# Supplementary material for: A Synaptic Mechanism for Temporal Filtering of Visual Signals
Source: PLoS Biol. 2014 Oct 21;12(10):e1001972. doi: 10.1371/journal.pbio.1001972 (PMC4205119; doi:10.1371/journal.pbio.1001972)
Supplement: Data S1 — All raw data files as well as averages and statistical parameters presented in the manuscript. Formats provided include raw-text (Ascii) and Excel (xls). In addition, we provide the original Igor-Pro files (Wavemetrics), which contain both the raw data and the original figure formatting. Data referring to particular panels are located in the respective folders. For any further information, please contact Tom Baden at thomas.baden@uni-tuebingen.de. (ZIP) [file pbio.1001972.s009.zip › fig1/Fig 1E/error1.txt]

error1
NAN
NAN
NAN
NAN
NAN
NAN
NAN
NAN
NAN
NAN
NAN
NAN
NAN
NAN
NAN
NAN
NAN
NAN
NAN
NAN
NAN
NAN
NAN
NAN
NAN
NAN
NAN
NAN
NAN
NAN
NAN
NAN
NAN
NAN
NAN
NAN
NAN
NAN
NAN
NAN
NAN
NAN
NAN
NAN
NAN
NAN
NAN
NAN
NAN
NAN
NAN
NAN
NAN
NAN
NAN
NAN
NAN
NAN
NAN
NAN
NAN
NAN
NAN
NAN
NAN
NAN
NAN
NAN
NAN
NAN
NAN
NAN
NAN
NAN
NAN
NAN
NAN
NAN
NAN
NAN
NAN
NAN
NAN
NAN
NAN
NAN
NAN
NAN
NAN
NAN
NAN
NAN
NAN
NAN
NAN
NAN
NAN
NAN
NAN
NAN
NAN
NAN
NAN
NAN
NAN
0.04746467818809125
NAN
NAN
NAN
NAN
0.0465029939260349
NAN
NAN
NAN
NAN
0.04464199410654985
NAN
NAN
NAN
NAN
0.0475986932211582
NAN
NAN
NAN
NAN
0.04744019268561013
NAN
NAN
NAN
NAN
0.05249797317519387
NAN
NAN
NAN
NAN
0.05252674997661111
NAN
NAN
NAN
NAN
0.04860295651587083
NAN
NAN
NAN
NAN
0.04217796860481668
NAN
NAN
NAN
NAN
0.04228263322319124
NAN
NAN
NAN
NAN
0.0459223407325976
NAN
NAN
NAN
NAN
0.04563539896776268
NAN
NAN
NAN
NAN
0.04809246258290435
NAN
NAN
NAN
NAN
0.05821039299688938
NAN
NAN
NAN
NAN
0.05251663392551279
NAN
NAN
NAN
NAN
0.05449993256963759
NAN
NAN
NAN
NAN
0.05577207464005653
NAN
NAN
NAN
NAN
0.05117284122991713
NAN
NAN
NAN
NAN
0.05114184290502229
NAN
NAN
NAN
NAN
0.04883699434300356
NAN
NAN
NAN
NAN
0.04946954894088302
NAN
NAN
NAN
NAN
0.04385475354376862
NAN
NAN
NAN
NAN
0.04220520151997928
NAN
NAN
NAN
NAN
0.04604186008491536
NAN
NAN
NAN
NAN
0.04788580968972081
NAN
NAN
NAN
NAN
0.04721815691806623
NAN
NAN
NAN
NAN
0.0471115649963913
NAN
NAN
NAN
NAN
0.04527976025459333
NAN
NAN
NAN
NAN
0.03843527638920244
NAN
NAN
NAN
NAN
0.03453109230124164
NAN
NAN
NAN
NAN
0.0372128756910018
NAN
NAN
NAN
NAN
0.04424770447192023
NAN
NAN
NAN
NAN
0.03391954064896896
NAN
NAN
NAN
NAN
0.0432342481379901
NAN
NAN
NAN
NAN
0.0360233809689123
NAN
NAN
NAN
NAN
0.03945381482269601
NAN
NAN
NAN
NAN
0.03258426775310222
NAN
NAN
NAN
NAN
0.02989277351832439
NAN
NAN
NAN
NAN
0.02943337862144236
NAN
NAN
NAN
NAN
NAN
NAN
NAN
NAN
NAN
NAN
NAN
NAN
NAN
NAN
NAN
NAN
NAN
NAN
NAN
NAN
NAN
NAN
NAN
NAN
NAN
NAN
NAN
NAN
NAN
NAN
NAN
NAN
NAN
NAN
NAN
NAN
NAN
NAN
NAN
NAN
NAN
NAN
NAN
NAN
NAN
NAN
NAN
NAN
NAN
NAN
NAN
NAN
NAN
NAN
NAN
NAN
NAN
NAN
NAN
NAN
NAN
NAN
NAN
NAN
NAN
NAN
NAN
NAN
NAN
NAN
NAN
NAN
NAN
NAN
NAN
NAN
NAN
NAN
NAN
NAN
NAN
NAN
NAN
NAN
NAN
NAN
NAN
NAN
NAN
NAN
NAN
NAN
NAN
NAN
NAN
NAN
NAN
NAN
NAN
NAN
NAN
NAN
NAN
NAN
NAN
NAN
NAN
NAN
NAN
NAN
NAN
NAN
NAN
NAN
NAN
NAN
NAN
NAN
NAN
NAN
NAN
NAN
NAN
NAN
NAN
NAN
NAN
NAN
NAN
NAN
NAN
NAN
NAN
NAN
NAN
NAN
NAN
NAN
NAN
NAN
NAN
NAN
NAN
NAN
NAN
NAN
NAN
NAN
NAN
NAN
NAN
NAN
NAN
NAN
