# Supplementary material for: A Synaptic Mechanism for Temporal Filtering of Visual Signals
Source: PLoS Biol. 2014 Oct 21;12(10):e1001972. doi: 10.1371/journal.pbio.1001972 (PMC4205119; doi:10.1371/journal.pbio.1001972)
Supplement: Data S1 — All raw data files as well as averages and statistical parameters presented in the manuscript. Formats provided include raw-text (Ascii) and Excel (xls). In addition, we provide the original Igor-Pro files (Wavemetrics), which contain both the raw data and the original figure formatting. Data referring to particular panels are located in the respective folders. For any further information, please contact Tom Baden at thomas.baden@uni-tuebingen.de. (ZIP) [file pbio.1001972.s009.zip › fig1/Fig 1E/error2.txt]

error2
NAN
NAN
NAN
NAN
NAN
NAN
NAN
NAN
NAN
NAN
NAN
NAN
NAN
NAN
NAN
NAN
NAN
NAN
NAN
NAN
NAN
NAN
NAN
NAN
NAN
NAN
NAN
NAN
NAN
NAN
NAN
NAN
NAN
NAN
NAN
NAN
NAN
NAN
NAN
NAN
NAN
NAN
NAN
NAN
NAN
NAN
NAN
NAN
NAN
NAN
NAN
NAN
NAN
NAN
NAN
NAN
NAN
NAN
NAN
NAN
NAN
NAN
NAN
NAN
NAN
NAN
NAN
NAN
NAN
NAN
NAN
NAN
NAN
NAN
NAN
NAN
NAN
NAN
NAN
NAN
NAN
NAN
NAN
NAN
NAN
NAN
NAN
NAN
NAN
NAN
NAN
NAN
NAN
NAN
NAN
NAN
NAN
NAN
NAN
NAN
NAN
NAN
NAN
NAN
NAN
0.007313219305541638
NAN
NAN
NAN
NAN
0.007920527380221408
NAN
NAN
NAN
NAN
0.008158385314894746
NAN
NAN
NAN
NAN
0.007344036614891457
NAN
NAN
NAN
NAN
0.007668115908208676
NAN
NAN
NAN
NAN
0.006976635261966424
NAN
NAN
NAN
NAN
0.007386545639919665
NAN
NAN
NAN
NAN
0.007564206307156212
NAN
NAN
NAN
NAN
0.006972778744968461
NAN
NAN
NAN
NAN
0.007185896870156664
NAN
NAN
NAN
NAN
0.007170936213981317
NAN
NAN
NAN
NAN
0.0320094900457534
NAN
NAN
NAN
NAN
0.03436276359187867
NAN
NAN
NAN
NAN
0.03313114241142637
NAN
NAN
NAN
NAN
0.03505891916352515
NAN
NAN
NAN
NAN
0.03513532640276321
NAN
NAN
NAN
NAN
0.03496287973547847
NAN
NAN
NAN
NAN
0.03353203163243049
NAN
NAN
NAN
NAN
0.03340359664143539
NAN
NAN
NAN
NAN
0.03288028077424572
NAN
NAN
NAN
NAN
0.03254694976144321
NAN
NAN
NAN
NAN
0.03273795217302768
NAN
NAN
NAN
NAN
0.03231488854922475
NAN
NAN
NAN
NAN
0.03146700497046801
NAN
NAN
NAN
NAN
0.03099971828418002
NAN
NAN
NAN
NAN
0.03372542535386762
NAN
NAN
NAN
NAN
0.03317713626291838
NAN
NAN
NAN
NAN
0.03280509849427232
NAN
NAN
NAN
NAN
0.03200781291285603
NAN
NAN
NAN
NAN
0.03256379343672598
NAN
NAN
NAN
NAN
0.03164568811249622
NAN
NAN
NAN
NAN
0.03129819066490518
NAN
NAN
NAN
NAN
0.03292505410152229
NAN
NAN
NAN
NAN
0.03079414238260876
NAN
NAN
NAN
NAN
0.03146254850476957
NAN
NAN
NAN
NAN
0.03044151272800703
NAN
NAN
NAN
NAN
0.03027949526622945
NAN
NAN
NAN
NAN
0.03098585147318786
NAN
NAN
NAN
NAN
0.03080628379849989
NAN
NAN
NAN
NAN
NAN
NAN
NAN
NAN
NAN
NAN
NAN
NAN
NAN
NAN
NAN
NAN
NAN
NAN
NAN
NAN
NAN
NAN
NAN
NAN
NAN
NAN
NAN
NAN
NAN
NAN
NAN
NAN
NAN
NAN
NAN
NAN
NAN
NAN
NAN
NAN
NAN
NAN
NAN
NAN
NAN
NAN
NAN
NAN
NAN
NAN
NAN
NAN
NAN
NAN
NAN
NAN
NAN
NAN
NAN
NAN
NAN
NAN
NAN
NAN
NAN
NAN
NAN
NAN
NAN
NAN
NAN
NAN
NAN
NAN
NAN
NAN
NAN
NAN
NAN
NAN
NAN
NAN
NAN
NAN
NAN
NAN
NAN
NAN
NAN
NAN
NAN
NAN
NAN
NAN
NAN
NAN
NAN
NAN
NAN
NAN
NAN
NAN
NAN
NAN
NAN
NAN
NAN
NAN
NAN
NAN
NAN
NAN
NAN
NAN
NAN
NAN
NAN
NAN
NAN
NAN
NAN
NAN
NAN
NAN
NAN
NAN
NAN
NAN
NAN
NAN
NAN
NAN
NAN
NAN
NAN
NAN
NAN
NAN
NAN
NAN
NAN
NAN
NAN
NAN
NAN
NAN
NAN
NAN
NAN
NAN
NAN
NAN
NAN
NAN
NAN
NAN
NAN
NAN
NAN
NAN
NAN
NAN
NAN
NAN
NAN
NAN
NAN
NAN
NAN
NAN
NAN
NAN
NAN
NAN
NAN
NAN
NAN
NAN
NAN
NAN
NAN
NAN
NAN
NAN
NAN
NAN
NAN
NAN
NAN
NAN
NAN
NAN
NAN
NAN
NAN
NAN
NAN
NAN
NAN
NAN
NAN
NAN
NAN
NAN
NAN
NAN
NAN
NAN
NAN
NAN
NAN
NAN
NAN
NAN
NAN
NAN
NAN
NAN
NAN
NAN
NAN
NAN
NAN
NAN
NAN
NAN
NAN
NAN
NAN
NAN
NAN
NAN
NAN
NAN
NAN
NAN
NAN
NAN
NAN
NAN
NAN
NAN
NAN
NAN
NAN
NAN
NAN
NAN
NAN
NAN
NAN
NAN
NAN
NAN
NAN
NAN
NAN
NAN
NAN
NAN
NAN
NAN
NAN
NAN
NAN
NAN
NAN
NAN
NAN
NAN
NAN
NAN
NAN
NAN
NAN
NAN
NAN
NAN
NAN
NAN
NAN
NAN
NAN
NAN
NAN
NAN
NAN
NAN
NAN
NAN
NAN
NAN
NAN
NAN
NAN
NAN
NAN
NAN
NAN
NAN
NAN
NAN
NAN
NAN
NAN
NAN
NAN
NAN
NAN
NAN
NAN
NAN
NAN
NAN
NAN
NAN
NAN
NAN
NAN
NAN
NAN
NAN
NAN
NAN
NAN
NAN
NAN
NAN
NAN
NAN
NAN
NAN
NAN
NAN
NAN
NAN
NAN
NAN
NAN
NAN
NAN
NAN
NAN
NAN
NAN
NAN
NAN
NAN
NAN
NAN
NAN
NAN
NAN
NAN
NAN
NAN
NAN
NAN
NAN
NAN
NAN
NAN
NAN
NAN
NAN
NAN
NAN
NAN
NAN
NAN
NAN
NAN
NAN
NAN
NAN
NAN
NAN
NAN
NAN
NAN
NAN
NAN
NAN
NAN
NAN
NAN
NAN
NAN
NAN
NAN
NAN
NAN
NAN
NAN
NAN
NAN
NAN
NAN
NAN
NAN
NAN
NAN
NAN
NAN
NAN
NAN
NAN
NAN
NAN
NAN
NAN
NAN
NAN
NAN
NAN
NAN
NAN
NAN
NAN
NAN
NAN
NAN
NAN
NAN
NAN
NAN
NAN
NAN
NAN
NAN
NAN
NAN
NAN
NAN
NAN
NAN
NAN
NAN
NAN
NAN
NAN
NAN
NAN
NAN
NAN
NAN
NAN
NAN
NAN
NAN
NAN
NAN
NAN
NAN
NAN
NAN
NAN
NAN
NAN
NAN
NAN
NAN
NAN
NAN
NAN
NAN
NAN
NAN
NAN
NAN
NAN
NAN
NAN
NAN
NAN
NAN
NAN
NAN
NAN
NAN
NAN
NAN
NAN
NAN
NAN
NAN
NAN
NAN
NAN
NAN
NAN
NAN
NAN
NAN
NAN
NAN
NAN
NAN
NAN
NAN
NAN
NAN
NAN
NAN
NAN
NAN
NAN
NAN
NAN
NAN
NAN
NAN
NAN
NAN
NAN
NAN
NAN
NAN
NAN
NAN
NAN
NAN
NAN
NAN
NAN
NAN
NAN
NAN
NAN
NAN
NAN
NAN
NAN
NAN
NAN
NAN
NAN
NAN
NAN
NAN
NAN
NAN
NAN
NAN
NAN
NAN
NAN
NAN
NAN
NAN
NAN
NAN
NAN
NAN
NAN
NAN
NAN
NAN
NAN
NAN
NAN
NAN
NAN
NAN
NAN
NAN
NAN
NAN
NAN
NAN
NAN
NAN
NAN
NAN
NAN
NAN
NAN
NAN
NAN
NAN
NAN
NAN
NAN
NAN
NAN
NAN
NAN
NAN
NAN
NAN
NAN
NAN
NAN
NAN
NAN
NAN
NAN
NAN
NAN
NAN
NAN
NAN
NAN
