# Supplementary material for: A Synaptic Mechanism for Temporal Filtering of Visual Signals
Source: PLoS Biol. 2014 Oct 21;12(10):e1001972. doi: 10.1371/journal.pbio.1001972 (PMC4205119; doi:10.1371/journal.pbio.1001972)
Supplement: Data S1 — All raw data files as well as averages and statistical parameters presented in the manuscript. Formats provided include raw-text (Ascii) and Excel (xls). In addition, we provide the original Igor-Pro files (Wavemetrics), which contain both the raw data and the original figure formatting. Data referring to particular panels are located in the respective folders. For any further information, please contact Tom Baden at thomas.baden@uni-tuebingen.de. (ZIP) [file pbio.1001972.s009.zip › fig1/Fig 1E/error4.txt]

error4
NAN
NAN
NAN
NAN
NAN
NAN
NAN
NAN
NAN
NAN
NAN
NAN
NAN
NAN
NAN
NAN
NAN
NAN
NAN
NAN
NAN
NAN
NAN
NAN
NAN
NAN
NAN
NAN
NAN
NAN
NAN
NAN
NAN
NAN
NAN
NAN
NAN
NAN
NAN
NAN
NAN
NAN
NAN
NAN
NAN
NAN
NAN
NAN
NAN
NAN
NAN
NAN
NAN
NAN
NAN
NAN
NAN
NAN
NAN
NAN
NAN
NAN
NAN
NAN
NAN
NAN
NAN
NAN
NAN
NAN
NAN
NAN
NAN
NAN
NAN
NAN
NAN
NAN
NAN
NAN
NAN
NAN
NAN
NAN
NAN
NAN
NAN
NAN
NAN
NAN
NAN
NAN
NAN
NAN
NAN
NAN
NAN
NAN
NAN
NAN
NAN
NAN
NAN
NAN
NAN
0.01055667431275972
NAN
NAN
NAN
NAN
0.01107652408424573
NAN
NAN
NAN
NAN
0.009145320757933463
NAN
NAN
NAN
NAN
0.009135325276011632
NAN
NAN
NAN
NAN
0.01083933695708231
NAN
NAN
NAN
NAN
0.01160772046472382
NAN
NAN
NAN
NAN
0.01020503137409142
NAN
NAN
NAN
NAN
0.01026437434478877
NAN
NAN
NAN
NAN
0.01109231200853898
NAN
NAN
NAN
NAN
0.009904001890824679
NAN
NAN
NAN
NAN
0.009276536042978378
NAN
NAN
NAN
NAN
0.01845598769243654
NAN
NAN
NAN
NAN
0.02890063853138927
NAN
NAN
NAN
NAN
0.03523773285057438
NAN
NAN
NAN
NAN
0.03847585556844713
NAN
NAN
NAN
NAN
0.04162403178823001
NAN
NAN
NAN
NAN
0.0437035870881114
NAN
NAN
NAN
NAN
0.04291629374353341
NAN
NAN
NAN
NAN
0.03950877847382293
NAN
NAN
NAN
NAN
0.03982802539549892
NAN
NAN
NAN
NAN
0.0378341565975457
NAN
NAN
NAN
NAN
0.03600184663256797
NAN
NAN
NAN
NAN
0.03666808601877604
NAN
NAN
NAN
NAN
0.03991111395790763
NAN
NAN
NAN
NAN
0.0353541456213016
NAN
NAN
NAN
NAN
0.03619176500008867
NAN
NAN
NAN
NAN
0.03548546506228103
NAN
NAN
NAN
NAN
0.03580612710480359
NAN
NAN
NAN
NAN
0.03738853876622474
NAN
NAN
NAN
NAN
0.0360860854176864
NAN
NAN
NAN
NAN
0.03850893292278514
NAN
NAN
NAN
NAN
0.0395885105264211
NAN
NAN
NAN
NAN
0.03782202809990934
NAN
NAN
NAN
NAN
0.03660146630731013
NAN
NAN
NAN
NAN
0.03544689397638237
NAN
NAN
NAN
NAN
0.03138455575018903
NAN
NAN
NAN
NAN
0.03377050529801337
NAN
NAN
NAN
NAN
0.03149992377069697
NAN
NAN
NAN
NAN
0.03169154407698908
NAN
NAN
NAN
NAN
NAN
NAN
NAN
NAN
NAN
NAN
NAN
NAN
NAN
NAN
NAN
NAN
NAN
NAN
NAN
NAN
NAN
NAN
NAN
NAN
NAN
NAN
NAN
NAN
NAN
NAN
NAN
NAN
NAN
NAN
NAN
NAN
NAN
NAN
NAN
NAN
NAN
NAN
NAN
NAN
NAN
NAN
NAN
NAN
NAN
NAN
NAN
NAN
NAN
NAN
NAN
NAN
NAN
NAN
NAN
NAN
NAN
NAN
NAN
NAN
NAN
NAN
NAN
NAN
NAN
NAN
NAN
NAN
NAN
NAN
NAN
NAN
NAN
NAN
NAN
NAN
NAN
NAN
NAN
NAN
NAN
NAN
NAN
NAN
NAN
NAN
NAN
NAN
NAN
NAN
NAN
NAN
NAN
NAN
NAN
NAN
NAN
NAN
NAN
NAN
NAN
NAN
NAN
NAN
NAN
NAN
NAN
NAN
NAN
NAN
NAN
NAN
NAN
NAN
NAN
NAN
NAN
NAN
NAN
NAN
NAN
NAN
NAN
NAN
NAN
NAN
NAN
NAN
NAN
NAN
NAN
NAN
NAN
NAN
NAN
NAN
NAN
NAN
NAN
NAN
NAN
NAN
NAN
NAN
NAN
NAN
NAN
NAN
NAN
NAN
NAN
NAN
NAN
NAN
NAN
NAN
NAN
NAN
NAN
NAN
NAN
NAN
NAN
NAN
NAN
NAN
NAN
NAN
NAN
NAN
NAN
NAN
NAN
NAN
NAN
NAN
NAN
NAN
NAN
NAN
NAN
NAN
NAN
NAN
NAN
NAN
NAN
NAN
NAN
NAN
NAN
NAN
NAN
NAN
NAN
NAN
NAN
NAN
NAN
NAN
NAN
NAN
NAN
NAN
NAN
NAN
NAN
NAN
NAN
NAN
NAN
NAN
NAN
NAN
NAN
NAN
NAN
NAN
NAN
NAN
NAN
NAN
NAN
NAN
NAN
NAN
NAN
NAN
NAN
NAN
NAN
NAN
NAN
NAN
NAN
NAN
NAN
NAN
NAN
NAN
NAN
NAN
NAN
NAN
NAN
NAN
NAN
NAN
NAN
NAN
NAN
NAN
NAN
NAN
NAN
NAN
NAN
NAN
NAN
NAN
NAN
NAN
NAN
NAN
NAN
NAN
NAN
NAN
NAN
NAN
NAN
NAN
NAN
NAN
NAN
NAN
NAN
NAN
NAN
NAN
NAN
NAN
NAN
NAN
NAN
NAN
NAN
NAN
NAN
NAN
NAN
NAN
NAN
NAN
NAN
NAN
NAN
NAN
NAN
NAN
NAN
NAN
NAN
NAN
NAN
NAN
NAN
NAN
NAN
NAN
NAN
NAN
NAN
NAN
NAN
NAN
NAN
NAN
NAN
NAN
NAN
NAN
NAN
NAN
NAN
NAN
NAN
NAN
NAN
NAN
NAN
NAN
NAN
NAN
NAN
NAN
NAN
NAN
NAN
NAN
NAN
NAN
NAN
NAN
NAN
NAN
NAN
NAN
NAN
NAN
NAN
NAN
NAN
NAN
NAN
NAN
NAN
NAN
NAN
NAN
NAN
NAN
NAN
NAN
NAN
NAN
NAN
NAN
NAN
NAN
NAN
NAN
NAN
NAN
NAN
NAN
NAN
NAN
NAN
NAN
NAN
NAN
NAN
NAN
NAN
NAN
NAN
NAN
NAN
NAN
NAN
NAN
NAN
NAN
NAN
NAN
NAN
NAN
NAN
NAN
NAN
NAN
NAN
NAN
NAN
NAN
NAN
NAN
NAN
NAN
NAN
NAN
NAN
NAN
NAN
NAN
NAN
NAN
NAN
NAN
NAN
NAN
NAN
NAN
NAN
NAN
NAN
NAN
NAN
NAN
NAN
NAN
NAN
NAN
NAN
NAN
NAN
NAN
NAN
NAN
NAN
NAN
NAN
NAN
NAN
NAN
NAN
NAN
NAN
NAN
NAN
NAN
NAN
NAN
NAN
NAN
NAN
NAN
NAN
NAN
NAN
NAN
NAN
NAN
NAN
NAN
NAN
NAN
NAN
NAN
NAN
NAN
NAN
NAN
NAN
NAN
NAN
NAN
NAN
NAN
NAN
NAN
NAN
NAN
NAN
NAN
NAN
NAN
NAN
NAN
NAN
NAN
NAN
NAN
NAN
NAN
NAN
NAN
NAN
NAN
NAN
NAN
NAN
NAN
NAN
NAN
NAN
NAN
NAN
NAN
NAN
NAN
NAN
NAN
NAN
NAN
NAN
NAN
NAN
NAN
NAN
NAN
NAN
NAN
NAN
NAN
NAN
NAN
NAN
NAN
NAN
NAN
NAN
NAN
NAN
NAN
NAN
NAN
NAN
NAN
NAN
NAN
NAN
NAN
NAN
NAN
NAN
NAN
NAN
NAN
NAN
NAN
NAN
NAN
NAN
NAN
NAN
NAN
NAN
NAN
NAN
NAN
NAN
NAN
NAN
NAN
NAN
NAN
NAN
NAN
NAN
NAN
NAN
NAN
NAN
NAN
NAN
NAN
NAN
NAN
NAN
NAN
NAN
NAN
NAN
NAN
NAN
NAN
NAN
NAN
NAN
NAN
NAN
NAN
NAN
NAN
NAN
NAN
NAN
