# Supplementary material for: A Synaptic Mechanism for Temporal Filtering of Visual Signals
Source: PLoS Biol. 2014 Oct 21;12(10):e1001972. doi: 10.1371/journal.pbio.1001972 (PMC4205119; doi:10.1371/journal.pbio.1001972)
Supplement: Data S1 — All raw data files as well as averages and statistical parameters presented in the manuscript. Formats provided include raw-text (Ascii) and Excel (xls). In addition, we provide the original Igor-Pro files (Wavemetrics), which contain both the raw data and the original figure formatting. Data referring to particular panels are located in the respective folders. For any further information, please contact Tom Baden at thomas.baden@uni-tuebingen.de. (ZIP) [file pbio.1001972.s009.zip › fig1/Fig 1E/error5.txt]

error5
NAN
NAN
NAN
NAN
NAN
NAN
NAN
NAN
NAN
NAN
NAN
NAN
NAN
NAN
NAN
NAN
NAN
NAN
NAN
NAN
NAN
NAN
NAN
NAN
NAN
NAN
NAN
NAN
NAN
NAN
NAN
NAN
NAN
NAN
NAN
NAN
NAN
NAN
NAN
NAN
NAN
NAN
NAN
NAN
NAN
NAN
NAN
NAN
NAN
NAN
NAN
NAN
NAN
NAN
NAN
NAN
NAN
NAN
NAN
NAN
NAN
NAN
NAN
NAN
NAN
NAN
NAN
NAN
NAN
NAN
NAN
NAN
NAN
NAN
NAN
NAN
NAN
NAN
NAN
NAN
NAN
NAN
NAN
NAN
NAN
NAN
NAN
NAN
NAN
NAN
NAN
NAN
NAN
NAN
NAN
NAN
NAN
NAN
NAN
NAN
NAN
NAN
NAN
NAN
NAN
0.01602316564285625
NAN
NAN
NAN
NAN
0.01679423769553107
NAN
NAN
NAN
NAN
0.01951151350856917
NAN
NAN
NAN
NAN
0.01672619931294179
NAN
NAN
NAN
NAN
0.0179172346583251
NAN
NAN
NAN
NAN
0.01914856589950521
NAN
NAN
NAN
NAN
0.01649976814985261
NAN
NAN
NAN
NAN
0.01738711859655111
NAN
NAN
NAN
NAN
0.01416862509394881
NAN
NAN
NAN
NAN
0.01884219432192246
NAN
NAN
NAN
NAN
0.0166462369158646
NAN
NAN
NAN
NAN
0.03210728181728058
NAN
NAN
NAN
NAN
0.03987899143868426
NAN
NAN
NAN
NAN
0.05202500333439019
NAN
NAN
NAN
NAN
0.05336993446889023
NAN
NAN
NAN
NAN
0.05909838593697459
NAN
NAN
NAN
NAN
0.06232428292049133
NAN
NAN
NAN
NAN
0.05382802416817558
NAN
NAN
NAN
NAN
0.05726179178862348
NAN
NAN
NAN
NAN
0.05749889936142286
NAN
NAN
NAN
NAN
0.05866754195514307
NAN
NAN
NAN
NAN
0.06122962791904169
NAN
NAN
NAN
NAN
0.06265490453395409
NAN
NAN
NAN
NAN
0.06524836564691784
NAN
NAN
NAN
NAN
0.06178156645295592
NAN
NAN
NAN
NAN
0.05556446122558711
NAN
NAN
NAN
NAN
0.05861364014044146
NAN
NAN
NAN
NAN
0.06335800827550105
NAN
NAN
NAN
NAN
0.06511158675204601
NAN
NAN
NAN
NAN
0.05773598676797308
NAN
NAN
NAN
NAN
0.06255697913286903
NAN
NAN
NAN
NAN
0.05662331085601669
NAN
NAN
NAN
NAN
0.05203945111415024
NAN
NAN
NAN
NAN
0.05403369666101984
NAN
NAN
NAN
NAN
0.05551509815883478
NAN
NAN
NAN
NAN
0.0595717025911574
NAN
NAN
NAN
NAN
0.05176584315373473
NAN
NAN
NAN
NAN
0.05943754510723413
NAN
NAN
NAN
NAN
0.05876669380399463
NAN
NAN
NAN
NAN
NAN
NAN
NAN
NAN
NAN
NAN
NAN
NAN
NAN
NAN
NAN
NAN
NAN
NAN
NAN
NAN
NAN
NAN
NAN
NAN
NAN
NAN
NAN
NAN
NAN
NAN
NAN
NAN
NAN
NAN
NAN
NAN
NAN
NAN
NAN
NAN
NAN
NAN
NAN
NAN
NAN
NAN
NAN
NAN
NAN
NAN
NAN
NAN
NAN
NAN
NAN
NAN
NAN
NAN
NAN
NAN
NAN
NAN
NAN
NAN
NAN
NAN
NAN
NAN
NAN
NAN
NAN
NAN
NAN
NAN
NAN
NAN
NAN
NAN
NAN
NAN
NAN
NAN
NAN
NAN
NAN
NAN
NAN
NAN
NAN
NAN
NAN
NAN
NAN
NAN
NAN
NAN
NAN
NAN
NAN
NAN
NAN
NAN
NAN
NAN
NAN
NAN
NAN
NAN
NAN
NAN
NAN
NAN
NAN
NAN
NAN
NAN
NAN
NAN
NAN
NAN
NAN
NAN
NAN
NAN
NAN
NAN
NAN
NAN
NAN
NAN
NAN
NAN
NAN
NAN
NAN
NAN
NAN
NAN
NAN
NAN
NAN
NAN
NAN
NAN
NAN
NAN
NAN
NAN
NAN
NAN
NAN
NAN
NAN
NAN
NAN
NAN
NAN
NAN
NAN
NAN
NAN
NAN
NAN
NAN
NAN
NAN
NAN
NAN
NAN
NAN
NAN
NAN
NAN
NAN
NAN
NAN
NAN
NAN
NAN
NAN
NAN
NAN
NAN
NAN
NAN
NAN
NAN
NAN
NAN
NAN
NAN
NAN
NAN
NAN
NAN
NAN
NAN
NAN
NAN
NAN
NAN
NAN
NAN
NAN
NAN
NAN
NAN
NAN
NAN
NAN
NAN
NAN
NAN
NAN
NAN
NAN
NAN
NAN
NAN
NAN
NAN
NAN
NAN
NAN
NAN
NAN
NAN
NAN
NAN
NAN
NAN
NAN
NAN
NAN
NAN
NAN
NAN
NAN
NAN
NAN
NAN
NAN
NAN
NAN
NAN
NAN
NAN
NAN
NAN
NAN
NAN
NAN
NAN
NAN
NAN
NAN
NAN
NAN
NAN
NAN
NAN
NAN
NAN
NAN
NAN
NAN
NAN
NAN
NAN
NAN
NAN
NAN
NAN
NAN
NAN
NAN
NAN
NAN
NAN
NAN
NAN
NAN
NAN
NAN
NAN
NAN
NAN
NAN
NAN
NAN
NAN
NAN
NAN
NAN
NAN
NAN
NAN
NAN
NAN
NAN
NAN
NAN
NAN
NAN
NAN
NAN
NAN
NAN
NAN
NAN
NAN
NAN
NAN
NAN
NAN
NAN
NAN
NAN
NAN
NAN
NAN
NAN
NAN
NAN
NAN
NAN
NAN
NAN
NAN
NAN
NAN
NAN
NAN
NAN
NAN
NAN
NAN
NAN
NAN
NAN
NAN
NAN
NAN
NAN
NAN
NAN
NAN
NAN
NAN
NAN
NAN
NAN
NAN
NAN
NAN
NAN
NAN
NAN
NAN
NAN
NAN
NAN
NAN
NAN
NAN
NAN
NAN
NAN
NAN
NAN
NAN
NAN
NAN
NAN
NAN
NAN
NAN
NAN
NAN
NAN
NAN
NAN
NAN
NAN
NAN
NAN
NAN
NAN
NAN
NAN
NAN
NAN
NAN
NAN
NAN
NAN
NAN
NAN
NAN
NAN
NAN
NAN
NAN
NAN
NAN
NAN
NAN
NAN
NAN
NAN
NAN
NAN
NAN
NAN
NAN
NAN
NAN
NAN
NAN
NAN
NAN
NAN
NAN
NAN
NAN
NAN
NAN
NAN
NAN
NAN
NAN
NAN
NAN
NAN
NAN
NAN
NAN
NAN
NAN
NAN
NAN
NAN
NAN
NAN
NAN
NAN
NAN
NAN
NAN
NAN
NAN
NAN
NAN
NAN
NAN
NAN
NAN
NAN
NAN
NAN
NAN
NAN
NAN
NAN
NAN
NAN
NAN
NAN
NAN
NAN
NAN
NAN
NAN
NAN
NAN
NAN
NAN
NAN
NAN
NAN
NAN
NAN
NAN
NAN
NAN
NAN
NAN
NAN
NAN
NAN
NAN
NAN
NAN
NAN
NAN
NAN
NAN
NAN
NAN
NAN
NAN
NAN
NAN
NAN
NAN
NAN
NAN
NAN
NAN
NAN
NAN
NAN
NAN
NAN
NAN
NAN
NAN
NAN
NAN
NAN
NAN
NAN
NAN
NAN
NAN
NAN
NAN
NAN
NAN
NAN
NAN
NAN
NAN
NAN
NAN
NAN
NAN
NAN
NAN
NAN
NAN
NAN
NAN
NAN
NAN
NAN
NAN
NAN
NAN
NAN
NAN
NAN
NAN
NAN
NAN
NAN
NAN
NAN
NAN
NAN
NAN
NAN
NAN
NAN
NAN
NAN
NAN
NAN
NAN
NAN
NAN
NAN
NAN
NAN
NAN
NAN
NAN
NAN
NAN
NAN
NAN
NAN
NAN
NAN
NAN
NAN
NAN
NAN
NAN
NAN
NAN
NAN
NAN
NAN
NAN
NAN
NAN
NAN
NAN
NAN
NAN
NAN
NAN
