# Supplementary material for: A Synaptic Mechanism for Temporal Filtering of Visual Signals
Source: PLoS Biol. 2014 Oct 21;12(10):e1001972. doi: 10.1371/journal.pbio.1001972 (PMC4205119; doi:10.1371/journal.pbio.1001972)
Supplement: Data S1 — All raw data files as well as averages and statistical parameters presented in the manuscript. Formats provided include raw-text (Ascii) and Excel (xls). In addition, we provide the original Igor-Pro files (Wavemetrics), which contain both the raw data and the original figure formatting. Data referring to particular panels are located in the respective folders. For any further information, please contact Tom Baden at thomas.baden@uni-tuebingen.de. (ZIP) [file pbio.1001972.s009.zip › fig1/Fig 1E/Fig1E.xlsx]

## Sheet: Sheet1
group1_rates	group2_rates	group3_rates	group4_rates	group5_rates	Rates_average	Rates_SEM		group1	group2	group3	group4	group5	error1	error2	error3	error4	error5
2.67596	0.539092	2.76277	2.04993	1.02274	1.999	0.1523		0.0209551	0.00150821	0.00630553	0.0160864	-0.00581915	NAN	NAN	NAN	NAN	NAN
-0.270609	0.884135	2.27139	2.20829	0.913192	1.494	0.135		-0.00419014	-0.00173434	-0.00268456	0.0154621	-0.0158362	NAN	NAN	NAN	NAN	NAN
1.8225	0.113494	1.26352	0.755746	0.605147	1.301	0.05829		-0.0292852	-0.0015211	-0.00586041	0.0118077	-0.013628	NAN	NAN	NAN	NAN	NAN
2.23823	0.375494	0.583316	1.03959	0.369505	1.106	0.04999		-0.0169681	-0.00456626	-0.00079481	0.00600136	-0.00994096	NAN	NAN	NAN	NAN	NAN
2.03104	1.33072	1.05649	1.1217	0.468713	1.074	0.08349		0.0184424	-0.00931883	0.00374366	0.00496378	-0.0141841	0.0474647	0.00731322	0.00715511	0.0105567	0.0160232
2.0318	1.14665	2.14719	1.57444	1.06127				0.0311906	-0.00625473	0.00381738	0.00735687	-0.0177425	NAN	NAN	NAN	NAN	NAN
3.75268	2.2565	2.0183	1.10089	0.334053				0.00713195	0.00280777	-0.000128559	0.0119122	-0.0167299	NAN	NAN	NAN	NAN	NAN
3.69019	3.14596	1.25812	1.99878	1.18494				-0.0207668	0.010427	-0.00227541	0.015309	-0.0103087	NAN	NAN	NAN	NAN	NAN
2.76804	4.22846	1.17641	0.772111	1.97443				-0.0163985	0.0137712	0.000608169	0.0216922	-0.00559502	NAN	NAN	NAN	NAN	NAN
1.91815	0.419576	0.643763	1.00506	0.702469				0.00914641	0.013556	0.00740064	0.0262636	0.00113714	0.046503	0.00792053	0.00705104	0.0110765	0.0167942
6.33254	0.311881	0.54954	0.920857	1.7841				0.0141274	0.0128062	0.0119391	0.0248428	0.010424	NAN	NAN	NAN	NAN	NAN
2.27021	2.59057	1.07629	1.42545	1.04172				-0.00138167	0.00778507	0.00898285	0.0143843	0.0156773	NAN	NAN	NAN	NAN	NAN
4.91561	0.37565	1.45663	1.36633	1.02327				-0.00875162	0.000368745	-0.000545258	0.00445075	0.00961751	NAN	NAN	NAN	NAN	NAN
2.37698	2.49979	1.0229	0.903282	2.06862				0.00752059	-0.00208086	-0.00763642	0.000594833	-0.0012866	NAN	NAN	NAN	NAN	NAN
4.31061	0.922828	0.905089	0.633943	1.30412				0.0215033	0.000741719	-0.00606943	0.00091081	-0.00172654	0.044642	0.00815839	0.00721214	0.00914532	0.0195115
4.42673	0.586668	2.76993	0.969189	0.484707				0.0104033	0.00122658	0.00524916	0.000127897	0.00794305	NAN	NAN	NAN	NAN	NAN
2.83695	0.727697	2.19324	1.23661	0.822871				-0.00480584	-0.00321337	0.017381	0.000903804	0.0139715	NAN	NAN	NAN	NAN	NAN
2.26774	1.24703	1.83064	1.01107	1.61206				-0.00108488	-0.00514455	0.0182361	0.00397428	0.0109334	NAN	NAN	NAN	NAN	NAN
2.68581	0.932625	1.1615	1.27901	1.33365				0.0154585	0.000293695	0.00755055	0.00433668	0.012949	NAN	NAN	NAN	NAN	NAN
1.51654	5.70153	0.884766	1.65925	0.935441				0.0132482	0.00377906	-0.0039378	-0.00443946	0.0219482	0.0475987	0.00734404	0.00763047	0.00913533	0.0167262
0.940779	2.52837	2.27244	0.686449	1.69725				-0.0101001	-0.00342713	-0.00626368	-0.0151641	0.0243701	NAN	NAN	NAN	NAN	NAN
2.55099	1.00502	1.77975	1.72316	1.19051				-0.0216716	-0.0124411	0.0015295	-0.0133417	0.00955584	NAN	NAN	NAN	NAN	NAN
6.44559	3.14482	0.549711	0.418994	1.17722				-0.00526273	-0.0121949	0.0104671	-0.00664904	-0.00891914	NAN	NAN	NAN	NAN	NAN
0.339408	0.219811	2.37987	2.40728	1.21912				0.0202743	-0.00443801	0.0116364	-0.00827634	-0.0108942	NAN	NAN	NAN	NAN	NAN
3.0012	10.505	0.846924	1.17138	0.906533				0.0234267	7.61873e-05	0.00906957	-0.0205258	0.00553088	0.0474402	0.00766812	0.00741073	0.0108393	0.0179172
2.23998	7.98	1.69062	0.181495	0.4215				-0.00637137	0.000606674	0.00633414	-0.0253386	0.0172059	NAN	NAN	NAN	NAN	NAN
1.41531	0.0194806	3.1064	1.84541	0.624162				-0.0394262	0.000923669	0.00425847	-0.0161952	0.0139085	NAN	NAN	NAN	NAN	NAN
0.647524	1.34638	1.3677	2.14452	1.58786				-0.039216	-0.000733887	-0.000132683	-0.00116691	0.00309822	NAN	NAN	NAN	NAN	NAN
4.75166	-0.56525	2.23905	2.04017	1.54376				-0.00893382	-0.00452307	-0.00370514	0.00314865	0.00251115	NAN	NAN	NAN	NAN	NAN
4.52856	4.24431	1.47933	1.08463	0.653754				0.0218979	-0.00322842	-0.00205934	-0.000515297	0.0102332	0.052498	0.00697664	0.00717515	0.0116077	0.0191486
0.760875	1.4185	1.64833	1.26143	0.393733				0.0345264	0.00251939	0.0052896	-0.00409028	0.0128505	NAN	NAN	NAN	NAN	NAN
6.46629	2.73089	3.31625	1.23936	1.66884				0.0294318	0.00730389	0.0108995	-0.00347003	0.000285014	NAN	NAN	NAN	NAN	NAN
2.15894	1.30255	1.20851	1.68881	0.440321				0.0179164	0.00853081	0.00919444	-0.00293651	-0.0135451	NAN	NAN	NAN	NAN	NAN
2.47186	0.0763816	1.61004	1.36373	1.96887				0.00504028	0.00797149	-0.000297739	-0.00258607	-0.0107483	NAN	NAN	NAN	NAN	NAN
4.23635	0.605153	1.00096	1.36702	0.899938				-0.0024401	0.00662986	-0.00859546	-0.00182002	0.00253569	0.0525267	0.00738655	0.00769114	0.010205	0.0164998
5.20871	0.0583347	1.08489	1.27872	1.24162				-0.00441603	-0.00151537	-0.00979143	-0.00555962	0.00718988	NAN	NAN	NAN	NAN	NAN
3.68688	0.221518	2.26272	0.951643					-0.00370751	-0.0115771	-0.00572606	-0.0173398	-0.00115038	NAN	NAN	NAN	NAN	NAN
1.79291	2.52309	0.775084	0.701906					-0.00313693	-0.0103111	0.000171162	-0.024143	-0.00777323	NAN	NAN	NAN	NAN	NAN
2.70494	0.0827545	0.797791	1.67978					-0.00344131	-0.0034298	-0.00087142	-0.0173268	-0.00259033	NAN	NAN	NAN	NAN	NAN
7.27348	5.03693	1.29869	1.86011					0.0131376	0.00518124	-4.06447e-05	0.00385094	0.0156153	0.048603	0.00756421	0.00719009	0.0102644	0.0173871
1.94216	0.176732	2.8623	0.908667					0.0141355	-0.00984233	-0.0115684	0.00824147	0.0215303	NAN	NAN	NAN	NAN	NAN
6.1126	1.48185	0.249329	0.19734					0.0165528	-0.00835405	-0.0112884	0.0032385	0.0203301	NAN	NAN	NAN	NAN	NAN
1.94643	1.72412	3.39146	1.65974					-0.0120144	-0.00754275	-0.019489	-0.0148859	-0.00617349	NAN	NAN	NAN	NAN	NAN
3.0395	2.26736	3.17872	0.741247					-0.0140725	0.0114514	-0.00573086	-0.00949739	-0.0250536	NAN	NAN	NAN	NAN	NAN
6.65738	1.04036	1.60447	1.0796					-0.0275879	-0.00253821	-0.00994726	-0.0112978	-0.0374519	0.042178	0.00697278	0.00660184	0.0110923	0.0141686
4.46955	1.27262	1.20832	1.44079					-0.0120108	-0.00756418	-0.00285252	0.000999022	-0.00808179	NAN	NAN	NAN	NAN	NAN
2.58466	5.63868	2.13714	0.905833					-0.0313283	-0.0173759	-0.0176303	-0.0050004	0.00779224	NAN	NAN	NAN	NAN	NAN
4.82504	-0.257374	2.0594	0.584699					-0.0258151	0.00718159	-0.0100376	0.00280024	0.00836691	NAN	NAN	NAN	NAN	NAN
4.42785	2.97085	3.31704	1.55805					-0.0325511	0.00512321	-0.0190067	-0.00638154	-0.0243066	NAN	NAN	NAN	NAN	NAN
1.16185	2.78015	2.47945	-0.0790311					-0.00219658	0.00310923	-0.0114058	-0.00122247	-0.0277917	0.0422826	0.0071859	0.00755112	0.009904	0.0188422
3.61191	0.0949366	1.5788	0.906119					0.00168837	-0.0206832	-0.0280531	-0.0192286	-0.0238059	NAN	NAN	NAN	NAN	NAN
1.41769	4.385	0.740553	1.5689					0.0242266	-0.0104056	-0.0177059	-0.0162016	-0.00296957	NAN	NAN	NAN	NAN	NAN
3.56782	2.65418	3.83592	1.84345					0.00241226	-0.0146708	-0.0201778	-0.0232228	-0.011439	NAN	NAN	NAN	NAN	NAN
1.87951	3.80245	1.35755	1.18731					-0.0148852	-0.00661748	-0.00195576	-0.00323992	-0.00806334	NAN	NAN	NAN	NAN	NAN
5.33669	3.52638	2.28266	1.5663					-0.0572007	-0.0240405	-0.012529	-0.00556966	-0.0141637	0.0459223	0.00717094	0.00645997	0.00927654	0.0166462
5.80193	4.54331	2.4277	1.95643					-0.0281046	-0.00176789	0.000592681	0.00456822	-0.00509155	NAN	NAN	NAN	NAN	NAN
2.73403	8.84471	1.40827	0.313849					0.0295959	0.0352739	0.0175085	0.00370961	-0.00536353	NAN	NAN	NAN	NAN	NAN
4.3972	2.87274	0.991787	0.922565					0.144635	0.122929	0.0882363	0.0481015	0.0444566	NAN	NAN	NAN	NAN	NAN
0.395915	1.37878	2.39857	0.31103					0.265227	0.218274	0.168806	0.106142	0.12114	NAN	NAN	NAN	NAN	NAN
2.56526	6.22877	0.884227	1.45723					0.407007	0.322413	0.2656	0.188375	0.206506	0.0456354	0.0320095	0.0192757	0.018456	0.0321073
1.71492	7.28066	2.58184	0.676741					0.53845	0.413723	0.345258	0.258786	0.257439	NAN	NAN	NAN	NAN	NAN
7.026	3.00058	2.70196	0.97546					0.616657	0.472743	0.403277	0.326729	0.291792	NAN	NAN	NAN	NAN	NAN
5.87369	2.42238	2.06088	1.2704					0.670323	0.514944	0.454874	0.392439	0.340919	NAN	NAN	NAN	NAN	NAN
3.53256	5.62658	4.17633	1.62983					0.706595	0.527453	0.493531	0.440736	0.382584	NAN	NAN	NAN	NAN	NAN
2.8919	9.4621	3.47757	0.0608908					0.771685	0.550481	0.534535	0.473225	0.406988	0.0480925	0.0343628	0.0290824	0.0289006	0.039879
1.51197	8.07632	3.30177	0.417651					0.778465	0.561473	0.547001	0.474107	0.396109	NAN	NAN	NAN	NAN	NAN
2.774	2.60341	3.00006	1.44224					0.779023	0.587044	0.565931	0.488671	0.403456	NAN	NAN	NAN	NAN	NAN
1.3749	10.3898	6.62812	0.927595					0.762311	0.587931	0.574903	0.508017	0.418445	NAN	NAN	NAN	NAN	NAN
1.35131	11.6681	1.73219	1.41078					0.801774	0.60236	0.608381	0.548657	0.44293	NAN	NAN	NAN	NAN	NAN
1.33826	5.24443	1.30237	0.9989					0.802945	0.598038	0.613758	0.561011	0.439053	0.0582104	0.0331311	0.0312587	0.0352377	0.052025
-0.241862	2.70303	0.591842	0.241214					0.804407	0.616002	0.625676	0.576481	0.447797	NAN	NAN	NAN	NAN	NAN
0.160198	7.1919	1.56719	1.58573					0.784891	0.612674	0.614577	0.571792	0.449571	NAN	NAN	NAN	NAN	NAN
-0.281247	5.45176	1.11084	0.939207					0.824148	0.628504	0.632844	0.588304	0.46697	NAN	NAN	NAN	NAN	NAN
-0.111747	9.37683	0.437129	0.538975					0.830062	0.62276	0.632228	0.580305	0.462658	NAN	NAN	NAN	NAN	NAN
-0.0816591	12.5192	2.95963	1.11214					0.826614	0.640189	0.647743	0.590899	0.475744	0.0525166	0.0350589	0.0326057	0.0384759	0.0533699
0.989485	11.9658	1.89598	0.288621					0.775118	0.634974	0.644978	0.59035	0.477908	NAN	NAN	NAN	NAN	NAN
0.560562	4.19077	0.621903	1.27411					0.77923	0.648683	0.673372	0.618493	0.49606	NAN	NAN	NAN	NAN	NAN
0.0579699	5.07186	2.14905	0.774513					0.769111	0.633121	0.673901	0.616955	0.492056	NAN	NAN	NAN	NAN	NAN
1.28095	3.21885	0.779084	1.9895					0.768388	0.630692	0.674343	0.621987	0.498861	NAN	NAN	NAN	NAN	NAN
2.68662	10.7546	0.0528973	1.03214					0.751741	0.613997	0.643323	0.605088	0.482707	0.0544999	0.0351353	0.0331965	0.041624	0.0590984
2.33789	4.38351	0.497974	0.744447					0.774554	0.615731	0.63684	0.613733	0.467239	NAN	NAN	NAN	NAN	NAN
1.11643	14.1232	0.799185	1.7781					0.785372	0.617636	0.639091	0.612526	0.443581	NAN	NAN	NAN	NAN	NAN
0.303116	4.38186	0.822515	0.833647					0.762957	0.625836	0.654881	0.617289	0.441771	NAN	NAN	NAN	NAN	NAN
0.0941577	0.870418	0.781975	0.607117					0.708629	0.625537	0.651999	0.605855	0.454457	NAN	NAN	NAN	NAN	NAN
0.450454	9.33069	0.958837	1.4063					0.684364	0.629906	0.648243	0.601801	0.47385	0.0557721	0.0349629	0.0321542	0.0437036	0.0623243
1.35747	2.5954	1.61689	0.271453					0.69922	0.629069	0.63939	0.594113	0.480576	NAN	NAN	NAN	NAN	NAN
0.286485	2.38595	1.34426	1.05065					0.711267	0.62404	0.633493	0.591411	0.476203	NAN	NAN	NAN	NAN	NAN
1.2021	10.4921	2.65723	0.798677					0.704417	0.603489	0.617411	0.581063	0.460857	NAN	NAN	NAN	NAN	NAN
1.17148	2.70929	0.412682	1.45029					0.700109	0.583765	0.603152	0.584549	0.456017	NAN	NAN	NAN	NAN	NAN
-0.216974	3.08708	0.95908	0.711666					0.709352	0.578617	0.597165	0.589006	0.458685	0.0511728	0.033532	0.0324482	0.0429163	0.053828
0.268936	1.67553	1.19421	1.74167					0.718336	0.587612	0.602442	0.588403	0.458167	NAN	NAN	NAN	NAN	NAN
0.943611	9.56838	1.96736	1.1832					0.718093	0.59364	0.611516	0.569111	0.439543	NAN	NAN	NAN	NAN	NAN
-0.221977	0.412944	2.34289	0.882197					0.711803	0.58966	0.620573	0.553268	0.421707	NAN	NAN	NAN	NAN	NAN
-0.221347	0.678339	1.15934	0.812592					0.696549	0.58313	0.624965	0.547727	0.430423	NAN	NAN	NAN	NAN	NAN
1.21647	0.140484	1.58619	0.922056					0.670049	0.582305	0.624357	0.547476	0.453703	0.0511418	0.0334036	0.0336252	0.0395088	0.0572618
0.957558	-1.83343	1.39927	1.15948					0.660293	0.581733	0.61782	0.540633	0.464167	NAN	NAN	NAN	NAN	NAN
0.700425	2.92542	0.196407	0.412265					0.673771	0.574169	0.611443	0.535095	0.455539	NAN	NAN	NAN	NAN	NAN
0.476282	-0.118875	1.9887	2.74582					0.697701	0.568962	0.61117	0.539414	0.443627	NAN	NAN	NAN	NAN	NAN
0.828683	-0.433908	1.37132	1.11334					0.705992	0.573287	0.610255	0.541114	0.434751	NAN	NAN	NAN	NAN	NAN
-0.243525	0.0609305	1.96908	0.940212					0.690812	0.584166	0.605507	0.528478	0.420871	0.048837	0.0328803	0.0319612	0.039828	0.0574989
1.1718	-0.678117	2.60012	0.497542					0.668832	0.588935	0.597822	0.513761	0.406045	NAN	NAN	NAN	NAN	NAN
0.154979	-0.863836	1.08279	0.939247					0.653455	0.581874	0.594758	0.523532	0.418065	NAN	NAN	NAN	NAN	NAN
0.624494	-2.03107	0.0831448	1.73401					0.649484	0.572951	0.597518	0.548659	0.448984	NAN	NAN	NAN	NAN	NAN
0.282448	-1.86621	0.678234	0.949843					0.664099	0.569758	0.599974	0.556987	0.464831	NAN	NAN	NAN	NAN	NAN
0.558142	-0.40676	0.77683	0.699334					0.680884	0.568073	0.594916	0.532209	0.450195	0.0494695	0.0325469	0.0329972	0.0378342	0.0586675
0.272469	4.5307	1.22622	0.673429					0.668738	0.565897	0.587375	0.498788	0.431339	NAN	NAN	NAN	NAN	NAN
0.655756	0.044749	2.4828	0.692959					0.638621	0.564281	0.584201	0.482836	0.427471	NAN	NAN	NAN	NAN	NAN
1.29268	1.59985	2.52588	0.980236					0.624878	0.56629	0.585042	0.48647	0.423679	NAN	NAN	NAN	NAN	NAN
0.703401	2.16614	1.04371	0.490724					0.632604	0.566353	0.580189	0.482029	0.402159	NAN	NAN	NAN	NAN	NAN
0.367419	1.80419	0.67736	1.45107					0.635802	0.560724	0.572031	0.471357	0.390988	0.0438548	0.032738	0.0314273	0.0360018	0.0612296
0.270284	4.18256	-0.112061	0.805125					0.621334	0.5531	0.570052	0.465358	0.410402	NAN	NAN	NAN	NAN	NAN
0.38112	1.81229	0.913665	0.40257					0.618656	0.54916	0.578674	0.47445	0.44598	NAN	NAN	NAN	NAN	NAN
3.07714	2.55421	2.02426	0.73834					0.639879	0.546293	0.5856	0.479659	0.460277	NAN	NAN	NAN	NAN	NAN
1.24972	0.927944	2.01065	0.754314					0.664064	0.544979	0.587218	0.480029	0.446778	NAN	NAN	NAN	NAN	NAN
1.16682	1.05167	1.71886						0.663463	0.545797	0.589561	0.482049	0.432846	0.0422052	0.0323149	0.032707	0.0366681	0.0626549
0.774003	0.915339	0.367124						0.640478	0.550237	0.59949	0.490108	0.422146	NAN	NAN	NAN	NAN	NAN
3.09746	0.859754	0.443432						0.614723	0.551609	0.607231	0.489974	0.408062	NAN	NAN	NAN	NAN	NAN
3.26863	2.85242	1.19684						0.59717	0.54379	0.595843	0.478922	0.401844	NAN	NAN	NAN	NAN	NAN
0.713082	3.44027	1.07102						0.586235	0.532733	0.577549	0.470145	0.408426	NAN	NAN	NAN	NAN	NAN
3.88604	0.944019	1.12399						0.593946	0.528288	0.568859	0.477634	0.424507	0.0460419	0.031467	0.031426	0.0399111	0.0652484
2.32055	3.3399	0.505091						0.611029	0.533321	0.574505	0.490043	0.436612	NAN	NAN	NAN	NAN	NAN
1.52892	0.248888	2.20116						0.612426	0.54175	0.575256	0.492805	0.448815	NAN	NAN	NAN	NAN	NAN
0.358261	1.94006	2.2571						0.580915	0.544231	0.564727	0.484891	0.462195	NAN	NAN	NAN	NAN	NAN
0.72337	-0.297935	1.01769						0.55058	0.537736	0.551307	0.479866	0.454708	NAN	NAN	NAN	NAN	NAN
1.39311	0.949813	0.520754						0.561821	0.531041	0.55077	0.482916	0.42994	0.0478858	0.0309997	0.0313366	0.0353541	0.0617816
1.11926	2.13229	0.557467						0.605557	0.527722	0.560197	0.48871	0.416791	NAN	NAN	NAN	NAN	NAN
-0.128083	-2.39747	0.616008						0.620705	0.529024	0.568904	0.484172	0.426064	NAN	NAN	NAN	NAN	NAN
1.90705	1.95182	3.13848						0.592177	0.531089	0.567342	0.466883	0.433393	NAN	NAN	NAN	NAN	NAN
-0.0414047	0.450003	3.39726						0.574417	0.539518	0.569728	0.451246	0.425804	NAN	NAN	NAN	NAN	NAN
1.95615	-0.757003	1.65308						0.593586	0.54812	0.575257	0.447844	0.420313	0.0472182	0.0337254	0.0323709	0.0361918	0.0555645
2.88035	0.20441	0.552919						0.614671	0.550676	0.583737	0.452436	0.426491	NAN	NAN	NAN	NAN	NAN
3.41563	2.12678	0.829269						0.595046	0.538392	0.579864	0.455245	0.41848	NAN	NAN	NAN	NAN	NAN
4.31849	-2.09497	1.28335						0.569999	0.529771	0.578731	0.454323	0.395185	NAN	NAN	NAN	NAN	NAN
0.576775	1.54166	3.65595						0.587571	0.528198	0.574108	0.454466	0.388567	NAN	NAN	NAN	NAN	NAN
0.541277	1.37805	4.31539						0.637253	0.530234	0.564042	0.458164	0.406977	0.0471116	0.0331771	0.0333306	0.0354855	0.0586136
0.270649	-0.305923	0.998395						0.649346	0.516852	0.538168	0.459761	0.426252	NAN	NAN	NAN	NAN	NAN
0.40859	-0.997653	1.8022						0.610616	0.501017	0.517508	0.453549	0.428348	NAN	NAN	NAN	NAN	NAN
0.53733	0.745399	0.520583						0.562879	0.49737	0.515416	0.447365	0.432355	NAN	NAN	NAN	NAN	NAN
0.505906	-0.326765	1.18079						0.558948	0.505568	0.519687	0.450082	0.45798	NAN	NAN	NAN	NAN	NAN
-0.242014	1.84137	0.363698						0.573436	0.501884	0.510901	0.460933	0.466412	0.0452798	0.0328051	0.0315879	0.0358061	0.063358
0.142842	-1.16736	0.568517						0.573058	0.487155	0.496958	0.466569	0.440193	NAN	NAN	NAN	NAN	NAN
0.891249	2.08956	0.837096						0.555854	0.476041	0.495206	0.460263	0.403489	NAN	NAN	NAN	NAN	NAN
0.336434	5.83052	0.640743						0.548418	0.479298	0.505266	0.449963	0.403048	NAN	NAN	NAN	NAN	NAN
	2.69353	3.39144						0.54883	0.481569	0.503756	0.44759	0.425077	NAN	NAN	NAN	NAN	NAN
	6.39865	3.56161						0.543795	0.467564	0.484403	0.45331	0.425883	0.0384353	0.0320078	0.0329398	0.0373885	0.0651116
	0.385073	1.15372						0.528229	0.449494	0.465826	0.456319	0.407632	NAN	NAN	NAN	NAN	NAN
	2.14802	1.62668						0.513182	0.445176	0.46436	0.449079	0.408759	NAN	NAN	NAN	NAN	NAN
	1.83208	1.06565						0.505031	0.453591	0.470498	0.43881	0.429567	NAN	NAN	NAN	NAN	NAN
	1.92414	0.156002						0.498039	0.455742	0.460454	0.435482	0.430835	NAN	NAN	NAN	NAN	NAN
	4.88306	0.365699						0.496215	0.44922	0.444247	0.437896	0.39557	0.0345311	0.0325638	0.0324256	0.0360861	0.057736
	-0.613458	2.02807						0.49614	0.440308	0.436238	0.43504	0.366813	NAN	NAN	NAN	NAN	NAN
	0.337989	2.5826						0.495718	0.435264	0.443529	0.424191	0.377569	NAN	NAN	NAN	NAN	NAN
	3.0466	3.37974						0.48411	0.425106	0.442169	0.419713	0.403039	NAN	NAN	NAN	NAN	NAN
	1.99789	1.87471						0.47844	0.416125	0.436985	0.431574	0.412104	NAN	NAN	NAN	NAN	NAN
	0.0737065	0.409004						0.480266	0.412657	0.433198	0.445643	0.402765	0.0372129	0.0316457	0.0335406	0.0385089	0.062557
	0.181346	1.43025						0.481215	0.420005	0.44194	0.443888	0.392095	NAN	NAN	NAN	NAN	NAN
	0.343829	0.199468						0.459852	0.419754	0.446467	0.435102	0.386618	NAN	NAN	NAN	NAN	NAN
	-1.91234	0.930024						0.448146	0.410877	0.438817	0.436214	0.377318	NAN	NAN	NAN	NAN	NAN
	0.161652	0.929124						0.45757	0.398542	0.422341	0.449465	0.363951	NAN	NAN	NAN	NAN	NAN
	0.151489	0.0340496						0.479126	0.39913	0.412403	0.450658	0.357971	0.0442477	0.0312982	0.0326858	0.0395885	0.0566233
	0.52034	0.57677						0.47574	0.405093	0.40871	0.436182	0.354999	NAN	NAN	NAN	NAN	NAN
	1.64878	1.12378						0.460125	0.415374	0.413244	0.42068	0.359129	NAN	NAN	NAN	NAN	NAN
	-0.468658	0.304496						0.462935	0.422315	0.41479	0.420538	0.365995	NAN	NAN	NAN	NAN	NAN
	1.61692	1.49865						0.493455	0.423315	0.411844	0.428613	0.383346	NAN	NAN	NAN	NAN	NAN
	1.42218	0.60094						0.505051	0.416571	0.407215	0.429691	0.404079	0.0339195	0.0329251	0.0317147	0.037822	0.0520395
	0.0130577	0.188446						0.478277	0.406469	0.415018	0.420527	0.404164	NAN	NAN	NAN	NAN	NAN
	0.145681	0.115417						0.445278	0.400856	0.42698	0.418485	0.383092	NAN	NAN	NAN	NAN	NAN
	-0.356562	1.91766						0.450415	0.402828	0.426788	0.425245	0.361764	NAN	NAN	NAN	NAN	NAN
	-0.36816	0.264142						0.477422	0.403073	0.414957	0.426067	0.352849	NAN	NAN	NAN	NAN	NAN
	-0.234882	0.287254						0.49103	0.396441	0.411734	0.411032	0.362153	0.0432342	0.0307941	0.032432	0.0366015	0.0540337
	-0.39737	0.511065						0.483387	0.38712	0.42099	0.401894	0.384684	NAN	NAN	NAN	NAN	NAN
	-0.410048	0.883559						0.475025	0.388373	0.427834	0.408979	0.412078	NAN	NAN	NAN	NAN	NAN
	1.09391	0.482742						0.480081	0.394706	0.421614	0.41619	0.427801	NAN	NAN	NAN	NAN	NAN
	1.24599	0.902778						0.479592	0.396393	0.410408	0.405954	0.406616	NAN	NAN	NAN	NAN	NAN
	0.329499	0.367112						0.468692	0.392633	0.402	0.388649	0.368653	0.0360234	0.0314625	0.0326809	0.0354469	0.0555151
	0.766434	0.153297						0.4642	0.39616	0.395977	0.386495	0.346724	NAN	NAN	NAN	NAN	NAN
	0.505768	0.7094						0.480443	0.404179	0.389355	0.391008	0.345131	NAN	NAN	NAN	NAN	NAN
	1.42044	0.278257						0.491474	0.403648	0.395907	0.385692	0.344257	NAN	NAN	NAN	NAN	NAN
	1.0406	0.827568						0.479988	0.397549	0.407383	0.370762	0.342155	NAN	NAN	NAN	NAN	NAN
	0.654067	0.763023						0.453882	0.397454	0.406375	0.371372	0.363624	0.0394538	0.0304415	0.0341888	0.0313846	0.0595717
	0.340874	1.10155						0.448747	0.397535	0.387632	0.38764	0.399212	NAN	NAN	NAN	NAN	NAN
	-0.126726	0.0522269						0.470911	0.381765	0.374517	0.398211	0.392169	NAN	NAN	NAN	NAN	NAN
	0.356581	0.7178						0.49121	0.35889	0.379173	0.381455	0.336781	NAN	NAN	NAN	NAN	NAN
	0.242772	0.51584						0.484373	0.358139	0.39072	0.358332	0.293588	NAN	NAN	NAN	NAN	NAN
	0.139456	1.50443						0.468565	0.372627	0.386946	0.35513	0.313612	0.0325843	0.0302795	0.0317672	0.0337705	0.0517658
	0.339238	0.427314						0.46911	0.380083	0.376695	0.373207	0.372105	NAN	NAN	NAN	NAN	NAN
	-0.541514	0.802576						0.486674	0.370459	0.378453	0.377425	0.394374	NAN	NAN	NAN	NAN	NAN
	-0.382961	-0.518441						0.487407	0.368139	0.394638	0.358147	0.37176	NAN	NAN	NAN	NAN	NAN
	-0.0802408	0.848763						0.466701	0.380884	0.406233	0.338502	0.349785	NAN	NAN	NAN	NAN	NAN
	0.688764	0.83146						0.435907	0.387226	0.405812	0.349256	0.347228	0.0298928	0.0309859	0.0321179	0.0314999	0.0594375
	0.0326524	1.19642						0.415056	0.374111	0.404175	0.374241	0.349312	NAN	NAN	NAN	NAN	NAN
	0.906318	1.61546						0.415728	0.368974	0.403798	0.39077	0.344311	NAN	NAN	NAN	NAN	NAN
	-0.0883012	1.59992						0.426908	0.390394	0.401927	0.39316	0.337009	NAN	NAN	NAN	NAN	NAN
	-0.434922	-0.0415149						0.436553	0.410645	0.404458	0.395431	0.339308	NAN	NAN	NAN	NAN	NAN
	0.245358	0.645581						0.424189	0.396983	0.415659	0.397485	0.33808	0.0294334	0.0308063	0.0346635	0.0316915	0.0587667
	0.639616	0.826972						0.40661	0.367432	0.424296	0.387473	0.34107	NAN	NAN	NAN	NAN	NAN
	1.04569	0.490653						0.40124	0.365307	0.419538	0.370699	0.344912	NAN	NAN	NAN	NAN	NAN
	0.276891	1.00469						0.422256	0.389584	0.402399	0.36209	0.342851	NAN	NAN	NAN	NAN	NAN
	-0.484103	-0.526761						0.437594	0.400117	0.395307	0.365809	0.329813	NAN	NAN	NAN	NAN	NAN
	0.232849	2.9338
	-0.211424	2.02149
	-0.0411528	1.18714
	-0.749139	0.587166
	-0.982766	1.19949
	0.450419	0.901887
	-0.0193042	2.33807
	0.148425	2.25472
	0.298924	0.283377
	0.0805585	0.555331
	-0.362961	0.369888
	0.0597198	0.962319
	1.29292	0.272371
	0.215523	0.503841
	0.907351	1.24322
	-0.787359	0.741478
	0.52217	1.3382
	0.918804	0.759055
	0.0854869	0.340782
	0.297872	0.747302
	0.361611	0.746693
	-0.602167	0.940273
	0.163432	1.06012
	0.756754	0.461487
	-0.107648	1.02055
	0.513077	0.64959
	0.477555	0.730129
	0.306828	0.115666
	0.383201	0.470952
	0.762391	0.834978
	0.896569	1.19368
	-0.221473	0.932704
	-0.0129899	0.512343
	0.178078	3.1143
	0.985173	0.751785
	0.618826	0.847033
	-0.0607034	1.05795
	-0.134076	0.606313
	0.566607	1.69454
	0.72137	0.269811
	0.563917	1.71684
	0.382849	1.23542
	0.229267	1.9581
	0.362944	1.74815
	0.292749	1.00142
	0.237679	0.730769
	-0.209506	0.918743
	-0.0167178	0.712579
	0.645746	0.687614
	3.23082	1.37771
	0.166554	0.50072
	-0.303009	1.53959
	0.534766	1.0641
	0.517405	2.52971
	-0.151219	1.58812
	0.762911	0.644726
	-0.158307	0.538445
	0.78015	0.211415
	1.89628	0.64661
	0.389964	1.01354
	-0.381037	0.965525
	1.48673	1.22243
	-0.00162375	2.14851
	0.358361	1.91321
	-0.121209	0.563089
	0.845119	0.216471
	-0.635149	0.35111
	0.311797	0.923141
	-0.0458517	0.609179
	0.452816	1.76964
	2.97005	1.64797
	0.216851	3.58442
	2.33432	0.721558
	3.81752	0.839148
	1.35986	5.33177
	0.215055	0.556029
	1.87044	0.78601
	3.17791	0.379837
	5.39331	0.806463
	2.44653	1.90284
	0.932349	0.43728
	0.201915	0.596685
	1.84688	1.32436
	-0.319846	0.212763
	0.931967	0.244948
	-0.897748	0.487373
	-0.379275	0.0165899
	1.33678
	1.76206
	2.18373
	4.34309
	0.555622
	1.48205
	1.31164
	0.877575
	0.610331
	0.233974
	2.35122
	0.45153
	2.12174
	-0.0850979
	0.737184
	0.748298
	0.951668
	-0.26817
	0.318017
	0.171738
	1.37979
	2.09111
	-0.307967
	-0.191206
	-0.330586
	-0.564994
	1.45964
	0.61233
	-0.855363
	2.00849
	1.05944
	5.8766
	7.83787
	1.8182
	1.13636
	0.0203944
	-0.525744
	0.255396
	0.624807
	1.57832
	1.9113
	0.112981
	-0.118301
	-0.458678
	-0.851012
	-0.1853
	2.19524
	1.02246
	-0.195676
	-0.0637685
	-0.410293
	-0.162052
	-0.194044
	2.29527
	2.20353
	-0.261329
	-0.29196
	0.579165
	0.248891
	-0.549061
	-0.543365
