# Supplementary material for: A Synaptic Mechanism for Temporal Filtering of Visual Signals
Source: PLoS Biol. 2014 Oct 21;12(10):e1001972. doi: 10.1371/journal.pbio.1001972 (PMC4205119; doi:10.1371/journal.pbio.1001972)
Supplement: Data S1 — All raw data files as well as averages and statistical parameters presented in the manuscript. Formats provided include raw-text (Ascii) and Excel (xls). In addition, we provide the original Igor-Pro files (Wavemetrics), which contain both the raw data and the original figure formatting. Data referring to particular panels are located in the respective folders. For any further information, please contact Tom Baden at thomas.baden@uni-tuebingen.de. (ZIP) [file pbio.1001972.s009.zip › fig1/Fig 1E/group2_rates.txt]

group2_rates
0.53909159
0.88413477
0.11349416
0.37549388
1.3307201
1.1466537
2.256495
3.1459613
4.2284594
0.41957617
0.31188118
2.5905695
0.37565005
2.4997859
0.92282754
0.58666813
0.72769654
1.2470294
0.93262529
5.7015295
2.5283666
1.0050159
3.1448162
0.21981132
10.50503
7.9799967
0.019480586
1.3463842
-0.56525016
4.2443132
1.4185035
2.7308879
1.3025519
0.076381564
0.60515267
0.058334708
0.2215178
2.523088
0.082754493
5.0369258
0.17673218
1.4818501
1.724118
2.2673602
1.0403621
1.2726197
5.6386805
-0.25737429
2.970849
2.780148
0.094936609
4.385005
2.6541848
3.8024473
3.5263808
4.5433149
8.8447094
2.8727388
1.3787767
6.2287736
7.2806611
3.0005755
2.4223809
5.6265798
9.4621029
8.0763226
2.6034145
10.389822
11.668114
5.2444263
2.7030294
7.1918993
5.4517565
9.3768253
12.519224
11.965792
4.1907735
5.071857
3.2188485
10.754627
4.3835063
14.123205
4.3818622
0.87041801
9.3306866
2.5953958
2.3859506
10.492052
2.7092924
3.0870762
1.6755265
9.5683765
0.4129436
0.67833894
0.14048409
-1.8334348
2.9254222
-0.11887455
-0.43390775
0.06093049
-0.67811728
-0.86383557
-2.03107
-1.866214
-0.40675974
4.5306959
0.044749022
1.5998505
2.1661437
1.8041923
4.1825581
1.812288
2.5542116
0.92794418
1.0516729
0.91533941
0.85975379
2.8524199
3.4402726
0.94401944
3.3398986
0.24888754
1.9400576
-0.29793489
0.94981343
2.1322944
-2.3974724
1.9518228
0.45000267
-0.75700331
0.20441008
2.1267788
-2.0949719
1.5416636
1.3780468
-0.30592299
-0.99765277
0.74539882
-0.32676518
1.841373
-1.1673627
2.0895555
5.8305168
2.6935301
6.3986502
0.38507271
2.1480227
1.8320811
1.9241391
4.8830585
-0.61345792
0.33798885
3.0465996
1.9978886
0.073706508
0.1813457
0.3438288
-1.9123392
0.16165161
0.15148938
0.52034044
1.6487753
-0.46865785
1.6169169
1.4221826
0.013057709
0.14568079
-0.35656214
-0.36815965
-0.23488176
-0.39736986
-0.41004777
1.0939088
1.2459948
0.32949901
0.76643401
0.50576794
1.4204415
1.0405993
0.6540671
0.34087443
-0.12672591
0.35658073
0.24277246
0.13945568
0.33923817
-0.5415144
-0.38296127
-0.080240846
0.68876368
0.032652378
0.90631765
-0.088301182
-0.43492162
0.24535751
0.63961613
1.0456923
0.27689064
-0.48410344
0.232849
-0.21142375
-0.041152835
-0.74913859
-0.98276567
0.45041907
-0.019304156
0.14842486
0.29892433
0.080558538
-0.36296082
0.059719801
1.2929207
0.21552324
0.90735096
-0.787359
0.52217042
0.91880387
0.085486889
0.29787183
0.36161101
-0.60216713
0.16343164
0.75675422
-0.10764802
0.51307684
0.47755468
0.30682778
0.38320076
0.76239115
0.89656866
-0.22147274
-0.012989879
0.17807806
0.98517251
0.61882627
-0.060703397
-0.13407612
0.5666067
0.72136998
0.56391668
0.38284862
0.22926748
0.36294401
0.29274869
0.23767889
-0.20950592
-0.016717792
0.64574575
3.230823
0.16655433
-0.30300939
0.53476572
0.51740468
-0.15121889
0.76291054
-0.15830743
0.78015023
1.8962754
0.38996363
-0.38103652
1.4867336
-0.0016237497
0.35836136
-0.12120914
0.84511912
-0.63514948
0.31179726
-0.045851707
0.45281649
2.9700501
0.21685052
2.334322
3.8175211
1.3598572
0.21505475
1.8704417
3.1779079
5.3933144
2.4465339
0.93234885
0.20191455
1.8468829
-0.31984639
0.93196714
-0.89774752
-0.37927544
1.3367834
1.7620585
2.1837287
4.3430943
0.55562246
1.4820504
1.3116416
0.87757522
0.61033148
0.23397374
2.3512232
0.45152974
2.1217391
-0.085097909
0.73718387
0.74829811
0.95166844
-0.26817036
0.31801736
0.17173827
1.3797896
2.0911107
-0.30796731
-0.19120598
-0.33058608
-0.56499362
1.4596364
0.61233032
-0.85536337
2.0084949
1.0594399
5.8766041
7.8378663
1.8182025
1.136361
0.020394444
-0.52574444
0.25539637
0.62480652
1.5783246
1.9112965
0.1129812
-0.11830068
-0.45867777
-0.85101175
-0.18530047
2.1952443
1.022464
-0.19567633
-0.063768506
-0.41029334
-0.16205215
-0.19404423
2.2952714
2.203526
-0.26132929
-0.29195976
0.5791648
0.24889064
-0.54906058
-0.54336452
