# Supplementary material for: A Synaptic Mechanism for Temporal Filtering of Visual Signals
Source: PLoS Biol. 2014 Oct 21;12(10):e1001972. doi: 10.1371/journal.pbio.1001972 (PMC4205119; doi:10.1371/journal.pbio.1001972)
Supplement: Data S1 — All raw data files as well as averages and statistical parameters presented in the manuscript. Formats provided include raw-text (Ascii) and Excel (xls). In addition, we provide the original Igor-Pro files (Wavemetrics), which contain both the raw data and the original figure formatting. Data referring to particular panels are located in the respective folders. For any further information, please contact Tom Baden at thomas.baden@uni-tuebingen.de. (ZIP) [file pbio.1001972.s009.zip › fig1/Fig1D/Fig1D.xlsx]

## Sheet: Sheet1
Layer1_sizes	Layer2_sizes	Layer3_sizes	Layer4_sizes	Layer5_sizes	Layer6_sizes	Layer6: 1.06359 +/- 0.0185857
1.21006	0.692343	0.799713	1.12791	2.13834	1.74145	Layer5: 1.24551 +/- 0.0171567
0.364847	0.692343	0.505783	0.94368	1.78195	2.01085	Layer4: 1.10609 +/- 0.0149079
1.45939	0.774063	1.51735	0.356677	1.33349	1.20171	Layer3: 1.0528 +/- 0.0163538
1.36513	1.29526	1.78821	1.07003	0.942921	0.658205	Layer2: 0.927468 +/- 0.0126611
0.729694	0.692343	1.33818	0.713355	1.3803	1.20171	Layer1: 1.26214 +/- 0.015845
0.965295	1.24814	1.01157	0.504418	1.55347	0.760029
1.54792	0.915884	1.13096	1.47062	1.00803	1.07484
0.815823	1.38469	0.715285	0.356677	1.67162	0.658205
1.31548	0.346172	1.13096	1.00884	1.74595	1.42188
2.52774	0.599587	0.715285	1.33456	1.70919	0.380015
1.31548	0.915884	1.01157	1.47062	1.63319	0.537422
1.36513	1.38469	1.18617	1.07003	1.23457	1.9377
1.26387	0.847944	1.75208	2.16958	1.88584	1.56684
1.15375	1.03852	1.55893	1.23557	1.18201	1.26037
0.364847	0.599587	0.505783	0.873678	1.42556	0.930842
0.893689	1.34072	0.946233	0.617783	1.88584	0.930842
1.26387	0.979121	0.799713	1.12791	1.70919	0.537422
1.5043	0.599587	0.799713	1.28602	1.42556	1.26037
1.59033	0.599587	2.02313	1.23557	1.06917	1.86168
1.71128	1.03852	0.715285	1.12791	1.18201	1.31641
1.78738	0.915884	2.20466	1.81871	1.88584	2.08143
1.15375	1.24814	1.92596	0.94368	1.46944	1.52006
1.8958	1.19917	1.4746	1.28602	1.12701	0.380015
0.893689	1.62369	1.01157	2.4191	2.01605	1.00542
1.71128	0.692343	1.33818	0.617783	1.70919	0.537422
1.09454	1.38469	1.13096	1.38141	1.81724	1.52006
1.15375	1.14812	0.799713	1.18297	1.3803	0.930842
1.8958	1.14812	1.2895	2.44526	1.51204	1.78243
0.515972	1.73086	1.23891	1.00884	1.51204	1.56684
1.74975	1.54813	0.715285	0.873678	2.28201	1.14004
0.364847	1.03852	0.357642	1.18297	1.42556	2.04644
1.03194	0.774063	1.33818	1.38141	1.12701	1.61227
1.41305	1.24814	1.92596	1.9859	1.74595	1.74145
2.09589	0.979121	1.51735	2.14006	1.67162	0.658205
1.36513	0.489561	1.71519	0.504418	0.356391	0.537422
1.86036	0.774063	0.715285	1.51325	1.23457	1.65645
1.67194	0.979121	1.51735	1.67297	1.63319	1.20171
0.364847	1.29526	1.07293	1.9859	1.33349	0.380015
1.36513	1.29526	0.876042	1.07003	1.81724	0.849738
0.965295	0.692343	0.505783	1.33456	1.33349	2.18302
1.31548	1.03852	0.505783	1.07003	0.356391	0.930842
1.09454	0.979121	1.07293	0.504418	0.796914	0.930842
1.26387	1.29526	0.799713	1.28602	0.712782	1.07484
1.26387	0.979121	1.23891	1.9536	0.504013	1.86168
1.59033	0.489561	1.38514	1.18297	1.42556	1.42188
1.71128	0.979121	0.946233	0.713355	1.51204	1.86168
0.515972	1.29526	1.78821	1.67297	1.46944	1.78243
1.67194	1.09469	1.43057	1.51325	0.942921	0.849738
1.45939	0.979121	1.07293	1.71056	1.70919	0.380015
0.515972	0.599587	0.619455	1.78339	1.67162	1.74145
1.59033	1.09469	1.01157	1.23557	0.942921	1.65645
1.99835	1.46868	1.55893	1.18297	1.3803	2.04644
0.364847	1.66018	1.01157	1.00884	1.59383	0.658205
1.59033	1.19917	1.51735	0.797555	1.06917	1.26037
1.78738	1.09469	0.505783	1.59511	1.85186	1.74145
1.03194	0.346172	1.13096	1.07003	0.712782	1.26037
1.71128	1.03852	1.82363	1.9859	2.10844	1.47179
1.99835	0.915884	0.715285	1.42671	0.712782	2.21585
0.729694	1.19917	1.75208	1.28602	1.28499	0.760029
1.54792	0.915884	0.505783	1.28602	1.33349	2.34257
1.03194	0.692343	2.0545	1.85335	0.712782	1.42188
1.78738	1.03852	0.715285	2.01767	1.46944	1.42188
2.21928	0.915884	0.357642	1.42671	1.70919	1.31641
1.74975	0.847944	1.18617	1.74736	2.39074	1.31641
0.515972	0.979121	0.715285	1.23557	1.3803	1.74145
1.86036	0.346172	1.38514	0.873678	1.23457	0.658205
0.965295	1.34072	1.13096	0.504418	1.70919	2.04644
1.74975	0.847944	0.946233	1.07003	1.12701	0.380015
1.8958	1.19917	1.33818	1.18297	1.33349	1.52006
2.39246	0.774063	1.85836	1.74736	1.42556	2.34257
1.54792	1.24814	2.29003	1.18297	1.33349	1.74145
0.364847	0.692343	0.505783	1.07003	1.3803	1.90007
1.41305	1.09469	0.946233	1.71056	1.67162	1.37016
1.26387	1.34072	0.799713	1.55472	1.74595	2.04644
1.26387	1.38469	1.63892	0.94368	1.12701	0.930842
1.03194	0.489561	1.2895	1.42671	1.63319	2.08143
1.93059	0.489561	0.876042	1.51325	2.01605	2.08143
1.21006	0.692343	0.876042	2.11013	1.63319	0.760029
1.54792	0.915884	1.13096	0.873678	1.06917	0.380015
0.729694	0.599587	0.505783	1.07003	1.9843	1.82249
1.59033	1.14812	1.18617	1.28602	1.12701	1.37016
2.09589	1.09469	0.357642	1.67297	1.42556	2.37319
2.03138	0.774063	1.13096	1.81871	1.55347	0.537422
1.63165	1.09469	1.18617	0.504418	1.3803	0.849738
1.21006	0.599587	1.13096	1.18297	0.504013	1.37016
1.93059	0.774063	0.619455	0.94368	2.04731	1.61227
1.31548	1.4273	0.876042	1.00884	1.23457	0.380015
1.21006	1.03852	0.505783	0.617783	1.28499	1.56684
1.82424	1.29526	1.33818	1.33456	1.85186	1.00542
1.36513	1.34072	0.357642	0.797555	1.33349	1.61227
1.86036	2.01851	0.946233	1.88736	2.04731	1.26037
1.67194	1.9274	1.33818	1.78339	1.95203	0.380015
1.26387	0.979121	1.18617	1.71056	1.46944	2.01085
0.364847	0.847944	0.715285	0.873678	1.3803	1.74145
1.31548	0.774063	0.505783	1.51325	1.33349	0.760029
1.09454	1.24814	0.505783	1.78339	1.42556	1.97461
0.364847	1.89606	0.505783	2.07977	1.12701	1.78243
0.965295	1.58636	1.13096	0.504418	1.67162	1.65645
0.364847	1.34072	1.4746	2.07977	1.59383	0.380015
1.54792	1.03852	1.67749	0.713355	1.59383	0.380015
1.26387	1.14812	1.01157	1.33456	1.59383	1.20171
1.74975	1.62369	0.715285	0.356677	1.42556	0.537422
1.03194	0.692343	1.38514	1.9536	1.85186	0.849738
1.86036	0.346172	1.55893	1.85335	1.95203	0.537422
1.21006	0.847944	1.33818	1.88736	1.55347	1.65645
1.54792	1.03852	0.357642	1.00884	0.504013	1.78243
1.41305	0.774063	1.23891	1.51325	1.28499	0.380015
1.41305	1.66018	1.4746	1.12791	1.00803	1.26037
0.515972	0.599587	1.18617	1.07003	1.23457	0.380015
1.03194	1.24814	1.33818	1.85335	1.59383	0.930842
0.364847	0.346172	1.18617	1.07003	2.41716	0.380015
2.24907	0.692343	1.13096	0.356677	0.356391	2.28009
1.31548	0.979121	1.07293	1.74736	1.12701	1.65645
1.36513	1.19917	0.715285	1.6345	1.28499	0.537422
2.47451	1.03852	1.92596	1.67297	1.59383	1.9377
1.8958	1.14812	1.33818	1.51325	1.74595	1.56684
2.18908	1.4273	1.71519	1.59511	1.51204	1.52006
1.67194	1.03852	0.619455	1.00884	1.42556	0.760029
0.729694	0.692343	1.18617	1.67297	1.59383	0.380015
1.93059	1.29526	2.26193	1.6345	2.22566	1.9377
1.93059	1.34072	1.38514	0.504418	1.74595	0.658205
0.965295	0.915884	0.876042	1.71056	1.46944	1.52006
1.41305	1.24814	1.01157	1.74736	1.70919	1.61227
1.03194	0.979121	1.75208	1.33456	1.91922	1.90007
1.41305	0.915884	1.43057	1.51325	1.91922	2.34257
2.42012	1.14812	0.619455	0.797555	2.01605	1.07484
1.26387	0.979121	1.01157	2.33889	1.70919	1.69948
2.73027	1.03852	1.18617	1.47062	1.42556	2.28009
0.815823	0.979121	1.38514	1.00884	2.04731	1.14004
1.8958	1.9274	1.43057	0.617783	0.872976	2.01085
0.515972	1.19917	1.43057	1.78339	0.942921	1.56684
1.8958	0.847944	1.4746	1.9536	1.12701	1.97461
0.893689	1.24814	1.95889	1.47062	1.59383	1.61227
1.63165	1.19917	0.619455	1.00884	1.06917	1.78243
2.12741	1.9274	1.33818	1.42671	1.55347	1.26037
1.03194	1.19917	1.07293	1.6345	1.67162	1.65645
1.09454	0.915884	1.23891	1.74736	1.3803	1.14004
2.21928	0.774063	1.07293	1.71056	1.55347	1.42188
1.41305	1.14812	1.23891	1.51325	1.85186	1.56684
0.893689	1.09469	1.59943	1.00884	1.78195	1.65645
1.41305	1.19917	0.505783	1.28602	1.18201	1.00542
0.815823	1.38469	1.18617	1.55472	1.55347	1.69948
1.67194	0.599587	2.02313	1.59511	2.10844	0.380015
1.5043	1.76514	1.82363	1.51325	1.67162	1.52006
1.67194	1.14812	0.876042	0.873678	1.23457	1.07484
1.31548	0.692343	1.59943	1.12791	0.796914	1.65645
1.5043	1.38469	1.2895	1.18297	1.28499	0.380015
0.515972	0.692343	0.876042	1.51325	0.872976	1.82249
1.36513	1.24814	1.23891	1.67297	1.00803	1.56684
1.31548	0.692343	1.51735	1.6345	1.63319	1.07484
1.59033	1.09469	1.38514	1.23557	0.942921	1.65645
1.54792	1.03852	1.2895	1.18297	1.00803	0.849738
0.364847	1.54813	0.946233	1.47062	1.59383	1.74145
1.71128	0.692343	1.4746	1.33456	1.18201	1.78243
2.24907	1.4273	1.38514	1.38141	0.942921	0.537422
2.15846	0.346172	0.357642	1.6345	1.81724	1.31641
1.71128	1.34072	1.63892	1.55472	1.67162	1.37016
1.59033	1.38469	1.55893	1.38141	0.712782	1.47179
1.45939	1.62369	1.07293	0.94368	0.872976	0.380015
1.5043	1.24814	1.51735	1.00884	1.12701	0.380015
0.893689	1.69589	1.33818	1.07003	1.23457	1.14004
1.45939	1.34072	0.619455	1.33456	1.3803	1.74145
1.82424	1.58636	1.33818	1.55472	0.872976	1.14004
1.71128	1.38469	0.505783	1.00884	0.712782	0.849738
1.03194	1.09469	0.505783	1.51325	1.18201	0.849738
1.74975	0.847944	1.75208	1.51325	1.23457	1.78243
1.63165	1.34072	0.505783	0.617783	0.617287	1.65645
1.8958	1.03852	0.619455	0.617783	1.67162	1.14004
1.63165	1.19917	1.38514	0.94368	1.70919	1.78243
1.36513	1.9886	1.23891	0.94368	1.91922	1.56684
1.21006	1.14812	1.95889	0.94368	1.3803	0.849738
1.63165	0.692343	0.799713	1.47062	1.63319	0.537422
1.15375	0.774063	0.715285	0.504418	1.63319	0.658205
2.09589	1.03852	0.715285	1.6345	1.3803	0.760029
1.45939	0.599587	0.946233	0.797555	1.46944	1.14004
1.54792	1.9274	1.59943	1.47062	1.33349	2.08143
1.63165	1.14812	0.946233	1.85335	1.18201	1.9377
1.36513	1.34072	1.07293	1.38141	1.06917	1.26037
1.15375	1.4273	1.18617	1.92077	1.06917	1.14004
1.41305	1.38469	0.505783	1.42671	1.18201	1.74145
0.364847	1.03852	1.23891	0.873678	1.46944	1.20171
1.31548	1.4273	0.876042	0.94368	1.59383	0.380015
1.54792	1.09469	1.2895	1.12791	2.13834	1.14004
1.26387	1.46868	1.23891	1.00884	1.74595	0.537422
1.82424	1.24814	2.11584	1.9536	1.74595	1.69948
1.99835	1.24814	0.505783	1.28602	1.59383	1.52006
1.74975	0.346172	0.946233	1.71056	0.872976	1.69948
1.54792	0.915884	1.13096	0.617783	1.70919	1.47179
1.15375	0.692343	0.715285	1.51325	1.28499	1.65645
1.54792	0.489561	0.715285	1.51325	1.28499	1.00542
1.21006	1.29526	1.2895	2.28385	0.712782	1.37016
1.09454	0.847944	1.13096	1.28602	1.55347	1.31641
1.59033	1.09469	0.505783	1.55472	1.46944	1.20171
1.36513	1.14812	1.43057	2.28385	0.872976	1.86168
1.5043	1.09469	1.01157	1.23557	1.78195	0.380015
1.63165	1.50893	1.13096	1.18297	2.16784	1.9377
1.59033	1.4273	1.55893	1.38141	1.85186	0.380015
1.36513	0.979121	1.67749	0.356677	2.04731	1.47179
1.59033	1.89606	0.715285	0.713355	1.59383	0.760029
2.33616	0.915884	1.38514	1.12791	1.91922	1.82249
1.59033	1.46868	1.43057	1.47062	2.39074	1.82249
1.5043	1.4273	1.43057	1.28602	0.712782	1.20171
1.78738	0.599587	1.4746	1.47062	2.22566	0.537422
1.15375	1.09469	1.23891	0.617783	1.00803	0.537422
1.59033	0.692343	0.357642	0.873678	1.3803	0.380015
1.74975	1.29526	1.18617	0.617783	1.55347	0.760029
1.31548	1.29526	0.357642	1.00884	1.63319	1.56684
1.36513	1.66018	1.2895	1.00884	1.78195	1.65645
1.36513	1.09469	0.619455	2.16958	1.9843	1.47179
0.364847	0.692343	1.18617	1.23557	1.63319	0.537422
1.96476	0.774063	1.13096	1.81871	2.0781	1.90007
1.67194	1.38469	1.55893	1.55472	1.42556	1.78243
1.31548	1.50893	0.946233	1.51325	0.872976	1.26037
1.67194	1.66018	0.876042	2.07977	1.67162	0.930842
1.74975	0.692343	1.85836	1.23557	1.55347	1.31641
1.78738	0.979121	1.23891	1.28602	1.3803	1.31641
1.63165	0.847944	1.2895	1.51325	1.63319	1.31641
1.03194	1.89606	1.2895	1.23557	1.70919	1.74145
1.5043	1.24814	0.799713	1.12791	1.78195	1.31641
1.54792	1.24814	0.876042	1.33456	1.85186	1.47179
1.86036	1.14812	1.13096	1.9536	1.46944	0.380015
1.5043	2.32219	0.799713	0.713355	1.81724	1.42188
2.09589	0.774063	0.357642	1.18297	1.78195	1.42188
1.78738	1.89606	0.357642	1.00884	0.796914	1.20171
2.57986	1.46868	1.51735	0.504418	1.78195	0.380015
1.31548	1.69589	1.43057	0.617783	1.23457	0.658205
1.8958	1.24814	0.799713	2.14006	1.18201	1.20171
1.63165	1.69589	0.876042	0.873678	1.00803	0.849738
0.515972	1.09469	0.357642	1.74736	1.78195	1.69948
1.96476	1.24814	1.2895	1.33456	1.74595	0.760029
1.67194	0.915884	0.876042	1.18297	1.91922	0.930842
1.45939	0.979121	0.876042	1.47062	1.51204	1.07484
1.86036	1.19917	1.33818	1.42671	0.872976	0.380015
1.8958	0.774063	1.18617	1.23557	1.85186	1.37016
1.82424	0.774063	0.946233	1.51325	1.78195	1.37016
1.03194	0.915884	0.357642	1.28602	1.33349	0.849738
1.45939	0.847944	0.505783	1.78339	1.85186	1.42188
1.26387	0.847944	1.23891	0.504418	1.18201	1.65645
2.12741	0.489561	0.357642	0.617783	1.63319	0.658205
1.67194	0.692343	1.18617	1.51325	1.23457	0.930842
0.965295	1.03852	0.799713	1.42671	1.78195	0.658205
2.36448	1.38469	1.33818	1.28602	1.78195	0.537422
0.515972	0.915884	1.13096	1.23557	1.78195	0.380015
1.15375	0.692343	1.59943	1.92077	2.01605	1.56684
1.67194	0.346172	1.13096	0.94368	1.51204	1.26037
1.5043	1.34072	1.51735	1.81871	2.10844	0.537422
1.31548	0.489561	1.13096	1.38141	1.85186	1.14004
0.965295	0.489561	1.23891	0.713355	0.356391	0.658205
1.59033	0.915884	1.13096	1.28602	2.01605	1.86168
1.71128	1.09469	1.13096	0.356677	1.67162	1.42188
1.45939	0.847944	1.18617	1.28602	1.74595	0.760029
1.36513	0.692343	0.357642	1.71056	1.74595	1.69948
1.45939	0.489561	0.357642	1.07003	0.942921	1.69948
0.729694	1.38469	0.715285	1.23557	2.01605	0.380015
1.78738	0.346172	0.357642	1.88736	0.796914	2.46278
0.631934	0.599587	1.51735	1.55472	2.10844	1.37016
1.09454	0.489561	1.2895	1.18297	1.3803	1.61227
1.99835	0.346172	1.38514	1.12791	1.06917	1.26037
2.27847	0.915884	0.505783	1.33456	1.42556	2.01085
1.15375	0.915884	0.505783	1.23557	2.04731	0.930842
1.54792	0.774063	1.59943	1.12791	1.12701	0.658205
1.03194	0.346172	0.505783	0.713355	0.504013	0.849738
1.41305	1.14812	1.33818	1.00884	1.78195	0.760029
2.12741	0.847944	0.619455	0.797555	0.356391	1.07484
2.09589	0.489561	1.55893	0.356677	0.796914	1.74145
0.893689	0.346172	1.55893	0.617783	0.356391	1.47179
1.74975	0.847944	0.357642	1.47062	1.06917	1.26037
0.631934	0.847944	1.75208	1.28602	1.42556	0.760029
1.74975	0.346172	1.4746	1.85335	1.06917	1.42188
1.36513	1.29526	1.18617	1.81871	1.33349	0.380015
1.31548	0.979121	0.619455	1.18297	1.42556	0.380015
1.5043	0.489561	1.18617	1.85335	0.942921	1.07484
1.15375	0.847944	1.01157	1.51325	2.33701	0.760029
1.54792	1.03852	0.505783	1.9536	1.81724	0.930842
1.54792	1.29526	0.799713	1.51325	1.28499	0.380015
1.74975	0.692343	1.23891	1.23557	1.55347	0.658205
1.15375	1.29526	1.38514	1.12791	0.872976	1.86168
0.631934	1.24814	1.01157	0.504418	0.942921	1.14004
0.631934	0.979121	1.07293	0.356677	0.504013	0.380015
3.11726	0.489561	0.357642	0.873678	1.18201	0.760029
0.515972	0.847944	0.619455	0.617783	1.00803	0.537422
1.54792	0.346172	0.357642	1.51325	0.504013	0.537422
2.47451	0.847944	1.23891	0.94368	1.18201	0.537422
2.03138	0.346172	1.63892	1.12791	1.18201	0.760029
1.09454	0.847944	1.4746	1.47062	1.51204	1.31641
1.71128	1.19917	0.357642	0.356677	0.356391	0.380015
0.815823	1.24814	0.505783	1.23557	1.78195	1.37016
2.03138	1.29526	1.67749	0.94368	1.23457	2.01085
0.364847	0.847944	1.4746	1.67297	1.51204	0.537422
1.54792	1.09469	0.799713	1.33456	1.18201	1.26037
1.41305	1.29526	0.505783	0.713355	1.51204	1.78243
1.63165	1.09469	0.505783	1.6345	1.42556	1.47179
1.86036	0.847944	1.78821	0.873678	1.85186	1.82249
1.26387	0.979121	1.71519	1.78339	1.23457	0.380015
0.364847	0.847944	1.2895	1.07003	1.18201	2.21585
0.965295	0.599587	1.13096	1.28602	0.796914	1.97461
0.515972	0.979121	0.876042	0.713355	1.42556	1.78243
1.8958	0.599587	1.38514	1.42671	1.23457	1.14004
1.59033	1.14812	0.876042	1.23557	1.06917	2.11583
1.45939	1.19917	1.2895	1.42671	0.872976	1.61227
1.26387	1.09469	1.23891	1.42671	1.12701	0.537422
1.36513	0.774063	0.799713	1.55472	0.942921	0.930842
1.54792	0.692343	1.13096	1.28602	0.796914	1.52006
1.74975	0.774063	1.07293	0.617783	1.59383	2.54922
1.31548	0.692343	0.619455	1.9536	1.00803	1.9377
1.71128	0.599587	0.799713	0.713355	1.59383	1.07484
0.364847	1.66018	1.01157	1.42671	0.872976	1.86168
1.67194	0.847944	0.946233	1.47062	1.23457	1.74145
0.515972	0.599587	0.715285	0.94368	1.33349	1.52006
0.631934	0.692343	1.18617	0.797555	1.81724	1.26037
0.729694	0.847944	1.18617	1.00884	0.356391	1.52006
1.78738	1.19917	0.619455	0.504418	1.23457	0.380015
1.5043	1.86419	1.38514	1.12791	1.55347	0.849738
1.41305	1.66018	1.18617	1.38141	1.42556	0.849738
1.45939	1.50893	0.619455	1.67297	1.18201	1.00542
1.31548	0.847944	1.51735	0.356677	1.18201	1.47179
0.965295	1.46868	1.63892	1.38141	1.46944	0.380015
0.965295	1.19917	0.505783	0.617783	1.06917	0.537422
0.965295	1.29526	0.876042	1.18297	1.46944	2.01085
2.09589	0.915884	1.23891	0.356677	1.12701	2.28009
2.24907	0.692343	1.23891	1.38141	1.33349	1.42188
1.03194	1.29526	0.505783	0.94368	1.06917	1.14004
1.67194	0.979121	1.23891	0.713355	1.42556	1.90007
1.36513	0.692343	0.876042	0.873678	0.712782	0.849738
0.364847	1.19917	1.67749	0.94368	1.23457	1.07484
1.63165	1.54813	1.4746	1.71056	1.95203	1.90007
1.5043	1.14812	0.876042	1.07003	0.942921	1.90007
1.74975	0.692343	0.946233	0.504418	1.18201	1.20171
1.74975	0.847944	0.619455	1.07003	1.28499	1.90007
1.93059	0.346172	0.715285	0.356677	1.59383	0.760029
1.45939	0.599587	0.619455	1.71056	1.12701	2.18302
0.364847	0.915884	0.505783	0.617783	0.617287	0.537422
0.729694	0.692343	1.75208	1.6345	1.63319	0.930842
2.12741	0.346172	1.71519	0.713355	0.796914	1.90007
1.54792	1.29526	0.946233	1.47062	1.33349	0.930842
1.03194	1.50893	1.23891	1.07003	0.617287	0.380015
1.45939	1.29526	1.01157	0.873678	1.78195	0.760029
1.54792	0.346172	1.2895	1.00884	1.9843	1.82249
1.59033	0.346172	1.43057	0.873678	1.81724	0.537422
0.515972	0.489561	0.715285	1.47062	0.942921	0.380015
0.893689	0.774063	0.799713	0.94368	0.356391	0.380015
1.5043	0.692343	0.357642	0.617783	1.55347	1.37016
1.86036	0.489561	0.715285	1.42671	1.59383	1.74145
1.8958	1.38469	0.505783	1.38141	1.55347	1.86168
1.59033	1.79876	0.357642	0.797555	1.3803	0.658205
1.93059	0.489561	1.71519	0.797555	0.617287	1.14004
1.54792	0.847944	1.23891	1.28602	1.33349	1.31641
1.21006	0.692343	1.13096	1.23557	1.63319	0.658205
1.45939	1.14812	1.4746	0.617783	0.356391	2.01085
1.26387	0.979121	1.71519	1.38141	1.23457	0.658205
0.631934	0.489561	1.01157	1.07003	0.712782	0.658205
2.24907	1.03852	1.43057	1.59511	1.70919	0.760029
1.63165	1.29526	1.07293	0.356677	0.504013	0.537422
1.45939	1.62369	0.799713	1.23557	1.55347	1.20171
0.515972	1.14812	0.799713	0.713355	1.00803	1.07484
1.45939	1.29526	0.357642	1.12791	0.872976	0.380015
0.893689	0.692343	1.38514	0.504418	2.13834	0.658205
0.893689	0.599587	0.505783	1.28602	0.356391	0.658205
1.36513	1.03852	0.357642	1.12791	1.55347	1.42188
1.86036	0.915884	0.619455	0.94368	1.42556	0.849738
1.03194	0.774063	0.799713	1.85335	1.23457	0.930842
1.36513	0.599587	1.33818	1.33456	0.796914	0.380015
1.67194	0.979121	1.85836	1.12791	0.872976	0.658205
0.815823	1.73086	1.4746	0.504418	1.67162	0.380015
0.965295	1.34072	0.715285	0.504418	0.356391	1.07484
2.12741	0.915884	1.71519	0.94368	1.23457	0.537422
0.364847	0.774063	0.619455	0.504418	1.33349	1.47179
0.729694	1.03852	1.59943	0.504418	0.356391	0.658205
1.09454	1.19917	1.07293	0.94368	1.59383	1.14004
1.54792	1.03852	1.18617	1.55472	1.28499	0.658205
1.09454	1.24814	1.18617	1.59511	1.55347	0.658205
0.631934	0.599587	0.876042	0.356677	0.617287	1.69948
1.59033	1.46868	0.799713	0.94368	1.12701	0.380015
0.364847	0.346172	1.2895	0.713355	0.356391	0.658205
2.24907	0.915884	1.43057	0.356677	0.356391	1.37016
0.631934	0.346172	0.357642	0.713355	0.504013	0.380015
1.67194	1.14812	0.505783	0.873678	1.28499	0.380015
1.21006	0.346172	0.946233	0.797555	0.712782	1.00542
0.893689	0.346172	0.357642	1.00884	0.356391	0.537422
0.965295	0.346172	1.13096	0.94368	1.88584	0.658205
1.09454	0.599587	1.4746	0.504418	1.28499	0.537422
1.26387	0.489561	1.01157	0.797555	1.28499	0.849738
1.03194	1.62369	1.01157	1.07003	0.617287	0.849738
1.26387	0.847944	1.13096	0.356677	0.872976	0.849738
1.36513	0.346172	0.505783	2.14006	1.42556	0.380015
1.31548	0.489561	1.13096	1.47062	0.504013	0.380015
1.36513	1.03852	0.505783	1.00884	0.712782	1.20171
1.86036	0.847944	0.357642	1.28602	1.06917	0.760029
0.815823	0.346172	1.23891	1.47062	0.712782	0.380015
1.59033	0.599587	1.51735	0.94368	0.796914	0.380015
1.09454	1.9274	0.357642	1.12791	1.18201	1.78243
0.815823	0.346172	0.715285	1.67297	0.872976	0.380015
0.893689	0.346172	1.33818	1.51325	1.70919	0.380015
0.364847	0.979121	0.799713	0.617783	1.00803	0.380015
1.26387	0.692343	0.505783	1.07003	1.23457	0.760029
2.09589	1.69589	0.505783	1.12791	0.504013	1.07484
0.631934	1.38469	0.357642	1.28602	1.78195	0.380015
0.364847	1.03852	1.07293	1.88736	1.63319	1.47179
0.815823	0.692343	1.13096	0.797555	1.85186	1.26037
0.515972	1.14812	0.715285	1.9536	0.356391	0.537422
1.86036	0.692343	1.2895	1.00884	0.712782	0.380015
0.893689	1.46868	1.07293	0.356677	1.18201	1.26037
1.26387	0.346172	0.357642	1.00884	0.796914	0.658205
1.78738	0.346172	0.799713	1.59511	1.78195	1.20171
0.729694	0.346172	0.619455	0.504418	1.85186	0.380015
0.893689	0.346172	0.505783	2.01767	0.356391	0.849738
1.8958	0.692343	0.505783	0.504418	1.67162	1.47179
1.21006	0.979121	0.357642	0.713355	0.356391	1.26037
1.09454	0.774063	1.55893	1.28602	1.12701	1.78243
1.41305	1.58636	0.876042	0.94368	0.712782	1.14004
2.18908	0.979121	1.01157	0.797555	0.504013	0.380015
1.09454	0.346172	0.505783	0.356677	0.872976	0.849738
0.364847	0.692343	0.715285	1.59511	1.51204	1.86168
0.893689	0.346172	0.619455	1.18297	1.28499	0.658205
0.364847	1.73086	1.71519	1.33456	0.872976	1.61227
0.893689	0.489561	1.43057	0.356677	0.617287	0.930842
1.59033	1.03852	0.946233	0.356677	1.06917	1.26037
1.59033	0.847944	1.07293	1.67297	0.796914	1.86168
0.893689	1.14812	1.13096	0.94368	1.23457	0.930842
2.80244	0.346172	1.38514	1.42671	1.33349	0.760029
0.364847	0.346172	1.4746	1.00884	1.3803	1.52006
0.815823	0.915884	0.505783	0.713355	0.872976	0.537422
0.815823	0.915884	1.67749	1.00884	1.00803	1.20171
1.26387	0.692343	0.715285	1.07003	0.356391	0.849738
0.515972	0.346172	0.876042	1.59511	0.872976	0.380015
1.26387	0.692343	1.07293	0.504418	1.18201	1.42188
0.364847	1.09469	0.619455	1.78339	1.06917	0.658205
0.729694	1.19917	0.357642	1.00884	0.796914	1.61227
1.21006	0.692343	1.01157	1.6345	0.942921	2.01085
1.5043	1.46868	0.715285	0.356677	0.796914	0.849738
1.45939	1.19917	0.619455	1.07003	0.617287	1.42188
1.31548	1.19917	0.715285	0.504418	1.59383	1.20171
1.67194	0.489561	0.357642	0.617783	1.3803	0.380015
0.364847	1.34072	0.357642	1.23557	1.88584	1.00542
0.729694	0.346172	0.619455	1.51325	0.504013	1.42188
0.364847	0.489561	0.799713	1.12791	1.3803	0.849738
1.59033	0.346172	1.63892	1.38141	0.712782	0.760029
1.31548	0.847944	1.01157	0.94368	1.33349	1.9377
1.41305	1.09469	1.38514	1.42671	1.12701	1.07484
1.41305	1.19917	0.715285	0.356677	1.63319	0.537422
1.09454	1.14812	1.23891	0.504418	0.356391	0.537422
0.364847	0.346172	1.38514	0.617783	0.504013	0.537422
1.67194	1.19917	1.23891	1.00884	1.06917	0.658205
1.31548	1.03852	1.38514	1.00884	0.504013	0.658205
1.03194	0.915884	0.799713	0.713355	1.46944	1.00542
0.364847	0.774063	1.38514	0.713355	0.712782	0.760029
1.54792	0.599587	0.357642	1.55472	0.796914	1.07484
0.364847	1.29526	1.18617	0.797555	0.796914	1.00542
0.364847	0.692343	0.799713	1.42671	0.356391	0.380015
1.45939	1.24814	1.18617	0.356677	0.356391	1.47179
0.729694	0.599587	1.01157	1.00884	1.12701	0.849738
0.965295	0.979121	0.946233	1.28602	0.872976	1.86168
1.36513	0.599587	1.07293	1.12791	1.12701	0.849738
0.515972	0.346172	1.38514	0.713355	0.504013	1.00542
1.26387	0.599587	1.18617	1.59511	0.942921	1.47179
1.31548	1.03852	1.38514	0.713355	0.872976	0.380015
0.815823	1.29526	1.51735	1.12791	1.18201	0.930842
1.41305	1.46868	1.38514	1.07003	1.00803	1.69948
0.631934	0.489561	1.2895	0.356677	1.28499	0.930842
1.41305	0.979121	1.43057	1.47062	0.796914	1.61227
1.09454	0.346172	1.59943	1.00884	1.74595	1.07484
1.82424	0.346172	0.799713	0.617783	0.872976	1.00542
1.21006	1.34072	0.715285	1.00884	1.06917	1.61227
0.965295	0.346172	1.13096	1.38141	0.504013	2.11583
0.815823	0.599587	0.715285	0.356677	1.3803	0.380015
1.8958	0.774063	1.18617	0.617783	1.28499	0.537422
1.21006	0.489561	2.20466	1.42671	0.942921	1.14004
1.15375	1.03852	1.13096	0.797555	1.33349	1.20171
2.36448	1.24814	0.876042	0.504418	0.356391	0.849738
0.893689	1.03852	1.01157	1.12791	1.42556	0.380015
0.729694	0.692343	1.38514	1.33456	1.23457	0.380015
0.965295	0.599587	1.07293	0.504418	1.55347	1.31641
0.631934	0.847944	0.876042	1.12791	0.617287	1.00542
1.09454	0.599587	0.946233	0.617783	0.356391	0.930842
1.09454	1.03852	0.357642	0.713355	1.51204	0.849738
0.364847	0.915884	1.71519	0.504418	1.18201	1.42188
0.893689	0.489561	1.78821	0.356677	1.51204	2.01085
2.36448	1.03852	0.715285	0.356677	0.796914	1.20171
1.71128	0.489561	0.876042	0.504418	0.872976	1.31641
0.815823	0.346172	1.63892	1.23557	1.51204	1.07484
1.78738	0.774063	0.619455	0.797555	0.942921	1.69948
0.515972	0.346172	1.01157	1.00884	1.06917	0.658205
1.86036	0.346172	0.619455	1.12791	0.356391	0.930842
2.15846	0.346172	1.01157	0.356677	1.70919	1.14004
1.31548	1.14812	0.357642	1.55472	0.356391	1.52006
0.631934	0.915884	0.505783	0.356677	0.504013	0.380015
1.5043	2.10568	1.13096	1.74736	1.59383	0.380015
1.09454	0.346172	1.75208	1.12791	1.18201	1.07484
1.15375	0.915884	1.51735	1.12791	0.504013	1.26037
1.31548	1.4273	1.18617	1.51325	0.872976	1.56684
0.631934	0.692343	0.946233	0.356677	0.617287	0.760029
1.74975	0.346172	1.63892	0.873678	1.18201	0.658205
0.364847	0.346172	0.876042	1.78339	0.712782	1.00542
0.729694	1.76514	0.619455	0.356677	0.356391	0.658205
0.815823	0.774063	1.55893	0.94368	1.55347	0.760029
1.71128	0.915884	0.799713	1.47062	1.55347	0.658205
1.15375	1.79876	1.18617	0.356677	1.23457	0.760029
0.815823	1.14812	1.55893	1.28602	1.23457	1.42188
1.36513	0.599587	0.946233	0.873678	0.796914	0.537422
0.893689	1.38469	0.946233	1.47062	0.942921	1.20171
0.631934	1.19917	1.59943	1.28602	1.63319	1.26037
1.71128	1.14812	1.18617	1.23557	0.356391	1.47179
0.515972	1.38469	1.23891	1.42671	1.78195	0.380015
1.21006	1.4273	1.2895	1.33456	2.33701	1.52006
1.21006	0.346172	0.876042	1.38141	0.942921	0.380015
1.45939	0.692343	1.18617	0.713355	1.06917	0.658205
0.893689	0.847944	0.946233	0.873678	1.18201	1.56684
1.71128	1.29526	1.38514	0.873678	0.942921	0.930842
1.03194	0.774063	0.619455	1.00884	1.28499	1.37016
0.965295	0.599587	0.946233	0.94368	1.23457	0.930842
1.15375	1.29526	0.505783	0.797555	1.23457	0.537422
1.59033	0.692343	1.71519	0.617783	1.12701	0.380015
1.67194	0.979121	0.799713	0.94368	1.59383	0.760029
0.515972	1.29526	0.715285	0.94368	1.67162	0.760029
1.93059	0.692343	0.357642	0.617783	0.872976	0.380015
1.41305	0.847944	0.715285	1.00884	1.12701	0.658205
1.59033	1.69589	0.619455	1.47062	1.18201	0.537422
1.36513	1.46868	1.01157	0.504418	1.81724	0.930842
1.96476	1.24814	1.4746	1.55472	1.42556	0.849738
1.45939	0.979121	0.357642	0.617783	1.74595	1.07484
2.52774	0.847944	0.799713	1.00884	0.356391	0.380015
0.364847	1.03852	0.946233	0.94368	1.63319	0.537422
1.03194	0.847944	1.51735	0.504418	0.504013	1.00542
1.31548	0.915884	1.07293	0.873678	1.85186	0.537422
0.729694	0.692343	1.67749	0.356677	1.3803	0.760029
0.815823	0.346172	1.01157	1.23557	1.91922	1.00542
1.31548	1.50893	0.357642	1.28602	1.00803	1.26037
1.74975	1.29526	1.38514	1.38141	0.872976	0.537422
0.364847	0.489561	1.99127	0.94368	1.59383	0.380015
1.82424	0.847944	1.75208	0.504418	1.88584	1.65645
1.78738	1.03852	1.71519	1.23557	1.88584	0.380015
1.09454	0.847944	0.357642	1.18297	0.712782	1.00542
1.09454	0.979121	0.876042	0.713355	1.42556	0.930842
1.45939	0.692343	0.619455	0.797555	1.67162	0.930842
0.515972	1.38469	0.505783	1.18297	1.00803	0.930842
1.09454	1.54813	0.357642	0.873678	1.85186	0.658205
0.364847	0.489561	1.43057	0.356677	1.00803	1.31641
1.59033	0.692343	1.55893	0.94368	1.06917	0.760029
0.893689	1.29526	1.51735	0.873678	1.33349	0.760029
1.8958	1.50893	1.07293	0.713355	1.51204	0.380015
1.59033	0.489561	1.59943	0.713355	1.3803	0.380015
1.54792	0.599587	0.799713	0.504418	1.00803	0.658205
0.631934	0.847944	0.357642	1.47062	0.872976	0.658205
1.26387	0.847944	1.01157	1.33456	1.59383	1.07484
0.729694	0.489561	1.01157	1.23557	0.712782	0.849738
2.21928	1.09469	0.619455	1.00884	1.23457	1.69948
0.515972	0.599587	0.505783	0.504418	1.3803	0.537422
2.55393	0.915884	1.59943	0.713355	1.51204	1.97461
0.815823	1.79876	1.23891	1.07003	1.59383	1.26037
0.364847	0.346172	1.38514	0.713355	1.12701	0.537422
1.54792	0.915884	0.357642	1.12791	1.28499	0.930842
0.631934	1.79876	1.2895	1.07003	0.504013	0.380015
0.515972	1.03852	0.876042	0.797555	1.88584	1.74145
0.729694	0.915884	1.18617	1.07003	1.23457	0.930842
1.45939	1.09469	1.4746	1.00884	1.06917	1.47179
1.63165	1.29526	0.357642	1.38141	0.356391	1.42188
0.515972	1.58636	0.619455	0.94368	1.12701	0.760029
1.78738	1.24814	0.357642	0.504418	1.33349	0.930842
1.41305	0.915884	0.876042	1.38141	0.504013	0.380015
1.31548	1.09469	1.33818	0.617783	2.0781	0.760029
1.26387	0.847944	1.01157	0.356677	0.356391	0.760029
1.36513	1.03852	1.23891	1.07003	1.12701	1.82249
1.31548	1.34072	0.715285	0.617783	1.63319	0.380015
1.5043	1.14812	1.13096	1.28602	1.12701	1.14004
1.09454	1.19917	1.2895	0.504418	0.617287	0.380015
1.41305	0.979121	1.78821	1.23557	0.617287	0.658205
1.41305	0.774063	1.23891	0.873678	0.356391	1.14004
1.54792	0.599587	1.75208	1.12791	1.18201	0.537422
0.729694	1.24814	0.357642	0.356677	1.23457	1.97461
1.15375	0.915884	0.799713	0.94368	0.356391	0.537422
1.15375	0.979121	0.505783	1.12791	1.59383	0.537422
1.21006	0.489561	1.4746	1.51325	1.88584	0.849738
1.31548	0.599587	1.33818	0.356677	1.06917	1.14004
1.03194	1.79876	0.357642	0.617783	2.0781	0.537422
0.515972	1.29526	1.38514	0.356677	1.55347	1.90007
1.15375	1.34072	1.23891	0.356677	0.617287	1.26037
1.26387	1.03852	0.505783	0.797555	1.51204	0.930842
0.729694	1.14812	0.357642	0.356677	1.81724	1.42188
1.41305	1.46868	0.357642	0.356677	0.504013	0.849738
0.515972	0.489561	1.99127	1.07003	1.63319	0.380015
0.729694	0.489561	0.357642	0.94368	1.33349	1.00542
1.03194	0.774063	1.67749	0.713355	2.0781	1.00542
1.67194	1.9274	1.2895	1.07003	1.46944	0.380015
2.06389	1.14812	0.946233	0.617783	1.23457	0.380015
1.71128	0.915884	0.876042	0.797555	1.06917	0.849738
0.631934	0.915884	0.357642	0.617783	1.18201	0.537422
0.515972	0.774063	1.38514	0.94368	1.33349	1.42188
1.78738	0.489561	0.876042	0.356677	1.63319	1.74145
1.41305	1.83177	1.23891	1.00884	0.617287	0.658205
0.364847	0.915884	1.01157	1.42671	0.796914	1.37016
1.26387	1.03852	1.55893	0.617783	1.55347	0.849738
1.41305	0.599587	0.619455	1.67297	0.617287	1.37016
0.364847	0.692343	0.357642	2.07977	1.51204	0.380015
1.59033	1.46868	0.619455	1.59511	1.55347	0.849738
1.54792	0.774063	0.715285	0.504418	1.33349	1.00542
1.15375	0.979121	0.619455	0.713355	1.70919	1.14004
1.74975	0.979121	1.07293	1.51325	1.28499	0.930842
0.893689	1.38469	0.619455	1.12791	1.59383	1.00542
1.63165	0.915884	1.82363	0.504418	0.356391	0.930842
1.54792	1.83177	0.619455	0.617783	2.19694	1.74145
0.965295	1.66018	1.2895	0.356677	1.18201	0.760029
1.21006	0.599587	1.59943	0.356677	1.23457	0.760029
0.965295	0.599587	1.67749	0.356677	1.46944	0.380015
0.515972	0.489561	1.4746	0.797555	1.12701	1.07484
0.729694	0.346172	0.715285	0.504418	0.504013	1.20171
1.63165	0.692343	0.619455	1.28602	0.356391	1.07484
1.03194	0.346172	1.18617	0.797555	0.504013	1.69948
0.965295	1.03852	0.357642	0.356677	1.23457	1.20171
1.5043	0.599587	1.38514	0.617783	1.00803	1.37016
1.31548	1.24814	1.43057	0.873678	0.942921	0.760029
0.893689	0.489561	1.23891	0.713355	0.617287	1.61227
0.364847	0.692343	0.715285	0.356677	2.10844	1.07484
1.09454	0.847944	0.946233	0.713355	0.617287	0.537422
0.631934	1.24814	0.946233	1.55472	1.06917	0.380015
0.815823	0.489561	1.55893	0.713355	1.63319	1.14004
1.45939	1.24814	1.43057	1.28602	0.796914	0.849738
0.965295	0.979121	0.357642	0.713355	1.33349	0.380015
1.59033	0.599587	0.619455	1.23557	0.942921	0.930842
0.965295	0.774063	1.23891	1.55472	1.18201	0.380015
0.729694	0.346172	0.799713	0.713355	1.12701	1.61227
1.67194	1.4273	0.799713	1.38141	0.942921	0.760029
1.03194	0.489561	0.619455	1.18297	1.12701	1.37016
1.41305	0.489561	0.876042	0.713355	1.42556	1.20171
0.631934	1.03852	0.505783	0.94368	1.59383	1.26037
0.515972	1.34072	1.07293	0.504418	1.63319	0.849738
1.36513	1.86419	1.13096	0.356677	0.617287	1.07484
0.631934	0.346172	1.55893	1.12791	0.872976	1.14004
1.15375	0.599587	0.876042	1.42671	0.617287	0.380015
1.26387	0.346172	1.43057	0.873678	1.06917	0.380015
0.893689	0.847944	0.357642	1.00884	1.55347	1.14004
1.41305	0.847944	1.33818	1.47062	1.12701	0.537422
1.15375	0.774063	0.505783	0.356677	1.06917	0.760029
0.364847	0.692343	1.38514	0.797555	1.00803	0.537422
0.815823	1.09469	1.33818	0.797555	1.00803	1.07484
1.45939	0.599587	0.715285	0.356677	0.872976	1.26037
1.15375	0.346172	0.715285	1.07003	1.06917	0.930842
0.515972	0.915884	1.75208	0.617783	1.9843	0.760029
1.21006	0.692343	0.357642	1.00884	1.81724	1.31641
1.36513	0.599587	1.43057	1.07003	1.51204	0.380015
0.515972	0.774063	1.33818	1.23557	1.33349	1.14004
1.36513	0.847944	1.18617	1.38141	0.504013	0.537422
1.03194	0.599587	1.01157	1.78339	1.81724	1.31641
0.631934	0.489561	1.07293	0.797555	1.3803	0.537422
1.31548	1.19917	0.357642	0.713355	0.617287	0.537422
1.09454	0.847944	1.18617	1.78339	0.872976	0.537422
1.59033	1.62369	0.876042	0.713355	1.3803	1.78243
1.09454	1.76514	1.07293	1.12791	1.59383	0.380015
0.729694	1.54813	1.33818	1.81871	1.63319	1.14004
1.15375	0.847944	0.505783	1.67297	1.18201	0.537422
0.364847	0.599587	1.01157	0.94368	1.06917	0.658205
1.82424	1.34072	1.38514	1.07003	1.00803	0.537422
0.965295	1.03852	1.2895	0.797555	0.617287	0.380015
1.31548	0.692343	1.33818	1.12791	1.55347	1.56684
0.729694	1.46868	1.18617	1.18297	0.356391	2.01085
1.15375	0.692343	0.876042	1.00884	1.42556	0.658205
0.364847	0.346172	0.505783	1.33456	1.74595	1.78243
1.99835	0.346172	1.13096	0.713355	0.356391	0.849738
1.8958	0.847944	0.505783	0.797555	1.3803	0.380015
0.815823	0.979121	1.23891	1.74736	0.356391	1.69948
1.26387	0.489561	0.799713	1.59511	1.33349	1.86168
1.03194	0.489561	0.619455	0.617783	1.06917	0.380015
1.59033	0.346172	1.33818	1.6345	0.872976	0.380015
1.36513	0.692343	1.33818	0.617783	0.872976	0.380015
1.45939	1.19917	0.357642	1.00884	1.12701	0.760029
1.82424	0.774063	0.946233	0.356677	0.356391	0.380015
0.729694	0.847944	1.13096	1.28602	1.23457	0.930842
1.82424	1.24814	1.13096	0.873678	1.12701	0.930842
0.515972	0.489561	1.4746	1.12791	1.12701	0.760029
0.965295	0.915884	0.357642	1.23557	1.23457	0.380015
1.31548	0.915884	1.33818	1.07003	1.28499	1.37016
1.86036	1.14812	0.505783	1.00884	0.356391	1.07484
0.729694	0.774063	1.13096	0.504418	0.942921	1.07484
1.5043	0.692343	0.876042	0.873678	1.18201	1.61227
0.364847	0.915884	1.59943	1.51325	0.712782	0.760029
1.63165	0.847944	1.18617	1.67297	1.33349	0.380015
1.5043	1.14812	1.23891	0.356677	1.12701	1.42188
1.09454	0.915884	1.18617	1.07003	0.796914	0.658205
0.364847	0.346172	1.01157	1.18297	1.78195	0.760029
0.965295	1.03852	0.619455	0.356677	1.23457	0.930842
1.21006	1.24814	1.2895	0.504418	1.00803	0.658205
0.631934	0.692343		1.33456	1.33349	0.537422
0.893689	0.599587		0.873678	1.18201	0.380015
1.5043	0.847944		1.33456	1.23457	0.849738
1.45939	1.03852		1.71056	0.872976	0.380015
1.93059	0.489561		1.42671	1.00803	0.380015
1.67194	0.774063		0.94368	1.42556	0.930842
0.515972	0.599587		1.18297	0.712782	1.61227
1.96476	0.915884		0.504418	1.18201	0.760029
0.515972	0.489561		1.28602	0.872976	0.849738
1.31548	0.599587		1.55472	0.942921	1.78243
1.26387	0.489561		0.504418	0.796914	1.14004
1.36513	1.14812		1.78339	0.504013	0.537422
0.729694	0.692343		0.797555	1.3803	0.380015
1.15375	0.915884		0.356677	0.872976	1.47179
1.03194	0.599587		0.94368	1.28499	0.537422
1.36513	1.62369		1.12791	1.95203	0.380015
0.364847	0.979121		1.81871	1.59383	1.14004
1.36513	1.76514		0.713355	0.504013	0.658205
1.15375	0.692343		0.797555	0.712782	0.760029
1.45939	0.692343		1.6345	1.78195	0.380015
1.67194	0.346172		1.47062	1.55347	0.760029
1.86036	1.09469		1.33456	0.504013	0.930842
0.729694	1.14812		1.55472	1.51204	0.537422
1.67194	1.03852		0.356677	1.12701	0.537422
1.26387	0.346172		1.71056	1.23457	0.930842
1.59033	0.692343		1.07003	0.712782	1.00542
1.41305	0.692343		0.94368	1.63319	0.760029
0.965295	1.14812		1.51325	1.74595	1.14004
0.965295	0.847944		1.55472	1.28499	0.537422
0.729694	1.03852		1.59511	0.796914	0.930842
1.54792	0.489561		1.67297	0.617287	0.930842
1.86036	0.774063		1.47062	0.796914	1.37016
0.729694	1.14812		1.28602	1.18201	0.658205
1.78738	0.979121		0.713355	1.59383	0.930842
0.729694	1.03852		1.00884	0.617287	0.537422
1.26387	0.346172		0.504418	1.74595	0.380015
2.12741	1.09469		1.42671	0.504013	0.760029
1.26387	1.19917		0.504418	0.356391	1.52006
1.03194	1.24814		1.74736	1.18201	0.760029
0.893689	0.346172		0.504418	1.12701	0.380015
1.59033	1.73086		1.85335	1.00803	0.380015
1.15375	0.489561		0.356677	1.55347	0.380015
1.93059	1.62369		1.47062	0.356391	0.380015
0.729694	0.599587		1.55472	0.356391	0.537422
1.36513	0.346172		1.47062	0.356391	0.380015
2.55393	0.847944		0.713355	0.942921	1.14004
0.515972	1.24814		1.59511	1.00803	0.849738
0.515972	0.692343		0.713355	1.18201	0.760029
1.09454	1.66018		1.23557	0.617287	1.20171
2.21928	1.03852		1.38141	1.28499	0.930842
1.63165	0.915884		1.33456	1.46944	0.658205
0.965295	1.54813		0.713355	0.872976	0.930842
0.729694	1.34072		0.94368	1.51204	1.26037
1.41305	0.346172		1.59511		1.00542
1.41305	0.489561		0.617783		0.380015
0.729694	0.489561		1.33456		0.760029
0.364847	1.34072		0.356677		0.537422
2.24907	1.14812		0.94368		0.658205
0.364847	0.915884		0.713355		1.42188
1.59033	0.692343		0.797555		0.760029
0.893689	0.599587		0.713355		0.760029
0.364847	1.46868		1.55472		1.65645
1.36513	0.915884		1.71056		0.380015
1.15375	1.4273		0.356677		0.380015
0.364847	1.24814		0.797555		0.760029
1.59033	1.50893		1.59511		0.380015
1.03194	0.489561		1.00884		1.00542
1.45939	0.915884		0.356677		0.380015
1.8958	0.847944		1.9536		0.537422
1.09454	1.34072		1.00884		1.00542
0.364847	0.489561		0.504418		1.26037
0.965295	0.489561		2.07977		0.760029
1.5043	0.346172		1.00884		0.760029
1.26387	0.489561		1.71056		1.00542
1.15375	0.346172		0.797555		1.31641
1.82424	1.50893		0.504418		0.658205
1.09454	0.346172		1.12791		1.00542
1.21006	1.62369		0.797555		0.380015
1.59033	0.346172		1.42671		1.56684
1.63165	1.03852		1.07003		1.07484
0.965295	0.599587		0.356677		1.42188
0.893689	1.34072		0.873678		1.52006
1.67194	0.915884		1.12791		0.849738
0.815823	1.24814		1.33456		1.20171
1.21006	0.692343		1.00884		1.78243
1.41305	1.34072		1.12791		0.930842
0.364847	1.14812		1.18297		0.537422
1.78738	1.09469		0.797555		1.52006
0.815823	1.50893		1.18297		0.658205
1.15375	1.46868		0.356677		1.00542
1.09454	0.346172		1.07003
1.74975	0.692343		0.873678
1.31548	1.29526		0.797555
1.59033	0.489561		1.18297
2.3075	0.346172		1.00884
2.68107	1.19917		0.873678
1.36513	0.599587		0.713355
1.71128	0.489561		1.38141
1.8958	0.774063		0.617783
0.815823	0.774063		1.42671
1.67194	0.692343		1.23557
1.15375	1.4273		0.504418
1.93059	0.847944		1.18297
0.815823	0.915884		0.617783
0.364847	0.979121		1.23557
0.893689	0.774063		0.94368
1.93059	0.599587		1.42671
1.26387	0.979121		0.797555
0.815823	0.489561		0.94368
0.815823	0.692343		1.18297
0.893689	0.915884		1.00884
1.36513	0.346172		1.07003
0.965295	0.774063		1.38141
1.09454	0.346172		0.873678
1.74975	0.774063		0.356677
0.965295	1.14812		0.617783
1.09454	0.346172		1.33456
0.515972	0.599587		1.51325
1.31548	0.489561		1.07003
1.99835	1.4273		1.18297
1.71128	0.489561		0.713355
1.09454	0.346172		0.94368
1.59033	0.599587		1.59511
0.631934	0.346172		0.94368
0.893689	0.774063		0.94368
1.96476	0.847944		1.28602
1.15375	0.489561		0.504418
0.631934	0.346172		0.873678
1.26387	0.774063		1.28602
2.03138	0.346172		0.94368
1.8958	1.66018		1.28602
0.729694	0.599587		0.617783
1.09454	1.24814		1.07003
0.364847	1.14812		0.713355
0.515972	1.09469		0.713355
1.82424	0.489561		1.23557
1.26387	1.34072		0.873678
1.41305	0.774063		1.42671
1.15375	1.14812		0.713355
0.815823	0.489561		0.617783
1.5043	0.346172		1.47062
0.965295	0.774063		0.713355
1.31548	0.346172		1.55472
1.31548	0.774063		1.55472
1.31548	0.489561		0.94368
0.893689	1.03852		0.356677
1.31548	0.599587		1.47062
0.965295	0.915884		0.94368
0.515972	1.29526		1.07003
1.45939	0.774063		0.94368
1.5043	0.774063		1.71056
2.47451	0.847944		0.504418
1.71128	0.979121		0.94368
1.82424	0.692343		1.00884
0.515972	0.346172		1.42671
2.63095	0.346172		0.504418
1.78738	0.979121		1.23557
1.31548	0.774063		0.94368
0.893689	0.346172		1.07003
1.78738	0.346172		1.78339
1.26387	1.46868		0.713355
0.631934	1.03852		1.07003
1.09454	0.692343		1.28602
0.364847	1.24814		0.873678
0.364847	0.692343		1.47062
1.59033	0.599587		1.55472
1.71128	1.62369		0.356677
0.965295	1.24814		1.00884
1.03194	1.09469		1.23557
1.15375	1.38469		1.23557
1.45939	0.489561		0.356677
1.71128	0.692343		1.07003
1.67194	0.692343		1.00884
1.03194	0.489561		1.12791
1.15375	0.847944		0.94368
1.03194	0.847944		0.94368
0.631934	0.489561		1.67297
0.815823	0.774063		1.18297
0.631934	0.599587		1.07003
1.36513	0.692343		1.28602
1.31548	1.38469		1.47062
0.631934	0.979121		0.504418
0.965295	0.346172		1.51325
1.78738	0.489561		0.356677
1.59033	0.489561		0.504418
2.09589	0.599587		1.47062
1.21006	1.03852		1.6345
0.965295	0.692343		1.00884
1.71128	0.599587		1.42671
0.893689	0.599587		0.504418
1.03194	0.489561		0.356677
1.26387	0.915884		1.92077
2.06389	0.692343		1.00884
1.15375	0.847944		1.12791
0.364847	0.346172		1.00884
0.364847	0.847944		1.47062
2.27847	0.774063		1.28602
1.93059	0.915884		0.713355
0.893689	0.346172		1.07003
1.78738	1.09469		0.797555
1.74975	0.346172		1.59511
0.364847	1.29526		1.42671
1.09454	1.29526		1.38141
0.893689	1.24814		1.78339
0.631934	0.979121		0.797555
0.631934	0.489561		1.12791
2.27847	0.692343		1.00884
0.631934	0.346172
1.96476	1.14812
1.99835	1.03852
0.729694	1.14812
0.631934	0.915884
1.45939	0.346172
1.78738	0.692343
1.82424	1.03852
1.45939	0.692343
0.631934	0.489561
1.36513	0.915884
2.09589	0.346172
1.15375	0.979121
0.729694	0.847944
1.26387	0.774063
1.8958	1.50893
0.515972	1.66018
1.26387	0.692343
0.965295	0.774063
1.78738	0.599587
0.729694	0.915884
1.41305	0.346172
1.45939	1.19917
1.45939	0.774063
0.631934	0.489561
1.31548	0.692343
0.893689	0.346172
1.03194	0.774063
1.36513	1.29526
1.03194	0.346172
0.631934	0.489561
1.26387	0.847944
0.364847	0.489561
1.15375	0.346172
1.67194	0.346172
1.71128	0.847944
1.21006	0.599587
1.31548	0.847944
1.63165	0.692343
0.815823	0.847944
1.86036	0.915884
0.364847	1.66018
1.71128	1.4273
1.36513	0.489561
1.03194	1.19917
1.03194	0.847944
0.364847	0.489561
1.63165	0.599587
1.45939	0.346172
0.515972	0.774063
2.27847	0.489561
0.364847	1.34072
1.41305	0.346172
0.893689	1.34072
1.54792	0.847944
0.965295	0.346172
1.67194	0.774063
1.09454	0.847944
0.515972	0.692343
0.729694	0.346172
1.54792	1.19917
1.26387	1.54813
1.96476	0.774063
0.965295	1.29526
1.93059
1.59033
0.631934
0.631934
1.03194
0.729694
0.815823
1.36513
1.74975
1.21006
0.364847
1.5043
1.41305
1.67194
0.815823
1.36513
0.965295
0.364847
0.729694
1.78738
0.893689
1.74975
0.364847
0.364847
1.67194
0.364847
1.26387
0.631934
0.965295
1.03194
1.41305
0.364847
1.5043
1.03194
1.09454
1.82424
1.93059
1.36513
0.515972
1.8958
0.815823
1.36513
0.815823
1.63165
1.74975
0.515972
0.631934
1.45939
2.21928
1.41305
0.631934
0.631934
0.515972
0.364847
1.31548
0.965295
1.45939
1.5043
1.59033
0.364847
1.26387
1.74975
1.59033
0.515972
0.364847
1.03194
1.41305
1.59033
1.74975
2.06389
0.515972
1.59033
1.09454
1.59033
1.03194
0.631934
1.67194
0.729694
1.99835
0.729694
0.631934
1.99835
0.364847
0.815823
0.515972
0.729694
1.54792
1.15375
1.21006
