# Supplementary material for: A Synaptic Mechanism for Temporal Filtering of Visual Signals
Source: PLoS Biol. 2014 Oct 21;12(10):e1001972. doi: 10.1371/journal.pbio.1001972 (PMC4205119; doi:10.1371/journal.pbio.1001972)
Supplement: Data S1 — All raw data files as well as averages and statistical parameters presented in the manuscript. Formats provided include raw-text (Ascii) and Excel (xls). In addition, we provide the original Igor-Pro files (Wavemetrics), which contain both the raw data and the original figure formatting. Data referring to particular panels are located in the respective folders. For any further information, please contact Tom Baden at thomas.baden@uni-tuebingen.de. (ZIP) [file pbio.1001972.s009.zip › fig1/Fig1D/Layer1_sizes.txt]

Layer1_sizes
1.2100612
0.36484715
1.4593886
1.365133
0.72969431
0.96529484
1.5479155
0.81582302
1.3154751
2.5277352
1.3154751
1.365133
1.2638676
1.153748
0.36484715
0.89368933
1.2638676
1.5043033
1.5903319
1.7112849
1.7873787
1.153748
1.8958014
0.89368933
1.7112849
1.0945414
1.153748
1.8958014
0.51597178
1.7497455
0.36484715
1.0319436
1.413047
2.0958874
1.365133
1.8603628
1.6719397
0.36484715
1.365133
0.96529484
1.3154751
1.0945414
1.2638676
1.2638676
1.5903319
1.7112849
0.51597178
1.6719397
1.4593886
0.51597178
1.5903319
1.99835
0.36484715
1.5903319
1.7873787
1.0319436
1.7112849
1.99835
0.72969431
1.5479155
1.0319436
1.7873787
2.2192786
1.7497455
0.51597178
1.8603628
0.96529484
1.7497455
1.8958014
2.392463
1.5479155
0.36484715
1.413047
1.2638676
1.2638676
1.0319436
1.9305897
1.2100612
1.5479155
0.72969431
1.5903319
2.0958874
2.031383
1.631646
1.2100612
1.9305897
1.3154751
1.2100612
1.8242358
1.365133
1.8603628
1.6719397
1.2638676
0.36484715
1.3154751
1.0945414
0.36484715
0.96529484
0.36484715
1.5479155
1.2638676
1.7497455
1.0319436
1.8603628
1.2100612
1.5479155
1.413047
1.413047
0.51597178
1.0319436
0.36484715
2.249069
1.3154751
1.365133
2.4745138
1.8958014
2.1890829
1.6719397
0.72969431
1.9305897
1.9305897
0.96529484
1.413047
1.0319436
1.413047
2.4201224
1.2638676
2.7302661
0.81582302
1.8958014
0.51597178
1.8958014
0.89368933
1.631646
2.1274061
1.0319436
1.0945414
2.2192786
1.413047
0.89368933
1.413047
0.81582302
1.6719397
1.5043033
1.6719397
1.3154751
1.5043033
0.51597178
1.365133
1.3154751
1.5903319
1.5479155
0.36484715
1.7112849
2.249069
2.1584649
1.7112849
1.5903319
1.4593886
1.5043033
0.89368933
1.4593886
1.8242358
1.7112849
1.0319436
1.7497455
1.631646
1.8958014
1.631646
1.365133
1.2100612
1.631646
1.153748
2.0958874
1.4593886
1.5479155
1.631646
1.365133
1.153748
1.413047
0.36484715
1.3154751
1.5479155
1.2638676
1.8242358
1.99835
1.7497455
1.5479155
1.153748
1.5479155
1.2100612
1.0945414
1.5903319
1.365133
1.5043033
1.631646
1.5903319
1.365133
1.5903319
2.3361619
1.5903319
1.5043033
1.7873787
1.153748
1.5903319
1.7497455
1.3154751
1.365133
1.365133
0.36484715
1.9647621
1.6719397
1.3154751
1.6719397
1.7497455
1.7873787
1.631646
1.0319436
1.5043033
1.5479155
1.8603628
1.5043033
2.0958874
1.7873787
2.579859
1.3154751
1.8958014
1.631646
0.51597178
1.9647621
1.6719397
1.4593886
1.8603628
1.8958014
1.8242358
1.0319436
1.4593886
1.2638676
2.1274061
1.6719397
0.96529484
2.3644798
0.51597178
1.153748
1.6719397
1.5043033
1.3154751
0.96529484
1.5903319
1.7112849
1.4593886
1.365133
1.4593886
0.72969431
1.7873787
0.63193381
1.0945414
1.99835
2.2784698
1.153748
1.5479155
1.0319436
1.413047
2.1274061
2.0958874
0.89368933
1.7497455
0.63193381
1.7497455
1.365133
1.3154751
1.5043033
1.153748
1.5479155
1.5479155
1.7497455
1.153748
0.63193381
0.63193381
3.1172557
0.51597178
1.5479155
2.4745138
2.031383
1.0945414
1.7112849
0.81582302
2.031383
0.36484715
1.5479155
1.413047
1.631646
1.8603628
1.2638676
0.36484715
0.96529484
0.51597178
1.8958014
1.5903319
1.4593886
1.2638676
1.365133
1.5479155
1.7497455
1.3154751
1.7112849
0.36484715
1.6719397
0.51597178
0.63193381
0.72969431
1.7873787
1.5043033
1.413047
1.4593886
1.3154751
0.96529484
0.96529484
0.96529484
2.0958874
2.249069
1.0319436
1.6719397
1.365133
0.36484715
1.631646
1.5043033
1.7497455
1.7497455
1.9305897
1.4593886
0.36484715
0.72969431
2.1274061
1.5479155
1.0319436
1.4593886
1.5479155
1.5903319
0.51597178
0.89368933
1.5043033
1.8603628
1.8958014
1.5903319
1.9305897
1.5479155
1.2100612
1.4593886
1.2638676
0.63193381
2.249069
1.631646
1.4593886
0.51597178
1.4593886
0.89368933
0.89368933
1.365133
1.8603628
1.0319436
1.365133
1.6719397
0.81582302
0.96529484
2.1274061
0.36484715
0.72969431
1.0945414
1.5479155
1.0945414
0.63193381
1.5903319
0.36484715
2.249069
0.63193381
1.6719397
1.2100612
0.89368933
0.96529484
1.0945414
1.2638676
1.0319436
1.2638676
1.365133
1.3154751
1.365133
1.8603628
0.81582302
1.5903319
1.0945414
0.81582302
0.89368933
0.36484715
1.2638676
2.0958874
0.63193381
0.36484715
0.81582302
0.51597178
1.8603628
0.89368933
1.2638676
1.7873787
0.72969431
0.89368933
1.8958014
1.2100612
1.0945414
1.413047
2.1890829
1.0945414
0.36484715
0.89368933
0.36484715
0.89368933
1.5903319
1.5903319
0.89368933
2.8024442
0.36484715
0.81582302
0.81582302
1.2638676
0.51597178
1.2638676
0.36484715
0.72969431
1.2100612
1.5043033
1.4593886
1.3154751
1.6719397
0.36484715
0.72969431
0.36484715
1.5903319
1.3154751
1.413047
1.413047
1.0945414
0.36484715
1.6719397
1.3154751
1.0319436
0.36484715
1.5479155
0.36484715
0.36484715
1.4593886
0.72969431
0.96529484
1.365133
0.51597178
1.2638676
1.3154751
0.81582302
1.413047
0.63193381
1.413047
1.0945414
1.8242358
1.2100612
0.96529484
0.81582302
1.8958014
1.2100612
1.153748
2.3644798
0.89368933
0.72969431
0.96529484
0.63193381
1.0945414
1.0945414
0.36484715
0.89368933
2.3644798
1.7112849
0.81582302
1.7873787
0.51597178
1.8603628
2.1584649
1.3154751
0.63193381
1.5043033
1.0945414
1.153748
1.3154751
0.63193381
1.7497455
0.36484715
0.72969431
0.81582302
1.7112849
1.153748
0.81582302
1.365133
0.89368933
0.63193381
1.7112849
0.51597178
1.2100612
1.2100612
1.4593886
0.89368933
1.7112849
1.0319436
0.96529484
1.153748
1.5903319
1.6719397
0.51597178
1.9305897
1.413047
1.5903319
1.365133
1.9647621
1.4593886
2.5277352
0.36484715
1.0319436
1.3154751
0.72969431
0.81582302
1.3154751
1.7497455
0.36484715
1.8242358
1.7873787
1.0945414
1.0945414
1.4593886
0.51597178
1.0945414
0.36484715
1.5903319
0.89368933
1.8958014
1.5903319
1.5479155
0.63193381
1.2638676
0.72969431
2.2192786
0.51597178
2.55393
0.81582302
0.36484715
1.5479155
0.63193381
0.51597178
0.72969431
1.4593886
1.631646
0.51597178
1.7873787
1.413047
1.3154751
1.2638676
1.365133
1.3154751
1.5043033
1.0945414
1.413047
1.413047
1.5479155
0.72969431
1.153748
1.153748
1.2100612
1.3154751
1.0319436
0.51597178
1.153748
1.2638676
0.72969431
1.413047
0.51597178
0.72969431
1.0319436
1.6719397
2.0638871
1.7112849
0.63193381
0.51597178
1.7873787
1.413047
0.36484715
1.2638676
1.413047
0.36484715
1.5903319
1.5479155
1.153748
1.7497455
0.89368933
1.631646
1.5479155
0.96529484
1.2100612
0.96529484
0.51597178
0.72969431
1.631646
1.0319436
0.96529484
1.5043033
1.3154751
0.89368933
0.36484715
1.0945414
0.63193381
0.81582302
1.4593886
0.96529484
1.5903319
0.96529484
0.72969431
1.6719397
1.0319436
1.413047
0.63193381
0.51597178
1.365133
0.63193381
1.153748
1.2638676
0.89368933
1.413047
1.153748
0.36484715
0.81582302
1.4593886
1.153748
0.51597178
1.2100612
1.365133
0.51597178
1.365133
1.0319436
0.63193381
1.3154751
1.0945414
1.5903319
1.0945414
0.72969431
1.153748
0.36484715
1.8242358
0.96529484
1.3154751
0.72969431
1.153748
0.36484715
1.99835
1.8958014
0.81582302
1.2638676
1.0319436
1.5903319
1.365133
1.4593886
1.8242358
0.72969431
1.8242358
0.51597178
0.96529484
1.3154751
1.8603628
0.72969431
1.5043033
0.36484715
1.631646
1.5043033
1.0945414
0.36484715
0.96529484
1.2100612
0.63193381
0.89368933
1.5043033
1.4593886
1.9305897
1.6719397
0.51597178
1.9647621
0.51597178
1.3154751
1.2638676
1.365133
0.72969431
1.153748
1.0319436
1.365133
0.36484715
1.365133
1.153748
1.4593886
1.6719397
1.8603628
0.72969431
1.6719397
1.2638676
1.5903319
1.413047
0.96529484
0.96529484
0.72969431
1.5479155
1.8603628
0.72969431
1.7873787
0.72969431
1.2638676
2.1274061
1.2638676
1.0319436
0.89368933
1.5903319
1.153748
1.9305897
0.72969431
1.365133
2.55393
0.51597178
0.51597178
1.0945414
2.2192786
1.631646
0.96529484
0.72969431
1.413047
1.413047
0.72969431
0.36484715
2.249069
0.36484715
1.5903319
0.89368933
0.36484715
1.365133
1.153748
0.36484715
1.5903319
1.0319436
1.4593886
1.8958014
1.0945414
0.36484715
0.96529484
1.5043033
1.2638676
1.153748
1.8242358
1.0945414
1.2100612
1.5903319
1.631646
0.96529484
0.89368933
1.6719397
0.81582302
1.2100612
1.413047
0.36484715
1.7873787
0.81582302
1.153748
1.0945414
1.7497455
1.3154751
1.5903319
2.3074961
2.6810679
1.365133
1.7112849
1.8958014
0.81582302
1.6719397
1.153748
1.9305897
0.81582302
0.36484715
0.89368933
1.9305897
1.2638676
0.81582302
0.81582302
0.89368933
1.365133
0.96529484
1.0945414
1.7497455
0.96529484
1.0945414
0.51597178
1.3154751
1.99835
1.7112849
1.0945414
1.5903319
0.63193381
0.89368933
1.9647621
1.153748
0.63193381
1.2638676
2.031383
1.8958014
0.72969431
1.0945414
0.36484715
0.51597178
1.8242358
1.2638676
1.413047
1.153748
0.81582302
1.5043033
0.96529484
1.3154751
1.3154751
1.3154751
0.89368933
1.3154751
0.96529484
0.51597178
1.4593886
1.5043033
2.4745138
1.7112849
1.8242358
0.51597178
2.6309502
1.7873787
1.3154751
0.89368933
1.7873787
1.2638676
0.63193381
1.0945414
0.36484715
0.36484715
1.5903319
1.7112849
0.96529484
1.0319436
1.153748
1.4593886
1.7112849
1.6719397
1.0319436
1.153748
1.0319436
0.63193381
0.81582302
0.63193381
1.365133
1.3154751
0.63193381
0.96529484
1.7873787
1.5903319
2.0958874
1.2100612
0.96529484
1.7112849
0.89368933
1.0319436
1.2638676
2.0638871
1.153748
0.36484715
0.36484715
2.2784698
1.9305897
0.89368933
1.7873787
1.7497455
0.36484715
1.0945414
0.89368933
0.63193381
0.63193381
2.2784698
0.63193381
1.9647621
1.99835
0.72969431
0.63193381
1.4593886
1.7873787
1.8242358
1.4593886
0.63193381
1.365133
2.0958874
1.153748
0.72969431
1.2638676
1.8958014
0.51597178
1.2638676
0.96529484
1.7873787
0.72969431
1.413047
1.4593886
1.4593886
0.63193381
1.3154751
0.89368933
1.0319436
1.365133
1.0319436
0.63193381
1.2638676
0.36484715
1.153748
1.6719397
1.7112849
1.2100612
1.3154751
1.631646
0.81582302
1.8603628
0.36484715
1.7112849
1.365133
1.0319436
1.0319436
0.36484715
1.631646
1.4593886
0.51597178
2.2784698
0.36484715
1.413047
0.89368933
1.5479155
0.96529484
1.6719397
1.0945414
0.51597178
0.72969431
1.5479155
1.2638676
1.9647621
0.96529484
1.9305897
1.5903319
0.63193381
0.63193381
1.0319436
0.72969431
0.81582302
1.365133
1.7497455
1.2100612
0.36484715
1.5043033
1.413047
1.6719397
0.81582302
1.365133
0.96529484
0.36484715
0.72969431
1.7873787
0.89368933
1.7497455
0.36484715
0.36484715
1.6719397
0.36484715
1.2638676
0.63193381
0.96529484
1.0319436
1.413047
0.36484715
1.5043033
1.0319436
1.0945414
1.8242358
1.9305897
1.365133
0.51597178
1.8958014
0.81582302
1.365133
0.81582302
1.631646
1.7497455
0.51597178
0.63193381
1.4593886
2.2192786
1.413047
0.63193381
0.63193381
0.51597178
0.36484715
1.3154751
0.96529484
1.4593886
1.5043033
1.5903319
0.36484715
1.2638676
1.7497455
1.5903319
0.51597178
0.36484715
1.0319436
1.413047
1.5903319
1.7497455
2.0638871
0.51597178
1.5903319
1.0945414
1.5903319
1.0319436
0.63193381
1.6719397
0.72969431
1.99835
0.72969431
0.63193381
1.99835
0.36484715
0.81582302
0.51597178
0.72969431
1.5479155
1.153748
1.2100612
