# Supplementary material for: A Synaptic Mechanism for Temporal Filtering of Visual Signals
Source: PLoS Biol. 2014 Oct 21;12(10):e1001972. doi: 10.1371/journal.pbio.1001972 (PMC4205119; doi:10.1371/journal.pbio.1001972)
Supplement: Data S1 — All raw data files as well as averages and statistical parameters presented in the manuscript. Formats provided include raw-text (Ascii) and Excel (xls). In addition, we provide the original Igor-Pro files (Wavemetrics), which contain both the raw data and the original figure formatting. Data referring to particular panels are located in the respective folders. For any further information, please contact Tom Baden at thomas.baden@uni-tuebingen.de. (ZIP) [file pbio.1001972.s009.zip › fig1/Fig1D/Layer2_sizes.txt]

Layer2_sizes
0.69234335
0.69234335
0.77406335
1.2952558
0.69234335
1.2481396
0.91588414
1.3846867
0.34617168
0.5995869
0.91588414
1.3846867
0.84794396
1.038515
0.5995869
1.3407171
0.97912133
0.5995869
0.5995869
1.038515
0.91588414
1.2481396
1.1991738
1.6236891
0.69234335
1.3846867
1.1481216
1.1481216
1.7308583
1.5481267
1.038515
0.77406335
1.2481396
0.97912133
0.48956066
0.77406335
0.97912133
1.2952558
1.2952558
0.69234335
1.038515
0.97912133
1.2952558
0.97912133
0.48956066
0.97912133
1.2952558
1.0946909
0.97912133
0.5995869
1.0946909
1.4686821
1.6601809
1.1991738
1.0946909
0.34617168
1.038515
0.91588414
1.1991738
0.91588414
0.69234335
1.038515
0.91588414
0.84794396
0.97912133
0.34617168
1.3407171
0.84794396
1.1991738
0.77406335
1.2481396
0.69234335
1.0946909
1.3407171
1.3846867
0.48956066
0.48956066
0.69234335
0.91588414
0.5995869
1.1481216
1.0946909
0.77406335
1.0946909
0.5995869
0.77406335
1.4273024
1.038515
1.2952558
1.3407171
2.0185103
1.9274024
0.97912133
0.84794396
0.77406335
1.2481396
1.8960602
1.5863578
1.3407171
1.038515
1.1481216
1.6236891
0.69234335
0.34617168
0.84794396
1.038515
0.77406335
1.6601809
0.5995869
1.2481396
0.34617168
0.69234335
0.97912133
1.1991738
1.038515
1.1481216
1.4273024
1.038515
0.69234335
1.2952558
1.3407171
0.91588414
1.2481396
0.97912133
0.91588414
1.1481216
0.97912133
1.038515
0.97912133
1.9274024
1.1991738
0.84794396
1.2481396
1.1991738
1.9274024
1.1991738
0.91588414
0.77406335
1.1481216
1.0946909
1.1991738
1.3846867
0.5995869
1.7651361
1.1481216
0.69234335
1.3846867
0.69234335
1.2481396
0.69234335
1.0946909
1.038515
1.5481267
0.69234335
1.4273024
0.34617168
1.3407171
1.3846867
1.6236891
1.2481396
1.6958879
1.3407171
1.5863578
1.3846867
1.0946909
0.84794396
1.3407171
1.038515
1.1991738
1.9886049
1.1481216
0.69234335
0.77406335
1.038515
0.5995869
1.9274024
1.1481216
1.3407171
1.4273024
1.3846867
1.038515
1.4273024
1.0946909
1.4686821
1.2481396
1.2481396
0.34617168
0.91588414
0.69234335
0.48956066
1.2952558
0.84794396
1.0946909
1.1481216
1.0946909
1.5089273
1.4273024
0.97912133
1.8960602
0.91588414
1.4686821
1.4273024
0.5995869
1.0946909
0.69234335
1.2952558
1.2952558
1.6601809
1.0946909
0.69234335
0.77406335
1.3846867
1.5089273
1.6601809
0.69234335
0.97912133
0.84794396
1.8960602
1.2481396
1.2481396
1.1481216
2.32219
0.77406335
1.8960602
1.4686821
1.6958879
1.2481396
1.6958879
1.0946909
1.2481396
0.91588414
0.97912133
1.1991738
0.77406335
0.77406335
0.91588414
0.84794396
0.84794396
0.48956066
0.69234335
1.038515
1.3846867
0.91588414
0.69234335
0.34617168
1.3407171
0.48956066
0.48956066
0.91588414
1.0946909
0.84794396
0.69234335
0.48956066
1.3846867
0.34617168
0.5995869
0.48956066
0.34617168
0.91588414
0.91588414
0.77406335
0.34617168
1.1481216
0.84794396
0.48956066
0.34617168
0.84794396
0.84794396
0.34617168
1.2952558
0.97912133
0.48956066
0.84794396
1.038515
1.2952558
0.69234335
1.2952558
1.2481396
0.97912133
0.48956066
0.84794396
0.34617168
0.84794396
0.34617168
0.84794396
1.1991738
1.2481396
1.2952558
0.84794396
1.0946909
1.2952558
1.0946909
0.84794396
0.97912133
0.84794396
0.5995869
0.97912133
0.5995869
1.1481216
1.1991738
1.0946909
0.77406335
0.69234335
0.77406335
0.69234335
0.5995869
1.6601809
0.84794396
0.5995869
0.69234335
0.84794396
1.1991738
1.8641915
1.6601809
1.5089273
0.84794396
1.4686821
1.1991738
1.2952558
0.91588414
0.69234335
1.2952558
0.97912133
0.69234335
1.1991738
1.5481267
1.1481216
0.69234335
0.84794396
0.34617168
0.5995869
0.91588414
0.69234335
0.34617168
1.2952558
1.5089273
1.2952558
0.34617168
0.34617168
0.48956066
0.77406335
0.69234335
0.48956066
1.3846867
1.7987607
0.48956066
0.84794396
0.69234335
1.1481216
0.97912133
0.48956066
1.038515
1.2952558
1.6236891
1.1481216
1.2952558
0.69234335
0.5995869
1.038515
0.91588414
0.77406335
0.5995869
0.97912133
1.7308583
1.3407171
0.91588414
0.77406335
1.038515
1.1991738
1.038515
1.2481396
0.5995869
1.4686821
0.34617168
0.91588414
0.34617168
1.1481216
0.34617168
0.34617168
0.34617168
0.5995869
0.48956066
1.6236891
0.84794396
0.34617168
0.48956066
1.038515
0.84794396
0.34617168
0.5995869
1.9274024
0.34617168
0.34617168
0.97912133
0.69234335
1.6958879
1.3846867
1.038515
0.69234335
1.1481216
0.69234335
1.4686821
0.34617168
0.34617168
0.34617168
0.34617168
0.69234335
0.97912133
0.77406335
1.5863578
0.97912133
0.34617168
0.69234335
0.34617168
1.7308583
0.48956066
1.038515
0.84794396
1.1481216
0.34617168
0.34617168
0.91588414
0.91588414
0.69234335
0.34617168
0.69234335
1.0946909
1.1991738
0.69234335
1.4686821
1.1991738
1.1991738
0.48956066
1.3407171
0.34617168
0.48956066
0.34617168
0.84794396
1.0946909
1.1991738
1.1481216
0.34617168
1.1991738
1.038515
0.91588414
0.77406335
0.5995869
1.2952558
0.69234335
1.2481396
0.5995869
0.97912133
0.5995869
0.34617168
0.5995869
1.038515
1.2952558
1.4686821
0.48956066
0.97912133
0.34617168
0.34617168
1.3407171
0.34617168
0.5995869
0.77406335
0.48956066
1.038515
1.2481396
1.038515
0.69234335
0.5995869
0.84794396
0.5995869
1.038515
0.91588414
0.48956066
1.038515
0.48956066
0.34617168
0.77406335
0.34617168
0.34617168
0.34617168
1.1481216
0.91588414
2.10568
0.34617168
0.91588414
1.4273024
0.69234335
0.34617168
0.34617168
1.7651361
0.77406335
0.91588414
1.7987607
1.1481216
0.5995869
1.3846867
1.1991738
1.1481216
1.3846867
1.4273024
0.34617168
0.69234335
0.84794396
1.2952558
0.77406335
0.5995869
1.2952558
0.69234335
0.97912133
1.2952558
0.69234335
0.84794396
1.6958879
1.4686821
1.2481396
0.97912133
0.84794396
1.038515
0.84794396
0.91588414
0.69234335
0.34617168
1.5089273
1.2952558
0.48956066
0.84794396
1.038515
0.84794396
0.97912133
0.69234335
1.3846867
1.5481267
0.48956066
0.69234335
1.2952558
1.5089273
0.48956066
0.5995869
0.84794396
0.84794396
0.48956066
1.0946909
0.5995869
0.91588414
1.7987607
0.34617168
0.91588414
1.7987607
1.038515
0.91588414
1.0946909
1.2952558
1.5863578
1.2481396
0.91588414
1.0946909
0.84794396
1.038515
1.3407171
1.1481216
1.1991738
0.97912133
0.77406335
0.5995869
1.2481396
0.91588414
0.97912133
0.48956066
0.5995869
1.7987607
1.2952558
1.3407171
1.038515
1.1481216
1.4686821
0.48956066
0.48956066
0.77406335
1.9274024
1.1481216
0.91588414
0.91588414
0.77406335
0.48956066
1.8317683
0.91588414
1.038515
0.5995869
0.69234335
1.4686821
0.77406335
0.97912133
0.97912133
1.3846867
0.91588414
1.8317683
1.6601809
0.5995869
0.5995869
0.48956066
0.34617168
0.69234335
0.34617168
1.038515
0.5995869
1.2481396
0.48956066
0.69234335
0.84794396
1.2481396
0.48956066
1.2481396
0.97912133
0.5995869
0.77406335
0.34617168
1.4273024
0.48956066
0.48956066
1.038515
1.3407171
1.8641915
0.34617168
0.5995869
0.34617168
0.84794396
0.84794396
0.77406335
0.69234335
1.0946909
0.5995869
0.34617168
0.91588414
0.69234335
0.5995869
0.77406335
0.84794396
0.5995869
0.48956066
1.1991738
0.84794396
1.6236891
1.7651361
1.5481267
0.84794396
0.5995869
1.3407171
1.038515
0.69234335
1.4686821
0.69234335
0.34617168
0.34617168
0.84794396
0.97912133
0.48956066
0.48956066
0.34617168
0.69234335
1.1991738
0.77406335
0.84794396
1.2481396
0.48956066
0.91588414
0.91588414
1.1481216
0.77406335
0.69234335
0.91588414
0.84794396
1.1481216
0.91588414
0.34617168
1.038515
1.2481396
0.69234335
0.5995869
0.84794396
1.038515
0.48956066
0.77406335
0.5995869
0.91588414
0.48956066
0.5995869
0.48956066
1.1481216
0.69234335
0.91588414
0.5995869
1.6236891
0.97912133
1.7651361
0.69234335
0.69234335
0.34617168
1.0946909
1.1481216
1.038515
0.34617168
0.69234335
0.69234335
1.1481216
0.84794396
1.038515
0.48956066
0.77406335
1.1481216
0.97912133
1.038515
0.34617168
1.0946909
1.1991738
1.2481396
0.34617168
1.7308583
0.48956066
1.6236891
0.5995869
0.34617168
0.84794396
1.2481396
0.69234335
1.6601809
1.038515
0.91588414
1.5481267
1.3407171
0.34617168
0.48956066
0.48956066
1.3407171
1.1481216
0.91588414
0.69234335
0.5995869
1.4686821
0.91588414
1.4273024
1.2481396
1.5089273
0.48956066
0.91588414
0.84794396
1.3407171
0.48956066
0.48956066
0.34617168
0.48956066
0.34617168
1.5089273
0.34617168
1.6236891
0.34617168
1.038515
0.5995869
1.3407171
0.91588414
1.2481396
0.69234335
1.3407171
1.1481216
1.0946909
1.5089273
1.4686821
0.34617168
0.69234335
1.2952558
0.48956066
0.34617168
1.1991738
0.5995869
0.48956066
0.77406335
0.77406335
0.69234335
1.4273024
0.84794396
0.91588414
0.97912133
0.77406335
0.5995869
0.97912133
0.48956066
0.69234335
0.91588414
0.34617168
0.77406335
0.34617168
0.77406335
1.1481216
0.34617168
0.5995869
0.48956066
1.4273024
0.48956066
0.34617168
0.5995869
0.34617168
0.77406335
0.84794396
0.48956066
0.34617168
0.77406335
0.34617168
1.6601809
0.5995869
1.2481396
1.1481216
1.0946909
0.48956066
1.3407171
0.77406335
1.1481216
0.48956066
0.34617168
0.77406335
0.34617168
0.77406335
0.48956066
1.038515
0.5995869
0.91588414
1.2952558
0.77406335
0.77406335
0.84794396
0.97912133
0.69234335
0.34617168
0.34617168
0.97912133
0.77406335
0.34617168
0.34617168
1.4686821
1.038515
0.69234335
1.2481396
0.69234335
0.5995869
1.6236891
1.2481396
1.0946909
1.3846867
0.48956066
0.69234335
0.69234335
0.48956066
0.84794396
0.84794396
0.48956066
0.77406335
0.5995869
0.69234335
1.3846867
0.97912133
0.34617168
0.48956066
0.48956066
0.5995869
1.038515
0.69234335
0.5995869
0.5995869
0.48956066
0.91588414
0.69234335
0.84794396
0.34617168
0.84794396
0.77406335
0.91588414
0.34617168
1.0946909
0.34617168
1.2952558
1.2952558
1.2481396
0.97912133
0.48956066
0.69234335
0.34617168
1.1481216
1.038515
1.1481216
0.91588414
0.34617168
0.69234335
1.038515
0.69234335
0.48956066
0.91588414
0.34617168
0.97912133
0.84794396
0.77406335
1.5089273
1.6601809
0.69234335
0.77406335
0.5995869
0.91588414
0.34617168
1.1991738
0.77406335
0.48956066
0.69234335
0.34617168
0.77406335
1.2952558
0.34617168
0.48956066
0.84794396
0.48956066
0.34617168
0.34617168
0.84794396
0.5995869
0.84794396
0.69234335
0.84794396
0.91588414
1.6601809
1.4273024
0.48956066
1.1991738
0.84794396
0.48956066
0.5995869
0.34617168
0.77406335
0.48956066
1.3407171
0.34617168
1.3407171
0.84794396
0.34617168
0.77406335
0.84794396
0.69234335
0.34617168
1.1991738
1.5481267
0.77406335
1.2952558
