# Supplementary material for: A Synaptic Mechanism for Temporal Filtering of Visual Signals
Source: PLoS Biol. 2014 Oct 21;12(10):e1001972. doi: 10.1371/journal.pbio.1001972 (PMC4205119; doi:10.1371/journal.pbio.1001972)
Supplement: Data S1 — All raw data files as well as averages and statistical parameters presented in the manuscript. Formats provided include raw-text (Ascii) and Excel (xls). In addition, we provide the original Igor-Pro files (Wavemetrics), which contain both the raw data and the original figure formatting. Data referring to particular panels are located in the respective folders. For any further information, please contact Tom Baden at thomas.baden@uni-tuebingen.de. (ZIP) [file pbio.1001972.s009.zip › fig1/Fig1D/Layer3_sizes.txt]

Layer3_sizes
0.79971296
0.5057829
1.5173486
1.7882125
1.3381758
1.0115658
1.130965
0.715285
1.130965
0.715285
1.0115658
1.186166
1.7520833
1.5589275
0.5057829
0.94623315
0.79971296
0.79971296
2.0231316
0.715285
2.2046566
1.9259639
1.4745978
1.0115658
1.3381758
1.130965
0.79971296
1.2894983
1.23891
0.715285
0.3576425
1.3381758
1.9259639
1.5173486
1.7151932
0.715285
1.5173486
1.0729275
0.87604165
0.5057829
0.5057829
1.0729275
0.79971296
1.23891
1.3851435
0.94623315
1.7882125
1.43057
1.0729275
0.61945498
1.0115658
1.5589275
1.0115658
1.5173486
0.5057829
1.130965
1.8236262
0.715285
1.7520833
0.5057829
2.0544999
0.715285
0.3576425
1.186166
0.715285
1.3851435
1.130965
0.94623315
1.3381758
1.8583649
2.2900295
0.5057829
0.94623315
0.79971296
1.6389239
1.2894983
0.87604165
0.87604165
1.130965
0.5057829
1.186166
0.3576425
1.130965
1.186166
1.130965
0.61945498
0.87604165
0.5057829
1.3381758
0.3576425
0.94623315
1.3381758
1.186166
0.715285
0.5057829
0.5057829
0.5057829
1.130965
1.4745978
1.677492
1.0115658
0.715285
1.3851435
1.5589275
1.3381758
0.3576425
1.23891
1.4745978
1.186166
1.3381758
1.186166
1.130965
1.0729275
0.715285
1.9259639
1.3381758
1.7151932
0.61945498
1.186166
2.26193
1.3851435
0.87604165
1.0115658
1.7520833
1.43057
0.61945498
1.0115658
1.186166
1.3851435
1.43057
1.43057
1.4745978
1.9588885
0.61945498
1.3381758
1.0729275
1.23891
1.0729275
1.23891
1.5994259
0.5057829
1.186166
2.0231316
1.8236262
0.87604165
1.5994259
1.2894983
0.87604165
1.23891
1.5173486
1.3851435
1.2894983
0.94623315
1.4745978
1.3851435
0.3576425
1.6389239
1.5589275
1.0729275
1.5173486
1.3381758
0.61945498
1.3381758
0.5057829
0.5057829
1.7520833
0.5057829
0.61945498
1.3851435
1.23891
1.9588885
0.79971296
0.715285
0.715285
0.94623315
1.5994259
0.94623315
1.0729275
1.186166
0.5057829
1.23891
0.87604165
1.2894983
1.23891
2.1158416
0.5057829
0.94623315
1.130965
0.715285
0.715285
1.2894983
1.130965
0.5057829
1.43057
1.0115658
1.130965
1.5589275
1.677492
0.715285
1.3851435
1.43057
1.43057
1.4745978
1.23891
0.3576425
1.186166
0.3576425
1.2894983
0.61945498
1.186166
1.130965
1.5589275
0.94623315
0.87604165
1.8583649
1.23891
1.2894983
1.2894983
0.79971296
0.87604165
1.130965
0.79971296
0.3576425
0.3576425
1.5173486
1.43057
0.79971296
0.87604165
0.3576425
1.2894983
0.87604165
0.87604165
1.3381758
1.186166
0.94623315
0.3576425
0.5057829
1.23891
0.3576425
1.186166
0.79971296
1.3381758
1.130965
1.5994259
1.130965
1.5173486
1.130965
1.23891
1.130965
1.130965
1.186166
0.3576425
0.3576425
0.715285
0.3576425
1.5173486
1.2894983
1.3851435
0.5057829
0.5057829
1.5994259
0.5057829
1.3381758
0.61945498
1.5589275
1.5589275
0.3576425
1.7520833
1.4745978
1.186166
0.61945498
1.186166
1.0115658
0.5057829
0.79971296
1.23891
1.3851435
1.0115658
1.0729275
0.3576425
0.61945498
0.3576425
1.23891
1.6389239
1.4745978
0.3576425
0.5057829
1.677492
1.4745978
0.79971296
0.5057829
0.5057829
1.7882125
1.7151932
1.2894983
1.130965
0.87604165
1.3851435
0.87604165
1.2894983
1.23891
0.79971296
1.130965
1.0729275
0.61945498
0.79971296
1.0115658
0.94623315
0.715285
1.186166
1.186166
0.61945498
1.3851435
1.186166
0.61945498
1.5173486
1.6389239
0.5057829
0.87604165
1.23891
1.23891
0.5057829
1.23891
0.87604165
1.677492
1.4745978
0.87604165
0.94623315
0.61945498
0.715285
0.61945498
0.5057829
1.7520833
1.7151932
0.94623315
1.23891
1.0115658
1.2894983
1.43057
0.715285
0.79971296
0.3576425
0.715285
0.5057829
0.3576425
1.7151932
1.23891
1.130965
1.4745978
1.7151932
1.0115658
1.43057
1.0729275
0.79971296
0.79971296
0.3576425
1.3851435
0.5057829
0.3576425
0.61945498
0.79971296
1.3381758
1.8583649
1.4745978
0.715285
1.7151932
0.61945498
1.5994259
1.0729275
1.186166
1.186166
0.87604165
0.79971296
1.2894983
1.43057
0.3576425
0.5057829
0.94623315
0.3576425
1.130965
1.4745978
1.0115658
1.0115658
1.130965
0.5057829
1.130965
0.5057829
0.3576425
1.23891
1.5173486
0.3576425
0.715285
1.3381758
0.79971296
0.5057829
0.5057829
0.3576425
1.0729275
1.130965
0.715285
1.2894983
1.0729275
0.3576425
0.79971296
0.61945498
0.5057829
0.5057829
0.3576425
1.5589275
0.87604165
1.0115658
0.5057829
0.715285
0.61945498
1.7151932
1.43057
0.94623315
1.0729275
1.130965
1.3851435
1.4745978
0.5057829
1.677492
0.715285
0.87604165
1.0729275
0.61945498
0.3576425
1.0115658
0.715285
0.61945498
0.715285
0.3576425
0.3576425
0.61945498
0.79971296
1.6389239
1.0115658
1.3851435
0.715285
1.23891
1.3851435
1.23891
1.3851435
0.79971296
1.3851435
0.3576425
1.186166
0.79971296
1.186166
1.0115658
0.94623315
1.0729275
1.3851435
1.186166
1.3851435
1.5173486
1.3851435
1.2894983
1.43057
1.5994259
0.79971296
0.715285
1.130965
0.715285
1.186166
2.2046566
1.130965
0.87604165
1.0115658
1.3851435
1.0729275
0.87604165
0.94623315
0.3576425
1.7151932
1.7882125
0.715285
0.87604165
1.6389239
0.61945498
1.0115658
0.61945498
1.0115658
0.3576425
0.5057829
1.130965
1.7520833
1.5173486
1.186166
0.94623315
1.6389239
0.87604165
0.61945498
1.5589275
0.79971296
1.186166
1.5589275
0.94623315
0.94623315
1.5994259
1.186166
1.23891
1.2894983
0.87604165
1.186166
0.94623315
1.3851435
0.61945498
0.94623315
0.5057829
1.7151932
0.79971296
0.715285
0.3576425
0.715285
0.61945498
1.0115658
1.4745978
0.3576425
0.79971296
0.94623315
1.5173486
1.0729275
1.677492
1.0115658
0.3576425
1.3851435
1.9912694
1.7520833
1.7151932
0.3576425
0.87604165
0.61945498
0.5057829
0.3576425
1.43057
1.5589275
1.5173486
1.0729275
1.5994259
0.79971296
0.3576425
1.0115658
1.0115658
0.61945498
0.5057829
1.5994259
1.23891
1.3851435
0.3576425
1.2894983
0.87604165
1.186166
1.4745978
0.3576425
0.61945498
0.3576425
0.87604165
1.3381758
1.0115658
1.23891
0.715285
1.130965
1.2894983
1.7882125
1.23891
1.7520833
0.3576425
0.79971296
0.5057829
1.4745978
1.3381758
0.3576425
1.3851435
1.23891
0.5057829
0.3576425
0.3576425
1.9912694
0.3576425
1.677492
1.2894983
0.94623315
0.87604165
0.3576425
1.3851435
0.87604165
1.23891
1.0115658
1.5589275
0.61945498
0.3576425
0.61945498
0.715285
0.61945498
1.0729275
0.61945498
1.8236262
0.61945498
1.2894983
1.5994259
1.677492
1.4745978
0.715285
0.61945498
1.186166
0.3576425
1.3851435
1.43057
1.23891
0.715285
0.94623315
0.94623315
1.5589275
1.43057
0.3576425
0.61945498
1.23891
0.79971296
0.79971296
0.61945498
0.87604165
0.5057829
1.0729275
1.130965
1.5589275
0.87604165
1.43057
0.3576425
1.3381758
0.5057829
1.3851435
1.3381758
0.715285
0.715285
1.7520833
0.3576425
1.43057
1.3381758
1.186166
1.0115658
1.0729275
0.3576425
1.186166
0.87604165
1.0729275
1.3381758
0.5057829
1.0115658
1.3851435
1.2894983
1.3381758
1.186166
0.87604165
0.5057829
1.130965
0.5057829
1.23891
0.79971296
0.61945498
1.3381758
1.3381758
0.3576425
0.94623315
1.130965
1.130965
1.4745978
0.3576425
1.3381758
0.5057829
1.130965
0.87604165
1.5994259
1.186166
1.23891
1.186166
1.0115658
0.61945498
1.2894983
