# Supplementary material for: A Synaptic Mechanism for Temporal Filtering of Visual Signals
Source: PLoS Biol. 2014 Oct 21;12(10):e1001972. doi: 10.1371/journal.pbio.1001972 (PMC4205119; doi:10.1371/journal.pbio.1001972)
Supplement: Data S1 — All raw data files as well as averages and statistical parameters presented in the manuscript. Formats provided include raw-text (Ascii) and Excel (xls). In addition, we provide the original Igor-Pro files (Wavemetrics), which contain both the raw data and the original figure formatting. Data referring to particular panels are located in the respective folders. For any further information, please contact Tom Baden at thomas.baden@uni-tuebingen.de. (ZIP) [file pbio.1001972.s009.zip › fig1/Fig1D/Layer4_sizes.txt]

Layer4_sizes
1.1279131
0.94367975
0.35667741
1.0700322
0.71335483
0.50441802
1.4706186
0.35667741
1.008836
1.3345647
1.4706186
1.0700322
2.169584
1.2355669
0.87367767
0.61778343
1.1279131
1.2860187
1.2355669
1.1279131
1.8187052
0.94367975
1.2860187
2.4191039
0.61778343
1.3814057
1.1829653
2.4452574
1.008836
0.87367767
1.1829653
1.3814057
1.9858959
2.1400645
0.50441802
1.5132542
1.6729654
1.9858959
1.0700322
1.3345647
1.0700322
0.50441802
1.2860187
1.9536026
1.1829653
0.71335483
1.6729654
1.5132542
1.7105647
1.7833871
1.2355669
1.1829653
1.008836
0.79755491
1.5951098
1.0700322
1.9858959
1.4267097
1.2860187
1.2860187
1.8533502
2.0176721
1.4267097
1.7473553
1.2355669
0.87367767
0.50441802
1.0700322
1.1829653
1.7473553
1.1829653
1.0700322
1.7105647
1.5547209
0.94367975
1.4267097
1.5132542
2.1101322
0.87367767
1.0700322
1.2860187
1.6729654
1.8187052
0.50441802
1.1829653
0.94367975
1.008836
0.61778343
1.3345647
0.79755491
1.8873595
1.7833871
1.7105647
0.87367767
1.5132542
1.7833871
2.0797689
0.50441802
2.0797689
0.71335483
1.3345647
0.35667741
1.9536026
1.8533502
1.8873595
1.008836
1.5132542
1.1279131
1.0700322
1.8533502
1.0700322
0.35667741
1.7473553
1.6345013
1.6729654
1.5132542
1.5951098
1.008836
1.6729654
1.6345013
0.50441802
1.7105647
1.7473553
1.3345647
1.5132542
0.79755491
2.3388903
1.4706186
1.008836
0.61778343
1.7833871
1.9536026
1.4706186
1.008836
1.4267097
1.6345013
1.7473553
1.7105647
1.5132542
1.008836
1.2860187
1.5547209
1.5951098
1.5132542
0.87367767
1.1279131
1.1829653
1.5132542
1.6729654
1.6345013
1.2355669
1.1829653
1.4706186
1.3345647
1.3814057
1.6345013
1.5547209
1.3814057
0.94367975
1.008836
1.0700322
1.3345647
1.5547209
1.008836
1.5132542
1.5132542
0.61778343
0.61778343
0.94367975
0.94367975
0.94367975
1.4706186
0.50441802
1.6345013
0.79755491
1.4706186
1.8533502
1.3814057
1.9207667
1.4267097
0.87367767
0.94367975
1.1279131
1.008836
1.9536026
1.2860187
1.7105647
0.61778343
1.5132542
1.5132542
2.28385
1.2860187
1.5547209
2.28385
1.2355669
1.1829653
1.3814057
0.35667741
0.71335483
1.1279131
1.4706186
1.2860187
1.4706186
0.61778343
0.87367767
0.61778343
1.008836
1.008836
2.169584
1.2355669
1.8187052
1.5547209
1.5132542
2.0797689
1.2355669
1.2860187
1.5132542
1.2355669
1.1279131
1.3345647
1.9536026
0.71335483
1.1829653
1.008836
0.50441802
0.61778343
2.1400645
0.87367767
1.7473553
1.3345647
1.1829653
1.4706186
1.4267097
1.2355669
1.5132542
1.2860187
1.7833871
0.50441802
0.61778343
1.5132542
1.4267097
1.2860187
1.2355669
1.9207667
0.94367975
1.8187052
1.3814057
0.71335483
1.2860187
0.35667741
1.2860187
1.7105647
1.0700322
1.2355669
1.8873595
1.5547209
1.1829653
1.1279131
1.3345647
1.2355669
1.1279131
0.71335483
1.008836
0.79755491
0.35667741
0.61778343
1.4706186
1.2860187
1.8533502
1.8187052
1.1829653
1.8533502
1.5132542
1.9536026
1.5132542
1.2355669
1.1279131
0.50441802
0.35667741
0.87367767
0.61778343
1.5132542
0.94367975
1.1279131
1.4706186
0.35667741
1.2355669
0.94367975
1.6729654
1.3345647
0.71335483
1.6345013
0.87367767
1.7833871
1.0700322
1.2860187
0.71335483
1.4267097
1.2355669
1.4267097
1.4267097
1.5547209
1.2860187
0.61778343
1.9536026
0.71335483
1.4267097
1.4706186
0.94367975
0.79755491
1.008836
0.50441802
1.1279131
1.3814057
1.6729654
0.35667741
1.3814057
0.61778343
1.1829653
0.35667741
1.3814057
0.94367975
0.71335483
0.87367767
0.94367975
1.7105647
1.0700322
0.50441802
1.0700322
0.35667741
1.7105647
0.61778343
1.6345013
0.71335483
1.4706186
1.0700322
0.87367767
1.008836
0.87367767
1.4706186
0.94367975
0.61778343
1.4267097
1.3814057
0.79755491
0.79755491
1.2860187
1.2355669
0.61778343
1.3814057
1.0700322
1.5951098
0.35667741
1.2355669
0.71335483
1.1279131
0.50441802
1.2860187
1.1279131
0.94367975
1.8533502
1.3345647
1.1279131
0.50441802
0.50441802
0.94367975
0.50441802
0.50441802
0.94367975
1.5547209
1.5951098
0.35667741
0.94367975
0.71335483
0.35667741
0.71335483
0.87367767
0.79755491
1.008836
0.94367975
0.50441802
0.79755491
1.0700322
0.35667741
2.1400645
1.4706186
1.008836
1.2860187
1.4706186
0.94367975
1.1279131
1.6729654
1.5132542
0.61778343
1.0700322
1.1279131
1.2860187
1.8873595
0.79755491
1.9536026
1.008836
0.35667741
1.008836
1.5951098
0.50441802
2.0176721
0.50441802
0.71335483
1.2860187
0.94367975
0.79755491
0.35667741
1.5951098
1.1829653
1.3345647
0.35667741
0.35667741
1.6729654
0.94367975
1.4267097
1.008836
0.71335483
1.008836
1.0700322
1.5951098
0.50441802
1.7833871
1.008836
1.6345013
0.35667741
1.0700322
0.50441802
0.61778343
1.2355669
1.5132542
1.1279131
1.3814057
0.94367975
1.4267097
0.35667741
0.50441802
0.61778343
1.008836
1.008836
0.71335483
0.71335483
1.5547209
0.79755491
1.4267097
0.35667741
1.008836
1.2860187
1.1279131
0.71335483
1.5951098
0.71335483
1.1279131
1.0700322
0.35667741
1.4706186
1.008836
0.61778343
1.008836
1.3814057
0.35667741
0.61778343
1.4267097
0.79755491
0.50441802
1.1279131
1.3345647
0.50441802
1.1279131
0.61778343
0.71335483
0.50441802
0.35667741
0.35667741
0.50441802
1.2355669
0.79755491
1.008836
1.1279131
0.35667741
1.5547209
0.35667741
1.7473553
1.1279131
1.1279131
1.5132542
0.35667741
0.87367767
1.7833871
0.35667741
0.94367975
1.4706186
0.35667741
1.2860187
0.87367767
1.4706186
1.2860187
1.2355669
1.4267097
1.3345647
1.3814057
0.71335483
0.87367767
0.87367767
1.008836
0.94367975
0.79755491
0.61778343
0.94367975
0.94367975
0.61778343
1.008836
1.4706186
0.50441802
1.5547209
0.61778343
1.008836
0.94367975
0.50441802
0.87367767
0.35667741
1.2355669
1.2860187
1.3814057
0.94367975
0.50441802
1.2355669
1.1829653
0.71335483
0.79755491
1.1829653
0.87367767
0.35667741
0.94367975
0.87367767
0.71335483
0.71335483
0.50441802
1.4706186
1.3345647
1.2355669
1.008836
0.50441802
0.71335483
1.0700322
0.71335483
1.1279131
1.0700322
0.79755491
1.0700322
1.008836
1.3814057
0.94367975
0.50441802
1.3814057
0.61778343
0.35667741
1.0700322
0.61778343
1.2860187
0.50441802
1.2355669
0.87367767
1.1279131
0.35667741
0.94367975
1.1279131
1.5132542
0.35667741
0.61778343
0.35667741
0.35667741
0.79755491
0.35667741
0.35667741
1.0700322
0.94367975
0.71335483
1.0700322
0.61778343
0.79755491
0.61778343
0.94367975
0.35667741
1.008836
1.4267097
0.61778343
1.6729654
2.0797689
1.5951098
0.50441802
0.71335483
1.5132542
1.1279131
0.50441802
0.61778343
0.35667741
0.35667741
0.35667741
0.79755491
0.50441802
1.2860187
0.79755491
0.35667741
0.61778343
0.87367767
0.71335483
0.35667741
0.71335483
1.5547209
0.71335483
1.2860187
0.71335483
1.2355669
1.5547209
0.71335483
1.3814057
1.1829653
0.71335483
0.94367975
0.50441802
0.35667741
1.1279131
1.4267097
0.87367767
1.008836
1.4706186
0.35667741
0.79755491
0.79755491
0.35667741
1.0700322
0.61778343
1.008836
1.0700322
1.2355669
1.3814057
1.7833871
0.79755491
0.71335483
1.7833871
0.71335483
1.1279131
1.8187052
1.6729654
0.94367975
1.0700322
0.79755491
1.1279131
1.1829653
1.008836
1.3345647
0.71335483
0.79755491
1.7473553
1.5951098
0.61778343
1.6345013
0.61778343
1.008836
0.35667741
1.2860187
0.87367767
1.1279131
1.2355669
1.0700322
1.008836
0.50441802
0.87367767
1.5132542
1.6729654
0.35667741
1.0700322
1.1829653
0.35667741
0.50441802
1.3345647
0.87367767
1.3345647
1.7105647
1.4267097
0.94367975
1.1829653
0.50441802
1.2860187
1.5547209
0.50441802
1.7833871
0.79755491
0.35667741
0.94367975
1.1279131
1.8187052
0.71335483
0.79755491
1.6345013
1.4706186
1.3345647
1.5547209
0.35667741
1.7105647
1.0700322
0.94367975
1.5132542
1.5547209
1.5951098
1.6729654
1.4706186
1.2860187
0.71335483
1.008836
0.50441802
1.4267097
0.50441802
1.7473553
0.50441802
1.8533502
0.35667741
1.4706186
1.5547209
1.4706186
0.71335483
1.5951098
0.71335483
1.2355669
1.3814057
1.3345647
0.71335483
0.94367975
1.5951098
0.61778343
1.3345647
0.35667741
0.94367975
0.71335483
0.79755491
0.71335483
1.5547209
1.7105647
0.35667741
0.79755491
1.5951098
1.008836
0.35667741
1.9536026
1.008836
0.50441802
2.0797689
1.008836
1.7105647
0.79755491
0.50441802
1.1279131
0.79755491
1.4267097
1.0700322
0.35667741
0.87367767
1.1279131
1.3345647
1.008836
1.1279131
1.1829653
0.79755491
1.1829653
0.35667741
1.0700322
0.87367767
0.79755491
1.1829653
1.008836
0.87367767
0.71335483
1.3814057
0.61778343
1.4267097
1.2355669
0.50441802
1.1829653
0.61778343
1.2355669
0.94367975
1.4267097
0.79755491
0.94367975
1.1829653
1.008836
1.0700322
1.3814057
0.87367767
0.35667741
0.61778343
1.3345647
1.5132542
1.0700322
1.1829653
0.71335483
0.94367975
1.5951098
0.94367975
0.94367975
1.2860187
0.50441802
0.87367767
1.2860187
0.94367975
1.2860187
0.61778343
1.0700322
0.71335483
0.71335483
1.2355669
0.87367767
1.4267097
0.71335483
0.61778343
1.4706186
0.71335483
1.5547209
1.5547209
0.94367975
0.35667741
1.4706186
0.94367975
1.0700322
0.94367975
1.7105647
0.50441802
0.94367975
1.008836
1.4267097
0.50441802
1.2355669
0.94367975
1.0700322
1.7833871
0.71335483
1.0700322
1.2860187
0.87367767
1.4706186
1.5547209
0.35667741
1.008836
1.2355669
1.2355669
0.35667741
1.0700322
1.008836
1.1279131
0.94367975
0.94367975
1.6729654
1.1829653
1.0700322
1.2860187
1.4706186
0.50441802
1.5132542
0.35667741
0.50441802
1.4706186
1.6345013
1.008836
1.4267097
0.50441802
0.35667741
1.9207667
1.008836
1.1279131
1.008836
1.4706186
1.2860187
0.71335483
1.0700322
0.79755491
1.5951098
1.4267097
1.3814057
1.7833871
0.79755491
1.1279131
1.008836
