# Supplementary material for: A Synaptic Mechanism for Temporal Filtering of Visual Signals
Source: PLoS Biol. 2014 Oct 21;12(10):e1001972. doi: 10.1371/journal.pbio.1001972 (PMC4205119; doi:10.1371/journal.pbio.1001972)
Supplement: Data S1 — All raw data files as well as averages and statistical parameters presented in the manuscript. Formats provided include raw-text (Ascii) and Excel (xls). In addition, we provide the original Igor-Pro files (Wavemetrics), which contain both the raw data and the original figure formatting. Data referring to particular panels are located in the respective folders. For any further information, please contact Tom Baden at thomas.baden@uni-tuebingen.de. (ZIP) [file pbio.1001972.s009.zip › fig1/Fig1D/Layer5_sizes.txt]

Layer5_sizes
2.1383445
1.7819538
1.3334922
0.94292134
1.3802955
1.5534714
1.0080253
1.6716208
1.7459511
1.7091901
1.6331877
1.2345738
1.8858427
1.1820146
1.4255631
1.8858427
1.7091901
1.4255631
1.0691723
1.1820146
1.8858427
1.4694368
1.1270066
2.0160506
1.7091901
1.8172436
1.3802955
1.512038
1.512038
2.2820146
1.4255631
1.1270066
1.7459511
1.6716208
0.35639077
1.2345738
1.6331877
1.3334922
1.8172436
1.3334922
0.35639077
0.79691398
0.71278155
0.50401264
1.4255631
1.512038
1.4694368
0.94292134
1.7091901
1.6716208
0.94292134
1.3802955
1.593828
1.0691723
1.8518608
0.71278155
2.1084363
0.71278155
1.2849852
1.3334922
0.71278155
1.4694368
1.7091901
2.3907418
1.3802955
1.2345738
1.7091901
1.1270066
1.3334922
1.4255631
1.3334922
1.3802955
1.6716208
1.7459511
1.1270066
1.6331877
2.0160506
1.6331877
1.0691723
1.9842999
1.1270066
1.4255631
1.5534714
1.3802955
0.50401264
2.0473092
1.2345738
1.2849852
1.8518608
1.3334922
2.0473092
1.9520326
1.4694368
1.3802955
1.3334922
1.4255631
1.1270066
1.6716208
1.593828
1.593828
1.593828
1.4255631
1.8518608
1.9520326
1.5534714
0.50401264
1.2849852
1.0080253
1.2345738
1.593828
2.4171598
0.35639077
1.1270066
1.2849852
1.593828
1.7459511
1.512038
1.4255631
1.593828
2.2256598
1.7459511
1.4694368
1.7091901
1.9192231
1.9192231
2.0160506
1.7091901
1.4255631
2.0473092
0.87297553
0.94292134
1.1270066
1.593828
1.0691723
1.5534714
1.6716208
1.3802955
1.5534714
1.8518608
1.7819538
1.1820146
1.5534714
2.1084363
1.6716208
1.2345738
0.79691398
1.2849852
0.87297553
1.0080253
1.6331877
0.94292134
1.0080253
1.593828
1.1820146
0.94292134
1.8172436
1.6716208
0.71278155
0.87297553
1.1270066
1.2345738
1.3802955
0.87297553
0.71278155
1.1820146
1.2345738
0.61728692
1.6716208
1.7091901
1.9192231
1.3802955
1.6331877
1.6331877
1.3802955
1.4694368
1.3334922
1.1820146
1.0691723
1.0691723
1.1820146
1.4694368
1.593828
2.1383445
1.7459511
1.7459511
1.593828
0.87297553
1.7091901
1.2849852
1.2849852
0.71278155
1.5534714
1.4694368
0.87297553
1.7819538
2.1678402
1.8518608
2.0473092
1.593828
1.9192231
2.3907418
0.71278155
2.2256598
1.0080253
1.3802955
1.5534714
1.6331877
1.7819538
1.9842999
1.6331877
2.0780973
1.4255631
0.87297553
1.6716208
1.5534714
1.3802955
1.6331877
1.7091901
1.7819538
1.8518608
1.4694368
1.8172436
1.7819538
0.79691398
1.7819538
1.2345738
1.1820146
1.0080253
1.7819538
1.7459511
1.9192231
1.512038
0.87297553
1.8518608
1.7819538
1.3334922
1.8518608
1.1820146
1.6331877
1.2345738
1.7819538
1.7819538
1.7819538
2.0160506
1.512038
2.1084363
1.8518608
0.35639077
2.0160506
1.6716208
1.7459511
1.7459511
0.94292134
2.0160506
0.79691398
2.1084363
1.3802955
1.0691723
1.4255631
2.0473092
1.1270066
0.50401264
1.7819538
0.35639077
0.79691398
0.35639077
1.0691723
1.4255631
1.0691723
1.3334922
1.4255631
0.94292134
2.3370106
1.8172436
1.2849852
1.5534714
0.87297553
0.94292134
0.50401264
1.1820146
1.0080253
0.50401264
1.1820146
1.1820146
1.512038
0.35639077
1.7819538
1.2345738
1.512038
1.1820146
1.512038
1.4255631
1.8518608
1.2345738
1.1820146
0.79691398
1.4255631
1.2345738
1.0691723
0.87297553
1.1270066
0.94292134
0.79691398
1.593828
1.0080253
1.593828
0.87297553
1.2345738
1.3334922
1.8172436
0.35639077
1.2345738
1.5534714
1.4255631
1.1820146
1.1820146
1.4694368
1.0691723
1.4694368
1.1270066
1.3334922
1.0691723
1.4255631
0.71278155
1.2345738
1.9520326
0.94292134
1.1820146
1.2849852
1.593828
1.1270066
0.61728692
1.6331877
0.79691398
1.3334922
0.61728692
1.7819538
1.9842999
1.8172436
0.94292134
0.35639077
1.5534714
1.593828
1.5534714
1.3802955
0.61728692
1.3334922
1.6331877
0.35639077
1.2345738
0.71278155
1.7091901
0.50401264
1.5534714
1.0080253
0.87297553
2.1383445
0.35639077
1.5534714
1.4255631
1.2345738
0.79691398
0.87297553
1.6716208
0.35639077
1.2345738
1.3334922
0.35639077
1.593828
1.2849852
1.5534714
0.61728692
1.1270066
0.35639077
0.35639077
0.50401264
1.2849852
0.71278155
0.35639077
1.8858427
1.2849852
1.2849852
0.61728692
0.87297553
1.4255631
0.50401264
0.71278155
1.0691723
0.71278155
0.79691398
1.1820146
0.87297553
1.7091901
1.0080253
1.2345738
0.50401264
1.7819538
1.6331877
1.8518608
0.35639077
0.71278155
1.1820146
0.79691398
1.7819538
1.8518608
0.35639077
1.6716208
0.35639077
1.1270066
0.71278155
0.50401264
0.87297553
1.512038
1.2849852
0.87297553
0.61728692
1.0691723
0.79691398
1.2345738
1.3334922
1.3802955
0.87297553
1.0080253
0.35639077
0.87297553
1.1820146
1.0691723
0.79691398
0.94292134
0.79691398
0.61728692
1.593828
1.3802955
1.8858427
0.50401264
1.3802955
0.71278155
1.3334922
1.1270066
1.6331877
0.35639077
0.50401264
1.0691723
0.50401264
1.4694368
0.71278155
0.79691398
0.79691398
0.35639077
0.35639077
1.1270066
0.87297553
1.1270066
0.50401264
0.94292134
0.87297553
1.1820146
1.0080253
1.2849852
0.79691398
1.7459511
0.87297553
1.0691723
0.50401264
1.3802955
1.2849852
0.94292134
1.3334922
0.35639077
1.4255631
1.2345738
1.5534714
0.61728692
0.35639077
1.512038
1.1820146
1.512038
0.79691398
0.87297553
1.512038
0.94292134
1.0691723
0.35639077
1.7091901
0.35639077
0.50401264
1.593828
1.1820146
0.50401264
0.87297553
0.61728692
1.1820146
0.71278155
0.35639077
1.5534714
1.5534714
1.2345738
1.2345738
0.79691398
0.94292134
1.6331877
0.35639077
1.7819538
2.3370106
0.94292134
1.0691723
1.1820146
0.94292134
1.2849852
1.2345738
1.2345738
1.1270066
1.593828
1.6716208
0.87297553
1.1270066
1.1820146
1.8172436
1.4255631
1.7459511
0.35639077
1.6331877
0.50401264
1.8518608
1.3802955
1.9192231
1.0080253
0.87297553
1.593828
1.8858427
1.8858427
0.71278155
1.4255631
1.6716208
1.0080253
1.8518608
1.0080253
1.0691723
1.3334922
1.512038
1.3802955
1.0080253
0.87297553
1.593828
0.71278155
1.2345738
1.3802955
1.512038
1.593828
1.1270066
1.2849852
0.50401264
1.8858427
1.2345738
1.0691723
0.35639077
1.1270066
1.3334922
0.50401264
2.0780973
0.35639077
1.1270066
1.6331877
1.1270066
0.61728692
0.61728692
0.35639077
1.1820146
1.2345738
0.35639077
1.593828
1.8858427
1.0691723
2.0780973
1.5534714
0.61728692
1.512038
1.8172436
0.50401264
1.6331877
1.3334922
2.0780973
1.4694368
1.2345738
1.0691723
1.1820146
1.3334922
1.6331877
0.61728692
0.79691398
1.5534714
0.61728692
1.512038
1.5534714
1.3334922
1.7091901
1.2849852
1.593828
0.35639077
2.1969404
1.1820146
1.2345738
1.4694368
1.1270066
0.50401264
0.35639077
0.50401264
1.2345738
1.0080253
0.94292134
0.61728692
2.1084363
0.61728692
1.0691723
1.6331877
0.79691398
1.3334922
0.94292134
1.1820146
1.1270066
0.94292134
1.1270066
1.4255631
1.593828
1.6331877
0.61728692
0.87297553
0.61728692
1.0691723
1.5534714
1.1270066
1.0691723
1.0080253
1.0080253
0.87297553
1.0691723
1.9842999
1.8172436
1.512038
1.3334922
0.50401264
1.8172436
1.3802955
0.61728692
0.87297553
1.3802955
1.593828
1.6331877
1.1820146
1.0691723
1.0080253
0.61728692
1.5534714
0.35639077
1.4255631
1.7459511
0.35639077
1.3802955
0.35639077
1.3334922
1.0691723
0.87297553
0.87297553
1.1270066
0.35639077
1.2345738
1.1270066
1.1270066
1.2345738
1.2849852
0.35639077
0.94292134
1.1820146
0.71278155
1.3334922
1.1270066
0.79691398
1.7819538
1.2345738
1.0080253
1.3334922
1.1820146
1.2345738
0.87297553
1.0080253
1.4255631
0.71278155
1.1820146
0.87297553
0.94292134
0.79691398
0.50401264
1.3802955
0.87297553
1.2849852
1.9520326
1.593828
0.50401264
0.71278155
1.7819538
1.5534714
0.50401264
1.512038
1.1270066
1.2345738
0.71278155
1.6331877
1.7459511
1.2849852
0.79691398
0.61728692
0.79691398
1.1820146
1.593828
0.61728692
1.7459511
0.50401264
0.35639077
1.1820146
1.1270066
1.0080253
1.5534714
0.35639077
0.35639077
0.35639077
0.94292134
1.0080253
1.1820146
0.61728692
1.2849852
1.4694368
0.87297553
1.512038
