# Supplementary material for: A Synaptic Mechanism for Temporal Filtering of Visual Signals
Source: PLoS Biol. 2014 Oct 21;12(10):e1001972. doi: 10.1371/journal.pbio.1001972 (PMC4205119; doi:10.1371/journal.pbio.1001972)
Supplement: Data S1 — All raw data files as well as averages and statistical parameters presented in the manuscript. Formats provided include raw-text (Ascii) and Excel (xls). In addition, we provide the original Igor-Pro files (Wavemetrics), which contain both the raw data and the original figure formatting. Data referring to particular panels are located in the respective folders. For any further information, please contact Tom Baden at thomas.baden@uni-tuebingen.de. (ZIP) [file pbio.1001972.s009.zip › fig1/Fig1D/Layer6_sizes.txt]

Layer6_sizes
1.7414457
2.0108483
1.2017118
0.65820462
1.2017118
0.7600292
1.0748436
0.65820462
1.4218844
0.3800146
0.53742182
1.9377019
1.5668403
1.260366
0.93084186
0.93084186
0.53742182
1.260366
1.8616837
1.3164092
2.0814257
1.5200584
0.3800146
1.0054241
0.53742182
1.5200584
0.93084186
1.7824265
1.5668403
1.1400437
2.0464413
1.6122655
1.7414457
0.65820462
0.53742182
1.6564453
1.2017118
0.3800146
0.84973848
2.1830177
0.93084186
0.93084186
1.0748436
1.8616837
1.4218844
1.8616837
1.7824265
0.84973848
0.3800146
1.7414457
1.6564453
2.0464413
0.65820462
1.260366
1.7414457
1.260366
1.4717903
2.2158468
0.7600292
2.3425674
1.4218844
1.4218844
1.3164092
1.3164092
1.7414457
0.65820462
2.0464413
0.3800146
1.5200584
2.3425674
1.7414457
1.9000729
1.3701621
2.0464413
0.93084186
2.0814257
2.0814257
0.7600292
0.3800146
1.8224859
1.3701621
2.3731904
0.53742182
0.84973848
1.3701621
1.6122655
0.3800146
1.5668403
1.0054241
1.6122655
1.260366
0.3800146
2.0108483
1.7414457
0.7600292
1.9746138
1.7824265
1.6564453
0.3800146
0.3800146
1.2017118
0.53742182
0.84973848
0.53742182
1.6564453
1.7824265
0.3800146
1.260366
0.3800146
0.93084186
0.3800146
2.2800875
1.6564453
0.53742182
1.9377019
1.5668403
1.5200584
0.7600292
0.3800146
1.9377019
0.65820462
1.5200584
1.6122655
1.9000729
2.3425674
1.0748436
1.699477
2.2800875
1.1400437
2.0108483
1.5668403
1.9746138
1.6122655
1.7824265
1.260366
1.6564453
1.1400437
1.4218844
1.5668403
1.6564453
1.0054241
1.699477
0.3800146
1.5200584
1.0748436
1.6564453
0.3800146
1.8224859
1.5668403
1.0748436
1.6564453
0.84973848
1.7414457
1.7824265
0.53742182
1.3164092
1.3701621
1.4717903
0.3800146
0.3800146
1.1400437
1.7414457
1.1400437
0.84973848
0.84973848
1.7824265
1.6564453
1.1400437
1.7824265
1.5668403
0.84973848
0.53742182
0.65820462
0.7600292
1.1400437
2.0814257
1.9377019
1.260366
1.1400437
1.7414457
1.2017118
0.3800146
1.1400437
0.53742182
1.699477
1.5200584
1.699477
1.4717903
1.6564453
1.0054241
1.3701621
1.3164092
1.2017118
1.8616837
0.3800146
1.9377019
0.3800146
1.4717903
0.7600292
1.8224859
1.8224859
1.2017118
0.53742182
0.53742182
0.3800146
0.7600292
1.5668403
1.6564453
1.4717903
0.53742182
1.9000729
1.7824265
1.260366
0.93084186
1.3164092
1.3164092
1.3164092
1.7414457
1.3164092
1.4717903
0.3800146
1.4218844
1.4218844
1.2017118
0.3800146
0.65820462
1.2017118
0.84973848
1.699477
0.7600292
0.93084186
1.0748436
0.3800146
1.3701621
1.3701621
0.84973848
1.4218844
1.6564453
0.65820462
0.93084186
0.65820462
0.53742182
0.3800146
1.5668403
1.260366
0.53742182
1.1400437
0.65820462
1.8616837
1.4218844
0.7600292
1.699477
1.699477
0.3800146
2.4627762
1.3701621
1.6122655
1.260366
2.0108483
0.93084186
0.65820462
0.84973848
0.7600292
1.0748436
1.7414457
1.4717903
1.260366
0.7600292
1.4218844
0.3800146
0.3800146
1.0748436
0.7600292
0.93084186
0.3800146
0.65820462
1.8616837
1.1400437
0.3800146
0.7600292
0.53742182
0.53742182
0.53742182
0.7600292
1.3164092
0.3800146
1.3701621
2.0108483
0.53742182
1.260366
1.7824265
1.4717903
1.8224859
0.3800146
2.2158468
1.9746138
1.7824265
1.1400437
2.1158319
1.6122655
0.53742182
0.93084186
1.5200584
2.5492153
1.9377019
1.0748436
1.8616837
1.7414457
1.5200584
1.260366
1.5200584
0.3800146
0.84973848
0.84973848
1.0054241
1.4717903
0.3800146
0.53742182
2.0108483
2.2800875
1.4218844
1.1400437
1.9000729
0.84973848
1.0748436
1.9000729
1.9000729
1.2017118
1.9000729
0.7600292
2.1830177
0.53742182
0.93084186
1.9000729
0.93084186
0.3800146
0.7600292
1.8224859
0.53742182
0.3800146
0.3800146
1.3701621
1.7414457
1.8616837
0.65820462
1.1400437
1.3164092
0.65820462
2.0108483
0.65820462
0.65820462
0.7600292
0.53742182
1.2017118
1.0748436
0.3800146
0.65820462
0.65820462
1.4218844
0.84973848
0.93084186
0.3800146
0.65820462
0.3800146
1.0748436
0.53742182
1.4717903
0.65820462
1.1400437
0.65820462
0.65820462
1.699477
0.3800146
0.65820462
1.3701621
0.3800146
0.3800146
1.0054241
0.53742182
0.65820462
0.53742182
0.84973848
0.84973848
0.84973848
0.3800146
0.3800146
1.2017118
0.7600292
0.3800146
0.3800146
1.7824265
0.3800146
0.3800146
0.3800146
0.7600292
1.0748436
0.3800146
1.4717903
1.260366
0.53742182
0.3800146
1.260366
0.65820462
1.2017118
0.3800146
0.84973848
1.4717903
1.260366
1.7824265
1.1400437
0.3800146
0.84973848
1.8616837
0.65820462
1.6122655
0.93084186
1.260366
1.8616837
0.93084186
0.7600292
1.5200584
0.53742182
1.2017118
0.84973848
0.3800146
1.4218844
0.65820462
1.6122655
2.0108483
0.84973848
1.4218844
1.2017118
0.3800146
1.0054241
1.4218844
0.84973848
0.7600292
1.9377019
1.0748436
0.53742182
0.53742182
0.53742182
0.65820462
0.65820462
1.0054241
0.7600292
1.0748436
1.0054241
0.3800146
1.4717903
0.84973848
1.8616837
0.84973848
1.0054241
1.4717903
0.3800146
0.93084186
1.699477
0.93084186
1.6122655
1.0748436
1.0054241
1.6122655
2.1158319
0.3800146
0.53742182
1.1400437
1.2017118
0.84973848
0.3800146
0.3800146
1.3164092
1.0054241
0.93084186
0.84973848
1.4218844
2.0108483
1.2017118
1.3164092
1.0748436
1.699477
0.65820462
0.93084186
1.1400437
1.5200584
0.3800146
0.3800146
1.0748436
1.260366
1.5668403
0.7600292
0.65820462
1.0054241
0.65820462
0.7600292
0.65820462
0.7600292
1.4218844
0.53742182
1.2017118
1.260366
1.4717903
0.3800146
1.5200584
0.3800146
0.65820462
1.5668403
0.93084186
1.3701621
0.93084186
0.53742182
0.3800146
0.7600292
0.7600292
0.3800146
0.65820462
0.53742182
0.93084186
0.84973848
1.0748436
0.3800146
0.53742182
1.0054241
0.53742182
0.7600292
1.0054241
1.260366
0.53742182
0.3800146
1.6564453
0.3800146
1.0054241
0.93084186
0.93084186
0.93084186
0.65820462
1.3164092
0.7600292
0.7600292
0.3800146
0.3800146
0.65820462
0.65820462
1.0748436
0.84973848
1.699477
0.53742182
1.9746138
1.260366
0.53742182
0.93084186
0.3800146
1.7414457
0.93084186
1.4717903
1.4218844
0.7600292
0.93084186
0.3800146
0.7600292
0.7600292
1.8224859
0.3800146
1.1400437
0.3800146
0.65820462
1.1400437
0.53742182
1.9746138
0.53742182
0.53742182
0.84973848
1.1400437
0.53742182
1.9000729
1.260366
0.93084186
1.4218844
0.84973848
0.3800146
1.0054241
1.0054241
0.3800146
0.3800146
0.84973848
0.53742182
1.4218844
1.7414457
0.65820462
1.3701621
0.84973848
1.3701621
0.3800146
0.84973848
1.0054241
1.1400437
0.93084186
1.0054241
0.93084186
1.7414457
0.7600292
0.7600292
0.3800146
1.0748436
1.2017118
1.0748436
1.699477
1.2017118
1.3701621
0.7600292
1.6122655
1.0748436
0.53742182
0.3800146
1.1400437
0.84973848
0.3800146
0.93084186
0.3800146
1.6122655
0.7600292
1.3701621
1.2017118
1.260366
0.84973848
1.0748436
1.1400437
0.3800146
0.3800146
1.1400437
0.53742182
0.7600292
0.53742182
1.0748436
1.260366
0.93084186
0.7600292
1.3164092
0.3800146
1.1400437
0.53742182
1.3164092
0.53742182
0.53742182
0.53742182
1.7824265
0.3800146
1.1400437
0.53742182
0.65820462
0.53742182
0.3800146
1.5668403
2.0108483
0.65820462
1.7824265
0.84973848
0.3800146
1.699477
1.8616837
0.3800146
0.3800146
0.3800146
0.7600292
0.3800146
0.93084186
0.93084186
0.7600292
0.3800146
1.3701621
1.0748436
1.0748436
1.6122655
0.7600292
0.3800146
1.4218844
0.65820462
0.7600292
0.93084186
0.65820462
0.53742182
0.3800146
0.84973848
0.3800146
0.3800146
0.93084186
1.6122655
0.7600292
0.84973848
1.7824265
1.1400437
0.53742182
0.3800146
1.4717903
0.53742182
0.3800146
1.1400437
0.65820462
0.7600292
0.3800146
0.7600292
0.93084186
0.53742182
0.53742182
0.93084186
1.0054241
0.7600292
1.1400437
0.53742182
0.93084186
0.93084186
1.3701621
0.65820462
0.93084186
0.53742182
0.3800146
0.7600292
1.5200584
0.7600292
0.3800146
0.3800146
0.3800146
0.3800146
0.53742182
0.3800146
1.1400437
0.84973848
0.7600292
1.2017118
0.93084186
0.65820462
0.93084186
1.260366
1.0054241
0.3800146
0.7600292
0.53742182
0.65820462
1.4218844
0.7600292
0.7600292
1.6564453
0.3800146
0.3800146
0.7600292
0.3800146
1.0054241
0.3800146
0.53742182
1.0054241
1.260366
0.7600292
0.7600292
1.0054241
1.3164092
0.65820462
1.0054241
0.3800146
1.5668403
1.0748436
1.4218844
1.5200584
0.84973848
1.2017118
1.7824265
0.93084186
0.53742182
1.5200584
0.65820462
1.0054241
