# Supplementary material for: A Synaptic Mechanism for Temporal Filtering of Visual Signals
Source: PLoS Biol. 2014 Oct 21;12(10):e1001972. doi: 10.1371/journal.pbio.1001972 (PMC4205119; doi:10.1371/journal.pbio.1001972)
Supplement: Data S1 — All raw data files as well as averages and statistical parameters presented in the manuscript. Formats provided include raw-text (Ascii) and Excel (xls). In addition, we provide the original Igor-Pro files (Wavemetrics), which contain both the raw data and the original figure formatting. Data referring to particular panels are located in the respective folders. For any further information, please contact Tom Baden at thomas.baden@uni-tuebingen.de. (ZIP) [file pbio.1001972.s009.zip › fig1/Fig1e2.txt]

dCdt	dCdt_error	fit_dCdt
2	0.152	2.13539
1.494	0.135	2.12294
1.301	0.0583	2.11064
1.1063	0.05	2.09848
1.0745	0.0835	2.08646
		2.07457
		2.06282
		2.05121
		2.03972
		2.02836
		2.01713
		2.00602
		1.99503
		1.98416
		1.97341
		1.96278
		1.95226
		1.94185
		1.93155
		1.92136
		1.91128
		1.90131
		1.89143
		1.88166
		1.87199
		1.86242
		1.85294
		1.84357
		1.83428
		1.82509
		1.81599
		1.80698
		1.79806
		1.78923
		1.78048
		1.77182
		1.76324
		1.75475
		1.74634
		1.738
		1.72975
		1.72157
		1.71347
		1.70545
		1.6975
		1.68963
		1.68183
		1.6741
		1.66644
		1.65885
		1.65133
		1.64388
		1.63649
		1.62917
		1.62192
		1.61472
		1.6076
		1.60053
		1.59353
		1.58659
		1.57971
		1.57289
		1.56612
		1.55942
		1.55277
		1.54618
		1.53964
		1.53316
		1.52674
		1.52036
		1.51404
		1.50778
		1.50156
		1.4954
		1.48928
		1.48322
		1.4772
		1.47124
		1.46532
		1.45945
		1.45362
		1.44784
		1.44211
		1.43642
		1.43078
		1.42518
		1.41963
		1.41412
		1.40865
		1.40322
		1.39783
		1.39249
		1.38719
		1.38192
		1.3767
		1.37152
		1.36637
		1.36127
		1.3562
		1.35117
		1.34617
		1.34122
		1.33629
		1.33141
		1.32656
		1.32175
		1.31697
		1.31222
		1.30751
		1.30284
		1.29819
		1.29358
		1.289
		1.28446
		1.27995
		1.27546
		1.27101
		1.26659
		1.2622
		1.25784
		1.25352
		1.24922
		1.24495
		1.24071
		1.23649
		1.23231
		1.22816
		1.22403
		1.21993
		1.21586
		1.21181
		1.20779
		1.2038
		1.19984
		1.1959
		1.19198
		1.18809
		1.18423
		1.18039
		1.17658
		1.17279
		1.16903
		1.16529
		1.16157
		1.15788
		1.15421
		1.15056
		1.14694
		1.14334
		1.13976
		1.13621
		1.13267
		1.12916
		1.12567
		1.12221
		1.11876
		1.11533
		1.11193
		1.10854
		1.10518
		1.10184
		1.09851
		1.09521
		1.09193
		1.08866
		1.08542
		1.08219
		1.07899
		1.0758
		1.07263
		1.06948
		1.06635
		1.06324
		1.06015
		1.05707
		1.05401
		1.05097
		1.04795
		1.04494
		1.04195
		1.03898
		1.03602
		1.03308
		1.03016
		1.02726
		1.02437
		1.02149
		1.01864
		1.0158
		1.01297
		1.01016
		1.00737
		1.00459
		1.00183
		0.999079
		0.996346
		0.993628
		0.990925
		0.988237
		0.985563
