# Supplementary material for: A Synaptic Mechanism for Temporal Filtering of Visual Signals
Source: PLoS Biol. 2014 Oct 21;12(10):e1001972. doi: 10.1371/journal.pbio.1001972 (PMC4205119; doi:10.1371/journal.pbio.1001972)
Supplement: Data S1 — All raw data files as well as averages and statistical parameters presented in the manuscript. Formats provided include raw-text (Ascii) and Excel (xls). In addition, we provide the original Igor-Pro files (Wavemetrics), which contain both the raw data and the original figure formatting. Data referring to particular panels are located in the respective folders. For any further information, please contact Tom Baden at thomas.baden@uni-tuebingen.de. (ZIP) [file pbio.1001972.s009.zip › fig1/Fig1F1.xlsx]

## Sheet: Fig1F1
fit_10to5_raw_norm	fit_15to10_raw_norm	fit_5_raw_norm	fit__15p_raw_norm	fluorescence_10to5_raw_norm	fluorescence_15p_raw_norm	fluorescence_15to10_raw_norm	fluorescence_5_raw_norm	release_10to5	release_15p	release_15to10	release_5	stim
0.00811406	0.0158269	-0.0138512	-0.0034375	0.00747645	-0.0335571	0.028134	-0.0439043					0
0.0142329	0.0207363	8.86946e-05	0.00156278	0.0252011	-0.0365397	0.0244218	-0.020496	0.071058	0.0557971	0.0791876	0.089581	0
0.0201746	0.0255237	0.013365	0.00639899	0.00854683	-0.0250494	0.0212111	-0.0176982	0.0699379	0.0560513	0.0775096	0.0873589	0
0.0259442	0.030192	0.0260092	0.0110756	0.0205976	-0.045154	0.0243844	0.0096873	0.0688773	0.0562874	0.0759213	0.0852532	0
0.0315468	0.0347439	0.0380515	0.0155972	0.0327221	-0.0453683	0.0159628	-0.00775123	0.067874	0.0565039	0.0744198	0.0832589	0
0.0369871	0.0391824	0.0495206	0.019968	-0.00808567	-0.0582559	0.033723	-0.00812352	0.0669237	0.0567065	0.0729972	0.0813697	0
0.0422699	0.0435103	0.0604441	0.0241926	0.00579274	-0.0232036	0.00409555	-0.0515261	0.0660278	0.056892	0.0716547	0.0795833	0
0.0473997	0.0477301	0.0708482	0.0282752	0.0160148	-0.0642491	0.0167825	-0.000536621	0.0651767	0.0570601	0.070382	0.0778889	0
0.0523812	0.0518447	0.0807579	0.0322201	0.0134536	-0.0413808	0.0229608	0.00313604	0.0643763	0.0572177	0.0691805	0.0762883	0
0.0572185	0.0558565	0.0901972	0.0360314	0.0065105	-0.0247133	0.00907111	-0.00719792	0.063615	0.0573579	0.0680431	0.0747703	0
0.0619161	0.0597682	0.0991887	0.0397133	0.0100716	-0.0404783	0.018095	-0.00665301	0.0628993	0.0574873	0.0669693	0.0733355	0
0.066478	0.0635822	0.107754	0.0432698	0.0113425	-0.0400524	0.024192	0.0253868	0.0622193	0.0576058	0.0659546	0.0719769	0
0.0709081	0.0673009	0.115915	0.0467047	0.00799346	-0.0170718	0.0222327	0.0306895	0.0615797	0.0577109	0.0649928	0.0706935	0
0.0752106	0.0709269	0.123689	0.0500221	0.00781417	-0.0262914	0.00922847	0.0114169	0.0609736	0.0578072	0.0640877	0.0694763	0
0.079389	0.0744623	0.131097	0.0532256	0.0138195	-0.0434726	0.0159055	-0.021636	0.0604024	0.0578947	0.0632291	0.0683254	0
0.0834471	0.0779095	0.138155	0.056319	0.00931215	-0.0336831	0.00646317	0.00554848	0.059861	0.0579731	0.062422	0.0672394	0
0.0873886	0.0812708	0.144882	0.0593058	0.0132326	-0.0604343	0.0306972	0.0285091	0.0593503	0.0580379	0.0616562	0.0662094	0
0.0912168	0.0845482	0.151293	0.0621895	0.017427	-0.0402077	0.0111403	-0.0222346	0.0588695	0.058103	0.060936	0.0652378	0
0.0949352	0.087744	0.157403	0.0649736	0.0168418	-0.0319356	0.00526333	-0.0224644	0.0584145	0.0581517	0.0602536	0.0643168	0
0.098547	0.0908602	0.163227	0.0676614	0.00348735	-0.0359903	0.00615156	0.0204854	0.0579863	0.0582008	0.0596109	0.0634486	0
0.102055	0.0938989	0.168779	0.0702561	-0.000878453	-0.0288787	0.0142016	0.0236422	0.0575805	0.0582405	0.0590047	0.0626264	0
0.105464	0.096862	0.174072	0.0727609	0.0141671	-0.0481092	0.00810826	0.0174203	0.057198	0.0582733	0.0584324	0.0618507	0
0.108774	0.0997515	0.179119	0.0751788	0.00172079	-0.0093044	0.0190935	0.0189877	0.0568375	0.0582991	0.0578928	0.061118	0
0.111991	0.102569	0.183932	0.0775127	-0.00345308	-0.0239639	0.0307149	0.0205194	0.0564983	0.0583251	0.0573844	0.0604239	0
0.115116	0.105317	0.188521	0.0797657	0.00737154	-0.00434542	-0.00261348	-0.000320673	0.056179	0.0583395	0.0569047	0.0597696	0
0.118152	0.107997	0.192899	0.0819403	0.0197622	-0.0344259	0.022844	0.00979936	0.0558758	0.0583538	0.0564521	0.0591523	0
0.121102	0.11061	0.197074	0.0840395	0.0189092	-0.0182349	0.0116484	-0.00357765	0.0555919	0.058361	0.0560258	0.058568	0
0.123968	0.113159	0.201058	0.0860657	-0.000451088	-0.0463094	0.00548565	-0.00377172	0.0553251	0.0583663	0.0556264	0.058019	0
0.126754	0.115645	0.204858	0.0880215	0.00688207	-0.0337965	-0.00146544	-0.0202903	0.055072	0.0583692	0.0552462	0.0574973	0
0.129461	0.11807	0.208485	0.0899094	0.0121962	-0.0311387	0.0141928	0.000728488	0.0548337	0.0583652	0.0548927	0.0570093	0
0.132091	0.120435	0.211946	0.0917318	0.0112163	-0.0314658	0.0210853	0.024068	0.0546129	0.0583592	0.0545568	0.0565451	0
0.134648	0.122741	0.215249	0.0934909	0.00721359	-0.0320768	0.017704	-0.00570238	0.0544013	0.0583507	0.0542429	0.0561087	0
0.137132	0.124991	0.218401	0.095189	0.0018369	-0.0472355	0.00868332	0.0490106	0.0542035	0.0583379	0.0539474	0.055699	0
0.139547	0.127186	0.221411	0.0968283	0.0195065	-0.0194829	0.0134711	0.0291338	0.0540182	0.0583253	0.0536687	0.0553119	0
0.141895	0.129327	0.224285	0.0984107	0.0123389	-0.00666124	0.0105351	0.0158303	0.0538444	0.0583108	0.0534074	0.0549454	0
0.144177	0.131416	0.227029	0.0999384	0.0239445	-0.00972563	0.0113473	0.016088	0.0536803	0.0582893	0.053162	0.0546024	0
0.146395	0.133454	0.229649	0.101413	0.00948942	-0.00645107	0.00940549	-0.0211862	0.0535269	0.0582707	0.0529309	0.0542777	0
0.148552	0.135441	0.232152	0.102837	0.0121756	-0.00913107	-0.00671685	0.00964212	0.0533821	0.0582503	0.0527152	0.0539723	0
0.150649	0.137381	0.234543	0.104212	0.0051949	-0.0197383	0.0162026	0.0159948	0.0532467	0.0582257	0.0525118	0.0536863	0
0.152688	0.139273	0.236827	0.105539	0.0057621	-0.0159867	0.0122594	0.00366509	0.0531189	0.0582014	0.0523224	0.0534165	0
0.15467	0.14112	0.239009	0.106821	0.00987625	-0.0345125	-0.00102019	0.0220234	0.0530022	0.058173	0.0521449	0.0531618	1
0.156598	0.142921	0.241094	0.108059	0.0122966	-0.017856	0.0160356	0.0289364	0.0528906	0.0581476	0.0519768	0.0529226	1
0.158473	0.14468	0.243087	0.109254	0.0274426	-0.0548015	0.015448	-0.00265926	0.0527858	0.0581184	0.0518219	0.0526991	1
0.160296	0.146395	0.244992	0.110408	0.00670218	-0.0242058	0.0162462	0.00689995	0.0526878	0.0580897	0.0516752	0.0524883	1
0.162069	0.14807	0.246813	0.111522	0.00267398	-0.0255461	0.0246507	0.0339227	0.0525984	0.0580596	0.051539	0.0522902	1
0.163794	0.149704	0.248554	0.112599	0.0207989	-0.0212962	0.0216309	0.0195552	0.0525115	0.0580279	0.0514122	0.0521037	1
0.165472	0.151298	0.250219	0.113638	0.0121418	-0.0261316	0.0102493	-0.0106757	0.0524336	0.0579972	0.0512921	0.0519305	1
0.167104	0.152855	0.251811	0.114643	0.0155737	-0.0189472	0.0112014	-0.0139874	0.0523599	0.0579651	0.0511822	0.0517659	1
0.168691	0.154374	0.253333	0.115613	0.00610006	-0.00620687	0.0232863	0.00344288	0.0522905	0.0579315	0.0510789	0.0516149	1
0.170236	0.155857	0.25479	0.11655	-0.00421345	-0.0348133	0.0119723	0.0201935	0.0522275	0.0578992	0.0509833	0.0514698	1
0.171739	0.157305	0.256183	0.117455	0.0193968	-0.0148014	0.0108083	0.0394691	0.0521671	0.0578657	0.0508935	0.0513354	1
0.173202	0.158718	0.257516	0.11833	0.00637591	-0.0164977	0.0258822	0.0288867	0.0521117	0.0578333	0.0508103	0.0512102	1
0.174625	0.160098	0.258791	0.119175	0.0116955	-0.025494	0.0108018	-0.0695168	0.0520595	0.0577974	0.0507327	0.0510928	1
0.176009	0.161445	0.260012	0.119991	-0.00313205	-0.0107916	0.0130215	0.0346094	0.0520135	0.0577653	0.0506611	0.0509834	1
0.177357	0.16276	0.261181	0.12078	0.0126873	-0.0241103	0.018685	0.00142169	0.0519694	0.05773	0.0505967	0.0508804	1
0.178669	0.164044	0.262299	0.121543	-0.00280219	-0.000872433	0.0176696	-0.00192499	0.0519272	0.0576959	0.0505338	0.0507853	1
0.179946	0.165298	0.26337	0.12228	0.000259995	0.0099808	0.0185406	0.0213962	0.0518915	0.0576609	0.0504786	0.050697	1
0.181189	0.166522	0.264395	0.122992	0.0290999	-0.00753355	0.0120404	0.0253632	0.0518562	0.0576302	0.0504265	0.0506119	1
0.182398	0.167718	0.265377	0.123681	0.0121627	-0.0255467	0.0218868	0.0170223	0.0518229	0.0575936	0.0503793	0.0505372	1
0.183576	0.168885	0.266318	0.124346	0.0223175	-0.0151978	0.0132426	-0.00583518	0.0517964	0.0575613	0.0503342	0.0504643	1
0.184723	0.170026	0.267219	0.12499	0.0090946	-0.024328	0.00419056	-0.0456606	0.0517673	0.057526	0.0502942	0.0503967	1
0.185839	0.171139	0.268082	0.125612	0.0140808	-0.00865489	0.0135006	0.0234846	0.0517449	0.0574948	0.0502589	0.050336	1
0.186926	0.172227	0.268908	0.126213	0.00724697	0.00891638	0.0381415	-0.0114179	0.0517218	0.0574582	0.0502248	0.0502793	1
0.187985	0.17329	0.269701	0.126794	-0.00572896	0.00251019	0.0338448	-0.00620872	0.0517021	0.0574286	0.0501942	0.0502262	1
0.189016	0.174328	0.27046	0.127357	0.0243248	0.00579929	0.00592089	0.035954	0.0516832	0.0573936	0.0501658	0.0501773	1
0.19002	0.175342	0.271188	0.127901	-0.00140333	-0.0297269	0.00294983	-0.0012973	0.0516667	0.0573632	0.0501427	0.0501321	1
0.190998	0.176333	0.271885	0.128427	0.0153313	-0.0169858	0.0212481	0.000478745	0.0516523	0.0573298	0.0501194	0.0500893	1
0.19195	0.1773	0.272554	0.128935	-0.00677454	-0.026443	-0.00367224	-0.00717694	0.0516387	0.0572989	0.0500997	0.0500525	1
0.192878	0.178246	0.273195	0.129427	0.000386357	0.000938654	0.00827706	0.0292541	0.0516275	0.0572675	0.0500826	0.0500176	1
0.193782	0.17917	0.27381	0.129903	0.00892389	-0.00974357	0.0161842	0.0168126	0.0516168	0.0572362	0.0500667	0.0499858	1
0.194663	0.180073	0.2744	0.130364	0.0251473	-0.000397027	0.0193594	0.0191571	0.0516085	0.0572047	0.0500532	0.0499559	1
0.195521	0.180955	0.274965	0.130809	0.00668454	-0.00937432	-0.00256032	0.0175735	0.0515995	0.0571732	0.050041	0.0499305	1
0.196357	0.181817	0.275508	0.131241	0.00735378	-0.0181096	0.00371766	0.00386178	0.051593	0.0571464	0.0500312	0.0499058	1
0.197171	0.18266	0.276028	0.131658	0.00391984	-0.00136727	0.00729287	0.0175179	0.0515885	0.0571151	0.0500212	0.0498838	1
0.197965	0.183483	0.276528	0.132061	0.0307753	0.000724077	0.0164529	0.00697076	0.0515835	0.057086	0.0500166	0.0498645	1
0.198739	0.184288	0.277007	0.132452	0.0170615	0.0046339	-0.00808114	-0.0147419	0.0515792	0.0570574	0.050009	0.0498477	1
0.199493	0.185075	0.277467	0.13283	0.00450253	-0.0131336	0.00841641	-0.00673163	0.0515757	0.0570287	0.0500056	0.0498317	1
0.200228	0.185844	0.277908	0.133196	-0.00182563	0.00239146	-0.00671995	0.00495589	0.0515746	0.0570027	0.0500016	0.0498169	1
0.200944	0.186596	0.278332	0.133551	0.00156915	-0.00941747	0.0112531	-0.00606769	0.0515727	0.0569725	0.0500005	0.0498047	1
0.201642	0.187331	0.278739	0.133894	0.00611949	-0.00279313	0.00309992	0.018097	0.0515734	0.056947	0.0499975	0.0497951	1
0.202323	0.188049	0.27913	0.134226	0.00371921	-0.0185615	0.0114758	-0.0072934	0.0515715	0.0569199	0.0499989	0.0497864	1
0.202986	0.188752	0.279505	0.134548	0.021948	0.00793302	-0.00785577	0.0181698	0.0515736	0.0568952	0.0499999	0.0497772	0
0.203633	0.189439	0.279865	0.134859	0.000277162	-0.00835836	0.00853038	0.026976	0.0515733	0.0568667	0.0500009	0.0497705	0
0.204264	0.190111	0.280211	0.135161	0.00157952	-0.00551641	-0.0171116	-0.00639594	0.0515756	0.056843	0.0500029	0.0497666	0
0.20488	0.190767	0.280544	0.135453	0.0134829	-0.00446439	-0.00631297	-0.00531465	0.0515787	0.0568202	0.050006	0.0497621	0
0.205479	0.19141	0.280863	0.135736	0.0116172	-0.0103962	-0.00703883	0.0156788	0.0515806	0.0567932	0.0500105	0.0497584	0
0.206065	0.192038	0.28117	0.13601	0.00729477	0.00207233	0.00561714	-0.0235323	0.0515823	0.0567692	0.0500145	0.0497557	0
0.206635	0.192652	0.281465	0.136275	0.00982106	0.000588894	0.00475693	0.0166047	0.0515875	0.0567457	0.0500185	0.0497561	0
0.207192	0.193253	0.281748	0.136532	0.00830019	0.00428665	0.0113218	-0.00888151	0.0515891	0.0567229	0.0500251	0.0497536	0
0.207735	0.193841	0.282021	0.136782	0.0127088	-0.0164889	0.0143921	0.0351039	0.0515942	0.0567013	0.0500299	0.0497557	0
0.208264	0.194415	0.282282	0.137023	0.0126224	0.00371099	0.00593483	0.0102252	0.0515985	0.0566799	0.0500359	0.0497552	0
0.208781	0.194978	0.282534	0.137257	0.0137777	0.00255156	0.0170751	0.0255705	0.0516025	0.056655	0.0500429	0.0497577	0
0.209285	0.195528	0.282776	0.137484	0.000899792	-0.00259399	0.00946653	-0.0364873	0.0516067	0.0566355	0.0500497	0.0497593	0
0.209777	0.196066	0.283009	0.137704	0.0176262	0.0152606	-0.00519311	-0.00533205	0.051612	0.0566147	0.0500563	0.049762	0
0.210257	0.196593	0.283233	0.137917	-0.00629735	0.02839	0.00647938	-0.0471748	0.0516177	0.0565921	0.0500638	0.0497654	0
0.210725	0.197108	0.283448	0.138123	-0.00643688	-0.00710458	0.0167582	-0.00361228	0.0516228	0.0565733	0.0500725	0.0497699	0
0.211182	0.197612	0.283655	0.138323	0.00015378	0.0134087	0.00210488	0.00203228	0.051627	0.0565528	0.0500794	0.0497736	0
0.211628	0.198105	0.283854	0.138517	0.0107569	-0.00865775	-0.00863773	0.0382341	0.0516332	0.0565358	0.0500888	0.0497783	0
0.212063	0.198588	0.284046	0.138705	-0.00394988	0.00815392	0.0138234	0.00545752	0.0516388	0.0565127	0.050095	0.0497821	0
0.212488	0.199061	0.28423	0.138888	-0.00467545	-0.0167931	0.0076865	0.0310034	0.0516436	0.0564979	0.0501047	0.0497887	0
0.212902	0.199523	0.284408	0.139065	0.0189693	-0.00702912	-0.00579351	-0.00528026	0.0516502	0.056477	0.0501132	0.0497943	0
0.213307	0.199976	0.284578	0.139236	0.0162796	-0.0112006	0.00711608	0.00878298	0.0516563	0.0564621	0.0501221	0.0497992	0
0.213702	0.200418	0.284743	0.139403	0.00281286	0.0247649	-0.00452155	0.0262516	0.0516614	0.0564412	0.0501297	0.0498066	0
0.214088	0.200852	0.284901	0.139564	-0.0022319	0.0170865	-0.0106045	-0.0104471	0.0516669	0.0564261	0.0501392	0.0498115	0
0.214465	0.201276	0.285053	0.139721	0.00325382	0.023734	0.00592482	0.00319242	0.0516746	0.0564077	0.0501484	0.049819	0
0.214832	0.201692	0.2852	0.139873	0.015159	0.00957847	-0.0141382	-0.000314653	0.0516785	0.0563929	0.0501558	0.0498239	0
0.215191	0.202099	0.285341	0.14002	0.0143708	0.0100712	-0.00343353	-0.00261301	0.051686	0.0563771	0.0501656	0.0498331	0
0.215542	0.202497	0.285477	0.140163	0.00317085	0.0175142	0.000574708	-0.0111363	0.0516907	0.0563599	0.0501744	0.0498377	0
0.215884	0.202887	0.285608	0.140302	-0.0156721	-0.0168737	-0.00111616	-0.00951391	0.051698	0.0563468	0.0501845	0.049847	0
0.216219	0.203268	0.285734	0.140436	-0.00114447	0.0100327	-0.00709599	-0.00165504	0.0517024	0.05633	0.0501913	0.0498532	0
0.216546	0.203642	0.285856	0.140567	-0.00417542	0.0130537	0.00749922	-0.0146611	0.0517092	0.0563148	0.0502014	0.0498606	0
0.216865	0.204008	0.285973	0.140694	-0.00582612	0.00845933	-0.000255287	-0.0107129	0.0517147	0.0563008	0.05021	0.0498666	0
0.217176	0.204367	0.286086	0.140817	-0.000507474	-0.0149224	-0.00389886	0.00224054	0.0517209	0.0562861	0.0502189	0.0498756	0
0.217481	0.204718	0.286194	0.140936	-0.00612783	-0.000726163	0.00401735	0.0330858	0.0517275	0.056275	0.0502275	0.0498815	0
0.217778	0.205061	0.286299	0.141052	0.016407	0.0191804	0.00862241	-0.00225514	0.0517333	0.0562585	0.0502355	0.0498901	0
0.218069	0.205398	0.2864	0.141165	0.011247	0.00752509	-0.00276071	-0.00699008	0.0517379	0.0562457	0.0502441	0.0498957	0
0.218353	0.205728	0.286497	0.141274	0.0029521	0.0237011	-0.00695312	0.00424337	0.0517443	0.0562344	0.0502537	0.0499039	0
0.21863	0.206051	0.286591	0.14138	-0.00699502	0.00301671	0.00263047	0.000895739	0.0517502	0.0562223	0.0502609	0.0499129	0
0.218901	0.206367	0.286681	0.141483	0.0104189	0.0230319	0.00421655	-0.0158401	0.0517544	0.0562071	0.0502705	0.049919	0
0.219166	0.206677	0.286769	0.141583	-0.0103008	0.00168622	0.0168926	0.0094353	0.051761	0.0561981	0.0502779	0.0499257	0
0.219425	0.206981	0.286853	0.14168	-0.0101128	-0.00716817	0.00441062	0.00959063	0.0517665	0.0561836	0.050286	0.0499333
0.219678	0.207279	0.286934	0.141775	-0.0198549	-0.0174286	0.0017606	-0.0179909	0.0517723	0.0561731	0.0502948	0.0499413
0.219925	0.20757	0.287012	0.141866	0.00649166	-0.0124888	-0.000113428	-0.00997919	0.0517773	0.0561644	0.0503028	0.0499484
0.220167	0.207856	0.287087	0.141955	0.00577903	-0.00155348	0.0018369	0.0142286	0.0517822	0.0561499	0.0503102	0.0499543
0.220403	0.208136	0.28716	0.142042	-0.00408709	-0.0163053	0.00189805	0.0146925	0.0517878	0.0561398	0.0503182	0.0499624
0.220634	0.20841	0.28723	0.142126	0.0104884	0.0140653	-0.00545532	-0.0110112	0.0517939	0.0561312	0.0503253	0.0499697
0.220859	0.208679	0.287298	0.142208	-0.00119764	0.00283325	-0.00391781	-0.0224479	0.0517973	0.0561194	0.0503329	0.0499774
0.22108	0.208942	0.287363	0.142287	0.00585413	-0.00094223	-0.00707901	0.00560105	0.0518024	0.0561097	0.0503416	0.049982
0.221296	0.2092	0.287426	0.142364	0.00972998	-0.0154397	-0.00387275	-0.0485741	0.0518082	0.0560991	0.0503476	0.049991
0.221507	0.209453	0.287487	0.142439	-0.0127635	0.0160317	0.0103767	0.0146863	0.0518142	0.0560925	0.0503559	0.049997
0.221713	0.209701	0.287546	0.142512	0.00751829	-0.000732005	-0.00510097	-0.0111007	0.0518173	0.056081	0.050363	0.0500033
0.221915	0.209944	0.287602	0.142583	-0.015192	0.0146557	0.00276649	-0.0149053	0.0518227	0.0560708	0.0503696	0.0500104
0.222112	0.210183	0.287657	0.142651	-0.0023855	-0.00896055	-0.00611579	-0.0261459	0.0518266	0.0560628	0.0503768	0.0500161
0.222305	0.210416	0.28771	0.142718	-0.0146853	-0.00724417	-0.00750577	0.00654399	0.0518311	0.0560563	0.0503828	0.0500242
0.222494	0.210645	0.287761	0.142783	-0.00945872	-0.0181738	-0.00373846	-0.00703359	0.0518372	0.0560446	0.0503908	0.0500294
0.222678	0.210869	0.28781	0.142846	-0.00387418	-0.0177456	-0.00287294	0.0203584	0.051839	0.0560372	0.0503966	0.0500349
0.222859	0.21109	0.287857	0.142908	-0.00386101	-0.000427842	0.016214	-0.0147955	0.0518461	0.0560314	0.0504029	0.0500426
0.223035	0.211305	0.287903	0.142968	0.00187624	-0.0153652	0.00189948	-0.00771219	0.0518486	0.0560208	0.0504097	0.0500476
0.223208	0.211517	0.287948	0.143026	0.00159252	-0.000291526	-0.000486195	0.00398958	0.0518529	0.056014	0.0504155	0.0500542
0.223377	0.211724	0.287991	0.143082	0.0142351	-0.0187589	0.00768995	0.0401726	0.0518578	0.0560069	0.0504218	0.0500601
0.223543	0.211928	0.288032	0.143137	-0.00538141	0.0142448	-0.00161242	0.00230002	0.0518611	0.0559992	0.0504283	0.0500663
0.223704	0.212127	0.288072	0.143191	-0.000357866	-0.00669408	-0.00804877	-0.00984782	0.0518649	0.0559914	0.050433	0.0500708
0.223863	0.212323	0.28811	0.143243	-0.00819921	-0.00595331	-0.00381315	0.0199353	0.0518704	0.0559851	0.0504404	0.0500764
0.224017	0.212515	0.288148	0.143293	-0.00516856	-0.0271129	-0.00521564	-0.00586414	0.0518732	0.0559786	0.0504443	0.0500836
0.224169	0.212703	0.288184	0.143342	-0.00198859	-0.0141349	-0.00771827	-0.019752	0.0518765	0.0559715	0.0504513	0.0500878
0.224317	0.212887	0.288219	0.14339	-0.00236267	-0.0207695	-0.0207065	-0.00412679	0.0518796	0.0559641	0.050456	0.0500926
0.224462	0.213069	0.288252	0.143437	0.000217319	-0.0139482	-0.0196081	-0.00125617	0.0518847	0.0559587	0.0504611	0.0500996
0.224604	0.213246	0.288285	0.143482	0.0188668	0.00162268	-0.0121386	0.00949097	0.0518885	0.0559528	0.0504678	0.0501033
0.224743	0.21342	0.288316	0.143526	-0.00975662	-0.0128204	0.010206	-0.0429322	0.051891	0.0559466	0.0504723	0.050109
0.224879	0.213591	0.288347	0.143569	0.00139296	-0.00491869	0.0105617	-0.0123943	0.0518936	0.0559399	0.0504771	0.0501135
0.225013	0.213759	0.288376	0.143611	0.00522137	-0.0147957	-0.00105667	-0.0327462	0.0518983	0.0559354	0.0504822	0.0501183
0.225143	0.213923	0.288405	0.143651	0.00893426	-0.012315	0.00744116	-0.00852478	0.0518999	0.0559281	0.0504863	0.0501234
0.225271	0.214085	0.288432	0.143691	-0.00260836	-0.0265571	-0.0101017	0.00840914	0.0519048	0.0559227	0.0504921	0.0501273
0.225396	0.214243	0.288459	0.14373	-0.0112741	-0.00722694	-0.00638431	0.0102161	0.051907	0.0559195	0.0504954	0.0501329
0.225518	0.214398	0.288484	0.143767	-0.00442696	-0.0063144	0.00936735	-0.0634642	0.0519108	0.0559134	0.0505018	0.0501375
0.225638	0.214551	0.288509	0.143803	-0.00253683	-0.010708	0.00334573	-0.0570881	0.0519134	0.055907	0.0505046	0.0501421
0.225755	0.2147	0.288533	0.143839	0.003649	-0.0125937	0.00337172	-0.0118648	0.0523542	0.055223	0.0511629	0.0508158
0.22587	0.214847	0.288556	0.143874	0.0214128	0.0287226	0.0273436	0.0375094	0.243409	0.199941	0.224532	0.364194
0.225982	0.214991	0.288579	0.143907	0.0295753	0.0185075	0.0381463	0.055027	0.239089	0.195884	0.22085	0.354413
0.226092	0.215133	0.288601	0.14394	0.0372839	0.0206914	0.0499406	0.0818528	0.234973	0.192023	0.217338	0.345122
0.2262	0.215271	0.288622	0.143972	0.0655214	0.0372282	0.0666947	0.132956	0.231052	0.188355	0.213993	0.336298
0.226306	0.215408	0.288642	0.144003	0.0808706	0.0489159	0.0728232	0.0944531	0.227317	0.184866	0.210805	0.32792
0.226409	0.215541	0.288662	0.144033	0.0728611	0.0510116	0.0497626	0.148749	0.223758	0.181549	0.207764	0.31996
0.226511	0.215673	0.288681	0.144063	0.0834658	0.0560323	0.0778229	0.12876	0.220369	0.178394	0.204867	0.312402
0.22661	0.215801	0.2887	0.144092	0.0878001	0.0708665	0.0846742	0.143756	0.217138	0.175394	0.202103	0.305223
0.226707	0.215928	0.288717	0.144119	0.104271	0.0642009	0.103907	0.163098	0.21406	0.172544	0.199471	0.298406
0.226802	0.216052	0.288735	0.144147	0.0939491	0.0672857	0.0905083	0.15981	0.211127	0.16983	0.196958	0.291931
0.226896	0.216174	0.288751	0.144173	0.0931013	0.0781288	0.0971713	0.164398	0.208331	0.167249	0.194562	0.285781
0.226987	0.216294	0.288768	0.144199	0.0977888	0.0830458	0.0977333	0.181757	0.205668	0.164798	0.192278	0.279944
0.227077	0.216411	0.288783	0.144224	0.137331	0.0701733	0.119563	0.172907	0.203128	0.162468	0.1901	0.274396
0.227164	0.216526	0.288799	0.144249	0.135681	0.0750667	0.106462	0.182283	0.200708	0.160248	0.188019	0.269131
0.22725	0.21664	0.288813	0.144273	0.130075	0.08973	0.119169	0.183143	0.1984	0.158139	0.186037	0.264131
0.227335	0.216751	0.288828	0.144296	0.112647	0.106852	0.11922	0.215598	0.1962	0.15613	0.184147	0.259381
0.227417	0.21686	0.288841	0.144319	0.134223	0.0760605	0.129001	0.211149	0.194102	0.154225	0.182341	0.254871
0.227498	0.216967	0.288855	0.144341	0.139684	0.105844	0.131282	0.186726	0.192104	0.152409	0.180621	0.250588
0.227577	0.217073	0.288868	0.144363	0.143583	0.0739821	0.119553	0.195726	0.190196	0.150681	0.178976	0.246522
0.227655	0.217176	0.28888	0.144384	0.135284	0.10006	0.137749	0.219956	0.188378	0.149043	0.177409	0.24266
0.227731	0.217278	0.288893	0.144404	0.175314	0.0891552	0.128064	0.232307	0.186642	0.147478	0.17591	0.238993
0.227806	0.217378	0.288904	0.144424	0.150948	0.0932816	0.138454	0.208355	0.184989	0.145994	0.174481	0.235509
0.227879	0.217476	0.288916	0.144444	0.14985	0.0844965	0.14245	0.25961	0.183411	0.144581	0.173117	0.232206
0.227951	0.217572	0.288927	0.144463	0.157122	0.0949847	0.144124	0.251816	0.181905	0.143236	0.171818	0.229064
0.228021	0.217667	0.288938	0.144481	0.152446	0.108068	0.117943	0.221821	0.180469	0.141957	0.170571	0.226084
0.22809	0.217759	0.288948	0.144499	0.164831	0.112045	0.138717	0.256498	0.179098	0.140743	0.169383	0.223254
0.228158	0.217851	0.288958	0.144517	0.133753	0.113191	0.146576	0.252513	0.177793	0.139584	0.168251	0.220565
0.228224	0.21794	0.288968	0.144534	0.155773	0.0954005	0.137199	0.227165	0.176542	0.138483	0.167166	0.218014
0.228289	0.218028	0.288977	0.144551	0.17469	0.0962244	0.159892	0.295022	0.175351	0.137436	0.166133	0.215591
0.228352	0.218115	0.288987	0.144567	0.188138	0.126648	0.162419	0.276922	0.174212	0.136437	0.165142	0.213291
0.228415	0.2182	0.288995	0.144583	0.183747	0.122708	0.168614	0.251446	0.173129	0.135492	0.164199	0.211108
0.228476	0.218284	0.289004	0.144599	0.173884	0.129785	0.173729	0.262376	0.172093	0.134588	0.163295	0.209034
0.228536	0.218366	0.289012	0.144614	0.165916	0.122301	0.15731	0.230489	0.171104	0.133731	0.162433	0.207065
0.228595	0.218446	0.289021	0.144629	0.200084	0.132219	0.16585	0.233676	0.17016	0.132912	0.161607	0.205198
0.228653	0.218526	0.289028	0.144643	0.168508	0.123949	0.153697	0.270741	0.169257	0.132134	0.16082	0.203422
0.22871	0.218604	0.289036	0.144657	0.181884	0.117509	0.169796	0.264529	0.168394	0.131396	0.160068	0.201738
0.228765	0.21868	0.289043	0.144671	0.184547	0.130356	0.178011	0.285098	0.16757	0.130691	0.159344	0.20014
0.22882	0.218756	0.289051	0.144684	0.20883	0.158756	0.177818	0.225731	0.166787	0.130021	0.158657	0.198621
0.228873	0.218829	0.289058	0.144698	0.200891	0.140607	0.169545	0.264435	0.166034	0.129383	0.157998	0.197181
0.228925	0.218902	0.289064	0.14471	0.16812	0.133347	0.188645	0.288558	0.165316	0.128776	0.157367	0.195814
0.228977	0.218974	0.289071	0.144723	0.193211	0.122059	0.170715	0.257851	0.164631	0.128198	0.156766	0.194515
0.229027	0.219044	0.289077	0.144735	0.210004	0.144624	0.176138	0.296941	0.163973	0.127649	0.156185	0.193281
0.229077	0.219113	0.289083	0.144747	0.189726	0.133301	0.193678	0.304862	0.163347	0.127123	0.155637	0.192114
				0.190152	0.1485	0.215429	0.3412	0.162751	0.126626	0.155105	0.191002
				0.198916	0.15759	0.182845	0.264574	0.162174	0.126151	0.154604	0.189949
				0.216004	0.135338	0.182366	0.218656	0.161631	0.125698	0.154117	0.188951
				0.202108	0.137139	0.17374	0.313614	0.161105	0.125269	0.153654	0.187999
				0.203351	0.129987	0.183887	0.285249	0.160602	0.124859	0.15321	0.1871
				0.201314	0.150557	0.179921	0.274086	0.160124	0.124468	0.152786	0.186245
				0.206813	0.140956	0.202014	0.290132	0.159666	0.124098	0.152379	0.185433
				0.196217	0.161086	0.189819	0.292337	0.159228	0.123743	0.151989	0.184664
				0.208946	0.145342	0.197737	0.328033	0.158807	0.123406	0.151615	0.183934
				0.212911	0.150936	0.193652	0.300893	0.158406	0.123086	0.151256	0.18324
				0.190452	0.126927	0.210903	0.273669	0.158022	0.12278	0.150914	0.182582
				0.215508	0.136491	0.189976	0.30459	0.157653	0.122488	0.150586	0.181957
				0.203589	0.134649	0.199598	0.293356	0.157299	0.122212	0.150272	0.181367
				0.203913	0.119381	0.211207	0.235126	0.156962	0.121947	0.149967	0.180804
				0.217443	0.161595	0.200162	0.265818	0.156639	0.121695	0.149678	0.180271
				0.20802	0.125017	0.200164	0.277763	0.156332	0.121455	0.149401	0.179765
				0.20687	0.13081	0.182333	0.290286	0.156034	0.121226	0.149132	0.179286
				0.219673	0.140099	0.182365	0.312557	0.155747	0.121008	0.148877	0.178832
				0.199454	0.138635	0.200101	0.305187	0.155478	0.120803	0.148633	0.1784
				0.220157	0.121207	0.207338	0.29642	0.155215	0.120603	0.148399	0.177989
				0.201549	0.147623	0.20261	0.256349	0.154966	0.120415	0.14817	0.177602
				0.200698	0.125578	0.225753	0.309974	0.154725	0.120236	0.147955	0.177233
				0.2079	0.159199	0.198299	0.248731	0.154496	0.120065	0.147745	0.176883
				0.227638	0.139304	0.229884	0.254664	0.154277	0.119901	0.147547	0.176554
				0.215923	0.126641	0.209306	0.300425	0.154064	0.119744	0.147354	0.176238
				0.229438	0.128368	0.208046	0.315774	0.153861	0.119598	0.147168	0.17594
				0.203638	0.164813	0.19222	0.271293	0.153664	0.119454	0.14699	0.175658
				0.209902	0.149718	0.213556	0.278463	0.153479	0.119321	0.146822	0.175391
				0.224157	0.129891	0.191673	0.277894	0.153301	0.119192	0.146658	0.175137
				0.222887	0.140725	0.188537	0.277198	0.153128	0.119068	0.146501	0.174896
				0.240904	0.147657	0.225209	0.30372	0.152963	0.118951	0.146349	0.174667
				0.223075	0.142007	0.193072	0.280263	0.152804	0.118839	0.146203	0.174451
				0.216133	0.136459	0.209043	0.282585	0.152651	0.118732	0.146064	0.174246
				0.227501	0.156677	0.19675	0.300779	0.152505	0.118632	0.14593	0.174052
