# Supplementary material for: A Synaptic Mechanism for Temporal Filtering of Visual Signals
Source: PLoS Biol. 2014 Oct 21;12(10):e1001972. doi: 10.1371/journal.pbio.1001972 (PMC4205119; doi:10.1371/journal.pbio.1001972)
Supplement: Data S1 — All raw data files as well as averages and statistical parameters presented in the manuscript. Formats provided include raw-text (Ascii) and Excel (xls). In addition, we provide the original Igor-Pro files (Wavemetrics), which contain both the raw data and the original figure formatting. Data referring to particular panels are located in the respective folders. For any further information, please contact Tom Baden at thomas.baden@uni-tuebingen.de. (ZIP) [file pbio.1001972.s009.zip › fig1/Fig1G/Fig1G2.xlsx]

## Sheet: Fig1G2
Relative power of the signal at 1 Hz for terminals of different radii
	0 to 1.3 mm	1.3 to 1.8 mm	1.8 to 2.2 mm	2.2 to 2.5 mm	>2.5 mm
	6.2307	439.04	299.509	0.874587	8.99672
	59.5322	174.504	0.22593	127.388	1.70771
	27.2487	84.133	19.8851	49.7982	70.1338
	280.103	5.73613	246.986	1.49434	3.07711
	15.5123	9.9037	66.2877	21.4525	11.5647
	7.37916	37.3905	42.0662	3.8306	3.70745
	36.9826	4.53397	20.5983	70.3936	2.9382
	25.5779	19.0938	5.68731	25.9781	3.78102
	111.494	23.2683	38.1889	10.3221	10.9414
	71.2725	93.8063	4.59737	0.35235
	751.497	1.35145	5.34243	126.649
	143.443	36.0392	5.664	10.8285
	15.9711	12.1812	39.1133	32.9633
	2.37123	0.653935	47.4598	0.178758
	16.7919	1.11812	41.0872	0.750466
	20.7228	53.5239	30.8429	10.5194
	0.854349	9.99434	49.9853	161.464
	25.5009	20.9176	222.676	14.3583
	16.4079	25.3348	2.56723	48.8942
	6.76502	18.0435	24.5541	2.29689
	27.7428	14.9212	3.73806	14.3358
	67.3119	3.94874	77.8816	12.3514
	12.3258	8.00738	4.22543	11.0272
	21.0725	2.23272	5.16866	8.87625
	3.72735	5.82664	1.03232	3.26451
	46.2798	13.2985	13.5026	7.49711
	44.0063	2.08127	3.30455	4.29304
	21.5569	281.153	0.504673	4.80659
	6.28631	20.7472	3.2027	17.4221
	37.5825	10.0508	1.15676	1.5511
	12.1681	93.7815	127.887	1.11554
	97.2453	4.14883	7.4589	2.0603
	15.4509	48.1193	6.24135	2.79137
	24.4805	1.85132	43.8577	0.690845
	7.62935	0.658103	6.09912	20.4253
	36.6161	2.21983	91.7296	46.6739
	12.1449	0.109705	5.02651	1.48419
	4.95032	29.7985	5.23181
	6.07402	18.5363	18.4807
	7.97245	28.7235	3.94396
	2.27218	1.86683	1.67779
	164.952	8.68161	29.6477
	10.1628	3.43838	16.9797
	9.37941	12.816	1.73067
	16.0011	37.975	2.83618
	178.674	27.7948	30.3444
	19.4588	1.46749	2.96714
	70.0476	1.39298	0.504678
	31.1424	4.38409	5.72442
	1.81552	29.7148	17.3965
	7.49503	22.0864	6.46089
	15.895	24.5111	0.280446
	31.0764	3.42331	21.1896
	18.5885	0.846704	1.74082
	4.9604	14.8107	5.83639
	15.5346	7.91267	26.5073
	19.0848	1.49731	69.2985
	67.8419	8.52866	6.90663
	13.7862	2.32848	45.2465
	54.7288	14.3149	26.7898
	6.16287	16.4823	43.2713
	34.9503	8.59381	34.7237
	4.87033	15.0345	10.026
	8.76721	3.31128	24.4899
	15.3976	5.28978	8.52241
	1.53972	17.2946	13.0512
	4.57857	15.3653	26.7791
	0.0665581	4.42527	2.38509
	24.4418	5.30754
	3.49901	19.6977
	1.14951	7.86395
	20.3414	4.76133
	3.57147	0.726973
	4.91376	3.36699
	6.20937	6.27991
	7.8754	3.31521
	35.9466	1.93755
	12.9798	48.0522
	13.5437	1.61485
	27.8595	9.75078
	9.10311	18.5246
	97.9194	3.8824
	1.95514	67.9579
	0.546527	24.7734
	20.3027	4.75682
	1.89047	2.05817
	24.5325	5.8463
	3.37606	20.3162
	3.39587	1.35127
	20.3568
	16.5351
	60.7031
	93.8149
	1.07432
	10.5799
	20.4833
	5.94771
	57.1856
Average	36.6892	25.1518	31.2693	23.8231	12.9831
SD	84.3891	58.3486	54.8391	38.5629	21.7519
SEM	8.52459	6.18494	6.65021	6.3397	7.25063
