# Supplementary material for: A Synaptic Mechanism for Temporal Filtering of Visual Signals
Source: PLoS Biol. 2014 Oct 21;12(10):e1001972. doi: 10.1371/journal.pbio.1001972 (PMC4205119; doi:10.1371/journal.pbio.1001972)
Supplement: Data S1 — All raw data files as well as averages and statistical parameters presented in the manuscript. Formats provided include raw-text (Ascii) and Excel (xls). In addition, we provide the original Igor-Pro files (Wavemetrics), which contain both the raw data and the original figure formatting. Data referring to particular panels are located in the respective folders. For any further information, please contact Tom Baden at thomas.baden@uni-tuebingen.de. (ZIP) [file pbio.1001972.s009.zip › fig1/Fig1G1.xlsx]

## Sheet: Fig1G1
large	small	StimTrain
-0.00196758	-0.0434157	0
0.00569902	0.0504158	0
-0.0265314	-0.0227841	0
-0.0273083	-0.000557102	0
-0.0292234	-0.0737557	0
-0.046773	-0.0245724	0
-0.0214253	0.0115938	0
-0.00501261	0.0244695	0
-0.0184816	0.0201464	0
-0.0118013	-0.0278928	0
-0.0300671	-0.00963498	0
-0.0630631	-0.00373559	0
-0.0405353	-0.0266269	0
-0.0340683	-0.0147678	0
-0.00206556	0.0216132	0
0.00311473	0.0429172	0
-0.00729975	-0.016587	0
-0.0134093	-0.00137039	0
-0.028069	-0.0305044	0
-0.0216167	-0.0374196	0
-0.0344945	-0.00432813	0
-0.000985665	0.0206524	0
0.017974	0.00695654	0
0.00836767	-0.0590076	0
0.020867	0.00310072	0
-0.0233604	-0.0374687	0
-0.0268531	-0.0550587	0
-0.014167	-0.0239327	0
0.0126417	-0.0203929	0
0.0258582	0.0259737	0
0.0272853	-0.0145548	0
-0.00906327	0.0101936	0
-0.0180687	-0.0222366	0
-0.0463173	-0.0623048	0
-0.0356647	-0.0251889	0
-0.0205831	-0.0390599	0
0.00256782	0.0180985	0
0.00893939	-0.00247337	0
0.0164344	-0.00802222	0
-0.0251893	-0.0577737	0
-0.0431714	-0.0308857	0
-0.0449364	-0.0408806	0
-0.0487898	-0.0192527	0
0.00246308	-0.023203	0
-0.00476402	-0.00252723	0
0.00401474	-0.0353954	0
-0.0158132	-0.01013	0
-0.040364	-0.0816293	0
-0.0439387	-0.0549006	0
-0.0271476	-0.0204375	0
0.00296124	-0.0292572	0
0.0191432	0.0413157	0
-0.00556591	-0.0266255	0
-0.00436141	0.0441795	0
-0.0157557	-0.0875532	0
-0.00975501	-0.0839488	0
-0.00406981	-0.0427694	0
0.0098222	-0.0174106	0
0.0111642	0.0351955	0
0.0100789	-0.0206315	0
0.00826863	-0.0485908	0
-0.0241406	-0.0312462	0
-0.0423322	-0.0560523	0
-0.0386	-0.0775757	0
-0.0250022	-0.00202013	0
0.00185378	0.0617718	0
-0.00672538	0.0199761	0
-0.0106034	-0.010755	0
-0.0241224	-0.0382723	0
-0.0597668	-0.0672353	0
-0.026412	-0.01183	0
-0.0242999	-0.00905526	0
0.00363183	0.0385002	5
-0.00242246	0.0478193	5
-0.00149398	-0.00371142	5
-0.0220397	-0.0434581	5
-0.0334754	-0.0346099	5
-0.0384557	-0.0607084	5
-0.0396344	-0.016154	5
0.020437	0.0133362	5
0.016454	0.00509155	5
0.0126621	-0.0226557	5
-0.0147337	-0.0493525	5
-0.0259879	-0.0711614	5
-0.036172	-0.041388	5
-0.0407035	0.00585549	5
-0.0144088	-0.00766225	5
-0.0017828	0.0287589	5
-0.00603466	-0.024364	5
-0.0162196	-0.0132557	5
-0.0467012	-0.0352192	5
-0.0591416	-0.0664551	5
-0.0502129	0.00410448	5
-0.0374171	-0.00968316	5
-0.00182761	0.0166817	5
-0.00501512	0.0378072	5
-0.0163103	-0.0459298	5
-0.0378523	-0.0427741	5
-0.0538453	-0.092896	5
-0.0546864	-0.0190127	5
-0.0160872	-0.0109952	5
-0.00794905	0.0115057	5
-0.00660723	-0.0104395	5
0.014066	-0.0290729	5
-0.0251998	-0.0334945	5
-0.0509991	-0.0205413	5
-0.0457409	-0.0597906	5
-0.0231653	-0.0763647	5
-0.00993262	-0.0583169	5
-0.0144993	0.0282923	5
-0.00421167	0.00569136	5
-0.0303548	-0.0737811	5
-0.0361112	-0.0627804	5
		5
		5
		5
		5
		5
		5
		5
		5
		5
		5
		5
		5
		5
		5
		5
		5
		5
		5
		5
		5
		5
		5
		5
		5
		5
		5
		5
		5
		5
		5
		5
		5
		5
		5
		5
		5
		5
		5
		5
		5
		5
		5
		5
		5
		5
		5
		5
		5
		5
		5
		5
		5
		5
		5
		5
		5
		5
		5
		5
		5
		5
		5
		5
		5
		5
		5
		5
		5
		5
		5
		5
		5
		5
		5
		5
		5
		5
		5
		5
		5
		5
		5
		5
		5
		5
		5
		5
		5
		5
		5
		5
		5
		5
		5
		5
		5
		5
		5
		5
		5
		5
		5
		5
		5
		5
		5
		5
		5
		5
		5
		5
		5
		5
		5
		5
		5
		5
		5
		5
		5
		5
		5
		5
		5
		5
		5
		5
		5
		5
		5
		5
		5
		5
		5
		5
		5
		5
		5
		5
		5
		5
		5
		5
		5
		5
		5
		5
		5
		5
		5
		5
		5
		5
		5
		5
		5
		5
		5
		5
		5
		5
		5
		5
		5
		5
		5
		5
		5
		5
		5
		5
		5
		5
		5
		5
		5
		5
		5
		5
		5
		5
		5
		5
		5
		5
		5
		5
		5
		5
		5
		5
		5
		5
		5
		5
		5
		5
		5
		5
		5
		5
		5
		5
		5
		5
		5
		5
		5
		5
		5
		5
		5
		5
		5
		5
		5
		5
		5
		5
		5
		5
		5
		5
		5
		5
		5
		5
		5
		5
		5
		5
		5
		5
		5
		5
		5
		5
		5
		5
		5
		5
		5
		5
		5
		5
		5
		5
		5
		5
		5
		5
		5
		5
		5
		5
		5
		5
		5
		5
		5
		5
		5
		5
		5
		5
		5
		5
		5
		5
		5
		5
		5
		5
		5
		5
		5
		5
		5
		5
		5
		5
		5
		5
		5
		5
		5
		5
		5
		5
		5
		5
		5
		5
		5
		5
		5
		5
		5
		5
		5
		5
		5
		5
		5
		5
		5
		5
		5
		5
		5
		5
		5
		5
		5
		5
		5
		5
		5
		5
		5
		5
		5
		5
		5
		5
		5
		5
		5
		5
		5
		5
		5
		5
		5
		5
		5
		5
		5
		5
		5
		5
		5
		5
		5
		5
		5
		5
		5
		5
		5
		5
		5
		5
		5
		5
		5
		5
		5
		5
		5
		5
		5
		5
		5
		5
		5
		5
		5
		5
		5
		5
		5
		5
		5
		5
		5
		5
		5
		5
		5
		5
		5
		5
		5
		5
		5
		5
		5
		5
		5
		5
		5
		5
		5
		5
		5
		5
		5
		5
		5
		5
		5
		5
		5
		5
		5
		5
		5
		5
		5
		5
		5
		5
		5
		5
		5
		5
		5
		5
		5
		5
		5
		5
		5
		5
		5
		5
		5
		5
		5
		5
		5
		5
		5
		5
		5
		5
		5
		5
		5
		5
		5
		5
		5
		5
		5
		5
		5
		5
		5
		5
		5
		5
		5
		5
		5
		5
		5
		5
		0
		0
		0
		0
		0
		0
		0
		0
		0
		0
		0
		0
		0
		0
		0
		0
		0
		0
		0
		0
		0
		0
		0
		0
		0
		0
		0
		0
		0
		0
		0
		0
		0
		0
		0
		0
		0
		0
		0
		0
		0
		0
		0
		0
		0
		0
		0
		0
		0
		0
		0
		0
		0
		0
		0
		0
		0
		0
		0
		0
		0
		0
		0
		0
		0
		0
		0
		0
		0
		0
		0
		0
		0
		0
		0
		0
		0
		0
		0
		0
		0
		0
		0
		0
		0
		0
		0
		0
		0
		0
		0
		0
		0
		0
		0
		0
		0
		0
		0
		0
		0
		0
		0
		0
		0
		0
		0
		0
		0
		0
		0
		0
		0
		0
		0
		0
		0
		0
		0
		0
		0
		0
		0
		0
		0
		0
		0
		0
		0
		0
		0
		0
		0
		0
		0
		0
		0
		0
		0
		0
		0
		0
		0
		0
		0
		0
		0
		0
		0
		0
		0
		0
		0
		0
		0
		0
		0
		0
		0
		0
		0
		0
		0
		0
		0
		0
		0
		0
		0
		0
		0
		0
		0
		0
		0
		0
		0
		0
		0
		0
		0
		0
		0
		0
		0
		0
		0
		0
		0
		0
		0
		0
		0
		0
		0
		0
		0
		0
		0
		0
		0
		0
		0
		0
		0
		0
		0
		0
		0
		0
		0
		0
		0
		0
		0
		0
		0
		0
		0
		0
		0
		0
		0
		0
		0
		0
		0
		0
		0
		0
		0
		0
		0
		0
		0
		0
		0
		0
		0
		0
		0
		0
		0
		0
		0
		0
		0
		0
		0
		0
		0
		0
		0
		0
		0
		0
		0
		0
		0
		0
		0
		0
		0
		0
		0
		0
		0
		0
		0
		0
		0
		0
		0
		0
		0
		0
		0
		0
		0
		0
		0
		0
		0
		0
		0
		0
		0
		0
		0
		0
		0
		0
		0
		0
		0
		0
		0
		0
		0
		0
		0
		0
		0
		0
		0
		0
		0
		0
		0
		0
		0
		0
		0
		0
		0
		0
		0
		0
		0
		0
		0
		0
		0
		0
		0
		0
		0
		0
		0
		0
		0
		0
		0
		0
		0
		0
		0
		0
		0
		0
		0
		0
		0
		0
		0
		0
		0
		0
		0
		0
		0
		0
		0
		0
		0
		0
		0
		0
		0
		0
		0
		0
		0
		0
		0
		0
		0
		0
		0
		0
		0
		0
		0
		0
		0
		0
		0
		0
		0
		0
		0
		0
		0
		0
		0
		0
		0
		0
		0
		0
		0
		0
		0
		0
		0
		0
		0
		0
		0
		0
		0
		0
		0
		0
		0
		0
		0
		0
		0
		0
		0
		0
		0
		0
		0
		0
		0
		0
		0
		0
		0
		0
		0
		0
		0
		0
		0
		0
		0
		0
		0
		0
		0
		0
		0
		0
		0
		0
		0
		0
		0
		0
		0
		0
		0
		0
		0
		0
		0
		0
		0
		0
		0
		0
		0
		0
		0
		0
		0
		0
		0
		0
		0
		0
		0
		0
		0
		0
		0
		0
		0
		0
		0
		0
		0
		0
		0
		0
		0
		0
		0
		0
		0
		0
		0
		0
		0
		0
		0
		0
		0
		0
		0
		0
		0
		0
		0
		0
		0
		0
		5
		5
		5
		5
		5
		5
		5
		5
		5
		5
		5
		5
		5
		5
		5
		5
		5
		5
		5
		5
		5
		5
		5
		5
		5
		5
		5
		5
		5
		5
		5
		5
		5
		5
		5
		5
		5
		5
		5
		5
		5
		5
		5
		5
		5
		5
		5
		5
		5
		5
		5
		5
		5
		5
		5
		5
		5
		5
		5
		5
		5
		5
		5
		5
		5
		5
		5
		5
		5
		5
		5
		5
		5
		5
		5
		5
		5
		5
		5
		5
		5
		5
		5
		5
		5
		5
		5
		5
		5
		5
		5
		5
		5
		5
		5
		5
		5
		5
		5
		5
		5
		5
		5
		5
		5
		5
		5
		5
		5
		5
		5
		5
		5
		5
		5
		5
		5
		5
		5
		5
		5
		5
		5
		5
		5
		5
		5
		5
		5
		5
		5
		5
		5
		5
		5
		5
		5
		5
		5
		5
		5
		5
		5
		5
		5
		5
		5
		5
		5
		5
		5
		5
		5
		5
		5
		5
		5
		5
		5
		5
		5
		5
		5
		5
		5
		5
		5
		5
		5
		5
		5
		5
		5
		5
		5
		5
		5
		5
		5
		5
		5
		5
		5
		5
		5
		5
		5
		5
		5
		5
		5
		5
		5
		5
		5
		5
		5
		5
		5
		5
		5
		5
		5
		5
		5
		5
		5
		5
		5
		5
		5
		5
		5
		5
		5
		5
		5
		5
		5
		5
		5
		5
		5
		5
		5
		5
		5
		5
		5
		5
		5
		5
		5
		5
		5
		5
		5
		5
		5
		5
		5
		5
		5
		5
		5
		5
		5
		5
		5
		5
		5
		5
		5
		5
		5
		5
		5
		5
		5
		5
		5
		5
		5
		5
		5
		5
		5
		5
		5
		5
		5
		5
		5
		5
		5
		5
		5
		5
		5
		5
		5
		5
		5
		5
		5
		5
		5
		5
		5
		5
		5
		5
		5
		5
		5
		5
		5
		5
		5
		5
		5
		5
		5
		5
		5
		5
		5
		5
		5
		5
		5
		5
		5
		5
		5
		5
		5
		5
		5
		5
		5
		5
		5
		5
		5
		5
		5
		5
		5
		5
		5
		5
		5
		5
		5
		5
		5
		5
		5
		5
		5
		5
		5
		5
		5
		5
		5
		5
		5
		5
		5
		5
		5
		5
		5
		5
		5
		5
		5
		5
		5
		5
		5
		5
		5
		5
		5
		5
		5
		5
		5
		5
		5
		5
		5
		5
		5
		5
		5
		5
		5
		5
		5
		5
		5
		5
		5
		5
		5
		5
		5
		5
		5
		5
		5
		5
		5
		5
		5
		5
		5
		5
		5
		5
		5
		5
		5
		5
		5
		5
		5
		5
		5
		5
		5
		5
		5
		5
		5
		5
		5
		5
		5
		5
		5
		5
		5
		5
		5
		5
		5
		5
		5
		5
		5
		5
		5
		5
		5
		5
		5
		5
		5
		5
		5
		5
		5
		5
		5
		5
		5
		5
		5
		5
		5
		5
		5
		5
		5
		5
		5
		5
		5
		5
		5
		5
		5
		5
		5
		5
		5
		5
		5
		5
		5
		5
		5
		5
		5
		5
		5
		5
		5
		5
		5
		5
		5
		5
		5
		5
		5
		5
		5
		5
		5
		5
		5
		5
		5
		5
		0
		0
		0
		0
		0
		0
		0
		0
		0
		0
		0
		0
		0
		0
		0
		0
		0
		0
		0
		0
		0
		0
		0
		0
		0
		0
		0
		0
		0
		0
		0
		0
		0
		0
		0
		0
		0
		0
		0
		0
		0
		0
		0
		0
		0
		0
		0
		0
		0
		0
		0
		0
		0
		0
		0
		0
		0
		0
		0
		0
		0
		0
		0
		0
		0
		0
		0
		0
		0
		0
		0
		0
		0
		0
		0
		0
		0
		0
		0
		0
		0
		0
		0
		0
		0
		0
		0
		0
		0
		0
		0
		0
		0
		0
		0
		0
		0
		0
		0
		0
		0
		0
		0
		0
		0
		0
		0
		0
		0
		0
		0
		0
		0
		0
		0
		0
		0
		0
		0
		0
		0
		0
		0
		0
		0
		0
		0
		0
		0
		0
		0
		0
		0
		0
		0
		0
		0
		0
		0
		0
		0
		0
		0
		0
		0
		0
		0
		0
		0
		0
		0
		0
		0
		0
		0
		0
		0
		0
		0
		0
		0
		0
		0
		0
		0
		0
		0
		0
		0
		0
		0
		0
		0
		0
		0
		0
		0
		0
		0
		0
		0
		0
		0
		0
		0
		0
		0
		0
		0
		0
		0
		0
		0
		0
		0
		0
		0
		0
		0
		0
		0
		0
		0
		0
		0
		0
		0
		0
		0
		0
		0
		0
		0
		0
		0
		0
		0
		0
		0
		0
		0
		0
		0
		0
		0
		0
		0
		0
		0
		0
		0
		0
		0
		0
		0
		0
		0
		0
		0
		0
		0
		0
		0
		0
		0
		0
		0
		0
		0
		0
		0
		0
		0
		0
		0
		0
		0
		0
		0
		0
		0
		0
		0
		0
		0
		0
		0
		0
		0
		0
		0
		0
		0
		0
		0
		0
		0
		0
		0
		0
		0
		0
		0
		0
		0
		0
		0
		0
		0
		0
		0
		0
		0
		0
		0
		0
		0
		0
		0
		0
		0
		0
		0
		0
		0
		0
		0
		0
		0
		0
		0
		0
		0
		0
		0
		0
		0
		0
		0
		0
		0
		0
		0
		0
		0
		0
		0
		0
		0
		0
		0
		0
		0
		0
		0
		0
		0
		0
		0
		0
		0
		0
		0
		0
		0
		0
		0
		0
		0
		0
		0
		0
		0
		0
		0
		0
		0
		0
		0
		0
		0
		0
		0
		0
		0
		0
		0
		0
		0
		0
		0
		0
		0
		0
		0
		0
		0
		0
		0
		0
		0
		0
		0
		0
		0
		0
		0
		0
		0
		0
		0
		0
		0
		0
		0
		0
		0
		0
		0
		0
		0
		0
		0
		0
		0
		0
		0
		0
		0
		0
		0
		0
		0
		0
		0
		0
		0
		0
		0
		0
		0
		0
		0
		0
		0
		0
		0
[truncated: 13,573 more rows]
