# Supplementary material for: A Synaptic Mechanism for Temporal Filtering of Visual Signals
Source: PLoS Biol. 2014 Oct 21;12(10):e1001972. doi: 10.1371/journal.pbio.1001972 (PMC4205119; doi:10.1371/journal.pbio.1001972)
Supplement: Data S1 — All raw data files as well as averages and statistical parameters presented in the manuscript. Formats provided include raw-text (Ascii) and Excel (xls). In addition, we provide the original Igor-Pro files (Wavemetrics), which contain both the raw data and the original figure formatting. Data referring to particular panels are located in the respective folders. For any further information, please contact Tom Baden at thomas.baden@uni-tuebingen.de. (ZIP) [file pbio.1001972.s009.zip › fig3/Fig 3J/Fig 3j_individual.xlsx]

## Sheet: Sheet1
effective_radius_capacitance	tau_decay_capacitance	radius_imaging_individual	tau_decay_imaging_individual
2.82095	1.23	0.714315	2
2.96283	2.08	0.755265	1.83
3.06596	2.08	0.768884	0.23
3.12222	1.93	0.793214	2.31
3.34523	1.99	0.924349	3.14
3.44052	1.62	0.978909	0.389
3.44413	1.59	0.998298	1.93
3.59602	1.47	1.00059	0.8
3.60638	1.43	1.12698	0.39
3.70165	6.45	1.17955	2.18
3.73509	2.05	1.21388	1.47
3.81415	2.4	1.43185	1.61
3.94239	2.6	1.43223	1.17
4.43515	3.31	1.48323	1.15
4.44075	1.06	1.51448	2.27
4.45194	3.28	1.56533	0.78
4.58404	1.98	3.67132	1.95
4.62724	4.08	3.82733	1.6
4.73087	10.5	3.85501	3.55
4.73875	2.95	3.87559	1.98
4.89619	5.76	4.05751	1.26
5.14871	3.35	4.10656	3.17
5.16318	5.66	4.55927	3.25
5.38711	3.95	4.6311	8.8
5.85814	12.9	4.7156	2.96
		6.06053	1.48
		6.27028	1.11
		6.7622	3.26
		6.85182	4.2
		6.95205	1.4
		6.97402	1.59
		7.03905	5.8
