# Supplementary material for: A Synaptic Mechanism for Temporal Filtering of Visual Signals
Source: PLoS Biol. 2014 Oct 21;12(10):e1001972. doi: 10.1371/journal.pbio.1001972 (PMC4205119; doi:10.1371/journal.pbio.1001972)
Supplement: Data S1 — All raw data files as well as averages and statistical parameters presented in the manuscript. Formats provided include raw-text (Ascii) and Excel (xls). In addition, we provide the original Igor-Pro files (Wavemetrics), which contain both the raw data and the original figure formatting. Data referring to particular panels are located in the respective folders. For any further information, please contact Tom Baden at thomas.baden@uni-tuebingen.de. (ZIP) [file pbio.1001972.s009.zip › fig3/Fig3B/Calcium_Large.txt]

Calcium_Large
0.7208261192480584
0.7806350029228153
0.9124125274785346
0.8148587028124905
0.7551419400145671
0.7479150175185582
0.7140826328191564
0.7379725145219117
0.6510746333070961
0.7128475380460179
0.6189300063092893
0.5099605387607138
0.3771089324292312
0.4650655088512981
0.4804166389765843
0.4665538367665779
0.4142554847952662
0.4148692599906567
0.2965479351524646
0.2327343743073621
0.2922670938891082
0.255603878322248
0.2879095183174301
0.3317535959394426
0.3579755851403433
0.2862984949225303
0.2537012049962668
0.2814038784637838
0.3442815388491868
0.2651781956169817
0.172204307259801
0.2445411338426758
0.2055687417285401
0.1771372412379293
0.1303855984401364
0.1373132273531476
0.1227138552034515
0.1232048356529163
0.06451599492196765
0.1028747111102716
0.09071505317199847
0.1158783471672742
0.1380957584657616
0.07490351719840735
0.05178087930931242
0.01588480828655424
0.07848630457731991
0.1626759511347388
0.1442637872186548
0.1339989604202088
0.1326794876884585
0.1506850491136894
0.1825841858859506
0.1215094342994048
0.07711302848811746
0.1018851065610522
0.03886936412914357
0.0905615845569811
0.08350361651406023
0.1521886643311753
0.1468184539914759
0.1508998654685167
0.1678237014693208
0.204394895425653
0.1863432735628184
0.1795998864018485
0.1458825535317765
0.1605509170715725
0.1231128140440145
0.1819014193004605
0.1795692125327568
0.09813356326654231
0.07435883266104887
0.05578555647803145
0.1107152102641802
0.1228903540388973
0.1248389885345498
0.05262475816010997
0.01352957130004865
0.05911511071317649
0.0576344264481866
0.02528272601377434
0.0757397524005414
0.05230263289580105
0.06499933172114242
0.02662522896595303
0.0676230891519955
0.0110746690543515
0.1103239943418392
0.08431682149576601
0.09079168821238837
-0.006869544632696023
0.05567814830061762
0.1123416202275917
0.1010412277102547
0.06670247599287588
0.1521196729410753
0.135809512869356
0.1150881724043702
0.1051992742276853
0.09882407277025448
0.1340450208578125
0.190140877294932
0.1268949319396841
0.127232543040437
0.1029897629379752
0.05267846224962999
0.06091792024410151
0.06365672950265812
0.07172743157990609
0.07511068990457113
0.1013020052347537
0.1107843009205858
0.1135614277001504
0.09722069302564477
0.1148809996998328
0.1767613126177946
0.09825635801246793
0.1236037944934791
0.0789618984566464
0.07154328909417038
0.06180785953412937
0.007637706641792642
0.0796370213918466
0.1056441942379198
0.0778264689426995
0.07758097871878027
0.123642112012861
0.0805039304630724
0.04118618432833532
0.06696325351737489
0.01814802366415797
0.01152723271487594
0.01660599165935817
-0.005358285764920174
-0.03085144794272686
0.05840167025859445
0.07504934216476122
0.08832139939655284
-0.01002269930032743
0.02723136051105343
0.04739262986854238
0.05614609853128062
0.06740062914687814
0.09575539532916705
0.01988948545527308
0.02253617383699583
-0.01727245347764752
0.03765720030687479
0.07596995532388066
0.03657547488082151
0.0411402231570372
0.05392129994099054
0.03586203442623966
0.04044207000303513
0.1174280228223639
0.14091894568293
0.1734010845119314
0.1998302464173695
0.1972449057754566
0.08190788041974041
0.07945287890611107
0.07600827284326231
-0.009500945713838808
0.05546333194579034
0.04598877917818017
0.09914629730249561
0.111459423855786
0.08384112834688112
0.06067243001855607
0.05578555647803145
0.08766166303149082
0.1068026539706686
0.08447019084447759
0.0762154455477999
0.0277836886987018
0.04235228771137398
0.08348058629525835
0.06825979529825546
0.04756912870398801
0.09976771614817598
0.1292579118444116
0.1348582258395183
0.111536158164108
0.1549658903770456
0.1668724144394832
0.1854304033219209
0.1264116944084414
0.05457339265576266
0.04658716780505866
0.07508765968414288
0.03867757799311797
0.02614189216677825
0.05550174873473057
0.05891568092686099
0.06638789511092484
0.0627284726932488
0.02008127159129868
0.04210679748745475
-0.01507832875807578
0.04070294679709255
0.03053014160754831
0.01807893300612598
0.003356865378436416
0.06786857937591455
0.06837484712595919
0.04332660496001343
0.0481751609811564
0.04657178123654669
0.05531760624899486
-0.003900631718732153
-0.02804354802613826
0.04351849036397105
0.05955238707312114
-0.04252786834975706
0.0118187833780253
-0.03619098441170811
-0.05560813944552307
-0.02885675300784405
-0.0330455726622986
-0.001668090210220182
0.04292774538738262
0.001124423137856449
-0.01777117684533427
0.004507582192963105
-0.005534685332433621
-0.01415007194866627
-0.04074034611941182
-0.01401198990053448
0.02194552812996581
-0.00613307395931212
-0.01372808288767501
-0.04706184348732241
-0.05300741223509844
-0.06379389335210114
-0.04581136214567197
-0.05395105561301974
-0.03312230697062048
-0.08235952588482867
-0.05695838531592384
-0.07293867720511232
-0.06202940134218399
0.00614937872488647
-0.002573416068759828
-0.02436119465759235
-0.03498656350928779
0.02330341764903008
-0.004499020345610653
0.0428740412978626
-0.02674710551481609
-0.05843906958091354
-0.01993452842788225
-0.06938666296484991
-0.02215932701817214
-0.02326408266302728
0.0205415781716716
-0.02472173671084151
-0.003869957848014001
-0.03503252467895934
-0.0474684459781753
-0.02491352284524073
0.0609870109021335
0.02515228761755883
0.02424706102695138
-0.0547105565068319
-0.02465264605280952
-0.027813444370731
-0.04968560091817548
-0.08141588250528099
-0.05629864894923543
-0.08028055225926627
-0.08420075220306772
0.00947893296003169
-0.01757929144137666
0.03715093255683033
-0.004859562397233421
-0.02567302373905289
0.03873128208263817
0.01689744305457534
-0.02281916265279274
-0.08684753985272248
-0.1096249229907744
-0.1151409582952015
-0.1192146268540203
-0.08553561150332994
-0.02697720917022335
0.05669078306863891
0.1104544327380547
0.1226294772448397
0.0311362731526487
0.001109036569344475
0.006272074202880083
-0.05708882371213935
-0.1083514114286957
-0.05709646736242924
-0.0331760110601405
0.0120259560825627
0.02287378493937532
0.1337688567648015
0.07636117124622158
0.09738180529257863
0.09576303897945694
0.06752332462487175
-0.01867640343594173
-0.01485586875295842
-0.01474846057391838
-0.02984645682499547
-0.007721166401715466
0.01929874047868466
0.04745407687465808
-0.007230185953877188
-0.03662061712298926
-0.03327577558726426
-0.001652802909640397
0.003280131070114532
-0.02054065997298265
-0.004997644445365217
0.02696284006670612
0.0275919025626762
0.001707425194596582
0.01603827690157162
-0.03742617845440516
-0.03345981880506778
-0.02288051039097626
0.023295674730808
0.0498552750324616
-0.05301515515332052
-0.04265056382775068
-0.003171804695638143
-0.01303002900323153
-0.01427276742665989
0.003525621294033578
0.04560510763819713
-0.0003332309099579642
-0.005204817149902612
0.009877792532662502
-0.03719597552943932
-0.03994242843828582
-0.05172625702272985
-0.1037330583325186
-0.09350654905345415
-0.1345044092411228
-0.09153498360693178
-0.03131939817176328
0.01244784587399538
-0.06206781812949783
-0.04794413912706019
-0.03632142280955001
-0.04423865627178041
-0.05407385035894536
0.004078048751240349
-0.01806262824055144
0.003517977643743686
0.02726967803043526
-0.05312256333073417
0.02608054442696834
0.01616097238119144
-0.01671238237177725
-0.03457221809858643
-0.006992339378621641
0.004246804666837696
0.05366816606678142
0.04502974923174689
0.03437370651095988
0.0632041658405073
0.01928335391017268
0.04588901465105642
0.0529393390420612
0.0477072107504936
0.06462340309938129
0.05442766695896718
0.0678916095963428
0.08048854389293404
0.1228673238184688
0.08034281819613874
0.01421233788391235
0.05026962044153658
0.05797968119922958
0.0740750249161216
0.05621518918931261
0.008220708698532775
-0.01929017863133221
0.02937178114273173
0.007069991884006086
0.03455784899669541
0.02787571030760347
0.02124737497596374
0.03075270088059768
0.006671033043443085
-0.04334871698175274
-0.0772424494193384
-0.05963584683467036
0.01021540363341541
-0.003302243091853838
-0.03326038901875228
-0.0221823572386004
-0.01121947655408424
0.05534063646779672
0.005712102364941817
0.0293947120936014
0.05081430498052127
0.02737708620784891
-0.03786345481434981
-0.007207155733448929
0.01160396702319783
0.01498722534623649
0.02541316441161643
-0.01955859980774751
0.02961727136665077
0.05772654732502046
0.05827887551266883
0.07211100385195711
0.0585090784360081
0.04513715740916072
0.06079522476610808
0.05646832306352154
0.04363354219167476
0.1197219120690595
0.1236498549310829
0.06661035511604202
0.03125896863064213
0.1047082937782206
0.08635747760032036
0.07748895710987859
0.05713580234843204
0.002497599957500503
0.01454994898629184
-0.005956674391798489
0.04921092523591156
0.02496050148153341
0.05269384881814197
0.04711646577390499
0.142422560900416
0.1263579903205477
0.03262460106955487
-0.01498630714917393
0.0558853210051552
0.05694401621240643
0.04184601996132934
0.03601550304288343
0.04604248326770037
0.04413980994171923
-0.01759467800988864
0.007422890286965354
0.09221866838948443
0.04763047644217171
-0.02314903083532356
0.03793336440151217
0.0374501268702694
-0.05519389330438029
-0.04911788616201514
0.01207966017045632
0.04847435529296926
0.03307716473007932
0.04219127471399872
0.04819054754966837
0.06204570610775852
0.02867362798872947
0.07402896447851805
0.08498420151274431
0.02538239127296609
0.004960245121419732
-0.03263897017144571
0.0179869113988507
0.06037323570674322
0.004607346720086856
0.04091002023369794
0.02623401304361211
-0.03082077407363492
-0.03948986477776138
-0.06486033147594807
-0.05639841347635918
-0.02680080960270971
0.002835211059879801
0.04038072226485161
-0.00616374782840388
0.015915482155646
0.01628376712711705
0.02350284743534539
0.05349166723133578
-0.003478642659367286
-0.06630259895525051
-0.04294211449089985
-0.05916789660400756
-0.03144983656960518
0.03895374208775535
0.01893045550883981
0.03481872578912661
0.004753072416882153
-0.04078640655864195
-0.03573067783296159
0.02746910781675058
0.02100188475041812
0.043602868322583
0.03856252616541443
-0.009838556814591897
-0.0510204602184377
-0.01200965131698816
-0.06120090905827202
-0.07030727612396935
-0.03031440705565827
-0.03458760466872479
0.05999730708498208
-0.02871102731104857
-0.02557325921192914
0.002512986526012292
-0.00777487049123567
-0.02174508087702935
-0.07183392156025717
0.0003418920252424205
0.00911829163885034
-0.05241676652644203
-0.01886054592167745
0.0279217707452072
0.05445834082805894
0.02591943216166089
0.01173440541941334
-0.01049829318128031
0.02680172779977227
0.02618030895409209
0.03470357469349089
-0.009194107750109665
0.005328530092890789
0.07535618012849037
0.004469264673581269
0.009440516171091456
0.05936060093872193
0.04318852291188164
0.01398987787879517
-0.003424938569847267
0.003748081299150943
-0.01589917739007147
-0.02259670264767537
0.007898484166291658
0.02004285480398485
-0.005849266214384845
0.03006983502717521
-0.003816253760120376
-0.03966626434527483
-0.03017632500752648
0.02687071918987226
0.00510597081984142
0.04232935676050412
-0.008580332554719376
-0.02822004686158389
-0.04777528394190445
-0.03023767274733639
-0.05497143329926311
-0.03840813935170811
-0.01242389745813095
0.0205415781716716
0.01948288296442019
0.0532769501444405
0.01731943211394021
-0.01343663149408442
0.000825228824417199
0.03784898644290039
0.01657531779026641
0.03649883984205821
0.08612727467698092
0.06157001295887363
0.01194157812395092
-0.07292329063660034
0.04598877917818017
0.1241484790308376
0.04160817338770019
0.04729296460935081
0.05668313941834902
0.04164649090708184
0.06519111785716802
0.06404804469293124
0.07323114606532405
0.051259224990756
0.08661061147615588
-0.002028731529774954
0.008144073659769286
0.03853185229632267
0.01227908995677182
0.03802548527834603
0.0377876387030903
0.04438530016563846
0.01751121824996581
0.006532950996937682
0.004231418098325722
0.001983589289233781
0.03358353174805596
-0.01405030742154252
0.0285892500301177
0.02453851242216855
0.02868891528930926
0.0620610926762705
0.02839746389409209
-0.000156831342444332
0.06547502487002731
0.008512259361681948
0.04915722114639154
0.05280125699555561
0.08897349211295118
0.1305927711446738
0.04183837631103945
-0.02851924117502315
0.02050316138273137
-0.02350957288857291
0.04870455821793492
-0.02415402195305496
-0.02607962622990578
-0.04514388286076167
0.006931909837500498
0.01174204906970323
-0.04072495955089985
0.02534407375358444
0.0179869113988507
0.04364118584196466
0.05537131033688848
0.06137058317255813
0.05794136367984793
0.02585808442185098
0.02804456549275922
-0.008035648015734502
-0.06270452427575798
-0.1112589766044759
-0.00826585094070034
0.0339518167195272
0.01174979198792531
-0.01935917002143201
0.0156469617129249
-0.05184130885043339
-0.03057528384808948
-0.02715370800566898
-0.02510530898126615
-0.04769090598491906
-0.03615266689232627
0.0717197879296162
0.05201872588294158
-0.01167978313283076
-0.001967383791591436
-0.01112735567725038
-0.01123476385466403
-0.01675079915909109
0.01214100791026623
0.04145470477105623
0.07521809808198479
0.00970139296514887
0.01596918624516602
0.04273595925135702
-0.01059805770840406
0.01757256598814933
-0.03983502026087218
-0.0007321897505207805
-0.03038349771206387
-0.0233868774089529
-0.01836956547221277
-0.02163002904932582
-0.03421167604696366
0.01596154259487612
-0.01497092058066214
0.01804825913703422
0.02546686849951006
-0.02053291705476057
-0.0233868774089529
-0.00799733049635285
-0.005764888255773068
0.04657178123654669
0.01390549992018339
0.06041929614434695
-0.03431144057408741
0.0366445655388535
-0.02400055333641119
0.02298883676707885
-0.01665867828225723
-0.03452625692891469
0.02863521119978924
0.01487981716882284
0.01086749634981393
0.03699746394181277
0.02755358504329454
0.01132015927827055
-0.03701183304370378
-0.02656296302908056
0.02391709357648818
-0.03513993285637298
-0.04459155467311329
-0.008066421154384842
0.03870060821191984
0.02102491496921998
0.0007254642972934478
0.03506421601467224
0.008466198924078214
-0.07187998199948729
-0.06376321948300939
-0.06110878818306455
-0.02749121983848989
-0.02594918783369027
0.03280100063544193
0.01810196322655424
-0.02057897749399069
0.007023931446402353
-0.004591041954512323
-0.003900631718732153
0.0795679307338146
0.03062226248438217
0.0787624686703309
0.06703234417540689
0.0529393390420612
-0.010851191582613
-0.01022977273693282
-0.02065571180231257
-0.04367858516428375
-0.02296488834958803
-0.07112048110567513
-0.08351034196728756
-0.05257013587515379
-0.03430369765586533
0.01151958906458605
0.01250154996351539
0.009624658656826985
-0.03276176491899772
-0.1065486018993971
-0.1086812796128531
-0.1590847011764058
-0.1494259066551279
-0.07045300182076483
-0.04377070604111761
-0.04463761511234342
-0.05250878813534388
-0.02728404713395249
-0.04138479518552027
0.005481899441602555
0.05600037283448513
0.1008416986560072
-0.01457206100803114
-0.01619847097144272
0.01667498304945816
0.03619190261039706
0.03973627320036938
0.02189182404044579
-0.02647858507046878
-0.06370951539348919
-0.02825072073067565
-0.08503698740357538
0.01315364267828752
0.008780779806029438
0.01791782074081871
-0.04993109114372093
-0.00294934468889457
-0.01478677809492643
-0.02050224318566881
0.01156564950218978
-0.02746818961968802
0.001929885201340155
-0.06535895557570263
-0.08790623505834751
-0.02762930188499547
-0.06677819283457681
0.02978602728387451
0.001239474965559985
0.01499486899652638
0.03031532525272083
-0.03469501284613843
-0.00723782960416708
-0.05151918358612446
-0.01981947660017853
0.02378675444820486
0.03585439077594958
0.0527399092557457
-0.02354024675766467
0.003280131070114532
0.03155816294408138
0.007223460500649856
0.01634511486530076
0.01850856571740713
-0.07803272345017433
-0.03603751579669055
-0.06592667033348937
-0.02968534455806181
0.01178046585864346
0.003080701283799033
0.01688215575399556
0.08263670744446081
0.07747357054136662
0.002252109733581272
0.01418166401482059
0.04541332150217153
0.01596918624516602
-0.0134595624449541
-0.04028003954066531
-0.04545846374433909
0.03550913602490678
0.04236003062959588
0.03857016981570432
0.09822568414337618
0.1198293202464732
0.08414796631061008
0.005827154192645538
-0.009201751400399557
-0.03479477737326218
-0.02060200771279256
0.03491074739802828
0.05777250849469219
0.02188408112222371
-5.706681532058074e-05
0.04835165981497564
0.01453456241777986
0.02255920405742409
0.02734641233875715
0.04573554603603903
-0.02021079179045164
-0.02957029273035808
-0.002496681760437943
0.03177297929890886
0.05777250849469219
0.07023146001433642
0.1041788965398157
0.03521758536175743
0.02515993126784873
0.03280864428573183
-0.03231674563920459
0.04525995215508634
0.03760349621898116
-0.0605488163434999
-0.0940742638112407
-0.08949422823444524
-0.02548123760302728
-0.0209702926842638
0.01398223422850528
-0.007690492532623707
-0.0287570877486523
-0.09197990361716633
-0.04962425317999197
-0.01226278519119729
-0.04104718408314097
-0.1164758175954637
-0.06550468127412451
-0.06858874528372391
-0.06169188950773669
-0.04792110890825833
0.0004339136341442752
0.01059897590546662
0.04932597706361528
0.04292000246916054
-0.01664339098167726
-0.01547728759863879
-0.02603356579067565
-0.05642908734707733
-0.02815869912177398
-0.01670473872148736
-0.03721136209795129
-0.07047603204119308
-0.01187156926885637
-0.04246652060994715
-0.05299212493451866
-0.0512276329229751
-0.006570350319256774
0.008995596160856725
-0.02327172631331718
-0.04357891990509219
0.0004186263335643053
-0.02591851396297194
-0.01059041405811417
-0.02937076367611059
-0.03057528384808948
-0.01750265640261336
-0.06175323724754679
-0.04836602891849306
-0.04163792905972939
-0.03886844593208102
0.01538618418679949
-0.03388945151472254
-0.04584203601476373
-0.0475912407257275
-0.003708845582706732
-0.01912906636602494
0.02731573846803881
0.05623821940811447
0.02961727136665077
0.05472686127240643
0.045697228515031
0.009770483623180863
0.01337620195133689
-0.008319555028593967
-0.01045997566027208
-0.1002423918320661
-0.07148866680921437
-0.0291560465892153
-0.01940523045903574
0.04132436564277291
-0.0008548852285143944
-0.03196384723787172
-0.08889583960756674
-0.08704696963903798
-0.08648699779947332
0.007346155978643469
-0.0103141506955446
0.0302002734250173
-0.005051348533258842
0.01951355683513834
-0.03777133393751595
-0.009508688632060889
-0.03919067046432213
-0.04360185085596187
-0.06542030331551273
-0.1038787840293139
-0.08095557592653446
-0.05655178282507095
-0.04557351557204282
-0.004966970574647065
0.003809528306893043
0.06642631189823868
-0.0166127171125855
0.03300043042175742
-0.004307234209585047
0.0116193535917098
-0.05606080237560628
-0.002350956063642463
-0.04713857779564429
-0.09124343294378243
-0.06426194285069614
-0.02011102726332789
0.01373674400458605
0.006947197138080469
0.001216444746758119
0.02202990608695119
0.04775327118809733
0.03030003795214105
0.03754214847917125
0.001461934970677351
0.01369068356535592
-0.02616400418851756
-0.01748726983247499
-0.003378977400175723
-0.02814331255326201
-0.02917133388979509
0.01556258375431312
-0.03528575782272686
-0.1115505272676253
-0.1048070408387232
-0.03426538013485728
-0.02378573698158372
-0.01109668180815862
0.01520204170106396
-0.01209402927397355
0.03678264758535909
-0.05975854231266397
-0.05384364743560609
0.008335859795794893
0.01399752152908506
-0.01967375090338323
-0.04729204641228825
0.06769982346031739
0.01145049840655406
-0.02059436406250266
-0.02035651748887351
-0.004123091723849518
0.03909182413426094
0.01082917882880588
0.005619981488107958
0.008420237752780278
-0.02938615024462256
0.001285436135231714
0.007967574824323651
0.002512986526012292
0.01160396702319783
0.008473941842300296
0.03567789194213034
0.03036138569032457
0.02851251572179563
-0.01504765488735763
0.0144348971585883
0.005934562370059182
-0.03557720921631764
0.09775763464478118
0.1516517227120389
0.1013480656739838
0.04158514316889832
0.01105928248421314
0.004008958093208357
0.02925663004546942
0.02324971355950987
0.02502949287163321
0.02463827694929229
0.06889660071244781
0.06217614450397403
0.002681742443236032
0.05272452268723372
-0.03548518760741597
-0.05023792910745007
-0.03056764019779959
0.005666041925711691
0.01445782810945798
0.06011245818061781
0.0445541553507942
-0.01730312734836567
-0.04884936571766783
-0.03226304155131097
-0.002734528334067098
-0.1083974718679259
-0.09909931866620292
-0.02113904859986096
-0.003348204261525383
-0.05407385035894536
-0.08491429192558177
-0.07393602467255363
-0.06189896294434209
-0.03553889169693598
-0.1349723594701594
-0.1158006946618897
-0.04815121256366558
-0.05961281661586849
-0.06309583946603109
-0.03657455668375913
-0.0347870344550401
-0.03530104512330683
-0.05475661694443563
-0.04483704489703252
-0.07794060257334047
-0.08673248802501894
-0.03462592218810644
-0.03882238549285089
0.008957278641475075
-0.003102714037606151
-0.04248180791052694
-0.05932126595271932
-0.03186408271074796
0.01038415955063915
0.003249457201022588
0.02616492238558012
-0.0110429777186386
0.005589307619016199
0.02653320735705136
0.0112203947511468
0.02618030895409209
-0.01832350503460904
-0.03664364734179112
-0.03119670269376966
-0.05762586459920776
0.02665590283504479
-0.01412704172823801
0.01722741050503854
0.0320108258741644
0.002980936756675282
0.01115130409311481
0.02735405598904704
0.05916117115240661
0.003387539247528176
-0.005304581677026548
0.06422444425881829
0.006862819179468506
0.009916209319976343
-0.09295422086580578
-0.07991991093971132
-0.01731087026658775
-0.07814013162758816
-0.08407031380522563
-0.05484099490304759
0.07206504268228557
0.09905417642566175
0.1105694845657583
0.03821727141437145
0.07094490046891845
-0.0252587775979101
-0.01819306663676695
0.05710512847771389
0.09716698893775115
0.05943733524541742
0.03872363843234828
0.07404435104702983
-0.01891425000957107
-0.05711185393094122
-0.0674533157697772
0.002405578348598648
-0.019428260679464
0.04017354956031403
-0.0433103994607447
-0.03665893464237091
-0.07978947254186941
-0.07191829951886913
-0.01438017560407353
-0.006938635290728016
-0.03930572229202567
-0.01769444253701239
-0.001169466110465618
-0.001744824518542067
0.09105256500481938
0.06007404139330396
0.004162426709852312
0.0493796811515089
0.09375305674399434
0.04742340300556632
-0.0101070772589392
0.007384473498025121
0.06184627632144302
-0.009347576365127041
0.02200687586814933
0.02005824137249682
0.01851620936769702
-0.01787848575481591
0.00103230226102259
0.03379070445259336
0.07008573431591472
0.0692341125468951
-0.02413099173425309
0.06166977748599739
0.004898897383236029
0.04397869767478556
0.02657152487643301
0.02031911816655423
-0.03507858511656307
-0.0103065070452547
0.0515277454351033
0.02679408414948238
0.02714698255244165
0.06417848308914674
0.03127435519915411
-0.04169163314924941
-0.06690098758212883
-0.04819727300289571
-0.08165372908053672
-0.07583085581075412
-0.02162238539903592
-0.06696233532031234
-0.0376102216705821
0.01336845903311481
0.03685173824339108
-0.02226673519558578
-0.01811633233007146
0.02444649081326669
0.02457692920948238
-0.03895282389069279
-0.02564999352025102
-0.06835864162831684
-0.05125830679369343
-0.0185613516082382
-0.001368895896780932
0.01811725052713402
-0.04181442789517503
-0.04309558310591723
-0.05220195017161473
-0.03070572224430499
-0.03443413605208084
-0.04536644213543743
-0.0999815150380087
-0.1412018352291683
-0.1330084376739269
-0.120419047758067
-0.1521110118257909
-0.1617161022575486
-0.1475617493860192
-0.0949489157990622
-0.120350056367967
-0.1010709833822839
-0.02344058149847292
0.002083353816357532
0.06886592684335605
0.01596918624516602
-0.0309664997704304
-0.03276940856928761
-0.06913342982108239
-0.001023740412043745
-0.006301829874909282
-0.04517455673147981
-0.08626443852642396
-0.03520137986411508
-0.06503673104346169
-0.03690442486628996
-0.04237439973311329
-0.02813566890297212
-0.04028003954066531
-0.04156883840169739
-0.07300766859521211
-0.03690442486628996
-0.007974300277550984
-0.05917554025592384
0.007093022102807952
0.005842540761157512
-0.007690492532623707
-0.02120039633967105
-0.0499464777122329
-0.07738063073540238
-0.08486823148635164
-0.07890727617169022
-0.04951684500257814
-0.1018764454457676
-0.1440863701861466
-0.1516123877260363
-0.0944195185622837
-0.04984671318510915
-0.06276587201556789
-0.07834720506419336
-0.01389693807283094
0.02151589541868466
-0.03530104512330683
-0.009769466156559905
0.004231418098325722
0.04707050460423345
0.01401290809759704
-0.002020988611553057
-0.03369766537869712
0.004783845555532493
0.01072941430168213
0.01038415955063915
0.02084077248511085
0.01225605973796995
0.04265922494303513
-0.002442977670917925
-0.02541214694499529
0.004024344661720331
-0.02219774380711237
0.04130897907426094
0.04110954928794544
0.07257905335055211
0.06671011964316596
0.0662804869335112
0.09961424753315841
0.1122956590562936
0.09512623356363821
0.1350193381064521
0.09046182002985735
0.08844419414410486
0.09347689264935696
0.0149795816959466
0.1198139336779612
0.05277822677675374
0.08047325659235426
0.03365262240608795
0.07398290403928774
0.09075337069138031
0.0746734135430001
-0.01233187584922928
0.03978233363797311
0.1087282582475194
0.1001282582014251
0.06410174878082486
0.06127081864543438
0.06782251893831082
0.03853949594661257
0.03827861915255516
-0.002327925843214204
0.05866244778471986
0.08536013013287887
0.09743550938047225
0.09071505317199847
0.0344350542491434
0.04780697527761735
0.003671446260387456
0.0003725658943341795
0.001876181111820137
0.0348340130897064
0.04267451224361492
0.08455456880146298
0.05827123186237894
0.0226972861039295
0.006793827789368703
0.04532129989326986
-0.000947006105348253
0.04834401616468575
0.02578135011352909
0.01613029851047329
0.06430117856714035
0.05665246554925726
0.08977905344436708
0.04570487216532089
0.05671381328906717
0.09221866838948443
0.08779210142770634
0.09035441185081731
0.1461204001054059
0.1147275310831891
0.04805246550153639
0.1001665757208068
0.09513397648348669
0.1181798800642597
0.1153950103680994
0.1269103185081959
0.04116325337746565
0.02674802371187865
0.08950288934972969
0.1056365505876299
0.07023146001433642
0.1137686004046878
0.07531011968926024
0.06906535662967137
-0.0364671485063453
0.02949447662072515
0.0829205151877615
0.1571293412275258
0.1373132273531476
0.1201131279914004
0.07369909629598703
0.06896559210254762
0.06493798398133251
0.07442027966879097
0.06471542470828315
0.09923831891139746
0.08678711030997513
0.09459693559479189
0.05182693974691616
0.09139781975748876
0.007545585764958783
0.06272082904295891
0.04852041573219938
0.1101322082058136
0.08561326400871438
0.1407271595469044
0.1152569283199676
0.08540619057210899
0.07498789515701913
0.12986394412158
0.1354720010349086
0.137627708968793
0.2071260610339197
0.1872101826324178
0.1540069596985445
0.1533240938451222
0.1058820408115492
0.1205044431816736
0.1612643575261545
0.1491814338962034
0.1645632378922078
0.1772370057650531
0.1757102610608333
0.1949816903978529
0.2398767203072684
0.3304953716795701
0.2267964492115024
0.2304251977584603
0.2442036220098549
0.2410735968289574
0.235043550856264
0.1753573626595004
0.1759097901150808
0.1868880573681089
0.1933399931338615
0.2206130338900972
0.2326730265691786
0.2199531982554766
0.1930330559022002
0.2146060181362055
0.2975913430575096
0.3675192285659853
0.3257696104043529
0.3136713002058898
0.4501439121677347
0.3655629504200429
0.2864211904005239
0.2423317218225241
0.2835290117948821
0.3080785305931409
0.2810356927602445
0.2307780961614195
0.3183280700910072
0.2719293256961736
0.3192332966816147
0.3267439276529924
0.3536794565764071
0.3902352639658537
0.2837284415811974
0.2604140175544506
0.2633293256484529
0.2342686633939398
0.2149895904082565
0.2483924416643095
0.3109094607285314
0.297138680129053
0.3137250042954099
0.2910012259773194
0.1923733195355118
0.1123953243154854
0.1068026539706686
0.2332944454148588
0.2571381674088257
0.2151813765426557
0.1972218755566548
0.2339004776920272
0.203742802710881
0.2002368489082224
0.2104862891381565
0.2115143104746898
0.2052925776339027
0.1998993370754015
0.3157426301811624
0.2834216036174683
0.2139845992905253
0.2303561071020547
0.1789937548567481
0.2387643210121236
0.2286759930491231
0.2543456540623754
0.2713999284593951
0.2072641430820515
0.1918362786484434
0.1700025388883128
0.1756795871917415
0.1347201437930129
0.1729407779331849
0.1337381828940833
0.1999837150340133
0.1540376335676363
0.1567227387366729
0.2161710803598071
0.2093586025424317
0.1936775049666825
0.1617246641065274
0.07669103942875259
0.1903940111707675
0.2360332546734154
0.189028477999787
0.1946057617760918
0.180244236200025
0.2128798436456701
0.1565616264713654
0.1626683074844489
0.1908926352705221
0.1523344892959028
0.1107689143520738
0.1156865610312487
0.1024374347487004
0.08477712807613892
0.09145152384538238
0.1078230316569118
0.1362545321475226
0.07897728502678476
0.1009797807025126
0.1261814914851021
0.1053066824050989
0.07697494644161205
0.1291427607487759
0.07260198430142178
0.08201528859715405
0.02496050148153341
0.050062447736999
0.04051880431135702
0.001722811764734949
-0.008841209347150396
-0.01121947655408424
-0.01755636049050699
-0.009922934773203674
-0.01602197213599708
0.03096741796749296
0.08545989466000262
0.09228775904751643
0.1294036375428335
0.164026197003513
0.1516133059230987
0.1406504252385825
0.1889824175621833
0.1994543177972347
0.1785871523658953
0.1443328778766868
0.1298332702524883
0.1344670099171773
0.1700025388883128
0.1218545897825156
0.1642716872290586
0.1232892136099017
0.09910023686489187
0.09480400903139728
0.1743830454108607
0.09488848625794125
0.03446582738779374
0.01468038738250735
0.06750803732429178
0.0591764584529864
0.05389826972218868
0.1090274525609587
0.1620008281995384
0.1624919079169353
0.09940707482862102
0.1356177267333304
0.1425760295154334
0.1623844997395216
0.1130704472506857
0.1474859332763862
0.1344439796983755
0.1490586391502778
0.1351113597153538
0.06263645108434694
0.08677172374146316
0.05845537434811447
0.08582043671325197
0.0642705046980486
0.01845486162788711
-0.005987348260890248
-0.03650556529528554
0.02332644786783195
0.01955187435452017
-0.004207469682461296
0.01032281181082924
0.02996242684976157
0.0470397314655831
0.01848553549697887
0.11441304946917
0.08207663633696397
0.05820978485463684
-0.006332603013559623
0.01123578131965878
0.04268225516346339
0.08361102469147387
0.09119064705295137
0.155579665572436
0.112970781991494
0.1166532346279719
0.05816382368496512
0.06736221235793791
0.1256521935162556
0.1340756947285306
0.1152108678823639
0.09879339890116273
0.1518894700177361
0.05635327123581801
0.03847814820680266
0.08990949184058258
0.1653073522158816
0.1524879579125466
0.1925114015820174
0.1385560650461345
0.1318893129255546
0.1967845991967101
0.1127175488477265
0.1299943825177955
0.1190314025669736
0.08397156674472303
0.1461741041949259
0.1203740047854579
0.1086515239391975
0.0801663193606931
0.07626140671909783
0.1208343113642044
0.0856747110148301
0.107723267129788
0.09667600848828649
0.08888147050404951
0.089149990948397
0.09537946670740592
0.1650235444709543
0.1033656915581099
0.1225066824989141
0.1328558872559719
0.1158783471672742
0.1527563790873355
0.1299943825177955
0.1462507392336892
0.1982268666743862
0.1925190452339337
0.1708770916098286
0.1828833801993899
0.230110616876509
0.2290519216708842
0.2092358077965061
0.2235819468040609
0.2956964126513771
0.2274638292268543
0.2256610196975555
0.2351048985944475
0.2583426875808045
0.1811265318381364
0.152296072508589
0.1782112237457605
0.2416105384480938
0.2194852480264402
0.1995080218851284
0.1806585816091
0.2269958789978179
0.1921124427430808
0.1790014977765966
0.1827990022407781
0.1720355513425772
0.1853690555821109
0.1419315804509513
0.2502565989350446
0.270648170483805
0.2457917144538848
0.2408433939056181
0.2058218756027493
0.119975045944895
0.08455456880146298
0.1385330348257063
0.1350347246749639
0.1823080217913134
0.1567994730449948
0.1247698978765178
0.1311220691151467
0.1132622333867112
0.04717016986342519
0.1136918660963659
0.1050151317419497
0.1175124007809758
0.101639616337133
0.1413945395638827
0.1183640225499953
0.1097946963729927
0.0841326790100303
0.1284523505129957
0.1117203006498435
-0.0007245461002308879
0.04794505732412275
0.01917594573275904
0.138686404174418
0.1363926141940282
0.05300068678187111
0.1534392449407579
0.2355729480930425
0.2026764638533398
0.1671409348838307
0.1217625681736139
0.1060585396469948
0.1125641795006411
0.1566920648675811
0.1406120084512687
0.1212868750263554
0.1276391455312899
0.0792380625512836
0.1505852845865656
0.1788634157284646
0.1540759510870179
0.1174740832599676
0.1362621757978125
0.1329786820018976
0.1311835161212624
0.09686005170446362
0.1102933204727475
0.1230206931671806
0.1209570068438244
0.1002817268164425
0.1583951098713824
0.1170137766812211
0.06875851866594222
0.05403645103662626
0.06269779882253065
0.06791463981514467
0.1088203791243533
0.1161545112602852
0.03769561709418863
0.0892957166451923
0.1008110247852888
0.07800296777814512
0.05072218410368741
0.0200736279410088
4.280924489515011e-06
0.002689386093525924
-0.007506350046888179
-0.006601024188348533
0.03787201666170226
0.05973652955885667
0.03413585993570415
0.07294723905246477
0.09033912455023735
0.05569353487075599
0.05748870074976491
0.08776142755861457
0.1156405005920186
0.1037876806191012
0.07893122458755446
0.03807154571594976
0.00657901143454123
-0.01830047481418078
-0.01980418929959874
-0.02314138718503367
0.002420865649178434
-0.03897585410949466
0.0199431895447931
0.01951355683513834
0.01932177069911292
0.05762678279789671
0.08216101429557593
0.01319205946560136
0.05610778101189878
0.02607290077667826
0.02011958911230673
0.09540249692620778
0.03625325034858058
0.03004690407630553
0.03642210553373632
0.05710512847771389
0.09356891425825863
0.06845158143428107
0.09084539230028199
0.09032373798172556
0.1286211064302195
0.1505622543677637
0.135495031255337
0.1219082938720356
0.06041929614434695
0.1127866395057585
0.01207191725223424
-0.01006866046999897
0.01566234828143687
0.06236028698970975
0.04500671901131863
0.05458113557561114
0.03491839104831818
0.02860453733069748
0.07254063656161187
0.02499881900254146
0.05543265807669858
0.04299673677748243
0.08659532417557592
0.06819844756007194
0.07870876458243728
0.002934876317445156
-0.01355168332178796
0.06709369191521698
0.04667918941396033
0.03974391685065928
0.07664507825908104
0.009724423183950736
0.05814843711645332
-0.009523975932640674
0.03799481140762788
0.01279310062503836
0.02222933587326669
0.04253643019710952
0.03310019494888118
0.06984788774228538
0.06479215901660502
0.04386364584708184
0.06021986635803145
0.04984763138217171
0.08958726730834166
0.08255232948584884
0.1196912381999678
0.09610829373049992
0.01118207723176515
0.07933018342811746
0.1517898047585445
0.1165917876218562
0.1321885072389936
0.09644580556332083
0.07049998045705752
0.05849369186749612
0.09363790564835862
0.07482688215964386
0.05257105407221635
0.04262855107394337
0.06697099643559698
0.04167726404573218
-0.006555063018676989
-0.0284118329976095
0.02760728913118817
0.05560915691214421
0.01500261191474846
-0.01428815399517186
0.0353634103281113
0.05547871851430231
0.0599129291263703
0.0453596174142779
0.01116669066162678
0.09993647206539953
0.1425683858651434
0.06032727453544528
0.1207882509266008
0.08127107500554806
0.07283218722476105
0.03209520383114978
0.1153182760597775
0.1050995097005615
0.07837115348168418
0.04987830525126347
0.09763493916678757
0.1247315803571361
0.1115054842950163
0.04923385618678142
0.05540962785789671
0.02453086877187865
0.08757728507287905
0.1437728067691902
0.05310045130899486
0.0591074670628866
0.02908787412987226
0.06265173838492691
0.0138287656134879
-0.04469131920023704
-0.05338334085685958
-0.07618375421371339
-0.01974274229348304
0.009946883189068102
-0.02501328737236448
0.0145806228553836
0.02250549996790407
0.005796480323553779
0.003832459257762721
0.05799506776774156
0.0758164867072369
-0.005841523296162763
-0.0447219930693288
-0.03669735142968476
-0.0319101431483517
-0.001138792241373674
0.03860084368479608
0.03936034457860825
0.05480359558072832
0.01972072953967592
0.05603869035386679
0.05586993443664323
0.04937193823328682
0.08643421190864226
0.0735303403787633
0.06533684355396333
0.07471173106400814
0.06186156362202299
0.1234887426641492
0.06049603045266883
-0.01072849610461957
-0.05265451383213917
-0.03217866359269919
-0.01609106279402907
-0.04843511957652505
-0.04856555797274056
-0.01879145526364545
-0.04021094888263331
-0.0540968805793738
-0.02152262087191199
-0.01222446767181564
0.009233442734486065
0.02705486167560779
0.04990133547169173
0.01899190251495552
0.03256315406181277
0.005819510542355646
0.03290840881285557
-0.007260859822968947
-0.07257039223364108
-0.1228586627031844
-0.04901047798460149
-0.06172256337845484
-0.04858848892361024
-0.05617585420330981
-0.03869969001485746
-0.01695022894540641
0.03389811263000718
0.04270528538226526
0.07475779150161187
0.1115898622520017
0.06994765226940913
0.01728875824484845
0.1170444505503128
0.05512582011296944
0.06926478641598686
0.0507989184103829
0.09682173418508178
-0.004368581947768565
-0.06154606454300921
-0.06858110163343402
-0.04336410355026472
-0.01790151597361778
-0.04166860292882115
0.005972879889440834
0.01428907219223442
-0.02861126278392482
-0.06130057431746359
-0.1093257286773354
-0.05240902360822013
-0.03790941598402135
-0.01916738388540659
0.007982961392835625
0.01041483341973091
0.004576672850995098
0.02433143898556315
0.03761888278749314
-0.02762930188499547
-0.01523179737309316
0.02563562441673361
-0.009562392719954514
-0.0362600750697401
-0.002419947452116059
-0.04374003217202585
0.04313481882398802
-0.04311861332634567
-0.07158843133633812
-0.03923663163399368
0.01944446617710635
0.01922200617198917
-0.02900257797419792
-0.001484046992416657
-0.004406998736708799
-0.007889922318939206
-0.008856595917288764
0.0226972861039295
-0.01007640338984745
-0.001813915174947666
-0.03674331260098269
0.01713528962820468
0.04002008094367027
0.02078706839559065
0.001500252490059002
-0.01843855686231258
-0.04307255288711536
-0.01776343392711219
0.01313835537770773
-0.02276545856327254
-0.0721485024422084
-0.05979695910160421
-0.1075075325778982
-0.03213260315346906
0.01693585984188918
-0.005281551456598104
0.0628052069999443
0.05549400581650849
-0.01325248900834871
-0.004092417854757759
0.08185417633184679
0.07434354536046908
0.0353634103281113
0.04487637988303531
0.02100952840070801
0.05744264031216118
0.04845906799238929
0.04284336742877085
0.05699772030030006
0.00957095456893336
0.03282403085587019
0.03619190261039706
0.01894584207735178
0.04025028386863592
-0.06444598606687309
-0.0368047596070984
0.01922200617198917
0.01010799545600176
-0.01265410038147039
0.01856991345559065
0.04990897912198162
0.01299253041135367
-0.00924781183800329
-0.004054001065817527
0.0214237745418508
-0.01673541259057912
0.04375623766966819
0.02808288301214105
-0.01445690991239542
-0.06064848160269164
0.01524810214029409
0.001653721106702957
0.06649530328833848
0.1646399721989033
0.03784898644290039
0.04778394505881548
-0.03986579339952252
-0.05879196798387281
-0.02640185076214671
0.04941799867251695
0.02827466914816647
-0.02120039633967105
0.01461129672447535
0.01460365307418546
-0.04046418202477444
-0.02261198994825516
0.06375649402978187
0.04634167758113943
-0.005204817149902612
-0.073690435179076
-0.07235557587881379
-0.04370161538308562
-0.03335241062602774
-0.02433052078850059
-0.08756098030730451
-0.04293447084060995
-0.04251248178124509
0.03331501130370847
0.05469618740331467
0.005681428495850058
0.004392530365259384
-0.01074378340519935
0.03718160642592209
0.05255576677163656
0.02586572807214087
-0.0467933230446015
-0.01955859980774751
-0.05359051356139697
-0.07076758270434244
-0.003079783086736473
-0.04467593263172525
0.03712790233802846
0.09249483248412183
0.09267133131794106
0.06874313209743042
0.02743079029574253
0.0004415572844341678
0.02487612352292145
-0.03848487366002999
0.02730799554981692
0.02670960692293842
0.06143193091236823
0.06690954942948127
-0.01519338058577932
0.09028542046234372
0.05482662579953018
0.05598498626434677
0.05058410205555561
0.01936783113671665
0.05362210562755129
0.08018170592920508
0.100534860692278
0.04412452264113944
0.04538264763307977
0.07973678591897035
0.0401965797791159
0.06781487528802092
0.1425913168160131
0.1179496771409205
0.1439108888156956
0.221357148213771
0.2629840708974099
0.2400301889239123
0.1605125995521908
0.2966553433298783
0.3004528477940597
0.312919442963994
0.2944075145207865
0.2576752082975204
0.3107866659826057
0.2242570697392613
0.2028606063390753
0.2340922638280526
0.1923809631858019
0.0963997451257171
0.1200748104720188
0.1828296761098698
0.1494882718599325
0.1924039934046038
0.1939536690613198
0.1868572842310849
0.1841799219802704
0.1034578124349438
0.03181139608784909
0.07524877195107672
0.1032736699508345
0.06791463981514467
0.07451994492798272
0.08329644380952264
-0.006624054408776792
0.03500276900693014
0.07116745974196782
0.04865849777870478
0.08932639051428405
0.05042298979024834
0.037242954165732
-0.04400080969652487
0.007376829847735228
0.09708261097913938
0.0599743761341124
0.1116742402106134
0.1094110248330097
0.08640353803955049
0.03787966031199216
0.05655270102213351
0.04546702559169154
0.07283218722476105
0.07725875418653932
-0.01270006155114194
0.01356798808736249
0.02766099322070819
0.001369913361775681
0.0597825899980868
0.1179650637094323
0.1197832598088694
0.1090350962112486
0.06724716053023436
0.110753627051494
0.1198599941171913
0.1522653986394972
0.05700536395059014
0.09564798715175341
0.05449675761699917
0.05366052241649152
0.05438934943958553
0.07471173106400814
0.1048694060435279
-0.01876842504484359
0.03773393461519668
0.01864664776391253
0.01267804879733464
-0.01367437879978139
0.006686419611955059
0.04365657241047663
0.0004339136341442752
0.02112458022841155
0.0695102766399059
0.08374910673960566
0.09129041158007511
0.1226218335945498
0.1746285356364064
0.121478760430313
0.08639579512132842
-0.02334081697134917
0.01777973869431312
0.03754214847917125
0.03866219142460618
0.07378347425297242
0.05487258696920173
0.06219917472440229
0.1066876021429651
0.1116972704294153
0.1344439796983755
0.09682937783537186
0.07129779887025132
0.07455836171529656
0.1760094553742723
0.1732706461157159
0.09282470066665283
0.1585485784863997
0.1440106533428193
0.05547097559608023
0.02351049108563529
0.03540937149778303
0.1325873668116246
0.176983772622912
0.161149305698451
0.0375804659985529
0.01927571025988279
0.04294303268796241
0.02733102576861878
-0.07472619943545755
-0.0009776799744400121
0.006448573038325719
0.03167331403971711
0.06795295733452632
0.1013096488850436
0.08386415856730939
0.007445920505767221
0.04578925012393267
0.1370753807795183
0.1048540194750159
0.09546384466601769
0.0675693850624753
0.08148589136037554
0.08299724949608339
0.1691125995982851
0.2483694114455076
0.1904860327796692
0.1406043648009788
0.02830534301725823
0.02465366351780427
0.04248272610921588
0.02572000237534557
0.04590440121956839
-0.003854571279502028
0.01705091166959272
-0.005780175556352853
0.01430445876074621
0.04273595925135702
0.002413221998888541
0.002996323325187256
-0.04261224630836884
-0.03846948709151802
-0.01463340874621466
0.06452363857225754
0.0679682446351063
0.00486822351414427
-0.002719141765555124
-0.00261173358814148
0.02220630565446483
-0.02405425742593121
-0.05973561136179411
-0.003317530392433623
-0.02223606132649402
0.01120500818263483
-0.04755282393678727
-0.02633276010411472
0.0627284726932488
-0.06402409627544041
-0.01227817175970926
0.03280864428573183
0.04651807714702667
0.09776537756300327
0.08342688220573816
0.06995529591969903
0.08025079658723708
0.1093803509639179
0.06700167030631513
0.07468105719328999
0.0440861058521992
0.02903417004035224
-0.02720741209356261
0.02460760308020054
0.007852522996620115
0.01206427360194435
0.01293118267317015
0.02973232319435431
0.03611516830207499
-0.005189430579764245
0.03385205219240345
0.03515623762194751
0.03975930341917125
-0.02096254976604172
0.004369500146457518
-0.03174903088304443
-0.04841973300801308
-0.05091305204102406
-0.09954423867806404
-0.02528180781671197
0.03290076516256568
-0.006416980972171401
0.02916460843819415
-0.03797086299176345
-0.02789782232934278
-0.05124292022355507
0.0002114536290269101
0.02963255866723056
0.01039180320092904
-0.01179483496053448
-0.04132334817777816
-0.07085960431161772
-0.1064258071518449
-0.1716433179552418
-0.1587855068629665
-0.1366371862225112
-0.1024365165516379
-0.1363993396472555
-0.1517581134228316
-0.06901073434308878
-0.06774486643292636
-0.06826652075148298
-0.1264106769434468
-0.1131462633603187
-0.108980473924666
-0.05662851713176644
-0.05399711605224986
-0.03517834964368682
0.004078048751240349
0.007353799628933362
0.01568537850023874
-0.03055989727957751
-0.02448389013558597
0.05162750996222706
0.0145115321973516
0.02992410933037992
0.01797152482871233
-0.01975812886199501
-0.04700049574913889
-0.03898349775978474
-0.07818609279888609
-0.05449574015037822
-0.0438396974312176
-0.05851580388923543
-0.0002412093010561094
-0.009938321341715649
0.03699746394181277
0.0554172715081866
0.009778127273470754
-0.05275427835926293
0.04023489729849755
0.03599247282408156
0.0277913323489917
-0.03200226402518556
-0.02321037857513366
-0.02549662417153926
0.002474569738698637
0.06285891108946431
0.046027096697562
0.05797968119922958
0.02267435515305982
-0.02558864578044093
-0.04303423536773371
-0.02500554445414239
-0.03064427523818928
-0.04826636365930131
-0.01211705949440181
0.06810642595117028
0.05501066901733371
0.0065942987351212
0.04664087189295229
0.122123110226863
0.06559772034802092
0.06673314986196764
0.0320108258741644
0.02081009861439251
0.01147352862535593
0.03341477583083222
0.02542080806190632
0.01954423070423028
0.07791084690131127
0.0693108468535906
0.05003177386790724
0.1038259981384828
0.06590455831175006
0.048643210478125
0.05477292171001016
0.09682937783537186
0.08126343135525817
0.01642184917362264
0.03853185229632267
0.01622241938730714
-0.01072075318639749
-0.05439607489281287
-0.006823583463024295
-0.01932085250042397
-0.01284588651749582
-0.003570763536201144
0.04375623766966819
0.03567024829184044
0.05154313200361527
0.05389826972218868
-0.02035651748887351
-0.0276753623242256
-0.02407728764473307
-0.07861572550854086
-0.06739196802996709
-0.04110088817266098
-0.05238609265735026
-0.03332173675693598
0.01626838055860527
0.09657624396116274
0.1139066824511934
0.2351509590336776
0.1544979401480092
0.1485139546129195
0.1749737903874493
0.1374513094012794
0.1458441367428363
0.1081835737101611
0.05749634440005481
0.1032123222110245
0.1082833382372849
0.09597021168399435
0.07389852608230235
0.09446649719857637
0.1432281222318319
0.1093727073136279
0.1293116159339316
0.06708604826492691
0.0131613855965096
0.07714370235883561
0.0764839659921472
0.07524877195107672
0.05781092528200584
0.04621123918329753
0.04012748912108391
0.02028844429583608
0.07033886819175006
0.09431302858193243
0.07139756339737507
0.06287429765797628
0.1150268246645603
0.1430363360958063
0.06852831574260296
0.0271853000718233
0.04183837631103945
0.06254433020751309
0.01412031627663708
0.02435446920436502
0.01648319691343255
0.03969021276113926
0.008627311189385669
0.01454230533600194
0.08749290711426709
0.02842813776318385
0.03364487948786587
0.06756164214425339
0.07307003379839039
0.03116694702174046
-0.0008395979279346092
0.1384332702985825
0.1442944610877466
0.05557838377349388
0.05379860446299711
0.05372187015467504
0.04705511803572147
0.09026239024354185
0.108521184810914
0.1021075665661694
0.09353059673887698
0.09738944894286852
0.1746669524237202
0.1452918085551881
0.1330630599605095
0.1346510531349809
0.1177426037043151
0.08564403714573833
0.04944102889131882
0.1131165076882895
0.1198830243359932
0.0775503048496885
0.05934521436858356
0.01660599165935817
0.1027059551930479
0.08804523530354186
0.03972088663023102
0.02420100058934764
0.04902678275017603
-0.02340990762938116
-0.04397013582743311
-0.02146127313372847
0.006732380783252996
-0.01242389745813095
-0.007652075745310052
0.05043837635876013
0.03852410937810059
0.07935311437898732
0.03148917155398158
0.04128594885545907
0.01141218088717241
0.01873866937281439
0.04555914646852541
0.07115971682374593
0.09763493916678757
0.1120961300020461
-0.005948931473576407
0.04184601996132934
0.06746197688506166
0.0430121233459944
-0.03520137986411508
-0.04003454931511968
-0.05964349048496025
-0.1216618854494276
-0.1260731651106259
-0.1336298565196071
-0.1144658353600011
-0.1421685088275179
-0.1045615506148042
-0.1614628691154074
-0.1687664266501796
-0.125582184661161
-0.1268863700923317
-0.1363916959969656
-0.1080676036853948
-0.1155628480866342
-0.1370897498830357
-0.1496330793596655
-0.1448689012987607
-0.1666873537566851
-0.1304614145513958
-0.1500550684206567
-0.1034568942378812
-0.08621847735675241
-0.06626418216631028
-0.1010325665933436
-0.1374580348545069
-0.03438043196418721
-0.03350587924267151
-0.1319804163373937
-0.05485638147155938
0.02070269043697887
0.001868537461530244
-0.0007168031803824138
-0.03145748021989507
-0.04522061716908355
-0.0536979217388108
-0.06757611051570281
-0.07892256347227
-0.08178416747675223
-0.1083590550789856
-0.0605488163434999
-0.005197173499612719
0.04042668343452316
0.03101347840672309
-0.02123107020876282
0.02465366351780427
0.05082959228110124
0.03111324293384684
-0.00812776889256836
-0.008956261174854117
-0.0557155476229369
-0.1120721815861817
-0.1166369298623974
-0.1381484450886605
-0.1601510400339471
-0.09674408167969734
-0.09745752213427937
-0.134826633773364
-0.06594970055229124
-0.03507858511656307
-0.07448070920991211
-0.0528923604073949
-0.1170281457847385
-0.1624065124933287
-0.04483704489703252
-0.1319036820290718
-0.1033571297107575
-0.07041468430138317
-0.07405107650025736
-0.1011476184210472
-0.1483288939301212
-0.08415469176383759
-0.06136966497549558
-0.01147261042829337
-0.08161541155952849
-0.09912234888663118
-0.0797972154600915
-0.01596062439618717
-0.05210218564449098
-0.05434237080329285
-0.03762560824072047
0.01672868713735179
-0.04396249217714322
-0.04393946195834135
0.009593984787735226
0.01007732158691001
-0.06628721238511213
-0.07436555811427639
-0.05688165100760196
-0.0003255872596678867
0.06348032993514449
0.03567024829184044
0.05728927096344941
0.09293210884406647
0.08872800188740575
0.06728547805124241
0.06692493599799325
0.0897637661437873
0.1593771700382439
0.1183103184621016
0.08035820476465072
0.1182335841537797
0.10557520284782
0.156753412607391
0.1900257261992963
0.1967461824077699
0.2073485210390369
0.2425925986149553
0.1907621968726802
0.1733550240743277
0.1396607214230575
0.1683377121375875
0.1348888997102364
0.1042173133287559
0.1357251349107441
0.1039487928844084
0.1435656340646528
0.07652228351152904
0.1080301050935172
0.1245167640023089
0.05847066164869426
0.08427076105816228
0.02924898639517953
0.02061056956014501
0.04136268316378096
0.01473409147202755
0.08270569883293422
0.00586547171202719
0.02687071918987226
-0.006700788715472284
0.1335386538398358
0.0408640590640264
0.05946800911613576
0.05886962048925726
0.0906383188636766
0.06650294693862838
0.0620610926762705
0.0421375706244787
0.02176902929452017
0.02364092948185098
0.0004108834153424088
0.04860479369081116
-0.02683912712209155
-0.05713488414974308
-0.01536987942122496
0.02835904710677825
-0.007253216172679055
0.01622241938730714
0.006701706914161236
0.002259753383871164
0.06081051206668787
0.04252878654681962
-0.004291847641073073
0.03562418785261032
0.04160817338770019
-0.008158442763286698
-0.04234372586402153
-0.02726111618308281
0.0005413218115579192
-0.03527801490287839
-0.01538526598973693
0.006816858009796962
-0.04987738705420091
-0.008680097081843127
0.01529406330996563
-0.02691586143041344
0.03069899679270405
0.0803811357155204
0.02729270824923695
0.001039945911312483
-0.03632142280955001
-0.03299951222469487
0.02098649818190614
0.01508698987336024
0.1088817268641632
0.04246743880700971
0.01522507191986583
0.00553560352949618
-0.03885305936356905
-0.003517059446681126
-0.09124343294378243
0.02821332140835656
0.008481585492590189
-0.0218448454041531
-0.02037180478945329
0.04806010915182647
0.05639933167342174
0.05007773503757897
0.04089473293311816
0.02057225204076336
0.09348453629964686
0.03629931078781071
0.02206822360795942
0.0234952037850555
0.02647185961724127
-0.02646319850195681
0.01131241636004847
0.07175810545062423
0.05262475816010997
-0.02093951954561346
-0.05969719457448045
-0.02010338361303799
-0.05040668502304742
-0.1075151762281881
-0.08508304784117911
-0.1078834611996593
-0.1115274970488234
-0.07993529750822329
-0.08439253833909315
-0.1474850150776973
-0.06002706275701128
-0.08889583960756674
-0.01932085250042397
0.01518665513255199
-0.01284588651749582
-0.07573883420185244
-0.07509438513737021
-0.06463777220289869
-0.04616426054863124
-0.0404872122452027
-0.00898693504557227
0.02441581694417493
0.03429697220263799
0.03508714696554192
0.04595036239086651
-0.009968995210807408
-0.04993109114372093
-0.08683989620243258
-0.07959004275555391
-0.009708118418376387
0.01260131449063914
0.05504908580464755
0.0659582623996437
0.06372582016069012
0.01664430917873982
-0.009201751400399557
-0.07547795740942125
-0.03658994325227093
-0.04874195754025419
-0.03372833924778888
-0.002090079269585049
-0.002673180595883579
0.01958254822361193
-0.004429929687578661
-0.007935982756542939
0.008435525054986456
-0.03738776166546492
-0.03108929451635602
-0.0558536296710687
-0.06031861342016064
-0.009270842058431549
-0.05382061721680423
0.08829072552746109
0.09988276797587951
-0.00613307395931212
-0.02507463511217439
-0.05470291285654201
-0.01995755864831051
-0.02160699883052395
-0.05678198574841021
-0.02334846062163906
0.01104389591570117
-0.03161859248520234
-0.02885675300784405
-0.01187921291914626
0.002819824489741435
-0.03141151904859713
-0.08151564703240474
-0.05263922653155938
-0.06679357940308879
-0.05896072389947016
-0.08370977175360306
-0.1380257496106671
-0.07387457766481154
-0.08438489468880325
-0.07079051365521212
-0.1143353969637856
-0.09472635652601284
-0.07949027822843016
-0.1280217996062784
-0.105689336478461
-0.03246257060555847
-0.002826549942968952
-0.05310717676222219
0.01837812731956523
0.02136242680366728
0.01183416994653709
-0.02064032523217421
0.0375804659985529
0.03130502906987226
-0.02792849619843454
-0.06333358677172805
-0.0211083747307692
0.006364195079713942
-4.16802468086068e-05
0.03922226253047646
0.03070664044299394
0.07745828324078684
0.02623401304361211
0.06919579502588687
0.02605751420816647
0.05614609853128062
0.005796480323553779
0.06209941019727854
0.05926857932982026
0.0431502053924998
0.1161238373911934
0.1007573206973952
0.1410416411609234
0.08734708214953961
0.03566260463992416
0.01969769931924766
0.03550913602490678
0.008987952510566834
-0.01308373309112515
0.03172701812923712
0.03608449443298323
0.03405922489694085
0.1108456486603957
0.1655299114889309
0.1120501688323746
0.09300119950209847
0.1043706826758411
0.1693811200426326
0.1190083723465453
0.09663759169934626
0.1036879160919774
0.06605802692676745
0.08619636533501292
0.06198435836794861
0.126833584199874
0.1677316798604191
0.1964623746628426
0.1757639651503533
0.2358337256191679
0.2531871943280002
0.2362096542393025
0.176139893770488
0.2093892764131498
0.1865811201364476
0.2875106587447991
0.2764863310541672
0.2583042707934907
0.2762561281292015
0.3541013463678398
0.4046121761104325
0.4726068136917676
0.4510338514577624
0.5099298648916218
0.4664310420206523
0.455537152726236
0.4906507919043123
0.4554451311173341
0.5712270764832851
0.585649949799162
0.4841374091324439
0.4036148286429911
0.4667379792523134
0.4563657442764537
0.4090617732910125
0.4398637980687086
0.4319465646064782
0.3497668010149635
0.2694897107510562
0.3329120556738178
0.3227546370527853
0.3329810470622911
0.3118990652777508
0.2444337256652622
0.197137497598043
0.1811878795779463
0.1748663822100357
0.2409814759521235
0.2057298539954738
0.1873175908098315
0.137589391447785
0.1449926142417489
0.1937081788357742
0.224341447697873
0.1951888631023903
0.1719281431651636
0.1321117729306718
0.1741836156245454
0.2076707455729044
0.2455462242283392
0.2512002423129659
0.2366239003804453
0.231368841138008
0.2441499179203349
0.2055457115097383
0.2522052334306973
0.244142274270045
0.3275494889844083
0.1748740258603256
0.127961370063531
0.1126792313283446
0.13208109906158
0.1160394594325816
0.08878944889514784
0.1442868174374567
0.1431437442732199
0.1439262753858339
0.1906164711758847
0.2104402287005528
0.2087678575658433
0.2254922637803319
0.1922965852271899
0.1646399721989033
0.1891588171280705
0.1488285354948705
0.1987639075614546
0.2401682709704178
0.219853532996285
0.2597849550584804
0.2510698039167504
0.3449106013451571
0.2632219174710393
0.2755887481138496
0.2453927556133219
0.2951286978935904
0.2835749729645536
0.2092204212279941
0.2413113441362809
0.3271428864935554
0.2873725766982936
0.2054306596820347
0.2274946023655046
0.2523587020457146
0.2157031301307707
0.2599000068861841
0.248975443722676
0.2857614540354619
0.2444721424542024
0.3211282270893737
0.2823014614041013
0.351070986446134
0.2967090474193982
0.2677942101296127
0.3266978672153886
0.3098123487339661
0.3262145304162138
0.3675346151344973
0.287142373773328
0.2997777248604859
0.2063819467102459
0.3188266941907618
0.2611121707084527
0.355528326544936
0.3508254962222148
0.3727667434276912
0.3218723414130475
0.461797302355963
0.4744863575293881
0.4573170313062913
0.4631399045744473
0.3876115065350008
0.3227162202638451
0.2858842487813875
0.2961413326616117
0.3133567193239386
0.2572686058066675
0.22770167580211
0.3730429075207022
0.2908478566302342
0.3041890045200576
0.3098584091731965
0.3137096177268979
0.2834368909180482
0.2744379320297644
0.2599000068861841
0.2670040353667087
0.294138994076439
0.2960645983532898
0.3237135677312866
0.3493601985241107
0.4486709708193405
0.5459180567912141
0.7047768359687699
0.8171756222796144
0.9115610049774471
1.011370401372432
0.8934403917245126
0.8746753294054697
0.8764935255049064
0.9551903655141909
1.0301892670473
1.003322729513986
0.9950910144377361
0.959448176557119
0.9238972610190979
0.8964247904749205
1.006974607549304
1.009521630671835
1.019671207106713
0.814122132869548
0.845844870075922
0.8732484484963056
0.8236121714752286
0.8087674083679189
0.6766215988407285
0.7691887854407506
0.7181486577276853
0.6439936350453732
0.6547570859435741
0.7723419401083821
0.6881905118024132
0.656928180444344
0.6627740839329282
0.6501616637982667
0.5416372155278577
0.662490176920069
0.5842998031983198
0.5637625059511376
0.5297076612466184
0.5354997613777506
0.558760481313351
0.6075681667858366
0.5426268200770771
0.5439540357270494
0.504007227096342
0.5042067561505896
0.4128438911866821
0.4465996408456944
0.3941785933947628
0.3713397632505951
0.3582671358034925
0.3346151006759926
0.3724599054639621
0.4267067926629943
0.3055315074706099
0.336816968315413
0.4268294881426141
0.4098673346224283
0.3266671933446705
0.2362096542393025
0.2536015397370752
0.2341076503965646
0.2593553223488256
0.2921443984111147
0.3177219385459068
0.2511158643543541
0.2461675438060874
0.2578286769125378
0.2667202276234079
0.2471726341917508
0.2132941890547451
0.2380739107779698
0.1517437443193144
0.2267888055612125
0.2166083567213782
0.2855850544679484
0.2347289699743128
0.1499562220905954
0.1719051129463617
0.2071030308151179
0.2447252763284114
0.2117598007002352
0.166956792398095
0.15192024315476
0.1656679935354365
0.09564798715175341
0.1297335057253645
0.1441487353909513
0.1217165077360102
0.1092652991362142
0.1227138552034515
0.1256137767273154
0.1097639232343424
0.2041264742508641
0.2268808271701142
0.2240729272535257
0.1966004567109746
0.1704013984609438
0.2412346098279591
0.2440425097429213
0.2285302673523276
0.2016868593057467
0.1678697619069245
0.2159869378740716
0.229136299629496
0.1921201856613029
0.1819780543408502
0.1506313450241693
0.2012494836762435
0.1503782111499602
0.1337227963255714
0.1422768352019941
0.2063282426207259
0.2332023245380249
0.1477620973693972
0.1388629030098637
0.1870491696350425
0.1712069597923597
0.1510455911669385
0.1499025180010753
0.2212881568252976
0.2109005352792993
0.2492516078173134
0.1464655555885166
0.1017316379444085
0.0636721160711701
0.09036979842095569
0.08414032266032019
0.04721623030102874
0.03092910044811131
-0.03777133393751595
-0.04144614292370379
-0.01975812886199501
0.04031163160681962
0.04777630140852559
-0.02200595767108695
0.02204519338753116
0.02575067624443733
0.0333534280926487
0.07374515673359078
0.07542527078652236
-0.01320642856911858
-0.009048382051687977
-0.04530499512769533
-0.04067899838122831
-0.02298791857001629
0.03339174561203035
0.004944858552907759
0.06935690729282072
0.008036665482355643
-0.006102400088593969
-0.05268528697078952
-0.04808222117356578
-0.08252828180042603
0.02936403822288325
0.02305018450526237
0.0188691077690299
0.02802153527233096
0.03701285051032475
0.03696679007109462
0.003564038082973812
-0.02907931228089342
0.02609593099548013
-0.02328711288182915
0.02331870494960986
0.04256710406620128
0.1870644569356225
0.230578567107172
0.2072718860002736
0.2476405844224136
0.2460831658474756
0.2413727911423967
0.1814564000222938
0.1299329355116798
0.1268566144203023
0.199753512110674
0.1607043856882164
0.1363695839752263
0.1008801154433208
0.1726646138385475
0.1689130705440376
0.1297872098132581
0.1193843009683064
0.154797134459822
0.05715883256723391
0.1360166855738934
0.09231078926631829
0.09247954518191565
0.05934521436858356
0.04707050460423345
0.09100650456721565
0.1059511314695812
0.01433513263146455
0.09092986952682595
0.06226816611287589
0.08625006942290654
0.09206519977284067
0.1068717446287006
0.1152492846696777
0.1075545112141909
0.1091272170880824
0.07504159924653915
0.0389921588750692
0.06027357044755165
0.04486863696481323
0.02796783118443733
-0.06502908739317162
-0.06900309069279889
-0.1209330584263336
-0.1100621993507191
-0.1136909478993034
-0.05392038174392798
-0.04749911984889364
-0.02357092062675643
-0.00363975492467474
-2.63929462288217e-05
-0.03079774385320666
-0.05006152953993662
-0.03601458484582087
-0.05587665988987056
-0.06834325505980486
-0.06294237085101352
-0.01670473872148736
-0.03436514466198103
-0.05774856007720137
-0.07706604985345117
0.01580043032794227
-0.004568011734084064
-0.01766376866792063
-0.03635209667864177
-0.0394821218595393
-0.0162751060102062
-0.01543122715940866
-0.04087842816754362
-0.02516665672107624
-0.008526628465199358
0.006954940056302364
-0.02207494906118675
-0.07052973612908671
0.008090369570249268
0.005244152134279013
-0.002642407457233239
0.02413965284953773
0.02495285783124352
0.0526018272092403
0.03187274382603261
0.0197360168402557
0.08596616241004726
0.1396376912026292
0.05806405915784136
0.03380599175317332
0.0752104544316949
0.1151649067126923
0.0650147182896544
0.08575144532315197
0.09920000139201562
0.1389012205292453
0.1402591100483094
0.1298792314221598
0.1448775624140453
0.08734708214953961
0.04798337484513098
0.0812480447867462
0.04942564232280684
0.04113248023881531
0.1086669105093359
0.04801404871422274
0.05743499666187129
0.06215311428517217
0.04113248023881531
0.04922621253649153
-0.008380902768403878
0.02948683297043526
0.05066848001416739
0.09780369508401131
0.01728111459455856
-0.002419947452116059
0.08208427998725386
0.1000591675433931
0.08524507830517533
0.1161929280492254
0.04344175605564916
0.1284984109522258
0.02680937145006217
-0.0694633972731718
-0.05995807136691148
-0.09296960743431776
-0.06432329058887966
-0.1069935219096316
-0.1294486805154425
-0.1145348267501009
-0.06521322987890733
-0.1231962738039373
-0.1215775074908158
-0.0669930091894041
-0.05764115189978754
-0.05132729818216684
-0.0660417221611929
-0.1094714543741307
-0.1345964308483983
-0.1203039959303635
-0.1161612367135125
-0.113038855182905
-0.09184182157066093
-0.04581136214567197
-0.03873036388394922
-0.09449625287060558
-0.05995807136691148
-0.01298396856400122
-0.02148430335253034
-0.05086699160342033
-0.0363981571162455
-0.04179904132666305
-0.07951330844885841
-0.07220220653172842
-0.1077223489327255
-0.1038174362911304
-0.174428187651402
-0.0829502708597909
-0.03095121246985062
0.0172580843741303
-0.004851918746943343
-0.03359790085157318
0.04440833038444032
0.1039411492341186
0.1335003363204542
0.06535223012410168
0.08946457183034805
0.1381264323348534
0.1292348816256098
0.1055061121914144
0.15699890283131
0.1659594449306537
0.218081298068146
0.2174445919218858
0.2258911233529627
0.2105706670967683
0.1055291424102163
0.1122802724877818
0.0870095703167187
0.0881526434809555
0.08562865057722636
0.07386020856129431
0.09172004428972988
0.1314442936473879
0.05364513584635316
0.08315071811272734
0.1579348032910095
0.1057976628529374
0.07475014785132197
0.08885079663495775
0.09147455406581065
0.07936085729720921
0.02899585252097059
0.07908469320419841
0.08025079658723708
0.1138990388009033
0.1253606428531064
0.1167528998871637
0.1051148962690735
0.1450386746793526
0.1157018483318285
0.1283065255482682
0.1084597378047983
0.04830559937737191
-0.05049116224959138
-0.03757190415120045
-0.09030743321615102
-0.1206645379819861
-0.08845856324762208
-0.09158868769482541
-0.1060576214499322
-0.02375506311249196
-0.1008407804573182
-0.0786541422958547
-0.1103998104514722
-0.09333014948756692
-0.1415086731928975
-0.06193737973328232
-0.01332148039682212
0.02428537854795942
0.01346057990994867
0.001062976130114349
-0.02890281344707417
0.0082667691377629
-0.006263512355527631
-0.08645622466244937
-0.04173769358685314
-0.05718084532104102
-0.01283049994898384
-0.0594747345677367
-0.05877658141536084
-0.03767931232861409
-0.01342888857423595
0.01430445876074621
-0.07061411408769849
-0.01228581540999915
-0.05872287732584082
0.003402925816040149
0.009356138214106071
0.04385600219679195
-0.05794808913144887
-0.1091800029789135
-0.03877632505524716
-0.0372727098377612
0.0750723723835631
0.1001282582014251
0.1036572422212591
0.1204199659551296
0.09435144537087266
0.1025985470156343
0.1511070381730542
0.1275624112245944
0.08074177703670174
0.115134133574042
0.1314059761263796
0.05188064383643617
0.08585875423263362
0.05059948862406759
0.0965992741799646
0.03938337479741012
0.07384482199278233
0.01115904701133689
0.02110164927754187
-0.04136940861538189
-0.02734549414006819
0.05385230855089074
0.02422403080814951
0.0708452352097269
0.09354588403945695
0.08588178445143549
0.04606541421857005
-0.01548493124892868
-0.01076681362400122
0.02923369909459974
0.004216130797745937
0.04895004844185415
0.06626519963293123
0.09835612253959168
0.01583110419703403
-0.002412303801825981
0.0005643520303597856
0.07564008714134965
-0.02032584361815517
-0.08720808190434524
-0.1216618854494276
-0.09956726889686592
-0.1466718100959915
-0.1158774289685852
-0.1501854075489401
-0.115654968963468
-0.1861122517087222
-0.1217999674975594
-0.100664380891431
-0.05298448128422877
-0.06610316916893501
-0.05186433907086165
-0.06196040995208418
-0.12081800659863
-0.0824132299727223
-0.07955172523617227
-0.08653295897077144
-0.1062263773655296
-0.07258577880215304
-0.04107785795223273
-0.02818937299249213
-0.02652454624014033
-0.0558459860207788
-0.05226329791142464
-0.007951270058749117
-0.02054830362489893
-0.04875734410876598
0.01241717200490362
0.07921503233248173
0.06697864008751327
0.01355260151885052
-0.08506766127266714
-0.1017000458782541
-0.1661043516983186
-0.1318882954605598
-0.06425419993084767
-0.008695483650355102
0.03378296153437146
0.03474963513109462
0.05207242997246178
0.07358404446828332
0.1155024185455132
0.06178482931370093
0.04670986328305209
0.04761518914159174
0.04720084373251695
0.01169608790003169
-0.04407754400484675
0.01700485123198898
0.06535987377439158
0.05290866517296925
0.02630300443208552
0.04960214115825248
0.05507975967373931
0.05206478632217171
0.03941404866650187
0.08133252201329016
0.01320734676780754
0.05852436573658788
0.008190034829441016
-0.005803205775154719
0.02972467954406442
0.008811453675121197
0.02305792742348445
0.002819824489741435
0.08795321369464018
0.04551308602929528
-0.004867206047523314
0.02146983498108092
0.0460347403478519
-0.04628705529455686
-0.01678911668009914
-0.03449558305982293
-0.03952818229714303
-0.008726157519446861
0.002543660396730629
-0.06726927255197367
-0.0008319542776447167
-0.01853067773914644
-0.06636394669343403
-0.02970837477849007
0.0004722311535259269
-0.0494784282136379
-0.1170205021344484
-0.1114354754399217
-0.05889937616128645
-0.03301489879320684
0.04707050460423345
-0.004406998736708799
0.01485678695002098
-0.02261198994825516
-0.01839249642308245
-0.08239794267214251
-0.02900257797419792
-0.02401593990654955
-0.01331383674653223
-0.01642857462684998
-0.06749173255709084
-0.1470630260183324
-0.05148841044910051
-0.02654757646056859
-0.08120116541838571
-0.121216965439193
-0.1062263773655296
-0.1008790979783263
-0.1095098711630709
-0.06429261671978791
0.02894979208174046
-0.01036021113314833
-0.04350218559677012
-0.03223236768059282
0.003195753111502569
-0.01431882786426362
-0.005718827818169334
-0.05823189687637615
-0.04724598597305812
-0.0441158615242284
-0.06949407114226357
-0.02902560819299979
-0.03105087772904218
0.0008788336443788207
-0.02282680630308263
0.04726229074025905
-0.008020360715154716
-0.0001184145551304916
0.03377531788408156
0.1078230316569118
0.1002739838982204
0.1325414056419529
0.1206655554486072
0.1096642579751508
0.1064727857881376
0.08012035819102138
0.05859345639461987
0.1137916306234897
0.05862413026371163
0.0173885227719722
0.008934248422673208
0.06066478636826618
0.05563983078123597
0.10118695340705
0.06718581279205084
-0.01636722688704007
-0.03679701668887631
0.007814106207679881
0.05827123186237894
0.03145075476666774
0.04713185234241696
0.03847040528858058
0.06792228346543457
0.08196922815955032
0.0569055994234662
0.075409884216384
0.05613081123070064
0.03700510759210285
0.06720110009263063
0.04377926788847006
0.06567445465634281
0.03499512535664025
0.05442002330867729
0.03926058005148449
0.06083354228548973
0.07962937774155671
0.01118972088205504
-0.001023740412043745
-0.01328316287744047
0.05451204491757915
0.04169255134631197
0.1138990388009033
0.1050074880916599
0.1020845363473677
0.07498789515701913
0.131283181380454
0.1697646923146836
0.2031521570022246
0.1004964439033378
0.1347277874433027
0.1070711744150161
0.04654110736582854
0.06013548839941967
0.03172701812923712
0.002090997466647609
0.07758862236907016
0.09460457924508178
0.05658337489122527
0.03346847992035242
-0.01658968689378364
0.05890793800863891
0.0493796811515089
0.1017392815946983
0.07853226574699164
0.11504975561543
0.1142673237723746
0.07885449027923257
0.09910023686489187
0.1788710593787546
0.1336153881481577
0.09562495693132496
0.2029680145164889
0.3390187366869011
0.3466367758356924
0.2788185378218709
0.2039730056342203
0.1739381254006262
0.1614408563616001
0.1304623327484583
0.1468261969096978
0.1834817688262683
0.2023849131918168
0.1348121654019145
0.1906778189140682
0.1825841858859506
0.1374206355321876
0.1094494416203234
0.1210413848008098
0.03814818075633946
0.06159304317930189
0.09513397648348669
0.05872379552290338
0.1278155450988036
0.01157329315247968
0.04560510763819713
0.02571235872505568
0.07508001603385299
0.06532919990367343
0.01237885448389557
-0.04928664207761248
-0.02250458177084151
0.005382234182410993
-0.04041812158717071
-2.63929462288217e-05
0.0318803874763225
0.05771116075488209
0.09129805523036501
0.06163145996661574
0.07277083948657753
-0.0009239758849199938
-0.01169507043341055
0.0202117099875142
0.01917594573275904
0.0332919810849066
0.01712000232762471
0.006993257575684201
0.01759559620857759
0.03455784899669541
0.03719689372812827
0.0825906470052305
0.05461945309499279
0.007292451889123266
0.04830559937737191
0.07527180216987842
0.1163462973963108
0.05020817343542087
0.1349349601478401
0.1079764010056235
0.06711672213401886
0.005458869221174296
0.0435568078833527
0.0370511680297064
0.05476517879178808
0.04157749951860843
0.001216444746758119
0.07283983087505112
0.0463647077999413
0.01602289033305964
0.06769982346031739
0.07001664365788274
0.03797178118882601
0.07053829797806556
0.1080608782321675
0.1715905320644107
0.1690512518601016
0.1192385752715111
0.1101322082058136
0.1501710384454228
0.1322422113285139
0.1136459049266944
0.1579578335114377
0.1551346462942693
0.1973523139528705
0.2795626521455447
0.2207204420675108
0.159645690480965
0.140190118659836
0.1075008071246708
0.1293499334533133
0.1317204577403986
0.1010412277102547
0.1356637871709342
0.08932639051428405
0.05689795577317631
0.1411107318189554
0.11504975561543
0.08668734578285138
0.1073473385096535
0.1420313449780751
0.1468184539914759
0.08219933181495757
0.07680619052438832
0.09791874691171484
0.07589322101555877
0.06490731011224075
0.1059204576004894
0.07990554183619408
0.05231027654609094
0.06226816611287589
0.1053373562741909
0.1463889205497532
0.1178269816629268
0.06575883261495459
0.05129754251013765
0.07576278261934327
0.07975207321955032
0.09292446519377658
0.08211495385634561
0.1760324855930742
0.07774209098408771
0.06634183467169472
0.0738754958618741
0.03857781346599422
0.06371043359055174
0.06929546028507862
0.1532551024550222
0.1282682080272602
0.1078306753072019
0.0646157594490914
0.1180877591874259
0.1046161729013868
0.1194610352766283
0.1230821401732963
0.1648547885537307
0.1492580689365933
0.1160777769535897
0.1329632954333858
0.1527104179176639
0.1923119717973283
0.09513397648348669
0.0711137556524478
0.07913065437386996
0.1247698978765178
0.04398644059300746
0.07158170588311061
0.1314442936473879
0.01217168177935799
0.04087170271431629
0.1354029103785031
0.1419315804509513
0.003494947424941819
0.1016626465559348
0.1418165286232476
0.1310070172858168
0.06260577721525519
0.1216321297773984
0.1304393025296565
0.09514162013377658
0.1180877591874259
0.1233429176994217
0.07435883266104887
0.09376070039428423
0.06025818387741329
0.04154682564789009
0.06806036551194015
0.07027752045194015
0.04898836596286219
0.1140217342788969
0.2109005352792993
0.1509151527690966
0.1221000800080612
0.1116742402106134
0.1036035381333655
0.1550963287732613
0.1158707035169843
0.1165304398820463
0.08082615499531352
0.07410569878683994
0.06433185243623211
0.08499194443096621
0.1434275520181472
0.1499485784403055
0.08908864320858691
0.06108677542925744
0.05402870811840418
0.05743499666187129
0.0267173498411605
0.06556704647892916
-0.00513572649187062
-0.03852319117941164
-0.04548913761343104
-0.06657876304826131
0.03964425159146771
0.07162766705278234
0.09303187337119023
0.1031739054237107
0.09537946670740592
0.09263291453062722
0.08306624088618338
0.106419081700244
0.05079127476009301
0.04637999510052127
0.09012430819541006
0.124424643125475
0.08045022637355238
0.03472660491229276
0.06681752782057961
0.02681701510035206
-0.03054460997899772
0.03312322516768305
0.08221471838346955
0.08857463254032037
0.04031927525710952
-0.00334056061123549
-0.01291487790596923
0.01628376712711705
0.04657178123654669
0.02837443367529022
0.06363379855178844
0.09040047229004744
0.04915722114639154
0.1216475163459102
0.1058743971612593
0.07894651188813442
0.08758492872316895
0.05737364892206119
0.10779235778782
0.1493271595946253
0.1302321298251191
0.08356496425387014
0.072985655841405
0.1595842434748493
0.1238416410671085
0.1799373982362958
0.1319659479659443
0.1366381044195736
0.08143983092277181
0.08959491095863155
0.03942169231679177
0.04368724627956839
0.02821332140835656
0.0610560022906071
0.07867809071334551
-0.00586455351496463
0.03408215584781052
-0.01838485277279256
0.04299673677748243
0.001661364756992849
-0.007521637347467964
-0.009148047310879539
0.03101347840672309
0.02021935363943048
0.1030205360749991
0.09873969481164271
0.07252534926103209
0.02654849465763115
0.1031586181215045
0.08608131350568299
0.06077983819759611
0.08398685404530282
0.02877339251585323
0.009693749314858977
-0.02149959065311031
0.007890840516001765
0.01273939653714473
0.05774183462560043
0.003295517638626321
0.06453138149047961
0.06159304317930189
0.02894214843145039
-0.01810868867978157
-0.002864966731909186
0.03667523940794545
0.008972565942055045
0.006195439164116781
-0.02902560819299979
-0.005649737160137342
-0.0197657725122849
-0.03475636058432195
-0.0410241538643391
0.04065688635948882
-0.02869574001046878
-0.02656296302908056
-0.08950961480295722
-0.08400132241675222
-0.03111996838707417
-0.0448446885489488
-0.06495235308484974
-0.08713909051587183
-0.03699654574312382
-0.02876473139894219
-0.04506724782199818
-0.0551171589976848
-0.01201729496727805
0.003824815607472828
-0.03926740477264402
-0.01175651744115264
-0.0621521960881096
-0.06352537290775366
-0.03629839258912175
-0.02562696329982276
-0.03477939080475021
0.07683686439510647
0.07356865789814496
0.1205657909214835
0.1322422113285139
0.2207664032371824
0.199699808021154
0.1882842644081812
0.1844023819853878
0.1694270812123041
0.08821399121913902
0.1143439588111381
0.09327736359510946
0.1046392031201886
0.07285521744356291
0.1741145249665134
0.1064881723566496
0.05649135328232341
0.09542542787707746
0.08054999090067613
0.01989712910556297
-0.05668222122128646
-0.02719202552505082
-0.07217143339307808
-0.01504765488735763
-0.07240163631804392
-0.08865034938202129
-0.07179560404087552
-0.06542804623373462
-0.07666709101288817
-0.04282706266319631
-0.009654414328856184
-0.0158071557811698
-0.00274217198435699
0.02858150711189562
-0.054979076949553
-0.107146990524649
-0.09847025617023285
-0.1140055287812546
-0.08577345807695928
0.0199431895447931
0.02451548220336668
0.02672499349307678
0.03862387390522434
0.05867783435323184
0.05135124659965767
0.02333409151812184
0.02839746389409209
0.04862018025932314
-0.008680097081843127
0.03680567780578735
0.03244810223410905
0.04030398795652955
0.03986671159658489
0.07837115348168418
0.05471921762211654
0.08080312477651165
0.05043837635876013
0.020280701377614
-0.03599155462539261
-0.04189880585378699
-0.04580371849538208
-0.1365604519141892
-0.1143737144847936
-0.09748819600337114
-0.05196410359798539
-0.1081135648550666
-0.0926626702026566
-0.1643551469889814
-0.109433136854749
-0.1207105984212164
-0.1381101275692788
-0.1188156680134573
-0.104254712651075
-0.07646001757628296
-0.1076072971050219
9.640180132337376e-05
0.03283167450616008
-0.00489023626632518
-0.06851975389362411
-0.01583018599997147
0.03346847992035242
0.02233674405068034
-0.01903694548919108
0.09603155942217786
0.1278999230574153
0.1293345468848015
0.1303318943522428
0.1102242298147155
0.06773049732940914
0.06059579497979258
0.01552426623330489
0.06937219459340051
0.03626863691709255
0.05147404134558328
0.05300842970009319
0.02347217356625363
0.004262091969043874
0.01728875824484845
0.03135873315776588
-0.03122737656448781
-0.07745726577416569
-0.07108206431836148
-0.1206185768123145
-0.100994249073962
-0.1185855643580501
-0.1376191471198142
-0.1319727726871038
-0.1209023845572418
-0.1104918320603738
-0.0991683100563029
-0.101362434777501
-0.06404712649424228
-0.1096096356901946
-0.0691257861707925
-0.09406662016095081
-0.106870826431638
-0.09563932603484238
-0.0807331159214171
-0.1144274185726873
-0.1084127591685056
-0.0558459860207788
-0.03059831406689134
0.03138940702685783
0.06286655473975421
0.07069176659308293
0.08335779154933273
0.07745828324078684
0.1233276303988419
0.0522028683686773
0.02726203438014519
0.01590019485506603
0.001968301988653995
0.08043483980504042
0.0858741408011456
0.1309302829791213
0.09669893943915617
0.05946800911613576
0.008320473225656527
0.06289722860884596
0.01270107901776308
-0.03371305194720891
-0.1044541424373905
-0.08114746133049208
-0.04499051351367629
-0.08728481621266714
-0.06792136526837218
-0.03613728032381448
-0.09593852034828163
-0.06218286995720136
-0.0007782501881245134
-0.06103979679296476
-0.0392903357235137
-0.102889179481721
-0.09547821376953511
-0.1111899852143761
-0.0561145064634999
-0.09707394986222835
-0.1354480526190443
-0.1478302698303667
-0.04960122295956353
0.00763006299150275
-0.03701183304370378
-0.04749147619860356
0.06128620521557275
0.1634354520269244
0.1182181975852678
0.1384563005190108
0.09911562343340384
0.06694796621679511
-0.02169137678913573
-0.02966995798954983
-0.02907931228089342
-0.06202175769189409
0.02017329320020035
-0.02232043928510599
0.04842839412329753
0.03399013423890885
0.05593128217645314
-0.00687728755091792
-0.0638323101394148
-0.04884936571766783
-0.04665524099646952
-0.0674533157697772
-0.08119342250016362
-0.08444624242698677
-0.1488966086862816
-0.1283056073512057
-0.1027357108650771
-0.06676290553399702
-0.1002960959199597
-0.1418232540764749
-0.2095340839128828
-0.1722110327130283
-0.1498632822846311
-0.1389233325509846
-0.1242856428802805
-0.1293336286877389
-0.1232652651940373
-0.1455440242323347
-0.07992765385793339
-0.01200965131698816
-0.008511341164619388
0.06302002335639798
0.0908377486499921
0.04661019802386053
0.06741591644745792
0.100396778644146
0.1289356873121705
0.1342137767750362
0.05774183462560043
0.07586254714646702
0.140466282752847
0.09977535979846587
0.1437037161111582
0.08278243314125611
0.04684794532955768
0.118394696419087
0.108521184810914
0.08186946363242656
0.06163145996661574
-0.02022607909103142
0.06270544247282055
0.0230886012942026
-0.04099347999524734
-0.0047445105695297
0.01479543921021107
-0.04156883840169739
-0.02680080960270971
-0.07962845954449414
-0.05498672059984289
-0.004598784872734405
-0.05012287727812014
-0.1035872333661645
-0.08017314408185262
-0.09273940451097849
-0.05672828165889019
-0.05797876300216703
-0.02640185076214671
-0.0970969800826566
0.01454994898629184
-0.00747567617779642
-0.0252587775979101
0.06645698576733045
0.07391391265081433
0.06292025882927423
0.01560100054162696
-0.03019171157603845
-0.006647084627578658
-0.01033718091434646
-0.05208679907597901
-0.03793244620444961
0.001369913361775681
0.00273544653275605
0.001952915420142022
0.01133544657885034
0.009041656600087036
0.002835211059879801
0.02648714691782124
0.06166977748599739
0.003609999252645356
-0.03534710556091038
-0.01908300592679463
-0.04259685973823047
-0.114542569668323
-0.1598825195895996
-0.06429261671978791
-0.110921464771655
-0.09530181420202147
-0.103472181538461
-0.07205638156537454
-0.07804801075075429
-0.1052290298997145
-0.1719655424874828
-0.1520803379550727
-0.1147572867552183
-0.09595390691679341
-0.06639462056415217
-0.04734575050018187
-0.0659727307710931
-0.02086288450685015
-0.03164162270563078
-0.05902207163928007
-0.0533680535546534
0.02894214843145039
0.04579699304215475
0.07374515673359078
0.04743104665585621
0.03513320740314565
0.01779512526282509
0.02618795260438199
-0.02917133388979509
0.02486073695440966
0.01263963201002098
0.09964492140225036
0.1382184539437551
0.08091053295392529
0.03146614133517971
0.05192670427403991
0.06345729971634281
0.02706250532589768
0.01284680471455838
-0.01035256748285844
-0.01303767265352142
-0.1015159033925184
-0.09442716221257359
-0.09698957190524296
-0.08409334402565408
-0.0331760110601405
0.0247763589957977
-0.02471409306055162
0.03639143166464456
-0.03665893464237091
-0.0883818289393002
-0.06327988268383443
-0.01660507346229561
0.002651068574144273
0.007814106207679881
0.01725034145590822
-0.03853857774955001
-0.007521637347467964
0.04084867249388803
0.0606571427179761
0.05154313200361527
0.04278966334087722
0.02849712915328384
0.03303120356040777
0.06506067946095252
-0.0286879970922467
-0.009662057979146077
0.05652977007126365
0.08564403714573833
0.05314651174659859
0.008619667539095776
0.02359496831217925
0.001584729716602968
-0.0153468492007967
-0.004637102392116056
0.02816726097075283
0.05779553871349406
0.004492294892383135
0.00924108638640235
-0.04181442789517503
-0.08047998204558159
-0.0941433544692727
-0.07271621719999495
-0.1591306623477037
-0.1219764663313786
-0.12737735054017
-0.0928084951673841
-0.07215614609249829
-0.09570067377465229
-0.1143506842643654
-0.1115505272676253
-0.1056739499099492
-0.09981275912078495
-0.143265521554151
-0.1247920098982571
-0.0865713757580851
-0.05573857784336516
0.00586547171202719
-0.002604089937851587
0.03410518606661238
-0.009171077531307798
0.02714698255244165
0.00855067615062218
0.07060738863447116
0.02251324288612616
-0.01181786518096274
-0.0129916122142913
-0.05751081277150422
-0.001576068601318512
-0.01935152637114212
0.01682845166447553
0.02618795260438199
0.09490377355852103
0.08618097876487454
0.10562890693734
0.05420520695385
0.03808683301652955
-0.03024541566555847
0.006249143252010406
-0.0005097297437772075
-0.03744146575498494
-0.04053317341487424
-0.0392826920732238
-0.01910603614559649
-0.04205217520087218
-0.07953633866766029
-0.0720794117841764
-0.06895703025519516
-0.008066421154384842
-0.04219025724737758
-0.04215958337828582
-0.01635184031852809
-0.09286984290719401
-0.1243854074074042
-0.09755728666140312
-0.05823954052666604
-0.06338729086124825
-0.09945986071945208
-0.07988159341870327
-0.05543938352992591
-0.1335377356427733
-0.09138915864057773
-0.01256972242285843
0.01857755710588054
0.01736549255154394
0.002052679947265773
0.008719432066219527
-0.02146891678401836
-0.01894492388028922
-0.01213244606291378
-0.022650406735569
-0.01998058886711238
0.03880801638933366
0.01923739274050114
-0.01751794370319315
0.01165767111109145
-0.03944380433853126
0.006486890557707371
0.01133544657885034
0.01903786368625345
0.05110575637411204
-0.05579228193125878
0.06025054022712321
0.08067268637866976
0.05117484703214403
0.007852522996620115
0.02993175298066981
0.03105953884432682
0.03824030163317332
0.05544804464521055
0.06694796621679511
0.09020868615402183
0.08572841510435011
0.08082615499531352
0.04901903983195395
-0.01829283116389071
-0.01602197213599708
-0.01303002900323153
-0.02493655306566898
-0.01787084210452602
0.01213336425997634
0.05427419834394981
0.09011666454512017
0.04150076521028655
0.01932177069911292
0.01843947505937514
-0.04957054909047177
-0.014664082616933
0.05509514624387768
0.02046484386334971
-0.01265410038147039
0.03728901460333574
0.02743079029574253
0.02675566736216854
0.03297749947088757
0.008059596433225321
-0.002335569493504096
-0.02883382205697418
-0.02254299855815536
0.005658398275421798
0.01635275851559065
0.02964794523574253
0.01728875824484845
0.02286614128908543
0.06093330681261348
0.02539013419118817
-0.04051014319607238
-0.004583398302596037
-0.0510895508764697
-0.06489100534666623
-0.06025726568035072
-0.02930941593792706
0.03364487948786587
0.01881540368113627
-0.01861505569775821
-0.01175651744115264
-0.01393525559221259
0.008588993670003832
0.0001423629709949179
0.07803364164723689
0.07175046179870795
0.03192644791555262
0.02712395233201339
0.08122511383587652
0.07831744939216416
0.04202241952884297
0.07102927842590384
0.02539013419118817
-0.01000731273181545
-0.01960466024535124
-0.03412729808835169
0.04244440858820785
0.01203359973285259
-0.005235491018994556
0.007576358901982731
0.009271760255494109
-0.04639436420403849
-0.02393920559822767
0.05549400581650849
0.06450835127167776
0.03865454777431629
0.07145126748689509
0.1021995881750713
0.114857969481031
0.06492259741282054
0.066955609867085
0.0662804869335112
0.01244020222370548
-0.06595734420258113
0.05385230855089074
0.06186920727231288
0.0200736279410088
0.03639143166464456
0.04674053715214385
0.03408215584781052
0.06083354228548973
0.06606567057868373
0.1098099836735727
0.1418472024923393
0.1281838300702748
0.1221537840959548
0.1290583827901641
0.108260308018483
0.1313138552495458
0.1431820617926017
0.05067622293238947
0.0928477308854547
0.0590383764048546
0.08258300335494061
0.0439480238056938
0.08397921039501292
0.03235608062520738
0.05951406955373949
0.05778025141291408
0.02180744608183401
0.001653721106702957
0.02298883676707885
0.04425496103735495
0.04422428716826319
0.07588557736526888
0.07669103942875259
0.05766510031727836
0.03481872578912661
0.000694790426575296
0.02084077248511085
0.04229868289141236
-0.008611105691743323
0.02446952103206856
0.04754609848355975
0.06080286841639797
0.04097911089172993
0.06681752782057961
0.07062267593505095
0.03721992394693013
0.05974417320914656
0.07396761673870796
0.05636865780432998
0.009946883189068102
-0.007099747556035286
-0.04627166872604489
0.005842540761157512
0.01410492970649871
-0.02383179742081384
0.02278176333047346
0.01629905442769702
0.03619964552861896
-0.02011867091361778
-0.03523205373320684
-0.04505950490377628
-0.02642488098094858
-0.06026490933064062
-0.0607406024795255
-0.05468752628640364
-0.06736129416087534
-0.05688939392582385
-0.05104349043886596
-0.02194451066334485
-0.02749121983848989
0.00701628779611246
3.495479358127406e-05
0.08665667191375943
0.04084102884359814
0.02339543925793175
-0.07814013162758816
-0.02906392571238144
-0.06057174729436976
0.001791803153208359
0.03735036234314565
-0.01979644638137666
-0.03231674563920459
-0.01230884562880102
0.02815961732046294
0.03056855839486196
-0.01677382937789296
0.02681701510035206
0.02554350353989975
0.03465761352381935
-0.05669760778979843
0.02520599170707885
0.0134988974293305
0.04598877917818017
0.01066806656349861
-0.03991949748741615
-0.03909090593719838
-0.004238143551553055
0.05054578453617396
0.05510278989416757
0.09454323150689826
0.09019329958550987
0.0547498914912083
0.02120895818702351
-0.003386621050465616
0.003809528306893043
0.01259367084034925
0.06072613410807609
0.05652202715304175
-0.00859571912323135
0.08648017307831379
0.1115131279453062
0.05240229815499261
0.05224118588968534
0.03076034453088757
0.0888201227642396
0.05181155317840418
0.03019262977472741
0.02117828431793175
0.02402450175390201
-0.01722639304004379
-0.01595288147796509
0.03099044818629483
0.03106718249461671
0.08702495688523068
0.08220707473317947
0.05829426208118081
0.04431630877716486
0.06534458647218541
0.05053804161795188
0.06503000559023418
0.07727414075505112
0.1079917875741355
0.1349349601478401
0.05570882217133596
0.0688351537063321
0.05685963825379466
0.0803811357155204
0.07423613718305544
0.1024297910984105
0.08541383422239908
0.1241024185916075
0.09883936007083446
0.1081145823200611
0.05962147773115313
0.1369910028209065
0.1198139336779612
0.04382532832770019
0.08438581288586582
0.1931021465586058
0.1944293622085781
0.1948205781309192
0.1737846567839824
0.09970626914043387
0.0973433885036384
0.04618056531420577
0.06555940282863927
0.0353634103281113
0.0969444296630754
0.1123723933646157
0.1456063894371391
0.1300864041266972
0.1086438802889076
0.1198293202464732
0.1142212633331444
0.0937146399566805
0.09488848625794125
0.1384102400797807
0.1592006712027983
0.1218008856946219
0.07501092537744738
0.04054183453015889
0.1147889780909312
0.1008110247852888
4.280924489515011e-06
0.02419335693905775
0.03579304303776606
0.02452322512158876
-0.005780175556352853
0.09198856473407736
0.06735456870764801
0.03676726101684712
0.04391734993660204
0.00710830940501413
0.01883079024964825
0.01177272293879499
-0.02803590437584837
0.01039954611915112
0.04021196634762788
0.005873214630249271
0.007668380510884401
0.01184181359682698
0.01277771405652638
-0.04345612515916657
-0.01508597240836568
0.03117459067203035
0.06792228346543457
0.009271760255494109
0.02651782078691299
-0.004506663995900545
-0.05776394664733973
-0.04716160801444616
-0.004015683546435875
0.06656439394474409
0.1298332702524883
0.06496865785205067
0.09991344184659766
0.1262812560122258
0.1776358653376839
0.1223609568004922
0.08555955991919437
0.09372238287490259
0.1095568497977372
0.07913839729209203
0.1319889781847461
0.1449082362831371
0.08200754567893197
0.09920764504230552
0.1422154874638106
0.09501118173593467
0.1123646504463936
0.09831770575227784
0.0762154455477999
0.09020104250373194
0.1003124006855343
0.1221000800080612
0.1275470246544561
0.09523364174105205
0.03488771717922642
0.04015826225973425
0.05486494331891183
0.07864731757469517
0.1004735129524679
0.06740827279716803
0.05986696795669876
0.0650147182896544
0.002566690615532496
0.05420520695385
0.003165079242410811
-0.004506663995900545
0.03291605246314547
-0.01514741941448138
-0.03718833187914942
-0.08321114765384831
-0.01994227134773072
-0.01244692767693282
0.01785647300100861
0.03422023789431611
0.05529457603019299
0.09071505317199847
0.08760795894197081
0.09288614767276854
0.02967861910646068
0.02113996679854991
-0.02147656043430844
-0.0003179436093779942
0.04889634435396052
0.0587008645720337
0.006870562097690588
0.06967913182506183
0.04811381324134649
-0.01429579764546176
0.02165397746681664
-0.01262342651237864
-0.0259339005331103
-0.02387785785841757
0.009632302307116878
0.03314625538811131
0.02592717507988297
0.02733102576861878
0.00486822351414427
-0.01497092058066214
0.04298144947527625
0.03938337479741012
-0.05485638147155938
-0.03143454926902539
-0.04695443530990877
0.05329223744502046
0.06453138149047961
0.07863967392440528
0.05429722856275167
0.04747710709508634
0.03527128945127744
0.04106348885034171
-0.006539676450165014
-0.04815121256366558
-0.0721485024422084
-0.0237167455931103
-0.04769090598491906
-0.05286168653667675
0.03265527493864664
0.03957516093343572
0.0561614850997924
-0.02086288450685015
0.03660624801947185
0.04146244769090471
0.07261737086993376
0.07690585578358006
0.006885849398270373
-0.03057528384808948
-0.02726111618308281
-0.04944775434454615
-0.002381629932734222
0.00760703277107449
0.06256736042631496
0.05674448715815893
0.06302766700668805
0.03422023789431611
0.02430076511647139
-0.0122474978906175
-0.06146942950261951
-0.1112206590850942
-0.131105863615878
-0.1103307197950666
-0.1311135072661679
-0.1823300841798998
-0.1000582493463306
-0.01892189366148736
0.03415124650584252
0.08341149563722636
0.03689005576439913
0.01049156772805279
-0.01189459948765823
-0.0892564809271217
-0.0608863281763208
-0.08317273086653447
-0.1274386982799799
-0.169311111187538
-0.1535533785713989
-0.1482982200594031
-0.1084357893873075
-0.06432329058887966
-0.02682374055357958
0.03833232324207517
0.07149732792449882
0.003372152679016202
-0.04930202864612446
-0.03498656350928779
-0.04689308757172525
-0.09010035977954563
-0.1256358887490547
-0.08300397494931092
-0.05807078461106888
-0.01269241790085205
-0.01935152637114212
-0.05711949758123111
-0.006271156005817523
-0.02574975804737477
0.02974761049493428
0.001339140224751733
0.03993570298505849
-0.014664082616933
-0.02522810372881834
-0.06999269524201832
-0.08123183928910385
-0.1198973934395106
-0.09683610328859919
-0.1139364381232226
-0.04772157985401082
-0.04085539794711536
-0.03872262096572714
-0.0105136797497921
-0.02517439963929814
-0.09626838853081245
-0.1509526513593479
-0.1428436317627183
-0.1650993605822138
-0.1224137426929498
-0.1187236464045555
-0.1240247660862231
-0.04814356891337569
-0.04834299869969119
-0.05015355114883829
0.004147040139713945
-0.04046418202477444
0.03955977436492375
0.03346073700213034
-0.09343755766498056
-0.05137335862139697
-0.07388232058303361
-0.118524117350308
-0.10319601744545
-0.1098473829958918
-0.1226746194853809
-0.1245924808440096
-0.05873826389435279
-0.01048300588070034
-0.01092028224064499
-0.01626746235991631
-0.02833509868928743
-0.03286917309641136
-0.03607593258400438
-0.09215640245261197
-0.09247862698485308
-0.09593087669799155
-0.02806657824494013
-0.02274242834447067
-0.01793993276255802
-0.008434606856297502
0.02311927516329436
0.0737221265147889
0.0330849076483014
-0.02543517716542355
-0.0863718467038376
-0.09397459855204915
-0.1836419132597339
-0.1178950548543379
-0.104254712651075
-0.1230888656265237
-0.1663420990056421
-0.1000506056960407
-0.06198344017088605
-0.08075614614021896
-0.02014170113404604
-0.02978510908518556
-0.01110442472638071
-0.02879540526966053
0.01329172472479292
-0.07817844914696981
-0.07266251311047493
-0.1313283236209952
-0.1640252788064504
-0.1683214570051658
-0.09688216372620292
-0.09745752213427937
-0.04252786834975706
0.01741145372284188
0.03520229806117764
0.05438934943958553
0.0373886798625273
-0.01499395079946401
-0.009263198408141658
0.002443895869606878
-0.08251299449984606
-0.08996227773141384
-0.1150028762486959
-0.03951289499656325
-0.03189485584777191
0.002827468140031327
-0.008703127300644993
-0.01073613975490946
0.004676437378118849
0.01911459799457552
-0.07846225689189709
-0.1238944269579395
-0.09267041312087851
-0.0712738504543869
-0.09450389652089547
-0.06123922657928007
-0.04157658131991948
0.007008644145822568
0.05250206268211636
0.0868867755691667
0.09891609437915634
0.06795295733452632
0.05100609111492048
0.07425142448363523
0.002367161561284808
-0.001859975614177792
-0.03720361917972921
-0.03254694856417043
-0.0894559107134372
-0.1342128585779737
-0.04913327273052711
-0.03994242843828582
-0.06713883415575816
-0.01921344432301032
0.0635263903743748
0.0147724089914092
-0.03763325189101036
-0.01510135897687765
-0.06384759743999478
-0.09222539384271196
-0.125912052843692
-0.1199127800080224
-0.1121795897635955
-0.06779092687053009
-0.05909116229731206
-0.02061739428130453
0.005144387607155261
-0.01411939807794812
-0.01308373309112515
-0.07444229242259827
-0.07182627790996728
-0.09389786424372708
-0.1568751898883221
-0.1105915965874976
-0.1576346907805077
-0.1001119534342242
0.01539382783708938
0.02853554594059749
-0.002120753138676809
0.01188787403605729
0.08662599804466768
0.03978233363797311
0.03488771717922642
-0.05790967234413504
-0.06094767591613089
-0.1552871967122242
-0.1525099706663539
-0.161930918612376
-0.1486434748120724
-0.1455824410212749
-0.1383325875743962
-0.1174424911938133
-0.07386693401452164
-0.03578438192085522
-0.05519389330438029
-0.04675500552359327
-0.04340242106964637
-0.00222051766580056
-0.03004588661131097
-0.09272411721039871
-0.1318653645096902
-0.1150948978575978
-0.12081800659863
-0.0435098292470602
0.02324197064128798
0.006049614197762719
0.001001628390304438
0.01345283699172677
-9.538433470223233e-05
-0.002596446287561695
0.00611870485579471
-0.07650597874595449
-0.08823610324087851
-0.1183093009954807
-0.1559239028584843
-0.1193143913811441
-0.1213320172668966
-0.0767131514504919
-0.03200990767547545
0.005512573310694314
0.01851620936769702
0.02247482609881232
-0.008403932987205744
-0.02207494906118675
-0.06182997155586867
-0.07171886973255363
-0.1288963523261679
-0.1077223489327255
-0.107975482808561
-0.1321184983838991
-0.1033647733610474
-0.07662112984159022
0.0161150112098935
-0.007337594131291017
0.03870060821191984
0.01365236604597427
0.04118618432833532
0.009593984787735226
-0.05494840308046124
-0.02443018604769234
-0.05378229969579618
-0.07665944736259828
-0.1085201673459195
0.007491881675438765
0.05175020544022067
-0.009677444549284443
-0.01047526296085186
-0.06117023518918027
-0.01631352279914644
-0.02990016091451549
0.002351874260705023
-0.04398552239594508
-0.111964773408768
-0.1150795112874594
-0.1364991041743792
-0.1349953896889613
-0.185513813448691
-0.1070548696494416
-0.0008702717970263682
0.03534038010768304
0.01099029109573954
-0.05187208198908373
0.004753072416882153
-0.01407333764034439
-0.1100469120501393
-0.1122026199823974
-0.09258603516226672
-0.1665953321477833
-0.1668868828109326
-0.1262188908074212
-0.06526693396680096
-0.04449179014598954
-0.038415783001998
0.008466198924078214
0.009079974119468688
-0.0225813160791634
-0.05669760778979843
-0.04144614292370379
-0.079321522312833
-0.09480309083433472
-0.06618754712754678
-0.09207202449400019
-0.08380953628072681
-0.1034645378881711
-0.1004495645366037
-0.05541635331112404
0.01985881158618132
0.01874641229103628
-0.009309159577813387
-0.008971647744992485
-0.04173769358685314
-0.07299238129300595
-0.08464577148123446
-0.09145060564831982
-0.03387416421414276
-0.08533618171701463
-0.1097783916057918
0.02730035189952702
0.02997016976798365
-0.006079369869792102
0.02430840876676129
0.06374120672920208
0.06978654000247547
0.1113596593286622
0.05670616963715088
0.05104440863592852
0.004545998980276761
0.01847789184668898
-0.01945129089826587
-3.403659651871424e-05
0.009233442734486065
-0.03636748324715374
-0.04657850668977403
0.008312829575366634
0.03165792747120513
0.07183483975731973
0.05325391992563863
-0.03138848882979527
-0.06478359716925257
-0.09290051677628576
-0.1080445734649666
-0.08372515832211484
-0.0997820852516932
-0.1081135648550666
-0.04761417167659718
-0.0186994336547436
0.02374069400897473
-0.01173348722235078
-0.00031020068952952
0.01440412401993796
-0.004391612168196824
-0.0554470271802158
-0.1041703346924633
-0.1048378139773736
-0.01176416109144254
-0.02567302373905289
-0.03972771135139054
0.002413221998888541
-0.03118131612525769
-0.02344058149847292
0.04727757804083883
0.07946052255640096
0.06652597715743025
-0.03710395392053765
-0.07297699472449397
-0.09092120841154132
-0.1100775859192311
-0.107200694614169
-0.1240247660862231
-0.05549308761781954
-0.002059405400493291
-0.07319181107932143
-0.06710041736681793
-0.01839249642308245
0.05606172057266865
0.1325951097298465
0.1262812560122258
0.04855873325158103
0.00835879074666457
-0.06047208203517801
-0.1151025415078877
-0.09118972885426241
-0.05477200351294761
-0.06878053141974952
-0.03352890946147338
-0.06001941910672139
0.02104794518964824
0.01619938916850528
-0.006900218501787783
-0.02192157971247499
-0.08492957922616173
-0.02040257792647724
-0.04885700936795773
-0.06071757226072363
-0.07390525153390329
-0.04360959377418395
-0.08514439558098902
-0.06753769372838897
-0.04901047798460149
-0.03497882058943932
-0.04664759734617963
-0.04383205378092752
0.002259753383871164
-0.01557705212576254
-0.05455718715812032
-0.005465693942333818
0.01743448394164374
-0.01586085986906342
0.001415874533073617
-0.02890281344707417
-0.04611055645911122
-0.08497563966376528
-0.05322997150814781
-0.007122777774837151
0.00657901143454123
0.009793414574050724
0.02968626275675076
0.06687123190847323
0.0161150112098935
-0.02305700922642189
-0.04453020693330337
-0.02798994320617664
-0.0001184145551304916
-0.0102375156551549
0.02587347099036295
0.009601628438025119
0.006041970547472826
-0.00790530888745118
-0.01731087026658775
-0.06448440285581332
-0.1005109122747872
-0.07435027081369643
0.004960245121419732
0.02592717507988297
0.02944841618149503
0.02357958174366728
-0.0159375941773853
-0.002903284251290837
-0.0159452378276752
0.0005643520303597856
0.02315759268267601
-0.02213639606730246
-0.08627982509493592
-0.090322819784663
-0.01518573693548943
-0.02873405752985043
-0.08677844919469049
0.006195439164116781
-0.01678911668009914
-0.0443153905784759
-0.07207176813388651
-0.04949381478214988
-0.05074429612542671
-0.07915276639560925
-0.0729463208554022
-0.08216009609851337
-0.0664406810017559
-0.02137689517511669
0.00201426315832554
0.0765376700816674
0.06420151330794861
0.04120921454713719
0.04707814825452334
0.04054183453015889
0.02790648344462742
-0.03481770832413186
-0.09319206743943512
-0.05284629996816478
-0.002849580161770819
-0.1290420780245896
-0.1076686448448318
-0.09283916903810224
-0.1507148047857186
-0.102889179481721
-0.07372120831772634
0.03328433743461671
0.03158883681317314
0.05880827274944735
0.05020052978350458
0.04868917164942294
-0.01584547330055145
0.01247851974308713
0.08092591952243727
0.06195368449885685
0.07398290403928774
0.07813330690642864
0.03924529275090471
0.03448875833866342
-0.03721136209795129
-0.0663102426055404
-0.02746818961968802
-0.006624054408776792
-0.08280454516299542
-0.1129390906557811
-0.0392903357235137
-0.0871006737269316
-0.1193680954706641
-0.07670550780020201
-0.01983486317031689
-0.02601053557187379
-0.03368237807811715
-0.0207631199797264
-0.03484848146115582
0.002574334265822388
-0.0424357474729232
-0.05505581125787488
-0.04366329786370397
-0.06706974349772617
-0.08190696222267785
0.003433599685131909
-0.02361698106598655
-0.01675079915909109
-0.02869574001046878
0.0558929646554451
0.0382479452834634
-0.01329854944595244
-0.01032189361376668
0.008612023888805699
0.02002756750340506
-0.02159935518023406
0.01181113972773522
-0.03182576518973992
-0.03516296307517485
-0.01714975799965409
-0.04781370073084468
-0.09139690156042619
-0.06277361493378997
-0.01066704909687747
-0.003685815363904866
-0.0053428991964082
-0.06628721238511213
-0.005795562124864827
0.02570461580520721
0.05346099336224402
0.02779907526721377
0.07451994492798272
0.02576606281294931
-0.00222051766580056
0.02057989569105325
-0.01116577246456422
-0.04506724782199818
-0.04502118738276805
-0.06267385040666622
-0.00495168327406728
-0.004529694214702412
0.02637209509011752
-0.01842326956173279
0.02412426628102576
0.03903047639607724
0.009271760255494109
0.0506608363638775
0.06772275441118707
0.1176582257457033
0.07288589131428125
0.04705511803572147
0.0990082152559902
0.04104810228020334
0.05853200938687778
0.01286983493336024
-0.03665893464237091
0.01577740010914041
-0.02158396861172208
-0.03521666716469487
-0.004422286037288769
-0.005166499628894567
0.03616887238996862
-0.008910300005182389
0.01641420552333275
0.0263107473503076
0.02539013419118817
0.07643790555454347
0.09676803009718815
0.1455679726498255
0.06361841198165008
0.01428142854194435
0.0770132639609937
0.07596221240565858
0.03165028382091524
0.03883104660976192
0.03327669378432681
0.03922990618239273
0.02937942479302162
0.03480333922061464
0.01319970311589125
-0.003148774475209884
-0.04114694861026472
-0.08008102320501877
-0.05148076679881062
0.003126662453470577
-0.03385877764400439
-0.05504042468936291
-0.06247442062035072
-0.01208638562368365
0.01573908258813236
-0.00149169064270655
-0.01109668180815862
0.01674407370586357
-0.01296093834519954
-0.01971206842276488
-0.05140403249048874
-0.0382163532156825
0.02896517865187883
0.004561286280856731
0.02796018753414744
0.008351147096374679
-0.02599524827129382
0.02184576360284206
-0.009547006151442541
-0.04525903395802378
-0.02636353324276506
-0.0006630990924887882
-0.004284203990783181
-0.01897559774938098
-0.02100096655335556
-0.02193686701305496
-0.02743751574896986
-0.06588835281410772
-0.01749491348276489
-0.04825097709078933
0.008941892072963101
0.01586952098597427
-0.01695797186362849
0.04406317490132953
0.0380485154971479
0.04292774538738262
0.08463894676007494
0.0569055994234662
0.06258274699482692
0.0606571427179761
-0.01377414332690532
-0.0001031272529243137
0.07684450804539636
0.08932639051428405
0.07242558473390816
0.04762283279188163
0.03250944997229258
0.07116745974196782
0.09600852920337599
0.1077693275690182
0.1176735130462831
0.07300858679227468
0.1294419550622151
0.1020078020390457
0.06169280770642565
0.01549359236421313
0.005512573310694314
0.03221799857870198
0.00769905437997616
0.04363354219167476
0.01795613826020036
0.02433143898556315
0.02848184185270387
0.002121671335739368
0.01234818061480381
-0.0207631199797264
0.007791075988878015
-0.0117871913102444
0.0408640590640264
0.02539777784147806
0.04915722114639154
0.0580333852887496
0.02568932850462724
-0.003647398574964632
0.04705511803572147
0.02571235872505568
-0.01539290964002682
-0.03533171899239858
-0.0243227778702787
-0.01441094874109748
-0.0317029704438143
-0.03489444263245393
-0.0001031272529243137
-0.0298310702564835
-0.032976482005893
0.01881540368113627
0.005129001038643287
-0.02459129831299961
-0.03896046754098288
0.01319205946560136
0.04206847996644671
0.06309675766309346
0.04388667606588371
0.04997042612809733
0.02246718244852242
0.0291262909171861
0.03063754978496195
0.03245574588439894
0.02461524673049043
0.01367539626477614
0.004300508756357714
-0.04392407538820298
0.02384810218638837
0.01170373155032158
0.0334224194811223
0.03782605549203053
-0.0302223854467566
-0.05427328014526085
-0.1179487589438579
-0.09710462373294668
-0.07123553293337885
-0.0139966033320225
-0.05741869189467036
0.03981300750706487
-0.0133292233166706
-0.04346376880945646
-0.002772845855075327
-0.01009943360864931
-0.03320668492923226
-0.07580018194166235
0.03254786676123281
0.06330383109969885
0.08138612683325179
0.06974812321516163
0.09653018352193261
0.05377557424419525
0.07068412294279304
0.04871984551851469
-0.01266938768205018
-0.009224781619201424
-0.03223236768059282
0.02621862647510014
0.0453596174142779
0.06260577721525519
0.0760850071515842
0.0759392814547889
0.09614661124988158
0.1165917876218562
0.2043489342559814
0.2396081998645475
0.2553430015298167
0.2481161783017401
0.2117751872687472
0.1704781327692657
0.2758879424272889
0.2569617678429384
0.3112700027817805
0.3342238847552781
0.3044575249644051
0.2476789019417955
0.244970766553957
0.3092063164567979
0.3272579383212589
0.2925432579837455
0.3034908513660555
0.2784349655498199
0.3200695318821223
0.2443954081458805
0.2324428236442128
0.2654160421922374
0.2792864880509073
0.2631682133831457
0.1896421539272453
0.2829459104685834
0.2455691551792089
0.2281773689493683
0.193807943362898
0.1453378689927918
0.07791084690131127
0.1642179831395384
0.1617476943253293
0.1499409347900156
0.1423918870296978
0.1366150742007717
0.181755594335733
0.201847872303122
0.206757875332007
0.1598527639175704
0.1612643575261545
0.1764697619546454
0.1509151527690966
0.1081605434913593
0.09544081444721583
0.09393719922972987
0.1298409139027781
0.1101015343367219
0.04717791278164709
0.05896938501638101
0.07886213392952246
0.07531011968926024
0.1154717446764213
0.1171518587277265
0.03960583480252748
0.1264193380587312
0.1781959364451807
0.172779665666251
0.1472634732696425
0.1360090419236035
0.1475013198448982
0.1038874451462249
0.1354872883354885
0.1351958369418977
0.145644706956521
0.1528100831768555
0.1679848137346283
0.1803133268564306
0.1519815908945699
0.1400673239139104
0.1479616264236447
0.1395610561638659
0.126971666248006
0.09465063968431191
0.06781487528802092
-0.001744824518542067
-0.02082446771790992
0.002482312656920533
0.03793336440151217
0.01335317173253502
0.1093496770931996
0.1171825325968184
0.04397869767478556
0.07585480422824493
0.06086421615458149
0.06275914656234056
0.1406273950197807
0.1130628036003958
0.06237557429028953
0.1604588954626708
0.2033746170073418
0.1221691706644668
0.09238742430508179
0.1328943040432858
0.1135922008371744
0.08493824034144619
0.1217702118255302
0.1234887426641492
0.1071172348526198
0.0377876387030903
0.01978207727785944
0.07588557736526888
0.09602381650395596
0.1103086077733273
0.1520505822830433
0.1035728642642737
0.06298170583538992
0.1411414056880472
0.1466496980742522
0.05981326386717856
0.1153873667178095
0.07903098911467839
0.1135461403995706
0.04822122141876013
0.01920671887140938
0.01901493273538378
-0.04016498771296158
-0.03087447816152854
-0.01566907373466421
0.05297001291277935
0.1486827105285166
0.1156481442423085
0.04572025873383286
0.001899211330622003
-0.03566933009315149
-0.04892610002598972
0.007162013492907755
0.04720084373251695
0.09569394832142496
0.09903888912508196
0.04534433011369812
0.04852805938248927
0.03434303264024173
0.08068033002895965
0.09086842252071024
0.05784924280301407
0.09834073597107972
0.05967518182067315
0.072862861093853
0.04746936417686426
0.0334224194811223
-0.03429605400557544
0.02839746389409209
0.06887357049364594
0.04303515356479626
0.08382574177836916
0.1061966216935002
0.06593523218084182
0.05526390215947484
0.08320442220062098
0.07790320325102137
0.05539434055731693
0.04682491511075582
0.05524087194067297
0.02176138564423028
0.02233674405068034
-0.04475266694004713
0.0008481597752870616
0.0788929070681728
0.05113652951276238
0.09863228663422907
0.06432420878594222
0.09402922083863173
0.08725506054063793
0.04606541421857005
-0.02447624648529607
0.101915780430144
0.1357788389986377
0.1302014559544009
0.06361076833136019
0.08621939555381478
0.07183483975731973
0.0300008436387018
0.0813784831829619
0.1427678156514588
0.1085825325507239
0.05717411986781369
0.04898072231094591
0.03926832296970658
0.03429697220263799
-0.005818592345293086
-0.00304136629779624
-0.02082446771790992
-0.01072075318639749
0.01161161067348772
0.02279705063105343
-0.009063669353894155
0.003226426980594329
-0.03184115175987829
0.08305859723589348
0.1722273374786028
0.2233211692795621
0.2076170414833844
0.1334620188010725
0.06253668655722319
0.05546333194579034
0.04742340300556632
0.03539408419720306
0.1091655346090905
0.1258822971716629
0.07613106759081451
0.06150866522069012
0.02063359978057327
0.07370673994627693
0.1020615061285658
0.07972139935045856
0.0772817844053412
0.05751173096856678
0.08890450072285137
0.06779948871950894
0.1243939692547567
0.09613896759959169
0.104201926760244
0.07432051514166722
0.01263198835973109
0.02768392417157805
0.01936783113671665
0.07903098911467839
-0.02435345173937046
-0.02919436411022334
-0.05728060984816496
-0.06376321948300939
-0.07125082023395864
-0.08434657716779521
-0.02668565850707399
-0.003892988068442261
0.01115904701133689
0.04778394505881548
0.04322693970082187
0.01444254080887819
0.03982065115735477
0.1007803509161971
0.07704393783171186
0.07749660076016848
0.0293947120936014
0.03101347840672309
0.03239439814458903
-0.03996545865871408
0.01535551031770773
0.05643764919442978
0.04123988841622895
0.01020001706490362
0.02901113982155037
0.02586572807214087
0.02098649818190614
0.06155472565829385
0.08709394827370427
0.09550990510362142
0.0906306752133867
0.09542542787707746
0.09386046492140798
0.03193409156584252
0.04046510022346339
0.06219143180455382
0.1089354309520568
0.09560957036281317
0.113630518356556
0.05142798090797955
-0.02021843544074153
-0.03125805043357976
-0.02918672045993345
-0.02887978322664591
0.01815566731444786
0.0273847298581388
0.1185097482467907
0.1070020837569841
0.06771511076089717
0.09214193408116256
0.03558587033322867
0.09179677859805176
0.08572067218612803
0.08758492872316895
0.1226755376824434
0.1069407360188006
0.02305792742348445
-0.01043694544147021
-0.0142574801260801
-0.04536644213543743
-0.02012631456390767
0.04046510022346339
0.03947539640631197
0.03742709665146753
0.00701628779611246
0.003602355602355463
-0.02692350508070333
0.0009633108709227868
0.04776091483838722
0.03293143903328383
0.06623452576221307
0.003379895597238283
0.07817936734565877
0.02805220914304911
0.03685173824339108
0.02655623757585323
0.01399752152908506
-0.008473023645237736
0.03349151013915429
0.03900744617564898
0.01468803103279724
0.04868917164942294
0.06450070762138786
0.01062964977455838
-0.01035256748285844
-0.01111971202696049
0.01111298657373316
0.002574334265822388
-0.0268698009928097
-0.04315693084572732
-0.07863875572734272
-0.09563168238455248
-0.04620257806801289
0.05902298983634263
0.1011025754484382
0.1351804503717594
0.05526390215947484
-0.001307548156971021
-0.01477149079434664
0.04595036239086651
0.02010430181010055
0.0007791683851870733
0.03566260463992416
-0.008672453431553234
0.02354126422265923
0.05250206268211636
0.004515325111185002
0.01420469423362246
0.03932967070951649
0.01478779555992117
0.06334224788863908
0.05067622293238947
-0.009708118418376387
-0.06176862381605858
-0.05007681684051641
0.001178127225750075
0.008811453675121197
0.1024221474481206
0.08163935997701931
0.05697469008149819
0.04198410200946132
0.007169756411129837
-0.05224791134128628
0.0004262699838541978
0.02414729649982763
0.05712041577992007
0.113300650174025
0.0784939482276098
0.05224118588968534
-0.02377044968100393
-0.02722269939414258
0.001354526793263707
0.1107843009205858
0.1299713522989936
0.1315210279540833
0.01091355678741766
-0.01242389745813095
-0.00192132335236131
0.0175879525582877
0.03889239434794545
0.007783432338588122
-0.002320282192924311
0.0314814286357595
0.06813709982026203
-0.02207494906118675
0.0681601300390639
0.03273200924696852
0.05832493595027257
0.06134755295375627
0.1049461403518498
0.1182029102830616
0.1144206931194599
0.1066569282738733
0.1086745541596258
0.1100631175477816
0.06575883261495459
0.02505252309043508
0.06901165254177774
0.193531779269887
0.09916158460307539
0.1788019687223489
0.1865965067049595
0.1229363152085688
0.1714600936665686
0.1287054843888312
0.1097716661541909
0.2183191446417751
0.2584040353206145
0.238304014433377
0.2485151371423031
0.2112534336822586
0.1702939902835299
0.1784874871083299
0.1496417404765763
0.24308357906442
0.1811419184082747
0.1251688567170808
0.07343057585163955
0.01599221646396788
0.04165423382530392
0.08608895715759927
0.08048090024264415
0.1197986463773814
0.04189972405084936
0.03046879386773821
0.05451968856786904
0.06613476123508932
0.09406753835801338
0.1026522511035279
0.1370370632601366
0.1404279652334653
0.1393155659383203
0.1315364145242217
0.07184248340760963
0.01744222685986583
0.1265650637571531
0.07236423699572464
0.1254219905912899
0.1205273741325432
0.1910537475358294
0.1552650846904848
0.06780723163773103
0.05735061870325932
0.06453138149047961
0.0476458630106835
0.05226421610848721
0.05348402358104588
0.04816751732924011
0.05892332457715088
-0.0007475763190327544
-0.01695797186362849
0.004822163074914144
-0.03919067046432213
0.06403265812441926
0.1394689352870321
0.08994780935996442
0.09243348474431191
0.04170793791482394
0.04143177382018656
0.05527918946005463
0.1159550814739697
0.0484436814238775
0.08295118905847984
0.1559632378444871
0.1585946389256299
0.05021591635364295
0.02276637676196149
0.02820567775806667
0.1555412487851222
0.1631977047212274
0.2348363781517264
0.2282693905582702
0.1764238007833473
0.2042645562973697
0.2539927556594161
0.2418100675023413
0.1203740047854579
0.2124962713736191
0.1654762074010373
0.1845328203816033
0.1547434303719284
0.108122225970351
0.08318139198181911
0.05190367405523805
0.07501866829566947
0.0644162303948439
0.03548610580610492
-0.00449137669532076
0.009532637047925315
0.06025054022712321
-0.005511655113631754
-0.0154005532903169
0.004937214902617866
0.0161916462502832
-0.008012717064864824
-0.03143454926902539
-0.04076337633821369
-0.04764494481362112
-0.05583834237048891
-0.05496378964897321
0.003364509028726309
-0.03099717363952216
0.04218353179577664
0.01016934319581186
0.024492551252497
-0.007889922318939206
0.01019237341461373
0.06928781663478872
0.07051526775763729
0.02048787408215158
-0.04690073122201514
-0.009731148637178069
-0.04650177238145214
-0.01155698838690514
-0.06198344017088605
-0.01169507043341055
-0.005519398031853836
-0.008173730063866482
0.01735010598303197
-0.03275402200077564
-0.06977023523690094
-0.04907956864100709
-0.05673592531080648
-0.04360185085596187
0.03526364580098755
0.002420865649178434
-0.005964318042088381
0.05263250107833205
0.05853975230672625
-0.02811263868417025
0.03037677225883654
0.09046956294807944
0.01691282962308732
0.03978233363797311
0.04926453005587318
0.04061856883848077
-0.009508688632060889
-0.02515901307078635
-0.0006630990924887882
0.07929950955902569
0.05781092528200584
0.04306582743388802
0.0222216922229768
0.05993595934517217
0.07725875418653932
0.05860110004490977
0.12388760223678
0.1487440582683266
0.06245230859861142
0.1069177057983721
0.1421617833742906
0.1335233665392561
0.134244450644128
0.02146219133079103
0.07235649407587616
0.013299467643015
0.0672932209694645
0.0724562586030001
0.08578976284416003
0.1118046786084553
0.04927991662438515
0.08146286114157367
0.1296874452861342
0.02667128940355677
0.007683767079396375
0.03471896126200286
0.07095264338714054
0.08885844028524764
0.08766930668178072
0.1366533917201536
0.09761190894798588
0.1101168216373017
0.08466971989872528
0.09771167347510963
0.0623909608588015
0.05451968856786904
0.03922990618239273
-0.0307670699841149
-0.02680080960270971
-0.08216773974880326
-0.00846528072701584
-0.02872641387956054
0.02545148193099808
0.09633839738590701
0.07206504268228557
0.08552124239981272
0.07369909629598703
0.06553637260821082
0.05298539948129132
0.02875800594734125
-0.01072849610461957
-0.0317107133620362
-0.01068243566538944
0.006456216688615612
-0.04410821787393851
-0.01778646414591406
0.03228698996717539
0.01820172775367799
0.009540280698215208
0.05280125699555561
0.04150840886057644
0.0437485940193783
-0.0180933021096432
0.028857770474465
0.01371371378578418
0.06273611634353869
0.06504539216037254
0.02097885453161625
0.02711620941379131
0.05466551353259652
0.09896215481676007
0.09330039381391132
0.08979444001287905
0.06968677547535172
0.08437816923557592
0.1709997870878221
0.1262275519227058
0.08051157411336247
0.0682367650794536
0.06778420141730276
0.06888885779422572
0.05297765656306924
0.0320108258741644
0.04021960999791777
0.132065712493068
0.1216090995585965
0.104777285166694
0.1174434093908758
0.1035728642642737
0.08944918526183607
0.1106385752237903
0.09152825815370427
0.1775514873790721
0.1435886642834547
0.1360012990053815
0.1964546317446207
0.1409265893332199
0.1561013198909925
0.166573220126044
0.1102933204727475
0.05411308607701615
0.03732733212434378
0.02299648041736875
0.01514069396288044
0.04647201670942294
0.1104620763883446
0.02964030158545264
0.0232880310805181
0.01834745345047328
0.01286219128307035
0.05873918209141536
0.1004811566027578
0.05147404134558328
-0.01618308440293074
0.04715488256284522
0.06532919990367343
0.1332778763153368
0.1528100831768555
0.144915879933427
0.1408191811558063
0.2159408774364679
0.1935700967892688
0.2711084770641779
0.2884542028547883
0.2288524918845687
0.1816481861583192
0.1251841440176606
0.1047926717368324
0.0743972494499891
0.1256521935162556
0.0383860273299688
0.01389785626989332
-0.01183315248154253
0.03567789194213034
0.1130858338191975
0.1246778762676161
0.1642179831395384
0.09396787309882162
0.04481493287529321
0.05339200197214421
0.08582808036354186
0.1714908668052189
0.124110161511456
0.09165095363169788
0.07615399854168418
0.1107612707017839
0.1444479297043905
0.04743869030614611
0.06219917472440229
0.07308532110059657
0.07694427257252029
0.06176954201312114
0.06825979529825546
-0.001115762020945415
-0.04660153690857589
-0.02941682411534071
-0.01729548369807578
0.06526020851520002
0.007162013492907755
0.05166582748160889
0.05953700050460917
0.08934942073471232
0.04926453005587318
0.03440438038005164
0.03620728917890885
-0.04723059940454615
-0.07135822841137228
-0.01938984389052377
0.0108828829183259
0.02095582431281438
-0.02890281344707417
-0.01797825028193967
-0.03662826077327915
-0.009332189796615252
0.003310804939206291
0.04826728185636386
-0.01115038589605225
-0.0369351980049403
-0.0008242113577962425
0.04473829783652972
0.01828610571228977
-0.03274637835048574
0.04103281497962356
0.06831349938777567
0.02382507196758651
0.02866598433843958
-0.003010692428704481
-0.04789807868945646
-0.03678172938829653
-0.001867619264467684
0.0422756526726105
0.05866244778471986
0.01573133966991028
-0.02609501279841776
0.06302002335639798
0.05109811272382215
0.02585808442185098
0.03010060816582555
-0.01873775117575183
-0.02602592214038576
-0.04341006471993626
-0.0302223854467566
0.009041656600087036
0.06549795582089717
0.1325029888530127
0.09810288939745056
0.1014017697618774
0.1419392241012412
0.1544058192711753
0.1264269817090211
0.08923436890538239
0.009494220260611475
0.02902652639006235
-0.04269662426535441
-0.03128872430267152
0.07941456138672942
0.07065344907370129
0.09366093586716048
0.09241809817579993
0.1103623118612209
0.05336132810305245
0.0203344054671342
0.02467659446867395
-0.001430342902896639
-0.06915646004151066
-0.08801364323576115
-0.0492713547770327
0.04637235145023119
0.1031816483419328
0.03801009870983406
0.04244440858820785
0.0765376700816674
0.03703578146119461
-0.003716489232996625
-0.006186778047205747
0.01482611307930283
0.01434277628175444
-0.03177970475213619
-0.01383549106508884
-0.02846553708550312
-0.04112391839146285
-0.004813601227561692
-0.04573462783735009
-0.01642093097656008
0.02535946032209641
-0.00713806507704333
-0.06691637415064079
-0.06672448874668319
-0.05829324461618606
-0.03248550155642833
-0.04024936566994697
-0.0264708421522467
0.02556653375870162
-0.02115433590044093
0.01190316133663708
0.02701654415459975
0.0480447225833145
0.01406661218711706
0.0005413218115579192
-0.05386667765440796
-0.02642488098094858
-0.01348259266375597
0.00799824869341541
0.02803682257291074
-0.01068243566538944
-0.008518984814909465
-0.006631797326998873
0.07991318548648398
0.08499194443096621
0.04611911830646367
-0.02219774380711237
-0.02697720917022335
0.02395551036380202
0.05013918204532106
0.09577068262974683
0.1235040299663554
0.07222615494759284
0.06936455094311061
0.1037646503986729
0.1588938332390691
0.1492121077669216
0.1840647708830083
0.1942528633747589
0.1377965641523224
0.1445016337922842
0.1363235235376226
0.1160164292137797
0.07708999826931559
0.0270472180253179
-0.02532012533609362
-0.04794413912706019
-0.03668196486117278
0.01112837314224513
0.01374438765487594
0.04004311116409853
0.06846696800279305
0.09808760209687077
0.055225485372161
0.07107533886513397
0.04507580966935062
-0.001023740412043745
0.02125501862625364
0.08229145269179143
0.1282221475896564
0.1565462399028536
0.1248696624036416
0.08919605138600073
0.149027965281186
0.1837272590501874
0.1013173918032655
0.141647772706024
0.1722963288687026
0.1380880155475395
0.1220004147488694
0.1482224039497701
0.07883920297865278
0.04919553866739958
0.1206041084408651
0.1318969565758445
0.08816803004946748
0.08323509606971273
0.02771459804066981
0.06983250117377342
0.1388629030098637
0.0768828255647782
0.06216075793546206
0.09153590180399417
0.1758253128885368
0.1096719016270671
0.1041251924519221
0.07566301809221951
0.09562495693132496
0.1054601510201165
0.006916523268988709
-0.01382784741479895
0.07663733534085897
0.121064415021238
0.1396761079915695
0.1921661468309744
0.09290143497497472
0.131666753652505
0.1696803143560718
0.1255984894267356
0.03916855844258282
-0.01026818952424666
0.02747685073497266
0.1005425043425679
0.1209417195416182
0.08832914231640132
0.1661205571975874
0.202315921801717
0.1932402286067378
0.1806355513902981
0.1470179830457234
0.1485829460013929
0.1094801154910417
0.1381186894166313
0.1570526069208303
0.2231446704441162
0.2107778398013059
0.04503749214996897
0.03441976694856361
0.01523271557015572
0.120228179819104
0.1116895275111932
0.1400979977830022
0.1555336051348323
0.1383335057714588
0.14308239653341
0.2096347666370691
0.2077014194419962
0.1629751454481778
0.1175277873494876
0.1504165286693419
0.1587096907533336
0.166573220126044
0.1550809422047493
0.1160777769535897
0.08914234729810711
0.1408268248060962
0.1843332913273558
0.1564542182939518
0.1914143888570107
0.1260357657883066
0.1324570276833411
0.1538611347321906
0.1861592303450149
0.2679707089650583
0.2409968625206355
0.2215336470492166
0.1942528633747589
0.2756117783326515
0.3512935457208098
0.3689308221745696
0.2885923841708524
0.2362403281100208
0.2913234505111869
0.3414583516320184
0.349306494436217
0.3037824020292047
0.286482637408266
0.2685537110234248
0.2203368697954598
0.2825316643274406
0.2950980240244986
0.2769389939826238
0.2966170258104966
0.3454783161013172
0.3080478567240492
0.3246802413296361
0.3345384656372293
0.3593949216671495
0.308070886942851
0.2698426091523891
0.3233376391095255
0.3260994785885103
0.3444272645459823
0.3730812250417103
0.3388345942011655
0.2796471293720887
0.2728959000249648
0.3619495884399704
0.4114016237090061
0.3598091678082923
0.2921827159304964
0.3192870007711349
0.4188739371593755
0.3921378380222763
0.4157361690602561
0.2830609622962871
0.3323365979978091
0.3659465226920939
0.3890001691910888
0.3739098165919281
0.2445565204111878
0.1944830662980984
0.236132919932607
0.2232367913209501
0.2914923056947162
0.2409661886515438
0.2326499963487502
0.242700006792369
0.2459681140197719
0.2409124845636501
0.2407206984276245
0.2200606064328904
0.1462507392336892
0.1358862471760515
0.2663519426519368
0.1986258255149492
0.2250396008502489
0.1398372202568768
0.1206884863994769
0.1368222469053093
0.1563314235480261
0.1628600936204743
0.1414099261323947
0.09951448300603466
0.1429672454377743
0.07255602313012385
0.1836735549622938
0.1436577549414866
0.1340297335572327
0.1637117153894939
0.1050305183104617
0.1105464543469564
0.1452381044656681
0.08694047965868672
0.08850554188228837
0.09949145278560639
0.08905022642127325
0.03965189524175761
0.1295877800269426
0.1502784466228365
0.1609421329939134
0.225814488312573
0.1878009276090062
0.2039269451966166
0.2370305028712981
0.1831058402045072
0.1554951883458921
0.2075787239640027
0.1903940111707675
0.2727195004590775
0.2487299534987568
0.1707159793428948
0.1198446075486793
0.08313533154258898
0.1484219330040176
0.1257442151251574
0.1837349027004773
0.1022380049623851
0.06618082167431945
0.1073857552969671
0.1050151317419497
0.2020857188783777
0.198180806235156
0.1037646503986729
0.02057225204076336
0.02407820584179563
0.001646077456412879
0.118532778467219
0.05146639769529339
0.05601575940299711
0.05823281507343871
0.1623077654311995
0.2128952302141821
0.1817096331644349
0.2119822607053526
0.139737455729753
0.2002061750391306
0.1998226027670796
0.2393090055511082
0.2373604703233877
0.2892060600983106
0.3008824805053408
0.2511312509228661
0.2655541242387428
0.294852434531021
0.2968547731161937
0.2028069022511816
0.1574515657613933
0.2086297755193377
0.2383961353102109
0.3066516496839768
0.2305019320667822
0.2219785670594512
0.1645249203711997
0.1771833016771595
0.1992395014424075
0.194575087907
0.1440566145141174
0.08831375574626295
0.09398316039940161
0.1414482436517764
0.1620085711177605
0.1225144254171362
0.1368835946434928
0.1538304608630989
0.1106155450049884
0.1235194165348674
0.1111141691047432
0.2005743607426697
0.2627231941033525
0.193807943362898
0.1637039724712719
0.165921127411272
0.2078165705376319
0.1855991592375182
0.1783109882728843
0.1817172768147248
0.19165987908093
0.1017929856842184
0.08410964879122843
0.1019388106489458
0.09656085739265076
0.1578197514633059
0.1696879580063617
0.2082154301102629
0.2340155295197307
0.2104172977496831
0.1428905111294524
0.08598154897855924
0.09011666454512017
0.07781118164211971
0.1064421119190458
0.1332011420070149
0.1687673448472423
0.2160252553950796
0.1808427240948355
0.2449400926832388
0.2082998080688747
0.1284984109522258
0.1571906889673357
0.1910230736667376
0.2231293831435364
0.2688529053352377
0.2659529838113738
0.3258463447126748
0.280575386181498
0.2283078073472104
0.2438430799566058
0.2267657753407842
0.2116447488725317
0.1954880574158296
0.2376903385059187
0.2687608837279622
0.2689909873833695
0.2333020890651487
0.29234382819743
0.2776141169178242
0.3507334746133131
0.3704652105290793
0.3324209759564209
0.3295364409994426
0.2866360067553512
0.3448799274744389
0.3009745021126163
0.2236126206731527
0.2043105174686676
0.1894964282304498
0.2628766627199963
0.2761180460826961
0.2972460883064666
0.2116677790913335
0.2362557146785326
0.292374502066522
0.3728971818239067
0.3227392504842733
0.3758354208687789
0.3466061019649743
0.3656012679394245
0.3726132748110475
0.3007750723279272
0.2898198352937009
0.2227150377344615
0.2098648702924763
0.1611569493487409
0.2393704525572239
0.2720213473050754
0.305853732002851
0.3189954501079855
0.2856003417685282
0.2273948378383809
0.2281926562499483
0.2013492482033674
0.1786638866742171
0.2690600780414015
0.2951286978935904
0.2587339035031455
0.2831683704737007
0.2699500173298027
0.3115461668747915
0.3456777458876327
0.2838971974967948
0.3449719490833406
0.3613358132445801
0.4128362475363922
0.3640976527219386
0.3010435927706483
0.255603878322248
0.2479934828237465
0.3815892034805293
0.3457085190262831
0.4277731315205356
0.353687100226697
0.2753662881087325
0.2853932683319228
0.3138937602126334
0.3507488611818251
0.3451101303994046
0.2931416466089975
0.2334247845431423
0.2545297965481109
0.3500353214593108
0.3674118203885716
0.4280416519648829
0.3626630288945524
0.3074035069274991
0.3285160633131992
0.3190952146351093
0.327234908102457
0.3405914425607926
0.3066669369845568
0.2918374611794534
0.2903262023116776
0.2794399566675513
0.3635606118348702
0.4245203115937125
0.3809371107641308
0.4057015451867756
0.2601915575493333
0.2389331761972793
0.3051479352001852
0.2904258675708693
0.16139479592237
0.2393474223384221
0.2883698248961766
0.3212815964364591
0.3257772540546428
0.2995322346349402
0.2978290903648332
0.2501491907560046
0.2963637926667289
0.3042657388283797
0.2674873721658835
0.17626268851804
0.2253924992532082
0.1223993735894324
0.187524763514369
0.1762242717290998
0.2099416046007982
0.261549447070024
0.2148208344910329
0.2698809266733971
0.2977063948852132
0.319179592593721
0.2741310940660354
0.2014949739017891
0.2463363989912432
0.2299648911797137
0.240797333466388
0.2174445919218858
0.205177426538267
0.2150126206270584
0.2309929125162468
0.1895117155310298
0.3189954501079855
0.2391172194150828
0.2509623957377103
0.2457609413152345
0.2110387165953633
0.308208968990983
0.3981831712971761
0.2765783526614427
0.3101499598363456
0.2401682709704178
0.2313458109192061
0.3034832077157656
0.2522896113893091
0.2631221529439153
0.3473732465090763
0.3729968470830985
0.4099132957921001
0.3876882408433227
0.3434759775177709
0.4094683757818653
0.4002546005387543
0.4073969465386607
0.3384893394501226
0.3939253602526215
0.3543928970309891
0.2321283420301937
0.2027762283804635
0.1953959365389957
0.2367850126473791
0.2074328989976489
0.2621708659157042
0.274752512913342
0.2847104024785005
0.2258988662711848
0.1663431164706367
0.1721199293011892
0.1573518012342693
0.05247903246331468
0.07772670441557575
0.1230974274755025
0.157735373504694
0.1352034805921876
0.06136293952226825
0.02599616646835638
0.05098306089611861
0.06605802692676745
0.0747424049330999
0.07510304625265486
0.04456179900108409
0.1047619978661142
0.02048787408215158
0.04934900728241715
0.06074152067658806
0.06949498933932612
0.04628797349161941
0.03203385609296627
0.0397286295484531
0.0243697565049448
0.02001992385311517
0.04436236921476859
0.01304623450087387
0.04250575632801776
0.03368329627517971
0.04488402353332521
0.124355651735375
0.1281147394122428
0.04074890796676427
0.02444649081326669
0.03859320003450619
0.08716303893173627
-0.01635948396881798
0.003142049023608944
0.0209405370122346
0.07755794849997839
-0.006869544632696023
0.1013557093242737
0.09365329221687059
0.1618781327215448
0.1236037944934791
0.1151955805817841
0.1049077235645361
0.09065360616425638
0.1024528213188388
0.1029053849793634
0.07464273967390833
0.04964820159585621
0.07570143487953317
0.1353339189884032
0.2012418400259536
0.1866271805756777
0.1286671668678232
0.02305018450526237
0.1545055837982991
0.031680957690007
-0.006716175283984258
0.01675171735615365
0.1057976628529374
0.08934177708442242
0.06160842974781387
0.08010497162250958
0.08642646899042017
0.07712067213840736
0.1494498550726187
0.2218481286632357
0.1629905320166898
0.1363158798873327
0.1923196154476182
0.1143209285923362
0.1094647289209033
0.1499485784403055
0.1013326791038454
0.1303932420904263
0.03448111468837353
0.04500671901131863
0.08499194443096621
0.07184248340760963
0.01970534296953755
-0.01576109534193948
0.03191106134704065
0.02018103611842244
0.01593851237444786
0.03394407380130512
0.07428984127094906
0.04034230547591138
0.01375977422338791
0.05224892880790742
0.0295942411478489
0.01287747858365013
0.0195365870539402
0.1176582257457033
0.1314596802158998
0.1618090420635128
0.03772629096490678
0.05070689680148123
0.01084446612938567
-0.01929017863133221
0.01501025556503835
-0.01087422180141486
-0.02281141973457066
0.007323125759841603
0.06398669695312133
0.0155088796647931
0.015516523315083
-0.0006938722295127362
-0.01411939807794812
-0.009171077531307798
0.0009709545212126794
-0.01522415372280327
0.01569302215052863
0.05180390952811429
0.03069125387448197
0.004200744229233963
0.05309280765870496
0.03425101103296645
-0.009600710240962559
-0.005289195106888181
-0.04381666721078915
-0.01323710243983674
-0.02943985433414258
-0.07164213542423176
-0.06954003231193528
0.06136293952226825
0.04177692930492374
0.01712000232762471
0.02668667597206874
-0.04561193235935666
-0.01828508824566881
-0.05502513738878313
0.001086006348916216
-0.01730312734836567
-0.05655178282507095
0.01382112196319783
-0.03581505579157337
-0.08413176081296773
-0.04640975077255047
-0.09092885206183121
-0.04168398949733312
-0.04534341191500917
-0.004545080783214387
-0.025665380088763
-0.01610635009460886
0.01133544657885034
0.004645664239468508
0.0233647653872136
0.01821701505425777
-0.01678911668009914
0.01102860861512119
-0.01203268153579003
-0.03032214997388035
0.03925293640119461
0.003786498088091177
0.06507606602946431
0.01742684029135385
-0.04621796463652486
0.03357588809776606
0.07620770262957781
0.002934876317445156
0.04597339260966838
0.01982039479886748
0.1092883293550161
0.08269805518264432
0.06199964567015479
0.0658816273608802
0.06216850085368414
0.07429748492286535
0.07167372749201247
0.09053091068626296
0.1014785040701993
0.1231051703937246
0.2107087491432739
0.1445399513132922
0.1704704891189757
0.1612490702255747
0.1644021256252741
0.1837579329192792
0.1250767358402469
0.1019771281699539
0.06598893627036184
0.09591650759447433
0.09007824775780633
0.1007803509161971
0.1024528213188388
0.1020155449572677
0.0650147182896544
0.1686369064510266
0.2093662461927216
0.2706021100462013
0.2876717710117329
0.1773750878131851
0.1938309735816998
0.2242417824386815
0.1926494836301492
0.1999300109444933
0.268400341674713
0.2073639076091753
0.197467365780574
0.1704474588985475
0.2608819677851135
0.2369078073933047
0.199300849180591
0.175134902654383
0.2378514507728524
0.308853418055465
0.253371336813736
0.2634826949971647
0.2718525913878517
0.3011356143795499
0.2533176327258423
0.2113531982093823
0.1856374767585263
0.2071184173836298
0.1602286925393315
0.2087985314365614
0.3957896167896624
0.2999772539147333
0.2986346516946227
0.3060609047090148
0.3725595707231539
0.3001153359612388
0.3245804768025124
0.262961040678608
0.2326269661299483
0.2377747164645305
0.3093443985049297
0.3377375814745325
0.2795780387140567
0.280575386181498
0.2751974329235765
0.2862064733136286
0.3393486048694321
0.278028363058967
0.2293511159843235
0.2473029733200343
0.2586801994136255
0.3472734819819526
0.2757498603791569
0.3007904588964392
0.3153436713405994
0.2138004568047896
0.237191615138232
0.2518753652465399
0.215150702673564
0.2520134472946717
0.2606442204794163
0.1641183178803468
0.2340155295197307
0.27901796760656
0.205975344219393
0.202699494073768
0.2409738323018336
0.248990830291188
0.2151891194625042
0.1802213052491553
0.2030370059065889
0.1903172768624457
0.2268808271701142
0.1988559291703564
0.200789177097497
0.1851234660902597
0.1608347248164997
0.0636721160711701
0.06728547805124241
0.03487242987864663
0.0251753178363607
0.12547569468081
0.1105234241281546
0.1633971345075427
0.1492351379857234
0.1152186108005859
0.1468261969096978
0.156630617859839
0.09212664678058277
0.09452020128647
0.09201149568494704
0.09013959549598985
0.06937219459340051
0.1492734555051051
0.1439339190361238
0.1773443146745347
0.1935854833577806
0.1926341963295694
0.1874940896452771
0.131682140221017
0.07138991974708518
0.1309993736355267
0.1705241932068694
0.1556179830934441
0.1453608992132201
0.223919557904814
0.2460524919783839
0.226451194458833
0.193807943362898
0.1175891350876713
0.1822006136138996
0.1521273165913654
0.07175810545062423
0.1335079799707441
0.1469719226064933
0.2168077865060673
0.14086524159341
0.1117740047377372
0.1581650062159751
0.135732778561034
0.1407885072867145
0.07464273967390833
0.01723505415532843
-0.0008933020158282348
0.03555519646251051
0.04097146724144004
0.02017329320020035
0.07434354536046908
0.03438909307947186
0.1019234240804339
0.04593507509028654
-0.01817777933618717
0.03976694706946114
0.03323063334672308
-0.02637882054334503
-0.005373573065499959
-0.04218261359708769
-0.02276545856327254
0.01147352862535593
0.0008328724747070916
0.03060687591587019
0.02699351393579788
-0.01961230389564113
0.002528273826592262
-0.004729124001017726
0.07449691470755446
0.01310768150861597
-0.004422286037288769
-0.03280772608866926
-0.02283444995337252
-0.004966970574647065
0.03876959960201982
0.03016959955429915
0.02153892563911292
-0.02547359395273739
0.03156590586230346
0.06535223012410168
0.02440043037566314
0.04229868289141236
-0.005028318314456976
-0.01473307400540641
-0.06977787888719084
-0.04303423536773371
-0.05906048842659391
-0.05502513738878313
0.0183244232316716
0.112917077901974
0.02944077253120514
0.003510333993453793
-0.03202519497605524
-0.005036061232679057
-0.005296838757178074
-0.02085514158862807
0.04661784167415042
0.04500671901131863
-0.001138792241373674
-0.0009009456661181273
0.007323125759841603
-0.01342888857423595
-0.05527062761270217
-0.0118485390500545
-0.01757164779108677
-0.0101070772589392
-0.04611055645911122
-0.08980116546610638
-0.03398921604184629
0.08236818700011332
0.08485376311490223
0.06180785953412937
0.04271292903255515
0.1100554738974917
0.08769998055087248
0.1018927502113421
0.04859715004052127
0.1296567714170424
0.1292962293654197
0.08458534194011331
0.115602183072637
0.1553648492176086
0.1583491487000844
0.1081835737101611
0.1240871312910275
0.1251995305861726
0.1353492062889829
0.1909617259269277
0.1794770916559229
0.2990719280561937
0.2233594867989437
0.1793620398282192
0.2023081788834949
0.1706392450345729
0.1815177477604773
0.1508385177303331
0.1244400296939868
0.1153643364990076
0.1020999229158795
0.1509842434271286
0.1382721580332752
0.1887599575570661
0.1204277088733515
0.1750581683460611
0.2127187313787365
0.2045790379113887
0.1735084926909714
0.1245627251719804
0.1686062325803084
0.1128249570267665
0.1524112236042247
0.1173743187328438
0.1454068603828916
0.2343070801828801
0.2455768980990574
0.1752499544820867
0.1904092984713473
0.2283998289561121
0.2388257680198656
0.1823156654416033
0.1818630025131467
0.2093969200634397
0.1261277873955821
0.1374896269206612
0.08554427261861458
0.1981424887157744
0.2068115794199007
0.2216026384393166
0.1980657544074523
0.1742142894936372
0.229151686198008
0.2926047049898612
0.2357493476605559
0.2367697253467993
0.2146981390130393
0.2395085346053557
0.280521682091978
0.3336178524781099
0.2784963132880034
0.2630147447665017
0.2809666021038391
0.2588106378114673
0.1981040719268342
0.1767076085282746
0.1619164502409266
0.1867039148823732
0.2234899251951592
0.2202754227893441
0.2817567768651165
0.2526885702282457
0.2553660317486186
0.2898811830318844
0.2984582521287354
0.2610200498316189
0.2317446704902105
0.2204519216231633
0.2219095756709778
0.2918604913982553
0.2919448693568673
0.2998927766881894
0.280575386181498
0.2154422533367131
0.2316602925332251
0.2252467735564127
0.2097421748144827
0.186067109468181
0.1304086286605647
0.1445399513132922
0.1611799795675427
0.1728410134060611
0.2097728486835745
0.2546832651631285
0.192043451352981
0.1241484790308376
0.1270714307751298
0.1141905894640527
0.1862129344345349
0.144655102408928
0.1195684434540421
0.1427831029520387
0.1728410134060611
0.129518689370537
0.1938309735816998
0.1627526854430607
0.1431974483611135
0.1697953661837754
0.143795836987992
0.1916521361627079
0.1758867598962789
0.2358414685373898
0.278741803513549
0.2948295035801511
0.273525061788867
0.228407472606402
0.2310158434671167
0.208054317843329
0.108513441892692
0.09995175936597932
0.128736158257923
0.1868189667100769
0.1276544328318697
0.1439569492549257
0.2003519007375523
0.1900948168573283
0.0852681085239772
0.1150190817463383
0.200413347743668
0.2020857188783777
0.1854610771910126
0.1503014768416383
0.1443711953960687
0.1799911023241895
0.2245946808400144
0.1259360012611829
0.2158949162667961
0.2685306808029966
0.2084916934728323
0.1920587386535608
0.1335616840602641
0.1626606638341588
0.1988406418697765
0.08483847581432244
0.02430076511647139
0.09937640095790286
0.1710534911757157
0.2091053694002906
0.2403754436749551
0.224287743608353
0.2399458109653004
0.2413113441362809
0.1939383817607399
0.1912915941094587
0.2146751087942375
0.221671729095722
0.2322510375081873
0.199216471221979
0.1878086705272283
0.1858446494630638
0.2314761500474896
0.1843717081146696
0.2794552439681311
0.2316219750122171
0.3250484270315488
0.2679400350959665
0.319908419616815
0.2110540038959433
0.2530721425002967
0.3046953715380344
0.237920442161326
0.1984569703297934
0.2011191445479602
0.1557943826593313
0.1946672087838339
0.2049779967519515
0.258189218965787
0.2638125631796955
0.3215655034493184
0.2835749729645536
0.3418573104725814
0.3437905583997222
0.296409853105959
0.3061146087969084
0.3411207405296389
0.333395293203434
0.2868968835494088
0.293095685439326
0.4149229640785503
0.3461610826868075
0.2772075144269713
0.2836594501910976
0.2775450262597922
0.2914386016068226
0.2655924417581246
0.306321781501446
0.3135101879405824
0.3042810261289595
0.2455384813101172
0.3313776673193078
0.4194646821359641
0.3744851750000047
0.2937171042850063
0.3367018172197773
0.4224335950499278
0.4164802833855563
0.2870733823848544
0.3070505092566078
0.3777764117141415
0.4407000332692163
0.3631770395628192
0.4344629138599175
0.5208851019258482
0.4524071275453384
0.5749555895589931
0.5382385706363071
0.5613305346563102
0.5632791691519629
0.5008158541756347
0.5739428555230398
0.5450894652409963
0.668757970200086
0.7215626891893742
0.6747190247826798
0.7423913385638415
0.7432736342035792
0.7980883354283301
0.7756483648551669
0.7738148814551499
0.8198223106613368
0.8214487206247484
0.8119817122378699
0.7950809064574939
0.8147205214964265
0.8555419821165815
0.9175603770810487
1.003215321336572
0.8941922489664085
0.8605133328836502
0.8724427878969576
1.013879106975581
1.111901080408152
1.014776689915899
0.9852942371378848
1.101536489082582
1.012597951763212
0.8918292690616808
0.8334089487750799
0.8719825805861431
0.8200601572349662
0.7797451629007197
0.7325485008247601
0.8048776837589715
0.8185794729683501
0.7343821827606415
0.6741128932375794
0.7489968422125436
0.7524031307560105
0.7968915581745731
0.6896328785480211
0.8114754444894516
0.8044252193647529
0.7322723367301229
0.6952639656817781
0.7550267889173052
0.7517969992109101
0.7212404646571332
0.6733532930774612
0.6431113394056355
0.6776879376966434
0.6276451574526457
0.6657813143662736
0.6818536278643641
0.5956462561532605
0.6356927300431596
0.6541893711857873
0.6327314607794858
0.6472310684036844
0.54958512285918
0.6376183343200105
0.7271782904850606
0.6062409511358641
0.6848763441357798
0.7250148396345808
0.7369597804859584
0.7079375350187592
0.7187700765749919
0.7274161370603163
0.7633198517333647
0.8363856046088918
0.8343142746336195
0.7884372838252743
0.725344807085044
0.7714749317692243
0.7657364364580537
0.7354715518369844
0.7995535338568757
0.9193019381417226
0.8836589017252411
0.7531625323802643
0.8002748164992384
0.7811797867297321
0.7737457907971181
0.7292573633785555
0.7817168276168007
0.6759694068580244
0.5611770660396664
0.574656395245554
0.6118642953497726
0.6696480087580458
0.7926412915123765
0.8389248848115746
0.8211648136118893
0.8491590377409287
0.7756866823745487
0.7487665400212722
0.7674243926971395
0.8000061967869591
0.7274469101973402
0.7031043655661282
0.6733074311757219
0.7910531990699731
0.7324641228661481
0.7587167859361408
0.8022232524574004
0.7423452781246114
0.7619160010430024
0.7513060187614456
0.6938138560163216
0.7021914953268571
0.685896622554091
0.5869234613612406
0.7806197156222354
0.7518583469490936
0.7285593094924853
0.7104462406219084
0.7452530418362556
0.7922884923789759
0.730408080193082
0.5993670263107467
0.5365124954137039
0.5777864204264516
0.5891406162996142
0.5322316541503475
0.5936745914388062
0.5100986208088456
0.5401872051319597
0.4856641538366639
0.441850750083743
0.4667839404236115
0.4984069131012354
0.5160978936445152
0.5223197257532343
0.5055722893199437
0.4232774739023519
0.4008683757341446
0.391577866184338
0.4370099369824484
0.4772712272271749
0.5209004884943601
0.5892173506079361
0.5650283738613001
0.4796801683032004
0.5789142062901084
0.6096242094589029
0.5675753969838311
0.4931441109389497
0.5274598324375266
0.6328465126071894
0.51430272776388
0.4344015661201076
0.3613281695942902
0.4413138084646067
0.5732370587187476
0.6020368441792033
0.5557839247490972
0.4880423217756656
0.4939342857018536
0.4843139079678895
0.396303627457929
0.4530361900413087
0.4287935092067788
0.3694065153234545
0.3730429075207022
0.3310400562169286
0.3322598636894872
0.3391644623836965
0.3959276988377942
0.2948754647498229
0.3798170678186958
0.4352147711018133
0.4689397476238016
0.4543250881718993
0.3973853528839822
0.4086704581007395
0.4596875555933767
0.4840377438732523
0.3625019166292451
0.3497208398452918
0.4388281330818856
0.4529518120843231
0.4249116267839854
0.3590189930470147
0.3711633636830816
0.4111791637038889
0.4131584720686332
0.3359346726756753
0.3160802412819155
0.2936786874976924
0.3554976526758443
0.3330271075015213
0.3164868437727684
0.3294444193921673
0.3393025444318283
0.3020255536695776
0.2724126624953483
0.2608589375663116
0.2313764847882979
0.2690446914712631
0.3201002057528406
0.2316756791017371
0.2156877435606324
0.1940534335884436
0.2924742665936457
0.2276786455816816
0.2690217605203934
0.2389101459784774
0.2192167275820929
0.1843639651964475
0.1579962502987516
0.1470025964772115
0.1232202222214281
0.1410416411609234
0.2119132693152526
0.1704704891189757
0.147900179417529
0.1301401082162174
0.1127559656366667
0.1154180405869012
0.1000208500240113
0.1487287709677468
0.1828833801993899
0.1975900612585674
0.1725572056611339
0.1307769136304096
0.07708999826931559
0.09478107808052742
0.09341544564324125
0.05607710714118062
0.05343796314181576
0.07729717097385298
0.05086800906841489
0.0902393600231136
0.07975971686984021
0.04930294684481341
0.01706629823973108
0.08630377351242674
0.1142673237723746
0.06713210870253064
0.03396710402010698
0.09896979846704997
-0.001806271524657774
0.08126343135525817
0.1079150532658136
0.1182105539349779
0.09709025462942927
0.08935716365293439
0.07508765968414288
0.01898415959673343
0.07541752786830028
0.1149194164871467
0.06443926061527215
0.06319642292228521
0.08503790560063794
0.06318877927199532
0.03004690407630553
0.03012353911669541
-0.01177180474173261
-0.01378178697719522
-0.004077031284619392
0.05610778101189878
0.03405922489694085
0.08418638309955032
0.05963676503173292
0.04233700041079402
0.09567091810262308
0.102644607453238
0.128084065543151
0.1633357867677328
0.1615559081893038
0.1192231887013728
0.1154641010261314
0.2145139965273038
0.1737463392646008
0.1962552019583052
0.283605746103204
0.2999081632567014
0.2605520996025825
0.2223007915933187
0.2121587595407982
0.2154115794676214
0.1984416830292135
0.2101257470865337
0.1539761865598942
0.08388718878611125
0.1247468676577159
0.1325490492922428
0.1157402651191424
0.1731939118073938
0.2012418400259536
0.1577584037251222
0.1549275728576639
0.0762844369378997
0.09107559522524764
0.09808760209687077
0.09326971994481957
0.1816022249870213
0.1206041084408651
0.05197266544533784
0.005236409216056931
0.01524810214029409
0.103733976529581
0.1150805287540803
0.09886239028963632
0.07049998045705752
0.03969021276113926
0.07203426954363523
0.08291287153747161
0.10997109593888
0.102245648612675
0.1471023610043352
0.1383104755526569
0.1276161153124881
0.1428138760906891
0.1249847142313453
0.1927722783760748
0.1846939326485371
0.1409726497708236
0.08588952737128396
0.1222996090623087
0.1371443721696183
0.1107459834012041
0.04443900425515847
0.0532692072262186
0.04631100371042128
0.08941086774082803
0.06599667918858393
0.1120961300020461
0.07141294996588705
0.1338378481532751
0.1133467106132551
0.104900079914246
0.1201438018621186
0.1664581682983405
0.1421924572433823
0.2379817899011359
0.1740531772283299
0.09612358103107971
0.1211181191091317
0.07965240796035856
0.1058206930733656
0.03362959218565969
0.01968231275073569
0.04531365624297996
0.08818331735004727
0.0216770076856185
0.03641436261551424
0.07124409478073131
0.06701695760689491
0.04433933899596672
0.04041903978423327
0.0137750615239677
0.05334594153291409
0.09589347737567246
0.104777285166694
0.1452687783363862
0.1850697620007397
0.2200836366533187
0.2885539673819121
0.2113608418596722
0.1675935978122872
0.109625841187837
0.111068108665513
0.1524956015628365
0.1530709599692867
0.09027003389383192
0.2000067452528151
0.1983803352894035
0.1435810206331646
0.1190391454851956
0.04780697527761735
0.1107229531824022
0.07099860455681208
0.108659266859046
0.0765376700816674
0.1906241148261746
0.1575129134995768
0.1159703687745496
0.1044167431150713
0.06337292175773085
0.07013943840543474
0.06205334975804842
-0.01743356574458137
0.02357958174366728
0.03507950331525202
0.03370632649398157
0.05403645103662626
0.1097716661541909
0.09617728512059973
0.04196107178903306
0.01929874047868466
0.08600457919898749
0.09201923860316913
0.1139834167595153
0.1330169995212794
0.09636142760633526
-0.02729179005217457
-0.04842737665830296
-0.05285404288638668
-0.04258157243765068
0.03903812004636732
0.06979418365276537
0.05474224784091841
0.1185710959866006
0.05534063646779672
0.05075285797277917
0.04601171012905003
0.02279705063105343
0.06140899996149837
0.040257927518926
0.04094843702101178
0.03672129984717557
0.07444321061966083
0.06117879703653271
0.0004876177220379008
-0.02302623608939795
0.0699783261385009
0.03801009870983406
-0.01312205061050681
-0.005619063291045583
0.03919923231167459
-0.004054001065817527
0.03396710402010698
0.07712067213840736
0.02498353170033528
0.04914947822816946
0.09434380172058277
0.06939522481220237
0.01642184917362264
0.07002428730817263
0.07953725686472285
0.003502591075231712
0.1186171564258308
0.07752727462926025
0.07690585578358006
0.06606567057868373
0.1259666751302746
0.1224453347591042
0.03662917897034172
0.02232145675010055
0.04622652648387732
0.07153564544388048
0.1239797231136139
0.1106001584364766
0.1305773845761621
0.09509555969454646
0.07702090761128359
0.122138496795375
0.1633971345075427
0.1788480291599527
0.158502518048796
0.1849624530912581
0.2054535906329044
0.1515443145329989
0.1262735130940038
0.1474782896244699
0.1965083358341407
0.1805127566427459
0.1482837516879537
0.1249079799230234
0.06873548844714035
0.1128864040328822
0.2147441001827111
0.1854610771910126
0.2981897316843881
0.2470191655767334
0.2201296970909224
0.2053155085847724
0.1615098477500737
0.1706699189052911
0.1720431949928671
0.1849316799542341
0.1976744392171794
0.2969315074245156
0.3347609256423467
0.4058856876725114
0.3875348714946109
0.2493666596450169
0.2783965487608797
0.3025012468184625
0.3186962557945462
0.3579449112712516
0.3123671147763458
0.2628306022807662
0.2641117574931348
0.277245831946353
0.3152746799504996
0.3752216456733884
0.2763789228767535
0.2503256895914502
0.2910779602856413
0.2864979247088458
0.3127813609174886
0.2574987094620748
0.3095746014282691
0.3043194429162733
0.3168319992558791
0.3507871787028331
0.3932579802356432
0.304795036797226
0.3111702382546568
0.3550756636164794
0.4312868282397898
0.432429901405653
0.3394406264783337
0.367718757620233
0.3893376810255361
0.3315003627973015
0.3189571325869775
0.3196245126039558
0.2444030517961704
0.2597849550584804
0.2965172612833728
0.3010129189015565
0.2564400142548234
0.2113685847778943
0.2360408983237053
0.2397156080419611
0.2035816904439472
0.151176029563154
0.2032824961305079
0.2639814183648515
0.231046616605767
0.2944381883898782
0.2985579173879272
0.3494369328324325
0.3316001273244252
0.2396926770910915
0.3141162202177508
0.3410210752704474
0.2892214466668226
0.2168462032950075
0.3385430435380162
0.3192179101131029
0.3166325694711901
0.3105642059774884
0.2901650900447439
0.3818731104917622
0.3851181875003634
0.2823014614041013
0.289758487553891
0.270579079825773
0.3270200917476297
0.287180691294336
0.3046262808800024
0.33197605594456
0.3297436137056064
0.2878251403588181
0.2979134683218186
0.3003761134873642
0.3182052753450816
0.3142083410945847
0.386345737891144
0.3342928761437517
0.3054855463009383
0.3139091467811454
0.4638380577284495
0.4426486677648689
0.3375687262893767
0.3221255745568152
0.3970248108307331
0.3733421018341415
0.3964340658557708
0.3931966324974597
0.3125358706919429
0.2960952722223816
0.273333275654468
0.284234808599174
0.1867652626221833
0.1431130704041282
0.1815868384185093
0.208468663252404
0.223574303153771
0.2176977257960949
0.1939383817607399
0.1772139755462512
0.1027826895013698
0.1463121862414313
0.1901485209452219
0.1926264534113473
0.1723960933958264
0.106304029870914
0.1223686004507821
0.08780738872828613
0.09225708517679827
0.1553801365181885
0.1276774630522982
0.1865121287463478
0.1597683859589584
0.148629006440623
0.1173360012134622
0.1502401291034548
0.1779043857820314
0.1279153096259273
0.122468364977906
0.1151264899237521
0.02139310067275904
0.09086077886879396
0.08062662594106602
0.07308532110059657
0.0438176846774103
0.04901139618166406
0.04888095778382215
0.06821383412858392
0.0004569438529459569
0.007568615983760649
0.1531629815781884
0.08061133864048624
0.06972509299635977
0.04155446929818017
0.07367606607555878
0.0387849861705318
0.1063116735212039
0.1100631175477816
0.0558853210051552
0.03507185966496213
0.1221768143163831
0.08381045447778918
0.01452691876748997
-0.05208679907597901
0.02641041260949916
0.08318139198181911
0.04413980994171923
0.06107903250940896
0.05075285797277917
0.03100583475643319
0.0459657489593783
-0.03606828893371449
-0.01998058886711238
0.000318861806440554
-0.05456483080841022
-0.03440346218298908
0.007745114819206285
0.03162725360211337
-0.05094372591174221
0.0363760450945062
0.03629931078781071
0.01098254817751765
-0.02297253199987793
-0.02461432853342787
-0.01764838209940866
-0.0363367101101298
-0.08288892312160719
-0.0584620998013418
-0.07762612095932143
-0.003900631718732153
0.02470736760732429
0.01563167441071872
-0.0722251374825981
0.03352982765853594
0.01651387078252431
-0.01197897744627001
0.01350654107962039
-0.0233254304028372
0.01954423070423028
-0.05316852450040571
0.02836679002500033
0.0656820983066327
0.05163515361251694
0.046096187355594
0.02453851242216855
0.06806800916223005
-0.0193668136717219
-0.04021869180085521
-0.01195594722746814
-0.007375911650672668
-0.06569656667808212
-0.01489418627234007
0.03072192774357373
0.06618846532460934
0.01548584944599124
0.002651068574144273
0.002743090183045943
-0.05748003963448027
0.009732066834240629
0.02708553554469955
-0.01724942325884566
-0.03777907685573784
-0.0170116759531485
0.04182298974252747
-0.01201729496727805
-0.01866875978565184
-0.05208679907597901
-0.08186854543536401
0.001822477023926511
0.09859386984691523
0.04776091483838722
0.003387539247528176
-0.05183366520014349
-0.04308784018769533
-0.004084774204467866
0.0145806228553836
0.05031558161283451
-0.02334846062163906
-0.02920975067873532
-0.0769125812368074
-0.06709277371652804
-0.04057159020381448
-0.06743802846919722
-0.0005634338332972258
-0.001936610652941095
-0.00449137669532076
-0.01504765488735763
0.01352957130004865
0.05033861183163638
0.0004032397650523313
-0.01777117684533427
-0.03011497726934296
0.0132380206368993
0.04523692193628447
0.01529406330996563
0.03624560669829069
0.01228673360706171
-0.03184115175987829
-0.03676634281978455
0.0314814286357595
0.06130923543437462
0.00859663732029391
0.008964922291764967
0.01597682989545591
0.03639143166464456
0.09333106768462948
-0.02192157971247499
-0.03181037862122794
-0.05127359409427322
-0.02159161226201198
-0.02710000391614896
-0.05205612520526086
-0.06465315877141067
-0.07056040999980487
-0.02418469582214671
-0.03415032830715356
-0.02439951217697419
0.01668272596768006
-0.01919041410420845
-0.01151867086752349
0.001868537461530244
0.02227539631249682
-0.005818592345293086
-0.002074692701073076
0.01979736457843922
0.07156631931459882
0.02548215580008984
-0.04261224630836884
-0.03039114136235377
-0.01687349463708452
-0.05358286991110708
-0.0303681111435519
-0.07688190736771564
-0.04667827121689778
-0.02370135902459833
0.02958659749755901
0.03830929302164691
0.03824030163317332
0.04196107178903306
0.06493024106311043
0.05865480413442997
0.06311204496367344
0.07187325654625996
0.1257057983362172
0.1268642580705924
0.08637276490090015
0.0904387898094291
0.04374095036908841
0.04102517132933366
0.03565486172170208
0.07142823726646684
0.07497260785643935
0.08793018347583832
0.02699351393579788
0.06901165254177774
0.04169255134631197
0.07417469017531335
0.07567076101044141
0.03156590586230346
0.05017749956470272
0.05396736038022067
0.08884315298466786
0.004093336051820319
0.03632998465690247
0.09098357361634597
0.08874338845754411
0.05195737814475807
0.08248323882781686
0.05758846527688866
0.02589640194123263
0.03679803415549746
0.01742684029135385
0.01527103309116376
0.08804523530354186
0.09110626909433958
0.09610055081227785
0.08498420151274431
0.04778394505881548
0.04994739590929546
0.08390247608669103
0.02890373164413673
0.07431287149137733
0.08153195179960566
0.09538711035769581
0.02499881900254146
0.08101794113133913
0.1031586181215045
0.0719883083739635
0.0640710749117331
0.08387180221759928
0.1023607004420049
0.1001589320705169
0.08856688962209829
0.1403588745754334
0.1336153881481577
0.1249693276628333
0.1298255273342662
0.1341524290352261
0.09598549898457431
0.08427076105816228
0.05816382368496512
0.0493796811515089
0.003978284224116598
0.04095608067292807
0.09437447558967453
0.05667549576805912
-0.01563075621365616
0.0382479452834634
0.02509858352966521
0.05269384881814197
0.130178425735599
0.0726634313075375
0.1317971920487207
0.128367972554384
0.1250230317523533
0.1004581263839561
0.1761782112914961
0.08677172374146316
0.07848630457731991
0.07775747755422609
0.08072639046818977
0.1093266468743977
0.05229488997757897
0.1406734554590108
0.1728410134060611
0.08155498201840752
0.1118506397781271
0.08371843286888751
0.1309456695476331
0.1181261759763661
0.2046788024385125
0.1495343322991627
0.117359031432264
0.1707313659114068
0.1664274944292487
0.07672171329784434
0.1059357449010692
0.1354720010349086
0.1173743187328438
0.03326895086610474
0.07143588091675673
0.05998966343469218
0.1160855198718117
0.07168911406052443
0.1528254697453675
0.1072169001118114
0.07587019079675691
0.08565932444631812
0.1097716661541909
0.1408037945872943
0.1338302045029852
0.1865658328358678
0.1470332703463032
0.1039487928844084
0.09853252210710532
0.06669483234258598
0.1071862262427196
0.08489982355413235
0.09807985917702229
0.08562100692693647
0.05477292171001016
0.1278309316673155
0.1272786034796672
0.1740148597089481
0.1697262755257434
0.1402668529681579
0.1667573626117795
0.08588178445143549
0.09521835444047207
0.09470434377220553
0.194904956089531
0.1223609568004922
0.1627987458806644
0.166174261285481
0.1448161154063032
0.1209954236311382
0.10557520284782
0.1558788598858753
0.1488438227954505
0.1435427031137829
0.148191730079052
0.1343518588215416
0.1284447068627058
0.09811827596596254
0.08797624391344205
0.0917046577212179
0.0465641375862568
0.04414755285994131
-0.005542328982723514
0.0199431895447931
-0.01418074581775822
0.02150825176839476
0.1101015343367219
0.1209723934123364
0.03475727878301091
0.05722782395733371
0.08316600541330713
0.08361866834176376
0.03182668338842887
0.1018007286024404
0.04557443376910537
-0.01451061400028904
0.0009709545212126794
0.01647555326314266
0.03119762089245861
0.02250549996790407
0.05126686864104589
0.05864716048414008
-0.005527041682143729
-0.05354445312216684
0.00859663732029391
0.01033809911140902
-0.02995386500240911
0.003080701283799033
0.08226842247298957
0.05037702861895022
0.01687451210370566
0.0525403802014982
0.03359117539834585
0.03092910044811131
0.1437728067691902
0.1524956015628365
0.1011562795379582
0.03408215584781052
0.03300043042175742
0.1233276303988419
0.1074394593864873
0.1139297126699953
0.09768099960601788
0.06747726418564144
0.1097332493652506
0.1083677161958966
0.1195223830148118
0.1314979977352815
0.07237952429630461
0.1156098267229269
0.1145281012968736
0.09320837220663605
0.08203057589936023
0.06732389483855625
0.05059948862406759
0.04532129989326986
0.06924175619718499
0.08104861500043088
0.1303855984401364
0.1942912801620728
0.1271097482945114
0.1175201436991977
0.07863967392440528
0.1781268457871487
0.1913913586365825
0.1506620188948875
0.2245332338322722
0.2411579747875692
0.1662050344241313
0.1940534335884436
0.2222317009352867
0.2377593298960185
0.1917979611274354
0.1363695839752263
0.1959407203442862
0.2289292261928906
0.2756040354144294
0.196423957875529
0.223658681112383
0.2050700183608534
0.1274012989576608
0.1875708239535992
0.1437574202006782
0.1463505037608129
0.1041175488016322
0.1450386746793526
0.1229440581267909
0.257414331503463
0.2353657753885049
0.1942912801620728
0.1034347822161419
0.1410339975106336
0.1594998655162375
0.1671485785341206
0.1825994731865306
0.1740992376659335
0.1939614119795417
0.204809240834728
0.1836428810915756
0.09176600545940142
0.06031188796693331
0.05225657245819731
0.01482611307930283
0.0275919025626762
0.04038836591514151
0.00185315089301827
-0.03889911980117278
0.028458811633902
0.04654875101774483
0.04382532832770019
0.04148547790970657
-0.02732246392126633
-0.01599129826690532
-0.02321802222542355
-0.03581505579157337
-0.07145034928820615
-0.02970837477849007
0.04305044086537605
0.01804061548674432
0.06912670436948146
0.01333778516402305
-0.09467275170605122
-0.01691191142602476
0.029532893408039
0.05794900733013782
0.05817911098554508
0.09544081444721583
0.121010710931718
0.1151495201425539
0.1974826530811538
0.1698414266213791
0.09943010504742288
0.1008494415742291
0.05847830529898415
0.1501633947951329
-0.01210941584411191
-0.0327846958698674
-0.03238583629723658
-0.09165767908492521
-0.0626892369751782
-0.03191778679864159
0.006586655084831307
0.03089842657901936
-0.02963164047016818
-0.02670868872587586
-0.09633747918884444
-0.07766443847870327
-0.1164451437263719
-0.07426589285508464
0.04604248326770037
0.01049156772805279
-0.0232487953624475
0.06761534623377341
0.1121038729202682
0.1432357658821218
0.06170045135671554
0.1187552384723364
0.07342293220134966
0.04558982033761717
0.02968626275675076
0.05659876145973724
0.003609999252645356
0.04972483663624609
0.07499563807524121
0.06653372007565232
0.0309367440984012
0.09889306415872809
0.06532155625338354
0.07831744939216416
0.05467315718288641
0.09321601585692593
0.1304930066175501
0.07781118164211971
0.1088126362061312
0.1002663402479305
0.1246931635681959
0.1424916515568216
0.03232540675611562
0.01773367825508299
0.02143151746007288
0.09494983399775116
0.03807154571594976
0.047446333956436
0.09095280047769563
0.04236003062959588
0.04338805196612914
0.01662127895993796
0.07142059361617695
0.09491916012703301
0.1035345467432657
0.06868942800791022
0.136929655082723
0.07807195916824512
0.06178482931370093
0.008282155706274875
-0.02848856730593138
0.004614990370376749
-0.003724132883286517
-0.001154178809885648
0.05104440863592852
0.06547502487002731
0.018531595936209
0.005359203961982548
0.07545594465561413
0.06766905032166705
0.08074942068699163
0.09195014794513713
0.1311681295527505
0.1167222260180719
0.06194594158063477
0.03727362803482376
0.01827836279244129
0.006847531878888721
0.02305792742348445
0.04308111473446781
0.01952894340365031
0.0504536636593401
0.04645672940884316
0.008182391179150938
-0.01165675291402889
-0.03843116957050997
-0.02433816443879049
-0.002266578105030686
0.001569343148090994
0.0275919025626762
-0.01434185808306549
-0.003954335806625779
-0.006792909592306142
-0.03461827853781655
-0.01747188326396302
-0.007537023917606331
-0.03388945151472254
-0.09354496584239438
-0.03563091330583765
0.01407425583740695
-0.01691955507631464
0.03895374208775535
-0.002243547884602426
-0.01318339835031672
-0.06764510190580261
-0.008994677963794351
0.0175342484687675
-0.01633655301794831
-0.06465315877141067
0.0395291004942056
0.05018514321499261
-0.0152701148941012
-0.01749491348276489
-0.01047526296085186
0.007046961665204219
0.01548584944599124
0.077627039156384
0.108851052993445
0.06834417325686742
0.009156708427790573
0.02797547483472722
0.04879657982683677
0.03198779565373614
-0.02742987209867997
-0.02838115912851756
0.02095582431281438
0.06732389483855625
0.1123646504463936
0.1033810781282483
0.165913483760982
0.05821752777285874
0.0702468465828484
0.04888095778382215
0.03983603772749313
0.0713208290890532
0.03974391685065928
0.07616938511019616
0.1026215772344361
0.0417386117839157
-0.0187531377442638
-0.02711529121672875
-0.01806262824055144
-0.01039862792208856
-0.03825467073669073
-0.07259342245406933
-0.01952028228673946
-0.01785555480394605
-0.003609081055582981
0.06208402362714018
0.07625376306880793
0.07086816616059656
0.07429748492286535
0.08387944586788917
0.08999386979919455
0.06189998041096323
0.07772670441557575
0.04148547790970657
0.01996621976359497
0.003916936484306687
0.05458877922590103
0.04063385613906056
0.01770300438599123
0.01563167441071872
0.003257100851312665
0.04312717517369812
0.06137058317255813
0.06915737823857321
0.0746734135430001
0.06097936725184361
0.03228698996717539
0.05729691461373931
0.08717832623231606
0.09682173418508178
0.06806800916223005
0.04968651911523805
0.1110221474958413
0.1960020680840961
0.1279766573657372
0.1051225399193634
0.146810810341186
0.1156942046815386
0.0898404011825506
0.01336845903311481
0.08947985913092801
0.09820265392457431
0.07201898224305527
0.07783411259298939
0.09748147055177019
0.1084214202837903
0.09740473624344831
0.005504929660404422
0.03715857620712022
0.04189208040055947
0.06349561723572446
0.1263426037520358
0.1461587176247875
0.1722119509100909
0.2307396793741057
0.3050098531520535
0.3453095601857201
0.3274880419766661
0.2991716925833175
0.2885463237316222
0.2951900456334003
0.2872880994717497
0.2308470875515193
0.2697275573246856
0.2548136042914118
0.3083010898678168
0.2913695109487906
0.3211742875269775
0.3620032925294906
0.3438903229268459
0.33870415580495
0.2834983379257903
0.2158258256087641
0.1410646713797253
0.167025883056127
0.1809347457037372
0.199699808021154
0.1876782321310128
0.142737141782367
0.2198918505172931
0.1506620188948875
0.1374206355321876
0.1674401291972698
0.242032527509085
0.235687999920746
0.2381199712155735
0.261081496839361
0.1833973908676564
0.1715752447638307
0.2151967631127941
0.2851707090588734
0.2521362420405973
0.2294048200722171
0.2290979821084879
0.2251239788088607
0.1738153306547006
0.2251776828983807
0.1259973489993664
0.1918976263866269
0.1919436868258572
0.1752883712694004
0.2849175751846643
0.2378207769021342
0.2037734765799728
0.2514380888865952
0.2617719070751411
0.2322049770705836
0.1712299900111613
0.1964010269246591
0.2790333541766984
0.3264830508589348
0.271806530950248
0.2852244131483935
0.2935406054495605
0.2564554008249618
0.2662062169535149
0.2769542812832038
0.2176977257960949
0.2047785669656362
0.1847322501679188
0.1972218755566548
0.1786408564554153
0.1737616265651805
0.1415940686181304
0.1814564000222938
0.2239348452070201
0.180175244809925
0.1998378900692858
0.2074328989976489
0.1323725504567972
0.07807970208646701
0.09594718146519247
0.1071402650730481
0.1205888211402853
0.1262505821431341
0.1158092565092422
0.1599294982258923
0.1294880154998189
0.0558929646554451
0.08675643644088338
0.1218853629211659
0.09633839738590701
0.1920127774838892
0.2301643209660293
0.2904105802702895
0.2483309946581938
0.2492593507355353
0.2850556572311699
0.3804000698770624
0.247863044427531
0.2765323914917709
0.3083931114750921
0.2830380313454172
0.2066196940159431
0.2365012049024518
0.2914923056947162
0.2326652836493301
0.1905627670863647
0.2094045637137298
0.2752051758417986
0.262523764317037
0.2445258465420961
0.3136022095494843
0.3430463448064898
0.3374690610318113
0.3923834275157539
0.3509866084875222
0.3322982804784275
0.3639519270251431
0.4197561335311813
0.3523982020961063
0.3753520840696041
0.3453019165354302
0.2884312719039187
0.4200707144131323
0.3934880838926769
0.3785896166958473
0.2983508439513218
0.3239514143065421
0.3146993215440493
0.3530196209417867
0.2722975113980863
0.2751591154041949
0.2421629659053006
0.2636285199618922
0.2532562849860323
0.3117687261494673
0.3453785515741935
0.3597554637203986
0.3353286403985068
0.2946760349651338
0.3017417459246504
0.3237903020396085
0.2276172978434981
0.2725046841026239
0.2747218390426238
0.2717297966419261
0.2562251978999961
0.2745990442966982
0.2174829094412675
0.2528496824951794
0.2692211903067087
0.2607438857386081
0.2417563634144477
0.2583196573620027
0.2433827733778592
0.3253860381339283
0.3826402550358644
0.3116996354914353
0.2517218966315225
0.2436972549918783
0.2429992011058082
0.2058909662607812
0.1927952093269447
0.1948282217812091
0.1492580689365933
0.13431354130216
0.08730876463015795
0.06074152067658806
0.06259039064511682
0.03171927521101523
0.1408115375055164
0.154467266277291
0.04898836596286219
0.00957095456893336
0.07236423699572464
0.008734719368425705
0.07685215169568643
0.0309444870166231
0.1066799584926752
0.1083063684560867
0.06211479676579051
0.1114977413751678
0.0960545896426063
0.1042479871978477
0.0656820983066327
0.1121345467909863
0.1278232880170256
0.1139373563202851
0.07092961316671227
0.05845537434811447
0.0824449213084352
0.08790715325541006
0.004430947152573225
-0.0264708421522467
0.005650754625131906
0.02548215580008984
0.02080235569617062
-0.01477149079434664
0.04081035497450638
0.07768074324590402
0.08921898233687041
0.1019847718202438
0.09138243318897678
0.0984864616678752
0.09204991247226088
0.08041190885417074
-0.01391222537341073
0.0802354100187251
0.1062119089940802
0.08446254719418769
0.005282469655287057
0.04147773499148468
0.01595389894458623
-0.07557772193654518
0.03517162419208588
0.01438883671935817
0.01952120048542842
0.05660640511002713
0.07956028708352471
0.03951381319362562
-0.007820831660907215
0.07223379859788273
0.05355311423745149
-0.003217865133241876
0.08720135645111791
0.05537131033688848
0.05782621258258581
0.06412477899962672
0.07718976279643934
0.1294343114119252
0.1038259981384828
0.05949103933493762
0.04456179900108409
0.04444674717338055
0.009563310918643467
-0.03634445302835188
-0.05749542620299224
-0.04473728036990877
0.02288142858966521
0.02342611312702351
0.001584729716602968
0.03621493282919893
0.03888475069765555
0.01881540368113627
-0.01599129826690532
0.05293169539177112
0.1086975843784277
0.08018170592920508
0.03127435519915411
0.001638433806122987
-0.02459129831299961
0.01464197059519369
0.01159632337290794
0.03634537122541444
0.01055291546623631
0.07028516410223004
0.07256366678041375
0.09790345961113506
0.1046085292510969
0.06269015517224057
0.03995108955519686
-0.005350542846698093
0.03937573114712022
0.08638815146941213
0.1040024969739285
0.09369160973625225
0.07919974503190194
0.08430143492725403
0.102245648612675
0.05268620516785207
0.04170019499660186
0.01853923958649889
0.1059281012507793
0.1185097482467907
0.1025371992758242
0.09220338108890465
0.1342215196932581
0.09865531685303093
0.0579029468909077
0.09342318856146334
0.1096181975375471
0.03400552080742083
0.07903098911467839
0.1127712529372465
0.02956356727713075
0.08615804781400488
-0.03952053864685314
-0.04917159024990876
-0.007107391206325178
0.005282469655287057
-0.004452959906380527
0.04527523945566612
-0.01827744459537892
-0.03947447820924941
0.003280131070114532
0.02287378493937532
0.006839788960666639
0.108966104822775
0.01580807397823217
-0.04120829635007463
0.04627258692310744
0.08624242577261665
0.0726634313075375
0.08570538488554824
0.06326551358031721
-0.0095700363718708
-0.00786689210013734
0.01882304733142616
0.04259787720485161
0.08694047965868672
0.1350500119755439
0.1202359227373261
0.08245256495872509
0.04292000246916054
-0.01944354798004397
-0.03200990767547545
-0.00760611457401193
0.009716779533660843
-0.0241233480839632
-0.009040639133465896
-0.04743012845879365
-0.01813936254887333
-0.0232487953624475
-0.02061739428130453
-0.103871140379024
-0.06532063805632098
-0.06021884889303689
-0.02612568666750952
0.009601628438025119
-0.00465248896062803
0.04651807714702667
0.01834745345047328
0.01372135743607407
-0.02101625385393534
0.002029649728463907
-0.04555048535161456
-0.06083262408842717
-0.03350587924267151
0.006717093482673211
-0.0006017513526788774
0.03527903236949952
-0.01148799699680534
-0.06420823876117594
-0.04440741218737776
-0.01915199731689462
0.02287378493937532
0.08160868610630116
0.1025218127073124
0.06194594158063477
0.0418690501817576
0.06399434060341121
0.03250180632200268
0.04776091483838722
0.04900375253137416
0.07820239756446062
0.07062267593505095
0.0452829823738882
-0.002872610382199078
-0.009616096809474532
-0.03823164051626247
-0.03031440705565827
-0.007345237781580909
0.04298144947527625
0.08542922079091086
0.04993965299107338
0.01191080498692697
0.08342688220573816
0.03570856581122209
0.05460406652648082
-0.003018336078994373
-0.01200965131698816
0.01319205946560136
0.006755411002054862
-0.06085565430722904
-0.03303792901200871
-0.05322222858992591
-0.03419628947845169
0.008220708698532775
-0.02730707735275436
-0.04862690571255047
0.009732066834240629
0.04610383100588389
0.1389626675369874
0.1245781117404924
0.06577421918346656
0.08040416593594865
0.1002970141170223
0.07271713539705751
0.01894584207735178
0.0648151892354069
0.06601196648916371
0.04745407687465808
0.03654480101172975
0.04862782390961302
0.01542450170618114
0.02322668334070801
0.03644513575253819
8.101523118500705e-05
0.02586572807214087
0.04803707893302461
0.006065000766274692
-0.0664483246520458
0.03071428409328384
0.02332644786783195
0.003571681733263704
0.02834375980457207
-0.01975812886199501
0.01924503639079103
0.03187274382603261
-0.01649766528488197
-0.006347890314139408
-0.01148025407858326
-0.009071412272116237
-0.03128872430267152
-0.03537013577971224
-0.03125805043357976
-0.08097096249504644
0.003456629905560168
0.03819424119394319
-0.004008039896145797
-0.05368253516867243
-0.03975064230226021
0.0100849652371999
-0.04445347262660788
-0.02696192186964356
0.02795244461592536
0.08054224798245424
0.03911485435306281
-0.0352627276022986
-0.001975027441881328
0.05245600224451281
0.03425101103296645
-0.05348310538398333
-0.04687770100321328
-0.05191804315875527
-0.04972391843918353
-0.01339057105485411
-0.01510900262716754
-0.04304952266831368
0.002512986526012292
0.02320365312190633
0.1043706826758411
0.09574000875902869
0.05633788466730603
0.06522943537654968
0.03976694706946114
0.03267056223922642
-0.03429605400557544
0.0008942202128907946
-0.002289509055900363
-0.04476031059033703
-0.01885280300345536
-0.02113904859986096
0.02360261196246914
0.1010795452296363
0.07976745978806211
0.03053014160754831
0.06313507518410169
0.008274412788052793
0.002758476751557917
-0.05059082750878294
0.05215680793107356
-0.01597591169839335
0.05434328900035541
-0.04013431384224343
0.0009172504333190538
-0.003118100606118125
0.02977064071373614
0.05398274694873264
0.09180442224834165
0.1893276723132263
0.1304469461799463
0.09249483248412183
0.04209915383716486
-0.02186013270473289
-0.06206007521127575
0.02109390635931979
0.0006870475083532145
-0.02075547632943651
0.05537131033688848
0.03585439077594958
0.03188803112661239
0.02287378493937532
-0.06328762560205652
-0.09451928308940745
-0.07909906230771563
-0.04868060980044409
-0.03900652797858642
-0.008158442763286698
-0.0542349626258792
-0.0158071557811698
-0.002090079269585049
-0.03214034607331754
-0.003447968788649134
-0.05559285214494328
-0.08769141870352003
-0.06546636375311646
-0.02987713069408723
-0.05630629259952533
0.01342216312263501
0.01350654107962039
0.07515675034217488
0.007162013492907755
-0.005212460800192689
0.04451573856348036
-0.002918670819802811
0.01380573539305946
-0.005388959634011933
-0.06692401780093069
-0.04188341928364862
0.02999319998841191
0.02552821623931997
0.03720463664635035
0.02126266227654353
0.01546291849512138
-0.05776394664733973
0.01050695429656476
-0.01705763712282023
-0.06211377929916937
0.04380994175918821
0.04244440858820785
-0.003256182652623713
-0.02389314515899736
-0.0510895508764697
8.101523118500705e-05
-0.02370135902459833
-0.06107047066205652
-0.08618770421810207
-0.003233152433821846
0.03092145679782123
0.01903786368625345
0.0463032607921992
0.01767233051527308
0.01461129672447535
0.01595389894458623
0.04471526761772786
0.04730825190993059
0.07612332467096604
0.04159278681918822
0.06846696800279305
0.09676038644689826
0.05039231591953001
0.02343385604524559
0.04485334966423345
0.02868127163901937
-0.0146027348771229
0.03939876136592209
0.00119341452632986
-0.02834284160750951
-0.06995437772263666
-0.003724132883286517
-0.05595339419819245
-0.08449994651650697
0.05550939238502046
0.04794505732412275
-0.007797900710037537
-0.009554649801732432
-0.02563470621967124
0.006141735074596577
-0.08151564703240474
-0.03917528389581016
-0.07786386826501858
-0.005128082841580727
-0.06278125858407986
-0.06197569725266397
-0.0516879395033482
-0.05490234264123112
-0.04440741218737776
-0.03688913756571018
0.04517557419647438
0.01206427360194435
0.01279310062503836
-0.01474846057391838
0.05965979525216118
0.00110139291742819
0.01787950322143687
-0.01177180474173261
0.003318448589496183
-0.01358235719087972
0.0736606795070468
0.04233700041079402
0.04685568824940615
0.009540280698215208
0.08913460437825864
0.08093356317272717
0.1392388316299984
0.06265948130314881
0.07227211611889078
0.07990554183619408
0.126135431045872
0.0995528997933485
0.08893517459356953
0.1160624896513835
0.1076695630418944
0.06779184506921905
0.1114747111563659
0.1680615480429501
0.1947055263032155
0.1948896687889513
0.2243875081354768
0.2698119352832973
0.2841120138532484
0.326467763558355
0.3170008544410349
0.231368841138008
0.2355268876554387
0.2249782531120654
0.1853919865329806
0.1856298331082364
0.1970607632897211
0.1866578544447696
0.1727643783656712
0.1626299899650671
0.1182488714543595
0.0975429175578859
0.1616402861479156
0.1719971345552636
0.130262902962143
0.1479538835054227
0.1639955231344212
0.1172208501178265
0.04918015209726122
0.08053460433216435
0.06156236930858374
0.1014554738513975
0.07161237975220236
0.08185417633184679
0.1544288494899772
0.121793242044332
0.1976208343972178
0.1669030883102014
0.1314212634269596
0.09972929936086213
0.1739841858382299
0.2368924208247927
0.2450475008606525
0.2103942675292548
0.1893276723132263
0.2863521990120505
0.2286453191800313
0.1440643574323395
0.1944983535986781
0.2093125421048279
0.1322728851976056
0.226903857388916
0.2763635363066152
0.2630838354245337
0.1870183964963922
0.1888596228162576
0.2391402496338847
0.2725046841026239
0.2759569338157623
0.2878635571477584
0.3052400560753927
0.3258616320132546
0.2588336680302692
0.2779055683130414
0.2003059395662544
0.165591259228741
0.2363553799377243
0.1874020680363754
0.2176670519270032
0.2134475584018303
0.1954343533263095
0.1692967420840208
0.1931097902088957
0.146734076032864
0.02949447662072515
0.1295034020699572
0.162231031124504
0.1167913166761039
0.11657650031965
0.1338225608526951
0.06832124230599756
0.05699772030030006
0.001062976130114349
0.06001269365349406
0.01059897590546662
0.00872707571650942
0.03125132498035224
0.03517162419208588
0.1546973699326983
0.1055445289787283
0.1421157229366868
0.05000109999881548
0.04246743880700971
0.0755403226142259
0.1140447644993252
0.1642947174478604
0.1227982331620634
0.1803056832061407
0.2251853265486706
0.1423842433794077
0.1921968207000662
0.1757793517188652
0.1988022250808362
0.1818630025131467
0.2779362421821331
0.2479858391734566
0.2280545742034427
0.2936173397578823
0.2351816329027694
0.2435822031641748
0.1874173553369552
0.201257226596092
0.1981424887157744
0.2021624531850732
0.1374128926123392
0.1426143470364414
0.1891435298274905
0.2325578754719163
0.2187104598320482
0.2087371836967515
0.2028145459014715
0.175810025587957
0.2044946599527767
0.1820010845596521
0.2022698613624868
0.1930254122519103
0.1399139545651986
0.1393001793698083
0.1743063111025389
0.259646873011975
0.2123735758956257
0.1922352374890064
0.1929793518126802
0.2113762284281842
0.1157172349003405
0.1637730631293038
0.1136535485769843
0.1766002003508609
0.0990848502947535
0.185752627854162
0.1572904534944594
0.2090977257500007
0.1847246065176289
0.2298420964337881
0.1848242717768205
0.1979813764488406
0.1840571272327184
0.1964776619634226
0.1717823182004361
0.1564081578547216
0.1001819622893188
0.1072016128112316
0.1425760295154334
0.1748203217708054
0.1882535905390892
0.2064049769290478
0.2328341388344859
0.2477479925998274
0.1373362575735759
0.1534162147219561
0.1743907883290828
0.2163858967146344
0.2232903961409117
0.2894822241913214
0.2963100885788352
0.3021099316281896
0.279869589377206
0.2597312509705868
0.2888608053456412
0.237836064202714
0.1617093768043212
0.2840967265510422
0.319279357120845
0.2825316643274406
0.2669963917164189
0.3145841704467872
0.316908733564201
0.2871193435545261
0.322401738649826
0.35847430850803
0.3139320777320153
0.2834446338362701
0.2098495829918963
0.2344221320105836
0.1712913377509714
0.2080466741930392
0.1506159584556574
0.1786638866742171
0.1717746745485198
0.2051697828879771
0.2320438648036498
0.2933181454444433
0.2001217970805187
0.1673096908010543
0.1168833382833792
0.1105464543469564
0.07265568838931541
0.09212664678058277
0.1184714307274091
0.06380255446738561
0.01469567468308732
0.05735826235354941
0.07652992716181893
0.06128620521557275
0.05615384144950251
0.04183063339281737
0.03711251576951649
0.02536710397238631
0.01386718240080156
0.07033122454146017
0.05819449755405687
0.08207663633696397
0.07159699318369057
0.06339595197653271
0.07025449023313828
0.03733497577463367
0.01800984234972038
0.01456523628687162
0.008051952782935428
0.04249811267772786
0.02305018450526237
-0.04588045280370396
-0.0105750274879758
0.02844342506376363
0.01494116490863276
0.005320787174668893
0.02313466173180634
0.04802943528273453
0.07004731752860088
0.07741222280155671
0.06325012701180523
0.01537844126857741
0.04160817338770019
0.01987409888676111
0.07667575212817281
0.07371438359656682
0.1063193171731202
0.1410800579498637
0.0908377486499921
0.05496470784603559
0.05359907540874942
0.0947273739926338
0.1036111817836554
0.08391021900491312
0.06412477899962672
0.09931505321971934
0.09160489319409415
0.07605433328249243
0.1209876807129161
0.0628052069999443
0.07810263303733687
0.100787994566487
0.1720968990823873
0.1565155660321353
0.1103316379921291
0.1433815908468493
0.170248029112232
0.1297411493756544
0.06381019811767551
0.0509217131579351
0.08605063963659122
0.09610829373049992
0.1153566928470913
0.1129247215538903
0.06262880743405705
0.01925268004108092
0.03666759575765537
0.01939076208758633
0.06504539216037254
0.02226000974398484
0.0614549611311701
0.08592784489066561
0.0882217341389875
0.05371422650438515
0.04099439819230972
0.03222564222899187
0.08088750273349704
0.02476871534550781
0.002267496302093245
0.04048038752404318
0.02110929292783176
0.03389811263000718
0.01178046585864346
0.08180047224232657
0.05087565271870478
0.1040485574115322
0.1306158013651023
0.06708604826492691
0.01201821316434061
0.05568579195090752
-0.002366243364222433
-0.007736453702295437
0.06008942796181594
0.006640359174351325
0.099353370739101
0.066556651026522
0.0349644514875483
0.07036954206084201
0.1373591885244455
0.1728026958866793
0.1659671878488756
0.1042249569790458
0.07069176659308293
0.1059970926392527
0.17244979748372
0.2119439431859709
0.398597516706251
0.3595867078031751
0.4521692809717093
0.4670524608663325
0.5105282535185004
0.5060249522500267
0.4916941005430517
0.5107813873927095
0.4795344426047787
0.5118631128187625
0.5103671412515667
0.4813679260047956
0.4678119617601446
0.4890013517220989
0.4366953561004974
0.5198954973766289
0.422003962340273
0.4278422221785676
0.470251576705262
0.448195277672082
0.3702580378245419
0.4161351279008191
0.3178906944631304
0.3315924836741354
0.3122673502492219
0.4180146717400662
0.4445666283914299
0.4062462297241339
0.3735338879701669
0.3109094607285314
0.3464526333499569
0.4222878693531325
0.4272821510710708
0.3813821300439239
0.419924988716337
0.3528815388952811
0.3114311150470878
0.2252698037752145
0.261411365021892
0.3366097956108755
0.3530733250313067
0.3703731889201776
0.3658928186025737
0.3046108943114905
0.3127966482180684
0.3270585085349436
0.2680474432733804
0.2448173972052452
0.2842807697688458
0.2194928916767301
0.2216333123084084
0.2261826740161121
0.2239348452070201
0.2707248055241947
0.2603372832477552
0.2203291268772377
0.2188331553100419
0.1809960934419209
0.2162861321875107
0.1839957794945349
0.2552816537900068
0.3075875501453026
0.3691763123984886
0.2915460097842362
0.310617910065382
0.3215194430117146
0.2524584665728384
0.2936403699766842
0.3001919710016286
0.2385879214462363
0.2430988663649998
0.1673327210198561
0.2174292053533738
0.1768841073637202
0.2253848556029183
0.2186643993944445
0.1921201856613029
0.1282375341581684
0.1618167849833613
0.124340265166863
0.1441640226915311
0.1564311880751499
0.1024681086194187
0.1554492271762206
0.1016933204250266
0.10562890693734
0.08619636533501292
0.03646806670340787
0.07664507825908104
0.05672919985757914
0.03612291122029707
0.003571681733263704
-0.04531273804591741
-0.01654362645455351
-0.01250063176482644
-0.0410241538643391
-0.02588784009388018
0.01695114714246897
-0.01530853168141505
-0.07443464877230838
-0.00231253927470223
0.003694377211257318
0.07845553143866957
-0.03385877764400439
-0.002558029500247854
0.00332619150771808
0.03371397014427147
0.03761888278749314
-0.01986553703940865
-0.05086699160342033
-0.04136940861538189
-0.02545820738422542
-0.02048695588508902
0.007215717582427774
-0.05026860297654183
-0.02311071331594191
-0.01903694548919108
-0.02641713806272668
-0.100526199575367
-0.1426441027084708
-0.07932916596312289
-0.05082103043212221
-0.05150379701761248
-0.0238624712899056
-0.06853504119583029
-0.07110509453716335
-0.08269713698558177
-0.1179564025941478
-0.08229817814501876
-0.1406954682111917
-0.03828534460578249
-0.08122409636925539
-0.1348726942109677
-0.1069167876013098
-0.04097819269466737
-0.1002270052619277
-0.1215085161023422
-0.1150335501177877
-0.1230504488392098
-0.1344507051516028
-0.1169974719140201
-0.0971583278208403
-0.1023291083742242
-0.07251668814574745
-0.1302465981965685
-0.1117270261030709
-0.06194502338357221
-0.05827031366531638
-0.04526667760831368
-0.08784488732016399
-0.07303834246430388
-0.08940985027583345
-0.08990083072529813
-0.1416314679404495
-0.05125066314340354
-0.02291118426169441
-0.07568513011395882
-0.08481452739845802
-0.0480668346050538
-0.0563906705581371
-0.08462274126243259
-0.05681265961750197
-0.04052552976458435
0.005574020316810021
-0.02878776161937045
-0.01523944102338305
0.0007254642972934478
-0.0243227778702787
-0.005266164888086315
0.0279217707452072
-0.03482545124235394
-0.02607198257961589
-0.06300371858919723
-0.02910234250132167
-0.06375557583271932
-0.04241281652205352
-0.03798615029234324
-0.07787925483515695
-0.05704276327453562
-0.0380091805111451
-0.07282352610947659
-0.04456088080402153
-0.08282757538179727
-0.03289210404728123
-0.06484494490743609
-0.05398947240195997
-0.02516665672107624
-0.04591877032308561
-0.03737247436488495
-0.03689678121600007
0.03693611620200286
0.01579278667765239
-0.005680411029229102
0.05187300018614629
0.03260157084912643
0.05346099336224402
-0.01965836433487126
0.02621098282318385
-0.03570000396386964
-0.08324946517322995
-0.1316351615847243
-0.1332692151984258
-0.1070089084781436
-0.05863085571693915
-0.04925596820852073
-0.04854252775393869
-0.0177557902768223
-0.08210639200899315
-0.03945144798882115
-0.04257392878736079
-0.08291195334040906
-0.07734985759675204
-0.08350259904906547
-0.05467988263611375
-0.04103954043285089
-0.06334897334186643
0.0004493002026560643
0.001715068844886475
-0.05172625702272985
-0.06621057734634865
-0.08199898383157951
-0.06592667033348937
-0.08215245244822347
-0.07192594316915903
-0.08508304784117911
-0.1408412931775456
-0.1291725164208051
-0.0711357684062551
-0.1080752473356847
-0.132525100874752
-0.09129713703330244
-0.1133073756272523
-0.1120875681546937
-0.08390920153991836
-0.09425076264668635
-0.02416166560334485
-0.07899929778059188
-0.005143469410092701
-0.01651295258546175
-0.01966600798516115
-0.06141572541472589
-0.08712370394573347
-0.1561156889945099
-0.08005799298621691
-0.1404193041181807
-0.03462592218810644
0.03488771717922642
-0.04322602150375932
-0.03233977585963285
-0.00999966908152556
-0.02542753351513366
-0.0309664997704304
-0.05148841044910051
-0.0005480472647852518
0.03021565999352927
0.01385943948257966
-0.009178820449529879
-0.1030272615282265
-0.06221354382629331
-0.02718438187476074
-0.07045300182076483
-0.04088607181783351
-0.01715740164994399
-0.0679827130065557
-0.06252812470987074
-0.02481375831811698
-0.01214008971320367
0.008773136155739545
-0.0275525675766734
-0.09732708373806385
-0.0691257861707925
-0.1672243946437535
-0.1422452431358398
-0.1453445944460192
-0.1557475032925972
-0.1044388551368106
-0.1371895144101594
-0.1531390331623239
-0.09243256654724935
-0.1422298565673278
-0.1502391116368337
-0.1409102845676454
-0.1227973149633745
-0.07192594316915903
-0.05092843860953603
-0.121938049544065
-0.1255591544423592
-0.07033020707483921
-0.04136940861538189
-0.03477939080475021
-0.08055671635390366
-0.07373649561830613
-0.09348361810258429
-0.05294606449528853
-0.01807037115877352
-0.06423891263026769
-0.064906292647246
-0.07818609279888609
-0.14129385683807
-0.1229277533612164
-0.1292722809479288
-0.1611023270621583
-0.09429682308429008
-0.1164451437263719
-0.1060729087505122
-0.1145502133186129
-0.1512364591042752
-0.09235583223892746
-0.1194217995585577
-0.1203730865883955
-0.1266024630794722
-0.114910755371862
-0.166035261041913
-0.135939033068509
-0.1229507835800182
-0.08049526934616155
-0.1914824620484217
-0.2043709966429415
-0.1075535930155019
-0.1501010295903283
-0.1327322735792896
-0.1716586548906008
-0.09342991401469067
-0.08096331884475655
-0.09033820635317497
-0.1334457140338716
-0.0513503284025951
-0.08470711922104437
-0.08786781827103365
-0.05386667765440796
-0.04003454931511968
-0.03584572966066513
-0.07097465614094765
-0.06881120528884128
-0.01427276742665989
-0.03606828893371449
-0.04057923385410437
-0.01507832875807578
-0.04231305199492977
-0.04502883103305794
-0.02871867096133846
-0.01174877452293075
-0.1076916750636337
-0.07650597874595449
-0.07811710140878629
-0.07434262716340653
-0.06804406074636561
-0.06257408587954247
-0.1235031117676664
-0.0140656939900545
-0.02381651012023405
-0.1141512544780499
-0.1136756605987236
-0.08781411418151364
-0.1121412722442137
-0.1586933859877591
-0.1201352400131398
-0.09511002806599586
-0.06993134750220821
-0.1009865061557399
-0.0174182784440014
-0.05795573278336516
-0.1008101065882263
-0.1242626126614786
-0.08034189999907618
-0.1051062351521625
-0.09234818858863757
0.01003890479796977
0.008895831633732974
0.02917225208848404
-0.0009622934059280382
-0.05727296619787488
-0.1163223489804463
-0.07538593580051957
-0.06066386817120362
-0.1276765448536092
-0.1272622987124662
-0.1260808087609158
-0.09023079817576114
-0.08455365060440059
-0.08852001025373779
-0.09580808195206593
-0.01303002900323153
-0.05938271296046142
-0.05725757962936309
-0.03705024983264402
-0.03993478478799593
-0.005787819206642745
-0.01451061400028904
0.004630376938888723
-0.01961230389564113
-0.07968206436445577
-0.05118157248537155
-0.1302926586341722
-0.1234570513300627
-0.0996363595548979
-0.0621521960881096
-0.1036026199363029
-0.05944406069864494
-0.08463038491272248
-0.1266869403060162
-0.158309813715708
-0.1079448089378428
-0.1112820068232778
-0.0861033262594901
-0.1191685664164166
-0.1078143705416273
-0.1612481520285121
-0.08281218881328531
-0.09016935116801904
-0.1212783131773765
-0.1255437678722208
-0.1195828125575594
-0.1356781562744514
-0.1163836967186298
-0.0940742638112407
-0.1046767017104399
-0.1115581709179151
-0.09357563971148615
-0.06670155779581351
-0.1183553614347108
-0.08047998204558159
-0.02025675296174976
-0.07298463837478386
-0.07516347579540221
-0.1030809656161201
-0.1130695290536232
-0.0655737719305301
-0.132149172252991
-0.1448075535589508
-0.1892960306122926
-0.1752413926331078
-0.1389003023321828
-0.08744592847960098
-0.0924095363268211
-0.07000808181053028
-0.1486511184623623
-0.1669635178513224
-0.177090262603263
-0.1346885517252321
-0.08709303007664171
-0.05657481304387282
-0.04065596816079986
-0.02996150865269901
-0.02321037857513366
0.01451927511557368
-0.01261568359253016
0.008174747528861047
0.01705855531988261
-0.02222841767620413
-0.04802851708567215
-0.0331760110601405
-0.09127410681287419
-0.1181635752986852
-0.09211798566529812
-0.06677054918428692
-0.06855807141463216
-0.0412236829185866
-0.05013052093003643
-0.07402040263116559
-0.06257408587954247
-0.08750727621778449
-0.05803246709006065
-0.07540896601932144
-0.02022607909103142
0.03171927521101523
-0.02449153378587586
0.05526390215947484
-0.006509002579446863
-0.005987348260890248
-0.05059857042700502
-0.1040015787768659
-0.04963189683028186
-0.02472938036113159
-0.06500605717436994
-0.02465264605280952
-0.08347966809819579
-0.08603433487101669
-0.0673843243796772
-0.04090910203663538
-0.02735313779035809
-0.005879940083476603
-0.000456025655883582
-0.05046038911256744
-0.06675526188370713
-0.05228632813022651
-0.08449994651650697
-0.06888793959716316
-0.07036098021348955
-0.05850041732072364
-0.04521297351879366
0.004614990370376749
0.03801784162805614
0.001791803153208359
0.008427881404696563
0.004453878103442902
-0.03845419979093823
-0.01355168332178796
0.04988594890155336
0.0509217131579351
0.0003112181561506615
-0.02634814667425309
0.0003265054567304465
-0.00620216461571772
0.01675936100644354
-0.007490963478376205
0.008090369570249268
0.03673658714775536
0.005067653298833376
-0.02626376871564131
-0.02700788303931511
0.008650341409813928
0.04423193081855308
0.02950986318923713
0.05165054018102892
0.053407289272724
0.07336922811182964
0.009862505232082716
0.08002823731418751
0.04970190568537641
-0.007168738946135089
0.03729665825525202
0.006770797570566836
0.08226077882269968
0.06407871856202299
0.02842813776318385
0.0314814286357595
0.01168834498180961
0.05928386663040004
0.0577648648444023
0.1222382613224988
0.08245256495872509
0.06264409473463702
0.112318689276722
0.06489956719401867
0.1242635308585412
0.1655145249204192
0.1904860327796692
0.2110616475462331
0.2834753077053619
0.2200912803036086
0.2744916361192846
0.2733102454340395
0.3045956070109105
0.2361098897121787
0.2547676431217403
0.2554197358365122
0.2201757575301525
0.1806892554781917
0.1814564000222938
0.2165392660633462
0.2167387951175937
0.2593246484797339
0.2541078074871197
0.2320438648036498
0.2350818683756456
0.1960864460427081
0.2009887061517447
0.2089442571333567
0.1675322500741036
0.2156877435606324
0.1809884497916308
0.1713373981885752
0.1312525075113622
0.1287976052656651
0.104462803552675
0.115901377386076
0.08237583065040321
0.08035046184642863
0.1509765997768387
0.1212102399859655
0.1512220900007578
0.1262121653541939
0.1319889781847461
0.122138496795375
0.1355333487747186
0.1484602505233993
0.1355946965145286
0.166227965375001
0.1887369273366376
0.1320426822742662
0.03747305782113926
0.05384456563266866
0.1462584821519113
0.1600752239226876
0.2414341388822066
0.2131867808773315
0.2633062954296511
0.2774759356017602
0.215833469259054
0.2422089270749721
0.1617246641065274
0.1506467315943077
0.137972963719836
0.1612030097863446
0.16742484189669
0.2129643208722141
0.1814257261515756
0.1525645929513101
0.1287054843888312
0.1527641220055576
0.1620085711177605
0.210041369127922
0.1875017332955672
0.2387106169242299
0.1677930275986027
0.215917946485598
0.2424084561292196
0.2436819676912985
0.2744533185999027
0.2409891196024134
0.2518216611586463
0.2119132693152526
0.2099185743819963
0.2292206775881078
0.2560641849026208
0.2412346098279591
0.1955263749352112
0.1768380469244901
0.1028824540284935
0.1155715092035452
0.1822926352228014
0.183136514073599
0.1230130495168907
0.1334926926701643
0.1198599941171913
0.09451255763618011
0.1674861896348735
0.1272862471299571
0.1311757732030404
0.1525186317816383
0.1171364721592147
0.1167989603263938
0.2092127775777042
0.2534634576905698
0.2333481495027524
0.2440425097429213
0.2611889050167748
0.2500954866681109
0.213631700887566
0.230647657765204
0.2213801784325728
0.2687454971578239
0.2128645563450904
0.1982958580628596
0.2086220326011158
0.1766539044387545
0.2469347876181217
0.2736324699679071
0.2109389520682395
0.2292053902859016
0.1398141900380749
0.1202512100395322
0.1375587175786932
0.1416093559187102
0.2265586026362468
0.1972218755566548
0.2075173762241928
0.1378194951031921
0.129518689370537
0.1897802359753771
0.2513306807091814
0.202246831143685
0.1871411912439444
0.1442254696976468
0.1931482069978359
0.2025997295466443
0.1851849130963754
0.1936161572268724
0.2239885492949138
0.1747436867320421
0.1981271021472624
0.2130563424811158
0.2053002212841926
0.1484832807422012
0.210302146652421
0.1809423893540272
0.2646794722492949
0.183205604731631
0.2879632224053237
0.2634520211264463
0.2072104389925315
0.1747973908199357
0.1332241722258168
0.1200900977725986
0.1181875237145496
0.1323342329357891
0.1811648493591444
0.1514752238765933
0.104201926760244
0.1407194166286825
0.1291274734481961
0.06364144220207833
0.06430117856714035
0.09758123507889394
0.09588573445745037
0.07082220498929845
0.07998991979480587
0.08761560259388709
0.1406350386700705
0.1535389101999495
0.1381494625552817
0.1645249203711997
0.04666390211338055
0.0132380206368993
0.05973652955885667
0.03357588809776606
0.07303935992929862
0.07994385935557574
0.0174651578107355
0.06809868303294819
0.08542147787268896
0.03109785636533486
-0.02179878496654937
-0.01074378340519935
-0.003378977400175723
0.0261112182960601
0.09212664678058277
0.1536847351663034
0.1197449422894878
0.1313138552495458
0.1612030097863446
0.1958716296878806
0.1935163926997486
0.1859444139901876
0.1583721789205127
0.2292284205063299
0.1522653986394972
0.2071490912527216
0.2742845626826792
0.2712158852415916
0.2760797285633143
0.3027850545617634
0.3273270289792909
0.3205911862006789
0.2605290693837806
0.3189724198891836
0.2507016182132114
0.1660898833284956
0.1398372202568768
0.2134553013216788
0.2041494052017339
0.2327189877388502
0.2421322920362088
0.2449785094721791
0.1670719434937307
0.130247516393631
0.1308843218078232
0.1312525075113622
0.1345207140066974
0.1242328569894494
0.08855924597180839
0.06724716053023436
0.05135898951787975
0.05454271878667091
0.09569394832142496
0.1244323860436969
0.1333622542739486
0.1517744181900325
0.142284478852284
0.1764238007833473
0.130569740925872
0.08796085734493007
0.05090632658779673
0.1029897629379752
0.05534828011808662
0.1108610352289076
0.1507463968534993
0.1560476158030989
0.1337842433333135
0.08265963839533048
0.06912670436948146
0.1261738478348122
0.09550990510362142
0.0724562586030001
0.0866719592143394
0.07506462946534101
0.06840562026460953
0.04353377766455101
0.08911157415945677
0.1457444714836447
0.230264085493153
0.1665195160381504
0.2592402705211221
0.2217330768355321
0.1037570067483828
0.09615425490179787
0.066625741684554
0.03916091479229294
0.0752104544316949
0.0823221265608832
0.1167452562368736
0.1884223464546866
0.1672022826220142
0.1311835161212624
0.1202896268268461
0.1834050345179465
0.1329632954333858
0.1483835162150774
0.1912072161524733
0.14536854286351
0.1207192595365008
0.0982102975748642
0.06725480418052425
0.07437421922956085
0.1066645719241632
0.09855555232590718
0.1200287500327887
0.1688364355052743
0.1157632953379442
0.1347201437930129
0.08036584841494061
0.1409496195520218
0.1366227178510618
0.1400673239139104
0.07073008411246459
0.05325391992563863
-0.004406998736708799
0.01580043032794227
0.004630376938888723
0.05844763142989239
0.008412494834558196
0.04030398795652955
0.01520968535135385
0.09389113879049975
0.07886213392952246
0.1156942046815386
0.07211100385195711
0.1196528214126539
0.1323725504567972
0.1423151527230023
0.06885054027484407
-0.01220908110167727
-0.0103141506955446
0.01665195282902971
-0.004475990125182394
0.0005413218115579192
0.03038441591075283
-0.019428260679464
-0.05969719457448045
0.04540567785188163
-0.002458364241056292
-0.02852688482531304
-0.02304162265790992
0.05398274694873264
0.1076849496104064
0.02874261937720288
0.02806759571156108
0.04512187010858075
0.05447372739819731
0.06092566316232359
0.07018539957510629
0.06855898961169471
0.07465802697448812
0.03634537122541444
-0.01250063176482644
-0.009347576365127041
-0.002711498115265231
0.05893861187773067
0.002574334265822388
0.07687518191448831
0.1272478303410168
0.09356127060796873
0.1160547467331614
0.02526733944526256
0.01775670847388486
-0.06069454204029538
-0.01316811104973693
0.02168465133590839
-0.05408913765952533
-0.00844999342643587
-0.02229750833423613
-0.05064453159830296
-0.03149589700720891
-0.03849251731031988
-0.002304895624412337
-0.0289565175349678
0.05185761361763431
0.003771111519579203
-0.002757558554495357
-0.02668565850707399
-0.006347890314139408
0.005213378997255064
-0.002588703369339613
-0.0003869349978515897
-0.08888055230698695
-0.1186315255277216
-0.1121949763321073
-0.01989621090850041
-0.08328788196217018
-0.05407385035894536
-0.03641344441845168
-0.1037176717640066
-0.03791715890224343
-0.08249760793133426
-0.06934060252724618
-0.03520137986411508
-0.04354050311777835
-0.003386621050465616
-0.0467319753047914
-0.06203714426040607
-0.07151934067830613
-0.08626443852642396
-0.1245924808440096
-0.1251601956017964
-0.06697007823853442
-0.07106677701778151
-0.0867708055444006
-0.08057200365448344
-0.08989318707500824
-0.130047168410253
-0.1382328230472725
-0.1609181845764226
-0.1449532792557461
-0.1432424913353491
-0.1242242951404706
-0.07434262716340653
-0.027414485530168
-0.0223127956348161
-0.03609896280443264
-0.007767127573013588
0.02002756750340506
0.006809115091574881
-0.04003454931511968
-0.02689283121161157
-0.07084421774310574
-0.002841936511480741
-0.01141890634039974
-0.05813213234925239
-0.09619939714233904
-0.103126926787418
-0.1049758960238791
-0.07047603204119308
-0.05387432130469785
0.02762257643176795
-0.03626771872002999
-0.03802456707965707
-0.07923714435422122
-0.05767192503843788
-0.1547040953859256
-0.06217522630691148
-0.07510977170588219
-0.1279604518664685
-0.08029583955984605
-0.09573144691167623
-0.08047998204558159
-0.07610711917332369
-0.09808658463024963
-0.1288963523261679
-0.1289730866344898
-0.1490040168636952
-0.1680145694066575
-0.1518962947388956
-0.1470016782801489
-0.1156778999143377
-0.1423833251823454
-0.1702317243466575
-0.1062877251053395
-0.1103767802326703
-0.1278530436890548
-0.1143814574030157
-0.1206185768123145
-0.1415930511515093
-0.1550417064883051
-0.08782950075002562
-0.05928294843333749
-0.02286512382246428
-0.03036046749326201
-0.00251971197923981
-0.07725019233756029
-0.09697418533510459
-0.1208717106865237
-0.07580018194166235
-0.03134242839219153
-0.07518650601420407
-0.1406110902542063
-0.1176956250680224
-0.1110134863789305
-0.1008790979783263
-0.08702393941860972
-0.1098934434334955
-0.07596129420859621
-0.07151169702801624
-0.09859295164822628
-0.04602617850049944
0.02318836582132636
-0.03594549418778888
-0.04858084527332034
-0.06901073434308878
-0.09143521907980803
-0.04581900579596186
-0.04231305199492977
-0.08148497316331298
-0.1055358678634436
-0.09784883732455248
-0.1328473254069931
-0.09820937937780164
-0.1193833827712439
-0.09554730442594052
-0.09279310859887212
-0.1632427476938364
-0.1080291868964546
-0.09336082335665867
-0.05882264185296457
-0.1009635752048702
-0.03456457444829653
-0.01822374050748529
-0.001499334292996442
-0.04445347262660788
-0.1338216426556327
-0.1294486805154425
-0.1510216427494477
-0.1717507261326554
-0.13187300815998
-0.1045385203960023
-0.113038855182905
-0.1162379710218346
-0.1325557747438439
-0.1248916751574489
-0.1109138211213651
-0.1174194609750114
-0.1456437887594584
-0.1014852295234267
-0.0493479898174224
-0.08288892312160719
-0.04261224630836884
-0.07129688067318876
-0.05695838531592384
-0.08216773974880326
-0.118976780280391
-0.1379183414332534
-0.1296865270890718
-0.1225057643018515
-0.1235798460759883
-0.1149337855906639
-0.0691948768288245
-0.06897231755577495
-0.04146143022428375
-0.1117500563218728
-0.157159096899555
-0.1213474038354085
-0.09554730442594052
-0.08651767167019148
-0.09926043093313677
-0.1554789828482498
-0.2179116239538598
-0.1759471894373998
-0.1882833462111186
-0.1464569937411642
-0.1073003598733608
-0.1389924232090166
-0.1283593114390993
-0.1331848372414404
-0.1086199318730432
-0.1156856428325598
-0.1324790404371484
-0.1228433754026046
-0.0306213442873196
-0.06379389335210114
-0.1262342773759332
-0.07767208212899317
-0.1099778213921073
-0.04683173983191534
-0.1004955257062752
-0.09385180380612353
-0.01208638562368365
-0.02748357618819999
-0.05223262404070649
-0.1059731442233883
-0.1643551469889814
-0.1682140488277521
-0.1235644595074765
-0.1410176927450592
-0.1635266547066959
-0.1299243736643274
-0.1110902206872523
-0.1438869403998313
-0.08011169707411053
-0.0772424494193384
-0.1444316249371896
-0.147584680336889
-0.1359006162795688
-0.1399206800184261
-0.1605576425248
-0.1732697279186533
-0.1978806937246542
-0.1304614145513958
-0.1725409008955593
-0.1392838746042338
-0.0961609803533988
-0.1746199737874275
-0.1402735784197588
-0.1633962163104802
-0.12748475871921
-0.08621847735675241
-0.1330928156325387
-0.1384784125407501
-0.1092337070684335
-0.1572358312078768
-0.1453982985355392
-0.09814028871976965
-0.1233343558520693
-0.1117576999721626
-0.1090802384517897
-0.112379118817843
-0.03740314823397671
-0.09333779313785681
-0.1166062559933056
-0.1410790404832427
-0.1441094004049485
-0.1562691576111537
-0.1833964230358146
-0.1162533575903463
-0.1347959599026458
-0.1048684878464653
-0.152732430671471
-0.1456207585406565
-0.150530662299983
-0.1709144909321478
-0.1385704341496518
-0.1013317609067829
-0.1374656785047968
-0.1521110118257909
-0.1708378062586051
-0.1554635962797378
-0.1388772721133809
-0.1077299925830155
-0.1012319963796591
-0.1479606089586502
-0.192541157255673
-0.1533845233862432
-0.0901233899983475
-0.148367211449503
-0.08513675193069913
-0.1276841885038991
-0.1511674677158016
-0.224885214038169
-0.2338151319015735
-0.1916435743153554
-0.1791846227957111
-0.2008189824026791
-0.1271779207554808
-0.1448151972092407
-0.1569212503259256
-0.1477457926038227
-0.1275077889380118
-0.1471780778460361
-0.1363609228599417
-0.1761543125087845
-0.1944590682474546
-0.1880838667900238
-0.1670019346386362
-0.1205418425039926
-0.1492495070892408
-0.1557014428533669
-0.07478754717364107
-0.1172199319207639
-0.1808570931983528
-0.1636800240554074
-0.1448842878672726
-0.1053287944268384
-0.06808247753367946
-0.1251142344304982
-0.1547271256063539
-0.06955541888207366
-0.08911839888061629
-0.08665575371669706
-0.04588809645399385
-0.1207566588588199
-0.1275538493756156
-0.1074921460093862
-0.0253277689880099
-0.1079064914184612
-0.02307994017729157
-0.07256274858335118
-0.1081826555130986
-0.1682677529156458
-0.1543588406348826
-0.1218843454545448
-0.146487667610256
-0.1597520811933841
-0.09412032424884445
-0.1512288154539851
-0.09470342557514297
-0.1267098712568858
-0.09224078041122374
-0.06414679175343384
-0.08839721550781217
-0.1241705910525769
-0.1335761524300871
-0.1589312325613884
-0.1837033106343231
-0.1535227047023072
-0.04182971519575499
-0.08643329371157969
-0.1742287082319337
-0.1651759956209771
-0.1150872542073079
-0.1187082598360437
-0.1036026199363029
-0.1235184983378048
-0.1225518247394553
-0.1503388761639574
-0.1560543412563262
-0.06671684509639329
-0.133622113601385
-0.07386693401452164
-0.1637567583621029
-0.1340747765298417
-0.1625753676784845
-0.09010035977954563
-0.06592667033348937
-0.08172281973694213
-0.1204804947658091
-0.07065243160708014
-0.1095788625515443
-0.07494101579028503
-0.1109521386407469
-0.1031499570062199
-0.1215621209223038
-0.09807129732966985
-0.1047456931005397
-0.07666709101288817
-0.09671340781060557
-0.1117807301909645
-0.08233649566440042
-0.1113587411315998
-0.1446540849423068
-0.199422725729454
-0.1344123876322212
-0.173707004278598
-0.149801835276889
-0.1202042314032396
-0.09779513323503246
-0.09333014948756692
-0.1269400741802253
-0.138087097350477
-0.1181866055174871
-0.2229366291756692
-0.1181635752986852
-0.1109597822910368
-0.1225672113079672
-0.1431044092872173
-0.1865418347852242
-0.1582484659758981
-0.1894570932444471
-0.2060511106958731
-0.2077005012449337
-0.2036728434905657
-0.1448536139965545
-0.1398515893603942
-0.07517876309598218
-0.0824746769804644
-0.05684333348822012
-0.08100163636413819
-0.02879540526966053
-0.04554284170132467
-0.09122040272498057
-0.157926241443657
-0.1575656993904078
-0.1702547545654593
-0.1106605879775976
-0.1183323312142825
-0.132264224082321
-0.2098869823142155
-0.2357407361784243
-0.2139683441581036
-0.1609872752344546
-0.1617698063470686
-0.1181098712091652
-0.1411788050103665
-0.1370744625824559
-0.1538218990157464
-0.1962926509154037
-0.1283362812202974
-0.1347498994650421
-0.1254824201340373
-0.102812445173399
-0.09589255917860989
-0.1146498785778046
-0.05988898071050588
-0.09645253101654816
-0.1329623772346968
-0.1772207009994786
-0.1379644018724836
-0.143925257919213
-0.05898375411989842
-0.09593852034828163
-0.1873243658978382
-0.1810872464869129
-0.1328473254069931
-0.1041473044736614
-0.05742633554496025
-0.07578489464108257
0.01165767111109145
-0.05133504110038893
-0.1082670334700839
-0.04031835706004696
-0.05991965457959764
-0.09139690156042619
-0.1037100281137167
-0.006969309159819775
-0.0109048956721332
-0.1128240388280776
-0.07642160078734272
-0.007007626679201426
-0.07276982201995658
-0.07837787893328513
-0.07000808181053028
-0.03685846369661842
-0.08042627795768796
-0.08693956146162433
-0.1260808087609158
-0.08391694445814045
-0.03596852440659074
-0.1037253154142965
-0.09659061306467996
-0.126771318264628
-0.1173273400981775
-0.1270781562283571
-0.0519564599476955
-0.04818962935097942
-0.02176811109745761
-0.01032953726405657
-0.02157632496143219
-0.009884617253822024
-0.02639420711185682
-0.07670550780020201
-0.1129390906557811
-0.09258603516226672
-0.03577673827056514
-0.0300919470489147
-0.02608726988019567
-0.07507909783679043
-0.03189485584777191
-0.05781765073523337
-0.04456088080402153
-0.03929807864173578
-0.1055436107816657
-0.06395500561903482
-0.04479872737765087
-0.06927151186921419
-0.04966257069937362
-0.07673618166929376
-0.1066636537271006
-0.08270478063587167
-0.07629116239112703
-0.09592323304770166
-0.0716037186369179
-0.06213680951959782
-0.0667092014461034
-0.01745659596338305
0.0381175068872477
0.04070294679709255
0.01800219869943049
-0.008012717064864824
-0.02826610729918763
-0.02495958328447085
-0.01181786518096274
-0.05813987526747429
0.002236822433001487
0.0157160523693305
-0.004092417854757759
0.02061831247836709
0.01381347831290793
-0.02320273492484377
0.05332291131411222
0.0243697565049448
-0.017211105739464
-0.04257392878736079
0.005412908051502752
-0.02757559779710185
-0.0470694871376123
0.001776515852628574
-0.009470271844747049
-0.03999613252780584
-0.05529365783150404
-0.02124645677727479
0.008404851184268303
-0.009140403660589647
-0.009378250235845379
0.01473409147202755
-0.01502462466855576
-0.02041022157676714
0.02440043037566314
-0.02287286674068637
-0.02854227139382501
-0.02523574737910823
-0.03603751579669055
0.03460390943429914
-0.04581136214567197
-0.0145412878693808
0.01533248009727947
-0.01589153373978157
0.005221121915477146
0.0147724089914092
-0.04207520541967404
-0.095485956687757
-0.02459129831299961
-0.04966257069937362
-0.05207915542568912
-0.0693943066151398
-0.1050218571951771
-0.0604797256854679
-0.04858084527332034
-0.03135007204248143
-0.05372095195761267
0.03796413753853612
0.1258362367340591
0.09997478958478118
0.02974761049493428
-0.01779410779620395
0.05337661540363224
0.02440817329388504
0.02638748165862949
-0.005711184167879441
0.004361856496167625
0.0002728013672104282
0.01563931806100861
0.009333107993677628
-0.02212865314908038
-0.02665498463798223
0.02039575320531772
-0.003938949238113804
-0.008710770950934886
0.01126645518875053
-0.03438817488240929
-0.009232524537423506
-0.0767131514504919
-0.03266964404216386
0.02187643747193382
-0.04644806829193212
0.02119367088644354
0.06257510334453703
0.07113668660331748
0.06821383412858392
0.02061056956014501
0.01490284738762471
0.02862756754949935
0.06395592381609737
0.09144388019509249
0.09033912455023735
0.162576285875547
0.1693657334741206
0.1901254907264201
0.1735852269976669
0.120765220707799
0.1695959363974599
0.1373745750929575
0.1027059551930479
0.07659901781985091
0.1420926927162586
0.151851152496728
0.1991627671340854
0.269504998051636
0.2289445134934706
0.2507859961718231
0.2904182239205794
0.2347826740622064
0.2394164137285219
0.2071567349046379
0.1912839504591688
0.1995080218851284
0.2640964701925549
0.1930407988204223
0.2331179465794131
0.2500417825785907
0.1861822605638167
0.1678237014693208
0.1786638866742171
0.2168077865060673
0.2133401502244167
0.2256303458268373
0.2389638500663711
0.2668198928809732
0.2263131124123276
0.2194622178076383
0.2704947018687876
0.2161863676603869
0.1761629239909163
0.161778368194421
0.1996614905017721
0.2392015973736946
0.2212881568252976
0.2042415260785678
0.1441180615202332
0.101900393861632
0.07363000563795505
0.08958726730834166
0.1032276095116043
0.07914604094238192
0.01653690100132618
0.04670986328305209
0.09104492135452949
0.04183837631103945
0.004684081028408741
0.07686753826419823
0.1422307747643904
0.1181414632769459
0.1348121654019145
0.1240641010722257
0.1031125576839008
0.1036956590101993
0.08207663633696397
0.1229517017770808
0.05431261513126365
0.07904627641525817
0.02856621981131583
0.08887382685375962
0.05244835859422273
0.02416258380040741
0.06030424431664341
0.04868152799913305
0.06185391997173292
0.05165818383131882
0.06245995224890131
0.09784211187132515
0.1483682289144976
0.1188702903000399
0.1231358442628163
0.1072092564615215
0.03485704331013466
0.0562919234960081
0.07643026190425357
0.07006270409711286
-0.009002321614084244
-0.01333686696696049
0.02156195585791478
0.07118274704254779
0.02015026298139849
0.05627653692749612
-0.01530078876319296
0.02004285480398485
0.02446177811384666
0.04988594890155336
0.07118274704254779
0.09014733841421192
0.08014338840982324
0.1055367860605062
0.1157018483318285
0.1182642580228715
0.06429353491685028
0.09712857214881092
0.1017316379444085
0.08984814410239907
0.09936875730761296
0.0677688148487908
0.1461126571871838
0.1169370423728992
0.08009732797221951
0.107408686247837
0.101585912247613
0.06242927837980955
0.1294112811931234
0.1321348031511
0.1072399303322396
0.1018314024715322
0.02623401304361211
-0.0007015158798026286
0.01543988827631951
0.08859766275912223
0.06593523218084182
0.17626268851804
0.1255754592079337
0.1039948533236386
0.09755820485846568
0.08199225837835218
0.1141599155949609
0.1320963863621598
0.1969916726333155
0.1280610353227226
0.09479636538110739
0.06298170583538992
0.01552426623330489
0.06813709982026203
0.08723203032183607
0.05073757067219938
0.07978274708864208
0.1569451987434164
0.1097716661541909
0.07736616236395298
0.1469873091766317
0.1326564574696566
0.07776512120451598
0.09691375579398363
0.122468364977906
0.05000109999881548
0.03653715736143986
0.08098726726062079
0.08832139939655284
0.02891911821264852
-0.003463355357161108
0.06081825498490995
0.06175415544460917
0.04209151018687497
0.06786093572562465
0.08588178445143549
0.1171057982901229
0.08343452585602823
0.1157939692086624
0.1613104179653846
0.05232556384667073
-0.009685088199574522
0.04416284016052109
0.07009337796620461
0.1171057982901229
0.05701300760088002
0.08124040113645631
0.06975576686545153
0.1241715092496395
0.1027750458510799
0.1551653201633611
0.1617246641065274
0.07102927842590384
0.05385995220118063
0.0724562586030001
0.08779210142770634
0.1769914162732018
0.1703937548106539
0.1434045217977189
0.1457751453543629
0.09280176971578315
0.06180021588383929
0.08460062924069328
0.08518373056699181
0.05623047648989239
0.01799455504914059
0.04767653688140184
-0.002772845855075327
0.01717370641714491
0.02299648041736875
0.03310783859917107
0.04305044086537605
0.03980536385677498
0.05063780614507563
0.03450414490717539
-0.003133487174630099
-0.02823543343009587
0.01975904705905757
-0.00898693504557227
0.002121671335739368
0.04421654425004111
0.02515228761755883
0.03547846215581502
0.0131613855965096
0.05840167025859445
0.07844788778837967
0.1046776199075025
0.07577816918785524
0.07068412294279304
0.06731615192033416
0.1227829458614835
0.05508740332565559
0.06463104674967118
0.0262493003441919
0.09603920307246794
0.07041560249844556
0.03312322516768305
-0.004414642386998691
0.03158883681317314
0.002497599957500503
-0.002534999279819595
-0.01557705212576254
-0.01098927362911859
0.02525969579497248
-0.01812407524829354
-0.0281509562035519
-0.001890649483269551
-0.02897190410347977
-0.006930991640438124
-0.006723818935900543
-0.01026044660602458
-0.0009622934059280382
0.001132066788146342
0.007353799628933362
-0.006777523023794169
-0.004414642386998691
-0.0298234266061936
-0.06371725831171127
-0.09078312636340952
-0.04149220336293409
0.01598457281367799
-0.0233868774089529
-0.06482965760685631
-0.1302849157159501
-0.155310127663094
-0.1699785408376691
-0.06528222126900714
-0.08641790714306773
-0.06173020702874493
-0.07870784638537472
-0.05529365783150404
-0.08521348623902102
-0.02142285634478824
-0.1039938358570174
-0.04001151909631782
-0.07062175773798839
-0.1396598032243686
-0.1041703346924633
-0.1165755821225875
-0.07665944736259828
-0.08044166452619993
-0.1565453217041647
-0.1432809081226629
-0.1366217996523729
-0.1342972365365854
-0.09148127951741158
-0.1244697853660162
-0.1205264559354807
-0.1509219774902562
-0.08693191781133426
-0.1247920098982571
-0.1054668764733438
-0.09879238143454178
-0.1152712974234848
-0.1147957035441585
-0.0769125812368074
-0.08433119059928323
-0.1188463418841755
-0.09543989624852688
-0.06170717680831648
-0.08585783603557105
-0.1413553038458121
-0.1018150977059577
-0.07856202141902084
-0.09139690156042619
-0.1351488583056051
-0.1042777428698769
-0.1035028554091792
-0.0900542993403155
-0.07883818551365822
-0.04798245664644202
-0.08665575371669706
-0.105443846254542
-0.1400433754964196
-0.1365297780450974
-0.1707150611458323
-0.1575119953025142
-0.1180945839085854
-0.1301007732302146
-0.1617391324779768
-0.1838183624620267
-0.1305994965979013
-0.1501854075489401
-0.1308066693024388
-0.1767373642003038
-0.130031781841741
-0.1135835397218897
-0.1704235104826831
-0.1809798383094992
-0.1770135282949412
-0.09702788942462461
-0.08680912306378225
-0.1084435323055296
-0.1320187338567753
-0.108251646901572
-0.1102463418364548
-0.0707368095656921
-0.07398962949251525
-0.08281218881328531
-0.1331695499392342
-0.1801436031089915
-0.1439330008374349
-0.09319206743943512
-0.09842419573262912
-0.136583482132991
-0.1372815360190611
-0.1961391822987598
-0.1975354389736113
-0.1224750904311334
-0.1806729507126172
-0.07171112681433156
-0.2097105331135492
-0.1569595678453075
-0.1434573076901766
-0.1224981206499352
-0.1754945265089433
-0.1475080452981255
-0.1553331578818959
-0.1947583121940467
-0.1905234817351412
-0.1664111896620478
-0.09036888022226673
-0.1243163167493722
-0.09278546494858222
-0.1597444375430942
-0.1207336286400181
-0.1504308977728593
-0.1833734424501657
-0.2359248786641599
-0.06624889486573031
-0.1407338850001319
-0.1238023060811057
-0.169295774252179
-0.1469096566712472
-0.1498632822846311
-0.1413322736270103
-0.1718811645288709
-0.09724270577945208
-0.1257892580977664
-0.1613632038562157
-0.1423218781746033
-0.1733464622269752
-0.1694798671047617
-0.2119429753541291
-0.2201594527629516
-0.1757860771720926
-0.1977655922621714
-0.1354019921798142
-0.1819080951189086
-0.186948437276077
-0.1381408014383706
-0.1945051286850584
-0.174911474817424
-0.1625062770204525
-0.1432194611149208
-0.1654675462841265
-0.1489426691255117
-0.1490653646035051
-0.1044158249180087
-0.1250758176431844
-0.143595389736682
-0.1535840524404907
-0.1316735783736646
-0.1220684879402805
-0.191697278403249
-0.1540903201905353
-0.1762310468171064
-0.1793534283460876
-0.09035349365375475
-0.0770506632833128
-0.1385858207181637
-0.1827136564503244
-0.176652986241692
-0.1430584481175456
-0.1817393392033113
-0.1264950549020586
-0.2010184121889945
-0.1340287160922379
-0.09593852034828163
-0.1882296421215985
-0.181846747380725
-0.1556553824157634
-0.1707457350149241
-0.1201198534446278
-0.143603132654904
-0.1132767017581606
-0.06149236045348919
-0.1151179280763996
-0.1339060206142445
-0.1547808296942475
-0.1558241383313606
-0.1876926012345301
-0.1908303693336496
-0.1343126231050974
-0.09547057011924504
-0.155033963570083
-0.1091109123225079
-0.07967442071416588
-0.1232730081122594
-0.06225960426552343
-0.05100517291785792
-0.05619888442211168
-0.06627192508453217
-0.122321721084048
-0.1367368514817028
-0.1647387192610325
-0.2131704761101305
-0.1826369221436289
-0.1432041738143411
-0.1520420204356909
-0.1532311540391578
-0.1897639808429555
-0.1936151893966571
-0.1282749334804875
-0.170369806393163
-0.07133529746050261
-0.1427975713234882
-0.1514052150214987
-0.1374733221550867
-0.1943900272242019
-0.2071788469263772
-0.1820538704504832
-0.2113216061416016
-0.1854371287751483
-0.2000287580066223
-0.1391227623373001
-0.1412631829689782
-0.1313129370524834
-0.1334150401647798
-0.1690119168740988
-0.1159387767083953
-0.162759410896288
-0.1298630259245175
-0.1630739917782392
-0.1126322526920521
-0.1230275178883401
-0.0883818289393002
-0.08774512279304005
-0.09112838111607889
-0.1498248654956909
-0.1407491723007117
-0.1784251219035253
-0.1840025049477622
-0.1592380705251173
-0.1136833042490135
-0.1117729872727426
-0.1311518247871759
-0.1470553823680425
-0.122597885177059
-0.118923076190871
-0.1735458920132906
-0.2129786899757314
-0.1650993605822138
-0.1344890226709845
-0.2112141979641879
-0.1845778633542124
-0.1843170361949342
-0.138746833715539
-0.1332078674602423
-0.1410407229638611
-0.1594835607490366
-0.1754024552652622
-0.1842556884567506
-0.116046184885809
-0.1442474824514539
-0.1631123092976209
-0.2254069179898783
-0.1271088300974489
-0.1507378350045204
-0.1822303196527761
-0.1834501271253347
-0.2102092068464567
-0.09785648097484237
-0.164523902906205
-0.1686896923418578
-0.1992462765287876
-0.213132108957596
-0.1289577000659778
-0.1496330793596655
-0.1874317740752518
-0.2081531641733903
-0.1757553536682215
-0.1633962163104802
-0.1815091859131248
-0.1673164658874345
-0.1575350255213161
-0.1466948403164197
-0.2054833959380865
-0.1830281876991228
-0.1959857633168953
-0.2535698980361416
-0.2154106116357796
-0.197220907724813
-0.1534075536066714
-0.1650533001429835
-0.1401585265920553
-0.1552565228431324
-0.1745202092603038
-0.2013099628521438
-0.1745662696995339
-0.1409026409173555
-0.1326018351830741
-0.1480143130465438
-0.09145060564831982
-0.1089267698367724
-0.1154094787395488
-0.183979474727334
-0.207201877145179
-0.1312976497519034
-0.1740369220959082
-0.1707764088840159
-0.1880531929209321
-0.184708301750428
-0.2433894988310866
-0.2080073888418156
-0.1842096280175204
-0.1633271256524482
-0.1104841884100839
-0.1131845808813267
-0.1668484660236188
-0.2153415706125269
-0.2307694846792878
-0.2150193460802858
-0.1793303981272857
-0.2092885936873371
-0.1469862917100105
-0.1479453216580702
-0.12521389968969
-0.06321089129373463
-0.08876550047928342
-0.183342718947921
-0.1353022276526903
-0.1979420414644642
-0.2020541268105969
-0.1422452431358398
-0.1962542837612427
-0.2063809788784041
-0.1380718100498972
-0.1427821847549762
-0.1794915103942195
-0.1741213000545201
-0.1687433964297514
-0.1793150611919266
-0.1792843873228349
-0.1060115610107021
-0.1735458920132906
-0.1421224483899142
-0.2206197593433245
-0.1943746902888428
-0.1547962162627595
-0.1584402521119236
-0.1364991041743792
-0.129325985037449
-0.1883446939493021
-0.1721189614693474
-0.1869177634069853
-0.1530009511158185
-0.1569519241950176
-0.1131999674498387
-0.1647004017416508
-0.1230044876679119
-0.1342435324470654
-0.1590616709576039
-0.1630816354285291
-0.1784634890576863
-0.2057365794470748
-0.2187248289355656
-0.2002512676465189
-0.1826522590773616
-0.1877156314533319
-0.1573354964670686
-0.1216388552306257
-0.1853066903773064
-0.1606880809210155
-0.1959167222936426
-0.1603351825196826
-0.2103932996990394
-0.1952032322059077
-0.2287671460941151
-0.1883370502990122
-0.1523795322685118
-0.1825065333805662
-0.1276458709845173
-0.2010261054740637
-0.1923724013384494
-0.20941133880011
-0.1548805942213713
-0.1566450862312884
-0.1756556387742506
-0.2001208292503034
-0.1640483090252523
-0.2253072030975337
-0.2203665758343362
-0.08808263462586095
-0.1673394961062364
-0.1768217421589156
-0.2025988113479553
-0.2273555524871573
-0.2503170781093185
-0.2464658695572433
-0.2095417275631727
-0.2527720299897949
-0.2558177268468598
-0.2365539411601301
-0.2428524579423918
-0.2554264612897396
-0.2216170571759866
-0.1934234032606316
-0.171474562038018
-0.243604315185914
-0.250508864245344
-0.2529484791904613
-0.2037572710823304
-0.1644932290371132
-0.1707227047961222
-0.1462191471675349
-0.1297862916161956
-0.1681910186073239
-0.1955407936735078
-0.1853143836623756
-0.2449775416403372
-0.2053222836727791
-0.1351718885244069
-0.08732313373204878
-0.1005185559250771
-0.1525790613227595
-0.164470198816685
-0.137373656895895
-0.1380410369112469
-0.1197286375222869
-0.100579903664887
-0.1171892580500457
-0.1711446442223342
-0.1750265762782804
-0.1550569937888849
-0.1037713758519002
-0.1267098712568858
-0.124093856744255
-0.120350056367967
-0.1665492717101796
-0.1771516103414466
-0.1842710253904832
-0.1427208370151663
-0.1265411153396623
-0.1019455361021732
-0.02805129094436016
-0.05534736192102424
-0.0321710199424093
-0.05058318385849305
0.01876934324190615
0.09985973775707764
0.07686753826419823
0.03079866205189561
0.05969046912125293
0.05257105407221635
-0.004552724433504279
-0.03460289196930458
0.002305813821474897
-0.01526247124381131
-0.01800892415265782
-0.04584203601476373
-0.04864219301313025
-0.02619467805760932
0.01105163883392306
-0.01498630714917393
-0.04140008248610023
-0.06068689839000548
-0.006670114846380525
-0.05661313056325447
-0.01438791852229561
0.01153497563309802
-0.001944353572789569
-0.07707369350374106
-0.02950894499217457
0.0240322446721239
-0.014664082616933
-0.02684677077238144
-0.02040257792647724
-0.05698141553472571
-0.05557746557643131
-0.06459181103322696
-0.02765233210379734
0.02904955660886422
-0.01664339098167726
0.03316928560691317
0.007200430280221597
0.05568579195090752
0.06371043359055174
0.008865157764641215
-0.004368581947768565
0.05434328900035541
0.07259434065113189
0.04502974923174689
0.06683291438909157
0.08664128534524765
0.0172580843741303
0.03702813781090471
-0.04674726260537137
-0.06826652075148298
0.02346452991433735
0.04259787720485161
-0.0167431555088012
0.01104389591570117
-0.1053671119462201
-0.1097783916057918
-0.05946709091744681
-0.008503697514329495
0.05999730708498208
0.04953305050022049
0.0136369794774623
0.02629536078179563
0.002980936756675282
-0.02091658859474378
0.008803810024831304
0.01262434470944101
0.0320108258741644
-0.006923248720589649
0.001891567680332111
0.01306926471967574
-0.02166834657033386
-0.04687005735129699
-0.02461432853342787
0.02494511491302144
0.01298488676106378
-0.1182403096070071
-0.05365950494987057
-0.01770972983921857
-0.01240861015592477
-0.04391643173791309
-0.03265435674158407
-0.02111601838105909
-0.03115064225616593
-0.01582254234968158
-0.05744172211347223
-0.03443413605208084
0.02212957134614294
0.02123973132567385
0.06882751005604221
0.02355655152323902
0.004806776506402171
0.02433908263585305
0.09791874691171484
0.08031978797733688
-0.001391926115582798
-0.005312225327316441
0.0369054423329111
0.05057645840526572
0.04752306826475788
-0.002458364241056292
0.04980931386279006
-0.0002564966016358945
-0.01391986902370062
-0.006693145065182392
-0.05838536549301992
-0.008756831390165013
0.01392088649032176
0.0357700128189642
0.08761560259388709
0.08421705696864207
0.05707445460862213
0.02723900416134332
0.1002356663788388
0.03481098287090453
0.008665727978325903
0.02322668334070801
0.05138201973668161
0.006786084871146621
-0.01373582580752349
-0.006953922591307801
0.04522153536614611
-0.06882659185735325
-0.07841629572222536
-0.04835074161791308
-0.06297304472010547
-0.1198743632207087
-0.09039191044269498
-0.09137387133999794
-0.1160155110167172
-0.08002731911712514
-0.04900283433268521
-0.04097819269466737
-0.05405082014014349
-0.07284655632827845
-0.06309583946603109
-0.02254299855815536
0.006609685305259566
0.03470357469349089
0.09320837220663605
0.1130475162998159
0.05926083641159818
0.06193065428005499
0.04438530016563846
0.0009096067830291612
-0.002228161316090453
-0.01243928402664292
-0.008296524809792099
0.009348494563815994
0.04601171012905003
0.007461207806347006
-0.02889516979678428
-0.02987713069408723
0.05573185239013783
0.05456574900547277
0.07093725681700216
0.04587362808254444
0.08161632975821743
0.09327736359510946
0.1123339765773018
0.09296288198109043
0.02445413446355677
0.01751886190025571
0.1180877591874259
0.07560931400269931
0.05664482189896736
0.08842880757559288
0.09092986952682595
0.04653346371553865
0.0369820773716744
0.02321903969041812
0.07069176659308293
0.001661364756992849
0.03507950331525202
-0.05224791134128628
0.03593876873456155
-0.03778672050602774
-0.0724169236186237
-0.02018001865342769
-0.01283049994898384
-0.00461407217331419
0.004845193293716011
0.03238675449429914
0.07241794108361826
0.03956751728314583
0.06612711758479943
0.04654110736582854
0.01883843389993814
0.08059595207034786
0.09423639354316912
0.08483847581432244
0.06328854379911907
0.03716621985741012
0.0161840025999933
0.02878103616614312
-0.02378573698158372
0.006479246907417479
-0.0197657725122849
-0.05800179322096889
-0.02001890638649403
-0.06212916586930774
-0.08400896606704211
-0.03571539053238162
-0.05800179322096889
0.01439648036964807
0.03123593841184026
0.01468803103279724
0.003878519696992847
0.02313466173180634
0.08084918521411538
0.05081430498052127
0.1322422113285139
0.1458058192234546
0.2413957220932663
0.1793773271287992
0.191314624329887
0.1377351171462067
0.07415175922444367
0.01895348572764168
0.06777645849908069
0.1356790744715139
0.126572707407443
0.1372134628260238
0.1616787029352295
0.1743140540207609
0.1639955231344212
0.144969584022947
0.1249693276628333
0.142284478852284
0.0205415781716716
-0.008028004365444609
0.03337635904351857
0.06222984859349405
0.08065739907808997
0.06529852603458167
0.02612660486619847
0.01707394189002098
0.03876195595172993
0.01288512223394003
-0.01029121974467492
0.01141218088717241
-0.0005250170459833854
0.01399752152908506
0.02382507196758651
0.05656044394035541
-0.005826235995582978
-0.02847318073579302
-0.008204503200890429
-0.0140580503397646
0.01474173512231744
-0.05642908734707733
-0.01482519488224027
-0.002450621321207818
-0.04567328009916657
-0.1204957820663889
-0.08430816038048136
-0.07136597132959437
-0.06279664515259184
0.03389811263000718
-0.006493616010934889
-0.05006152953993662
-0.03721136209795129
-0.07055276634788858
-0.04531273804591741
-0.07414309810915902
-0.09306162904321962
-0.09965164685547769
-0.113107945840937
-0.1138674467347492
-0.08181484134584399
-0.08276612837568156
-0.0827508410734754
-0.1071392476064269
-0.09672105146089566
-0.149019304164275
-0.1175345128027151
-0.1276382273342274
-0.1537528083577144
-0.1138750903850391
-0.09806365367937996
-0.07243995383742556
-0.05347546173206704
-0.1011783915596975
-0.1061112262698939
-0.1374426482843686
-0.1335454785609954
-0.05185669542057175
-0.02447624648529607
-0.03296119470531322
-0.07507909783679043
-0.08756098030730451
-0.03125040678328968
-0.009286228626943524
0.002052679947265773
-0.06655573282945945
-0.09825543981540537
-0.05344478786297528
-0.04629469894484675
-0.07503303739918669
-0.08594995691240492
-0.05441910511161473
-0.03401988991093805
-0.04058687750439445
-0.04851949753513683
0.03831703594149539
0.09031609433143548
0.07194224793473337
0.03741945300117764
0.0695793672979379
0.02523666557617079
0.06760770258348353
0.1317665181796289
0.1381723935061513
0.09756584850875558
0.1122112810993082
0.1110374347964213
0.072862861093853
0.1323035590666974
0.1026676376736663
0.1044014558144915
0.1114057197678923
0.06364144220207833
0.02360261196246914
0.03478030900181277
0.1180417980177543
0.0813784831829619
0.02229842653129869
0.09984435118856567
0.2174598792224656
0.2116908093101354
0.2595010480456211
0.2441038574827312
0.306306394932934
0.302631585946746
0.2623396218313015
0.3244040772349988
0.4027325330048798
0.2801994575597369
0.22605223561827
0.2461292262867057
0.157735373504694
0.2126343534201245
0.2363861530747483
0.260360313466557
0.2432446913313538
0.3166632433402818
0.3377452251248224
0.3617578023039449
0.2896280491576755
0.331960669376048
0.2636591938309839
0.1972371628572347
0.1752499544820867
0.09964492140225036
0.07075311433289302
0.08202293224907034
0.1227599156410552
0.1120271386135727
0.1407885072867145
0.09293210884406647
0.04471526761772786
0.04061082592025869
0.06597364896978206
0.1043016912873677
0.06200738858837687
0.02109390635931979
-0.01582254234968158
-0.03754123028210869
-0.02202898788988882
0.01180349607744533
-0.02800523050675661
-0.06517481309159349
-0.02596457440220206
-0.1050909478515827
-0.04224396133689778
-0.08746895869840285
-0.0858271621664793
-0.09121275907469067
-0.1027203242965651
-0.07614543669270533
-0.04985435683539904
-0.04410821787393851
-0.08371741540389295
-0.1209945054340757
-0.1488505482486778
-0.1006029338836889
-0.1249837960342827
-0.1656977492074657
-0.1891578989310079
-0.1832736779230419
-0.1613938777253074
-0.2085981338184042
-0.2157865402575407
-0.188099203725383
-0.1391074750367204
-0.1183016573451908
-0.1780108757623826
-0.1742517384507356
-0.183342718947921
-0.1880685298562912
-0.2114213210355725
-0.1128853865678875
-0.1713287867064434
-0.1680222626917267
-0.1993459914211322
-0.1730932787179869
-0.1406188331724282
-0.118524117350308
-0.09984343299150311
-0.1218843454545448
-0.1456207585406565
-0.1684211718975104
-0.1532311540391578
-0.1177109123686022
-0.1381255141377908
-0.1357165730633916
-0.1569902417160256
-0.1685746405141541
-0.1486817923314541
-0.2050461195781418
-0.1608415495376593
-0.1873397028315709
-0.1584172218931217
-0.1248226837673489
-0.1876772642991709
-0.1779494783877933
-0.2145513958496229
-0.2397760872178615
-0.2230593742884419
-0.2051611714058454
-0.2088742979130415
-0.208720878931177
-0.2713069390186515
-0.2664967997864488
-0.1942059343716191
-0.1482445159715094
-0.2159553458079172
-0.1488122307276696
-0.1747427189002003
-0.1244313685770759
-0.1389387191194966
-0.1184857998309263
-0.1947966297150548
-0.1614169079441093
-0.1849231181068818
-0.1046919890110197
-0.1425597247498588
-0.1460656785508911
-0.1764304766034218
-0.150254498206972
-0.149471967094358
-0.119360352552442
-0.1515893575072345
-0.2000287580066223
-0.1364376571682636
-0.1290267907240098
-0.1350337072099694
-0.1776656210097132
-0.1149644594597557
-0.1185855643580501
-0.1178950548543379
-0.2041178131339531
-0.1949807722007904
-0.1854908328630419
-0.186181292731975
-0.2413027822873021
-0.2074550110193882
-0.2121348111233074
-0.1856902626493574
-0.1415010295426076
-0.1471627905454562
-0.1265104414705706
-0.1427208370151663
-0.1808801234171547
-0.2125797311351684
-0.1488735784674797
-0.1734231469005178
-0.1775275389632078
-0.1975968363465742
-0.1647847796986362
-0.1915208292025826
-0.1857363230885875
-0.2314138841106171
-0.2119890357917328
-0.2119966794420227
-0.2389168714317048
-0.2705091206054577
-0.2720050921726537
-0.2165690713685283
-0.2399218625494361
-0.219645442094685
-0.2218932709037768
-0.1924644229473511
-0.209066084049067
-0.1594913036672587
-0.1835038312132284
-0.199154205286733
-0.2481919944129994
-0.2517670388720636
-0.2529561724755305
-0.2008726864921992
-0.2497953741576091
-0.273738910313479
-0.2596305682464005
-0.1825295139662152
-0.2205507183200718
-0.2301557094838974
-0.1651070042325037
-0.1742593821010255
-0.2541913168834483
-0.247961841122813
-0.2069947044406416
-0.2183258700950026
-0.1966685299023855
-0.2387864330338628
-0.2401136486854616
-0.2597916805117078
-0.2698877017597775
-0.2172978983932487
-0.1621227047484015
-0.2582726787257099
-0.2289589322301406
-0.2115517594317881
-0.2297874741472056
-0.2228292209982554
-0.2012332285454483
-0.1952722732291604
-0.2232971712289183
-0.2312604651287526
-0.2494731992585209
-0.2031741697560318
-0.2265423475054515
-0.2372751245329341
-0.210063431514882
-0.1853450575314673
-0.2236807931341222
-0.2148812640321539
-0.2061585188732868
-0.2026602087225445
-0.2050153960742708
-0.1864804870454141
-0.2430903045176474
-0.2181034100898853
-0.209756543918
-0.2475552386319601
-0.2475475453485173
-0.232181078287872
-0.1871402234121025
-0.2063656419446714
-0.2484068107678268
-0.1722187259964711
-0.1557167301539469
-0.190584879108104
-0.1833964230358146
-0.1811485942267228
-0.1726560023564158
-0.2077388683990946
-0.1794915103942195
-0.1535227047023072
-0.07820147936739807
-0.1143584271825875
-0.1063797467142412
-0.1238560101706257
-0.1402966086401873
-0.1773357528271823
-0.2089970430241879
-0.1231349260657538
-0.12737735054017
-0.1798290718601933
-0.1565453217041647
-0.1350721239972832
-0.2059743763875512
-0.2459288286685485
-0.2579734844122707
-0.2420852637651368
-0.2324725793162421
-0.2218625473999059
-0.2024837595202517
-0.1994687365339049
-0.2536619692798227
-0.2482073313483585
-0.2481152601046775
-0.2573136984124295
-0.2171367861263149
-0.2177965224913769
-0.2359785827520535
-0.2891591310967971
-0.2614717945646394
-0.2722199085274811
-0.257505484548455
-0.2462894203549505
-0.2267878377293707
-0.2721048070649983
-0.2665888213937242
-0.3068117941190688
-0.2234813137130275
-0.2744677373365729
-0.2598147107305097
-0.2887525286059442
-0.2606048854934136
-0.2483147395257722
-0.2367150534270638
-0.2310226185551233
-0.2258672245702512
-0.2572446573891767
-0.1596677032347721
-0.1724181557827865
-0.2078309396411493
-0.1833810861004556
-0.1625216635889644
-0.1445390331146033
-0.1757016992134807
-0.2099790535578966
-0.1877616422577828
-0.1853680877502692
-0.1633577995215399
-0.1727863911194785
-0.2311760871701407
-0.1512057852351834
-0.2260129999018259
-0.2184409715574855
-0.2334699267836834
-0.2097795741368019
-0.207570112481871
-0.2179116239538598
-0.1766452929582492
-0.1249147053762507
-0.07115879862505697
-0.1472932289416718
-0.1516277742945481
-0.209794911072161
-0.2056674887906692
-0.1948810573068195
-0.1497788050580872
-0.2113445867272506
-0.1440941131043687
-0.1775659061173687
-0.1418002238560467
-0.2415329355774886
-0.1726329721376139
-0.202015759656436
-0.1807266548005108
-0.1552411362746204
-0.1633885726601903
-0.1607263984420235
-0.2018393104557695
-0.2707085503917732
-0.1692880809687362
-0.1828517384984563
-0.1984023480432108
-0.2046778346066706
-0.1518041738620617
-0.1390690582477801
-0.1545276958200386
-0.126257307594735
-0.193561485307137
-0.1437027979140956
-0.1548421774340576
-0.140963988655539
-0.1633194820021583
-0.1196825770846831
-0.1601893575533287
-0.133307631987366
-0.1457358103683601
-0.1362995751201317
-0.1180715536897835
-0.1476461273446311
-0.1699018561641265
-0.1763767725139018
-0.1800822553691816
-0.1552794537940022
-0.2110684226326133
-0.2231284153116947
-0.1231885308857154
-0.1955254567381488
-0.1925488505391158
-0.1891578989310079
-0.1610103054532564
-0.1491267123416886
-0.1444776853764198
-0.1723414711092439
-0.1267406443939098
-0.1730702484975586
-0.2101324725397612
-0.1911602375161807
-0.18073434808558
-0.2305469750393912
-0.1808724301320855
-0.1386701986767757
-0.1668714962424207
-0.2198602584495124
-0.1835421983673893
-0.1676847012241265
-0.2128712817983177
-0.1547577994754456
-0.1980955100794816
-0.1954564157148961
-0.2149810285592776
-0.09428143651577829
-0.1443548906288677
-0.1234033472405427
-0.1569136066756357
-0.1460273610315095
-0.1205879029432228
-0.1500933859400384
-0.1965765082934838
-0.2038416490409422
-0.2055140698088047
-0.2447090211959898
-0.2301480658336075
-0.2332704473642152
-0.2359632458183208
-0.2483531066799332
-0.2469261761359899
-0.1664955676206595
-0.1944897917513257
-0.1207412722903081
-0.1170972364411439
-0.1882909898614085
-0.1711370005704179
-0.1439023269683431
-0.1439636747081532
-0.1704158668323931
-0.08880381799866506
-0.1534075536066714
-0.2312144046895225
-0.1052827339876081
-0.1392762309539439
-0.1187236464045555
-0.1093411152458472
-0.1424599602227351
-0.09668273394151382
-0.1319267122478737
-0.1549189117407531
-0.2037572710823304
-0.2008343193380382
-0.1715665836469198
-0.2209573208109247
-0.1998983692435596
-0.2273631961374473
-0.2058516312747785
-0.2405049142409554
-0.1856442518449065
-0.2201364225441498
-0.1397058636635987
-0.1830205440488328
-0.1679838955375657
-0.2326873956710694
-0.1444085947183878
-0.1601203661648551
-0.1624756031513607
-0.1898636957353
-0.1894264193753553
-0.2224072815720435
-0.1978806937246542
-0.1414012650154837
-0.0876377146156264
-0.06324156516445277
-0.09196461631658655
-0.02623309484492316
-0.01141890634039974
0.04478425900620146
0.01604592055186151
0.0750032817255311
0.08876641867634598
0.1934550449615651
0.2625698247562672
0.2417256895453559
0.3122980241183138
0.3619955496112685
0.2986270080443328
0.3807837414170456
0.457347705175383
0.5046210022917326
0.6140584200693445
0.6189683238302973
0.6516806655842644
0.7451609209594218
0.8524273435058224
0.9215650542513941
0.905032334904999
1.013695063757778
1.103270307223408
1.223095346547018
1.180877579618858
1.226194697857197
1.171395482470517
1.216305799680512
1.171080802319007
1.087804125270418
0.9820183869906336
0.9708558779839377
0.9415652113419496
0.9310318641007822
0.9159031939806135
0.9460608689617594
1.026499071492601
0.9630385083183893
0.8999460315781589
0.8548131550934878
0.8691746806695543
0.8571991652186435
0.7485134061454366
0.6655512107108665
0.7709916942379818
0.6450906477720063
0.5998810369790132
0.5614609730525257
0.5620056575898842
0.5846603452499425
0.4751308065954967
0.4626565677752725
0.3755592567741415
0.4590969098847202
0.4452187211078282
0.4270443044974416
0.4166798124398038
0.4042975952284814
0.3639058665875394
0.3587197987335757
0.2681701387513738
0.1824154299687271
0.2371456539685604
0.2344221320105836
0.1684911807526049
0.1506389886760856
0.1815331343289893
0.1744597797191828
0.1840264533636267
0.1453224824242799
0.1463274735420111
0.1133082938243149
0.1066262544047815
0.1288513093535587
0.1202128925185242
0.1141599155949609
0.1475089634951881
0.126657184633987
0.1773903751137648
0.09671432600766813
0.01135083314736231
0.05165818383131882
0.005658398275421798
-0.00826585094070034
-0.06618754712754678
-0.03404292012973992
0.0222140485726869
0.01374438765487594
-0.09024608547634111
-0.09036888022226673
-0.03556956556602774
-0.02544292008364563
0.03080640497011769
0.06853595939289285
0.03672894349746546
-0.002550385848331569
-0.0266780148567841
-0.07128923702289887
0.02651782078691299
-0.0170116759531485
-0.01691955507631464
-0.0004099652166534562
-0.1014161388653947
-0.09333014948756692
-0.1070548696494416
-0.1494412932252663
-0.1482445159715094
-0.05442674876190463
-0.08065638161309521
-0.1306301704669931
-0.0959615505670835
-0.04881104819828618
-0.07680517305939376
-0.02578043191646653
-0.05138874518990895
0.008696401847417662
0.07723572396611089
0.02487612352292145
-0.01059805770840406
-0.0266780148567841
0.0307373143120857
0.02165397746681664
-0.01044458909176011
0.0163834323863088
0.02286614128908543
-0.004031070114947664
0.0005796393309395707
-0.01693494164482662
0.02522137827559082
0.01741919664106396
0.01605356420377779
-0.04742238554057157
-0.07025357203607573
-0.006056339650990236
-0.04901812163489139
-0.05813987526747429
-0.07002336911111007
-0.08730784643146901
-0.06169953315802659
-0.05662851713176644
-0.0344648099211726
0.03920687596196448
-0.04143849927341389
-0.1393069048230357
-0.1006720245417209
-0.002496681760437943
-0.002366243364222433
-0.03214798972360743
-0.0009316195368362792
-0.04054855998338622
-0.03859992548773353
-0.03032979362417025
-0.08568143646805743
-0.05253946200443563
-0.0207707636300163
-0.0053428991964082
-0.06472224942944266
-0.02499025715356261
-0.008856595917288764
-0.02538921599412561
0.007783432338588122
0.08291287153747161
0.06233725677090788
0.03501051192515203
-0.008979291395282377
-0.05359815721168705
0.03970559932965123
0.01468803103279724
0.05658337489122527
0.0267863412312603
0.03861623025493445
0.07666036555966083
0.01105928248421314
-0.0002718831701478684
-0.02618703440731943
0.01313835537770773
0.002497599957500503
-0.007613758224301823
0.01253996675082923
-0.003908275369022046
0.0161840025999933
0.02600381011864627
0.06346494336663271
0.0672164866611426
0.0307373143120857
0.07765006937681225
0.05319247291789653
0.004522968761474895
-0.004966970574647065
0.03224867244779374
0.04412452264113944
0.04172322521540373
-0.03952053864685314
-0.02979275273547545
-0.04469131920023704
-0.0438396974312176
0.004684081028408741
0.00710830940501413
-0.01833879233518883
-0.0396892945640767
-0.03743382210469505
-0.02545820738422542
-0.02380112355172208
-0.0513503284025951
-0.08594221399418284
-0.06432329058887966
-0.1088808086671006
-0.06560444580124826
-0.1086966661813651
-0.1037176717640066
-0.1139134079044207
-0.128927026196886
-0.08670945780459069
-0.04040273501865874
-0.05168019658512611
-0.04999243888190463
-0.03871497731543725
-0.05601474193637597
-0.06844301958692862
-0.0170116759531485
-0.01578412556236793
-0.02199057110257498
-0.004000396245855905
0.006111061205504818
-0.008503697514329495
-0.04960122295956353
-0.07834720506419336
-0.07171886973255363
-0.07135058476108239
-0.06634865939285424
-0.04309558310591723
-0.04438438196857589
-0.09453457038998724
-0.0670544561971462
-0.06459945468351705
-0.1209484449948455
-0.1526634392813712
-0.03316836740985061
-0.01155698838690514
-0.01600658556748511
0.009333107993677628
0.01626073690831519
-0.02640185076214671
-0.09000823890271177
-0.1274234109794001
-0.1464953112621722
-0.08722346847285722
-0.08389391423933858
-0.07933690888134497
-0.09060672679752228
-0.0540354335716317
-0.07216378974278818
-0.05036836750366577
-0.08343360765896567
-0.0298925172625992
-0.03828534460578249
-0.04775235299103477
-0.007452645958994553
-0.02361698106598655
0.02571235872505568
0.02565091171731358
0.01709697210882284
0.02991646568009002
-0.001154178809885648
0.03494142126712004
-0.01330619309624234
-0.007728810052005544
0.0360385332616853
-0.06153077724242943
-0.08600366100029855
-0.1143277533134957
-0.09526339741470763
-0.08749198891720472
-0.1498402520642029
-0.08515203923127891
-0.02084749793671179
-0.1009558322866481
-0.1492034466500107
-0.1163147053301564
-0.1075995541867999
-0.128159881652784
-0.08525944740869255
-0.09827847003420724
-0.08726942964415516
-0.09275479107949047
-0.01131924108120799
-0.05033004998428393
-0.05659019961238479
-0.01716504530023388
-0.0612852870168838
-0.05602248485622444
-0.05215588973238461
-0.04707723005746078
-0.06921016412940428
-0.104584580833606
-0.07570816033276069
-0.1279067477785749
-0.07639857056854085
-0.1277532791619311
-0.1125172008643484
-0.07718884459937678
-0.05063688794801307
-0.02500554445414239
-0.01069782223552781
-0.08262804632754978
-0.1053440817274182
-0.06834325505980486
-0.08726942964415516
-0.1425827549686607
-0.14282060154229
-0.1137522956374869
-0.1185471475707362
-0.1771593036265158
-0.1629205231615953
-0.121853671585453
-0.1008484241076081
-0.1272545557942443
-0.1038174362911304
-0.1342128585779737
-0.09494117288084013
-0.08061806409208717
-0.1110288729490688
-0.1385858207181637
-0.07509438513737021
-0.0608095938696253
-0.05981224640218399
-0.1296865270890718
-0.1126168661235402
-0.0867017148863686
-0.07436555811427639
-0.0936754042386099
-0.04423865627178041
-0.06166121563864493
-0.1124941706455466
-0.1092106768496316
-0.1076225844056017
-0.128213585742304
-0.09693586781572294
-0.09740381804638575
-0.1180561671212716
-0.05260080974424555
-0.09524036719427938
-0.0637018717431993
-0.002757558554495357
0.02364857313214087
-0.002020988611553057
0.03791807710093239
-0.02701562595753719
-0.07723480576904851
-0.01635184031852809
-0.05565419988475338
0.02656388122614312
-0.04716160801444616
-0.06206781812949783
-0.08453062038559873
-0.02862664935243679
-0.06880356163855139
-0.07469552556473941
-0.01482519488224027
0.02693980984790426
-0.07584624238089248
-0.1166445735126874
-0.05777923394791952
-0.008764475040454904
-0.05531668805193248
-0.06834325505980486
-0.04138479518552027
-0.05352142290336498
-0.0677218362141245
-0.02509002168068636
-0.05345243151326518
-0.008733801169736754
0.006333521210622183
-0.04518994329999179
-0.09013867729892729
-0.1069858782593417
-0.1295023846033361
-0.1266945839563061
-0.1367982984878185
-0.09731944008777396
-0.1179104414228497
-0.07055276634788858
-0.09826308346569526
-0.113038855182905
-0.1087886877902668
-0.08838957185752228
-0.09422773242625809
-0.0828198324635752
0.01483375673121911
0.02813658710003468
0.03995873320548675
-0.02069402932169441
-0.0600041318061416
-0.08496789674554339
-0.05634470938846556
-0.07780252052683506
-0.02047156931657705
-0.05655942647536084
-0.03779436415631782
0.006272074202880083
0.002658712224434165
-0.07109745088687328
-0.05688165100760196
-0.06376321948300939
-0.06884962207778152
-0.09627613145066093
-0.02422311261108695
-0.0335826135509934
-0.07258577880215304
-0.07002336911111007
-0.04799010029673192
-0.06911039960228053
-0.03253156199403207
-0.08203730135096117
-0.03149589700720891
0.001638433806122987
-0.05411216787995358
-0.06724624233317181
-0.0996363595548979
-0.03728809640627317
-0.05012287727812014
-0.1016693720091624
-0.06350244195688398
-0.1130542417530434
-0.09131252360181442
-0.09843183938291901
-0.1568982201071239
-0.1361538494233363
-0.1144428051411992
-0.1441017567546586
-0.08715437781645162
-0.05701973305410736
-0.05505581125787488
-0.0274759325379101
-0.0539740858318216
-0.07074455248391399
-0.03879935527404903
-0.01803195437145969
-0.04325669537285107
-0.0508823781719323
-0.1000121889071005
-0.1128624556170178
-0.1314816929697069
-0.1692113962951935
-0.1396367730055667
-0.1441861347132704
-0.1209254147760437
-0.06711580393695629
-0.1371358103206394
-0.2082682160010939
-0.1788624478966229
-0.1674852218046582
-0.1796756528783287
-0.1890812142574653
-0.1267176141751079
-0.08825148981101688
-0.1269553614808051
-0.1538985340545097
-0.1577574855264333
-0.1545890435582221
-0.171865777960359
-0.1408335502593235
-0.08871944004005329
-0.09447322265180372
-0.1537067479184843
-0.1925871680584975
-0.2469721869404407
-0.208321920090614
-0.1314127015796071
-0.1904084299074377
-0.1662883949161221
-0.1558471685517888
-0.1866799664665088
-0.1615243161215231
-0.1519346122582773
-0.20057349217876
-0.2193692283668948
-0.2229366291756692
-0.1785018562102208
-0.1598748759393097
-0.159360865271043
-0.1278837175581466
-0.1405573861646861
-0.1722417065821202
-0.09796388915225601
-0.1350567374287712
-0.1101926377469348
-0.09192619952927271
-0.196929406696443
-0.1826139415579799
-0.143541685647162
-0.2002205937774272
-0.1413168870584983
-0.2156177843403171
-0.2544674809764593
-0.2745367783598257
-0.2962861401613445
-0.2158479376305036
-0.2202668609403653
-0.16493824831528
-0.2366843795563456
-0.2139759878083935
-0.2979279366932679
-0.2862975767254678
-0.2533473883978715
-0.2294882798337663
-0.2419625186539905
-0.2594541190441076
-0.2536926431489144
-0.2745061044907339
-0.2475092278275091
-0.2195150036984695
-0.2140987825543192
-0.0948874687929465
-0.1470323521492407
-0.2121654849940256
-0.2368685220420812
-0.232150354784001
-0.2018162802369677
-0.1914057277400998
-0.2060587543461631
-0.17190414511452
-0.1713057564876416
-0.1892960306122926
-0.1509986125306458
-0.2173592461314322
-0.228813156898566
-0.2450772565326818
-0.2678930564596739
-0.2217014351345985
-0.1312439456640098
-0.2170216846638321
-0.1811869613808838
-0.1930935350764742
-0.1871862838497063
-0.1286738923210505
-0.1530316249849103
-0.1338676038253043
-0.2364849001368774
-0.1882526723404004
-0.1871632536309044
-0.2358558376409071
-0.2412337412640494
-0.1940294851709527
-0.2056214779862184
-0.197673570654896
-0.2381343403190907
-0.1772513748685704
-0.1743361164093474
-0.1783868043825172
-0.1970060913699856
-0.2674403935295909
-0.2700641509604438
-0.2019313816978241
-0.2525955807891285
-0.2376049927154651
-0.2352497557289595
-0.2735624611128126
-0.2091888291602134
-0.2423308036238353
-0.2355029392379479
-0.2092578701834662
-0.2157481731033798
-0.1960471606914845
-0.2234276096251338
-0.2098946259645055
-0.216714846700103
-0.1643168294695998
-0.2514525076248917
-0.2439188464330859
-0.286144108108824
-0.238755759164771
-0.201286932633342
-0.2686371707833478
-0.2362394099113317
-0.262676265101839
-0.2967618333102294
-0.2762245360630472
-0.2581038731753335
-0.2621085503440524
-0.2606432526475745
-0.2108075954733351
-0.1960241304710562
-0.18068064399606
-0.230286147880113
-0.218264522356819
-0.2220389966021987
-0.2495422402817736
-0.2404895773055963
-0.2583800869031236
-0.2287441158753132
-0.1853450575314673
-0.1710679595471651
-0.13848605619104
-0.1543818708536845
-0.2175740624862596
-0.2129556597553032
-0.2272865114622782
-0.1885441733703969
-0.1514129579397208
-0.197604529630017
-0.2140143549625545
-0.2078923370141121
-0.1972286010098822
-0.2053913246960319
-0.2031665261057418
-0.2259055917244122
-0.1894264193753553
-0.2069563869196335
-0.09011564708012541
-0.1774891718090467
-0.1956175279802033
-0.1915668400070336
-0.2244479376765978
-0.1811485942267228
-0.2076161232863219
-0.2322117521569637
-0.2370756451134658
-0.2821087570710132
-0.2182875525756209
-0.1568445160176037
-0.2062659270507005
-0.1827520236044854
-0.1624065124933287
-0.1899250931082628
-0.1388082807232811
-0.1645469331250068
-0.1617850936476485
-0.214183160512931
-0.2494118018855581
-0.216676479545942
-0.2482226682820912
-0.2590935273577057
-0.2346436738186384
-0.2402977911695708
-0.209741206982641
-0.1962236098921509
-0.2258518876348921
-0.2172288077352167
-0.261893733989225
-0.2931100545428432
-0.2901104181250084
-0.3454313870998039
-0.3229761788608401
-0.3043875161093106
-0.309051929644718
-0.3001297050647562
-0.2943912593883647
-0.3329494549961369
-0.2563470744488592
-0.2244632746119569
-0.2465502475142288
-0.2168912959023958
-0.2363468180887455
-0.2492660265539834
-0.2798686215453642
-0.2889749886110616
-0.2602826609611726
-0.2312144046895225
-0.18763889714501
-0.2734857268044907
-0.2660364932060759
-0.2567383400059794
-0.2496035880215836
-0.3023698405887789
-0.2633513384022601
-0.2357791033325852
-0.2066955101272024
-0.2263735419534487
-0.2465502475142288
-0.3033748813412894
-0.2587713524602439
-0.3048631596234162
-0.2287210856565114
-0.1978960306600134
-0.1839641377936013
-0.1367215641794966
-0.2010261054740637
-0.2026448221524061
-0.2197988610765496
-0.2122728931714393
-0.1543896137719066
-0.1975047651028932
-0.1961008647793782
-0.1840485157505868
-0.2843565858801051
-0.2845560652995734
-0.2142138343820228
-0.2223458841990807
-0.1148263774132503
-0.1173043098777493
-0.1857132928681593
-0.1878383765661047
-0.2359785827520535
-0.2637963080472739
-0.2894429884748773
-0.2947364645062548
-0.2283452066695295
-0.1988626546235838
-0.197988101902068
-0.1883907543885323
-0.2370372779593048
-0.2417477519323159
-0.1965304478558801
-0.2428984687468426
-0.2383107895197571
-0.2576128927258687
-0.2459902260415113
-0.2412950890038593
-0.2646402365328508
-0.300613041863931
-0.2981580899834545
-0.2827762363542973
-0.2648857267567699
-0.2978281721661442
-0.2810117443443802
-0.2526032244394185
-0.2073629894104864
-0.2474555237396155
-0.2774827106897669
-0.2835433808983993
-0.2686448640684169
-0.2881004358895458
-0.3139925569079155
-0.2807201936812309
-0.2839807068931233
-0.3076173554504847
-0.3046100257492071
-0.2841264325899187
-0.2074857345232592
-0.2179883582621817
-0.2577433311220843
-0.2299792602832311
-0.2416173135361004
-0.2006885440064635
-0.1916742481844472
-0.2052302124290982
-0.1964307329619091
-0.2007652783147855
-0.3262213055025941
-0.2598837517553888
-0.2556182474257652
-0.2484835450761487
-0.3106783396081296
-0.288092742606103
-0.2275626755569155
-0.2210186685491082
-0.249396464950199
-0.2085137062266395
-0.2776361296716314
-0.2586715879331201
-0.2566539124125883
-0.2880850493210338
-0.311177013341037
-0.3133941682810371
-0.3265281931011024
-0.3463749808445724
-0.3850252476943991
-0.3520674157165128
-0.2901487852791694
-0.317790061372097
-0.2435506110963939
-0.2370449712427476
-0.2408041085543946
-0.2376203296508242
-0.2970226604695076
-0.2775287711273706
-0.2788636304276329
-0.2629370922611172
-0.2258211641310211
-0.2476933206800919
-0.2551426039116595
-0.2555952172069634
-0.2567459836562693
-0.2983421828344108
-0.2686908748728677
-0.2921741044483647
-0.2342754384819465
-0.2420008858081515
-0.3005516444909682
-0.2777128639783269
-0.2776438229550742
-0.2375359516922123
-0.285162147211521
-0.1901782766172511
-0.2405049142409554
-0.2723886644447047
-0.2370295846742357
-0.2183795741845227
-0.2338688359910936
-0.268276628731725
-0.251989498877181
-0.2856147605068247
-0.2997077656385441
-0.2737235733781199
-0.2899262756392728
-0.3028608706730228
-0.2870647212679435
-0.2426376415875644
-0.2848705965483717
-0.255012165515444
-0.2454378482190837
-0.2666041583290833
-0.2510996092219325
-0.2395689641464768
-0.2768920153463312
-0.2300329643711247
-0.229634055165341
-0.2305776489101095
-0.2312144046895225
-0.1973589897713185
-0.1488044878094477
-0.1306378141189094
-0.1865955388747442
-0.1732466976998515
-0.199154205286733
-0.1972055707894539
-0.2433971424813766
-0.2447090211959898
-0.256761320590002
-0.2651695841364764
-0.2993855411063031
-0.2468954526321188
-0.2622236021733824
-0.2699414058476711
-0.2327027326064285
-0.1578111896159535
-0.2337844580324817
-0.2090584403987771
-0.1664035460117579
-0.2118279235264254
-0.2330479873590978
-0.233216743274695
-0.2404128429972744
-0.2454915523086038
-0.2511686502451852
-0.2647322581417526
-0.2281073600942739
-0.2544674809764593
-0.2435198875941493
-0.2356640515048816
-0.219683809248846
-0.2360859909294672
-0.263044500438531
-0.2820550529814932
-0.2109226473010387
-0.2364695632015182
-0.2931714519158061
-0.2816714807094422
-0.2628296840837036
-0.308591623064345
-0.2919669813786064
-0.2729717161362241
-0.2803442650594698
-0.2802061830129644
-0.2336233457655479
-0.2311683938866979
-0.180373756399178
-0.1400127016273278
-0.1287889441487541
-0.1725409008955593
-0.2029133425967535
-0.2207348111710282
-0.2572523010394667
-0.2440722654149505
-0.2180036951975407
-0.1927176064563394
-0.2092885936873371
-0.2174743475939151
-0.2052225687788082
-0.224493998115828
-0.2212565151243639
-0.1964230396784664
-0.1840945761898169
-0.1902242874217021
-0.1890581840386634
-0.2426299979372744
-0.2696728854049501
-0.2788866606464347
-0.2737158800946772
-0.2980966926104917
-0.3015336550230504
-0.2385946468994637
-0.2706088354994286
-0.2182108182672989
-0.2199446364081242
-0.1991848791558248
-0.2385793099641046
-0.2145130286954619
-0.2304395668619776
-0.2655301261880992
-0.2486446077083032
-0.2505395381160622
-0.2299945972169637
-0.2193846149354068
-0.237743074763597
-0.213017057128266
-0.2023916882781971
-0.2481152601046775
-0.2636659192842112
-0.2306927503709659
-0.1932162801892469
-0.2012102479597994
-0.2473710961462245
-0.1965994888791328
-0.2396686790404477
-0.1945895066436701
-0.2085213995100823
-0.2060817845649649
-0.2426299979372744
-0.1768370790942747
-0.1840025049477622
-0.1579492716624589
-0.1793074175416367
-0.1938300057514845
-0.1817086653325931
-0.1513131934125971
-0.1556477387654733
-0.179222989949872
-0.1871019058927208
-0.24510028675311
-0.2564084221886692
-0.2794466821191522
-0.2552423188040041
-0.2560632170707791
-0.2691051706471634
-0.174865464012973
-0.144707789031827
-0.1878306832810355
-0.2382340552130617
-0.1996682159549996
-0.2086671748416569
-0.159099988478612
-0.1642553824618577
-0.172686676227134
-0.1885748472394886
-0.1759164659335289
-0.2569070959215766
-0.2785260689600327
-0.2069103264820298
-0.2154950392275443
-0.216730183635462
-0.2397683939327923
-0.2245937130081725
-0.188789663594316
-0.1596677032347721
-0.1346885517252321
-0.1089574437058641
-0.2088129501732315
-0.1588622411712884
-0.05635235303875545
-0.06024187911183875
-0.04561957600964655
-0.0730920465521975
-0.100541586143879
-0.1506917745669167
-0.1978730004395851
-0.1456974928489784
-0.1137063344678153
-0.0436402676449021
-0.05268528697078952
-0.1008484241076081
-0.1086045453045312
-0.08979352181581648
-0.1337601956478906
-0.1111899852143761
-0.1099625340915275
-0.1152636537731949
-0.1366371862225112
-0.1075535930155019
-0.1058350621768829
-0.06881894820706336
-0.04357891990509219
-0.08935614618631325
-0.09933716524145865
-0.1044695290059023
-0.05424260627616909
-0.1017307197473459
-0.151374541152407
-0.1161229191941308
-0.1117960174915445
-0.1836035957403521
-0.2190086863136456
-0.2030437809929691
-0.2364005221782655
-0.1967759380797992
-0.2007345548109145
-0.2019927294376341
-0.1467178705352216
-0.1947889860647649
-0.1850151893489363
-0.1760775782004625
-0.177036558513743
-0.1673471397565263
-0.1836802804138948
-0.1917432892076999
-0.1652987903685291
-0.1433729297315646
-0.1530853290728039
-0.1399896714085259
-0.1438255926600212
-0.0855586417221318
-0.1539445944937398
-0.1167673682586131
-0.07334527969596522
-0.09756493031169321
-0.1043851510472905
-0.09047628839968037
-0.1245924808440096
-0.1551337280972068
-0.1548575640025694
-0.1574198744256804
-0.1560389546861878
-0.0495475188716699
-0.1680375996254593
-0.1523718886182219
-0.0852287735396008
-0.07962071662627225
-0.08571211033877557
-0.1055588980822455
-0.1277302489431292
-0.09286219925690412
-0.1067097141647044
-0.1331848372414404
-0.1485052934960085
-0.09884608552406179
-0.0999815150380087
-0.07850067368083732
-0.1857593533073894
-0.1075458500972798
-0.1545813999079322
-0.1397902416222105
-0.1666106194483631
-0.1471474039769444
-0.136284287819552
-0.1820999308897134
-0.1532235103888679
-0.1102386981861649
-0.0884432759454159
-0.1290344343742997
-0.06611845646951479
-0.08960937933008097
-0.1091722600606914
-0.0984394830332089
-0.1728631254278004
-0.0996363595548979
-0.1309907125202423
-0.110936851340167
-0.1500703557212365
-0.1728784623631595
-0.1577420989579215
-0.166296137834344
-0.1769598242054211
-0.1392916175224559
-0.1522721240910981
-0.2072709181684318
-0.1352792967018206
-0.1463419419134605
-0.1191609227661267
-0.1742824123198273
-0.2262047860378514
-0.236300807285921
-0.2457600727529513
-0.1422298565673278
-0.1084818498265376
-0.1059655005730984
-0.1078527873289412
-0.1352639101333086
-0.1669712607695444
-0.09745752213427937
-0.1455440242323347
-0.1141896712669901
-0.1634115036110601
-0.1011553613408956
-0.1186852296172418
-0.1500627120709466
-0.07627587509054724
-0.1459890435121278
-0.1985404797244955
-0.1612481520285121
-0.1428512754130082
-0.1223600386034296
-0.1140592328691482
-0.1135374792826596
-0.07170348316404167
-0.1266561671673658
-0.1442245515005842
-0.1258659924060883
-0.1173887871042932
-0.1074614721402944
-0.1556094212444653
-0.1561463628636017
-0.1928940556570059
-0.1833273820125619
-0.2081454708899475
-0.2104163299178412
-0.2115747400174371
-0.18073434808558
-0.1836496065448029
-0.1842019843672305
-0.2081378272380312
-0.2375819624966632
-0.1973513461210286
-0.1465030541803943
-0.2201901266336698
-0.1585937207285675
-0.1962696206966018
-0.1293490152562509
-0.1504846018623793
-0.05295370814557842
-0.08767603213500806
-0.1717737563514573
-0.2118432604601581
-0.1947583121940467
-0.1954333854944678
-0.2014710751190776
-0.1499015998040128
-0.07574647785376873
-0.1075458500972798
-0.1711599811560669
-0.1999904404872407
-0.1574352609941923
-0.1572511185084566
-0.2358021335513871
-0.2069640305699234
-0.1900325012856765
-0.2366613493375437
-0.1927176064563394
-0.1583789043721136
-0.1946662409519921
-0.1685362733599932
-0.1625906549790644
-0.1652374426287192
-0.1531620633811258
-0.1679071612292437
-0.1972823050977758
-0.1941905974378864
-0.1388465982426628
-0.09767233848910685
-0.0841624346820595
-0.1393606089109293
-0.1399129371002041
-0.1109904561601286
-0.1208947409069519
-0.07703537598273301
-0.08970140093898263
-0.135816238320957
-0.1853450575314673
-0.1495487014026799
-0.1999597169833696
-0.2492737198390526
-0.2202668609403653
-0.1914594318296198
-0.1413168870584983
-0.1414856429740956
-0.09916066640601301
-0.03369766537869712
-0.1323026408696348
-0.1214777429636919
-0.07273150450057492
-0.02635579032454316
-0.07364447400940446
-0.1095866054697664
-0.1028737929115827
-0.09573909056196613
-0.1084742061762477
-0.1044541424373905
-0.1171816143997559
-0.1819925227122996
-0.1992002160911839
-0.1863270184303968
-0.1523105408800384
-0.1819541555581387
-0.1827826974752035
-0.1659048226440711
-0.1730242376947341
-0.2034120163296611
-0.2018930145452895
-0.2422080088779096
-0.240290097886128
-0.1686359882523377
-0.1348496639921658
-0.1448075535589508
-0.1428358888444962
-0.08597298713120678
-0.08236726880305076
-0.07952869501737039
-0.07565445624486707
-0.09947524728796406
-0.09573909056196613
-0.05415822831755732
-0.02594918783369027
-0.06268149405695611
-0.10097886250545
-0.1014468127344864
-0.08249760793133426
-0.05578463828096889
-0.09578515100119625
-0.1248226837673489
-0.1199971579666343
-0.1059424703542965
-0.1019148622330814
-0.07939061296923861
-0.1541133504093372
-0.1492110903003006
-0.1131155894912269
-0.1059731442233883
-0.164286155600508
-0.1926332284977277
-0.1765149041951865
-0.1885825405245578
-0.2114213210355725
-0.1703161023052693
-0.1751262911722514
-0.1911602375161807
-0.1643168294695998
-0.1586703557673308
-0.1137370083369071
-0.1174960960137749
-0.1393222913915476
-0.1808570931983528
-0.1787243658501174
-0.1368289723569103
-0.1926945762375376
-0.1430430615490336
-0.1697791110513537
-0.1764228329515055
-0.1988013068837738
-0.1989316956468365
-0.1163070616798665
-0.1661350255690368
-0.160803132748719
-0.1779878455419543
-0.2057519163824339
-0.1762080165966781
-0.1819694924934978
-0.1672780987332736
-0.1010018927242519
-0.1189998104991929
-0.1399820277566097
-0.1855368436674928
-0.1534305838254733
-0.1970597954578794
-0.1945051286850584
-0.1705386119451659
-0.1097706486875699
-0.1607648152293374
-0.1590847011764058
-0.1922879737466847
-0.1561156889945099
-0.1202196179717515
-0.1582637532764779
-0.1146959390170348
-0.1766299560228901
-0.1663498419238642
-0.1283899853081911
-0.1467178705352216
-0.1977809788323098
-0.1237409583429222
-0.190362369469834
-0.1378953112144516
-0.1377189116469379
-0.1311748550059778
-0.1633348685706703
-0.166050647610425
-0.1835959024569093
-0.200558105610248
-0.2370679518283966
-0.2078232959908593
-0.2179269608892188
-0.2546976342666457
-0.2513220692270497
-0.2469721869404407
-0.2536389390610208
-0.1795221842633112
-0.1684825692704732
-0.1748961378820649
-0.2064116527474959
-0.157542669171606
-0.14790690486913
-0.1463341989952386
-0.2025374636097717
-0.2189089217865219
-0.2328638448733623
-0.1918660343204727
-0.1820308402316814
-0.1284821061850249
-0.1778267332766469
-0.2277544616929411
-0.1911218703620196
-0.1506073966083049
-0.1646543413024207
-0.1744358313016919
-0.217389920000524
-0.163020287688719
-0.1974050502105486
-0.1522491931402285
-0.1421148047379979
-0.171858134310069
-0.1858207010455729
-0.1981108470148408
-0.2430289071446846
-0.2049540483360872
-0.237382483077195
-0.2228982620215081
-0.2222384760216669
-0.2360782976460245
-0.1952262624247096
-0.2083449503094158
-0.2320736701104583
-0.2576052490755788
-0.2017932996513187
-0.2073936632812045
-0.1740445657461981
-0.1963156315010527
-0.1694338563003109
-0.1932316171246061
-0.2523117234110484
-0.2355105828882378
-0.2326643654522676
-0.1600820486438471
-0.1437871758727074
-0.1974050502105486
-0.2647169212063934
-0.2801678158588033
-0.2653767072062346
-0.2470489212487626
-0.2344902548367739
-0.2239185900745986
-0.1607263984420235
-0.1889507758612498
-0.22959568801118
-0.1908840734215433
-0.2165690713685283
-0.1591230186974138
-0.2034734137042503
-0.2316747112698954
-0.2357791033325852
-0.2380346254267462
-0.2281457272484348
-0.239545933927675
-0.224839203233718
-0.1803430825300862
-0.1846162305083733
-0.1404269477684706
-0.1644625551663951
-0.1419996536423622
-0.1493108548274243
-0.1394143130004495
-0.08067941183189709
-0.07767208212899317
-0.1594606297981669
-0.1911602375161807
-0.1922726368113256
-0.1452908903581255
-0.1917586261430591
-0.1292185768600352
-0.1775275389632078
-0.208605777468694
-0.1633885726601903
-0.1595219775379768
-0.1587624766441647
-0.1809338275050483
-0.1877846724765847
-0.1800592251503797
-0.1866262623769888
-0.1941368933483664
-0.2146971711811975
-0.1895031536836772
-0.1540980631087572
-0.1676003232655146
-0.1812330218184875
-0.1941982410881764
-0.1817623694221132
-0.192901748942075
-0.1995147473383558
-0.168981243005007
-0.1709375211509496
-0.1641863910733841
-0.1781489578088881
-0.1716970220431354
-0.1899481233286911
-0.1309523950008606
-0.1024441602019279
-0.1260424912399075
-0.1427438672355945
-0.1873320591812809
-0.1595987118446723
-0.1603582127384845
-0.1073618068811029
