# Supplementary material for: A Synaptic Mechanism for Temporal Filtering of Visual Signals
Source: PLoS Biol. 2014 Oct 21;12(10):e1001972. doi: 10.1371/journal.pbio.1001972 (PMC4205119; doi:10.1371/journal.pbio.1001972)
Supplement: Data S1 — All raw data files as well as averages and statistical parameters presented in the manuscript. Formats provided include raw-text (Ascii) and Excel (xls). In addition, we provide the original Igor-Pro files (Wavemetrics), which contain both the raw data and the original figure formatting. Data referring to particular panels are located in the respective folders. For any further information, please contact Tom Baden at thomas.baden@uni-tuebingen.de. (ZIP) [file pbio.1001972.s009.zip › fig3/Fig3B/Calcium_Small.txt]

Calcium_Small
0.1470307569599096
1.00835979195214
0.8101153165833919
0.5042156015121707
0.4186256855688918
0.500652924222327
0.3947213641686272
0.3505904518607778
0.4531317158302858
0.3944053319604346
0.3311683065752303
0.4177350493461981
0.5050487773329805
0.3467692027646256
0.2805153739053061
0.3153948967811149
0.2562664224971445
0.1736645798248701
0.4302330838555514
0.2672990843745726
0.3152799759773469
0.2856007518342287
0.1659358910319084
0.1637809935773758
0.2039184079824894
0.3157683893868531
0.3839472740975077
0.3386384235618833
0.2906573995600403
0.2146924980536088
0.190069921636302
0.2738498349354204
0.2502902759464594
0.1133867651128287
0.1830883504625623
0.2427339683591499
0.1288152801009101
0.1556213517724537
0.1534665867169896
0.1915352942725657
0.1558224631812166
0.1551329383629476
0.1134729557134853
0.1432958308634827
0.2114745831750687
0.2038320849827641
0.1351936494604446
0.1663955742426417
0.2542839062482638
0.2067626978562226
0.233654960128423
0.1228392659492936
0.1292462331128708
0.06537707711174708
0.1309127171535589
0.07652472599247727
0.05362609401340455
0.1621721023376401
0.127378770062488
0.1544146833415675
0.1766237904980327
0.1828297786562536
0.269597632831646
0.27818822764419
0.3821660016521202
0.3020924166453861
0.267471465575886
0.3175497942313092
0.2271043419666437
0.337086860324963
0.2889048573134256
0.1938337103305705
0.2253229371221873
0.332777197814966
0.3131539411206556
0.3316567199847365
0.4037717745953114
0.344097294096544
0.2877556492844232
0.3341276496474618
0.2135145598258335
0.1451920241126382
0.08689665944994336
0.1015782554174062
0.04302431894840266
0.09729732311052043
0.1632638499647584
0.1108871052513306
0.1502486718384495
0.09419432903141001
0.1528057921018318
0.2825553505560709
0.1550467477579524
0.1106285334450219
0.183346922268871
0.3099647564408884
0.3042760442986919
0.3184691606571141
0.3650135422214665
0.3521132848989254
0.3163142632025815
0.188719602202875
0.1077841773717543
0.1953852735674908
0.1898400800331045
0.09209695818263387
0.148697241000598
0.1107434542487899
0.09445296703725296
0.1221784713341357
0.1187019846449488
0.2293165674196533
0.1197650020732944
0.08218477413109712
0.1445599596962529
0.1432383704615986
0.35231439630335
0.2720396998921914
0.2426190475553819
0.2219615036358369
0.1775144267250647
0.3673981488844664
0.2693677912241101
0.1661944628382171
0.1788936087563334
0.1698433307287176
0.2243173800957256
0.1916502150763335
0.2308394004578007
0.2204674008008005
0.1589254572559888
0.1383827017411431
0.05152872316462843
-0.107900059432729
0.05299396340182343
0.1066349031432176
0.2640811694916941
0.2202950195951486
0.2793087054744198
0.1568856130042927
0.04655819983993935
0.104221500086249
0.1054569649154425
0.129590995519836
0.3247899372156959
0.2021657333411442
0.1018942876255986
0.1094792592164851
0.252588824403533
0.3430342766725368
0.3693519349302361
0.2887037459090008
0.2281098989887668
0.2063317448442622
0.1759055354809907
0.1824275558430659
0.1707914273532954
0.1899262706337613
0.1289876613065621
0.1059166481261758
0.0215047366102065
0.07821987403240412
0.133785737226065
0.0440011457760916
0.04492057839709243
0.07609377298051688
0.07821987403240412
0.1293898841154115
0.1927994231053359
0.1056006159179832
0.0999692979781361
0.1666254158501775
0.136457778293215
0.09879135974602259
0.2330803561139216
0.2400045992891845
0.1798417053809112
0.1088759250032112
0.2816071215324246
0.1793532919670666
0.2408952355118784
0.148553589993719
0.102296510434448
0.2088601349088713
0.1291025821103298
0.1053707743147857
0.132205576185102
0.04428844778117296
0.05621187828036343
0.07997248247421473
0.05428688863290089
0.1934314875217211
0.1181273806304475
0.1751585502608377
0.3829991774729299
0.2717236676839988
0.1412558542127179
0.1432383704615986
0.1586668854496803
0.1671712896615676
0.2383668454472691
0.1599597444812234
0.150162481237793
0.02842891358593499
0.07396767192429117
-0.05592553753248874
-0.02584409057618279
0.04069710649209084
-0.0004745289387229484
0.03190540027078358
0.005702662812514076
-0.06216018968560966
-0.03816974388422253
-0.03788237567960679
-0.02070125224537616
-0.01268526144733326
0.07689821859821543
-0.06103964566018413
-0.08161113137380259
-0.01084646240052738
-0.06253368229568627
-0.040267114737337
-0.004525619642411202
0.03230762307963297
-0.04023838453856423
-0.0825017675964964
-0.03891672910437553
0.02365956786520486
0.008460828285124875
-0.002284597786756053
-0.0002446873355256013
-0.00662299049552567
-0.05135730321618318
-0.03664697704560926
0.01147756555970592
0.0799150220766692
0.03851354503831959
0.04176012392043645
-0.05681617375518242
-0.01581691952568221
0.06287748344978333
0.06236033983282768
0.1026700030445245
0.1039054678780564
0.03612887217578529
-0.04540995306814363
0.1027561936495197
0.02621662192905262
0.01231080758004996
-0.0142367584847193
-0.05874116340264509
0.06195811702397841
0.06080884279544164
0.003231733154127076
-0.08123757256419172
-0.05244905084330168
-0.06440121154126481
-0.02446497474444854
-0.1127555957541158
-0.1110029873123051
-0.06552168937149443
-0.02814257283372183
-0.007829725125946334
0.00889178129274692
-0.01682254275167817
-0.08784571733172772
-0.0343484947880701
-0.02679218720076048
0.006248536628242499
0.04655819983993935
0.008977971897742056
0.004811960390285894
0.03951910206044282
0.00938019470659145
-0.087903243933146
-0.08141001996937802
-0.02957914907167843
-0.06853849284560985
-0.03693427905502909
-0.02865971644633913
-0.1087619654566499
-0.0631370165132986
-0.06733175821518919
-0.10930783926804
-0.05555204492241212
-0.04176108517764312
-0.09821765079353204
-0.0625624124987974
-0.04262305739676005
0.05170110436594189
0.05690140309863254
0.001163158699319761
0.07686948839944266
-0.04704764070618634
-0.06333812791772329
0.07273227329463211
0.09617677908509491
0.1304243037397146
0.02592931991963278
-0.02124712606110458
-0.04348496342068109
0.06135471661117006
0.006047425223817801
0.03759411241298029
0.008202256478816285
0.06629650973274803
0.09163727496756224
0.04388622497232369
0.1064625219419042
-0.04213457778338127
0.01788459891847876
-0.02733812721168482
0.06129725620928605
-0.07856559769657605
0.1704179347432187
0.1386125433486791
0.141945379030987
0.1351074588597878
0.104221500086249
-0.01725349575930022
0.03342810090986259
0.2391426932652635
0.1500762906327978
-0.03883053850371886
-0.1427221219066538
-0.08017455514018446
-0.07365260097330524
-0.07669806845099753
0.05069548114428427
-0.02926305066395145
-0.02084490325225518
-0.1290748793639598
-0.05489118410338153
0.03552547176297706
0.02331480545390113
-0.01923594580864678
-0.07925518871437953
-0.136257628145997
-0.2146359989089315
-0.05253524144395835
0.01113280315274054
-0.08796070433503002
-0.07494552620872116
0.1088759250032112
0.031704288866359
0.01397715922166966
0.04334035115659526
0.01771221771716531
0.03814005242824309
0.06175693942001934
-0.008662900946756121
0.02193568962216701
0.007483935257901557
-0.03667570724872038
-0.07474434860476209
-0.0986486038011542
-0.04937485316683675
0.02584312931897612
0.08313287075567494
0.0856037342188659
0.1264881338397941
0.09347607401436812
-0.04868526214903326
-0.1200532653399209
-0.1611674403688507
-0.1428370427104217
-0.1196797727298443
-0.05885608420641299
0.01486786164389772
0.1114617092658317
0.06333716666051663
0.1124385360935205
0.06644016073528872
0.1088471948001
0.1054282347123312
0.05026452813232376
-0.06014900943749033
0.03621506278078042
0.05083913214682495
0.1391872797579106
0.01851672953439823
0.02294131284816298
0.06825016338378743
0.1292175029097595
0.1436118630716754
-0.03271080715002739
-0.04216330798649239
-0.02251125489387488
-0.1138760735843454
-0.07508917721126185
-0.1511403355178844
-0.1646151968549265
-0.1734643634781177
-0.1060037999840391
-0.02495345435348898
0.04948881271339799
0.1450771033088701
0.147777874574793
0.09137870316125365
0.08169636071725271
0.04055345548955004
-0.07250332674476859
0.04290939814897322
0.06132598640805895
0.02070029098816948
0.02828526257905596
-0.001767454174138872
-0.0710955469094576
-0.01874753239914072
0.0482246176810933
-0.06885452505380246
-0.03328541116452858
-0.01696619375421885
0.0161032602735569
0.096061858281327
0.1485248597949461
0.02607297092651193
-0.02618885298314817
-0.0897419767804175
-0.1082160916409215
0.0009045206934767914
-0.02745304801545272
-0.1137324225818047
-0.08735730391788332
-0.05052406119583914
0.0004735676815162767
-0.03825593448921766
0.02480877589420725
0.06796286137436761
0.08025978448363458
-0.03273953734880016
-0.05239159044141767
-0.00222713738487216
0.07000277182559818
-0.02613139258560262
-0.02791273122618601
0.05486149264740209
-0.008289408336679623
0.03742173121166683
0.02159092721086316
-0.003232694411333748
0.008690669888322346
-0.04627185908772619
-0.02937803766291539
0.01705142309766897
0.0261017011252847
0.001910143919472882
-0.0301824832849524
-0.0779335332845293
0.008661939689549449
-0.01555834771937349
-0.04722002191183827
0.01360366661159316
-0.02173553947494899
-0.05670125295141451
0.03417515232954997
0.02136108560766582
0.01409208002543757
0.03885830744528496
0.02440655308535798
-0.05394308747880371
0.03015279182897296
-0.03431976458929732
-0.02101728445356864
0.03923180005536146
0.1116053602683724
0.007800033665628543
0.01561484686405084
0.03035390323339753
0.04624216763174675
-0.009036393556832743
0.02432036248036284
0.02891732699544105
0.01900514294824276
0.09396448742821253
0.1328089104027145
0.06092376359920955
0.05917115515739881
-0.007513626718219472
0.1004577113919806
0.1098815482248688
0.1044513416894464
0.09965326576994349
0.03242254388340088
-0.06198780848429621
-0.009984556376606349
-0.03816974388422253
-0.03305556955699264
-0.06853849284560985
-0.08189843338322243
-0.1439000601387674
0.02147600641143373
0.1076117961704409
0.03308333850289721
0.07350798871355789
-0.02345941771798696
-0.06624001058807069
-0.0454961436688003
-0.01035804898668297
-0.03394627197922082
-0.04888643975299222
-0.1001139102378834
-0.02868844664945025
0.06977293022240071
0.1226094243460964
-0.01524231551118101
-0.04041076573987768
-0.05854005199822039
-0.09387925808476241
-0.08017455514018446
-0.03006756248118449
-0.03431976458929732
0.1384976225449111
0.04719033045585882
-0.01690873335233496
-0.05003564778199461
-0.06422883033995136
-0.1427221219066538
-0.170849849012386
0.05649918028978326
-0.02047134444264431
-0.08207081458453588
-0.005445052263412157
0.1076979867710976
0.09028695553413515
0.05592457627528207
0.2228808700573035
0.1667690668527182
0.2539391438369599
0.1334409748190995
0.03089977704478761
0.01478167104324105
0.01978085836716853
-0.08218573538830379
0.04526534080405781
-0.01920721560987401
-0.03164778972168166
-0.01337478626560236
-0.03285445815256807
-0.08459913844961087
-0.1266901403062296
-0.05417292908633953
-0.0465878912959188
0.06063646158978971
0.07215760308059653
-0.03268207694691614
-0.03693427905502909
0.001996334520129548
0.03635871378332123
0.08252953654240097
0.06848007118651916
0.05060929053928914
0.01515516365331755
0.06991658122494139
-0.09514345311272875
-0.1081586312390376
-0.009697188171990605
0.08600602322724955
0.002570938534630744
-0.02144823746552916
-0.001911105176679554
0.04854064988928591
0.1597873632799098
0.02805542097585849
-0.02202284148003035
0.05279285199739873
0.003605291959399608
-0.04957596457126132
-0.0456397946713411
0.09758462511994027
0.07166918966675213
0.06014804818028365
0.09476899924544545
0.02253902383544098
-0.01018566778536939
-0.05405800828257162
-0.05902846540772645
-0.04351369361945386
-0.08120884236541893
-0.1226391158020757
-0.1591849903195041
-0.1759639571400814
-0.03196382192987426
0.01271303038889936
-0.03980736532706933
-0.005186414257569188
-0.03707793005756978
-0.04727748231372228
0.06043535018536514
0.08683919904805934
0.04052472528643892
-0.02225268308756617
0.01389096862101287
-0.009840905374065666
-0.01377700907445163
-0.03972117472641266
0.0152126240508631
-0.003405141812181582
0.06080884279544164
0.07161172926486811
0.02946326701070386
-0.01802921118256458
0.05693013329740531
-0.060953455055189
0.008202256478816285
0.06046408038847626
0.1558224631812166
0.08367881077093761
0.06394050087379059
0.04236352433324479
0.1428072850549078
0.145105833507643
0.04598359582543816
0.1124385360935205
0.1053133139129018
0.06187192642332162
0.03391658052324138
0.0538272054221676
0.06514723550421125
0.1017793668218307
0.112668377696718
0.1046237228950983
0.1059166481261758
0.05285031239494428
-0.08439802704518616
-0.02808511243183794
-0.07896782050976379
-0.05368451567249512
-0.0895695955747657
0.01868911074005015
-0.03207874273364218
-0.06411390953618344
-0.06460232295002798
-0.01906356460733332
0.08905149070494171
0.04650073943805533
-0.03414738338364552
-0.06911309686011105
-0.0889949915602645
-0.02837241444125777
0.08721269165813583
-0.02547059796610629
-0.04472042824987452
0.007254093654704211
0.01081677094454793
0.02317115445136045
0.05276412179428762
0.09683763989978715
-0.001652533370370964
0.0007034092890522173
-0.05601172813314541
0.01561484686405084
-0.03153286891791375
0.06761809896740223
-0.01653524074225834
0.06609533212878896
0.08169636071725271
-0.04296781980372544
-0.08827673654322249
-0.05960306942222764
-0.09643631214861016
-0.0419047361801838
-0.02374671972306832
-0.0670444562101077
-0.0910061718083837
-0.06721683741575962
-0.04618566848706952
-0.1315170126240396
-0.04262305739676005
0.05299396340182343
0.02024054157790182
0.02087267219382129
0.03397404092078692
0.0579070263246285
0.1267179754473299
0.02650392393413398
-0.006737911299293579
-0.02205157168314159
0.04908658990021025
0.004955611397165045
0.01673539088947637
0.02259648423732488
0.03696204799659519
-0.05460388209830004
-0.06672842400191521
-0.06816493403599898
-0.004238317632991369
0.04658693003871212
0.02722224515504871
0.1198511926782895
0.01314398340085987
0.147662953771025
0.08456944699363142
0.01883276174259084
0.01170740716724174
-0.01294383325364185
-0.01124868520937665
0.02604424072340081
0.1039916584787131
0.04397241557298048
-0.0706933241006082
0.07982883147167406
0.03667474599151371
0.02032673218289695
0.06931324700732895
0.07793257202732264
0.09011457432848335
0.03118707905420744
-0.06655604279626329
0.01242572838381787
-0.04948977397060466
0.02104505339947321
-0.01173709862322118
0.1301657319334059
0.1328089104027145
0.02877367599290037
-0.01001328657971759
0.005961234618822666
0.0520171365741345
0.01544246565839891
0.03834116383266766
0.09801557812756231
0.05787829612151738
0.05885512294920632
0.04124298030348079
0.004381007382663849
-0.01093265300118417
-0.06514819676141793
-0.08158240117502982
-0.0682511246409941
-0.1027284247036152
-0.09043156779388251
0.05589584607217082
0.03492213754536462
0.1130994631077471
0.008173526275705043
0.0117935977678984
0.03512324895412766
0.05690140309863254
-0.06236130109003436
-0.004180857235445823
0.1068072843488694
-0.01142106641502857
0.08810339408036402
0.0893100625112503
0.2009303347071467
0.05178729497093703
0.01952228656085994
0.03397404092078692
0.08051835628994317
0.01633316808062709
-0.04667414809610984
-0.05721839656403182
-0.01170836842444841
0.01868911074005015
-0.0368480884543723
-0.1018090582821486
-0.1390732540161533
-0.02880336745321816
-0.07256078714665248
-0.07939883971692022
-0.07885289970599588
-0.05583934692749361
0.03995005507240335
0.08494293959936958
0.08681046884928657
0.05529244565936248
0.02018308117601792
-0.01484009270233162
-0.09031664699445308
0.03239381368462811
-0.008289408336679623
-0.1543581841968901
-0.2442864928532769
-0.159299911123272
-0.1876575460317361
0.007254093654704211
0.03121580925298022
0.1229541867530616
0.0634808176630573
0.08514405100813262
0.08244334593740583
-0.005818544873488656
-0.02322957611045101
0.02070029098816948
0.05693013329740531
0.006219806425131256
-0.02251125489387488
-0.06543549877083776
-0.1523757341475435
-0.03923276131256814
0.05899877395174701
-0.02687837780141727
-0.004468159240527309
-0.01136360601314456
0.1182710316373268
0.1391298193603648
0.02001069997470435
0.07017515303124998
0.04762128346348087
-0.04808192793575929
0.03095723744667163
0.00265712913962588
-0.03822720428610642
-0.07531901881445931
-0.06428629074183537
-0.09448265849757076
-0.02960787927045121
-0.08074915915468565
-0.08293272060845691
-0.08092154035599923
0.04414479677863228
0.06236033983282768
-0.0209023636541392
-0.0993094646201849
0.009983595119399677
0.1108871052513306
0.02544090651012672
-0.009955826177833575
-0.104624684152305
-0.0294929584666833
0.08296048955002301
0.07681202799755876
7.13448726670049e-05
0.032451274086512
0.04130044070536481
0.01294287199643517
-0.0516158750224919
-0.03727904146199435
-0.1024985831004177
-0.0940803694891871
-0.1122959125433825
-0.04434686944026365
0.031704288866359
0.06440025028405813
0.002111255323897456
-0.04000847673149403
-0.1301953571941894
-0.06779144143026082
-0.07508917721126185
-0.08491517065780346
-0.06247622189380227
-0.09514345311272875
-0.07503171680937783
0.01811444052601458
-0.04133013216568261
-0.131373361621499
0.03032517303028641
0.007340284255360876
0.05491895304928598
-0.003347681410297689
-0.01285764265298506
0.04968992411782256
0.007196633252820194
0.06750317816363431
0.01236826798193398
-0.06692953540633979
-0.02535567716233826
-0.01834524339075707
-0.004870382049376581
-0.04055441674675671
-0.07072205429938098
0.007397744657244892
-0.09069013960019122
-0.0992520042183009
-0.1196510425267332
-0.002313327985528826
-0.08945467477099767
-0.01397812047887633
-0.08833419694076816
-0.1009471522582276
-0.01199573662906415
0.05020706773043986
0.06417040868086078
0.02684868634543783
-0.05282254345337818
-0.04612820808518551
-0.04342750301879707
0.1284992478927175
0.04443209878805211
-0.02788400102741324
0.1145072429430582
0.04256463573766937
0.004151165775128031
-0.01639158973971766
-0.04049695634487282
-0.05874116340264509
-0.03569881422583553
-0.02357433851741639
-0.05739077776968362
-0.002026025980447463
0.03305460829978597
0.1335846258216404
0.09175219577133015
0.01940736575709203
-0.01975308942560243
0.09657906809347856
0.03986386447174668
0.006449648032667074
0.05480403224551807
-0.06701572600699658
-0.1223230173943488
-0.09120728321714687
-0.1314882824252669
-0.04739240311749019
0.05279285199739873
-0.01518485510929699
-0.1099687000870706
-0.1001426404409947
-0.1430956145167303
-0.03207874273364218
0.05871147194232717
0.1274362304643719
0.07474338734755541
-0.01331732586371834
0.002570938534630744
0.0051279925984785
-0.008634170743645002
-0.04925993236306871
0.1283843270889498
0.05262047079174682
0.03009533142708894
0.01630443787751585
0.05609695747659552
0.1093068780108333
0.1068934749538646
0.0406683762889796
-0.06601010278533896
-0.1263453778949259
0.02575693871831933
0.05842416993724581
0.07020388323002275
0.002283636529549381
-0.02825749363748986
-0.02078744285037129
0.01417833682562861
-0.06310828631018747
-0.07201491333526253
-0.1200245351368097
0.03012406162586172
0.0227688654429768
-0.06678588440379911
0.06531961670986318
-0.08747222472165123
-0.04592709668076081
-0.1360277865384611
-0.02098855425479587
0.03124453945609134
-0.02618885298314817
0.005472821209316605
-0.01745460716806339
0.05483276244862919
0.1439566254786406
0.05512006445371068
0.05391339602282427
0.03543928116232027
-0.03317049036076068
-0.0569598247577231
-0.1083884728465734
-0.07416974459026089
-0.1686950177573875
-0.100602323651728
-0.1263166476961531
-0.1386135708054201
-0.1677468549332755
-0.04449058664233871
-0.04334131241380194
-0.09775796757846039
-0.01389192987821954
-0.05854005199822039
0.01753983651151338
0.004151165775128031
-0.006192037483565155
-0.001738723971027629
0.0112189937533972
-0.01877626259791349
-0.1047396049560729
-0.113330199768617
-0.06632620119306581
-0.06845230224495306
-0.03949133311887672
-0.1563980946481206
-0.1987764647136935
-0.154616756007537
-0.06977389147960737
-0.03052724569191778
0.02035546238166972
0.03512324895412766
-0.02357433851741639
-0.00550251266529605
-0.02771161982176144
-0.1357117543302686
-0.06727429781330517
-0.05431658008888034
0.01334509480528445
-0.03814101368544976
-0.01863261159537281
-0.007226324708799639
0.03130199985797535
-0.0203564236388764
-0.01791429037879655
-0.1202831069431183
-0.1041937311403445
-0.1487843928584613
-0.1288162413581168
-0.1777165655862305
-0.2738507299930928
-0.2483950439545107
-0.2096655417837766
-0.05354086466995444
-0.07554886042199513
-0.1562831738486911
-0.06782017162903359
-0.1072679288168094
-0.2250941229713926
-0.1406247510535394
-0.1493589968729625
-0.1486120116528095
-0.1423773594996885
-0.140710941654196
-0.05046660079395512
-0.1325800300523853
-0.154415644598774
-0.02670599660010382
-0.1454228269730423
-0.1777165655862305
-0.2394883507342396
-0.2433957904310487
-0.1399064298369631
-0.159299911123272
-0.09545948532092136
-0.1352232747212281
-0.1091929184686104
-0.1876287496334289
-0.1430956145167303
-0.0404394959429888
0.002484747933974078
-0.1315744730259235
-0.09069013960019122
-0.1090492674617314
-0.1217771435829588
-0.1268050611099975
-0.1001139102378834
0.1195926208719808
0.01460928983758913
-0.08336367362041743
-0.1328386018586938
-0.166712567708041
-0.1883758010531163
-0.1863358906018858
-0.1323501884448494
-0.07689917985542209
-0.05629903013822677
-0.1024985831004177
-0.1578921312879611
-0.1999544029414687
-0.2117341824381183
-0.08422564583953436
-0.03159032931979776
0.003030621749702502
-0.005904735474145445
-0.1044235727478803
-0.1029295361080398
-0.1500197914881205
-0.09482742090453614
-0.1499336008874637
-0.1686088271567308
-0.1979719528921221
-0.1246502298549991
-0.1315457428271508
-0.09077633020518636
-0.1012919146695313
-0.08954086537599279
-0.08023201554206848
-0.05839640099134124
-0.1595010887272311
-0.05704601535837989
-0.03288318835134084
-0.1187604063040394
-0.04006593713337792
-0.0874147643197672
-0.03868688749683971
0.02067156078939671
-0.03802609288168185
-0.1758490363363135
-0.173809125885083
-0.2458091934923558
-0.1048545257598408
-0.1668562187105816
-0.05871243319953384
-0.00762861371718329
0.003576561760626835
0.08997085712640829
-0.01992547062691588
-0.04948977397060466
-0.1445034605515757
-0.06796382263157427
-0.07402609358338186
-0.06319447691518261
-0.04862780174714925
-0.1392743654205779
-0.1742688091001547
-0.1120660709358467
-0.162029412592306
-0.1266039497012345
-0.01653524074225834
-0.03610110323421918
-0.1085033936503413
-0.1918809517415417
-0.1526630361569634
-0.1715393738306551
-0.2564396987561303
-0.2830446590275877
-0.2229680219195053
-0.1568290476600811
-0.1282990977454996
-0.1904731719018924
-0.1617995709847702
-0.1317181240284643
-0.1259718852848493
-0.227794828037781
-0.2322194113515458
-0.07873797890222797
-0.1166917656540361
-0.2296048968858141
-0.2574453219821264
-0.2644269593597389
-0.273994380999972
-0.1632073508200811
-0.1063198321922317
-0.07767496147388236
-0.09252893864699697
-0.1688099385611554
-0.1411131644673838
-0.1998394821377008
-0.1856750959823895
-0.1889216748645064
-0.187513828829661
-0.1238745144360732
-0.1418601496875369
-0.1480373414387739
-0.2084875373564672
-0.2176240059847397
-0.0895695955747657
-0.1524619247525387
-0.09462630950011144
-0.1558234906336194
-0.04052568654364559
-0.08089281015722646
-0.1006885142523846
-0.08844911774453607
-0.09494234170830405
-0.1349359727118083
-0.1230700688140362
-0.08836292714387928
-0.1161171616395349
-0.1090779976648425
-0.02624631338503206
0.02489496649486404
-0.004324508237986504
-0.00360625321660628
-0.03308429976010389
-0.0564714113438787
0.0182868217316665
-0.1165768448502682
-0.08988562778295818
-0.09192553823418875
-0.1536973895817321
-0.1003437518454193
-0.102900805909267
-0.2114468142291642
-0.1926280031568908
-0.2360981208495821
-0.2829871986257037
-0.1888642144626224
-0.1018952488828053
-0.1056877677758466
-0.1607939477587742
-0.22210604969605
-0.1847843935601613
-0.1432679957223823
-0.1799001270400017
-0.1302815477948462
-0.1505656653038489
-0.09741320517149502
-0.08500136125846014
-0.2176527361878509
-0.06701572600699658
-0.05049533099706625
-0.1122671823446097
-0.1473190864217321
-0.1262304570954963
-0.1170652582641127
-0.1553350772241133
-0.06805001323656941
0.02937707640570872
0.08379373157036718
-0.06747540922206821
-0.03627348443553276
-0.1292472605696117
-0.07974360212822407
-0.1549327882113913
-0.06339558831960719
-0.0422782287902603
-0.0146102510947958
0.0328534968953614
0.02282639204439507
-0.01739714676617937
-0.02868844664945025
0.009495115510359359
0.007282823853476983
0.0002437260783189295
0.05839543973413457
0.04319670015405458
-0.01894864380356541
0.07732923780971032
0.1076405263692136
0.1652750964124122
0.1493293054169832
0.1609654339067538
0.02294131284816298
0.03753665201109639
0.01627570767874308
0.02526852530447492
-0.08092154035599923
-0.01394939028010356
-0.1941219735971969
-0.06187288768052829
0.01624691128043593
-0.01311621445929377
0.02328607525512836
0.06885356379659578
0.0631647854548647
-0.006306958287333063
-0.0196094384187234
-0.01969562902371854
0.03535309055732513
0.06210176802651909
0.008863051093974146
0.03569785296862886
0.01380477801601773
0.01248318878570189
-0.0496046947700341
-0.01653524074225834
-0.05175952602503258
-0.05425911968699632
-0.09089125100895426
-0.04788081652699625
0.06095249379798232
0.09798684792878953
0.06715841575666893
0.0776740002166757
0.006564568836435105
0.07646726559059339
0.07928295766028411
0.04397241557298048
0.02009689057536114
0.1258560694234092
0.07014642283247721
0.04719033045585882
0.07097966484848302
-0.06549295917272166
-0.0203564236388764
-0.08689762070715003
-0.04098536975437888
0.02825653238028319
0.141227124013945
0.1391010891572538
0.1069222051526375
0.2215305506238765
0.1319182741800206
0.1193915094632179
0.005530281611200621
0.002743319740282669
0.05109777015266792
0.01963720736462785
-0.0298664510767598
0.0802310542848618
-0.03900291970503232
0.0443171779842842
0.07184157087240393
0.0487992216955945
0.03607141177390139
-0.07767496147388236
-0.01791429037879655
0.03549674155986582
0.1052845837097906
0.08301794995190703
0.0268774165442106
0.01946482615897592
0.01027089712881951
0.07181284067363115
0.08744253326567178
0.1395895025710981
0.1115191696677156
0.05905623435363089
0.05807940752594208
0.1373484145159087
0.1404514085906808
0.1587818062534481
0.1065199823437881
0.03730681040789892
0.01460928983758913
0.09155108436690546
-0.01825905278576193
0.02676249574478104
0.1241608551839479
0.08324779155944284
0.1559086537818735
0.1136740671222484
0.0958607468769023
0.114593433543715
0.1736071194229859
0.3995195724871986
0.4718643363019025
0.3201929727006178
0.08031724488551858
0.01822936132978249
0.06296367405044012
0.1986317862500734
0.02564201791455142
0.09893501075290162
0.2518418391833797
0.2792512450725358
0.3804995176114318
0.3959568951973549
0.3267724534645768
0.3477461619870446
0.3696966973415397
0.2194331135712276
0.1431809100597147
0.2109861697612241
0.1067785541500967
0.1663093836419849
-0.002026025980447463
0.01909133354889942
0.1416868072246783
0.1608792433017587
0.1406812501982166
0.1776006173257215
0.2148648792592607
0.1668265272546023
0.2552607330716142
0.3336678340376599
0.3258243568399993
0.3024084488535787
0.1814505966206469
0.1965919419983771
0.2245472217032614
0.1496166074220646
0.1219486297265999
0.04038107428389823
-0.04348496342068109
0.06985912082305737
0.0329684176991293
0.03963402286421086
0.03325571970421067
0.03931799065601825
0.08945371351379099
0.07675456759567474
0.1253962538179454
0.01231080758004996
0.08005867307920987
-0.03391754178044805
-0.04052568654364559
-0.02521202615979758
0.06052154079036028
0.1211440517098326
0.09086155954863635
0.1366301594988667
0.1251664122104096
0.1005151717938645
0.1697571401280608
0.174267914038144
0.1165758173935272
0.1504210530441014
0.06293494384732888
-0.0002446873355256013
0.0110466125477454
-0.004209587434218596
0.07221506348248055
0.1801577375891038
0.2023955749443417
0.1979422614361427
0.10568680651864
0.07008896243059332
-0.005588703270291186
0.007167903049709074
-0.003376411613408809
-0.1193924707204246
-0.02854479564257122
0.1188743658506007
0.02972183881701244
-0.003318951211524917
-0.06526311756518584
-0.04678906889987775
-0.06029266044003113
-0.08592079388379943
0.07629488438494146
-0.04115775096003068
0.06141217701305408
0.01176486756478728
-0.06043631144257181
-0.06894071565879759
-0.02598774157872347
0.06103868440297746
0.1166332777954111
0.04503549920086046
0.119362779264445
0.09577455627190716
0.05408577722847619
0.1844386698959893
0.1045949926919871
0.0215047366102065
0.008173526275705043
0.04670191704201442
0.04397241557298048
-0.02868844664945025
-0.02072998244848728
0.03995005507240335
0.02633154273282052
0.03087104684601484
0.1184434128386401
0.02489496649486404
0.07830606463306079
0.07051998163774974
0.09071790854609567
0.08942498331501822
0.1235575209706739
-0.03989355592772612
-0.01541469671683281
-0.03578500482649232
-0.05670125295141451
-0.1295632927778042
-0.05040914039207111
-0.1099687000870706
-0.1152839196191908
-0.04739240311749019
-0.01604676113321802
-0.04928866256184161
-0.0465878912959188
0.04819588747798206
0.01670666069070359
0.05167237416716912
0.08784475607452105
0.08218477413109712
0.08192620232478853
0.01730999490397756
0.09094775015363149
0.0520171365741345
-0.002112216581104128
0.03305460829978597
-0.05670125295141451
0.05175856476782591
0.1794682127708347
0.1004289811888694
-0.02325830630922391
0.03802513162447518
-0.04256559699487604
0.07382402092175049
0.1189892866543685
0.04296685854651876
0.02308496385070366
-0.02719447620914413
0.09703875130421184
0.1336420862235243
0.05721743530682515
0.02371702826708888
-0.05101254080487946
0.03569785296862886
0.005616472211857287
0.05534997225644241
0.1202821456859116
0.0675893687642911
0.02144727620832248
-0.03368770017291223
-0.03983609552584211
0.02282639204439507
-0.0101282073834855
-0.07121046771322552
-0.1076989480283043
-0.08436929684207504
0.01541373545962614
-0.006421879091100972
-0.02509710535602967
0.02776811896643866
0.05161491376528522
-0.06575153097903037
-0.007513626718219472
0.07629488438494146
-0.005186414257569188
-0.04460550744610662
0.04377130416855578
0.05557981386397822
0.0170226928988962
-0.02751050841733674
-0.02360306872052764
0.02756700756201396
0.0372493500060149
0.07721431700594242
0.01751110630840226
-0.040267114737337
-0.02001166123191102
0.02575693871831933
0.02279766184128395
-0.09589043833288174
-0.01409304128264424
-0.1033318251207619
-0.02544186776733339
-0.01435167928848721
-0.0129151030505306
0.04635708843551466
-0.02544186776733339
-0.0007618309481427816
0.03834116383266766
0.06988785102183015
0.04526534080405781
0.1012909534123247
0.08818958468102069
-0.03592872202856738
-0.1214898415735391
-0.03041232489248822
-0.05155841462060788
-0.01078900199864336
0.04586867502167025
0.04052472528643892
0.09344734381559534
0.1179837296279068
0.03768030301797542
0.046960488848323
-0.02578663017429877
0.1998385870800284
0.06575056972182369
0.002312366728322154
0.02437782288224674
0.0487992216955945
0.08574745142094096
0.03733554060667169
0.02736589615758939
0.008317177278245724
-0.007542356916992245
0.1326365291970626
0.1204545268915635
0.06215922842840298
0.09132124275936963
0.05342498260897986
0.008920511495858163
0.1074681451635618
0.02926208940674478
0.09140743336436477
0.07017515303124998
0.03443372413585856
0.06129725620928605
0.06919832620789951
0.102296510434448
0.08474182819494487
-0.004784191448719792
-0.01116249460871998
0.04928770130463494
0.05601076687593873
0.1303668433378304
0.06641143053651594
0.1362853970875631
0.09304512100240761
0.05980328576897993
0.03408896172455483
0.1394745817673303
0.1747563274519883
0.07931168785905687
0.1114904394689429
0.1311425587567563
0.1889494438104108
0.1288440103040214
0.09143616356313755
0.0326523854909367
-0.002198407181760917
0.12082801950164
0.1631776593641018
0.08637951583732605
0.08655189704297797
-0.005559973067180066
-0.02699329860518518
-0.008547980142988213
0.02567074811332419
-0.0115934476206805
-0.007427436113224336
0.009466385307248117
-0.04785208632822348
0.04092694809528819
0.06756063856551833
0.06339462706240051
-0.02159188846806984
-0.02259744549453155
0.0845119865917474
0.02949199720947663
0.002858240544050577
0.03179047946701567
0.1884035699946824
0.1631201989622177
0.03811132222513185
0.09109140115617217
0.112065043483444
0.1576038680213347
0.1876565847745294
0.1942646633425309
0.1953852735674908
0.1892654760186034
0.1952127599671087
0.2306670192521491
0.2426190475553819
0.2386255496526463
0.1251664122104096
0.1621146419357562
0.2569272171123026
0.2466414080559589
0.09772827612248094
0.1066636333463288
0.1466859945486058
0.3153087061761198
0.2239151572868765
0.1554489705711402
0.2913757869761508
0.2061880938417215
0.1111169468588664
0.06080884279544164
0.1380953997360617
0.1156564509720606
0.03515197915290044
0.09718240230675253
0.01383350821912898
0.09281527939921014
0.06623904933086401
0.1176389672209416
0.1087610041994432
0.1120075830815601
0.1661082722375603
0.2054411086215683
0.2889910479184207
0.2301498756395316
0.2326206729031883
0.2636789466828448
0.2828139223623796
0.2826128109579548
0.2923813440026125
0.2412687281219549
0.1253962538179454
0.07520313675782309
0.1384401621430272
0.1692687267142163
0.09689510030167116
0.0374504614104396
0.03288222709413417
0.182140121438916
0.124275775987716
0.1391585495591377
0.1163172455872185
0.1892942062173761
0.1303093829359465
0.2316151158767266
0.2359535085854962
0.1685790694968787
0.1587530760503371
0.1127545683017131
0.1266892452485573
0.1307690661510182
0.04874176129371048
0.07583520117420817
0.1825999370487178
0.1611665453111784
0.1741817234374873
0.2350054119609187
0.2972368803239993
0.2973230709246561
0.1781178933374075
0.2728441455142285
0.1830883504625623
0.2381082736409603
0.06902594500224758
0.07744415861347823
0.1545008739465626
0.1436118630716754
0.1406812501982166
0.1532654753125651
0.1239310135807505
0.05155745336340121
0.05621187828036343
0.02081521179193739
0.1690100225088391
0.138555082946795
0.1228105357505209
0.1032734034616712
0.1400779159849426
0.1727738112031076
0.05379847521905636
0.07462846654378751
0.01949355636208717
0.03920306985225035
0.09537233346305789
0.06922705640667229
0.1099964690286367
0.08778729567263703
0.1099390086267528
0.1192191282619043
0.1318608137781367
0.08089184890001978
0.09405067802886932
0.1183572222379833
0.1215464069177505
0.1227243451498642
0.1786350369500247
0.1359980950824817
0.1049110249001797
0.164441788196872
0.2214156298201085
0.05770591491586546
0.06511850530543849
0.05730362590748181
0.06379684987124991
0.02848637398781901
0.06040661998659237
0.04793731567167347
-0.001020402754451372
-0.09175315702853683
-0.005358795463220989
-0.06799255283468551
0.04325416055593848
0.09692383050044394
0.006765680240859679
0.2222775358440295
0.2807452155085035
0.2308394004578007
0.1415144260190264
0.212997416208878
0.236786684406306
0.1871969015637961
0.0428519377470892
0.101750636623058
0.1382965111404865
0.1508520060560621
0.07224379368125333
0.1920237076864102
0.1523461088910985
0.1969654346084538
0.1453356751151788
0.1701019025350261
0.06325097605552149
0.1583221230427148
0.1115478998664885
0.1777442683282622
0.07859336664248062
0.2115033133738416
0.1312574795605244
0.1293898841154115
0.1477204141729089
0.06848007118651916
0.08890783970240103
0.07457100614190361
0.03980640406986266
0.1095942462197874
0.1937762499286866
0.1684928788962219
0.1253675236148342
0.07922549725840008
0.1279246438782165
0.1332398634103366
0.2895656519329218
0.2731889079211938
0.1859039101331843
0.1159150227783693
0.1714809521715646
0.183835335678377
0.1484961295918348
0.07773146061855959
0.08060454689059995
0.04405860617797561
0.07574901056921303
0.1207130986978722
0.09183838637632528
0.08979847592509484
0.04176012392043645
0.04974738451970658
-0.04032457513922089
-0.01742587696495214
0.03791014462117289
0.0992223127579831
0.06646889093839983
0.1027849238482925
0.1278671834763323
0.1336420862235243
0.1441864670861764
0.1618848003282202
0.147318058964991
0.01429325762939652
0.04176012392043645
0.06836515038275125
0.144674880500021
0.1514266100705632
0.120081034281487
0.05968836496521202
0.02937707640570872
-0.004209587434218596
0.04983357512036324
0.07359417931855301
0.03523816975355722
0.05721743530682515
0.0440011457760916
-0.06684334480568313
-0.001250310561521569
-0.05009310818387862
-0.09221290643880449
-0.09244274804634031
-0.04687525950487289
-0.1506805861076168
-0.1004299424460761
-0.005876005275372549
0.05256301038986292
0.04773620426724889
-0.03759507367018695
-0.002629360193721432
-0.06362542992280466
-0.01756952796749283
-0.05876989360141786
-0.06043631144257181
-0.07348021977199179
0.01903387314701553
0.05193094597347771
-0.03182017092733359
-0.02222395288445505
0.06379684987124991
-0.003405141812181582
-0.08505882166034415
-0.147261626019848
-0.0932759238671501
-0.0682511246409941
-0.07543393961822722
-0.09896470220888105
-0.009668457973217833
-0.0197818196243752
-0.03521040081199112
0.02386067926962956
0.01328763440340055
-0.0255855187698742
-0.1013781052701881
-0.007714804322178426
0.1214889465158666
-0.01047296979045088
0.03592776077136071
0.01029962732759228
0.02055657378609442
0.02581439912020334
0.07184157087240393
0.008087335675048253
-0.01371954867256774
0.04466200659078384
0.02455020408789866
-0.06152805906969019
0.005961234618822666
0.06310732505298081
-0.001652533370370964
0.02624535212782539
0.04262209613955339
-0.01426548868783042
0.02986548981955313
-0.003520062615949491
-0.05394308747880371
0.07640980518870936
0.01541373545962614
-0.00311777360756584
0.03558293216486096
0.1307403359479072
0.009207813500939526
0.05724616550559792
0.1031872128566761
0.1324066875895268
0.1291025821103298
0.06899721479913647
0.1430945870599894
0.08801720347970723
0.07264601649444094
0.1553053195642611
0.04150155211412786
0.04954627311528188
0.03377292951636223
-0.01170836842444841
-0.03236604473872354
-0.05124238241241528
-0.08681143010649324
-0.09362068627411547
-0.0625624124987974
-0.05175952602503258
-0.07980106253010796
-0.04325512181314515
0.03121580925298022
0.03124453945609134
-0.05434531029199145
-0.08163986157691383
0.1171792840058699
-0.006019656277913354
-0.05615537913568609
-0.05578188652560959
0.07126696685790274
-0.09132220401657631
0.01564357706282361
0.1598735538805666
0.1040778490793699
0.08701158025371127
0.047707474068476
0.06411294827897678
0.08890783970240103
0.08626459503355814
0.08428214498421159
0.08821831488413193
0.05647045008667202
0.01567230726593473
-0.0188911834016814
-0.03883053850371886
-0.1033892855183075
-0.04095663955560611
0.007914954469396452
0.1299070277280286
0.02854383438536455
-0.03914657071191147
-0.01007074698160148
-0.01346097686625903
-0.01894864380356541
0.0272797055569326
0.03989259467051945
-0.004238317632991369
-0.05483372370583586
-0.07784734267953418
-0.01449533029102789
-0.0006756403474861161
-0.02572916977241488
0.02500995349816633
0.02279766184128395
-0.04644424029337811
0.007282823853476983
-0.02661980599510868
-0.03279699775068405
-0.0662974709899547
0.0005022978846275197
0.06833642018397848
0.09091901995052036
0.009868674319970239
0.1436118630716754
0.1128408912971003
0.08718396145936307
0.02216553122536436
-0.1000277196372268
-0.170734928208618
-0.04742113331626296
-0.0772440084662602
0.0004161072839707308
0.06440025028405813
0.1238735531788666
0.1775144267250647
0.0675893687642911
-0.004784191448719792
-0.07419847478903366
-0.1829455945176939
-0.186709383207624
-0.023890370725609
-0.03966371432452865
0.02569947831643543
-0.1195935821291876
-0.08982816738107428
-0.01869007199725682
0.03377292951636223
0.02294131284816298
0.05345371281209098
-0.03003883228241172
-0.01216811783471595
0.00802987527316436
-0.04380099562887357
-0.06552168937149443
0.1321481157832181
0.2538242230331921
0.07799003242486818
-0.04765097492379878
-0.0820420843857631
-0.01992547062691588
-0.005473782466523277
-0.0603213906388039
-0.03667570724872038
0.02670503534289714
0.05020706773043986
-0.02041388404076041
0.01845926913251434
0.02015435097724515
0.132205576185102
0.1569143432030656
0.02840018338282387
0.02601551052462792
0.01653427948505167
0.02041292278355374
0.1882024585902578
0.1012334930104408
0.0799150220766692
0.1280682948807572
0.1089333854007567
0.06968673961740557
0.009092892701509965
0.07882320825001644
0.05960210816502098
0.125137682011637
0.08591983262659277
0.03811132222513185
0.09950961476740282
0.1790085295601014
0.06356700826371409
-0.02555678857110142
0.003777673165051533
-0.00283047159814613
0.03722061980290379
0.05761972431520879
0.04425971758240019
-0.06940039886953075
-0.1315457428271508
-0.06598137258222772
0.008776860493317482
-0.05865497279764995
0.01366112701347705
0.07560535956667234
-0.03279699775068405
-0.05187444682880048
-0.02834368423814653
0.04425971758240019
0.05141380236086053
0.02242410303601142
-0.05977551682741383
-0.1418314194844257
-0.01248415004290856
0.01170740716724174
-0.008835282148069699
-0.01644905014160167
-0.03090073830199428
0.07385275112486173
0.03391658052324138
0.003950054370703334
-0.005473782466523277
0.01733872510708868
-0.01144979661813969
0.07957025966536548
-0.0001872269336415853
-0.05331102306675697
-0.03337160176518525
-0.02182173007560578
-0.005042763255028506
-0.05876989360141786
-0.1167779562546928
-0.05555204492241212
0.04221980713116973
-0.002629360193721432
-0.003261490809640901
0.08563246441763868
0.004179895978239151
-0.01820159238387804
-0.01670762194791027
0.06537707711174708
0.1020092084293667
0.04339781155847928
-0.0103293187879102
-0.1230413386109251
-0.0674466790189571
-0.08235811659395571
-0.03779618507461165
-0.07514663761314573
0.02885986659355716
-0.03748015287075739
-0.02001166123191102
-0.005330065264448216
-0.03989355592772612
0.01435071803128054
0.03110088845355066
-0.02788400102741324
0.02791176996897934
0.06267637204102029
0.08198366272667254
0.05733235611059305
-0.05747696837034041
-0.1260580758898445
-0.07810591448584289
0.04678810764267108
0.1630340083572225
0.1831745410632191
0.1882599189921417
0.2208696236096499
0.05339625241020709
0.0783635250349448
0.09655033789036743
0.08342017276509464
0.01696523249701219
0.06080884279544164
-0.03299810915510875
-0.002514439389953523
0.002829510340939458
0.135595872269294
0.0487992216955945
0.03497959794724863
-0.01346097686625903
0.0003011864802028222
-0.03305556955699264
-0.01820159238387804
-0.09620647054107435
-0.006105846882908489
0.07066363264462877
0.07339306790978997
0.02960691801324454
0.09884882014790648
0.09821668953632536
0.08979847592509484
-0.01575945912379819
0.01912006375201067
-0.06718810721264838
-0.005732354272831867
0.01133391455716511
-0.04345623321756984
0.05000595632601516
0.0681639727787923
0.07916797065698182
-0.02084490325225518
0.02702106755108963
0.07445608533813571
-0.05624156974068122
-0.02998137188052771
-0.03299810915510875
-0.1373206455700043
-0.03153286891791375
0.04767874386536488
-0.01952324781806661
-0.03911784050880023
-0.001652533370370964
0.01423579722751263
-0.06517692696452917
-0.03702046965568576
0.02638900313470454
0.07511694615282795
0.05764845451831992
0.06023423878094045
0.01119026355028608
0.005616472211857287
0.05158618356651246
-0.04558233426945708
0.02842891358593499
0.02354464706143695
-0.02503964495414577
-0.004611810243067991
-0.01817286218510527
-0.01162217781945327
0.04635708843551466
0.04081202729585875
0.04586867502167025
-0.01673635214668304
-0.03926149151134091
0.03242254388340088
-0.02185046027437855
-0.05891354460395854
-0.03535405181453181
-0.06216018968560966
-0.05466134250018406
0.06080884279544164
-0.02153442807052429
-0.005559973067180066
0.04796604587478472
0.2780158464385383
0.1792671013664099
0.1371473031114841
-0.06649858239437928
-0.08977070697919026
-0.05937322781903018
-0.02351687811987085
-0.1002288310416514
-0.005559973067180066
-0.00851924994421544
0.001076901899128716
0.0002149958752076865
0.1556788121743376
0.08359262016594247
0.074254973933711
0.002772049943393789
0.004467197983320638
-0.1008608954580366
-0.1495601082773872
-0.07066459390183544
-0.03449214579494925
-0.04161743417076397
-0.03793983608149068
-0.05983297722929784
0.02190695941905577
-0.03423357398864066
-0.07589362283329885
-0.06675715420068799
0.05942972696370752
0.04937389190963008
0.0473339814583995
-0.06888325525691358
-0.0149837437048723
-0.08732857371911042
0.007311554056588103
-0.07121046771322552
-0.1775154541774674
-0.1972536978750802
-0.2531643896752407
-0.1979144924902381
-0.1343039082954232
-0.1644715458523858
-0.1709360396130427
-0.02782654062552935
-0.1265177591005778
-0.005215144460680307
-0.0717850717277267
-0.1154275706217315
-0.1967940146600086
-0.1684939063529628
-0.1848993143639292
-0.1819974978931162
-0.1265752195024617
-0.1889216748645064
-0.1860773187955772
-0.1169790676634559
-0.1203118371462295
-0.1128417863591109
-0.1218058737817315
-0.1283852883461563
-0.09884978140511315
-0.1302815477948462
-0.2158427335393521
-0.193202607171392
-0.1920246689436168
-0.08322002261353827
-0.1076127574276475
-0.1455377477768102
-0.121604762377307
-0.1597022001316557
-0.2219049382916253
-0.2522736872530126
-0.1999544029414687
-0.2236000863358905
-0.2105561780064704
-0.1962193444503114
-0.1349072425130355
-0.1997820217358167
-0.1926280031568908
-0.237563427281973
-0.1328098716599211
-0.2212728738752403
-0.2274213354320428
-0.2396607319398915
-0.194811564610662
-0.2206120792600822
-0.1858474771880413
-0.1618857615854269
-0.1514276375229659
-0.2155840955335092
-0.1799863176406584
-0.1590700695157362
-0.2046662882603148
-0.2504348882062067
-0.2651164841736696
-0.2017932019882745
-0.068308585042878
-0.1368896925623821
-0.1660517730928831
-0.2072808689255808
-0.08462786864838363
-0.08830546674199527
-0.1942944209980447
-0.2675011570362039
-0.2968068885692456
-0.1876287496334289
-0.2510095584202424
-0.2248930115669679
-0.2321619509496619
-0.186048588592466
-0.1698442257863899
-0.1499048706886909
-0.06267733329822696
-0.2060166738932761
-0.1486407418559206
-0.07951376052068812
-0.1678617757370434
-0.1930014957669673
-0.2529920084695889
-0.1964779824561543
-0.1480086112400012
-0.1646726572568105
-0.202770028811625
-0.08020328533895724
-0.1515425583267338
-0.1582368936949264
-0.1885481822544297
-0.1379527761859237
-0.1253972812703482
-0.1623167145973875
-0.1414291966755764
-0.07770369167699349
-0.1110891779129619
-0.0508113632009205
-0.1341889874916553
-0.01808667158444847
0.07511694615282795
0.02684868634543783
-0.004841651850603809
0.06819270298190341
0.1200235738796031
0.2231394418636122
0.2646846361040369
0.3365697167080072
0.232333370898107
0.222076424439605
0.2018497011329519
0.2173070787188747
0.09902120135355841
0.09798684792878953
0.09255670759290155
0.1322917667900971
0.08905149070494171
0.0933036928087162
0.1594713310717172
0.04523661060528503
0.2067339676531113
0.1839215262833721
0.1836629544770634
0.1086748135944481
0.07477211754632819
0.02483750609298003
0.001651572113164292
0.05805067732716931
0.01337382500839569
0.05078167174494106
-0.0003021477374094939
-0.03500928940756643
-0.04049695634487282
-0.1191913593159999
-0.05876989360141786
-0.09405163928607599
0.05040817913486444
0.05333879200832307
0.02434909268347396
0.1278959136794436
0.06118233540551814
0.08698285005060002
0.1815080570225308
0.2256965621269942
0.1786924973519088
0.1414282354183696
0.1237011719732146
0.1903859538444946
0.2028839883581862
0.2825553505560709
0.2822393183478783
0.0692557866097834
0.07948406906470869
0.05802194712405807
0.07365163971609856
0.05807940752594208
7.13448726670049e-05
0.04486311799520853
0.1105998032462491
0.1735783892198749
0.2048377744082943
0.1794394825677234
0.092729088794215
0.1366014292957557
0.1407099803969895
0.1503923228409904
0.1606494016985612
0.2328217843076132
0.2462391852471095
0.01986704896782532
-0.02199411128125758
0.003547831561854062
-0.01142106641502857
0.07126696685790274
0.144502499294369
0.1271489284592906
0.1224945035423284
0.04917278050520538
0.07896685925255711
0.136457778293215
0.1500762906327978
0.1244481571933679
0.08885037930051702
0.0993946939636349
0.1207705590997561
0.101003651402905
0.1031584826579033
0.09163727496756224
0.1878002357814084
0.1299932183330238
0.0624178002347117
-0.03340033196829649
-0.04676033870110498
0.01932117515643524
-0.01311621445929377
0.03604268157512862
0.1649877944073308
0.1713660313677965
0.1694985683217521
0.02144727620832248
0.02285512224316785
0.07948406906470869
-0.09479869070576337
-0.1923119709486982
-0.1756479249318888
-0.2270765730207391
-0.1729184896623892
-0.3020071873019361
-0.2140326646956575
-0.1752744323218123
-0.1815952750799285
-0.2109009404177742
-0.1153988404229587
-0.04446179024403155
-0.07270450434872754
-0.09181061743042084
-0.1257420436816519
-0.006766641498066352
0.0790530498532139
-0.00823194793479573
-0.02920559026206756
-0.09887851160822439
-0.09997025923534276
-0.1369471529642661
-0.183520264727391
-0.05207555823322518
-0.09798780918599621
-0.1666838375092682
-0.2257549175865505
-0.09373560707788338
-0.09594789873476577
-0.1728610292605052
-0.2493431405790884
-0.1853589975746625
-0.1864220812025425
-0.05796544797938084
-0.09307481246272539
0.00992613472185413
-0.1033030949176507
-0.1284140185492675
-0.197224967671969
-0.1269487783120725
-0.2048386694659667
-0.1537261197805049
-0.1890940560701582
-0.1132440091679602
-0.1212025395684576
-0.210872210214663
-0.2664956000097422
-0.2451771290759707
-0.2319033791433531
-0.2486823459639304
-0.2729313635716262
-0.1884332614506618
-0.09586170813410898
-0.0979590789828851
-0.1333844756744222
-0.1058314187827257
-0.03098692890698942
-0.005473782466523277
-0.0776462312751096
-0.1784348206032724
-0.249601712385397
-0.1711371510174674
-0.1358554053328092
-0.2192904238258937
-0.08540358407164787
-0.1677468549332755
-0.1966503636574678
-0.2355235168350809
-0.2535091520822061
-0.1787221226083539
-0.1073541194218045
-0.1604491853518088
-0.1306550404049227
-0.1417164986806577
-0.02886082785076383
-0.06408517933307233
-0.1094802204736918
-0.1692121613700048
-0.1309710726131153
-0.1870541456189277
-0.01055916039110755
-0.005100223656912399
-0.09543075512214845
-0.1167204958528089
-0.1983741757009714
-0.1438138695337722
-0.08928229356534585
-0.05762068557241547
-0.1025847737010745
-0.1074403762219957
-0.1792680626236165
-0.1948977552156572
-0.184554551956964
-0.1338442250846899
-0.1684651761498517
-0.194064513195313
-0.1216909529779636
-0.04900136055676012
0.07649599578936615
0.1411409334089499
0.2291729164171127
0.1232414887624814
0.3053677919258101
0.2278225969836854
0.1179837296279068
0.1715958729753324
0.1883748397959097
0.07347925851478511
0.1110307562538713
0.1230403773537184
0.1097666274211009
0.1590978384616407
0.1374633353196767
0.1906157954520304
0.2052112670140324
0.1110307562538713
0.2837045585850733
0.1841800980896808
0.1535815075207577
0.1062326803343683
0.1438129744760999
0.04210488632740183
0.1814505966206469
0.2296900600297298
0.3082122141986121
0.09028695553413515
-0.01702365415610287
0.06506104490355447
0.1624881345458327
0.2226222982509948
0.2049239650089511
0.2346031891520693
0.2375336696264593
0.3003398743987714
0.2051538066164869
0.1678895446829479
0.08758618426821246
0.1323779573907539
0.1230116471549455
0.07385275112486173
0.06557818851617177
0.06497485429855933
0.02748081696135729
0.0004161072839707308
0.09847526134263407
0.1034745148660959
0.1219486297265999
0.1604481578950679
0.1368312709032915
0.07207141247993974
0.05603949707471151
0.08344890296386742
0.0180857103272418
0.05259174058863569
0.1936900593280298
0.1291313123091027
0.153322935714449
0.1758193448803342
0.1524610296948663
0.06549199791551498
0.0529077727968283
0.06362446866559798
0.06580803012370759
0.03279603649347738
-0.007915915726603124
0.09045933673978708
0.06655508153905662
0.1699295213293744
0.1794969429696073
0.2184275565491045
0.1026412728457518
0.2182839055422252
0.1499613698333682
0.1075830659673297
0.09657906809347856
0.1145359731418311
0.0893100625112503
0.04451835558824316
0.1800715469841087
0.1462263113378725
0.09525741265928998
0.08083438849813578
0.1003140603851015
0.1099964690286367
0.07856463643936938
0.1713660313677965
0.0471328700539748
0.2229670606622986
0.2282535499956461
0.1303093829359465
0.06747444796486154
0.04991976572102003
0.0833339821600995
0.08344890296386742
0.1470594871586823
0.107554335768557
0.05273539159551485
0.03104342805166676
0.02934834620693594
-0.06882579485502956
-0.07549140002011112
-0.01877626259791349
0.02567074811332419
-0.001652533370370964
-0.09614901013919046
-0.1123246427464938
-0.02371798952429555
-0.03233731453995076
0.01317271359963264
-0.005071493458139626
-0.07888162990476866
-0.1369758831630389
-0.07281942515249545
0.008690669888322346
0.01288541159455116
-0.04486407925241521
-0.03253842594437546
0.007828763868739663
0.05241935938732224
0.003001891546591259
0.05302269360059621
-0.02006912163379504
-0.005014033056255733
-0.05917211641460548
-0.1239319748379572
-0.1332695548706543
-0.1315744730259235
-0.1240756258404979
-0.01142106641502857
-0.03667570724872038
-0.07419847478903366
-0.04500773025495589
-0.02601647178183459
-0.04328385201191792
-0.08003090413330542
-0.02492465795518183
-0.03541151221641582
-0.03279699775068405
-0.08640920729330549
-0.104624684152305
-0.02245379449199086
0.02498122329505508
0.01863165033816614
0.08922387191059364
-0.003031583006909174
0.03503705834913253
-0.03716412066256491
-0.02943549806479928
-0.007341245512567548
0.0261017011252847
0.02216553122536436
0.07526059715970697
-0.03862942709495582
-0.08503009146157138
-0.06902690625945426
-0.04900136055676012
-0.03006756248118449
-0.01515612491052422
-0.03831339488676321
-0.1032456345157668
-0.08750095492476234
-0.008749091547412911
-0.09241401784322907
-0.0820420843857631
-0.07801972388518609
-0.1160884314364237
-0.02032769344010362
0.07402513232617519
0.05187348557159382
0.02923335920363366
-0.04739240311749019
-0.07870924870345521
-0.1212312697672303
0.04069710649209084
0.01848799933562546
0.00963876651290004
0.02911843839986575
0.04917278050520538
0.07238744468813235
0.03158936806259109
-0.06836611163995793
-0.004899112252487701
-0.0753764792163432
-0.08994308818484219
0.02041292278355374
-0.01558707791814627
-0.02121839586233181
-0.02739558761356883
-0.03572754442460831
-0.1106294947022286
-0.07362387077453246
-0.07744511987068491
-0.1392456352218051
-0.1532951667728829
-0.1823422603000816
-0.03374516057479612
0.031704288866359
-0.008346868738563638
0.03066993544159014
0.06572183951871245
-0.006536799890530534
0.01139137495904913
0.05310888420559134
0.01805698012413069
-0.04584090608010415
0.01535627505774225
-0.08333494341730618
-0.09528710411960778
-0.08830546674199527
-0.03015375308617963
0.03747919161355073
0.04621343742863562
0.09462534824290478
0.07296211490216793
0.2093485483183775
0.1155127999695199
0.08942498331501822
0.1751585502608377
0.2451474376156529
0.1322917667900971
0.1543572229396833
0.08514405100813262
0.05017833753166709
0.1216038673196347
-0.03934768211633605
-0.0789103601078799
-0.04888643975299222
0.007081712449052285
0.02394686987028635
0.1507083550491828
0.147777874574793
0.1549605571572959
0.2065328562486868
0.1857602591306436
0.2103541053448392
0.2589957915671099
0.1628616271559092
0.2239438874856491
0.2538816834350761
0.1450196429069862
0.1775144267250647
0.2631905332690005
0.2899104143398873
0.3144180699534259
0.365990369044817
0.3359089220928493
0.3794652303861974
0.2772974590267659
0.2912321359736101
0.2767803154098104
0.3288984883169297
0.1215751371165234
0.1746126764494476
0.138899977752829
0.1920524378851829
0.3448155491179244
0.3640653132021583
0.2629894218645756
0.4042314578060447
0.2493709095249928
0.3694381255308927
0.2876119982818825
0.3215721547318862
0.2520429505878045
0.0677617499699429
0.06652635134028384
0.14269236425114
0.2530772378173772
0.2064179354449187
0.1409972824064092
0.101003651402905
0.06804905197936274
0.129045121708446
0.1039629282799403
0.039720213469206
-0.003002852803797931
0.03325571970421067
0.0638543102731338
0.08212731372921322
0.1182997618360994
0.1996087454724926
0.2040045985831462
0.1560810349875254
0.1195064302669857
0.03966275306732198
0.1364290480901038
0.03759411241298029
0.09376337602378783
0.04721906065463159
-0.0138057392732244
-0.07132538851699342
-0.0993094646201849
-0.1595872793278878
-0.1160597012376509
-0.03328541116452858
0.00564520241063006
0.1730898434113
0.1280682948807572
0.05681521249797575
-0.05598299793003429
-0.04871399235214438
-0.08620809588888093
-0.05770687617307213
-0.09175315702853683
0.01762602711217017
0.1251664122104096
0.1545008739465626
0.09379210622256061
0.09172346557255738
0.08824704508290471
0.09873389934413856
0.0002724562770917024
0.0533100618095503
0.06422786908274468
0.1265455942416782
0.07750161901536212
0.0473339814583995
0.04164520311666854
0.146140120737216
0.08790228267593933
0.017195074104548
0.001651572113164292
-0.007255054911910882
0.1045375322944415
0.02426290207847883
0.01282795119266726
0.01699396269578496
0.05761972431520879
0.07790384182421152
0.08885037930051702
0.02937707640570872
0.003461640956858926
0.02233791243101629
-0.03788237567960679
0.04365638336478787
0.04644327903617144
-0.05744823817156763
0.03403150132267082
0.04882801809390165
0.1040203886774859
0.07109458565225094
-0.03980736532706933
0.07819114383363135
0.02159092721086316
-0.04535249266625961
-0.09646504234738294
-0.05974678662430271
-0.03834212508987433
0.06445771068594215
0.1508232758529508
0.1237586323750988
-0.0003883383380662828
0.08948244371690223
0.030583744836595
0.08399484297479187
0.1569143432030656
0.1363141272906743
0.1502486718384495
0.06939943761232409
0.1399917253799475
0.2054123784227956
0.1748712482557564
0.1070371259564054
0.09169473536944626
0.01946482615897592
0.07181284067363115
0.005989964821933908
-0.01710984475675954
-0.04503646045806713
-0.01578818932690931
0.08991339672452428
-0.001595072968486948
0.02455020408789866
0.05555108366520545
0.09402194783009654
0.1631776593641018
0.4609465952282423
0.3035863870856924
0.3560781849976186
0.4197748935978942
0.4416392383430559
0.3603878475076153
0.2941051560461162
0.4760303478050202
0.454395844663056
0.4835866553966682
0.5567647274312504
0.5462203465685983
0.463446122690672
0.2872385056718058
0.2354076347741064
0.1329238312064823
0.1596149820742581
0.2296325996278459
0.322405330552696
0.3049368389181881
0.2296613298309569
0.2479056692877978
0.2101242637373034
0.187369282769448
0.2168185329103
0.2719822394903075
0.2190021605636055
0.1286141686964856
0.1109158354544416
0.0712956970566755
0.07210014267871252
0.0287449457941276
0.0664976211371726
0.1614251171174869
0.2034873225757985
0.2167610725084161
0.2987883111618511
0.178462655744373
0.1196213510707537
0.1224945035423284
0.05555108366520545
0.1275224210693671
0.1493580356157558
0.2003270004938727
0.2282535499956461
0.170245553537567
0.1856166081237646
0.1801002771872197
0.1539262699320613
0.2815783913336516
0.1248216498034444
0.115455339567636
0.02954945761136052
0.1842662886903373
0.1452782147132949
0.09350480421747924
0.189581508226796
0.3355928898846567
0.2364993824012247
0.2893645405284972
0.232160989692455
0.09623423948264045
0.1289589311034508
0.1223221223366764
0.1249365706028738
0.19285688350722
0.1765663301004872
0.1964195607970638
0.1482088275867534
0.1103125012368293
0.1553915101692563
0.1971378158141055
0.2103828355479502
0.09488392004921349
-0.0359574522316785
0.01527008445274711
0.02690614674732172
0.2318162272811514
0.2168185329103
0.1026700030445245
0.07850717604182383
0.09723986270863655
0.05316641080267127
0.02633154273282052
-0.006421879091100972
0.04589740522044302
0.02176330841651509
-0.1146518552028056
-0.04204838718272448
-0.1292759907683845
-0.02940676786602651
-0.02262617569764279
0.01440817843316443
-0.02572916977241488
-0.03069962689756959
0.03032517303028641
0.05994693677585908
-0.01736841656306825
0.03888703764839609
0.06954308861486488
0.0331407989047811
0.02070029098816948
-0.001480152164719039
0.1239597437795233
0.2218178526332963
0.06270510224413141
0.008317177278245724
0.00837463768012974
0.04526534080405781
0.04058218568832281
0.1237299021719875
0.01354620620970914
0.04457581599012717
-0.03342906216706926
-0.0483979601439519
-0.0309294685051054
-0.02946422826791053
-0.0309294685051054
0.00802987527316436
0.0926716283923311
-0.08238684679272848
-0.1955872800339263
-0.1348785123099244
-0.0992520042183009
-0.1492440760691946
-0.1535824687779642
-0.1532664365697716
-0.1623167145973875
-0.1613398215745026
-0.1817963864843532
-0.2175090851809718
-0.1622592541955034
-0.1155712216286105
-0.08773079652795981
-0.1505082049019649
-0.1513989073241931
-0.1283852883461563
-0.1507380465095007
-0.07977233232699683
-0.08669650930272534
-0.07784734267953418
-0.1147093156046896
-0.1691834311712319
-0.1816527354818125
-0.1135600413761528
-0.09548821552403247
-0.1613972819763865
-0.1728322990617324
-0.1940932433940858
-0.213343073677854
-0.140883322859848
-0.1446471115541164
-0.1012919146695313
-0.1399064298369631
-0.04253686679610327
0.003806403368162653
-0.1170939884628854
-0.009237504961257317
-0.08652412809707341
-0.119938344536153
-0.07552013022322236
-0.02656234559322466
-0.05535093351364907
0.0424784451370127
0.08284556875059344
0.04500676899774922
0.06250399083970684
0.03584157017070392
0.1820539308382592
0.2106988677561428
0.226845770160335
0.3268011836633498
0.4257797703473521
0.2639087882903806
0.112065043483444
0.1149381959550186
0.2123939495965353
0.03785268421928888
-0.01458152089168468
0.07672583739690197
0.1813356758168788
0.1453069449164059
0.1403939481887969
0.1241895853870592
0.1751010898589538
0.1242470457889431
0.1589254572559888
0.06531961670986318
0.1094792592164851
0.1690962131138342
0.06063646158978971
0.1076117961704409
0.03319825930232678
0.04632835823240353
0.1214889465158666
0.1267754358492141
0.1583221230427148
0.1402215669874833
0.09729732311052043
0.1786063067469137
0.08238588553552181
-0.003836094824142097
-0.03296937895633598
-0.1176111320755026
-0.1455952081786941
-0.1092216486673832
-0.157001428865733
-0.2143199667007389
-0.256037475947281
-0.1996383707332761
-0.1789807606141968
-0.1814803542761606
-0.1042511915422285
-0.1346774009054997
-0.1995234499295081
-0.3191309165294788
-0.2503486976055501
-0.2516990832385114
-0.2990766406280119
-0.2421029313995056
-0.2349775768198182
-0.2767526126677787
-0.2770686448759712
-0.240896196769085
-0.1693270821737727
-0.2038043822363937
-0.1779176769906552
-0.1837788365336997
-0.2113031632266235
-0.2267318106137737
-0.1953574384263904
-0.1834340741267343
-0.1890653258670471
-0.1616271897791184
-0.2042353352483542
-0.1268337913087703
-0.2129695810677775
-0.2283119716547366
-0.2546583601155469
-0.1946966438112325
-0.1027571549067264
0.08548881341509799
0.05523498525747859
-0.008749091547412911
0.001910143919472882
0.2817220423361924
0.2092910879164936
0.2011027159127986
0.1695847589224089
0.1892080156167195
0.1405088689925647
0.1904721444494897
0.2075096830763756
0.1439853556817519
0.0579070263246285
0.005415294607898333
0.1366876198964125
0.1718544447816411
0.09045933673978708
0.1183859524410946
0.08316160095878605
0.1397044233748661
0.07643853538748213
0.1906732558539145
0.1900986518394132
0.2398609482866438
0.2616965628330326
0.2113596623713009
0.1414282354183696
0.1203970664896796
0.1910756110618324
0.1617698795287907
0.1888632532054157
0.2012750971184506
0.1540986511333748
0.08761491446698523
0.06066519179290096
0.01728126470520479
-0.04770843532568267
0.0797426408710174
0.1041353094812539
-0.08738603412099444
-0.1130716279623084
-0.1398776996381904
-0.1950988666200817
-0.1883183406512324
-0.2179400381929322
-0.192599272958118
-0.1652759914744228
-0.2033734292287717
-0.2440853814488522
-0.2308977559173572
-0.2751436552285086
-0.3135283949879388
-0.2257549175865505
-0.1131578185673035
-0.2109584008196582
-0.1517723999342696
-0.144043711141308
-0.08393834383445288
-0.1762512591495012
-0.08310510181410884
-0.1246502298549991
-0.1423486292965772
-0.08247303739772362
-0.1233286406203448
-0.05147222401995109
-0.1911339665213887
-0.173263252073693
-0.1916511101340059
-0.109566477273883
-0.05107000120676347
-0.04164616437387521
-0.1136749621799207
-0.1630062394156566
-0.1801299686431992
-0.1938059413890044
-0.2488834573683551
-0.1634371924276171
-0.02012658203567893
-0.05966059602364592
0.03986386447174668
0.1221497411310245
0.1012909534123247
0.1480364463811015
0.1079565585774062
0.1469732965580257
0.1280970250838684
0.198976548661377
0.1322343063882132
0.07813368343174733
0.1086748135944481
0.1042789604837946
0.06850880138963041
0.1722566675904902
0.2006430327020653
0.2381944642459555
0.1536389679226416
0.209836961732222
0.09540106366183067
0.09022949513225126
0.09054552734044387
0.1189605564555959
0.1765375998973759
0.1471744079624503
0.1366301594988667
0.2327355937069564
0.2493709095249928
0.2127388444025693
0.2399184086841894
0.1650165246061035
0.2716949374852262
0.2340859131403834
0.2200077175857289
0.1917076754782177
0.179784244979027
0.09680890969667602
0.1070083957532942
0.09373464582067671
0.07684075819633153
-0.02736685741479606
-0.1034467459201914
-0.1624316354011554
-0.1385848406023088
-0.2407525457665443
-0.1864795416044265
-0.1669998697174608
-0.2190605822226962
-0.1865082718031993
-0.1511977959197684
-0.2016208207826226
-0.1305688498042659
-0.1321490770404247
-0.1200532653399209
-0.1470317844166507
-0.1240181654386139
-0.08856403854830398
-0.009812175175292894
-0.04247940639421938
-0.1026709643017312
-0.1082448218440327
-0.01262780104544924
-0.04980580617879714
-0.08643793749641673
-0.1064922133978836
-0.1014642958708449
-0.009898365775949682
0.005415294607898333
-0.1468019428091148
-0.2123087864526195
-0.1528354173626152
-0.2438267434430092
-0.2031723178200087
-0.09620647054107435
-0.07233094554345514
-0.1600756927417323
-0.1404523698478874
-0.1448482229585411
-0.178808313213349
-0.1854739845779648
-0.1313159012196149
-0.01228303863414551
-0.00139396156406225
-0.04994945718133795
-0.02064379184349214
0.07686948839944266
0.1155127999695199
0.1640108351849116
0.1358257138768298
0.1974538480222981
0.1711074595614878
0.2364706521981137
0.2253516673209602
0.1446461502969097
0.1040203886774859
0.05063802074240038
0.08620713463167425
-0.03351525276772593
0.01038581793258742
-0.02110347505856378
0.06669873254159731
0.05934353635871238
0.07227252388436445
0.06939943761232409
0.09988310737747944
-0.0188911834016814
0.0400937060792825
0.03667474599151371
0.1086748135944481
0.1359980950824817
0.1034457846629847
0.1681768466880293
0.1421752206385228
0.1255399048204861
0.1823413652424093
0.2557778766842314
0.2012463669153393
0.1490994638094474
0.1511680382642547
0.1580922814351789
0.04831080828175009
-0.1201681861436888
-0.1897261204865434
-0.194323151201156
-0.2585370696092448
-0.1071817382161527
-0.2146359989089315
-0.1537548499836161
-0.2654037861830894
-0.1991786875225428
-0.2660359167990089
-0.2344317030040898
-0.2417868329917788
-0.3114884845367084
-0.2321619509496619
-0.1557373000329627
-0.1935760997814685
-0.2203247772506624
-0.2240884997453966
-0.09112109261215173
-0.2228531011157374
-0.2273064146282749
-0.2033734292287717
-0.1370620737636955
-0.1212312697672303
-0.1225816554001918
-0.1574611782760005
-0.1459399705899978
-0.128155446742959
-0.1584092749005784
-0.1582081634961537
-0.1604204551486976
-0.1734930936768904
-0.05831021039068457
-0.1362863583447698
-0.1881172292424693
-0.03877307810183485
-0.2143486969038501
-0.2469871979196653
-0.1591562601207314
-0.1269200481089614
-0.06287844470699
0.09505630125486529
0.1706477763507545
0.173319685018836
0.2093198181196046
0.1010611118047889
0.09413686863386446
0.1200235738796031
0.09353353441625202
0.08422468458232769
0.08054708649305441
0.08459817719240419
0.1826861276493746
0.1147658147493669
0.1472031381612232
0.1692112663123324
0.1925408512990274
0.144387578490601
0.09011457432848335
0.05897004374863576
0.1479215255773337
0.2591969029715345
0.1710787293583768
0.1395895025710981
0.1715671427722211
0.1842088282884534
0.08784475607452105
0.02400433027217024
-0.01923594580864678
-0.007542356916992245
-0.008892742549953592
-0.009093853958716636
0.08212731372921322
0.08166763051847993
0.07118077625724607
0.07707066600340173
0.1441577368830652
0.07801876262797942
0.08586237222470887
-0.01489755309987716
0.02725097535382148
0.008518288687008768
-0.1155712216286105
-0.09830384139418882
-0.103963889537147
-0.2009600261674646
-0.06549295917272166
-0.03193509172676315
0.008432098082013633
0.07867955724313741
0.03388785032013013
0.1430658568612165
0.04144409171224384
-0.07801972388518609
0.001852683517588866
-0.0621889198887209
-0.05377070627749025
-0.03552643302018373
0.01756856671028615
-0.02386164052683623
-0.02366052912241153
-0.03190636152799025
-0.05813782918503264
-0.1277532239297712
-0.07264697775164762
-0.07853686749780328
-0.04173235497453188
0.04719033045585882
0.01593087907224344
-0.07572124162764693
-0.1004299424460761
-0.1445321907503485
-0.1476063884311519
0.00889178129274692
0.02745208675824605
0.05468911144175016
0.006507108434551089
0.04313923975217056
0.006679489640203014
0.04184631452109323
0.03814005242824309
0.02587185952208724
-0.06273479370011086
0.003203002951015956
0.04897166910078068
0.2390277724614957
0.1434682120691344
0.1304530339428256
0.09830288013698214
0.04986230532347449
0.03440499393274744
-0.06690080520756701
-0.1565417456549997
0.1172080142089809
0.01549992606028293
-0.05345467406929765
-0.0658664517784598
-0.1524044643506547
-0.0885353083495312
-0.1470605146154235
-0.02679218720076048
0.009294004105934662
0.05948718736125307
-0.01782809977380142
-0.04155997376888007
0.08330525196132674
0.06152709781248352
0.04948881271339799
0.04905785970143747
0.09603312807821587
0.1662806534388739
0.07583520117420817
0.05264920099051971
0.1633213103666425
0.1247354591984492
-0.008777821750524153
-0.06957278007084433
-0.01633412933783377
-0.02452243514199421
-0.06862468345060499
-0.09425275069050057
-0.12396070503673
-0.09629266114173114
-0.005445052263412157
-0.05831021039068457
-0.03848577609241514
-0.09474123030387935
-0.09479869070576337
-0.02440751434256465
-0.07574997182641971
-0.02251125489387488
-0.0296653396723351
0.01587341867035943
0.06796286137436761
-0.01455279069291178
-0.06132694766526561
-0.02604520198060748
-0.0681362038372262
-0.02009785183256781
-0.09135093421968755
-0.1399639564383814
-0.1147955062053463
-0.08290399040534567
-0.03736523206698949
-0.02710821940895309
-0.04250813659299215
-0.09612027994041769
-0.04354242381822664
0.0281703417796264
-0.01044423959167811
0.09701002110110073
0.005357834206014317
-0.02253998509264766
0.0737378303210937
0.03041136363528155
-0.02940676786602651
0.0533100618095503
0.002800780142166685
0.2075671434782597
0.1868521391568306
0.13976188377675
0.0731919565053654
-0.006795371701177594
0.1089621156038679
0.1449047221032184
0.0797426408710174
-0.01662143134291513
0.1027849238482925
0.02423417187970606
0.1270627378586338
0.186047561135725
0.08089184890001978
0.1046811832969822
0.03546801136109305
0.1284130572920608
0.01285668139577838
0.06865245239217109
0.03555420196174983
0.03730681040789892
0.107554335768557
0.0283714531840511
-0.06339558831960719
0.03337064050797858
0.0335430217136305
0.005070532200932953
0.06583676032248036
0.07178411047052004
0.02725097535382148
0.09749843451494514
-0.03647459584429581
-0.04655916109714602
0.07439862493625168
0.1306541453472504
0.05922861555494448
0.1535240471188735
-0.002686820595605325
0.0487992216955945
0.1052271233079067
0.09798684792878953
0.1561097651862983
0.02325734505201724
0.0581081377290532
0.006880601044627588
0.04497803879897645
-0.0107028113979867
0.03928926045724548
-0.03294064875322474
0.0293196160038247
0.00702425204716827
-0.01294383325364185
-0.02354560831864362
-0.03693427905502909
0.01774094791593808
0.05667156149109672
-0.03963498412141753
-0.1082160916409215
-0.1286151299536922
-0.01412183768095139
0.0004735676815162767
-0.03908911031002745
-0.096608759549458
-0.05405800828257162
-0.04426067883960686
-0.09953930622338225
-0.215813937141045
-0.1214611113747662
-0.06592391218034382
-0.1399064298369631
-0.1255983926791112
-0.009898365775949682
0.001565381508169156
-0.04655916109714602
-0.07606600403461231
-0.02932057726103137
0.03270984589282071
-0.08695508110903392
-0.01584564972445498
-0.07256078714665248
0.04894293889766956
-0.01076027179987059
0.06942816781109698
0.1659071608287974
0.1567132317986407
0.06253272103847961
0.03897322824905287
-0.05020802898764654
-0.08347859442418533
-0.09123601341591965
-0.03877307810183485
0.005214183203473635
0.03615760237889653
0.07856463643936938
0.0415590125116734
0.01469548043824592
0.01840174253543441
0.04348400216347442
-0.05296619445591887
-0.03986482572895335
0.003432910758086154
0.03127326965486411
0.04736271165717228
0.01575849786659152
-0.05994789803306575
-0.06138440806714951
0.05063802074240038
0.006076155422590574
0.04132917090847593
-0.03440595518995411
-0.02164934886995385
-0.07233094554345514
-0.1144220135952698
-0.07419847478903366
-0.06833738144118515
-0.06379781112845657
0.04494930859586532
0.1149669261537915
0.1334984352209836
0.04161647291355729
-0.07485933560372603
-0.0129151030505306
0.01960847716151673
-0.002370788387412842
0.02035546238166972
0.006535838633323863
-0.02917686005895631
0.06974420001928947
0.03871465644274429
-0.0782208352896108
-0.0710955469094576
-0.05583934692749361
-0.03136042151706592
0.02590058972086001
-0.002456978992407978
-0.08764460592730303
-0.06483216455322532
-0.09499980211018806
-0.1293334511702684
-0.08862149895018788
0.01889022214447473
0.002714589541509896
-0.03578500482649232
-0.003749904223485308
0.1118926622777923
0.02021181137912904
-0.001911105176679554
0.06411294827897678
0.009294004105934662
0.02230918223224351
-0.04325512181314515
-0.07695664025730611
0.06060773139101694
0.1133005745121719
-0.05328229286364585
0.1407961710019846
0.1549030967554118
0.0839373825772462
0.03049755423593834
0.1124959964910663
0.1147370845462557
0.1503061322403337
-0.01469644169545259
-0.003261490809640901
-0.05937322781903018
-0.07620965504149146
-0.1243916580486905
-0.09721209376707045
0.02725097535382148
-0.1306837706036955
-0.08606444488634012
-0.03816974388422253
-0.05578188652560959
-0.05994789803306575
-0.01305875405740975
-0.0891099123640324
-0.09181061743042084
-0.05874116340264509
-0.0311305799095301
0.006219806425131256
0.04236352433324479
0.008863051093974146
0.0790530498532139
0.04448962538513204
0.06741698756297765
0.1178400786253661
0.02009689057536114
0.04615597703108996
0.03133073005674813
0.1067498239469856
0.07546170856413167
0.03836989403144044
0.03216397207709229
0.04621343742863562
0.06132598640805895
0.02302750344881977
-0.05356959487306556
-0.0389454593031483
0.09203949778074999
0.1038767376749452
0.06891102419847968
-0.02521202615979758
-0.06103964566018413
-0.03084327790011027
0.05833797933225068
0.04655819983993935
0.03549674155986582
0.07382402092175049
0.07485837434651936
-0.06480343435445254
-0.08123757256419172
-0.07514663761314573
-0.03268207694691614
-0.007944645925375896
0.04451835558824316
-0.04405956743518229
-0.04276670839930074
0.03440499393274744
-0.06385527153034047
0.01006978572439481
0.099279773159867
0.05899877395174701
0.01084550114332071
0.1107147240456787
0.1062614105374795
0.06376811967247714
0.1049684853020637
0.1899837310356454
0.1400204555830587
0.04586867502167025
-0.01802921118256458
0.01728126470520479
-0.03133169131395479
-0.05675871335329852
0.06879610339471177
0.07865082704436452
0.1512829590636841
0.03345683110863536
0.09548725426682581
0.06388304047190657
0.004467197983320638
0.1518288328794125
0.01455182943570511
0.05109777015266792
0.1047961041007502
0.03486467714348073
-0.001508882367830159
-0.01127741541248789
-0.0880181647369139
-0.1095376808755758
-0.1121522615408418
-0.02624631338503206
-0.01710984475675954
0.01998196977159323
-0.005100223656912399
0.004179895978239151
0.06175693942001934
-0.03791110587837956
0.01771221771716531
0.04681683784578232
0.01713761370266411
-0.03216493333429896
-0.009151314356262182
0.0325949250890528
-0.02794146142929725
-0.03630221463864388
-0.03839958549175835
-0.1323789186479607
-0.07710035745938118
-0.04032457513922089
-0.04733494271560618
-0.03319922055953345
0.1067210937482128
0.08175382111913661
0.06290621364855611
-0.04130140196257148
-0.07511790741003462
-0.04678906889987775
0.00153665130939626
-0.02414894253625606
0.04109932930094012
-0.07454323719599903
-0.06721683741575962
-0.2021379643952398
-0.1285576695518082
0.01811444052601458
0.005961234618822666
-0.1317181240284643
-0.1682927949485383
-0.2404652437571245
-0.1993223385250834
-0.08126630276730296
-0.09422402049172779
-0.1276957635278872
-0.1253398208728026
-0.1334420022715022
-0.05063898199960705
0.01182232796667117
-0.01914975520799011
-0.1011195334638795
-0.08885134055772369
-0.1258569644854198
0.01202350557063025
0.1776580777276057
0.184697241702298
0.08718396145936307
0.1087035437975594
0.05580965547151404
0.166251923240101
0.2423604757490732
0.2139742430365668
0.1062039501355955
0.2066765072555658
0.2847963062121918
0.3119184100919277
0.2741945973467242
0.1908743672583391
0.1471169475605664
0.1258847996265202
0.05247681978920613
0.1024976218432111
0.1170067704054876
-0.05052406119583914
-0.2383104125021261
-0.1162033522401916
-0.2188594708139332
-0.2017644717851633
-0.2187158198113925
-0.1633222716238492
-0.2246344397606593
-0.269914560097511
-0.283590599038512
-0.2655761673887413
-0.2567270007655502
-0.2632776851312021
-0.2215027154827761
-0.2017070113876177
-0.1271498897164972
-0.123299910421572
-0.1769121199641935
-0.2224508783068881
-0.1033030949176507
-0.04015219393356909
0.01455182943570511
0.01877530134070682
0.09137870316125365
0.1462837717397567
0.2566973755047667
0.2684770226023477
0.3039312818917264
0.2204674008008005
0.2712927146720384
0.2569559473110752
0.1967355930052564
0.1189605564555959
0.1117490112752514
0.05845290013601858
0.1043651510887897
0.05965963476643925
0.09732605330929321
-0.009151314356262182
-0.07089443550503291
-0.10209636028723
-0.2068211195153133
-0.2643982291566277
-0.1643566250486179
-0.2242896111541596
-0.2104412572027025
-0.2323056019522025
-0.2002991653527724
-0.1228402272065004
-0.2274213354320428
-0.1925130823531229
-0.1793255230255006
-0.2108434800158903
-0.1620868729898516
-0.151456367726077
-0.1420038006900776
-0.2225945293094288
-0.1456526685805781
-0.134591210304843
-0.08005963433641655
-0.09545948532092136
0.02526852530447492
-0.03572754442460831
-0.03811228348233851
-0.01682254275167817
0.001795223115704974
0.1312574795605244
0.03684712719716563
0.153294205515676
0.05667156149109672
0.1303668433378304
0.1133005745121719
0.2082855308900319
0.1328663708045984
0.08293175935125024
0.2259551339333029
0.1182423014342155
0.08951117391567501
0.09692383050044394
-0.0156732685231414
-0.1609088685625421
-0.1700453371908146
-0.1462272725950793
-0.1485832152545024
-0.1594436283253471
-0.0662974709899547
-0.2323630623540864
-0.1927429239606587
-0.1131865487660763
-0.06442994174437605
-0.1123533729452665
-0.2208131906645069
-0.1318905052341161
-0.181365433476731
-0.223111672922046
-0.2752873062310493
-0.2839353614454774
-0.2929281790712093
-0.3128388039701354
-0.2149520311171241
-0.1389583332123854
-0.02196538107814646
0.07850717604182383
0.1207130986978722
0.09209695818263387
-0.01785682997691266
0.1722853977892631
0.1693261871161005
0.221904043233953
0.209722040928454
0.1879438867839491
0.2020220823386036
0.1274075002655993
0.2451474376156529
0.1717682541766459
0.1553340497673724
0.1812494852162221
0.1239597437795233
0.1410547428082931
0.1265168640429054
-0.00412339683356193
-0.0149837437048723
-0.158495465501235
-0.1376941381800807
-0.1340740666878874
-0.1417164986806577
-0.1910190457176208
-0.1425497407010019
-0.1526343059538521
-0.1437564091318883
-0.1811355918691952
-0.1461698121931953
-0.2525322590593213
-0.3154820486389783
-0.2531356594764679
-0.2107285592121224
-0.2814932281853976
-0.18610604899435
-0.1805609216551596
-0.005100223656912399
-0.004152127032334703
-0.08577714287692041
-0.05624156974068122
-0.07796226348330208
-0.03862942709495582
0.1118639320746811
0.1201384946833709
0.175014899258297
0.1561097651862983
0.1467721851536009
0.03733554060667169
0.1882886491909146
0.1152254979601002
0.1307690661510182
0.1576038680213347
0.04816715727920929
0.0302677126284024
0.04724779085774283
0.03138819045863202
-0.00308904340445472
-0.1042511915422285
-0.1261155362917284
-0.0998840686346861
-0.02914812986018354
-0.1185592948996147
-0.05118492201053138
-0.09172442682976405
-0.127121159513386
-0.09899343241199231
-0.092586399048881
-0.1029869965099238
-0.03897418950625955
-0.1411706248692678
-0.145767589384346
-0.162029412592306
-0.1888067540607385
-0.1607364873568902
-0.08640920729330549
-0.08416818543765035
0.03319825930232678
0.03834116383266766
0.1496740678239484
0.1979135312330314
0.2079980964858817
0.1619422607301043
0.1801290073859926
0.1963333701920686
0.1978560708311475
0.1661082722375603
0.1237011719732146
0.1341304996373686
0.2086015630982245
0.094596618044132
0.1013196836110974
0.05149999296151732
0.162832896952798
0.1994936922739944
0.2333963883221142
0.1712511105640285
0.0557234648665189
0.05960210816502098
-0.04293908960495266
-0.1324938394517286
-0.0860931750851129
-0.08373723242568984
-0.1054866563714219
-0.1781475185938527
-0.1992936083263107
-0.1661954240954238
-0.2214452550808921
-0.2237437373384312
-0.281981641599242
-0.2481364059486677
-0.2833607574309762
-0.1771994219692749
-0.2169057509676977
-0.1998394821377008
-0.1949264854144299
-0.1261442664905011
-0.02311465530668311
-0.03472198739814672
0.02064283058628547
0.09738351371117722
0.05638425948601523
0.07339306790978997
0.1637522633786029
0.1281832156845249
0.07686948839944266
0.2417858717345721
0.2201226383894967
0.154788175951644
0.1376069863222174
0.08999958732951942
0.1658209702281406
0.2195767645781068
0.3352768576764641
0.3376614643394641
0.3264276910532732
0.2145775772498408
0.09634916028640836
-0.08100773096099437
-0.2202385866500058
-0.2387988259159705
-0.2463264033045073
-0.216560988556394
-0.2695697976862072
-0.2139464740906624
-0.1709935000149267
-0.1757341155325456
-0.07000373308280484
-0.1260006154879605
-0.2025114570053164
-0.1287300507574602
-0.1416590382787739
-0.1703901658016527
-0.1537261197805049
-0.1160884314364237
-0.1089918070598474
-0.1261442664905011
-0.03779618507461165
-0.03317049036076068
0.06178566962313058
0.1709063481570632
0.1276660720719077
0.1339581184317169
0.2396885670809919
0.2222488056409183
0.2414411093232683
0.1238735531788666
0.1080714793811741
0.0891951417074824
0.08373627116848316
0.1230978377556023
0.07462846654378751
0.160419427696295
0.1919375170814151
0.09864764254394752
0.133038752005912
0.1522311880873305
0.03270984589282071
-0.08350732462295811
-0.07011865388657276
-0.01949451761929384
-0.0825017675964964
-0.1706200074048501
-0.2184859782038567
-0.1863646208006586
-0.2080278541457339
-0.2924972260635871
-0.2227669105150806
-0.2732186655767076
-0.2684493198603159
-0.328928245976782
-0.2938475454970142
-0.2200948694479307
-0.1664539959017324
-0.2046662882603148
-0.2268467314175416
-0.1987764647136935
-0.1174674810729619
-0.03288318835134084
-0.02791273122618601
0.05647045008667202
0.003174272752243184
0.04779366466913279
0.07635234478682547
0.0704049946387858
0.05988947637397506
0.1554489705711402
0.1577762492269866
0.1213164329154846
0.1253675236148342
0.1049684853020637
0.1156851811708335
0.1297346465267151
0.09054552734044387
0.100141679183788
0.1405375991956759
0.05253428018675168
-0.07279069495372267
-0.1082735520428055
-0.1043661123459964
-0.1369758831630389
-0.2977262549950505
-0.3041907487557073
-0.1919671423421985
-0.1912488873251567
-0.05833894058945734
-0.1212312697672303
-0.1528928777644992
-0.165649484080161
-0.1471754354191914
-0.1699304163913851
-0.1393605560212347
-0.2423327730027031
-0.2553192209302392
-0.2792234761266313
-0.2564109685573576
-0.2473894207328531
-0.1803885404495078
-0.1220931757911514
-0.0831338320128816
0.06825016338378743
0.06063646158978971
0.09140743336436477
0.1445599596962529
0.04546645221282085
-0.02024150283510849
0.08037470528740248
0.1476054933691411
0.2263286265433794
0.2134858296227223
0.2715800166814581
0.1457378979240282
0.1354522212667533
0.2671554333676934
0.1869957901593715
0.180674881201721
0.2141753544409916
0.1934314875217211
0.05012087712978307
0.1031872128566761
0.1489845430056793
0.01926371475455135
0.06043535018536514
-0.03322795076264456
-0.07189999253149462
-0.07520409801502975
-0.1432967259211551
-0.1403949094460036
-0.1282129071448428
-0.1272073501183811
-0.08617936569010802
-0.04084171875183819
0.02233791243101629
0.03903068865093676
-0.05477626330395197
-0.08893753115838048
-0.1083597426434622
-0.1047396049560729
-0.1210301583628058
0.03021025223085685
-0.06695826560511256
-0.03940514251822006
-0.07882416950722311
-0.1457963195831188
-0.06121202686149758
0.03164682846447499
-0.02133331666176124
-0.0001010363329849197
0.05606822727782275
0.06569310931993969
0.04825334787986608
0.006449648032667074
-0.1151115384135389
-0.08761587572419191
-0.06618255018618679
-0.04756478432314199
-0.09344830507280202
-0.1131003581654195
-0.04133013216568261
-0.07638203624280492
-0.05586807713060472
-0.03578500482649232
0.01946482615897592
0.03989259467051945
0.03411769192766596
-0.08543231427042065
-0.08198462398387922
0.01975212816839576
0.01098915214586139
-0.06029266044003113
-0.002801741399373356
-0.0002446873355256013
-0.08583460327880429
0.04664445664013039
-0.0790252809116478
-0.1196797727298443
-0.1134451205723849
-0.007657343920294534
-0.0103293187879102
0.01147756555970592
-0.07919772831249564
-0.00222713738487216
0.02124616480389791
-0.0376238038732982
0.001364270103744459
-0.03311302995887666
-0.04874272255091715
-0.0969822521595345
-0.01429421888660319
-0.04158870397199119
-0.1519447811399215
-0.104624684152305
-0.08373723242568984
-0.08669650930272534
-0.1064060227972269
-0.1538123103855
-0.1674595529281941
-0.0969822521595345
-0.07129665831388218
0.1132718443090607
0.05779210552086059
0.1147370845462557
0.09123505215871297
0.09252797738979031
0.1168918496017198
0.03923180005536146
0.09344734381559534
0.01670666069070359
0.1321481157832181
0.04566756361724555
-0.04750732392125809
-0.01116249460871998
0.02567074811332419
0.1086460833956753
0.05279285199739873
0.1110594864569823
0.002283636529549381
0.01150629575847869
0.01527008445274711
-0.02432132373756951
-0.03049851549314501
-0.02265490589641556
-0.03044105509126099
0.006823140642743695
0.1442726576868332
0.03980640406986266
0.105830457525519
0.07514567635593906
0.1005439019926373
-0.01357589767002693
0.05670029169420784
0.02891732699544105
0.03342810090986259
0.03880084704340095
-0.08856403854830398
-0.005445052263412157
-0.08439802704518616
-0.1116925121305742
-0.1831754361208914
-0.02285608350037452
0.08270191774371442
0.0471328700539748
0.01380477801601773
-0.05190317703191161
-0.0830189112091137
-0.08755841532230789
-0.02472354655075726
0.0268774165442106
-0.03765253407207098
-0.09675241055199868
-0.0001010363329849197
0.03225016267774896
-0.02512583555914091
0.05256301038986292
0.0838224617734783
0.1587243458515642
0.1005726321914101
0.1029860352527171
0.1555351611717969
0.1451632939095269
0.0677617499699429
-0.01923594580864678
-0.04673160849799386
-0.02745304801545272
-0.07123919791633664
-0.007427436113224336
0.07549043876290444
0.08204112312855644
-0.03216493333429896
0.04606978642609482
0.1503348624391063
0.02865875518913246
-0.01334605606249112
0.05595330647405485
-0.05707474556149113
-0.1152839196191908
-0.05572442612372557
-0.03133169131395479
-0.01093265300118417
-0.1206853959558404
-0.02753923862044786
0.06043535018536514
-0.0209023636541392
-0.08638047709453273
-0.1007459746542687
-0.09123601341591965
-0.03618729383487598
-0.05500610490714944
0.01587341867035943
-0.04273797820052797
-0.02466608614887324
0.08189747212601575
0.04813842708043652
-0.04224949858714918
0.01055819913390087
0.02486623629609127
0.007656382663087861
-0.05417292908633953
-0.05954560902034363
-0.06793509243280151
0.01538500525651502
0.01745364591085672
0.06684238354847645
0.02216553122536436
-0.08787451373003488
-0.1160309048393438
0.009121622900282737
0.03604268157512862
-0.006163307284792382
-0.01064535099610268
0.02084394199504851
-0.01245541983979744
-0.06664223339692008
0.09545852406371468
-0.01972435922249131
-0.08666777909961408
-0.135137084116233
-0.1349072425130355
-0.08416818543765035
-0.09606281953853367
-0.06425756053872413
-0.06862468345060499
-0.1153126498179636
-0.1274659219246899
-0.09830384139418882
-0.07819210509083802
0.04325416055593848
-0.01653524074225834
-0.01811540178322125
0.008144796076932269
-0.02251125489387488
-0.1018090582821486
-0.07100935630880081
-0.1476063884311519
-0.1404811000509987
-0.05181698642691647
-0.01337478626560236
-0.02659107579633578
-0.06152805906969019
-0.07468688820287819
-0.02400529152937691
-0.02067252204660338
0.04158774271478452
0.05471784164486128
0.04394368537420758
0.1655911286206048
0.1271201982561793
0.1055718857192104
0.08252953654240097
-0.0138057392732244
0.07103712525036691
0.04348400216347442
-0.05167333542437579
-0.006910292500607033
-0.06147059867214465
-0.0199829310287999
0.02472258529355058
0.06261891163913627
0.1194777000682131
0.01785586871970599
-0.1409120530629591
-0.103762778128384
-0.07215856433780321
-0.05563823552306891
-0.09198299863607265
-0.09781542798034441
-0.08928229356534585
0.02271140504109278
0.03135946025985924
-0.05440277069387547
-0.006335688486105836
0.006880601044627588
-0.1217484133798476
-0.008002106327259789
0.03104342805166676
0.1261721016316018
-0.03903164990814344
-0.08778825692984371
-0.02457989554387811
0.06773301977117013
-0.03544024241952694
-0.06132694766526561
-0.08922483316780032
-0.03923276131256814
-0.04081298855306542
-0.003922285424798886
0.001823953318816093
0.03446245433463133
0.04368511356789899
0.126832896251098
0.138555082946795
0.1948679975601432
0.122638154544869
0.1513116892667954
0.07916797065698182
0.003203002951015956
0.0315031774619343
-0.02972280007421912
-0.06532057796706986
-0.04765097492379878
-0.0194083270142987
-0.1255122020741161
-0.07566378122576303
0.07888066864756199
0.04810969687732539
-0.02196538107814646
0.01756856671028615
0.08790228267593933
0.01914879395078344
0.01972339796528464
-0.04066933754618627
-0.04558233426945708
-0.05227666963764976
-0.02745304801545272
-0.008835282148069699
-0.07876670910533921
-0.05075390280337496
-0.06517692696452917
0.007598922261203846
0.07092220445093736
-0.04345623321756984
-0.08942594457222489
-0.1048545257598408
-0.06129821746649272
-0.04515138126183504
-0.02659107579633578
-0.02282735330160175
0.03397404092078692
0.003748942966278636
-0.03457833639560591
0.03736427080978282
-0.04928866256184161
-0.08548977467230466
-0.1026996945048425
-0.1169790676634559
-0.02136204686487249
-0.03296937895633598
0.01940736575709203
0.02627408233093663
0.05747600711313373
0.02159092721086316
-0.08448421764584295
-0.06319447691518261
-0.00438196863987052
-0.01840270379264108
-0.1074116460188845
-0.0292918470622586
0.02590058972086001
-0.04719129171306549
-0.002054756179220235
-0.01578818932690931
0.0007608696909361099
-0.07888162990476866
-0.01394939028010356
-0.002169676982988144
-0.1017228676771535
-0.08770206632918705
-0.03796863247979784
-0.02932057726103137
-0.040267114737337
0.03095723744667163
-0.01906356460733332
-0.0155008873174896
0.05960210816502098
0.008432098082013633
0.008518288687008768
-0.03069962689756959
-0.01325986546183445
0.0261017011252847
-0.03748015287075739
-0.03331414136330135
-0.02822876343437862
-0.06856722304872097
-0.005962195876029338
0.007512665461012801
0.0898846665257515
0.1409972824064092
0.1347339662497113
0.1173516652115216
0.1967930534028019
0.1462550415366454
0.1887770626047589
0.07322068670847652
-0.0571609361621478
-0.01754079776872005
-0.05440277069387547
-0.05839640099134124
-0.06351050912337509
-0.04969088537502923
0.03742173121166683
0.01492532204578173
-0.01601803093010678
-0.08936848417034099
-0.1165193844483842
0.07738669821159422
0.05500514364994277
0.04158774271478452
0.07735796800848309
0.03219270228020341
0.03966275306732198
-0.02963660946922398
-0.06968770087461225
-0.1305975800030387
-0.07741638966757365
-0.1545592956056532
-0.004410698838643293
-0.01610422153076357
-0.001652533370370964
0.05405704702536495
0.1294186143185225
0.1881737283871466
0.1310276379573269
0.04443209878805211
0.1680331956854886
0.08379373157036718
0.0542006980322441
0.01710888349955287
-0.03460706659437868
-0.05566696572184168
-0.1016366770764967
-0.2052122282712391
-0.2042066050495815
-0.1997820217358167
-0.1244203882474633
-0.1306837706036955
-0.1369184227611548
-0.05822401979002778
0.0161032602735569
0.01593087907224344
0.142548713244261
0.1336420862235243
0.0703475342369019
0.01245445858259077
-0.1149104270091142
-0.1777165655862305
-0.1119798803351899
-0.08241557699583961
0.1137027973210211
0.1834905732714117
0.1535815075207577
0.02615916152716872
0.06336589685928939
0.02679122594355381
0.00613361582447459
-0.01377700907445163
-0.1057164979789578
-0.1681778741447704
-0.2026838382109682
-0.2804876049594016
-0.1891515164720422
-0.1384411895997681
-0.007686074119067307
0.0157010374647075
0.03446245433463133
0.1440715462824084
0.1361704762837951
0.09270035859544223
0.02851510418659178
-0.07322164796568319
0.003576561760626835
-0.08896626135715326
-0.2079416635407388
-0.1519735113386943
-0.1454802873749262
-0.1439862507394241
-0.03210747293241495
0.116920579804831
0.1003427905882126
0.05813686792782598
0.04058218568832281
-0.005531242868407293
-0.04561106447256832
-0.1710222302180378
-0.1694707331763134
-0.1600182323398483
-0.08092154035599923
-0.1714819134287711
-0.1276095729272305
-0.1200245351368097
0.002570938534630744
-0.0419047361801838
-0.004439429041754536
0.0051279925984785
-0.06394146213099726
-0.001566342765375828
-0.1028146153086104
-0.1853302673758898
-0.2443726834539336
-0.2186296292107357
-0.2178251173891643
-0.1338442250846899
-0.0292918470622586
-0.01469644169545259
0.001191888902431004
0.006708219838975787
0.09723986270863655
0.003950054370703334
-0.0528800038552622
-0.1809056840664635
-0.2399481001445073
-0.2304093425035126
-0.1819113072881211
-0.2585945300111288
-0.1550189788163864
-0.05517848611280124
0.009064162498398845
-0.07095189590691681
0.1939486311343383
0.1655623984218319
0.1172080142089809
-0.05345467406929765
-0.0236892593211843
-0.1446183813553436
-0.1528066871595041
-0.2290877532731968
-0.2316160771339334
-0.2981859382057838
-0.1652759914744228
-0.1214898415735391
-0.09965422702715017
-0.06799255283468551
-0.09290243125707359
-0.02394783112749302
-0.0709806261056897
-0.1162320824433029
-0.01213938763160483
-0.05871243319953384
-0.07095189590691681
-0.126431568499921
-0.2170781321690113
-0.1844396311531961
-0.03891672910437553
0.1049972155051748
0.08810339408036402
0.04796604587478472
0.006507108434551089
0.09140743336436477
-0.01665016154602625
-0.1124395635459232
-0.1447333021547732
-0.1409407832617319
-0.1252536302678075
-0.2000693237452366
-0.098073999786653
-0.1018090582821486
-0.02437878413945341
0.03699077819970632
0.08543135301321397
-0.01257034064356535
-0.01616168193264746
-0.04388718622953036
-0.06681461460257188
-0.1676893945313916
-0.1064060227972269
-0.135194544518117
-0.1994947197307354
-0.1778889467875441
-0.0236892593211843
-0.07373879157830038
-0.01963816862183452
0.0125406491875859
0.05147126276274442
0.06830762378567133
0.03199159087144036
-0.1152839196191908
-0.1517723999342696
-0.1074403762219957
-0.1301953571941894
-0.2358108188401623
-0.2614964126858147
-0.1321203468416519
-0.107900059432729
-0.008835282148069699
-0.00550251266529605
0.03538182076043638
0.01527008445274711
0.02845764378470776
0.02351591686266418
-0.05411546868445564
-0.155478728226654
-0.232679094562279
-0.1366598509548463
-0.1728035688586213
-0.1468881334097716
-0.03190636152799025
0.04420225718051629
0.08002994287609876
0.05336752220709584
0.07278973369651601
0.08002994287609876
-0.02093109385291197
-0.01963816862183452
-0.09982660823280209
-0.1093940298730351
-0.1482097226444259
-0.2172217831758903
-0.1557660302317355
-0.04759351452191476
-0.05491991430649265
0.03474975634405117
0.07620869378428478
-0.05193190723068438
-0.01254161044479257
-0.04440432984214754
-0.177774025983776
-0.1767684027621184
-0.07129665831388218
-0.1110891779129619
-0.1408545926610752
-0.2138890136887783
-0.190932855116964
-0.0889949915602645
0.06247526063659559
0.1329812916040278
0.1114042488639478
0.1246492685977924
0.1142199409336385
0.05356863361585889
-0.02791273122618601
-0.1171514488647694
-0.1511690657166571
-0.2042066050495815
-0.2426488052108957
-0.2610079330724359
-0.06448740214625995
0.1206843684990993
0.1836054940751795
0.09746970431617236
0.07776019082167084
0.1101975804330614
0.00702425204716827
-0.05201809783134117
-0.1685226365517356
-0.2205546188581982
-0.1865370020063104
-0.1898411074855072
-0.2176814663866236
-0.005157684058796414
-0.003232694411333748
-0.0569598247577231
-0.01334605606249112
-0.08327748301542229
-0.1211738093653464
-0.07957122092257214
-0.1219207945854994
-0.1226391158020757
-0.1876862762348472
-0.1694420029775407
-0.1526630361569634
-0.2104125270039298
-0.151513828127961
0.007685112861860635
-0.03334287156641248
0.01949355636208717
0.1306541453472504
0.1259135298252931
0.01288541159455116
-0.08230065619207169
-0.07319291776257207
-0.04089917915372209
-0.1267763309068864
-0.2120502146463109
-0.115255189420418
-0.1425497407010019
-0.09011553558569002
-0.09758558637714694
0.100745013397062
0.05101157954767278
0.1073531581645979
0.1313436701655195
0.07399640212740241
-0.02443624454133743
-0.0567874435520713
-0.05055279139461191
-0.06052250204756695
-0.1721427080439291
-0.08054804775026107
-0.07971487192511283
0.1087322739963321
0.1307690661510182
0.09201076757763875
0.1130994631077471
0.05520625505436734
-0.03253842594437546
-0.178808313213349
-0.1599607719379644
-0.1763087195513851
-0.2547732809149764
-0.3057135155943206
-0.3715363914460179
-0.1797852062362338
-0.06871087405126165
0.02340099605889627
0.08172509092036383
0.06210176802651909
0.01423579722751263
-0.08255922799838041
-0.1322065374423087
-0.174814749111079
-0.1600756927417323
-0.1578921312879611
-0.2597725344427767
-0.227134033422623
-0.1746423679054272
-0.12235174759746
-0.0270220288082963
0.09307385120551873
0.04856938008805868
0.1323779573907539
0.19018484244007
0.07046245504066981
-0.01949451761929384
-0.1259144248873038
-0.119018978110348
-0.1335856532783813
-0.2198075674385108
-0.1270636991158405
-0.1331259038681137
-0.1415441174793443
-0.1253398208728026
-0.03452087599372202
0.1590403780597568
0.2371889072194938
0.1317458929743689
0.01325890420462778
-0.05914338621149436
0.09370591562190395
0.04092694809528819
-0.1399064298369631
-0.1512839865204252
-0.04500773025495589
-0.0674466790189571
0.05560854406708946
0.1033308638635553
0.05500514364994277
0.1175815068190577
0.1657347796274838
0.09813049893133022
-0.01096138320429529
-0.1071817382161527
-0.1629487790137726
-0.1593286413220448
-0.1721427080439291
-0.1484970246538456
-0.112669405153459
0.07350798871355789
0.08126534151009629
0.1112605978614071
0.1368025407001803
0.1906732558539145
0.04437463838616809
-0.09479869070576337
-0.1670285999162336
-0.1976846508870407
-0.05825274998880055
-0.1074691064207685
-0.1122384521414986
0.03816878262701586
0.01239699818070675
0.05761972431520879
0.1432383704615986
0.1597299028780259
0.2517843787814958
0.1588967270572161
0.08574745142094096
0.03431880333209065
-0.1320916166385408
-0.2274213354320428
-0.1495313780786144
-0.2219911288966205
-0.2104125270039298
-0.1691834311712319
0.01595960927101622
-0.01725349575930022
0.01429325762939652
0.03035390323339753
-0.0264474247937951
-0.1228976876083843
-0.07767496147388236
-0.1470317844166507
-0.1512265261185411
-0.1360277865384611
-0.1405960208547666
-0.01736841656306825
-0.006565530093641777
0.02205061042593492
-0.005876005275372549
-0.04371480502387844
-0.0668720750044559
-0.003634983419717399
-0.02009785183256781
-0.1162320824433029
-0.1615122027801544
-0.2107572894108951
-0.1870541456189277
-0.2092919829785042
-0.1353381955206577
-0.03230858433683965
0.002427287532090063
0.07692694880132667
0.05733235611059305
0.08962609471944291
0.1729461924087593
0.1577187888251025
0.09919358255921021
0.08658062724175075
-0.01917848541110123
-0.04319766141126125
-0.07121046771322552
-0.1201681861436888
-0.05313857566157079
-0.04937485316683675
0.03044009383405432
0.03949037186167006
0.04601232602421093
0.1412845844158289
0.09787192712502163
0.07675456759567474
-0.04382972582764634
-0.115054078011655
0.01730999490397756
0.05486149264740209
-0.01458152089168468
0.05101157954767278
0.04408733637674839
-0.05273635285272152
-0.009065123755605517
-0.06718810721264838
-0.03644586564118456
-0.04147378316822328
-0.007513626718219472
-0.008806551949296927
0.008805590692090255
-0.04279543860241186
-0.09867733400426532
-0.1160021746362327
-0.09468376990199547
-0.07129665831388218
-0.06560787997215121
-0.009151314356262182
0.004409737581436621
0.04937389190963008
0.01837301233232317
-0.02047134444264431
0.00854701888578154
0.06623904933086401
0.01972339796528464
0.02115997420324112
0.0331407989047811
-0.1451067947648497
-0.01762698836937684
0.0003586468820868382
0.1055718857192104
0.07060617224274487
0.04535153140905294
0.0692557866097834
-0.04834049974206788
-0.1355393069294207
0.007282823853476983
0.06566437911682856
-0.04463423764921774
-0.06201653868306898
-0.09031664699445308
-0.01831651318764595
0.009351464507818678
0.02840018338282387
-0.09830384139418882
-0.06385527153034047
0.007828763868739663
-0.05147222401995109
-0.08626555629076482
-0.1003724820441922
-0.08531739346665274
-0.05020802898764654
-0.1237308634291942
-0.1164044636446163
-0.05000691758322184
-0.04095663955560611
-0.005876005275372549
0.006449648032667074
0.07405386252928631
0.002915700945934593
-0.04158870397199119
0.01877530134070682
0.07807622302986332
0.0731632263065925
0.0006459488871682012
-0.0573620475665725
0.07405386252928631
-0.09362068627411547
-0.1225241288031119
-0.1111466383148457
-0.2220198590953932
-0.1692408915731159
-0.01897737400233819
0.01320144380274376
-0.0152997759130649
0.05049436973985957
-0.01627666893594975
-0.01762698836937684
-0.02880336745321816
0.09353353441625202
-0.05055279139461191
0.04575375421790234
0.01061565953578489
-0.03268207694691614
-0.06155678927280143
0.06417040868086078
0.1287290895002534
-0.004094666630450688
-0.0005894497424909804
0.1254824444186022
0.06078011259666886
-0.01693746355110774
-0.02934930746414262
-0.04509392085995102
-0.009151314356262182
0.005472821209316605
-0.02391910092872025
-0.07845067689714662
-0.06305082590830347
-0.01817286218510527
-0.04575471547510901
0.09973945637060028
0.05894131354986299
-0.01774190917314475
-0.04308274060749335
-0.03776745487583888
0.01527008445274711
0.006305997030126392
-0.07865178830157118
-0.055523314719301
-0.025757899975526
-0.0627635239032221
-0.01259907084233812
-0.001508882367830159
-0.01673635214668304
-0.06856722304872097
-0.05112746160864737
-0.02449370494322144
-0.07939883971692022
-0.02960787927045121
-0.1034180157214186
-0.02638996439191121
-0.02682091739953326
-0.09109236241337884
-0.1085608540522253
-0.1144220135952698
-0.06937166866641964
-0.003060313205681947
0.03558293216486096
0.08600602322724955
0.007685112861860635
-0.03753761326830306
0.02337226585578515
0.07287592429717279
0.03756538221420751
-0.04885770955421945
-0.06428629074183537
-0.08839165734265206
-0.07658314764722962
-0.06618255018618679
0.1199373832789463
0.099279773159867
0.1188169054487166
-0.00199729577733622
0.006363457432010408
0.04701794925020689
0.03506578855224377
0.02308496385070366
0.01116153335151331
-0.05747696837034041
-0.07523282821380252
-0.08112265176476227
-0.02650488519134065
0.01455182943570511
-0.01073154159675947
-0.03227985413806687
0.007340284255360876
-0.05173079582625981
-0.0343484947880701
-0.1072966590199207
-0.04793827692888014
-0.07287688555437946
-0.06026393024125836
-0.139216905018694
-0.1605928363543495
-0.1263453778949259
-0.008864012351180818
-0.02047134444264431
-0.002399518590523962
-0.08109392156165103
-0.05667252274830339
-0.04144505296945051
0.007627652459976619
0.06388304047190657
-0.08123757256419172
-0.04015219393356909
-0.03021121348806352
-0.1078713292339561
-0.02880336745321816
-0.01946578741618259
-0.03357271316960995
0.03474975634405117
-0.0113923362162558
-0.1002862914435354
-0.1411706248692678
-0.08885134055772369
0.02222299162724838
0.06040661998659237
-0.0478233561294507
-0.01771317897437198
0.0009332508965880346
-0.04003720693460515
0.01285668139577838
-0.05351213447118167
-0.08758714552541913
-0.03995101632961001
-0.1090779976648425
-0.03808355328356575
-0.05658633214764661
-0.1395329372268866
0.01265556998701534
-0.01084646240052738
-0.0395200633176495
-0.02797019162807003
-0.04957596457126132
-0.1178409736830385
-0.03454960619683314
-0.1289886225637688
-0.07876670910533921
-0.1071817382161527
-0.1513989073241931
-0.0623900312931456
-0.0007618309481427816
-0.02374671972306832
-0.02452243514199421
-0.06198780848429621
-0.07750258027256879
-0.01713857495987078
-0.01248415004290856
0.136342857489447
0.09014330453159447
0.02124616480389791
-0.006192037483565155
0.01621818107732481
0.06371065927059312
0.01190851857166631
0.05313761440436412
0.01837301233232317
-0.01555834771937349
-0.04905882095864414
-0.08238684679272848
-0.1603055343492681
-0.01782809977380142
0.1057729971236351
0.1321768459863293
0.08293175935125024
0.03021025223085685
-0.01739714676617937
-0.06747540922206821
-0.03305556955699264
0.03081358644413082
0.06408421807586566
0.01535627505774225
0.07962772006724936
0.047707474068476
-0.00814575733413894
0.06201557742586231
-0.03664697704560926
-0.03506674980945045
0.1157139113739445
0.1515989912718767
0.07247363528878914
0.009466385307248117
0.07221506348248055
0.02670503534289714
0.03564039256674497
-0.05164460522126467
0.03773776341985944
-0.05184571663002772
0.05747600711313373
0.004582118787088546
-0.04569725507322499
0.03897322824905287
0.01917752415389456
-0.01337478626560236
0.2613230702229561
0.1951552995652248
0.0934186136124841
0.03768030301797542
-0.09571805712722994
0.08594856282536553
0.0962629696857517
-0.007082673706258957
0.1022677802356753
0.05905623435363089
0.06376811967247714
-0.001595072968486948
-0.03607237303110807
0.04466200659078384
0.03943291145978616
0.02564201791455142
0.03871465644274429
0.005271643605357651
0.1081002095799469
0.03331318010609469
0.1455367865196034
0.1545296041453352
0.2003270004938727
0.1205694476953316
0.08413849398167091
-0.002571899791837416
0.07362290951732579
0.06129725620928605
-0.006967752902491049
0.145967739531564
-0.03495182900568253
-0.06532057796706986
-0.03176271052544957
0.01785586871970599
0.04816715727920929
0.06641143053651594
0.07333560750790609
0.06451517108782617
-0.03885926870249164
-0.06121202686149758
0.01662047008570846
0.04845445928862912
-0.02736685741479606
-0.06819366423911009
-0.03144661211772271
0.1113467884620639
0.2844802740039992
0.09051679714167098
0.134877617252252
0.0743124343355949
0.05129888155709262
-0.02814257283372183
0.04328289075471125
0.0837650013715944
0.09482645964732947
-0.02202284148003035
-0.006278228084221944
0.04437463838616809
-0.03696300925380187
-0.09333338426903411
-0.04540995306814363
-0.05713220596337502
-0.07549140002011112
-0.1172089092666533
0.05221824797855919
-0.06161424967468532
-0.02141950726675638
-0.05026548938953043
-0.1138760735843454
0.001881413716361639
-0.0008767517519106903
-0.03101565910576219
-0.01989674042814311
-0.04411702783706618
-0.02452243514199421
0.1626317855483734
0.1829734296587943
0.08336271236321076
0.01366112701347705
-0.0002734175342983742
0.102296510434448
0.04943135231151397
0.06825016338378743
0.1045662624932143
0.149875179228373
0.1496740678239484
0.1700444421331422
0.1678608144798367
0.193488947923605
0.05408577722847619
0.1838640658814882
0.1034170544642119
0.1621721023376401
0.2210994652171857
0.2252080163184195
0.05807940752594208
0.09356226461936326
0.1090483062045247
0.1116628206702562
0.09919358255921021
0.2001258890894482
0.176652520701144
0.1796980543783705
0.03773776341985944
0.0177696781190492
-0.05213301863510908
0.1378368279297532
0.2600013485892332
0.250002973941378
0.1536676981257528
0.1309127171535589
0.03429007312897953
0.08890783970240103
0.1176676974197142
0.1372909541140248
0.11789753902725
0.09077536894797969
0.1124385360935205
0.112783298500486
0.1110882166557552
-0.05310984546279802
-0.007915915726603124
0.1607068621004451
0.1428072850549078
0.06974420001928947
-0.0422782287902603
-0.06905563645822703
0.01978085836716853
-0.02874590705133427
-0.09025918659256905
-0.1622017937936196
-0.1641555136441932
-0.04147378316822328
-0.08816181573945459
-0.01300129365552574
-0.01745460716806339
0.04698921904709578
-0.01716730515864355
-0.1107731457047692
0.01840174253543441
-0.04397337683018715
-0.03127423091207078
-0.04486407925241521
0.1034170544642119
0.1489558128069065
0.08448325638863628
-0.05469007269895684
-0.05129984281429929
-0.006651720694298442
-0.0301824832849524
-0.05325356266487308
-0.001882374973568311
0.03595649097447183
0.1039054678780564
0.06896848460036369
-0.06009154903560644
-0.06474597395256866
-0.1621156031929628
-0.1050556371642655
-0.021792999876833
0.033169529103554
0.03578404356928565
-0.002428248789296734
0.008977971897742056
-0.08491517065780346
-0.07373879157830038
-0.09870613040257246
0.01963720736462785
-0.03584253142791059
0.1292749633116434
-0.04730621251249505
-0.1260293456867332
-0.03302683935821987
-0.009496076767566031
0.009265273902823543
0.06494612409978656
0.08686792925117058
-0.004410698838643293
0.04512168980151712
-0.02699329860518518
-0.02960787927045121
-0.01317367485683932
0.1147370845462557
0.08721269165813583
0.1843524792953325
0.047707474068476
0.03773776341985944
0.04724779085774283
-0.0625624124987974
0.0009332508965880346
-0.01119122480749276
0.03216397207709229
0.03610014197701251
0.1107434542487899
0.1508232758529508
0.00915035309905551
-0.04813938833764319
-0.001595072968486948
0.01084550114332071
0.01098915214586139
-0.02173553947494899
-0.03532532161575903
-0.008662900946756121
-0.02233887368822296
0.04543772200970973
-0.02259744549453155
0.02472258529355058
-0.01633412933783377
0.173722040226754
0.05747600711313373
0.0318766700720108
-0.03923276131256814
-0.08221446559141503
-0.08566215587795646
-0.07123919791633664
-0.1069518966086169
-0.05078263300214773
-0.03862942709495582
-0.06638366159061136
-0.04595582687953358
-0.1114914007261496
0.0424784451370127
0.03009533142708894
0.0101559763250516
0.1205694476953316
0.005444091006205486
-0.06905563645822703
-0.1385273802004249
-0.1299942457897647
-0.1346199405036158
-0.1138760735843454
-0.02050007464141708
0.0290609780023202
0.01027089712881951
0.01116153335151331
-0.09902216261076507
-0.1771706917705021
-0.009467346564454788
0.126832896251098
0.1286141686964856
0.07931168785905687
0.04055345548955004
0.08448325638863628
-0.04066933754618627
-0.02127585625987735
-0.0663549313918386
-0.0307570872994536
-0.02604520198060748
-0.02492465795518183
0.01733872510708868
-0.07144030932076133
-0.1427508521054266
-0.1643278948498451
-0.1254834718753433
0.05805067732716931
0.05104030975078403
0.08089184890001978
0.06402675767398164
-0.06078107385387554
-0.06115456646395204
-0.04308274060749335
-0.1355968335265006
-0.128155446742959
0.05681521249797575
0.05776337531774948
0.1650165246061035
0.03023898242962962
-0.02676345700198771
-0.1714244530268872
-0.09574678733034106
0.0004448374827435037
0.06233160963405491
0.09045933673978708
0.02463639468855545
-0.0462143986858423
-0.03417611358675664
-0.09135093421968755
0.05285031239494428
0.07732923780971032
0.06014804818028365
0.1204545268915635
0.0837650013715944
0.07008896243059332
-0.02202284148003035
-0.04578344567822013
-0.05115619181175861
0.01618945087855203
0.02055657378609442
0.04348400216347442
-0.05006437798510585
-0.03161905952290889
-0.1611961705719619
-0.1960756934434323
-0.04400210703329827
0.04802350627666861
0.08500040000125346
0.1274936908662558
0.05543616286143754
0.01633316808062709
0.04543772200970973
-0.01673635214668304
-0.02834368423814653
-0.00464054044617911
0.03383038991824625
0.02742335655947328
0.01840174253543441
-0.06598137258222772
-0.1420325308888504
-0.2434819810317055
-0.1131865487660763
-0.1081011708371536
-0.03601491262922405
0.05902750415051978
0.01975212816839576
-0.03756634347141418
-0.08333494341730618
-0.05339721366741376
0.03173301906513178
0.1149669261537915
0.09948088456429169
0.1756182334759094
0.1487834316012548
0.002944431144707366
-0.03248096554249145
-0.1347923217092676
-0.1698154955876172
0.01863165033816614
0.03181920967012691
0.04040980448267101
0.04130044070536481
0.05339625241020709
0.05529244565936248
-0.04739240311749019
0.05336752220709584
0.1036468960717479
0.002053794922013564
0.03753665201109639
0.1110594864569823
0.1241321249851753
0.01351747601093637
-0.002370788387412842
0.1367163500995235
0.2019071615348358
0.2052687274159163
0.1837204148789475
0.1957874963806785
0.02006816037658836
-0.08494390085657624
-0.08388088343256898
-0.1328386018586938
0.1254249840167183
0.1483237483905215
0.1507083550491828
0.04063964609020683
0.03451991473651535
-0.05477626330395197
-0.08373723242568984
0.04690302844643899
0.1235287907675627
0.1887770626047589
0.1783477349406049
0.05652791048855604
0.001105698297435869
-0.03992228613083724
-0.05158714482371912
-0.06971643107772336
-0.06121202686149758
0.09965326576994349
0.05655664068732881
-0.03589999182979461
-0.087903243933146
-0.04756478432314199
-0.09126474361469242
0.0646013616928213
0.1609367037036426
0.1387849245543308
0.1459102791296799
0.06845134098774638
0.002542208335857971
0.03940418126101339
0.02590058972086001
0.01343128541027958
0.04138663131035995
0.1552478591623772
0.0951137616567493
0.02041292278355374
-0.06609629338599562
-0.1191913593159999
-0.133729304280922
-0.07847940709591938
-0.08092154035599923
0.09818795933321424
0.06471628249225074
0.02564201791455142
0.0625901814403635
-0.02104601465667988
-0.1400501470390382
-0.125569662476
-0.05336848346430251
-0.09364941647722659
-0.1107156853028853
-0.1678617757370434
-0.1044523029466531
-0.05187444682880048
-0.1497612196818119
-0.0558968073293775
-0.005990926079140581
-0.003548792819060734
0.0593722665618235
-0.003405141812181582
0.08534516241255731
-0.001767454174138872
-0.01268526144733326
-0.03064216649568569
-0.04092790935249487
0.04839699888674523
0.07232998428624846
0.06296367405044012
-0.03592872202856738
-0.001049132957562615
-0.01504120410675631
0.09382083642567185
0.05744727691436096
0.02756700756201396
0.05376974502028359
0.01127645415528122
-0.1165768448502682
-0.1174962112760732
-0.1867955738126191
-0.2588531018174374
-0.1588114977094276
-0.1164044636446163
-0.05494864450526542
-0.01673635214668304
-0.09528710411960778
-0.07339402916699665
-0.2208706510663908
-0.1490716948635428
0.1018655574268259
0.07939787845971355
0.1158862925752581
0.115455339567636
-0.08290399040534567
-0.1333270152725383
-0.08359358142314915
-0.03408992298176151
0.1330100218071391
-0.01644905014160167
0.01213842637439816
0.005673932613741303
-0.01018566778536939
0.005156722801589742
-0.006306958287333063
-0.1259144248873038
-0.1119798803351899
-0.009065123755605517
0.08031724488551858
0.06244653043782282
0.03293968749601806
-0.02024150283510849
-0.1579495916898451
-0.1727173782579645
-0.0848864404590307
-0.0152997759130649
0.1403939481887969
0.06293494384732888
-0.060953455055189
-0.07945630011880424
-0.1863646208006586
-0.06796382263157427
0.1024401614413271
0.07060617224274487
0.05463165103986615
0.1634075009672993
0.06600914152813228
0.0177696781190492
0.007828763868739663
0.009064162498398845
-0.03768126427518209
0.01190851857166631
0.005587742013084514
0.04325416055593848
-0.1399064298369631
-0.02610266238249138
-0.0889949915602645
-0.09528710411960778
-0.02374671972306832
-0.04489280945552632
0.03371546911447833
-0.03828466468799044
-0.007800994922835215
-0.07445704659534237
-0.1856750959823895
-0.1004586726491873
0.01492532204578173
0.1154266093645248
0.1863348631451449
0.07908178005632503
0.09847526134263407
-0.06486089475633657
-0.09252893864699697
0.05058056034051636
0.04598359582543816
0.1796693241752593
0.2498305927357261
0.08422468458232769
-0.01676508234979416
-0.03541151221641582
-0.08060550814780662
-0.03227985413806687
0.03526689995666835
0.07902431965444114
0.1547594457528711
0.02716478475316469
-0.06655604279626329
-0.07888162990476866
-0.08632301669264883
-0.04291035940617989
-0.0671593770138756
-0.05055279139461191
0.099337233561751
0.06804905197936274
0.06595168112624827
0.1029573050539444
0.0008757904947040185
-0.005531242868407293
0.09089028975174759
0.147432979768759
0.1422901414379523
0.09804430833067355
0.1668839876564862
0.1020092084293667
0.06442898048716938
0.006966791645284377
0.00613361582447459
-0.04871399235214438
-0.08255922799838041
-0.03227985413806687
-0.0348656384006874
-0.02503964495414577
-0.04451931684544982
-0.08100773096099437
-0.02788400102741324
-0.008059566729143805
-0.08695508110903392
-0.1205130147501885
-0.03954879352076075
-0.05684490395395519
-0.06621128038929791
0.06779048017305414
0.1661944628382171
0.094596618044132
0.05474657184363405
0.07684075819633153
0.1053420441116746
0.03903068865093676
-0.03980736532706933
-0.09353449567345869
-0.05026548938953043
-0.03937641231510882
-0.1439287903375401
-0.09474123030387935
-0.1318905052341161
-0.1761076081426221
-0.09241401784322907
-0.02934930746414262
-0.1021825508922252
-0.0783932164952626
-0.02650488519134065
-0.02460862574698935
-0.01038677918979409
-0.0771865480643763
-0.08207081458453588
-0.1416303080800011
-0.07618092483838022
-0.09425275069050057
-0.01650651054348557
-0.1253110906696914
-0.05822401979002778
-0.1065784040028788
0.003863863770046668
-0.08092154035599923
0.1391010891572538
0.08307541035379092
0.06215922842840298
0.04710413985086368
-0.09181061743042084
0.01044327833447143
0.006823140642743695
-0.03558389342206762
-0.08781698713295495
0.000100075075778248
-0.01920721560987401
-0.03773872467706611
-0.002112216581104128
0.07138188766167064
0.02857256458847567
-0.03006756248118449
-0.08988562778295818
-0.1164619240465002
-0.1639544022397686
-0.02840114464003054
0.01027089712881951
0.02207934062470769
-0.02486719755329794
-0.06543549877083776
-0.02946422826791053
-0.05023675918641931
-0.06014900943749033
-0.08270287900092109
0.02342972625766904
-0.0266485361982198
0.1631776593641018
0.1865935673461838
0.02802669077274725
0.04563883341413443
0.01096042194708861
0.07474338734755541
-0.0007331007493700087
-0.03957752371953351
-0.06101091545707301
0.03811132222513185
0.05925734575805559
0.05287904259805553
0.05276412179428762
-0.02687837780141727
0.02799796057397447
0.05526371545625136
0.08445452618986352
0.09054552734044387
0.02736589615758939
0.06957181881363766
0.0009619810953608075
-0.05989043763118174
-0.004784191448719792
-0.07687044965664933
-0.1113764799223817
-0.09517218331583986
-0.1900134886911591
-0.09126474361469242
-0.05095501420779953
-0.08936848417034099
-0.0190922948061061
0.04874176129371048
-0.07031976529099733
0.03722061980290379
-0.03081454770133749
-0.0469327199067569
0.05879766254732231
0.08416722418044367
0.00236982713020617
-0.04937485316683675
-0.04158870397199119
0.04293812834774599
0.01113280315274054
0.04759255326470809
-0.0008480215487995706
-0.1237883238310781
-0.1031881741138828
-0.07569251142453581
-0.02616012278437539
-0.0005894497424909804
0.02940580660881984
0.0634808176630573
0.04440336858494087
-0.0009916725556785989
0.007340284255360876
0.09192457697698207
-0.002140946784215371
-0.003261490809640901
0.05784956592274462
-0.03802609288168185
0.04719033045585882
-0.02834368423814653
0.09376337602378783
0.09505630125486529
0.01001232532251092
0.13232049698887
0.1510818476592596
0.06425659928151746
0.07353671891666913
0.04230606393136078
0.07520313675782309
0.1156851811708335
0.00889178129274692
-0.04607074768330149
0.0001575354733237938
-0.01558707791814627
-0.04994945718133795
0.05058056034051636
0.04486311799520853
-0.01211065743283206
-0.05310984546279802
0.06664127213971341
0.07526059715970697
0.1315447815699441
0.1961035285888711
0.08999958732951942
0.03943291145978616
0.01271303038889936
0.07210014267871252
-0.0005607195437180841
-0.03196382192987426
-0.02095982405168475
-0.02903320905641563
0.00992613472185413
-0.1582943540968103
-0.1114626705230383
-0.1309136122112313
-0.1073541194218045
-0.1029869965099238
-0.06129821746649272
-0.02320084591167824
-0.07549140002011112
-0.03716412066256491
-0.07784734267953418
-0.003548792819060734
0.09485518985044059
0.1738944214280675
0.08313287075567494
0.04147282191101662
0.07672583739690197
0.02018308117601792
-0.04164616437387521
-0.01162217781945327
0.04721906065463159
-0.02162061867118108
0.05764845451831992
0.2535943814299947
0.2154107530706506
0.1497027980227214
0.1346765058478274
-0.04046822614176157
0.0785359062405966
0.1126971078998292
0.02500995349816633
0.01426452743062375
0.1784339255456001
0.08836196588667261
-0.06667096360003121
0.09594693747755909
0.1155702603714038
0.08273064794682554
0.09488392004921349
0.04581121461978623
0.05376974502028359
0.01868911074005015
0.06572183951871245
0.08132280191198017
0.1616262285219117
0.1218337089228321
0.1362566668887902
-0.02012658203567893
0.01271303038889936
-0.02150569786741317
-0.1194212009235357
-0.04882897935110832
0.03084231664290359
-0.01644905014160167
0.06712968555355782
-0.01575945912379819
0.08149524931282801
0.1361417460850224
0.09172346557255738
0.06621031913209124
0.003662752361283501
-0.03463579679748993
0.004179895978239151
0.007483935257901557
0.08057581669182719
0.074254973933711
-0.05155841462060788
-0.05446023109575936
-0.07761750107633683
-0.04012339753526194
0.04276574714209407
-0.08184097298133841
-0.01733968636429535
-0.06911309686011105
-0.07842194669403536
-0.04009466733648916
-0.004238317632991369
-0.05911465601272158
-0.152921607963272
-0.1437564091318883
-0.09344830507280202
-0.06003408863372241
-0.004611810243067991
0.06779048017305414
0.04325416055593848
-0.0156732685231414
-0.09250020844822421
-0.07362387077453246
-0.02834368423814653
-0.05098381060610668
-0.08718492271656973
-0.08770206632918705
-0.05902846540772645
-0.053052385060914
-0.009381155963798123
-0.06486089475633657
0.0008470602915928988
0.0168215814944715
0.008920511495858163
0.05152872316462843
-0.08258795819715319
-0.09775796757846039
-0.1160309048393438
-0.181422893878615
-0.132666220653042
-0.04799573733076416
-0.06284971450387876
-0.01435167928848721
0.05474657184363405
0.02087267219382129
0.0009332508965880346
-0.06632620119306581
-0.1176973226804977
-0.007341245512567548
-0.07006119348468874
-0.05152968442183511
-0.03308429976010389
0.08419595438355491
0.03431880333209065
0.005932504420049893
-0.03127423091207078
-0.01665016154602625
-0.07560632082387903
-0.1066933248023082
-0.07230221534034389
-0.08063423835091775
-0.09959676662526627
-0.0717276113258427
-0.0974993957721518
0.0385710054402036
-0.006163307284792382
-0.02739558761356883
0.02684868634543783
0.1049972155051748
0.1143061315386336
-0.06144186846903352
-0.009180044559373424
-0.07284815535560669
-0.06230384068815046
-0.07942756992003146
-0.05313857566157079
-0.06609629338599562
-0.1072391986180366
-0.09844749239672949
-0.1309710726131153
0.04538026160782572
0.007828763868739663
-0.05253524144395835
-0.1090492674617314
-0.1230126084121522
-0.1244778486493472
0.07735796800848309
0.1043651510887897
0.1371473031114841
0.1590691082585297
0.05934353635871238
0.09382083642567185
0.07612250317928966
0.1300219485317964
0.05876893234421119
0.08905149070494171
0.08025978448363458
-0.06152805906969019
-0.05707474556149113
0.03179047946701567
0.0004448374827435037
-0.1443310793459238
-0.1146805854015783
-0.1469455938116556
-0.1064060227972269
-0.02486719755329794
0.01670666069070359
0.04345527196036317
0.1020953990300233
0.1176964276228255
0.1067498239469856
-0.004439429041754536
0.07925422745717287
0.03038263343217043
0.1730323830094161
0.08356388996716971
0.01725253450209355
-0.05500610490714944
-0.07977233232699683
0.0785359062405966
0.07623742398305756
0.03713442920224699
0.008690669888322346
0.01730999490397756
-0.02130458646298847
-0.05043787059518235
0.07876574784813255
0.07253109569067304
0.02026927178101306
-0.05454642169641615
-0.02946422826791053
0.08775856547386426
-0.02343068751487571
-0.0662974709899547
0.07436989473747892
0.007742573263744527
0.1198799228770622
0.003519101358742819
0.008144796076932269
0.04994849592413127
0.1201959550852548
0.07322068670847652
0.06207303782774632
0.2173645391207588
0.05339625241020709
0.003260529552434229
-0.1117213085288813
0.0577346451189767
0.05014960732855585
0.1237011719732146
0.153294205515676
0.07902431965444114
0.016448088884395
0.04693175864955023
0.02024054157790182
-0.005157684058796414
-0.03446341559183801
-0.06184415747741717
0.005041801997821834
-0.0748018090066461
-0.04121521136191469
-0.02150569786741317
0.08801720347970723
0.1347052360466001
0.1654474776180641
0.06032042938159723
0.03156063786381832
0.01831555193043927
0.08169636071725271
0.2481642410941066
0.09020076493347849
0.03943291145978616
0.02670503534289714
0.01946482615897592
0.02159092721086316
0.2751714241700747
0.1571729150093741
0.04273701694332129
0.2164450403002235
0.1292749633116434
0.1401928367843721
0.1661370024363332
0.1063763313369091
0.04003624567739848
-0.00851924994421544
0.11789753902725
0.1563110089897916
0.1875129337719887
0.1678895446829479
0.07500202535339838
0.1786637671487976
0.2007579535058334
0.1050259457039476
0.06034915958470835
0.07411132293117033
0.06997404162682529
0.1993500412714538
0.1890069042122947
0.1617986097275636
0.2357811273841829
0.09451042743913686
-0.003749904223485308
0.1382103205354914
0.1946094257494964
0.2311267024672207
0.07402513232617519
0.0385710054402036
-0.004295778034875385
0.08385119197225108
0.05836670953536179
0.1288152801009101
0.08238588553552181
0.09784319692624886
0.05951591756436419
0.2182839055422252
0.294938331866926
0.2197204155806475
0.2083142610931429
0.02883113639478439
0.02845764378470776
-0.01820159238387804
0.007713843064971754
0.04296685854651876
0.06017677837905655
0.01756856671028615
0.1100826596292935
0.2238289666818813
0.1932878365191804
0.10723823736083
0.07655345619125017
0.04164520311666854
0.1146796241443718
0.1400779159849426
0.1777155381294896
0.1781753537392914
0.0845119865917474
0.06658381174216774
0.2600300787923442
0.2802280718958863
0.203889545384648
0.1143348617374063
0.1321193855844454
0.2885026345045762
0.3199344008943091
0.3232097761747331
0.2783031484479581
0.1717682541766459
0.2267883097584511
0.3037876308848473
0.1775431569238377
0.2537380324325353
0.3329783092193909
0.2281673593906509
0.07017515303124998
0.1688089111044145
0.1318320835750254
0.07546170856413167
-0.01259907084233812
-0.04825430913707275
-0.01800048097945334
0.08057581669182719
0.1407099803969895
0.2772687288236549
0.1049972155051748
0.1267754358492141
0.1628903573546819
0.09861891234517475
0.1428072850549078
0.08698285005060002
0.1143061315386336
0.1748137878538725
0.04925897110586205
0.1551329383629476
0.05914242495428769
-0.04339877281568595
-0.04104283015626277
0.05764845451831992
0.09508503145363806
0.1028998446520604
0.1722853977892631
0.0951712220586332
-0.02857352584568234
0.04288066794586198
-0.04112902076125791
-0.07371006137518925
-0.08655285830018465
-0.01828778298887317
-0.09206918923672944
0.05845290013601858
0.06756063856551833
-0.03816974388422253
-0.09172442682976405
-0.1495888384804983
-0.05474753310084073
0.03423261273143399
0.05753353371455201
0.09856145194329073
0.003519101358742819
-0.006967752902491049
0.08640824603609883
0.0547753020467453
0.1366876198964125
0.2198640665831882
0.125741016224911
0.1247641894015602
0.1523748390898711
0.1753596616696009
0.2562376922940335
0.09382083642567185
0.1692974569129892
0.1320331949794503
0.1066061729444449
0.2243748404976098
0.1190754772550253
0.05552235346209432
0.08324779155944284
0.200786683704606
0.1990052788601499
0.2513820235735779
0.148697241000598
0.03546801136109305
-0.0502942195883032
0.03469229594216715
0.08678173864617544
0.1373196843127975
0.1475767631703682
0.07250236548756192
-0.03995101632961001
0.1536389679226416
0.1352798400611014
0.2850836082172731
0.1092494176089493
-0.02113220525733667
-0.03090073830199428
0.1406237897963327
0.2183126357453364
0.1265743244447892
0.1544721437434513
0.2159278966876063
0.1986892466519573
0.2006143024989543
0.1639533747830277
0.07658218639002294
0.051643643964058
0.006507108434551089
0.05253428018675168
0.1183284920392107
0.2382806548466123
0.2020508125373764
0.01038581793258742
0.1126396474979453
0.1753309314664896
0.2585648385551493
0.2369877958150692
-0.02265490589641556
-0.005042763255028506
-0.06006281883249519
0.05198840637536172
0.09112013135494507
0.04040980448267101
0.05537870245955365
0.02409052087716537
0.0791105102550978
0.1842088282884534
0.1815080570225308
0.1615687681200278
0.07750161901536212
0.09494138045109737
0.08635078563421493
0.1403364877912514
0.192741962703452
0.08557500401575466
-0.04262305739676005
0.1069222051526375
0.06092376359920955
0.07876574784813255
0.140365217990024
0.01705142309766897
0.0993946939636349
0.3681164039015082
0.2849974176166163
0.2450325168162232
0.1596149820742581
0.1386125433486791
0.1091057666064086
0.07830606463306079
0.048425729085518
0.1517713724775286
0.09043060653667584
0.1097378972223281
-0.02567170937053086
0.1427210944499127
0.06870991279405497
0.123356409561911
0.07813368343174733
-0.003692443821601415
0.08847688669044051
0.1317746231731416
0.1537538887264094
0.06089503339609843
0.0550913342549379
-0.0262750435881433
0.1836916846758363
0.1238448229757553
0.2652017797209924
0.1557362725762215
0.02305623364759254
0.1758193448803342
0.113846448323562
0.07919676705528897
0.2689942986140336
0.2328792447094971
0.2468425194603835
0.279940769890805
0.3043047745018029
0.2454347396250726
0.1829159692569104
0.1923684700933755
0.1203970664896796
0.1098240878229849
0.2088026745069874
0.2046079328007585
0.09666525869413535
0.001622841910053049
-0.03233731453995076
0.08732761246190375
0.2573869003230358
0.2071936508681829
0.1543572229396833
0.09068917834298455
0.08974101552321082
0.04351273236224719
0.1944083143450716
0.1224657733392171
0.2178529525346031
0.1641544861874523
0.1755895032727981
0.1928856137059927
0.1568281526024088
0.2264435473471472
0.1634362311704103
0.01363239681470428
0.1324928781945219
0.1370898427096
0.1528345223006044
0.1230978377556023
0.02739462635636216
-0.003778634422258204
0.05991820657274784
0.2386542798514192
0.2289718050126878
0.1288440103040214
0.03535309055732513
0.1568856130042927
0.2085153724975677
0.2924675346032693
0.2229670606622986
0.2686781340067725
0.1381528601379458
0.2170485069125662
0.2270181513616485
0.2822680485466512
0.1250514914066418
0.1227530753486371
0.04512168980151712
0.05184475537282104
0.2045792025976472
0.1924259304952594
0.2080555568877656
0.193603868727373
0.2542551760451525
0.2084004516937996
0.279653467881385
0.08678173864617544
0.07652472599247727
-0.0251832959610248
0.03966275306732198
0.1767674415049117
0.2755161865770402
0.1389574381547131
0.009035432299626072
0.03204905127332438
0.2568984869135297
0.2643972016998868
0.2583924573494976
0.2668106709607281
0.1334409748190995
0.09275781899732624
0.05652791048855604
0.09611931868321101
0.2425328569547251
0.08063327709371107
0.0482246176810933
0.1647865506038375
0.2886175553083442
0.4840750688061742
0.3831428284754706
0.2293165674196533
0.1721417467867224
0.258823410361458
0.2536805720306512
0.2247483331076862
0.2053836482196844
0.201073985714026
0.08221350433420836
0.1732909548157248
0.2588521405602309
0.2814922007286565
0.2843940834033424
0.141830458227219
0.1753022012677168
0.142577443447372
0.2355512857766471
0.183232001465103
0.1090195760057518
-0.002974122605025158
0.0783635250349448
0.07526059715970697
0.1692112663123324
0.1256260954211429
0.05152872316462843
0.08370754096971039
0.1694985683217521
0.1665679554482936
0.2506637685565359
0.1587243458515642
0.07566281996855637
0.07276100349340489
0.1189030960537117
0.1190180168531414
0.2798833094889208
0.1398480743774068
0.1907307162557984
0.2368728750113012
0.1835193034701844
0.2225648378491109
0.1407387106001005
0.1564259297935594
0.1879438867839491
0.2473597954720694
0.2479918598884546
0.2556629558804636
0.116087403984021
0.09726859291174766
0.2312128930678775
0.1943795841462989
0.2677874977840786
0.1424050622417203
0.05963083836813209
0.02363083766209374
0.2131123370126458
0.2986446601593104
0.3515099506813131
0.2755161865770402
0.2590819821677667
0.1715671427722211
0.1508807362548347
0.2568122963085345
0.2165599611039913
0.147318058964991
0.1039629282799403
0.09669398889724647
0.161367656715603
0.1832607316638759
0.1529207129055996
0.2400333294879574
0.1982870238431079
0.07069236284340154
0.1288152801009101
0.1184434128386401
0.1706765065495274
0.1830883504625623
0.09304512100240761
0.07051998163774974
0.1816804382281827
0.06350954786616843
-0.001221580358410449
0.03460610533717202
0.1079852887805175
0.09971072617182751
0.02153346681331762
0.07695567900009945
0.1600459350862185
0.03799640142136394
-0.03702046965568576
0.03308333850289721
-0.07080824490437612
0.0376515728148643
0.01814317072478735
-0.02038515384198764
0.04463327639201106
0.09146489376624879
-0.02564297917175809
-0.1022687414928819
-0.08425437604264549
-0.01616168193264746
0.06646889093839983
0.1692687267142163
0.1610228943086377
0.1544146833415675
0.1164321663909865
0.09813049893133022
0.0997969167724843
-0.003692443821601415
-0.05776433657495615
0.08327652175821562
0.0002437260783189295
-0.08649539789830063
-0.1124682937490344
0.000732139492163337
0.03696204799659519
0.01360366661159316
0.01636189827939987
0.01185105816978242
0.1368600011020642
0.04673064724078718
0.07198522187494462
0.04150155211412786
-0.02009785183256781
-0.005358795463220989
-0.06376908092968381
-0.1015217562727288
-0.09241401784322907
0.08155270971471203
0.1353947608648692
0.110513612641254
0.006420917833894301
0.08718396145936307
0.03503705834913253
0.04276574714209407
0.2034011319708034
0.1880588075877171
0.09792938752690565
0.1181848410323316
0.04109932930094012
0.02745208675824605
0.1552478591623772
0.1274075002655993
0.1884323001934553
0.08994212692763552
0.07686948839944266
0.06589422072436438
0.1284417874908337
0.02954945761136052
0.01957974696274396
0.04109932930094012
-0.02457989554387811
0.01167867696413049
0.01001232532251092
0.02371702826708888
0.02133235540455457
-0.009812175175292894
-0.01357589767002693
-0.005876005275372549
0.05009214692667195
-0.0004745289387229484
0.04061091588709571
-0.02469481634764601
0.05293650299993942
0.05589584607217082
-0.0460132872814176
0.06414167847774954
0.04678810764267108
0.03569785296862886
0.1279246438782165
0.1270914680574067
0.09767081572059706
0.04026615348013033
-0.001365231360951131
0.00449592818209341
0.1525472202955231
0.07959898986847659
0.05379847521905636
0.2469287100653786
0.1811632946155653
0.09089028975174759
0.07000277182559818
0.05170110436594189
0.03397404092078692
-0.01110503420683597
0.04262209613955339
0.02805542097585849
0.05066675094117315
0.001191888902431004
0.04345527196036317
0.03087104684601484
-0.01216811783471595
0.01064438973889601
-0.01475390209733648
-0.023890370725609
-0.03115931010830287
-0.0710955469094576
0.09514249185552208
0.09634916028640836
0.0302677126284024
-0.01084646240052738
-0.003577523017833507
-0.1241330862423818
-0.03242350514060755
0.02725097535382148
-0.01788556017568543
-0.1262304570954963
-0.02828622383626263
0.04802350627666861
0.08557500401575466
0.009696226914783933
-0.07974360212822407
-0.03793983608149068
0.1498177188264891
0.1205119872934474
0.02308496385070366
-0.04739240311749019
-0.0447491584486473
0.02242410303601142
0.03288222709413417
0.03908814905282079
0.05058056034051636
0.06546326771240386
0.1305392245434824
0.05776337531774948
0.05463165103986615
0.2105264865504911
0.09476899924544545
0.01713761370266411
0.04170266351855243
-0.05388562708125817
-0.1510254147141165
-0.1228976876083843
-0.06270606350133807
-0.003376411613408809
-0.03173398032233845
-0.03498055920445531
0.03144565086051603
-0.004496889439300082
-0.05632776034133801
0.05081040194371383
-0.03452087599372202
0.06948562821298088
0.1022390500369025
0.2265584681509153
0.2027690675544182
0.06483120329601864
-0.008921472753064834
-0.05543712411864421
0.009523845709132133
0.02819907197839917
0.006363457432010408
0.02342972625766904
0.07686948839944266
-0.006651720694298442
0.01664920028881958
0.004811960390285894
-0.04742113331626296
-0.004554349841183975
-0.03621602403798709
0.1045949926919871
0.1036181658686366
0.1367738105014076
0.1450196429069862
0.05494768324805875
0.0103570877294763
0.03779522381740498
0.003059351948475275
0.03219270228020341
0.1990340090632612
0.1217762485252863
0.1066061729444449
0.05224697818167032
0.05411450742724896
-0.02231014348945018
0.001220619101203777
0.06500358450167057
0.009236543704050646
0.01403461962355355
0.05471784164486128
0.1257984766267949
0.1617411493256795
0.2339709923366156
0.2221051546383776
0.2096358503277972
0.274338248349265
0.233798611135302
0.1619135305313314
0.07494456495151448
0.09893501075290162
0.2038320849827641
0.3363973355066939
0.2631905332690005
0.170245553537567
0.1514840704724471
0.1205694476953316
0.06327970625863261
0.1026125426426407
0.09695256070355505
0.2841642417958066
0.3263702306513891
0.395008798572777
0.4138276096450506
0.3500733082481606
0.1907594464545711
0.1809047228092568
0.4227342366701256
0.3065457301579237
0.2211569256190696
0.188001347185833
0.2377635112339951
0.07000277182559818
0.06055027098913305
0.03460610533717202
0.1008024737989459
0.09497011065420861
0.04233479413013355
0.05862528134167051
0.09241305658602239
0.08399484297479187
0.1233276793631381
0.2279375177874535
0.08158143991782314
0.05644171988789925
0.07684075819633153
0.08330525196132674
0.07192776147306072
0.03512324895412766
0.08425341478543881
-0.02647615499256788
0.02920462900486089
0.06350954786616843
0.04865557069305382
0.1001704093825608
0.1248216498034444
0.2071361904662991
0.1499613698333682
0.0887354584967491
0.1985455956494166
0.2232830928704913
0.1546157947503304
0.06236033983282768
0.1161735945846778
0.1305392245434824
0.1078703679767494
0.1118639320746811
0.0963778904895196
0.005300373804130424
0.04647200923494422
-0.04081298855306542
0.06457263148971006
0.1455942469214875
0.07181284067363115
0.03408896172455483
0.01779840831782197
0.09281527939921014
0.1635511519741783
0.0999118375762522
0.1049110249001797
0.07873701764502131
-0.05480499350272474
-0.04110029055814678
-0.04776589572756669
-0.04061187714430238
-0.01639158973971766
0.003001891546591259
-0.03500928940756643
0.0443171779842842
0.03383038991824625
0.1149669261537915
-0.01989674042814311
0.05233316878232711
0.04690302844643899
0.005846313819393104
-0.06178663088033725
-0.05655760194453548
-0.00576108447160464
0.04293812834774599
0.06506104490355447
0.08293175935125024
0.05922861555494448
0.1251664122104096
0.09416559883263723
-0.04348496342068109
0.02423417187970606
0.06572183951871245
0.1202534154871389
0.1059741085280597
-0.002026025980447463
-0.02325830630922391
-0.02081617304914406
-0.02164934886995385
-0.05710347576026391
-0.05098381060610668
0.03288222709413417
-0.01047296979045088
-0.09410909968795989
-0.1147093156046896
-0.07919772831249564
-0.09563186652657316
-0.1480373414387739
-0.1740964278945027
-0.08525993306476885
0.04351273236224719
-0.09744193537026778
0.01765475731528129
0.02693487694609449
0.05793575652340128
0.04787985526978958
0.09005711392659933
-0.04382972582764634
-0.04035330533799367
0.04098440849717221
0.05931480615993961
0.0778463814223275
-0.02512583555914091
-0.09436773769380286
-0.1210301583628058
-0.1033892855183075
0.002513478132746852
0.04265082633832616
-0.0223676038913342
-0.04489280945552632
0.008518288687008768
0.005903774216938773
0.03882957724651219
-0.006996483105602169
-0.01716730515864355
-0.01920721560987401
0.03061247503970625
0.08267318754494164
-0.0009916725556785989
-0.0770716272606084
0.04552391261470487
0.05244808958609501
-0.03391754178044805
-0.1199670747349258
-0.03765253407207098
-0.04618566848706952
-0.08712746231468585
-0.01983928002625922
-0.09241401784322907
-0.1355968335265006
-0.05377070627749025
-0.01400685068198745
0.1040491188805971
0.02423417187970606
0.1047386436988662
-0.005358795463220989
-0.02978026047610301
-0.0155008873174896
0.07080728364716944
0.1562248183847965
0.1511680382642547
0.1068360145519807
0.1407099803969895
0.1284417874908337
0.1856166081237646
0.1605919412966771
0.1215464069177505
0.09474026904667268
0.1077267169698704
0.1495591470201804
0.09778573652436497
0.001709032515048185
-0.04049695634487282
-0.04457677724733385
0.02627408233093663
-0.01653524074225834
-0.001652533370370964
4.261467389423198e-05
0.05305142380370733
-0.004841651850603809
0.1243906967914837
-0.01912102500921734
0.01529881465585823
0.178462655744373
0.1495304168214078
0.04833953848486122
-0.04822557893829998
-0.0003308779361822668
0.09841780094075006
0.06029169918282446
0.05784956592274462
0.07574901056921303
0.04276574714209407
-0.05624156974068122
-0.07942756992003146
-0.04112902076125791
0.01572976766781875
0.09548725426682581
0.08566119462074979
0.1176964276228255
0.1557937329781057
0.08663808764363465
0.1336995466254082
0.01251191898447466
0.1018655574268259
0.07370910011798258
-0.03943387271699283
-0.1473478166248432
-0.06767652062649292
0.02897478739732507
0.1057155367217511
0.06911213560290437
-0.05836767079256847
0.02773938876766589
0.04833953848486122
-0.04115775096003068
-0.04664541789733707
-0.09456884909822755
0.09149362396502156
0.1647865506038375
0.1517426422787558
0.04503549920086046
0.1947818069551481
0.126947817054866
0.2104115657467231
-0.0496046947700341
-0.03319922055953345
0.1813931362187627
0.1169780402067149
-0.04862780174714925
-0.07845067689714662
0.001105698297435869
0.1694698381186411
0.1344178016424502
-0.03431976458929732
0.09238432638724962
0.1847259719010706
0.1252526028110664
-0.01874753239914072
0.001737762713820958
0.1488121618000274
0.09462534824290478
0.01346001560905235
-0.06101091545707301
0.06738825735986641
0.1752734710646058
0.1977698802304907
0.2043206307913387
0.1851856551161425
0.09807303852944634
0.07666837699501808
0.07954152946659269
0.04420225718051629
0.09683763989978715
0.230868130660912
0.370271301356041
0.1816229778262985
0.2137731316321422
0.2496007511281903
0.1855304175231078
0.1479215255773337
0.1291313123091027
0.2547148592558858
0.3850677519277372
0.2345169985514125
0.1268616264498709
0.157460217018794
0.1965344815964932
0.1776868079263783
0.03716315940535824
0.05095405295059286
0.01768348751405406
0.1227243451498642
0.06178566962313058
0.0579070263246285
0.0681639727787923
0.1223508525397877
0.1063476011381363
0.004179895978239151
-0.05210428843633631
0.04532280120594182
0.0329684176991293
0.02141854600954971
0.04540899181093696
0.1009174608022482
0.1308265265485637
0.05152872316462843
-0.02027023303821973
-0.03227985413806687
0.03072739584347416
0.04158774271478452
0.05678648229486463
0.01291414179332393
0.1238448229757553
0.08999958732951942
-0.03305556955699264
-0.09833257159296159
-0.04994945718133795
0.03546801136109305
0.05239062918421099
0.1476342235722524
0.09384956662444462
0.1675160520728714
0.2112447415675329
0.1669127178552589
0.09430924983517791
-0.01001328657971759
0.06750317816363431
0.1557937329781057
0.1004864415907534
0.1185583336424081
0.1651601756129825
0.1649877944073308
0.05474657184363405
0.05833797933225068
0.1903284934426107
0.1608217829042129
0.1097953576242121
-0.004209587434218596
-0.09994152903223165
0.04198996552363392
0.09252797738979031
0.0155861166609396
0.01127645415528122
0.07534678776036376
0.2099231523328786
0.2042057099919091
0.1636373425748351
0.09226940558348172
0.03690458759471118
0.118012459831018
0.09801557812756231
0.1014346044148655
0.02575693871831933
0.139618232769871
0.08517278120690538
0.08313287075567494
0.02432036248036284
0.01150629575847869
-0.008289408336679623
-0.04397337683018715
-0.03748015287075739
0.05586711587339805
0.04940262210840285
0.02153346681331762
0.04325416055593848
0.08330525196132674
0.16062067149545
0.160419427696295
0.1558799235787625
0.1236437115713307
0.3447293585129293
0.3165441048101173
0.2514682141785731
0.08586237222470887
0.253450730427454
0.2301498756395316
0.1660220816325652
0.1713085709659126
0.1616262285219117
0.1473755193668749
0.1156277207689494
0.05184475537282104
0.1482662879886373
0.3201067820956227
0.3163429934056925
0.1974251178191871
0.04856938008805868
0.03992132487363057
0.07365163971609856
0.172630160200567
0.1151680375582161
0.1225232337411012
0.2313565440704182
0.2837332887838462
0.1441290066842925
0.07592139177486495
0.2976965635347326
0.2011027159127986
0.1908743672583391
0.3446718981110454
0.3746096940648106
0.4746512981728203
0.4029384663754331
0.3890326520264303
0.4056679678401287
0.3477461619870446
0.4355483033920098
0.430692767070623
0.3187564626621955
0.2357236669822988
0.3039025516886151
0.4065011436652768
0.4789609606784789
0.4363527490097084
0.5289816965329495
0.384579338513893
0.3716503509882409
0.3638354715946224
0.4881261595098624
0.5168860172315141
0.4473855432862051
0.4463223934631293
0.399203540279006
0.3887453500170107
0.4175913983393191
0.4056392376413558
0.3682887851071601
0.4347438577699727
0.6564041087260726
0.540847666630256
0.4081963579047378
0.366852275068738
0.4074492402898544
0.4929529656324766
0.3231810459759602
0.2722120810978433
0.2431363235670678
0.3237843801892342
0.3419423966463498
0.2895656519329218
0.3547277331651228
0.2548872404615378
0.288588825105233
0.2806302947090741
0.2071936508681829
0.1859326403319572
0.2098656919309947
0.2869512036667244
0.1741817234374873
0.2253229371221873
0.232764323905729
0.2461817248452256
0.1246779987965651
0.1398193441742956
0.1737795006286379
0.1857315289275323
0.2114171227731848
0.2266446587515721
0.1207418289009832
0.1841513678865696
0.2283684707994139
0.2736774537297687
0.1338431976279489
0.1227818055474097
0.231586385677954
0.118788175249944
0.1768249019067956
0.1563684693916755
0.1852718457167991
0.337517813332585
0.1798129751778
0.2475034464746101
0.3910151682753113
0.4344565557648913
0.5404454438214066
0.6092563929441082
0.6322986759257215
0.5715899082017197
0.44646604446567
0.4193439405859338
0.5697511753544483
0.5728828996323314
0.4815179485471305
0.4443687398120898
0.3014603522290011
0.2690230288128065
0.3010581294201518
0.2938465842398075
0.2984722789536585
0.3156821987861963
0.2934443614309581
0.3321164031998082
0.2235129344736887
0.2126239235988015
0.3321164031998082
0.4610615160320104
0.457786140747248
0.3240429519955429
0.3750981074743166
0.3647549704151578
0.3825969546640808
0.3151650551735791
0.2367292240087605
0.284595194807767
0.3473439391781954
0.3281515031011151
0.2366143032049927
0.2562664224971445
0.3663925918580047
0.4444549304127466
0.4440239774051245
0.4729562163280895
0.4473855432862051
0.4400303471033202
0.2962600535006488
0.228885614412031
0.2189447001617216
0.3120046006969229
0.3825969546640808
0.2674140051783404
0.1778304589332574
0.3157109289893075
0.4220447118518565
0.2981275165466932
0.319359796879808
0.1920811680882941
0.2926973762108051
0.375643981290045
0.2999376515899222
0.2370452562169531
0.3203653539062697
0.268333371599807
0.134360341240566
0.1793820221701779
0.2016485897285271
0.2470149006660354
0.1996087454724926
0.2194905739731117
0.2034298621739146
0.2135432900246064
0.24034936169615
0.3014603522290011
0.2635065654771929
0.3166590256138851
0.3073789059787335
0.1856166081237646
0.1309989077542157
0.2362982709968001
0.2905999391581564
0.2992192641738115
0.3486367982097385
0.1507083550491828
0.2078257152845682
0.3149926739679272
0.2651443193191085
0.07615123338240078
0.06695730434790589
0.05296523319871219
0.2288281540101471
0.1889207136072996
0.1911330714637163
0.1981721030393401
0.2924962648063805
0.2638513278884967
0.1152542281632112
0.2005281118982976
0.3860158485523151
0.2104977563473799
0.1547594457528711
0.03951910206044282
0.1679182748817206
0.1929430741078766
0.1559373839806464
0.1667690668527182
0.1213164329154846
0.2386542798514192
0.08324779155944284
0.08342017276509464
0.1156564509720606
0.1860188309369523
0.170245553537567
0.2286557728044952
0.1255973652223703
0.1379804789322939
0.1603906974931837
0.1561097651862983
0.1520013464797946
0.09703875130421184
0.1471744079624503
0.1568568828011814
0.05839543973413457
0.1394745817673303
0.2111010905649922
0.1880588075877171
0.1460251999334479
0.1933740271198372
0.08143778891094412
0.01581595826847553
-0.01541469671683281
-0.02561424896864697
0.02567074811332419
0.01262683978824257
-0.00308904340445472
0.04667318683890317
-0.003836094824142097
-0.02345941771798696
0.08186874192290464
-0.06454486254814396
0.09425178943329389
0.01871784093882293
0.05437307923355755
0.1083875115893667
0.1050834061058316
0.2048952348058398
0.1398768045761797
-0.005473782466523277
0.02851510418659178
0.03974894366797877
0.03727808020478768
0.04744890226216741
-0.0979590789828851
-0.01527104570995378
0.03161809826570221
0.09907866175544229
0.07867955724313741
0.03595649097447183
-0.05457515189518893
-0.1062336415915749
-0.01877626259791349
-0.03262461654503225
0.08115042070632837
0.1531792847119083
0.1275224210693671
0.04026615348013033
0.02759573776078686
0.04517915020340114
0.07528932735847975
0.1160012133790259
0.1228967263511777
0.1561960881860236
0.1306828755460231
0.06365319886870922
-0.00199729577733622
0.01662047008570846
0.04555264281347764
-0.01305875405740975
-0.02762542922110465
-0.0610683758589569
-0.05063898199960705
-0.01598930073133401
0.03595649097447183
-0.04558233426945708
0.02604424072340081
0.111921392476565
0.07457100614190361
0.03931799065601825
0.08543135301321397
0.048425729085518
0.06253272103847961
0.05017833753166709
0.05491895304928598
0.07847844583871272
0.02009689057536114
0.1189318262524846
0.1359119044774866
0.1185296034436352
0.1892080156167195
0.150737085252294
0.1118639320746811
0.01208096597251414
-0.04285289900429588
-0.08931102376845698
0.0885056168892133
0.01317271359963264
0.0117935977678984
0.03279603649347738
0.02888859679666828
0.02478004569109613
-0.09318973326649331
-0.08017455514018446
-0.03363023977102822
0.1155415301682926
0.0182868217316665
0.0897122853200997
0.0682788935825602
0.138555082946795
0.1366876198964125
0.07029007383501788
0.1023827010394432
0.021878229220283
-0.03121677051018689
0.006248536628242499
0.07181284067363115
0.05204586677724562
0.07264601649444094
0.08933879271002308
0.1297059163236038
0.02388940946840233
0.08683919904805934
0.06934197721044019
0.09795811772567842
0.1717682541766459
0.1640970257855684
0.1609079735048697
0.03908814905282079
0.04150155211412786
-0.001365231360951131
0.03900195844782565
0.07126696685790274
0.01205223577374137
0.01633316808062709
0.1559661141837576
0.1203108758890228
0.09723986270863655
0.1029860352527171
0.03836989403144044
0.07083601384594222
0.1663955742426417
0.06256145124159072
-0.04440432984214754
0.03431880333209065
0.005357834206014317
0.02943453680759261
-0.06845230224495306
-0.1155424914254994
-0.08557596527296132
-0.1496462988823823
-0.04400210703329827
0.01190851857166631
0.000100075075778248
0.06244653043782282
0.05695886350051643
0.0934186136124841
0.1173803954146328
0.1843812094941054
0.09548725426682581
0.1448759919044455
0.05190221577470493
0.06615279253067297
0.09551598446559857
0.162947817756566
0.2581913459450728
0.207739524679573
0.1280970250838684
0.2129112256082212
0.1682917674917973
0.1412845844158289
0.06531961670986318
0.01409208002543757
0.09818795933321424
0.01581595826847553
0.07508821595405517
0.1055144253173264
0.03736427080978282
0.1032446732585601
0.06184319622021051
0.07957025966536548
0.04127171050659204
0.196160988990755
0.254628668655229
0.2172783485157637
0.2324482916975364
0.1813931362187627
0.07821987403240412
0.08956863431755901
0.1246779987965651
0.155362779966145
0.1449909127082136
0.1615687681200278
0.04509295960274435
0.08643697623921007
0.1243332363895999
0.1380379393341778
0.1091919572114038
0.07888066864756199
0.006593299035207878
0.1402215669874833
0.1764226790936081
0.09836034053886616
-0.006536799890530534
-0.03983609552584211
0.01906260335012665
0.06802032177625161
0.1240459343801801
0.1470594871586823
-0.0107028113979867
-0.01863261159537281
-0.08810435533757069
-0.06940039886953075
0.01417833682562861
-0.08336367362041743
0.0170226928988962
0.0175972969133974
-0.01107630400806319
-0.02710821940895309
0.05129888155709262
-0.0148113624992205
0.001507921110623487
-0.09761431657591971
-0.1151689988154229
-0.08212827498641989
0.04124298030348079
0.1224657733392171
0.1196213510707537
0.06371065927059312
0.1253962538179454
0.02963564821201731
0.01346001560905235
-0.03213620313552619
-0.09020172619068516
-0.02561424896864697
-0.01779936957502864
-0.07589362283329885
-0.0259590113799507
0.002053794922013564
-0.02705075900706907
-0.01794302057756945
0.03773776341985944
0.02449274368601477
-0.005301335061337096
0.05609695747659552
0.01934990535520802
0.08336271236321076
0.05262047079174682
0.063681929067482
0.07342179811290121
0.1057442669205239
0.04428844778117296
-0.0560979187338022
-0.04664541789733707
0.04793731567167347
0.0179707895234739
0.02095886279447808
-0.0156732685231414
0.06276256264601543
0.100745013397062
0.05075294154616829
0.02357337726020972
0.02210807082781881
-0.05414419888756675
-0.02840114464003054
-0.1112328289198409
-0.1071817382161527
-0.01521358530806977
0.1077554471729815
0.05247681978920613
0.02397560007339746
-0.01863261159537281
0.0005597582865114124
0.07813368343174733
0.2412399979188437
0.257473090928031
0.08344890296386742
0.07801876262797942
0.08350636336575143
0.1028711144489492
0.1001704093825608
0.05032198853420777
0.09425178943329389
0.09531487306117388
0.1730036528106434
0.2431363235670678
0.1971378158141055
0.1051408665077155
0.03951910206044282
0.02966437841512843
0.08678173864617544
0.07210014267871252
0.008259716876361831
0.05043690933797568
0.05032198853420777
0.1421177602366387
0.05086786234559772
0.04802350627666861
-0.03831339488676321
0.2049239650089511
0.260461164199035
0.2699711254373841
0.2816645819343084
0.2875832680831096
0.09037314613479194
0.2422168247465325
0.2579327741387643
0.2075384132751485
0.1257984766267949
0.1657060494243726
0.0939932176269853
0.09439550663536896
-0.0009629423525674792
0.01199477537185748
0.2441993409954134
0.3446431679122725
0.2752001543688476
0.3041611234949239
0.3722536852058532
0.243653467179685
0.2109861697612241
0.09054552734044387
0.1830883504625623
0.2030563695638382
0.1370323823077161
0.1382965111404865
0.1302806527371739
0.1205981778941042
0.1674011312691034
0.2765504738066129
0.2498018625326149
0.3125218767042705
0.2875258076812257
0.2739647557391884
0.1780029725336397
0.1697284099249496
0.1433245610622554
0.1782040839380643
0.05733235611059305
0.2371601770163828
0.148553589993719
0.1671138292596837
0.0155861166609396
0.03903068865093676
0.09565963546813926
0.04647200923494422
0.1088759250032112
-0.01429421888660319
0.01805698012413069
0.08181128152102062
0.2878131096863071
0.3105968208572736
0.2905424787562723
0.2814347403267726
0.2641098996948054
0.2464402966515343
0.1942933935413038
0.1626030553496005
0.05121269095643583
0.2294314882234211
0.2471298214698034
0.06336589685928939
0.1817091684269553
0.2682471809991502
0.2178529525346031
0.1309127171535589
0.05282158219617151
0.08054708649305441
0.0325949250890528
0.1751585502608377
0.2496869417331855
0.2029127185612975
0.1122374246847576
0.1645567089963017
0.1673149406684466
0.06753190836674555
0.09611931868321101
0.1088471948001
0.01894768254635874
0.02555582731389475
0.0103570877294763
0.1270052774567499
0.102555082245095
0.1065774427456721
0.05649918028978326
0.05825178873159388
0.03293968749601806
0.001220619101203777
-0.06563661017526233
0.04627089783051952
0.1093930686158285
0.05983201597209117
0.01874657114193404
0.00613361582447459
0.04221980713116973
0.06448644088905327
0.008805590692090255
-0.04518011146060781
-0.06144186846903352
-0.01906356460733332
-0.01779936957502864
0.01478167104324105
0.04290939814897322
0.04388622497232369
0.01199477537185748
0.08158143991782314
0.06468755229347797
0.07232998428624846
0.07143934806355466
0.1871969015637961
0.03963402286421086
-0.01320240505995044
0.03923180005536146
-0.001192850159637676
0.006478378235778316
0.05951591756436419
0.1461975811390999
-0.01627666893594975
0.01116153335151331
0.08301794995190703
0.03564039256674497
0.05195967617225048
-0.02604520198060748
0.06928451680855617
0.08385119197225108
0.03727808020478768
0.04854064988928591
0.1128408912971003
0.1411409334089499
0.07646726559059339
0.1161448643859051
0.04201869572674503
0.1518001026806396
0.01029962732759228
-0.0359574522316785
-0.03302683935821987
0.0698303906242846
0.1664243044414146
0.06261891163913627
-0.01515612491052422
-0.03207874273364218
-0.02130458646298847
-0.03179144072422234
-0.119277549920995
-0.08296145080722968
-0.05816655938814389
-0.02641869459068398
-0.06891198545568634
0.00461084898586132
-0.05084009340403162
-0.01768444877126073
-0.03785364547649555
0.002858240544050577
-0.01415056788406251
-0.09235655744568352
-0.09744193537026778
-0.1037053177265001
-0.1026996945048425
-0.1511690657166571
-0.01891991360045429
0.003001891546591259
-0.1176685924773866
-0.1858187469849302
-0.0973844749683839
-0.07141157911765009
-0.1011195334638795
-0.09488488130642016
-0.02466608614887324
-0.06233257089126158
0.00426608657889594
-0.07962868132445604
0.04262209613955339
0.0530801540024801
-0.03558389342206762
-0.006077116679797246
0.001076901899128716
-0.08138128976626678
-0.1491578854685379
0.08410976377855979
0.0838224617734783
-0.01325986546183445
0.01070185014078002
-0.02848733524502568
-0.08807562513445945
-0.04049695634487282
0.02015435097724515
0.04282320754397809
0.03035390323339753
0.01932117515643524
0.03319825930232678
-0.04428940903837963
0.0173961855089727
0.05506260405182666
0.06293494384732888
0.05394212622159704
0.1752447408658329
0.1777729985313735
0.1328663708045984
0.08864926789175398
0.004409737581436621
0.1032734034616712
-0.004496889439300082
-0.05733331736779972
-0.005990926079140581
0.07686948839944266
0.07244490509001637
0.1079278283786335
0.139503311966103
0.05583838567028693
-0.005646163667836731
-0.03644586564118456
-0.1073829158201117
-0.05279381325460541
-0.002399518590523962
0.09744097411306112
0.03799640142136394
-0.08451294784895408
-0.006364418689217079
0.01346001560905235
-0.05882735400330175
0.03796767122259116
0.1068360145519807
0.03601395137201738
0.02656138433601799
0.0225677540385521
0.0370769688003631
0.04991976572102003
-0.1086757748516548
-0.02110347505856378
-0.08508755186345528
-0.09798780918599621
-0.1262304570954963
-0.1457963195831188
-0.1195648519260764
-0.04630058929083743
-0.166770028109925
-0.05713220596337502
-0.08589206368068832
-0.1261442664905011
0.007369014458472119
-0.04242194599233536
-0.09887851160822439
-0.08905245196214839
-0.07095189590691681
-0.052305399840761
-0.0610683758589569
0.05764845451831992
0.03989259467051945
-0.02150569786741317
-0.05661506234641937
-0.002198407181760917
0.0726748128927481
0.04138663131035995
-0.00464054044617911
-0.001853644774795538
0.08689665944994336
0.04236352433324479
0.02840018338282387
0.1917364056769903
0.1497027980227214
0.05184475537282104
0.05641298968478813
-0.0612694872633816
-0.1101410812883842
-0.1243341976468065
0.007886224270623679
0.08422468458232769
0.02423417187970606
0.04153028231290063
0.1254537142198293
-0.02455116534510533
-0.09017299598757392
-0.01897737400233819
-0.08454167804772685
-0.1028146153086104
-0.06572280077591912
-0.03308429976010389
0.0225677540385521
-0.06457359274691674
0.03799640142136394
0.0619006566220944
0.07198522187494462
0.04098440849717221
0.1054856951142153
0.04647200923494422
0.06273383244290419
0.08152397951593926
0.1617986097275636
0.09451042743913686
-0.1070380872136121
-0.07529028861568642
0.05198840637536172
0.1102550408349454
0.007685112861860635
0.1905870652489194
0.2946510298618444
0.2333963883221142
0.1775144267250647
0.109852818026096
0.05305142380370733
0.08163890031970716
0.1148807355531347
0.2255527787297231
0.2023955749443417
0.2246334123039182
0.1225806941429851
0.02796923037086336
0.01972339796528464
0.01136264475593789
0.07379529072297772
0.1422039508372955
0.2060731730379535
0.1793245617682938
0.1407961710019846
-0.02535567716233826
0.02230918223224351
0.1670563688577998
0.07945533886159756
-0.06991754248214806
-0.04219203818526517
0.1140762899310978
0.04316796995528181
0.09017203473036725
0.1091632270082926
0.02842891358593499
0.01762602711217017
0.06129725620928605
0.1374346051165655
-0.003232694411333748
-0.07431339559280158
-0.02351687811987085
0.1555638913705698
0.00811606587382115
-0.0662974709899547
-0.03337160176518525
0.07626615418183033
0.1156277207689494
0.08525897180756217
0.1183572222379833
0.03670347619028648
0.09361972501690881
0.08534516241255731
0.06164201861625142
-0.05750576476864756
-0.03750888306953029
-0.02446497474444854
0.09491265025232461
0.1459964697303367
0.1380953997360617
0.08727015206001985
0.1426349038492561
0.1706765065495274
0.177227124715645
0.08859180749420843
0.03673220639339773
0.1210865913079487
0.1951840297683358
0.09962453557117072
0.008776860493317482
-0.04204838718272448
0.008317177278245724
-0.04796700713199139
-0.005272604862564323
0.02127489500267068
0.09965326576994349
-0.0006181799456021002
-0.02762542922110465
-0.007456166316335456
0.01843047273420718
-0.06198780848429621
0.02860129478724845
0.1396756931717549
0.03325571970421067
-0.03612983343299195
0.04825334787986608
0.03213524187831952
0.0527066613924036
0.04578248442101346
0.01975212816839576
-0.0560979187338022
-0.1366311207560735
-0.0553222033148763
0.008575749084554314
-0.02567170937053086
0.09278654919609902
0.1657922400293677
0.03535309055732513
-0.00498530285314449
0.04589740522044302
0.07982883147167406
-0.02989518127987104
0.0270497977498624
0.05302269360059621
0.001852683517588866
-0.1787795830102377
-0.07230221534034389
0.01469548043824592
-0.01121995501060388
-0.06029266044003113
0.1015207950155222
0.1574889472175666
0.1571729150093741
0.1017219064199468
0.134848887049141
0.1713373011690236
0.0425359055388966
-0.01107630400806319
0.067646829166175
-0.006192037483565155
-0.08054804775026107
-0.03182017092733359
-0.09910835321142174
-0.04920247196118482
-0.06526311756518584
-0.0113923362162558
0.0514425325596333
0.003634022162510728
0.05615441787847942
0.1251089518085257
-0.004008476029794022
-0.03256715614314824
-0.03176271052544957
-0.04727748231372228
-0.115858523633692
-0.07629584564214813
0.0671871459554417
0.02012562077847226
-0.1300517061873103
-0.04230702518856745
0.0579070263246285
0.01733872510708868
-0.03440595518995411
0.03064120523847902
-0.03934768211633605
-0.03044105509126099
-0.09520091351461264
-0.05066771219837982
-0.06669969379880397
-0.1104858436996879
-0.05201809783134117
0.008317177278245724
-0.006421879091100972
-0.007312515313794774
-0.09063267920264567
-0.11674922605592
-0.1133589299717281
0.03647363458708913
0.06069392199167373
0.0544018094366688
0.07658218639002294
0.1234426001669062
0.1332685936134478
0.08689665944994336
0.06899721479913647
0.0518160251697098
-0.09002934498503323
-0.1194499311223085
-0.1382975385972274
-0.068308585042878
-0.06072361345199152
-0.02756796881922063
0.04552391261470487
0.0213036252057818
-0.02432132373756951
-0.03687681865314508
0.08534516241255731
0.01912006375201067
-0.1533238969716556
-0.02150569786741317
0.09746970431617236
0.1064050615400202
0.1102837710380565
0.07051998163774974
0.1251951424091825
0.06465882209036684
0.1742391838393711
0.08890783970240103
0.03681839699405439
0.03785268421928888
0.1637522633786029
0.1488408920031387
0.03181920967012691
0.07744415861347823
0.1440428160836358
0.07790384182421152
0.0006746790902794443
0.06319351565797594
0.117868808824139
0.05500514364994277
-0.07359514057575969
-0.0783357560933787
0.05285031239494428
0.01455182943570511
-0.02587282077929391
0.1567994224036359
0.2423030153471893
0.1993500412714538
0.1830883504625623
0.153294205515676
0.2445728336011516
0.2669255917644962
0.3922218367061976
0.341712555038814
0.2096933107296811
0.1765088696986033
0.2021082729392603
0.2243748404976098
0.08744253326567178
0.07735796800848309
0.1330962124077959
0.02420544167659493
0.07856463643936938
0.1276373418731351
0.09428051963640513
0.05595330647405485
0.01518389385209032
0.01986704896782532
0.1216900579202912
0.07712812640528562
-0.01578818932690931
-0.03779618507461165
-0.02386164052683623
0.07046245504066981
-0.001020402754451372
-0.03658951664372524
0.1026700030445245
-0.01305875405740975
0.05405704702536495
-0.05595426773126151
0.0434265417615904
0.138526352743684
0.03414642212643885
0.04336908135970639
0.01733872510708868
-0.02383291032806345
0.0856037342188659
0.1043651510887897
0.08962609471944291
0.1146508939455989
0.0638543102731338
0.01541373545962614
0.01426452743062375
0.01314398340085987
-0.07618092483838022
0.02920462900486089
-0.03426230418741343
-0.08948340497410891
-0.09439646789257562
-0.08905245196214839
-0.02032769344010362
0.05770591491586546
-0.03388881157733681
-0.04463423764921774
-0.03061343629691292
0.008345907481356966
-0.05012183838698975
0.02159092721086316
0.1152254979601002
0.03592776077136071
0.01328763440340055
0.01426452743062375
-0.01343224666748625
0.03541055095920915
0.08813212427913679
0.1270627378586338
0.1490132732087906
0.0544018094366688
0.1292462331128708
0.09959580536805961
-0.002543169593064643
0.05925734575805559
0.1097378972223281
0.03641617418520512
-0.03225112393495563
-0.001279040760294342
0.2390852328633796
0.1446174200981368
0.06233160963405491
0.02469385509043934
0.03500832815035976
-0.01593184032945012
-0.07597981343395564
-0.01340351646437513
0.02176330841651509
0.04063964609020683
-0.05822401979002778
-0.07770369167699349
-0.02865971644633913
-0.03207874273364218
0.02535471590513158
-0.05282254345337818
-0.06885452505380246
-0.09023045638945794
0.02975056901578522
0.0672733365560985
0.04081202729585875
0.04394368537420758
0.02024054157790182
-0.01969562902371854
-0.005416255865105005
-0.004353238436759401
-0.0004457987399501755
0.08287429894936622
0.02414798127904939
-0.05741950796845639
-0.09683860115699382
-0.004238317632991369
-0.03633094483741665
0.3463669799557762
0.1686077996999897
0.1539550001308342
0.1315447815699441
0.03110088845355066
0.002283636529549381
0.0743124343355949
0.05825178873159388
-0.008720361348640137
0.02406179067405425
0.1027561936495197
0.05428688863290089
0.09916485235609908
0.1286141686964856
0.08933879271002308
0.03699077819970632
0.1876565847745294
0.05715997490494113
0.06425659928151746
0.02391813967151357
-0.01337478626560236
-0.01518485510929699
-0.08419691564076159
-0.1059176093833824
-0.1764236403508147
-0.07801972388518609
-0.003979745826682778
0.05853909074101372
-0.055523314719301
-0.07146903951953411
-0.02785527082864047
-0.05874116340264509
-0.04736367291437894
-0.06885452505380246
-0.07925518871437953
-0.105515386574533
0.001594111711280276
0.04184631452109323
0.06411294827897678
0.06391177067501781
0.01713761370266411
-0.007686074119067307
-0.002916662203141265
-0.07629584564214813
-0.1172950998673101
-0.16424170424485
-0.1125257541509183
-0.09939565522084158
-0.1093365694711511
-0.0664123917937226
-0.111864959531422
-0.1697580351857331
-0.09827511119107769
0.006104885625701818
0.03219270228020341
0.04210488632740183
-0.03857196669741027
-0.0895695955747657
0.142548713244261
0.06238907003593893
0.005846313819393104
-0.07468688820287819
-0.04925993236306871
-0.006450609289873745
-0.007542356916992245
-0.02170680927183787
-0.02187919047748967
-0.008634170743645002
-0.04144505296945051
-0.01170836842444841
-0.02980899067487591
-0.04368607482510566
0.02391813967151357
0.0302677126284024
-0.02515456575791368
-0.1142783625927291
-0.117410020671078
0.04127171050659204
0.03535309055732513
0.09278654919609902
0.1328089104027145
0.1077267169698704
0.1157713717758286
0.1300794089336806
0.009006702096514829
-0.0263325039900272
-0.05187444682880048
-0.01854642099471614
-0.01015693758225827
0.03538182076043638
0.004151165775128031
-0.03845704589364225
0.01202350557063025
0.04092694809528819
0.02595805012274402
-0.06741794882018431
0.09968199596871627
0.1383827017411431
0.05299396340182343
0.04655819983993935
0.01524135425397434
-0.02768288962298866
0.002973161347818486
-0.09810272998976412
-0.08382342303068496
-0.03383135117545292
-0.119220089519111
-0.09816019039164814
-0.04845542054583579
0.01193731496997346
0.1490994638094474
-0.004180857235445823
-0.04362861442322177
-0.02337322711299182
-0.003146503806338612
-0.08370850222691706
0.0318766700720108
-0.05147222401995109
-0.08020328533895724
0.0009045206934767914
0.05638425948601523
0.0179707895234739
-0.02828622383626263
0.0326523854909367
0.07092220445093736
0.06422786908274468
0.009724957117895177
0.03420388252832274
-0.001250310561521569
0.06181439982190335
0.1420890300335277
0.05606822727782275
0.09112013135494507
0.1460251999334479
0.08497166980248069
0.008748130290206239
-0.02834368423814653
-0.1537261197805049
0.01486786164389772
-0.008777821750524153
0.02621662192905262
0.08359262016594247
0.04489184819831966
0.06523342610486804
0.02331480545390113
-0.006134577081681262
-0.007800994922835215
-0.07008992368779998
0.01389096862101287
-0.006134577081681262
0.03736427080978282
0.08232842513363779
0.0440011457760916
0.01075931054266392
-0.005904735474145445
-0.06517692696452917
0.07574901056921303
0.08339144256198353
0.06414167847774954
0.05049436973985957
0.08632205543544216
0.1620284513350994
0.09336115321060022
0.2415847603301475
0.08669554804551866
0.01213842637439816
-0.04793827692888014
-0.0528800038552622
-0.07189999253149462
0.04132917090847593
0.09603312807821587
0.09706748150298462
0.07379529072297772
0.142548713244261
0.04951754291217076
0.09152235416813269
0.04483438779643576
-0.03885926870249164
0.02860129478724845
0.08816085448224792
0.04578248442101346
0.1211727819086055
0.03624379297955319
0.01259810958513145
0.05333879200832307
0.03032517303028641
0.01300033239831907
0.07103712525036691
0.01822936132978249
-0.01323113525872321
-0.04187600597707268
0.02696360714920574
0.03730681040789892
-0.03052724569191778
0.1351649192573333
0.1979709916349153
0.1212877027123733
0.1455080563208307
0.2285983124026113
0.3543255103562734
0.2394299952746834
0.164298137189993
0.1692974569129892
0.1564546599923323
0.27847552965361
0.2013038273172235
0.1513691496686793
0.1200235738796031
0.1392734703629057
0.09887755035101772
0.1265455942416782
0.1957587661775673
0.1728887320068754
0.1232702189612542
0.04290939814897322
0.04242098473512869
0.08149524931282801
0.04095567829839943
0.1528345223006044
0.3326910072143095
0.229603869429073
0.1092781478120605
0.1258847996265202
0.05494768324805875
0.002513478132746852
-0.0251832959610248
0.08497166980248069
0.1059166481261758
0.08778729567263703
0.07942660866282479
-0.09827511119107769
-0.05486245390460875
-0.08040439674338193
-0.1452504457717287
-0.08462786864838363
-0.03745142266764628
-0.05437404049076423
0.03696204799659519
-0.04463423764921774
-0.02848733524502568
-0.05951687882157086
0.02730843575570537
0.03736427080978282
0.07172665006863602
0.2263286265433794
0.2557491464854588
0.1089046552019839
0.1924833908971435
0.0696580094186328
0.1004864415907534
0.1008599342008299
0.04658693003871212
0.01943609596020315
0.0579070263246285
0.05457419063798225
0.1440140858805245
0.05187348557159382
0.06678492314659244
0.05083913214682495
0.07080728364716944
0.004783230191513121
0.07132442725978676
0.0107305803395528
0.1755607730740255
0.07638107498559825
0.1274362304643719
0.08109296030444436
0.2366717636068766
0.1836629544770634
0.1502486718384495
0.247675827680262
0.3761611249026622
0.3176359848363043
0.2481067806922227
0.08887910949928979
0.2526462848054168
0.2439407691847664
0.1780891631342962
0.1659358910319084
0.2550883518659623
0.1491856544101039
0.09861891234517475
0.1089046552019839
0.2116469643763823
0.1942933935413038
0.1221210109322518
0.1445886898950258
0.10991027842798
0.128872740502794
0.1143635919361792
0.2061593636386103
0.1401928367843721
0.1399917253799475
0.1447610711006778
0.03104342805166676
0.0832190613563316
0.1832894618669869
0.0791105102550978
0.06149836761371075
-0.01958070821995063
0.09910739195421507
0.09723986270863655
0.03337064050797858
0.0006746790902794443
0.160764322502329
0.1128121610983274
0.01423579722751263
-0.05604045833191818
0.02796923037086336
0.009552575912243252
0.2352639837672272
0.2585935687539221
0.1087610041994432
0.2068488884568793
0.133182403012791
0.0485981102911698
0.08163890031970716
0.04586867502167025
-0.06580899138091426
-0.0993094646201849
-0.1171801790678806
-0.1780613279931959
0.0180857103272418
0.1093068780108333
0.1591552988635248
0.1602183162875321
0.1810483738117975
0.09373464582067671
0.04644327903617144
0.1472605985631071
-0.02334449691421905
-0.03205001253053105
0.004955611397165045
-0.05945941841968697
0.001450460708739595
0.0400937060792825
0.004697039590856455
-0.003634983419717399
0.1120937736822169
0.03997878527551459
0.02075775139005338
0.1015782554174062
0.09014330453159447
-0.003261490809640901
-0.009409886166909243
0.04262209613955339
-0.03679062805248829
0.1129558121008681
0.07049118523944259
0.03839862423455168
0.1104848824424812
0.1007162831982892
0.1185583336424081
0.08853434709232454
0.1131856537084039
0.01584468846724831
0.05273539159551485
0.08244334593740583
-0.09063267920264567
-0.008547980142988213
0.1442151972849493
-0.03391754178044805
0.01265556998701534
0.01495405224455451
0.01538500525651502
-0.002887932000030022
0.1601608558899863
0.0487992216955945
0.04474819719144062
0.07606504277740564
0.09060298774232776
0.1217762485252863
0.1066061729444449
-0.01096138320429529
-0.01271399164610603
0.106433791738793
0.007656382663087861
0.1067785541500967
0.1053420441116746
-0.09425275069050057
-0.007025213304374942
0.01595960927101622
-0.008749091547412911
0.01894768254635874
0.0436276531660151
-0.03538278201764305
-0.002859201801257249
0.0131152532020871
0.05333879200832307
-0.02690710800452839
0.1217475183221754
0.07391021152240727
0.02840018338282387
0.07638107498559825
0.09887755035101772
0.01547119586151016
-0.008749091547412911
0.04015123267636242
-0.01808667158444847
0.0332269895054379
-0.01860388139660004
0.06629650973274803
-0.0149262833029884
0.05009214692667195
-0.007686074119067307
0.05951591756436419
0.06342335726117329
-0.02251125489387488
0.0101559763250516
0.008719400091433465
-0.01303002385429863
-0.01205319703094804
-0.0134897070650318
-0.07733019906691699
-0.1026422341029584
0.0683938805858625
0.05040817913486444
0.1584083136433716
0.0878735524728282
0.07750161901536212
0.07382402092175049
0.1466572643498331
0.03546801136109305
-0.04098536975437888
0.0696580094186328
0.02437782288224674
0.009351464507818678
-0.06520565716330194
-0.1337867646828059
-0.02716574601037136
0.01843047273420718
0.0116212165622466
-0.02834368423814653
0.02535471590513158
-0.04049695634487282
-0.1437564091318883
0.06845134098774638
0.01673539088947637
0.004553388583977303
0.07741542841036698
0.008460828285124875
-0.01300129365552574
0.0146380200363619
-0.0236892593211843
-0.12396070503673
-0.1248514074589581
-0.04130140196257148
-0.1089630768610746
-0.04535249266625961
-0.03403246257987749
-0.0236892593211843
0.006564568836435105
-0.01394939028010356
0.0009045206934767914
0.008604479287665556
0.04176012392043645
-0.03796863247979784
-0.02863098624756636
0.03839862423455168
0.05356863361585889
0.06802032177625161
0.04385749476921245
-0.01196700642595291
-0.05448896129453214
0.004754499992740348
0.02799796057397447
-0.03328541116452858
0.0006459488871682012
-0.138556110403536
-0.1028720757061559
-0.004726731046835899
-0.052305399840761
-0.08155367097191869
-0.07238840594533903
-0.07632457584092089
-0.07649695704657282
-0.01127741541248789
0.01509770325143353
0.03342810090986259
0.1321193855844454
0.09738351371117722
0.02090140239693253
0.01018470652816272
0.004955611397165045
-0.1098825094820754
-0.02334449691421905
0.03041136363528155
-0.0669869958082238
0.007713843064971754
-0.00935242576502535
0.07207141247993974
0.08589110242348165
0.1177251578215983
-0.03805482308045462
-0.05184571663002772
-0.07031976529099733
-0.02070125224537616
0.1393309307647896
0.03736427080978282
-0.02693583820330116
-0.06250495209691351
0.02552709711078351
-0.1066358644004243
-0.05382816667937428
-0.01219684803348872
-0.1407396718573073
-0.1825146415057334
0.01469548043824592
-0.03773872467706611
-0.1326087602554965
-0.1042511915422285
-0.09238528764445629
0.02147600641143373
0.08071946769436786
0.07232998428624846
-0.1066071342016515
-0.05994789803306575
0.005875044018165877
-0.04500773025495589
-0.01963816862183452
-0.001451421965946266
-0.1069806268117281
-0.07448577679845349
-0.05339721366741376
-0.103762778128384
0.02555582731389475
0.0335430217136305
0.01216715657750928
0.02920462900486089
0.08965482491821569
0.006938061446511604
0.06336589685928939
0.09244178678913363
-0.06580899138091426
-0.002801741399373356
0.2166174215015371
0.1240172041814072
0.07692694880132667
0.02555582731389475
0.01205223577374137
-0.01234049903602941
0.07968518046913338
-0.01765571857248796
-0.04276670839930074
0.08663808764363465
0.01912006375201067
-0.09902216261076507
0.04647200923494422
-0.05423038948822355
-0.0992520042183009
0.063681929067482
0.005329104007241544
0.01070185014078002
0.1944370445481828
0.1340730392354847
0.08675300844740255
0.01544246565839891
-0.04747859371814685
-0.06868214384815054
0.06526215630797917
0.08290302914813899
0.02472258529355058
0.1723715883942582
0.0568726728955213
0.07008896243059332
0.06546326771240386
0.07491583474840324
-0.02113220525733667
-0.08141001996937802
-0.02745304801545272
-0.07348021977199179
0.03957656246232685
0.09091901995052036
-0.07281942515249545
0.002714589541509896
0.0547753020467453
0.02549836691201074
0.05029325833109653
0.01458055963447801
-0.07060713349995154
-0.03101565910576219
0.09853272174017962
0.0261017011252847
0.0725598258894458
0.150162481237793
0.06934197721044019
-0.009898365775949682
0.04730525125528838
-0.05675871335329852
-0.126431568499921
-0.1090205372629585
-0.02363179891930041
-0.06023520003814711
-0.06204526888184175
0.05845290013601858
-0.06388400172911325
0.02248156343355697
0.02319988465447157
0.03681839699405439
0.0731919565053654
0.06916959600478827
-0.01242668964102454
0.03842735443332445
-0.02980899067487591
-0.05150095421872399
0.01897641274513152
-0.01093265300118417
-0.05408673848568286
-0.02995264167741659
-0.009927095979060802
-0.07224475493846
-0.02963660946922398
-0.07733019906691699
-0.1137611527805775
-0.106118720787807
0.01768348751405406
-0.001652533370370964
0.02156219701209039
0.05557981386397822
0.14269236425114
0.1330100218071391
0.167602242673528
0.06586549052125314
0.09703875130421184
0.1555351611717969
0.06029169918282446
-0.05991916782995451
-0.0152997759130649
-0.108704505054766
-0.1099974302858434
-0.1338729552834627
-0.02748177821856397
-0.01133487581437178
-0.01863261159537281
0.05534997225644241
-0.08678269990338212
-0.07273323455183879
0.04221980713116973
-0.05540839391553309
-0.005215144460680307
-0.004008476029794022
-0.002140946784215371
-0.03250969574560269
-0.001164119956526433
-0.005157684058796414
0.02920462900486089
0.1124959964910663
0.09804430833067355
0.0928440095979829
0.1126109172948341
-0.01142106641502857
0.2213294392194517
0.1967068628021451
0.1430658568612165
0.07029007383501788
0.1656485890224887
0.1164896267928704
0.1118064716771355
0.2182551753434525
0.08841942628855663
0.1656773192255999
0.067646829166175
-0.1617995709847702
-0.07928391891749077
-0.002945392401914038
-0.005301335061337096
0.01549992606028293
0.08928133230813919
0.09594693747755909
0.02977929921889634
0.07264601649444094
0.007598922261203846
0.009092892701509965
-0.01386319967510842
-0.03598618243045128
-0.08497263105968736
0.03273857609159349
-0.02860225604445512
-0.08919610296468906
0.1405950595975598
0.04273701694332129
-0.01328859566060722
0.09451042743913686
0.05365482421651568
-0.01630539913472252
0.03788141442240012
0.07773146061855959
-0.03069962689756959
0.01880403154381806
-0.07959995112568326
-0.15941483192704
0.05322387120455516
0.03607141177390139
0.02538344610824283
-0.09867733400426532
0.08479928859682889
0.006420917833894301
0.03041136363528155
0.0885056168892133
-0.005588703270291186
0.008834320890863027
0.0826444573418304
0.04316796995528181
-0.08939721436911377
-0.08459913844961087
-0.1321203468416519
-0.1897548506853161
0.01782713851659474
0.008230986677589059
-0.02185046027437855
0.02124616480389791
-0.006421879091100972
-0.0309294685051054
0.005501551408089378
0.02840018338282387
0.01383350821912898
-0.002026025980447463
0.001191888902431004
0.009954864920626904
-0.03713539045945367
-0.02584409057618279
-0.004267047836102612
-0.04845542054583579
-0.074112284188377
-0.07284815535560669
-0.01989674042814311
-0.03101565910576219
-0.02613139258560262
-0.09695352196076172
-0.1717404852350797
-0.0833062132185334
-0.1193637405216518
-0.1157436028299241
-0.1270349689127293
0.01274176059201048
0.1345328548409484
0.1132143839071768
0.02113124400013
0.001766492916932201
0.06629650973274803
-0.0152997759130649
0.01768348751405406
0.2062455542436054
0.1280682948807572
0.1272925794618313
0.09801557812756231
0.06017677837905655
0.05546489306021031
0.05302269360059621
0.06419913887963356
0.06296367405044012
0.1278959136794436
0.2117044247782661
0.1025838124438679
0.09361972501690881
0.1690100225088391
0.130855256751675
0.1815655174244147
0.1812207550174494
0.06560691871494455
0.02495249309628231
-0.03992228613083724
0.04943135231151397
-0.01346097686625903
0.06287748344978333
0.09801557812756231
0.06445771068594215
0.1065774427456721
0.1586956156484529
0.1207705590997561
0.08942498331501822
0.03601395137201738
-0.02983772087798702
0.04586867502167025
0.004294816777668713
0.02929088580505193
0.07184157087240393
0.07445608533813571
0.02498122329505508
0.02750954716013007
-0.01779936957502864
0.0107305803395528
0.01414960662685584
0.07597885217674898
-0.04147378316822328
-0.02345941771798696
-0.02366052912241153
0.1016069856205173
0.1557650027793328
0.1454218657158356
0.1535527773219848
0.05782083571963337
0.01607453007478413
0.1876565847745294
0.07287592429717279
0.02538344610824283
0.07672583739690197
0.06118233540551814
0.01587341867035943
0.06394050087379059
0.1255399048204861
0.1216900579202912
0.1413133146146018
0.2070212696625313
0.1066636333463288
0.08215604393232434
0.0987051691453658
0.1451920241126382
0.1336995466254082
0.09735478351240445
0.1963908305939525
0.1316884325724848
0.1023539708363319
0.02457893428667143
0.1303381131390578
0.05397085642470828
0.1102550408349454
0.09252797738979031
0.04164520311666854
-0.009294965363141333
0.1528919827024885
0.2054698388203411
0.1756469636746822
0.1550467477579524
0.1241321249851753
0.1014633346136383
0.07468592694567151
0.007598922261203846
-0.08465659885149487
-0.04115775096003068
0.008748130290206239
0.09686637009855992
-0.003175234009449855
-0.07284815535560669
-0.1073829158201117
-0.123903244634846
-0.102958266311151
-0.04359988422011053
-0.06988881227903682
-0.08195589378510644
0.1100826596292935
0.07913924045820904
0.1704179347432187
0.1454505959189469
0.09554471466870981
0.09402194783009654
0.07112331585536205
0.0624178002347117
0.04900039929955345
0.09810176873255745
0.1765375998973759
0.1149956563525644
0.2085728328994516
0.17576188447845
0.1981433728405672
0.1112318676626342
0.02710725815174642
0.0400937060792825
0.01799951972224667
0.02228045202913239
0.006794410443970922
0.02179203861962633
0.07327814711036054
0.001823953318816093
-0.03279699775068405
0.07606504277740564
0.0958032864750184
0.1448185315025616
0.09649281129328752
0.05161491376528522
0.007742573263744527
0.1015782554174062
0.02966437841512843
0.07020388323002275
0.03006660122397782
0.06598041132502104
0.09594693747755909
0.104164039684365
0.1792671013664099
0.2060731730379535
0.1489845430056793
0.04397241557298048
0.1087035437975594
0.06155582801559476
0.0532526014076664
0.07494456495151448
0.07681202799755876
-0.02547059796610629
0.05422942823101688
0.08818958468102069
0.09836034053886616
-0.06917055726199493
-0.02693583820330116
-0.01495501350176118
-0.01774190917314475
-0.005071493458139626
0.07115204605413483
0.1089621156038679
0.07419751353182699
0.06526215630797917
0.1233276793631381
0.2108999791605676
0.0467593774438983
0.03451991473651535
0.1060315689299437
0.06813524258001953
0.07948406906470869
0.1675735124747553
0.1050834061058316
0.1082438605868261
0.05520625505436734
0.1313149399624083
0.08623586483478538
0.2603462433952673
0.2047228536045265
0.1915352942725657
0.1409398220045253
0.135595872269294
0.1254249840167183
0.07730050761093754
0.1429796662562214
0.1885472209972231
0.1353947608648692
0.1070371259564054
0.1256835558230268
0.09373464582067671
0.1791521805626421
0.1384401621430272
0.1351361890585607
0.07189903127428794
0.07106585545347816
0.1155989905701767
0.2148936094580334
0.1119501226796762
0.04112805950405123
0.01912006375201067
0.1420890300335277
0.04224853732994251
0.05736108630936582
0.02483750609298003
0.102296510434448
0.05376974502028359
0.03572658316740163
-0.01527104570995378
0.03394531072201415
0.05216078758101365
0.01547119586151016
0.04589740522044302
0.1300506787349077
0.1061752199324844
-0.01053043019233477
0.1096517066216714
0.02095886279447808
0.001622841910053049
0.0155286562590557
0.1150243865556754
0.08744253326567178
-0.005904735474145445
-0.01124868520937665
-0.02133331666176124
-0.00685283209872314
0.01963720736462785
0.09548725426682581
0.1005439019926373
0.05032198853420777
0.03081358644413082
0.04509295960274435
-0.04291035940617989
-0.01027185838602618
-0.0134897070650318
0.01024216692570839
-0.08399580423199855
0.02771065856455477
0.05095405295059286
-0.05009310818387862
0.002025064723240791
-0.01693746355110774
0.03632998358020998
0.02966437841512843
-0.0008767517519106903
-0.0826166884002643
0.03865719604086027
0.1545296041453352
0.1707052367526387
0.05779210552086059
0.1062326803343683
0.0221942614284756
0.1072669675596027
0.05368355441528845
0.03730681040789892
0.05997566697463185
0.146714724751717
0.1263732130403647
0.03256619488594156
-0.06247622189380227
-0.03733650186387837
0.1758193448803342
0.1965057513977206
0.1273500398637152
0.02954945761136052
0.06784794057493804
0.04523661060528503
0.07755907941724614
0.04644327903617144
-0.03773872467706611
-0.055523314719301
0.003461640956858926
-0.0001297665317576926
-0.03078581750256472
-0.01167963822133716
-0.01748333736683616
-0.04696145010552968
0.0010194414972447
0.02891732699544105
0.05770591491586546
0.02498122329505508
-0.02429259353879674
0.04816715727920929
0.06629650973274803
-0.0155008873174896
-0.02897574865453174
0.04664445664013039
0.01213842637439816
0.1000267583800201
0.02920462900486089
0.0211025138013571
0.05606822727782275
-0.01791429037879655
0.1065774427456721
0.05296523319871219
-0.02325830630922391
0.05101157954767278
0.0520171365741345
0.06850880138963041
-0.09005807518380601
-0.03940514251822006
-0.04555360407068431
0.009523845709132133
-0.03394627197922082
-0.06213145948683688
-0.03558389342206762
-0.04443306004525878
0.05914242495428769
0.05624060848347455
0.06118233540551814
0.06009058777839976
0.01512643345020631
-0.01377700907445163
-0.025010914755373
0.05000595632601516
0.157460217018794
0.245233628220648
0.1564833901954433
0.1640970257855684
0.3752704886799685
0.4348300483706295
0.3576008856366975
0.2681035299922712
0.2563238828946903
0.2169623163075711
0.3065457301579237
0.2330228957120377
0.2271043419666437
0.254801049860881
0.2556054954829178
0.175187280463949
0.1841800980896808
0.166855257453375
0.1807036114004936
0.1476054933691411
0.1327514500008304
0.0619006566220944
0.07118077625724607
0.07629488438494146
0.1026412728457518
0.07698440920321056
0.116087403984021
0.1387561943512198
0.1773420455194131
0.1093356082139444
0.1578624398276431
0.2277076761799177
0.2235991250786838
0.1819390100344911
0.2736487235309958
0.2404642824999178
0.2017922407310677
0.2556629558804636
0.2855720216311177
0.2544275572508045
0.205096346214603
0.2149223396611446
0.1488121618000274
0.142577443447372
0.1832607316638759
0.06606660193001618
0.1237873625738714
0.1164034361922136
0.1009174608022482
0.05083913214682495
0.04948881271339799
0.1370323823077161
0.1224657733392171
0.1305104943403714
0.08603475342602232
0.08824704508290471
0.01572976766781875
0.06931324700732895
0.1124959964910663
0.146140120737216
0.07232998428624846
0.1215751371165234
0.2507499591571927
0.03805386182324795
0.0958032864750184
0.1830308900606784
0.1258847996265202
0.2788202920605752
0.1020092084293667
0.09864764254394752
0.01150629575847869
-0.06379781112845657
0.03408896172455483
0.03216397207709229
0.02001069997470435
0.04451835558824316
-0.09962549682837739
-0.1451642551667336
-0.1306550404049227
-0.1378378553821558
-0.07847940709591938
-0.04790954673010737
-0.04724875211494951
-0.0662974709899547
-0.1076989480283043
-0.08971324657730638
-0.05124238241241528
-0.1339016854865738
-0.07865178830157118
-0.04302528020560933
-0.08425437604264549
-0.03914657071191147
-0.07348021977199179
-0.07362387077453246
0.09011457432848335
0.06345208746428453
-0.02190792067626244
0.03110088845355066
-0.06302209570953068
-0.03144661211772271
-0.1264602986986938
0.07977137106979017
0.03716315940535824
-0.002629360193721432
-0.08129503296607574
-0.1322065374423087
-0.1345624801017318
-0.03558389342206762
-0.02736685741479606
-0.001221580358410449
-0.03227985413806687
-0.07937010951814745
0.04124298030348079
-0.001537612566602932
-0.1188753271078073
-0.09594789873476577
-0.07503171680937783
-0.1321203468416519
0.02012562077847226
0.003260529552434229
0.03451991473651535
0.04026615348013033
-0.05061025179649581
-0.02394783112749302
-0.1428083125073105
-0.172458806451656
-0.007571087120103365
-0.06388400172911325
0.009523845709132133
-0.0236892593211843
-0.1769695803660775
-0.08902372175903726
-0.0110188436061793
-0.09675241055199868
0.05083913214682495
-0.01357589767002693
0.04221980713116973
-0.02193665087937368
-0.02957914907167843
-0.02587282077929391
-0.0564139509419948
-0.1577772104841932
-0.1510541449172277
-0.2073095991243536
-0.08865022914896065
-0.04805319773264805
-0.1593286413220448
-0.1157148726311513
-0.1249088678608421
-0.1039926197359198
0.03848481483520846
0.01730999490397756
-0.09890724180699717
0.1379804789322939
0.09416559883263723
-0.03288318835134084
-0.03365896996980099
0.003203002951015956
0.03983513426863543
0.04776493447036002
-0.02776908022364533
-0.0636541601259159
-0.1481522622425419
-0.01475390209733648
-0.01636285953660654
-0.08939721436911377
-0.05336848346430251
-0.1881746896443532
-0.1561682530449231
-0.111864959531422
-0.06845230224495306
-0.04690398970364566
-0.09442519809568686
-0.08744349452287845
0.09554471466870981
0.09919358255921021
0.05262047079174682
-0.03963498412141753
-0.1527204965588473
0.08663808764363465
-0.04029584494044812
-0.04503646045806713
0.01458055963447801
-0.01581691952568221
-0.08382342303068496
-0.001738723971027629
-0.01570199872191418
0.02052784358732165
-0.07715781786126506
0.01216715657750928
0.0593722665618235
-0.08626555629076482
-0.02187919047748967
-0.02541313756422227
-0.1788945038140057
-0.16102378936631
-0.1455090175780374
-0.0417036247757591
-0.05483372370583586
-0.07942756992003146
0.02299877324570853
0.02268267484232001
-0.02820003323560584
-0.01880499280102473
0.07652472599247727
-0.05779306677806727
-0.01506993430552909
0.005300373804130424
0.02865875518913246
-0.01869007199725682
-0.07086570530626013
-0.008375598937336411
-0.06043631144257181
-0.158007052091729
-0.03906038010691634
-0.07661187785034074
-0.07014738408968388
-0.1540996123905815
-0.1203405673450023
-0.02325830630922391
-0.10209636028723
-0.08189843338322243
0.04236352433324479
-0.02742431781667995
-0.04586963627887692
0.008776860493317482
-0.08787451373003488
-0.008461789542331547
-0.03541151221641582
-0.08333494341730618
-0.04354242381822664
-0.2143199667007389
-0.05221920923576587
-0.1176973226804977
-0.1172950998673101
-0.01167963822133716
-0.05012183838698975
0.08442579598675226
-0.003577523017833507
-0.07609473423772356
0.04974738451970658
0.0326523854909367
-0.09462630950011144
-0.0709806261056897
-0.03072835710068083
0.08155270971471203
-0.03552643302018373
-0.02098855425479587
-0.0262750435881433
0.02725097535382148
-0.06692953540633979
-0.04322639161437238
-0.04069806774929752
-0.04701891050741357
-0.009266235160030214
0.0170226928988962
-0.07250332674476859
-0.1201107257418048
-0.1119798803351899
-0.0190348344042222
-0.1352520049200009
-0.09612027994041769
-0.06486089475633657
-0.05072517260026371
0.0161032602735569
0.02052784358732165
-0.04615693828829663
0.08250080633928972
-0.08003090413330542
-0.1003724820441922
-0.07988725313076475
-0.1903582511024628
-0.1122671823446097
-0.2107860196140063
-0.1524331945494276
-0.1436127581293475
-0.1017228676771535
-0.02547059796610629
-0.1007172444554959
-0.02934930746414262
-0.1172089092666533
-0.1438138695337722
-0.1911339665213887
-0.1909041249138529
-0.1451355249679608
-0.1548465976107345
-0.06859595324749375
-0.08342113402230132
0.04201869572674503
-0.08095027055911035
-0.1703901658016527
-0.07603727383583954
-0.1124108333471504
-0.08732857371911042
-0.08003090413330542
-0.1312296444194239
-0.06465978334757352
0.01840174253543441
0.05155745336340121
0.0951712220586332
0.03362927851382155
-0.04121521136191469
0.0320777814764355
0.07577774077232427
0.03793887482428401
-0.02584409057618279
-0.1933749883770439
-0.1409695134648431
-0.2246919001625433
-0.1775729145793515
-0.04650170069526201
-0.02733812721168482
-0.0469327199067569
-0.1017228676771535
-0.1458250497862299
-0.1261729966936124
0.03239381368462811
0.04196123532486114
0.1010898420035616
0.07046245504066981
-0.00814575733413894
-0.05546585431741698
-0.06526311756518584
0.05514879465248345
-0.08913864256280518
-0.1880884990436965
-0.06316574671207137
-0.02762542922110465
-0.1149678874109982
-0.1216622227791909
-0.1495313780786144
0.02710725815174642
-0.1488993136622292
0.02420544167659493
-0.02291354390225853
-0.1262304570954963
-0.05951687882157086
-0.07273323455183879
-0.1338154948815787
-0.02995264167741659
0.005357834206014317
0.02776811896643866
-0.03822720428610642
-0.1178409736830385
0.02831399278216708
-0.03667570724872038
-0.1524619247525387
-0.1006310538505008
-0.1353094653218849
-0.1019814394834621
-0.0138057392732244
-0.06882579485502956
-0.07049214649664926
-0.1121522615408418
-0.1894100882783508
-0.1278106843316551
-0.02452243514199421
-0.002112216581104128
-0.03667570724872038
-0.162690207207464
-0.107095547615496
-0.0478233561294507
-0.03164778972168166
-0.00277301120060046
-0.0465878912959188
-0.05672998315018728
-0.07738765946880088
-0.1545018352037691
-0.1191338989141159
-0.06158551947157421
-0.0729630761593746
0.009782483714975101
0.1055718857192104
-0.05721839656403182
0.05968836496521202
0.03859973563897637
-0.02311465530668311
-0.1690110499655801
-0.180474731054503
0.01380477801601773
-0.1368035019573869
-0.07684171945353821
0.04256463573766937
0.03882957724651219
-0.02788400102741324
0.1222933921379038
-0.004267047836102612
0.05040817913486444
-0.05285127365215096
-0.04325512181314515
0.008230986677589059
-0.07563505102265179
-0.009036393556832743
0.09416559883263723
0.09821668953632536
0.06342335726117329
-0.02661980599510868
-0.1121522615408418
-0.08227192599329892
-0.0830189112091137
-0.06029266044003113
-0.03702046965568576
-0.0770716272606084
-0.05710347576026391
0.02159092721086316
-0.1337867646828059
-0.125627122877884
-0.1685513667548469
-0.05635649054011078
-0.01802921118256458
-0.04081298855306542
0.02055657378609442
-0.1062049113928022
-0.04173235497453188
-0.06770525082526568
-0.1196223123279604
-0.1178697038861497
-0.1763087195513851
-0.1270349689127293
-0.1352807351187737
-0.1360277865384611
-0.1516862093336128
-0.1817389260868076
-0.2077405521363141
-0.2169919415683545
-0.2553766813321231
-0.1344188290991911
-0.03314176016198778
0.04331162095782249
0.1740093422318353
0.1333260540153317
-0.008806551949296927
0.01693650229390107
0.01578722806970264
-0.008174487532911714
0.02078648159316462
0.01926371475455135
-0.008749091547412911
-0.02345941771798696
-0.1453366363723855
-0.08563342567484535
-0.1146518552028056
-0.09928073441707366
-0.05379943647626303
0.05612568767970665
0.05945845716248029
0.08166763051847993
-0.06876833445314566
-0.03572754442460831
-0.06144186846903352
-0.09244274804634031
-0.05448896129453214
-0.06509073635953404
-0.1355968335265006
-0.05598299793003429
0.04414479677863228
-0.01705238435487565
-0.04707637090929758
0.03035390323339753
-0.1178984340849224
-0.03541151221641582
-0.06233257089126158
-0.07704289705749716
-0.06850976264683707
-0.06580899138091426
-0.0627635239032221
-0.07488806580683714
-0.1120948011389578
-0.1375217569787673
-0.151513828127961
-0.1537548499836161
-0.0789103601078799
-0.08862149895018788
-0.1013206448683041
-0.0009629423525674792
0.04187504471986601
0.0331407989047811
0.1202821456859116
0.006938061446511604
0.06684238354847645
-0.01127741541248789
0.06394050087379059
0.01061565953578489
-0.06425756053872413
-0.08106519136287826
-0.144963143762309
-0.09867733400426532
-0.09123601341591965
-0.07980106253010796
-0.03745142266764628
-0.07865178830157118
-0.0735376801738758
-0.01659270114414236
0.0001575354733237938
-0.1155999518273834
-0.1936048299845797
-0.1425210105022292
-0.05730458716468848
-0.08327748301542229
-0.100602323651728
-0.0928162406564168
-0.1061474509909183
-0.1472041656179642
-0.0889949915602645
-0.08402453443510967
-0.1632360810231924
-0.09014426578880115
-0.07201491333526253
-0.1172376394697646
-0.05672998315018728
0.03592776077136071
0.03779522381740498
0.009265273902823543
0.06609533212878896
0.1334409748190995
0.01343128541027958
-0.03199255212864704
0.07235871448502124
0.01799951972224667
-0.01966689882060729
0.02699233734797851
0.0008470602915928988
-0.07063586369872432
0.05463165103986615
0.0785359062405966
0.02506741390005022
0.01437944823005331
-0.08350732462295811
-0.007168864306915746
-0.02860225604445512
0.05526371545625136
0.05839543973413457
0.06089503339609843
0.09988310737747944
0.1863061329420337
0.1315160513668328
0.16832049769057
0.205527299222225
0.2518131089846071
0.2520429505878045
0.323870570789891
0.1892367458154922
0.1758768052822181
0.2810899779198074
0.4034844725858917
0.3143893397546532
0.2427339683591499
0.3020924166453861
0.2410101563156462
0.1740668026337192
0.2428201589598065
0.2430788631651839
0.3551012257751993
0.2881004116957268
0.3196758290880006
0.1934314875217211
0.09287273980109416
0.192741962703452
0.2393725348727993
0.2554043840741549
0.1611090849092945
0.2282535499956461
0.2170772371113389
0.07215760308059653
0.1030147654558283
0.1092206874101765
0.2751714241700747
0.2123364891946514
0.2101817241391873
0.2622711668475339
0.1261433714328289
0.0798575616747853
0.1190467470562524
0.1086460833956753
0.02262521444043612
0.09609058848009977
0.2774123798261956
0.1528632525037157
0.08778729567263703
0.1617124191269068
0.1206556382959881
0.1148232751512508
0.1024114312382159
0.1685503392981058
0.1147370845462557
0.07833479483617203
0.07158299906609535
0.06123979580740215
0.1790947201607579
0.1221210109322518
0.02753827736324119
0.1921098982870668
0.1969079742065697
0.2060157126360696
0.1198799228770622
0.1636660727736078
0.1053420441116746
0.1148232751512508
0.2079980964858817
0.1802439281897603
0.2502615457476868
0.1320331949794503
0.2910597547679582
0.3204515445069263
0.1662806534388739
0.07758780961601891
0.2163301194964555
0.1914778338706818
0.155650081975565
0.3009144784132727
0.3046208067099955
0.2909735641673014
0.261351800421729
0.1932878365191804
0.2824404297523031
0.1659358910319084
0.06741698756297765
0.07638107498559825
0.1544434135446784
0.2658051139342664
0.1477204141729089
0.138899977752829
0.05609695747659552
0.1040491188805971
0.06655508153905662
-0.05460388209830004
-0.0885353083495312
-0.06669969379880397
-0.01791429037879655
-0.05009310818387862
0.03357175191240327
0.1092781478120605
0.05250554998797891
0.02153346681331762
0.047707474068476
0.07606504277740564
0.07612250317928966
0.123356409561911
0.02828526257905596
0.00153665130939626
-0.01438040948725998
0.0424784451370127
0.1039629282799403
0.0776740002166757
0.1545870645472191
0.1026412728457518
0.1281832156845249
0.1554489705711402
0.1062614105374795
0.01032835753070353
-0.02216649248257103
0.1083587813862555
0.183978986685256
0.2641098996948054
0.1910181506599485
0.04480565759332452
0.07350798871355789
-0.01558707791814627
0.05480403224551807
-0.0510412710079907
-0.03454960619683314
0.05184475537282104
0.02595805012274402
0.09146489376624879
0.02644646353658843
0.007196633252820194
0.03791014462117289
0.07695567900009945
0.07164045946797935
0.08459817719240419
0.1500188302309137
0.1363141272906743
0.1466572643498331
0.09094775015363149
0.1134154953159397
0.1708488877551793
0.07439862493625168
0.1106572636437948
-0.03067089669879681
-0.0003021477374094939
0.1017793668218307
0.005300373804130424
0.03248000428528477
0.06330843645740537
-0.00113538975775366
0.016448088884395
0.0261017011252847
-0.01369081847379497
-0.09488488130642016
0.04357019276413108
0.2051538066164869
0.08591983262659277
0.179209640964526
0.1200523040827141
0.1345041246421755
0.07290465450028391
0.1124098058904095
0.1554202403680292
0.169412377716757
0.05891258334675187
0.116805659001063
0.1237011719732146
0.05618314808159066
-0.03713539045945367
0.0441160665798595
-0.09020172619068516
-0.05741950796845639
-0.09882105120634038
-0.07531901881445931
-0.01555834771937349
-0.06118329666272481
-0.02549932816921741
-0.01489755309987716
-0.1247364866551902
-0.02995264167741659
0.03836989403144044
-0.02024150283510849
0.1119501226796762
0.02506741390005022
-0.02228141328633906
0.0332269895054379
0.1827435880512585
0.196017337983876
0.3018338448390777
0.2144339262473001
0.1773420455194131
0.1772558549144179
0.04592613542355414
0.1269765472536387
0.03038263343217043
0.06425659928151746
0.1269190868517548
0.02923335920363366
0.04204742592551781
0.05408577722847619
-0.02185046027437855
-0.01627666893594975
0.02199315002405091
0.05313761440436412
0.04563883341413443
0.0562980688810201
0.07758780961601891
0.0964353508914035
0.03690458759471118
0.005070532200932953
-0.03699173945691299
-0.06603883298411173
0.02696360714920574
-0.009266235160030214
-0.03986482572895335
-0.07778988227765028
0.0404672648845549
0.06899721479913647
0.02693487694609449
0.1006588227964052
0.139618232769871
0.148697241000598
0.1556213517724537
0.03451991473651535
0.09767081572059706
0.1023827010394432
0.0206141003875127
-0.003060313205681947
0.02776811896643866
0.01070185014078002
0.111432979067059
-0.004956572654371717
-0.0003596081392935099
0.03311206870166999
0.02983675962078035
0.03535309055732513
0.030583744836595
0.09896374095167439
-0.01007074698160148
0.04618470722986285
0.06652635134028384
0.03406023152578206
0.09180965617321417
0.04026615348013033
0.1010323816060161
0.2329654353144922
0.05730362590748181
0.04808096667855262
0.0661240623319002
0.009121622900282737
0.01722380430332077
-0.01891991360045429
-0.056270299939454
-0.02587282077929391
-0.04609947788641273
-0.03871561769995096
-0.08468532905026765
-0.05839640099134124
0.05374101481717247
0.08209858353044046
0.1257122860261381
0.05606822727782275
-0.03489436860379852
-0.05158714482371912
-0.06244749169502949
-0.09224163664191561
-0.01259907084233812
0.006880601044627588
0.02664757494101313
0.09563090526936648
0.07189903127428794
-0.003376411613408809
0.00400751477258735
0.03440499393274744
0.02840018338282387
0.04150155211412786
-0.001422691762835023
-0.04417448823461172
-0.1281267165398477
-0.05787925737872406
-0.07428466538969045
-0.1131865487660763
-0.1217196831810749
-0.08709873211157461
0.05170110436594189
0.0277968491695499
0.08655189704297797
0.03360048211551439
0.02785430957143379
0.05784956592274462
0.09066044814421177
-0.1142496323939563
-0.09304608225961428
-0.03454960619683314
0.02213680102659159
-0.03121677051018689
0.04434590818305698
-0.0197818196243752
-0.06078107385387554
-0.04466296784799051
-0.1012631844664202
-0.1555649188273108
-0.08422564583953436
-0.0266485361982198
-0.06385527153034047
-0.136257628145997
-0.09008680538691725
-0.1309136122112313
-0.1376941381800807
-0.1637820210341167
-0.009984556376606349
-0.007484896515108229
-0.02216649248257103
0.05741854671124972
0.01949355636208717
-0.02337322711299182
0.01041454813136019
0.01305779280020308
-0.09540202491903733
-0.06922801766387895
-0.1651323404675438
-0.1465433710028061
-0.119277549920995
-0.1200532653399209
-0.06882579485502956
-0.1015217562727288
-0.0938505278816513
-0.2009025657655807
-0.1110891779129619
-0.05285127365215096
0.0550913342549379
-0.04618566848706952
0.01256937938635867
0.003145542549131941
0.0883332356835615
0.03342810090986259
0.04727652105651561
-0.03107311950764621
-0.07574997182641971
-0.0148113624992205
0.09948088456429169
-0.01305875405740975
-0.01084646240052738
-0.1242480070461497
-0.1836064553323861
-0.1621156031929628
-0.131057263213772
-0.02216649248257103
-0.1682066043435431
-0.05256397164706959
-0.1892089768739261
-0.1957596612352397
-0.1822560696994248
-0.2531069292733568
-0.151456367726077
-0.1626040166068072
-0.1578634010848499
-0.2067636591134292
-0.1752457021230395
-0.03144661211772271
-0.06816493403599898
-0.02722320641225538
-0.07310672716191528
-0.1499048706886909
-0.03673316765060439
-0.05664379254953062
-0.1405098302497715
-0.06382654132722936
-0.07982979272888073
-0.1208290469583811
-0.1494451874736193
-0.1376366777781967
-0.1299655155866536
-0.1241043560392707
-0.1549327882113913
-0.1441586319450759
-0.06848103244372583
-0.09563186652657316
-0.1423486292965772
-0.09189680803107751
-0.05914338621149436
-0.1495888384804983
-0.05937322781903018
-0.08376596262880108
0.01021343672693549
-0.01162217781945327
-0.06287844470699
-0.08617936569010802
-0.08640920729330549
-0.07000373308280484
-0.08347859442418533
-0.08471405925337877
-0.03337160176518525
-0.1045384935516482
-0.1018952488828053
-0.01745460716806339
0.009868674319970239
-0.0003021477374094939
-0.02394783112749302
-0.02276982670018347
-0.08322002261353827
-0.05966059602364592
-0.1323789186479607
-0.1098537792833027
0.02072902119128061
-0.04302528020560933
-0.2073383293274648
-0.1475776582280406
-0.09942438541961435
-0.1384986500016522
-0.05917211641460548
0.005070532200932953
-0.1125257541509183
-0.0190922948061061
-0.07276196475061156
0.03270984589282071
-0.09212664963861332
-0.01782809977380142
-0.06057996244945084
-0.07135411871576619
0.03032517303028641
-0.09215537984172456
-0.05015056858576252
-0.1317755844303482
-0.06333812791772329
-0.0663549313918386
-0.03331414136330135
-0.01323113525872321
-0.08747222472165123
-0.1329535226624619
-0.2125673582589281
-0.2017932019882745
-0.150393284098197
-0.1780613279931959
-0.04066933754618627
-0.03021121348806352
0.01156375616036258
-0.03176271052544957
-0.04371480502387844
-0.03460706659437868
-0.1232424500196881
-0.09103490201149494
-0.130453929000498
-0.03515294041010711
-0.09295989165895749
-0.1064634831991109
-0.1238745144360732
-0.07405482378649297
-0.04420321843772296
-0.1094802204736918
-0.00475546124994702
-0.1214898415735391
-0.1893526278764669
-0.05322483246176184
-0.07896782050976379
0.01639062848251099
-0.03736523206698949
0.02753827736324119
-0.001250310561521569
-0.1194786613254197
-0.03796863247979784
-0.08750095492476234
-0.2032585084250038
-0.1343326384985343
-0.1999831331445798
-0.1393892862243458
-0.2167046395632732
-0.0603213906388039
-0.09678114075510992
-0.07026230488911343
-0.2040916842458136
-0.03647459584429581
-0.04736367291437894
-0.1372057247705747
-0.1111466383148457
-0.1455377477768102
-0.1280692561379638
0.0293196160038247
-0.0406406073474135
-0.1293909115721524
-0.09491361150953127
-0.04466296784799051
-0.124707690256883
-0.1344475592979639
-0.1206853959558404
-0.1920821293455008
-0.1265752195024617
-0.1536973895817321
-0.06491835515822046
-0.1450780645660769
-0.1543294539981173
-0.178003867591312
-0.148985504262886
-0.07121046771322552
-0.1935473695826957
-0.1403661792472307
-0.199810751938928
-0.1243916580486905
-0.1630349696144293
-0.07968614172634005
0.07704193580029049
0.001594111711280276
-0.04954723437248855
-0.03360144337272106
-0.06494708535699323
0.07063490244151764
-0.03414738338364552
-0.0356126236208404
-0.1644715458523858
-0.130942342410004
-0.09847622259984075
-0.05618410933879733
-0.08813308553634347
-0.1203980939464206
-0.1135313111773801
-0.09910835321142174
-0.04584090608010415
-0.06626874079118193
-0.08207081458453588
-0.1063772925941157
-0.1069518966086169
0.01504024284954964
-0.0711530073113415
-0.0625624124987974
-0.1451067947648497
-0.1052568147682245
-0.07888162990476866
-0.02555678857110142
-0.008174487532911714
0.02840018338282387
-0.0214769676686404
0.02825653238028319
-0.120886507360265
-0.07695664025730611
-0.1460836215925386
-0.1921970501449302
-0.1840661385431194
-0.0884778479476472
-0.07824956548838356
-0.1525193851544227
-0.1590700695157362
-0.1805609216551596
-0.05836767079256847
-0.06730302801641641
-0.005847275076599776
-0.04836922994084066
-0.06850976264683707
-0.02052880484452832
-0.119823423732385
-0.0825017675964964
-0.1705912772060773
-0.1589264185131956
-0.09494234170830405
-0.03676189784937717
0.05267793119363083
-0.1153701102198475
-0.1042224613434557
-0.1200245351368097
-0.1453079061736127
-0.1719128664407316
-0.2374771704817819
-0.1627189374062367
-0.2660359167990089
-0.09442519809568686
-0.03564135382395164
-0.06592391218034382
-0.05003564778199461
-0.0129151030505306
-0.02771161982176144
-0.1121809917396146
-0.2121938656488516
-0.2402354021495886
-0.1583230842999216
-0.2300071196946634
-0.1803885404495078
-0.2090046809690844
-0.1297356739791178
-0.1230126084121522
-0.1570876194663897
-0.2460103048967805
-0.1749871303167309
-0.1849855049689244
-0.09879232100322925
-0.1418314194844257
-0.1416303080800011
-0.1334994626733862
-0.03572754442460831
-0.1159159840355759
-0.1990637667187748
-0.1205704751520725
-0.2423327730027031
-0.247274499929085
-0.1686662875586148
-0.1791818720186214
-0.1438138695337722
-0.1450206041641929
-0.1454228269730423
-0.2323630623540864
-0.08388088343256898
-0.1619144917885381
-0.01992547062691588
0.05793575652340128
-0.008461789542331547
-0.07692791005853335
-0.06557914977337845
-0.1749296699148469
-0.1986902741086984
-0.2566695403636663
-0.1699591465901578
-0.2336559875851639
-0.1195935821291876
-0.1331833642699977
-0.1682066043435431
-0.03739396226576226
-0.1760788779438493
-0.08477151965526279
-0.09413782989107113
-0.09364941647722659
-0.1219782549873835
-0.2091483319716251
-0.1794691740280412
-0.2433670602322759
-0.2122800562495084
-0.08962705597664958
-0.06572280077591912
-0.1242192768430386
-0.09293116146018472
-0.1008034350561526
-0.2074819803300055
-0.08546104447353189
-0.1076702178295315
-0.1040788103365766
-0.08445548744707018
-0.1286151299536922
-0.07457196739911029
-0.1724300100533488
-0.05874116340264509
-0.01932213641364191
0.008489558483897649
-0.02276982670018347
0.04187504471986601
0.1363141272906743
-0.0190348344042222
-0.1170939884628854
-0.1237021332304214
-0.141687768481885
-0.1174962112760732
-0.2104125270039298
-0.1672009811218855
-0.1452504457717287
-0.1575760990797685
-0.01811540178322125
-0.05968932622241869
-0.03822720428610642
-0.0973844749683839
-0.08698381130780669
-0.06328066751583927
-0.081352559567494
-0.02239633409010697
0.04012243627805526
-0.006192037483565155
-0.05535093351364907
-0.08462786864838363
-0.07733019906691699
0.05210332717912963
-0.02572916977241488
-0.06540676856772652
0.01995323957282046
-0.05477626330395197
-0.01449533029102789
-0.02067252204660338
-0.007456166316335456
-0.04897263035798735
-0.007255054911910882
-0.1238170540341893
-0.1404236396491147
-0.1531802459691149
-0.1162895428451867
-0.1613972819763865
-0.001824914576022765
-0.0705209428949564
-0.049719615573802
-0.1370333435649227
-0.1447620323578843
-0.1068657060079601
-0.08046185714526595
-0.09982660823280209
-0.2073095991243536
-0.2106423686114656
-0.2038618426382778
-0.2089184903684277
-0.1394180164231187
-0.1758203061375407
-0.1235584822278806
-0.1895250090821187
-0.1114052101211545
-0.08106519136287826
-0.08566215587795646
-0.1561107926430392
-0.1670860603181176
-0.1522033529462301
-0.2406950853646603
-0.0610683758589569
-0.08514501226533928
-0.006565530093641777
-0.002945392401914038
-0.00550251266529605
0.1524897598936392
-0.006910292500607033
-0.01877626259791349
-0.09454011889945478
-0.08146748037126191
-0.1513414469223091
-0.2185721688088518
-0.1518873207380375
-0.1395903976287705
-0.1138760735843454
-0.1816527354818125
-0.1897835808884273
-0.08138128976626678
-0.1531227855672309
-0.1129567071585405
-0.04486407925241521
-0.08712746231468585
-0.1776303749812354
-0.09091998120772704
-0.06213145948683688
-0.008203217736022957
-0.05914338621149436
-0.1326374904542693
-0.01552961751626237
-0.01331732586371834
-0.03331414136330135
-0.06382654132722936
-0.05845386139322525
-0.05816655938814389
-0.06307955611141471
-0.1282990977454996
-0.06649858239437928
0.009495115510359359
-0.07698537046041723
-0.09488488130642016
-0.1207428563533859
-0.1066071342016515
-0.05374197607437914
-0.1815090844792717
-0.05581061672872071
-0.08129503296607574
-0.09522964371772388
-0.0571609361621478
-0.06960151027395545
0.02518233470381813
0.05960210816502098
0.0009332508965880346
-0.1017803280790374
-0.1372631851724586
-0.04463423764921774
-0.07997344373142141
-0.1069518966086169
-0.0528800038552622
0.01196604516874624
-0.09183934763353196
-0.1382688083941163
-0.01073154159675947
-0.05583934692749361
-0.1008321652592638
-0.04417448823461172
-0.07034849549410857
-0.1285576695518082
-0.1243916580486905
-0.07264697775164762
-0.04357115402133775
-0.05497737470837667
-0.1565704758537725
-0.09632139134484226
-0.08876514995272855
-0.1628913186118887
-0.1088194258585339
-0.07155523012452925
-0.04052568654364559
0.06422786908274468
-0.04018092413668021
0.03029644283151364
-0.03423357398864066
0.006219806425131256
-0.03512421021133433
0.02949199720947663
-0.02598774157872347
-0.1098250490801916
-0.1951563270219658
-0.1817676562855804
-0.02208030188191437
0.02282639204439507
0.08290302914813899
0.03181920967012691
0.0008757904947040185
0.02567074811332419
0.04178885411920922
-0.02345941771798696
-0.0556956959249528
-0.1181857360943423
-0.1023549320935386
-0.102153820689114
-0.05713220596337502
-0.1033030949176507
-0.07385371238206841
-0.09589043833288174
-0.08399580423199855
-0.01742587696495214
-0.02909066945829965
0.04934516170651883
-0.09451138869634354
-0.1371482643686907
-0.1009758824613389
-0.1168928770584607
-0.04279543860241186
-0.04776589572756669
-0.1243916580486905
-0.07302053655692015
-0.1573462574722326
-0.1735505540787745
-0.1825433717045062
-0.1934324487789278
-0.1921108595442736
-0.1361139771391179
-0.1207141261546132
-0.1339591458884578
-0.025757899975526
-0.1290173527625415
-0.1518585905349264
-0.09968295722592294
-0.09471250010076823
-0.06931420826453562
-0.1130141675604244
-0.107785138628961
-0.1458825101881139
-0.1554212678247701
-0.0146102510947958
-0.01245541983979744
-0.07371006137518925
0.003777673165051533
-0.08390961363134176
-0.1060037999840391
-0.03317049036076068
-0.1120086105383011
-0.07293434595626336
0.001996334520129548
0.07801876262797942
-0.01064535099610268
-0.1103421926928087
-0.130310277993619
-0.1600469625429596
-0.1155137612267266
-0.1062049113928022
-0.05345467406929765
-0.1427795823085377
-0.1955872800339263
-0.1509966845153437
-0.1285002091499242
-0.08612190528822414
-0.09551694572280525
-0.1120373407370739
-0.0236892593211843
-0.09505726251207196
-0.09859114339927018
-0.1406534812566505
-0.1807333028608115
-0.1442736189440399
-0.1633797320257331
-0.1548753278138457
-0.1887780238619657
-0.06325193731272816
-0.08982816738107428
-0.07388244258084117
-0.03472198739814672
0.02748081696135729
0.03497959794724863
0.02360210746332097
-0.06017773963626322
0.04138663131035995
0.1649877944073308
0.03319825930232678
-0.04374353522698968
-0.05265016224772638
-0.03495182900568253
-0.02409148213437205
-0.05213301863510908
-0.07698537046041723
0.01368985721658829
-0.06787763203091761
-0.02193665087937368
0.05902750415051978
-0.01995420083002713
-0.06692953540633979
-0.087903243933146
-0.08333494341730618
-0.09873486060134525
-0.1570301590645058
-0.1226103856033029
-0.1436127581293475
-0.01880499280102473
-0.1006597840536119
-0.02745304801545272
-0.02251125489387488
-0.04466296784799051
-0.05124238241241528
0.01041454813136019
-0.03164778972168166
-0.06465978334757352
-0.02423513313691273
-0.01986801022503199
-0.05963179962533877
0.0374504614104396
0.02228045202913239
0.09876262954724982
0.07523186695659585
-0.04288162920306865
-0.01254161044479257
-0.0682511246409941
0.05267793119363083
0.1339868486304895
0.1294186143185225
0.002283636529549381
-0.07911147151230448
0.0105294689351281
-0.05902846540772645
-0.01346097686625903
0.01274176059201048
-0.02322957611045101
0.02506741390005022
0.02018308117601792
0.08778729567263703
0.09094775015363149
0.06075138239355775
0.03880084704340095
-0.05402927808379885
-0.06899817605634313
-0.003979745826682778
0.08514405100813262
0.003145542549131941
0.006823140642743695
0.003921324167592214
-0.04589836647764969
0.02210807082781881
-0.0352391310107639
0.06850880138963041
0.05908496455240367
-0.02503964495414577
-0.04733494271560618
0.02908970820109297
0.1793820221701779
0.1612527359118352
0.107295697762714
0.1410260126051821
-0.05112746160864737
-0.07465815799976695
-0.1224379381981168
-0.009927095979060802
0.0682788935825602
0.0731919565053654
0.03667474599151371
-0.02955041886856719
0.006966791645284377
-0.0194083270142987
0.07902431965444114
0.07077855344405833
0.09689510030167116
0.01894768254635874
-0.06342431851837996
-0.1190477083134592
-0.03202128233175828
-0.02001166123191102
-0.152260813348114
-0.01610422153076357
-0.09959676662526627
-0.1432967259211551
-0.171596834232539
0.03069866564036291
-0.01808667158444847
-0.07445704659534237
-0.1259718852848493
-0.1420900574902687
-0.1528928777644992
-0.1286725903555761
-0.1533813573735395
-0.04032457513922089
0.04742017205905629
-0.01254161044479257
-0.04744986351937408
-0.0516158750224919
-0.02851606544379845
-0.03604364283233529
0.09836034053886616
0.06572183951871245
0.06454390129093729
-0.0149837437048723
-0.08161113137380259
0.1400204555830587
0.143640593270448
0.09293020020297804
0.1449909127082136
0.01713761370266411
-0.004410698838643293
-0.06902690625945426
-0.0516158750224919
-0.01992547062691588
0.04428844778117296
0.02078648159316462
0.01472421064135703
-0.02739558761356883
-0.0003596081392935099
-0.01731095616118423
-0.1317755844303482
-0.1130428977635356
-0.04018092413668021
0.03049755423593834
-0.02116093546044779
-0.02682091739953326
-0.0979590789828851
-0.07669806845099753
-0.0790252809116478
-0.09310354266149817
-0.049719615573802
0.04354146256101996
-0.001796184372911646
-0.05273635285272152
-0.1011769938657634
-0.1058601489814984
-0.1450493343629657
-0.02883209765199106
-0.01722476556052745
0.04776493447036002
0.01101788234897263
0.03885830744528496
-0.06359669972403188
-0.02052880484452832
-0.09626393094295836
-0.0606948832488804
-0.150393284098197
-0.05052406119583914
-0.06465978334757352
-0.08913864256280518
-0.0664123917937226
-0.09310354266149817
-0.07348021977199179
-0.1118074991295381
-0.1064060227972269
-0.04538122286503238
-0.03472198739814672
0.0155861166609396
0.01756856671028615
-0.04730621251249505
-0.1265464893036889
-0.07876670910533921
-0.02328703651233503
-0.08293272060845691
-0.05095501420779953
-0.04578344567822013
-0.06917055726199493
-0.08158240117502982
-0.07396863318149784
-0.05816655938814389
-0.04753605412003087
-0.09491361150953127
-0.05606918853502942
-0.06336685811649606
-0.09181061743042084
-0.07549140002011112
-0.03926149151134091
-0.07385371238206841
-0.03394627197922082
-0.0142367584847193
-0.02561424896864697
-0.09405163928607599
-0.06055123224633972
0.02024054157790182
-0.001336501162178358
-0.01676508234979416
-0.1533238969716556
-0.1068657060079601
-0.04184727577829991
-0.02386164052683623
-0.04526630206126448
0.009811213918086223
0.06623904933086401
0.07273227329463211
-0.067561599822725
-0.08367977202814429
-0.09341957486969078
-0.1536973895817321
-0.1587540373075436
-0.07000373308280484
-0.1365736603541895
-0.06963024047272823
-0.1174962112760732
-0.03972117472641266
-0.09821765079353204
-0.07080824490437612
-0.07336529896822387
-0.1112615591186138
-0.1507955731065806
-0.1314882824252669
-0.07066459390183544
-0.1126119447515751
-0.07273323455183879
-0.003433872015292825
-0.006335688486105836
-0.01817286218510527
-0.07695664025730611
-0.1360277865384611
-0.2205546188581982
-0.0889949915602645
-0.1166630354552634
-0.142578470904113
-0.1699304163913851
-0.08028947593961402
-0.08026074574084124
-0.08982816738107428
-0.05520721631157401
-0.1068369758091874
-0.1780325977900848
-0.1029869965099238
-0.1065784040028788
-0.07520409801502975
-0.1271498897164972
-0.1134451205723849
-0.1097388584795348
-0.1162895428451867
-0.1445321907503485
-0.03156159912102499
-0.03049851549314501
0.01346001560905235
-0.0860931750851129
-0.007226324708799639
-0.05012183838698975
-0.04954723437248855
-0.1488418532603453
-0.09448265849757076
-0.06833738144118515
-0.09752812597526292
-0.1285576695518082
-0.1414004664724652
-0.1053430053688812
-0.02616012278437539
-0.03839958549175835
-0.2037469218388482
-0.2564684289592416
-0.2098379229894285
-0.1510254147141165
-0.1166630354552634
-0.04943231356872064
0.05247681978920613
-0.09841876219795673
-0.1252823604709186
-0.03658951664372524
-0.1930876863676241
-0.1837213761361541
-0.1834628043298455
-0.1150828082147661
0.03992132487363057
-0.04469169804676328
-0.03638840523930067
-0.1379815063890348
-0.1519160509368103
-0.1875712892315449
-0.1545880258044259
-0.2115330710293553
-0.1953287082276177
-0.2198362976416221
-0.1774579937755836
-0.3017773456944003
-0.1791244116210759
-0.1896973902834321
-0.1978570320883542
-0.2350637674204749
-0.1944093418018126
-0.1767109423602345
-0.08793197413191876
-0.1706774678067341
-0.1178697038861497
-0.02593028117683945
0.006938061446511604
0.06773301977117013
-0.04592709668076081
0.0125406491875859
-0.1012344542676474
-0.04977707597568602
-0.04020965433545298
-0.07758877087322558
-0.1447620323578843
-0.1240468956373867
-0.08778825692984371
-0.1478936904362333
-0.06379781112845657
0.04477692739455175
0.01334509480528445
0.003317989954318245
-0.1202543767443455
-0.06477470415134143
-0.1468019428091148
-0.1529504043615791
-0.1343326384985343
-0.07215856433780321
-0.03710666026068089
-0.147261626019848
-0.1755330041281209
-0.1686662875586148
-0.1734356332750064
-0.207912933341966
-0.1350508935155762
-0.2229680219195053
-0.2443439532551608
-0.1794117136261572
-0.134591210304843
-0.1767396725590073
-0.08201335418265199
-0.1682927949485383
-0.1137898829836886
-0.2005864673578537
-0.2223358913035858
-0.2352648788292379
-0.127983065537307
-0.06727429781330517
-0.0512136522136425
-0.07770369167699349
-0.130310277993619
-0.158667846706887
-0.1099687000870706
-0.1613110913713914
-0.1803310800519623
-0.07273323455183879
-0.1654196424769635
-0.2066774685127724
-0.1459974309875435
-0.1390445238130421
-0.1557947604348466
-0.1372057247705747
-0.1143645531933859
-0.131057263213772
-0.1875712892315449
-0.1579783218886179
-0.07592235303207163
-0.1235872124266534
-0.1076127574276475
-0.1430381541148463
-0.120886507360265
-0.2277660978390082
-0.1500197914881205
-0.1906455531075442
-0.0973844749683839
-0.1888929446657336
-0.200701454361156
-0.1698729559895012
-0.1762512591495012
-0.2227956407138534
-0.1746998283073111
-0.227248954226391
-0.202166694598351
-0.188576912457541
-0.06035012084191502
-0.01004201677849036
-0.0129151030505306
-0.01848896059283213
-0.1690110499655801
-0.1389583332123854
-0.1047108747529618
-0.09594789873476577
-0.1416015778812282
-0.1018090582821486
-0.204436446652779
-0.1929440353650834
-0.1648163082593512
-0.1960469632446596
-0.1923407011518094
-0.1166055750533794
-0.155536188628538
-0.1458537799850027
-0.1691834311712319
-0.1646151968549265
-0.1339591458884578
-0.02095982405168475
-0.1097675886783075
-0.134533749902959
-0.1201969163424616
-0.06816493403599898
-0.140825862457964
-0.06170044027534211
-0.08405326463388244
-0.1934037185758167
-0.1235010218259967
-0.1692408915731159
-0.1278106843316551
-0.06793509243280151
-0.1634084622245058
-0.195558549830815
-0.1047396049560729
-0.06557914977337845
-0.07842194669403536
-0.2162449563482014
-0.2105274478076977
-0.2451196686740867
-0.1245927694531151
-0.1416015778812282
-0.1510828751160005
-0.1395616674299977
-0.1549615184145024
-0.145767589384346
-0.1709073094142699
-0.1034180157214186
-0.1511403355178844
-0.0110188436061793
-0.13915944461681
-0.1527204965588473
-0.05434531029199145
-0.1474052770223887
-0.222364687701893
-0.1640118626416525
-0.1623454448004986
-0.1258282342823087
-0.2002704351496613
-0.199006306316891
-0.226300791402279
-0.1567715872581972
-0.1984891627042737
-0.2252952343758172
-0.238425333305894
-0.3372889329865942
-0.1807620330595843
-0.2223934179050041
-0.1269775085108453
-0.06155678927280143
-0.02707948921018032
-0.1099112396851867
-0.1122671823446097
-0.1984029059040826
-0.1739815070907348
-0.2025114570053164
-0.1847556633613885
-0.2017357415863905
-0.1595872793278878
-0.03325668096141734
-0.05423038948822355
-0.08402453443510967
-0.02957914907167843
-0.08994308818484219
-0.1166630354552634
-0.0188911834016814
-0.06569407057714635
-0.04426067883960686
-0.09140839462157145
-0.09695352196076172
-0.2554341417340071
-0.2291164834719696
-0.2141188552963142
-0.2244045319535891
-0.2268467314175416
-0.1430381541148463
-0.2078842031388548
-0.1980294132940061
-0.1537548499836161
-0.08416818543765035
-0.05296619445591887
-0.1588402279125388
-0.2290015626682017
-0.1593861017239288
-0.1424922802991179
-0.1451929853698448
-0.06532057796706986
-0.1801586988463103
-0.1024985831004177
-0.1844683613519688
-0.2000693237452366
-0.2903423948085888
-0.1441586319450759
-0.1277244937309985
-0.1312296444194239
-0.1243916580486905
-0.1576622896804253
-0.1952712478257337
-0.06988881227903682
-0.1621443333917355
-0.02748177821856397
-0.153984691591152
-0.2152393331265438
-0.1784060904001613
-0.04874272255091715
-0.01061662079299156
-0.092586399048881
-0.1313446314227262
-0.07638203624280492
-0.1242192768430386
-0.2325929039616222
-0.1747572887091951
-0.2221635100979339
-0.1849855049689244
-0.181106795470888
-0.1742400788970436
-0.2376496178869681
-0.1417739590825418
-0.2029999366186952
-0.1798426666381177
-0.1947253740100052
-0.2035170802313124
-0.138412459396657
-0.1307699612086906
-0.1180995454893471
-0.1769983105648503
-0.2007589147630401
-0.1782624393976206
-0.1734643634781177
-0.2121938656488516
-0.1659080558908081
-0.1781475185938527
-0.1548465976107345
-0.2459241142961237
-0.1923407011518094
-0.2226807199100855
-0.1701889881976937
-0.1629487790137726
-0.217422894580315
-0.2327652851629358
-0.210872210214663
-0.2521587664492447
-0.2471595791253171
-0.1415153872762331
-0.1832041663240025
-0.1913638081245861
-0.2403790531564678
-0.1126981353522318
-0.1624029051980441
-0.07646822684780005
-0.1665401865023892
-0.1439287903375401
-0.1396478580306545
-0.1436989487300043
-0.1894962788790076
-0.1005735934486167
-0.163552113231385
-0.1163470032470708
-0.08270287900092109
-0.0305559758950289
-0.02354560831864362
-0.1948690250125459
-0.2447174458652374
-0.240896196769085
-0.1523470039487708
-0.191593649732122
-0.1536111989810754
-0.1644140854505019
-0.1312009142206511
-0.1766822121571233
-0.1341027968909985
-0.215066951920892
-0.1614547423782705
-0.1415728476781171
-0.1437564091318883
-0.2092345225766202
-0.04609947788641273
-0.05741950796845639
-0.09364941647722659
-0.134476289501075
-0.09632139134484226
-0.187456368427777
-0.127925605135423
-0.1439862507394241
-0.1703614355985415
-0.09020172619068516
-0.1892951674745829
-0.2073670595262376
-0.2984158460085155
-0.1920533991423896
-0.2003853559534292
-0.08043312694649317
-0.1646151968549265
-0.1389583332123854
-0.09514345311272875
-0.08494390085657624
-0.2387413655140866
-0.1661379636935398
-0.2017070113876177
-0.01190947982887298
-0.05017929878887376
-0.0897419767804175
-0.1641267834410821
-0.165649484080161
-0.1600182323398483
-0.243912934043666
-0.1931451467695081
-0.128040525939191
-0.1035329365251865
-0.1723150892495809
-0.09597662893353853
-0.1430381541148463
-0.0406406073474135
-0.1453940967742695
-0.1585241957043463
-0.2140901250975414
-0.1871116060208116
-0.1690972405662368
-0.1217771435829588
-0.200557737159081
-0.1663678053010756
-0.2169057509676977
-0.2268180012144305
-0.1921395897473847
-0.1687237479604988
-0.1816527354818125
-0.2227956407138534
-0.1449344135635362
-0.1951850572207385
-0.05152968442183511
-0.144302349147151
-0.1758203061375407
-0.204493907054663
-0.2252665041770445
-0.2406088947596652
-0.2383104125021261
-0.2910606498256306
-0.2745690512140074
-0.1486694720546934
-0.07368133117641648
-0.1579495916898451
-0.1943806116030398
-0.2300645800965474
-0.3020071873019361
-0.2879864521491657
-0.2693112258798985
-0.2437980132398981
-0.2448898270665509
-0.1709647698161539
-0.1891515164720422
-0.1631786206213084
-0.2492856801772044
-0.232621634160395
-0.2710351041229365
-0.231817188538358
-0.2106136384083545
-0.256037475947281
-0.3000247372525897
-0.1779176769906552
-0.1403949094460036
-0.2266168236104714
-0.133671843879038
-0.1125832145528023
-0.165706944482045
-0.1746135715071201
-0.1048832559586136
-0.179066951219192
-0.1752169719199284
-0.04184727577829991
-0.09514345311272875
-0.1387572218079607
-0.1745273809064633
-0.2349775768198182
-0.1938346715877772
-0.2157852069379338
-0.1349359727118083
-0.1600756927417323
-0.1294196417709252
-0.1711946114193513
-0.1306263102018115
-0.07830702589026746
-0.1024698528973065
-0.1736942050813151
-0.2091196017728523
-0.144302349147151
-0.03782491527772278
-0.01578818932690931
-0.1655632934795043
-0.1087619654566499
-0.1688386687599282
-0.07017611428845665
-0.05966059602364592
-0.1613398215745026
-0.09577551752911384
0.02047038318543764
0.02989422002266437
-0.01912102500921734
-0.04058314694552948
0.001709032515048185
0.05876893234421119
0.1004002509900966
0.01460928983758913
-0.01429421888660319
0.01676412109258749
0.05635552928290411
-0.03765253407207098
0.001076901899128716
-0.06692953540633979
-0.1018952488828053
-0.1060612603859231
0.08640824603609883
-0.04948977397060466
-0.06138440806714951
-0.01231176883725663
-0.03532532161575903
0.06238907003593893
0.07281846389528877
-0.00814575733413894
-0.1004299424460761
-0.1967940146600086
-0.2335123365826232
-0.1434403769236957
-0.1209726979609217
-0.1097963188814188
-0.0190922948061061
-0.07233094554345514
-0.05805163858437598
-0.03526786121387502
-0.1446183813553436
-0.1132440091679602
-0.0556956959249528
-0.1053717355719924
-0.1590413393169635
-0.01452406049413901
0.004151165775128031
-0.05339721366741376
-0.09201172883484542
-0.1100548906877274
-0.1266326799043457
0.0852877020106733
0.0529077727968283
0.02702106755108963
0.003921324167592214
-0.08290399040534567
-0.09850495279861352
-0.1037915083314952
-0.08376596262880108
-0.04155997376888007
-0.1791818720186214
-0.1574899084747733
-0.03716412066256491
-0.06187288768052829
-0.03334287156641248
-0.02739558761356883
-0.1197659633305011
-0.1000277196372268
-0.07531901881445931
0.02342972625766904
-0.06118329666272481
-0.07885289970599588
-0.00386482502725334
0.04693175864955023
-0.03136042151706592
-0.02334449691421905
-0.09209791943984055
-0.1292759907683845
-0.1220644455880402
-0.1526630361569634
-0.1427795823085377
-0.1321490770404247
-0.1960756934434323
-0.08663904890084131
-0.1076127574276475
-0.05098381060610668
-0.02397656133060414
-0.07304926676003126
0.02253902383544098
-0.08612190528822414
-0.1004012122473033
-0.1341315270897713
-0.07778988227765028
-0.1603342645480409
-0.06118329666272481
-0.08218573538830379
-0.05874116340264509
-0.06655604279626329
-0.0199829310287999
-0.01986801022503199
-0.07615219463960744
-0.07543393961822722
-0.05259270184584237
-0.1053142751701085
-0.09160950602599614
-0.09425275069050057
-0.07615219463960744
-0.0735376801738758
-0.009208774758146198
-0.01552961751626237
0.001594111711280276
-0.02937803766291539
-0.06733175821518919
-0.1054291959695379
-0.1100548906877274
-0.1267763309068864
-0.03302683935821987
-0.1046534143510778
-0.05813782918503264
-0.07646822684780005
-0.06425756053872413
-0.08919610296468906
0.05661410108921271
-0.03032613428749309
-0.02845860504191444
0.01294287199643517
0.04750636266405143
0.02426290207847883
0.1365439688938715
-0.004152127032334703
-0.1152839196191908
-0.06891198545568634
-0.09169569662665293
-0.09330465406592287
-0.09479869070576337
-0.09574678733034106
-0.005330065264448216
-0.01486882290110439
-0.08290399040534567
0.002025064723240791
-0.007197594510026866
0.01383350821912898
-0.07373879157830038
-0.09376433728099451
-0.1097675886783075
-0.1374355663737722
-0.1120948011389578
-0.08594952408257221
-0.04983453637756991
-0.01251288024168133
0.1271489284592906
0.06704349495290103
-0.01843143399141385
0.01774094791593808
0.01998196977159323
0.1078703679767494
0.103359594062328
0.04968992411782256
0.07195649167617184
0.0826444573418304
-0.008059566729143805
-0.02245379449199086
-0.05049533099706625
-0.03253842594437546
0.06661254194094052
0.04707540965209091
-0.04661662149902992
-0.02613139258560262
-0.03406119278298873
-0.0009916725556785989
0.05037944893609166
-0.01320240505995044
0.05345371281209098
-0.08126630276730296
-0.2025114570053164
-0.1106869551041126
-0.06284971450387876
0.1028136540514037
0.06554945831306053
-0.02139077706364526
-0.05417292908633953
-0.0348656384006874
-0.005962195876029338
0.03799640142136394
-0.0185176907916049
-0.05509229551214458
-0.06460232295002798
-0.1177260528792706
-0.07006119348468874
-0.02903320905641563
-0.05624156974068122
-0.01710984475675954
-0.06060869264822361
-0.004899112252487701
0.02210807082781881
-0.0872998435159993
-0.1228114970077276
-0.1041075405396877
-0.07270450434872754
-0.08054804775026107
-0.1103996530946927
-0.1228689574096115
-0.1064060227972269
-0.1566279362556564
-0.1329822528612346
-0.09545948532092136
-0.153984691591152
-0.03796863247979784
-0.06434375113938091
-0.04029584494044812
-0.09307481246272539
-0.05566696572184168
-0.03589999182979461
0.001938874118245655
-0.1108880665085372
-0.02797019162807003
-0.02354560831864362
-0.06578026117780314
-0.01403558088076022
-0.01173709862322118
0.03920306985225035
0.002772049943393789
0.01929244495332412
-0.03681935825126106
0.002427287532090063
-0.04230702518856745
-0.07290561575749059
-0.107900059432729
-0.1265752195024617
-0.1796415552336932
-0.1431243447155031
-0.07322164796568319
-0.1110891779129619
-0.08477151965526279
-0.004525619642411202
-0.06161424967468532
0.001709032515048185
-0.1004874028479601
-0.04894390015487624
0.01328763440340055
-0.06842357204184193
-0.1280979863410749
-0.1907317437125393
-0.1844683613519688
-0.1797564760331226
-0.1752744323218123
-0.2054708000775478
-0.2037469218388482
-0.1594723585241199
-0.1486694720546934
-0.1810493350690041
-0.1365736603541895
-0.2644269593597389
-0.2120502146463109
-0.1551914262172343
-0.10315944391511
-0.1960182330415483
-0.0885353083495312
-0.1115488611236951
-0.2002417049508885
-0.2115618012324665
-0.2167908301639298
-0.2299783894958906
-0.2276224468364675
-0.2138028230881217
-0.2824987852118593
-0.2757182592430098
-0.2943072949072817
-0.2328227455648197
-0.1894675486802348
-0.202770028811625
-0.2050398470699256
-0.1737229352844263
-0.1621730635948468
-0.1328098716599211
-0.2364428832565474
-0.03371643037168501
-0.0560979187338022
-0.1089343466579634
-0.081352559567494
-0.1166917656540361
-0.1443310793459238
-0.09612027994041769
-0.1065209436009948
-0.06848103244372583
-0.03187763132921748
-0.08617936569010802
-0.06043631144257181
-0.0517882562281437
-0.09589043833288174
-0.1561107926430392
-0.1576048292785412
-0.1555074584254268
-0.168005426739584
-0.08402453443510967
-0.09649377255049418
-0.1984891627042737
-0.0419047361801838
-0.1178122434842658
-0.1297356739791178
-0.1575473688766573
-0.004410698838643293
-0.1016941374783807
-0.1123533729452665
-0.009036393556832743
-0.05233413003953378
-0.02009785183256781
-0.1478074998355765
-0.1370620737636955
-0.1580357822905017
-0.176279989348274
-0.2154404445309685
-0.1027858851054991
-0.1109167967116484
-0.08155367097191869
-0.05382816667937428
-0.0343484947880701
0.01228207737693884
0.06779048017305414
-0.03658951664372524
-0.1043661123459964
-0.2177676569872804
-0.1531802459691149
-0.1855601751786216
-0.1038776989321519
-0.07123919791633664
-0.02210903208502549
-0.001480152164719039
-0.005818544873488656
0.1314011305674034
0.02337226585578515
-0.04173235497453188
-0.05555204492241212
-0.00498530285314449
0.06609533212878896
0.046960488848323
-0.01055916039110755
0.08140905871217134
-0.05773560637618338
0.03882957724651219
-0.05216174883822032
-0.1060899905890342
-0.02751050841733674
0.005041801997821834
-0.02305719490479921
0.07112331585536205
0.02228045202913239
0.07574901056921303
-0.02113220525733667
-0.0652918477639586
-0.0969822521595345
-0.1081299010402648
-0.01808667158444847
0.07244490509001637
-0.09551694572280525
0.02271140504109278
-0.04368607482510566
0.04512168980151712
-0.04808192793575929
0.01282795119266726
-0.02205157168314159
-0.05322483246176184
-0.1026135038998473
-0.03245223534371867
0.001249349304314897
-0.09324719366837732
-0.06730302801641641
-0.1179846246855792
-0.1002001008428786
-0.07155523012452925
-0.05124238241241528
-0.114393283396497
-0.02173553947494899
-0.1163757334458435
-0.01811540178322125
-0.1011482636626523
-0.03748015287075739
-0.09172442682976405
-0.1463421933988472
-0.132177807243536
-0.1733494426743498
-0.03124550071329801
-0.09841876219795673
-0.1030157267130349
-0.1821124186925457
-0.2038905728413889
-0.2289728324694289
-0.1278106843316551
-0.1735505540787745
-0.2233702447283546
-0.2231404031208188
-0.257761354190319
-0.3032426521311297
-0.2094644303793521
-0.2966919677654777
-0.1023836622966498
-0.1993797989269674
-0.1305401196011548
-0.17622252894639
-0.2514405114322029
-0.2181412157968913
-0.1765098309558098
-0.1859623979918092
-0.23997683034328
-0.2091196017728523
-0.22316913332393
-0.1847556633613885
-0.2348913862191614
-0.1673446321244262
-0.1615122027801544
-0.0766406080491135
-0.1163182730439595
-0.1350221633124651
-0.08382342303068496
-0.08333494341730618
-0.1440149809381969
-0.1116925121305742
-0.09833257159296159
-0.1342464478935392
-0.1272648105202651
-0.1744124601026954
-0.1686662875586148
-0.1786359320076971
-0.1137611527805775
-0.1585241957043463
-0.1763949101520419
-0.1921683199461575
-0.0979590789828851
-0.04426067883960686
-0.1106869551041126
-0.1124682937490344
-0.0419047361801838
-0.09632139134484226
0.03607141177390139
-0.02282735330160175
-0.1103421926928087
-0.1008034350561526
-0.2024539966034324
-0.2226807199100855
-0.195070136421309
-0.2045800976596581
-0.1933749883770439
-0.2768962636703194
-0.2742242226031693
-0.2176527361878509
-0.2309839465223523
-0.1428370427104217
-0.06020646983937434
-0.05908592580961034
-0.1397340486313112
-0.1339016854865738
-0.2236288165346633
-0.1855601751786216
-0.1871977966214684
-0.2468148167183519
-0.1462560027938521
-0.1561682530449231
-0.0729630761593746
-0.09295989165895749
-0.1624029051980441
-0.1369184227611548
-0.1890078654695015
-0.2077980125381981
-0.1904157115043469
-0.1741538882963868
-0.1295632927778042
-0.1080724406383808
-0.1723150892495809
-0.255233030325244
-0.1964492522530432
-0.2613814256825124
-0.2059592134913922
-0.1975409998801616
-0.1749871303167309
-0.1938634017908883
-0.1639544022397686
-0.2086024581602351
-0.1107731457047692
-0.1652185310725389
-0.2086886487608918
-0.2579624655947436
-0.1982017944996579
-0.2657486147895892
-0.2573016709795857
-0.2022528851990077
-0.2151244123227759
-0.05190317703191161
-0.1786072018089243
-0.2198075674385108
-0.1898411074855072
-0.1745561111052361
-0.2224796085056609
-0.1901858698968109
-0.1727461084610758
-0.1054291959695379
-0.1195361217273036
-0.1008321652592638
-0.1376941381800807
-0.1758777665394247
-0.1020388998853461
-0.1391881748199212
-0.1400501470390382
-0.2123087864526195
-0.2349775768198182
-0.1389008728105014
-0.1481809924456531
-0.2195777258353134
-0.169068510367464
-0.1838937573374676
-0.2201811262481218
-0.1955872800339263
-0.1813367032736199
-0.2675586174380879
-0.1889791352663903
-0.2445450646595855
-0.1493589968729625
-0.1396191278275433
-0.1512839865204252
-0.08991435798173095
-0.1478362300343492
-0.1423486292965772
-0.1025847737010745
-0.1914787289283541
-0.09816019039164814
-0.1361427073422291
-0.2666679812153941
-0.223973578945967
-0.2150094915190079
-0.1856463657836167
-0.217365434178431
-0.1454802873749262
-0.134591210304843
-0.07710035745938118
-0.1535250083760803
-0.2241172299485077
-0.1705338168041934
-0.0729630761593746
-0.08844911774453607
-0.1507380465095007
-0.1314882824252669
-0.1500485216912316
-0.2356097074357377
-0.210211415599505
-0.2172505133746631
-0.3028978897241643
-0.2499177445935896
-0.2451483988728595
-0.163494652829501
-0.2281970508509687
-0.2390573977222791
-0.2434819810317055
-0.2335985271832799
-0.219031852019585
-0.1009471522582276
-0.00659426029241455
-0.07580743222830372
-0.1170077978622286
-0.1371482643686907
-0.1253972812703482
-0.1735792842818856
-0.189323897677694
-0.1925130823531229
-0.1072391986180366
-0.170734928208618
-0.1413142758718085
-0.1590700695157362
-0.1524619247525387
-0.1825721019076174
-0.2375346970832002
-0.3250495364787457
-0.1717404852350797
-0.217422894580315
-0.1204268241451933
-0.2036032708319692
-0.236701455062856
-0.2173079737765471
-0.2650015633742401
-0.2942211043066251
-0.3330655272767886
-0.2067349289103181
-0.2777294394911292
-0.204637558061542
-0.2950542801274348
-0.2515554322359708
-0.2315298865332766
-0.1782049789957366
-0.2077118219375413
-0.1452791759705015
-0.1806471122601548
-0.2541124862998185
-0.2382529521002421
-0.2086024581602351
-0.232621634160395
-0.2475905321372776
-0.2559225551435131
-0.2254101551795852
-0.1620006823891948
-0.1791531418198486
-0.1948402948137732
-0.2187158198113925
-0.2640821969484352
-0.2734197769854708
-0.1745561111052361
-0.1706200074048501
-0.1958458518402348
-0.2304380727066239
-0.1172376394697646
-0.1695281935781973
-0.1850716955695811
-0.2984445762116268
-0.1807333028608115
-0.2313575053276247
-0.2043215258533494
-0.1805896518582709
-0.2036607312338531
-0.1692696217718887
-0.1856463657836167
-0.1043373821428852
-0.1036478573289545
-0.1437276789331154
-0.2071084215203946
-0.173751665483199
-0.1775729145793515
-0.2572729407764745
-0.2422465824020463
-0.2419018199907426
-0.2826137060156272
-0.06891198545568634
-0.1709360396130427
-0.1357404845333797
-0.265059023776124
-0.2001842445490045
-0.108647044652882
-0.1714819134287711
-0.2226807199100855
-0.1709073094142699
-0.1952425176226225
-0.1255409322772272
-0.2178251173891643
-0.2153829841290846
-0.2211866832745835
-0.1942369605961608
-0.1549040580126185
-0.230323151902856
-0.2412409591760503
-0.2678459194431693
-0.203775652037621
-0.1491578854685379
-0.07040595589599247
-0.1852728069740059
-0.183577725129275
-0.2460390350955532
-0.2423327730027031
-0.1853877277777738
-0.2010749469712325
-0.2110158612215421
-0.2091483319716251
-0.2112744330278508
-0.2980710174020159
-0.2955426935369409
-0.2607780914648999
-0.2502625070048933
-0.1750445907186148
-0.1186742157033826
-0.1990637667187748
-0.1509392241134598
-0.1208290469583811
-0.2128833904671207
-0.1660230428897719
-0.1730334104661571
-0.2408674665659739
-0.186048588592466
-0.2445163344564744
-0.2196064560340862
-0.2206120792600822
-0.2062752456995848
-0.2083726165526993
-0.2124237072563874
-0.08172605217757051
-0.1437564091318883
-0.1472328958210753
-0.1347635915061565
-0.1035903969270705
-0.1247939470570742
-0.1505082049019649
-0.06132694766526561
-0.04670287829922108
-0.2216750966884279
-0.2293175948763942
-0.2169344811664706
-0.1559958718392713
-0.2676160778399718
-0.09364941647722659
-0.1084459332484573
-0.136688581153619
-0.1033892855183075
-0.135137084116233
-0.1095376808755758
-0.1187604063040394
-0.09117855301403563
-0.1499623310905749
-0.188519452055657
-0.2027987590147361
-0.1241043560392707
-0.1254547416722321
-0.1907892041100849
-0.2049823204685074
-0.2033734292287717
-0.210383796805157
-0.1543581841968901
-0.1124108333471504
-0.0939079882835353
-0.1902146000955837
-0.142434819897234
-0.1840374083443467
-0.262703081116701
-0.3124365811612861
-0.250463618409318
-0.1879735782399286
-0.1670285999162336
-0.1328960622605778
-0.1428657729091945
-0.09060394899953443
-0.1705625470029662
-0.1681491439416591
-0.1800437780425424
-0.2001267841471205
-0.313212296580212
-0.2204971584563143
-0.2580486561997388
-0.1967652844612357
-0.1600756927417323
-0.1795840948318091
-0.158495465501235
-0.09436773769380286
-0.06896944585757037
-0.2259272987922023
-0.1727748386598486
-0.1033892855183075
-0.2060741342951601
-0.2615251428845874
-0.222364687701893
-0.2935602434875944
-0.2608642820698951
-0.2539975654960506
-0.2791660157290856
-0.2419018199907426
-0.2178538475922756
-0.2288866418644337
-0.2000118633433526
-0.2208131906645069
-0.1315170126240396
-0.1613972819763865
-0.1718841362376204
-0.20130478857443
-0.1243341976468065
-0.1793542532242733
-0.1533238969716556
-0.1191338989141159
-0.1456526685805781
-0.115054078011655
-0.07233094554345514
0.007685112861860635
-0.09839003199484561
-0.1598745813373076
-0.1000851800391107
-0.01774190917314475
-0.05129984281429929
-0.0352391310107639
-0.007772264724062442
0.04107059910216734
0.0568726728955213
0.03957656246232685
0.1652463662136393
0.1410260126051821
0.09813049893133022
0.1088471948001
0.2032862111670356
0.2117044247782661
0.2122790287927675
0.3082409443973848
0.2970070387164635
0.4412657457329793
0.5838293709091027
0.554379988369182
0.4945043964703284
0.4102074719576613
0.428020726003473
0.4085411203117034
0.3618818179435832
0.3975370562383177
0.4140861814513592
0.4582458239623197
0.5581437770634503
0.408885882723007
0.3286111863118483
0.4316408636952007
0.358635172861932
0.3054252523276942
0.3068330321630051
0.1230116471549455
0.1901561122412971
0.3310821159702352
0.3221180285476146
0.2858593236405374
0.3097636450364639
0.2855432914323447
0.1984881352475327
0.1754171220671464
0.1796405939764864
0.209836961732222
0.1973963876204142
0.1021241292331346
0.1443013878899445
0.1653038266155235
0.1852143853149152
0.1545008739465626
0.1166620079985223
-0.007226324708799639
0.0372493500060149
0.01417833682562861
0.07120950645601884
0.03451991473651535
-0.01688000315356219
-0.03862942709495582
-0.06057996244945084
-0.05997662823183852
-0.1033318251207619
-0.03136042151706592
-0.0939654486854192
-0.08701254151091793
-0.03891672910437553
-0.1222655569924648
-0.01558707791814627
-0.02075871264726005
-0.07405482378649297
-0.1452791759705015
-0.1689248593649234
-0.12396070503673
-0.1208003167552698
-0.1600756927417323
-0.08003090413330542
0.003346720153091018
-0.05285127365215096
-0.08678269990338212
-0.08718492271656973
-0.1698154955876172
-0.2366727248640833
-0.248998378172123
-0.1983741757009714
-0.1642129740460772
-0.1558809510355034
-0.1580357822905017
-0.173263252073693
-0.1447907625566571
-0.1534675479741963
0.062216688830287
-0.03768126427518209
-0.1229264178114955
-0.1699304163913851
-0.2305817237091645
-0.187456368427777
-0.157001428865733
-0.2372185986754733
-0.214262506298855
-0.1503070934975403
-0.1085608540522253
-0.1941795001942768
-0.08663904890084131
-0.1159447142343486
-0.1129854373616516
-0.1667412979068137
-0.1849567747658132
-0.1854739845779648
-0.2147509197126994
-0.1778602165887712
-0.1757628457356568
-0.132666220653042
-0.09402290908730322
-0.1767684027621184
-0.1223230173943488
0.02041292278355374
-0.05138603341495596
-0.002428248789296734
-0.04107156035937402
-0.006048386481024473
-0.01642031993849043
-0.03495182900568253
-0.08359358142314915
-0.1381538875903483
-0.1413142758718085
-0.1185018344977308
-0.1671147905168904
-0.134533749902959
-0.1195648519260764
-0.1205704751520725
-0.08649539789830063
-0.1709647698161539
-0.09399417888419197
-0.0706933241006082
-0.1543007237993446
-0.1648450384624623
-0.1374930267756561
-0.02288481370348576
-0.1045097633485371
-0.08669650930272534
-0.1284140185492675
0.0001862656764349135
-0.1422049782940366
-0.1226678460051869
-0.1140197907864205
-0.1423198990978045
-0.145767589384346
-0.1437276789331154
-0.1202543767443455
-0.1348497821111516
-0.1235297520247695
-0.215813937141045
-0.2562385873517057
-0.1652185310725389
-0.2152393331265438
-0.1514276375229659
-0.1059176093833824
-0.2214452550808921
-0.09741320517149502
-0.08218573538830379
-0.1203405673450023
-0.1037053177265001
0.004093705373244015
-0.01584564972445498
-0.1223804777962327
-0.149789949884923
-0.0772440084662602
-0.0993094646201849
-0.06305082590830347
-0.1420900574902687
-0.123156259414693
-0.03383135117545292
-0.09729828436772711
-0.08827673654322249
-0.1068657060079601
-0.04997818738011072
-0.1137611527805775
-0.2000980539440093
-0.1709073094142699
-0.0508688236028044
-0.08281779980468901
-0.06227511048937757
-0.1584667353024622
-0.07003246328591597
-0.1944668022036966
0.01452309923693234
-0.07121046771322552
-0.08669650930272534
-0.1921970501449302
-0.1570301590645058
-0.1625465562049233
-0.1644428156492747
-0.1983167152990875
-0.1395616674299977
-0.1526917663557362
-0.2462114825007394
-0.2306966445129325
-0.1563406342462367
-0.1736080144806584
-0.183577725129275
-0.2057293718881948
-0.2241746903503917
-0.2389137467197384
-0.3168037040731669
-0.3035586843393221
-0.2589680226212053
-0.202166694598351
-0.092586399048881
-0.1535537385791914
-0.1595010887272311
-0.1615983933808112
-0.1903007907005788
-0.1483533736469665
-0.1148242364084575
-0.09655129914757411
-0.1857325563842734
-0.2106423686114656
-0.1606502967562335
-0.1017515978802646
-0.1307986914074634
-0.1166055750533794
-0.1906455531075442
-0.2413846101829294
-0.2392010487248199
-0.22316913332393
-0.1835489949305023
-0.04759351452191476
-0.1206853959558404
-0.1290748793639598
-0.1531802459691149
-0.1286151299536922
-0.1842672499475441
-0.1466870220053468
-0.1646439270580377
-0.06532057796706986
-0.1200245351368097
-0.06204526888184175
-0.09991279883345888
-0.02957914907167843
-0.02751050841733674
0.01173613736601451
-0.07905401111042058
-0.165965582487888
-0.1564555550500046
-0.1555936490304219
-0.1565992060568836
-0.2208706510663908
-0.2081140447463906
-0.1026709643017312
-0.09275878025453292
-0.1220069851861562
-0.1707636584073909
-0.1640118626416525
-0.2007876449618128
-0.2633926059306317
-0.2711787551254772
-0.2195202654334295
-0.2015920905838498
-0.164299164646734
-0.02802765202995392
-0.03917530091068425
-0.06431502094060815
-0.08764460592730303
-0.1432679957223823
-0.08003090413330542
-0.07089443550503291
-0.08738603412099444
-0.1846120123588479
-0.1556798396310787
-0.1524044643506547
-0.06259114269757017
-0.146457180397811
-0.1296207531796882
-0.003146503806338612
-0.1145656646021489
-0.2442864928532769
-0.3018922664981682
-0.2538251842903987
-0.2546870903143197
-0.1711371510174674
-0.2091770621747363
-0.1863071603987746
-0.08827673654322249
-0.09149458522222824
-0.1282129071448428
-0.1919096819403145
-0.1801586988463103
-0.1735218238800016
-0.234345512403433
-0.1451067947648497
-0.1304826591992708
-0.1106294947022286
-0.111117908116073
-0.06770525082526568
-0.1187891365071506
-0.1011195334638795
-0.2271627636213959
-0.1663103448991917
-0.1651610706706549
-0.1776878353831194
-0.1649886894650031
-0.1782337091988478
-0.1094227600718079
-0.1309710726131153
-0.1821698790944297
-0.2196639164359702
-0.2274787958295884
-0.3318013322488222
-0.2654037861830894
-0.2637374345414698
-0.1571163496695009
-0.1430668843136191
-0.2075394407318894
-0.160219343744273
-0.1979144924902381
-0.1327524112580372
-0.1461698121931953
-0.1069518966086169
-0.1260006154879605
-0.09347703527157479
-0.1462847329969632
-0.1361427073422291
-0.1461123517913114
-0.1228402272065004
-0.165649484080161
-0.1783486299982772
-0.1308274216105746
-0.1644428156492747
-0.1931738769726192
-0.1904444417031196
-0.2567844611674342
-0.2538539144935099
-0.2756033384392419
-0.2106998290133496
-0.2049535902697346
-0.1569152382650762
-0.1479511508381171
-0.2074245199281215
-0.1508817637115758
-0.2002129747477772
-0.1746998283073111
-0.1855601751786216
-0.09456884909822755
-0.1108018759078805
-0.1888642144626224
-0.235466056433197
-0.2194053446296616
-0.1221506361930354
-0.1154563008248426
-0.2299209290940066
-0.171596834232539
-0.1734356332750064
-0.1736654748825424
-0.1568865080619651
-0.1617421105828863
-0.1033892855183075
-0.08077788935345842
-0.1371195341655796
-0.1097963188814188
-0.1137324225818047
-0.0718425321296106
-0.1488705834591181
-0.2208993812651636
-0.1876287496334289
-0.2220773194972772
-0.1848131237632726
-0.1043661123459964
-0.1197946935336122
-0.1575473688766573
-0.1516000187286177
-0.1673446321244262
-0.1949839458163138
-0.1879735782399286
-0.2276799072383514
-0.1237021332304214
-0.05517848611280124
-0.004065936431677914
-0.09985533843157486
-0.02199411128125758
-0.1121809917396146
-0.181106795470888
-0.1609375987656532
-0.1919959387405057
-0.1077564084301882
-0.06190161787930107
-0.1447333021547732
-0.04719129171306549
-0.1590126091138523
-0.1783486299982772
-0.1288162413581168
-0.1348785123099244
-0.04535249266625961
-0.1839799479424628
-0.2767813428665514
-0.1571163496695009
-0.2058730228907354
-0.1676893945313916
-0.1976846508870407
-0.05747696837034041
-0.1619719521904221
-0.1532951667728829
-0.2120502146463109
-0.2143199667007389
-0.1601331531436162
-0.2452633196766274
-0.1179846246855792
-0.01837397358952984
0.08399484297479187
-0.06072361345199152
-0.1757341155325456
-0.0603213906388039
-0.1214036509728823
-0.08796070433503002
-0.01251288024168133
-0.08178351257945451
-0.1502783632987674
-0.08439802704518616
-0.1474052770223887
-0.1416015778812282
-0.1382113479922323
-0.09804526958788022
-0.194064513195313
-0.1919671423421985
-0.05253524144395835
-0.1683502553504222
-0.1117500387276541
-0.1666551073061571
-0.1698154955876172
-0.2359832000458142
-0.164184243842966
-0.2077118219375413
-0.1441586319450759
-0.1009758824613389
-0.1205130147501885
-0.03793983608149068
-0.2006727241580449
-0.1870541456189277
-0.1488131230572341
-0.2026838382109682
-0.198144334097774
-0.1178984340849224
-0.1713382624262304
-0.2083151561508153
-0.09198299863607265
-0.2477916435417024
-0.1486982022578046
-0.2027412986128522
-0.1938921319896611
-0.2458953840930126
-0.2122800562495084
-0.102958266311151
-0.1701602579945825
-0.237362249678014
-0.1720565174432723
-0.2679321762433603
-0.2266455538135827
-0.2104125270039298
-0.2862338437030165
-0.2080278541457339
-0.1731196010668139
-0.1959895028427755
-0.1928003843625427
-0.2298347384890115
-0.181422893878615
-0.2302944217040832
-0.1545305654025419
-0.166712567708041
-0.2457517330904719
-0.3302498352070978
-0.3050239907760515
-0.3584350227147139
-0.3028116991191692
-0.3050814511779354
-0.2838491708448206
-0.2279097488415489
-0.2752585760279382
-0.1454515571761534
-0.2021379643952398
-0.2517278134416227
-0.1983741757009714
-0.2512968604296621
-0.2831596460265515
-0.2646280707641635
-0.231213854325084
-0.2430222978209722
-0.15274922675762
-0.2610079330724359
-0.2433383300291648
-0.2050973074718097
-0.1749584001136197
-0.2213303342771241
-0.3345307675139834
-0.1579495916898451
-0.1751020511161605
-0.2170781321690113
-0.2327940153660469
-0.2664668698109694
-0.3194756789407825
-0.2548020111180876
-0.2426200750121229
-0.2366727248640833
-0.2520438456498152
-0.2062752456995848
-0.2369887570722759
-0.2847685372706256
-0.2571580199770451
-0.1923119709486982
-0.2237150071396584
-0.1873127174252363
-0.2030573970205791
-0.341656122093671
-0.3173208476857841
-0.2862913041049005
-0.3282961153608625
-0.3077534260455511
-0.3127813435725898
-0.2765514350638196
-0.1584667353024622
-0.2729888239735103
-0.2393159695285878
-0.3338125124969415
-0.329359198984404
-0.1946966438112325
-0.1576910198835364
-0.2245195189568913
-0.2412696893791615
-0.260893012268668
-0.2718108195418624
-0.2829584684225926
-0.2921811938553945
-0.1537261197805049
-0.1168066864578041
-0.02581536037741002
-0.04150251337133453
-0.1215185717766502
-0.08775952673107093
-0.1805034612532757
-0.2476479925391617
-0.1570301590645058
-0.2309264861204683
-0.2616975240902393
-0.2541986769004752
-0.2422753126008191
-0.1959607726440028
-0.2057581020869675
-0.1790956814179647
-0.2509808282214696
-0.2565833497630095
-0.2579337353959708
-0.20957935118312
-0.2816656093910495
-0.2604907894598186
-0.2649441029723561
-0.2213877946790082
-0.2448898270665509
-0.264857912367361
-0.2749425438197456
-0.2189456614189283
-0.2228818313145102
-0.240896196769085
-0.1514850979248497
-0.2038043822363937
-0.245723002891699
-0.2061315946970441
-0.2078842031388548
-0.1460548913894274
-0.2398906397426233
-0.1571738100713848
-0.1466582918065741
-0.1644715458523858
-0.1507668429078079
-0.1553638074228861
-0.1327524112580372
-0.1310859934168832
-0.2695985278893183
-0.181422893878615
-0.1712520718212353
-0.1818251166874643
-0.2026551080078571
-0.2078267427369709
-0.2100103041950805
-0.2358682792420463
-0.2982721950059748
-0.3054262135849008
-0.3233256582357077
-0.3176368798939767
-0.276350323659395
-0.2483087871543195
-0.1517149395323856
-0.1395616674299977
-0.1193062801197678
-0.1103996530946927
-0.1975409998801616
-0.2307828351135893
-0.1631786206213084
-0.1773718031749268
-0.1175536716779571
-0.06319447691518261
-0.2016495509857337
-0.1649024988643464
-0.1450206041641929
-0.2266168236104714
-0.2278235582408922
-0.2800566519517794
-0.1978857622914653
-0.206849849714086
-0.277959281098665
-0.1722863590464698
-0.2660646469977817
-0.2004428163553131
-0.1752169719199284
-0.209521890781236
-0.3156832262429373
-0.272069391348171
-0.27066161151286
-0.2578188145922029
-0.2938762756957869
-0.3038172561456309
-0.3055698645874415
-0.2192042332252369
-0.2551468397245872
-0.3340423541044774
-0.3607909653741371
-0.3767367563739045
-0.3177518006977446
-0.292468495860476
-0.3062019290038267
-0.313355947587091
-0.2917789710422068
-0.3109138143226728
-0.2222784309017018
-0.06342431851837996
-0.1502783632987674
-0.2517565436403955
-0.2169919415683545
-0.2152967935284278
-0.2491132989758909
-0.2903998552104726
-0.35837756231283
-0.1695281935781973
-0.1861347791931228
-0.2052696886731231
-0.2169632113695817
-0.2214165248777809
-0.2421316615982784
-0.1637244944326985
-0.2784764247112823
-0.2435969018354734
-0.2460390350955532
-0.2612090444768604
-0.247992754946127
-0.1404811000509987
-0.1255409322772272
-0.1823709904988544
-0.2485961553589353
-0.1054004657707651
-0.1459974309875435
-0.2393734299304717
-0.2217325570859734
-0.2402354021495886
-0.2662944886053176
-0.2524173382555533
-0.2777581696942404
-0.2548307413168604
-0.2878715313453976
-0.1769408501629663
-0.119076438512232
-0.1380676969896916
-0.1566853966575404
-0.1910765061195047
-0.1786359320076971
-0.2978699059975912
-0.2450909384753139
-0.2623870489085083
-0.2152680633253165
-0.1905019021050035
-0.2065338175058934
-0.1788945038140057
-0.17145318322566
-0.2321044905477778
-0.2123087864526195
-0.26744369663432
-0.2712649457304723
-0.1701315277958098
-0.2082864259520425
-0.1350508935155762
-0.1314882824252669
-0.1692408915731159
-0.1957596612352397
-0.2662370282034336
-0.2542848675054703
-0.2166759093601619
-0.259370311629589
-0.1917085705358899
-0.2340007499964676
-0.3241301038534063
-0.3253368384838271
-0.3453911143896323
-0.3575443864920202
-0.3224637522117866
-0.3001109278532463
-0.2530781990745841
-0.2704317699096625
-0.2206695396619661
-0.2075107105287783
-0.2039767634420457
-0.1946966438112325
-0.1944093418018126
-0.1992648781231995
-0.2336272573863911
-0.346540388618169
-0.3437821569503623
-0.1917660309377738
-0.2436256320385846
-0.1288162413581168
-0.07606600403461231
-0.1663103448991917
-0.1238170540341893
-0.1963343314492753
-0.2291164834719696
-0.1801299686431992
-0.1746423679054272
-0.09387925808476241
-0.0910061718083837
-0.2178251173891643
-0.1967652844612357
-0.2463264033045073
-0.233684717788275
-0.1921970501449302
-0.2732761259785916
-0.2311276637244274
-0.3178955178998197
-0.2903136646054775
-0.2077692823394253
-0.2279384790446601
-0.2671851248280113
-0.2561523967510489
-0.3135571251910501
-0.2445163344564744
-0.2155840955335092
-0.2693686862817825
-0.167574473731962
-0.2519863852479313
-0.3057135155943206
-0.2975826039881714
-0.2908595384212059
-0.2234564353290114
-0.2429361072203154
-0.2942785647041706
-0.2096655417837766
-0.2243470715517052
-0.1566566664544292
-0.124822677255847
-0.181968767690005
-0.1967652844612357
-0.1943518813999287
-0.1776878353831194
-0.1417164986806577
-0.1815665448811557
-0.2080853145476178
-0.1589838789150796
-0.2839353614454774
-0.2703743095077785
-0.2605195196585914
-0.2840502822492453
-0.1788657736152329
-0.2275649864345835
-0.2516416228366276
-0.2875554991372051
-0.3215730497895586
-0.2756607988411259
-0.2589680226212053
-0.2283119716547366
-0.1695856539800813
-0.2727877125690856
-0.2372473288785845
-0.225697457189005
-0.2457517330904719
-0.2355522470338536
-0.2487110761627032
-0.2919513522478587
-0.3173783080876681
-0.2814070375847408
-0.1790956814179647
-0.201362248976314
-0.1976271904851567
-0.2224796085056609
-0.2300645800965474
-0.2111882424228556
-0.188576912457541
-0.2469871979196653
-0.2753447666329333
-0.1992361479244268
-0.2715522477355536
-0.2293463250795054
-0.2481938663505516
-0.2176240059847397
-0.1709935000149267
-0.2197213768378542
-0.1746710981085383
-0.1838075667368108
-0.2294037854813894
-0.2603471384572779
-0.2433670602322759
-0.2367589154647401
-0.2265593632085875
-0.1937772111858932
-0.1454802873749262
-0.04759351452191476
-0.1341602572928825
-0.208458807153356
-0.2710351041229365
-0.2071371517235057
-0.1879448480411558
-0.2590542132218621
-0.1838937573374676
-0.1294196417709252
-0.2116479918331232
-0.1814516240773878
-0.1806471122601548
-0.1986040835080416
-0.1550764392182703
-0.1541858029955767
-0.1880023084430398
-0.1611674403688507
-0.199810751938928
-0.2041491446476976
-0.1169503374603447
-0.2529345480677049
-0.293100560276861
-0.1767971991604256
-0.1952425176226225
-0.1905880927056603
-0.1769408501629663
-0.08066296854969052
-0.1804460008513917
-0.2105849082095817
-0.1322065374423087
-0.01800048097945334
-0.06692953540633979
-0.1484395642519617
-0.1904157115043469
-0.1622592541955034
-0.2002417049508885
-0.1192488197178838
-0.174814749111079
-0.2345178936090849
-0.2476479925391617
-0.09160950602599614
-0.1067795154073033
-0.1640405928404253
-0.2681620178508961
-0.2466137053095887
-0.3132984871852071
-0.235954469842703
-0.236069390646471
-0.2251803135720493
-0.2683631292553208
-0.2235426259340065
-0.2201811262481218
-0.2814932281853976
-0.3095634948892457
-0.2417868329917788
-0.2358682792420463
-0.2516128926378546
-0.2143486969038501
-0.340593038465791
-0.3091325418772853
-0.291807701245318
-0.2111882424228556
-0.2100677645969644
-0.2412409591760503
-0.1625752864036961
-0.1294196417709252
-0.1761650685445061
-0.1726024574541966
-0.2059879436945034
-0.2350924976235861
-0.2471308489265444
-0.1781187883950799
-0.220698269860739
-0.2753160364298221
-0.2550319189208193
-0.2098379229894285
-0.2879864521491657
-0.2517565436403955
-0.2288866418644337
-0.2152967935284278
-0.2693974164848936
-0.3021508383044769
-0.2913766820338232
-0.3110861955283247
-0.2042353352483542
-0.2147796499114721
-0.2322768717534298
-0.1547604070100778
-0.1562544436455799
-0.1202543767443455
-0.1532664365697716
-0.2025114570053164
-0.2282545112528526
-0.1552488866191182
-0.2086024581602351
-0.2008163751649239
-0.2015633603807386
-0.1741826184951595
-0.1688961291618122
-0.2000118633433526
-0.2572729407764745
-0.2548307413168604
-0.1494164572748465
-0.2064188967021255
-0.1840661385431194
-0.1864220812025425
-0.2009312959643535
-0.1970238562675444
-0.2579624655947436
-0.2090046809690844
-0.2452345894778546
-0.2164747979557373
-0.2319321093421259
-0.2418155631905516
-0.3063168498075946
-0.4045483850719098
-0.2826424362143999
-0.2528770876701593
-0.1774867239786947
-0.1421187876890414
-0.1679766965408113
-0.194007052793429
-0.2206695396619661
-0.2058730228907354
-0.2778156300917859
-0.2629041925211257
-0.2323917925571977
-0.1646726572568105
-0.1347923217092676
-0.1935760997814685
-0.2248930115669679
-0.1722863590464698
-0.2328227455648197
-0.2677309986394014
-0.2092345225766202
-0.207912933341966
-0.2304093425035126
-0.2111307820209716
-0.2701731981033539
-0.2407238155634331
-0.2440566512457411
-0.2628754623180144
-0.2251228531745038
-0.1577197500823091
-0.1053430053688812
-0.08344986422107409
-0.1176398622786138
-0.1238170540341893
-0.1635233830282737
-0.146457180397811
-0.08178351257945451
-0.1001713706397675
-0.05316737205987794
-0.1138473433855726
-0.07873797890222797
-0.1231849896178041
-0.2109009404177742
-0.2552043001264713
-0.2423040428039303
-0.1524044643506547
-0.2026838382109682
-0.1765098309558098
-0.2205258886550871
-0.08707000191280183
-0.1121522615408418
-0.1076414876264203
-0.14637092359762
-0.1805321914563868
-0.1946104532062373
-0.1386135708054201
-0.1460548913894274
-0.1965641730568111
-0.1894100882783508
-0.2563535081554737
-0.2863774947098956
-0.2707765323166279
-0.294824438519899
-0.2450047478703188
-0.1549615184145024
-0.1536111989810754
-0.2496304425885082
-0.152260813348114
-0.1579783218886179
-0.1594723585241199
-0.1617995709847702
-0.2180837553950073
-0.2090621413709684
-0.2064476269052366
-0.2868084477175177
-0.1638107512328895
-0.1871977966214684
-0.2146072687101587
-0.1858187469849302
-0.1543869144000012
-0.1360852469403451
-0.1376366777781967
-0.1721139778451563
-0.1801874290450831
-0.1878586574361606
-0.1782911696007317
-0.148928043861002
-0.0975568561740357
-0.1784922810051564
-0.09629266114173114
-0.1401937980415789
-0.04006593713337792
-0.01409304128264424
-0.1942944209980447
-0.1359990563396883
-0.03032613428749309
-0.109508950676803
-0.1139336001857637
-0.1320916166385408
-0.07011865388657276
-0.06043631144257181
-0.1160884314364237
-0.1559384114373873
-0.09528710411960778
-0.1951563270219658
-0.1986902741086984
-0.2342018614008923
-0.2425338844071278
-0.2019081227920424
-0.2345178936090849
-0.2848834580700551
-0.2605195196585914
-0.2762354028556271
-0.2371324080748166
-0.2834756782347441
-0.1978857622914653
-0.2110733216190877
-0.2092919829785042
-0.211044591420315
-0.07468688820287819
-0.1789519642158897
-0.2155266351316253
-0.1486694720546934
-0.1576910198835364
-0.131057263213772
-0.17622252894639
-0.1968802052650037
-0.2377932688895088
-0.2238873883409719
-0.2244907225585842
-0.2175090851809718
-0.1804460008513917
-0.1819113072881211
-0.1784635508020453
-0.139216905018694
-0.1308848820124585
-0.2641396573503191
-0.2457517330904719
-0.2255250759833531
-0.2432808696272808
-0.1762512591495012
-0.2649441029723561
-0.2207557302626229
-0.2041778748464704
-0.2672425852298953
-0.2481651361517788
-0.1848131237632726
-0.1852153465721218
-0.1694420029775407
-0.2012185979737733
-0.0658664517784598
-0.04880018295280117
-0.1419750704869663
-0.1622592541955034
-0.177343072976154
-0.233684717788275
-0.1348210519080404
-0.1451355249679608
-0.16424170424485
-0.1409120530629591
-0.1501059820931156
-0.09034537719322584
-0.1948402948137732
-0.2140039344925462
-0.3064605008144736
-0.2532793104790088
-0.2645993405610524
-0.2204109678556576
-0.218284866799432
-0.2739656507968607
-0.2689664634729331
-0.2521874966523558
-0.2581923072022795
-0.2490271083708958
-0.2721268517500549
-0.193202607171392
-0.2559225551435131
-0.2363566926558907
-0.1618570313866542
-0.1342751780966504
-0.187456368427777
-0.2140901250975414
-0.2284268924541662
-0.2602034874503988
-0.1651610706706549
-0.1848705841651564
-0.2313287751288519
-0.2397757189388554
-0.1939208621927723
-0.1734069030762337
-0.1807907632626956
-0.1736080144806584
-0.2119065636394318
-0.265978456397125
-0.1326374904542693
-0.1911052363182775
-0.2009600261674646
-0.1434978373255796
-0.1838650271386949
-0.1546454862063099
-0.2040342238439297
-0.2115618012324665
-0.132924792463689
-0.100544863249844
-0.1177547830823818
-0.1021250904903413
-0.1410269738623887
-0.05713220596337502
-0.08594952408257221
-0.1683502553504222
-0.1616559199822295
-0.1781475185938527
-0.1945817230074645
-0.1144220135952698
-0.1692696217718887
-0.06876833445314566
-0.17251626685354
-0.2496879029903921
-0.1614834725770433
-0.1659080558908081
-0.08712746231468585
-0.1047970653579569
-0.07750258027256879
0.03293968749601806
0.04655819983993935
-0.08862149895018788
-0.1646439270580377
-0.1481522622425419
-0.1604204551486976
-0.1959607726440028
-0.1839224875405788
-0.1495888384804983
-0.2240023091447398
-0.2126535488595849
-0.2203247772506624
-0.2693686862817825
-0.2576751635896622
-0.1317181240284643
-0.1736367446837696
-0.1309998028118881
-0.1365736603541895
-0.1422337084928093
-0.181422893878615
-0.1643566250486179
-0.1240181654386139
-0.1414004664724652
-0.1409695134648431
-0.1493589968729625
-0.2765514350638196
-0.2566120799617823
-0.2061028644939329
-0.1651323404675438
-0.2671851248280113
-0.2906009666148973
-0.2517565436403955
-0.1961906142472002
-0.260893012268668
-0.2035745406331964
-0.1771994219692749
-0.1634371924276171
0.01055819913390087
-0.1174674810729619
-0.05423038948822355
-0.04687525950487289
-0.06713064681076449
-0.01837397358952984
-0.09833257159296159
-0.04859907154837648
-0.06328066751583927
-0.1242480070461497
-0.05006437798510585
-0.1353669257237688
-0.1606790269550063
-0.1364874697491943
-0.06589518198157104
-0.07603727383583954
-0.1166917656540361
-0.08255922799838041
-0.08132376316918685
-0.1380102365878076
-0.1154563008248426
-0.02725193661102815
-0.1322065374423087
-0.1301378967923054
-0.1709647698161539
-0.106291101993459
-0.1191338989141159
-0.1187316761052666
-0.06603883298411173
-0.1440149809381969
-0.05762068557241547
-0.03041232489248822
-0.06486089475633657
0.01233953777882273
-0.03299810915510875
-0.09103490201149494
-0.08850657814641996
-0.1240756258404979
-0.04388718622953036
-0.05155841462060788
-0.06451613234503284
-0.02345941771798696
-0.10315944391511
-0.09560313632346204
-0.01670762194791027
-0.113387660170501
-0.06928547806576285
-0.1006885142523846
-0.1884907218525458
-0.1633222716238492
-0.1669136791124657
-0.1099112396851867
-0.1039351593340359
-0.1494164572748465
-0.2010462167681214
-0.07569251142453581
-0.0705209428949564
-0.05644268114510592
-0.1316893938296914
-0.002629360193721432
-0.07388244258084117
-0.1077564084301882
-0.137751664781499
-0.1114914007261496
-0.06764779042338166
-0.01946578741618259
-0.1155999518273834
-0.06509073635953404
-0.03845704589364225
-0.04135886236445538
-0.09474123030387935
0.004208626177011924
-0.07862305809846007
-0.0940803694891871
-0.09103490201149494
-0.02598774157872347
-0.06376908092968381
-0.1105720343003445
-0.1824859113026223
-0.1663390750979645
-0.06184415747741717
-0.02050007464141708
0.01386223841790175
-0.1077564084301882
-0.09827511119107769
-0.1274946521234626
-0.07020484448722943
-0.1057452281777305
-0.05265016224772638
-0.01633412933783377
-0.0885927687514151
-0.1879448480411558
-0.2046088278584309
-0.1630349696144293
-0.02498218455226176
-0.05635649054011078
-0.05463261229707281
-0.05503483511026056
-0.08586333348191555
0.06327970625863261
-0.02897574865453174
-0.02294227410536965
-0.04167489457264798
-0.1295920229765771
-0.1773143427730429
-0.07399736338460909
-0.10715300801738
-0.1058601489814984
-0.05006437798510585
-0.06661350319814718
-0.01564453832003028
-0.1106869551041126
-0.1659367860895808
-0.1882608802493484
-0.1677181247345027
-0.1870541456189277
-0.1691834311712319
-0.1349647029105811
-0.1785497414070404
-0.1872552570233524
-0.1317755844303482
-0.004899112252487701
-0.02190792067626244
-0.03365896996980099
-0.01846023038972101
-0.04072679794807029
-0.07373879157830038
-0.1879448480411558
-0.09594789873476577
-0.04268051779864395
-0.02386164052683623
-0.09669495015445313
-0.1155137612267266
-0.1394467466262298
-0.09247147824511308
-0.144101171543192
-0.1535824687779642
-0.1803310800519623
-0.09778669778157163
-0.05035167999018721
-0.08324875281664952
-0.1145082042002649
-0.1510254147141165
-0.1158297934349192
-0.08201335418265199
-0.0884778479476472
-0.02822876343437862
-0.0419047361801838
-0.02811384263494906
0.01021343672693549
0.04359892296290385
0.02202188022282368
-0.07971487192511283
-0.04561106447256832
-0.05273635285272152
-0.1232711802184609
-0.0992520042183009
-0.04293908960495266
-0.1052855449669972
-0.03989355592772612
-0.0004170685411774026
-0.0831338320128816
-0.1098825094820754
-0.1314595522221556
-0.1707061980098452
-0.09304608225961428
-0.03664697704560926
-0.07106681671068484
-0.1287300507574602
-0.123903244634846
-0.1504220143013082
-0.1516000187286177
-0.08106519136287826
-0.0770716272606084
-0.09077633020518636
-0.1268625215118815
-0.1274084615228058
-0.2057293718881948
-0.1734356332750064
-0.1761650685445061
-0.1181857360943423
-0.1097388584795348
-0.06451613234503284
-0.1409982436636159
-0.1760214175419654
-0.132062886439768
-0.0108177322017546
-0.05193190723068438
-0.08218573538830379
-0.1307699612086906
-0.131057263213772
-0.1657356746851561
-0.1654771028788475
-0.02920559026206756
-0.08511628206222804
-0.03138915171583869
-0.02412021233314482
-0.03782491527772278
-0.08471405925337877
-0.07511790741003462
-0.05750576476864756
-0.1234722916228855
-0.007513626718219472
-0.05514975590969012
-0.05687363415272797
-0.1149104270091142
-0.001652533370370964
