# Supplementary material for: A Synaptic Mechanism for Temporal Filtering of Visual Signals
Source: PLoS Biol. 2014 Oct 21;12(10):e1001972. doi: 10.1371/journal.pbio.1001972 (PMC4205119; doi:10.1371/journal.pbio.1001972)
Supplement: Data S1 — All raw data files as well as averages and statistical parameters presented in the manuscript. Formats provided include raw-text (Ascii) and Excel (xls). In addition, we provide the original Igor-Pro files (Wavemetrics), which contain both the raw data and the original figure formatting. Data referring to particular panels are located in the respective folders. For any further information, please contact Tom Baden at thomas.baden@uni-tuebingen.de. (ZIP) [file pbio.1001972.s009.zip › fig3/Fig3B/Fig3B.xlsx]

## Sheet: Sheet1
Calcium_Large	Calcium_Small	Stimulus
0.720826	0.147031	0
0.780635	1.00836	0
0.912413	0.810115	0
0.814859	0.504216	0
0.755142	0.418626	0
0.747915	0.500653	0
0.714083	0.394721	0
0.737973	0.35059	0
0.651075	0.453132	0
0.712848	0.394405	0
0.61893	0.331168	0
0.509961	0.417735	0
0.377109	0.505049	0
0.465066	0.346769	0
0.480417	0.280515	0
0.466554	0.315395	0
0.414255	0.256266	0
0.414869	0.173665	0
0.296548	0.430233	0
0.232734	0.267299	0
0.292267	0.31528	0
0.255604	0.285601	0
0.28791	0.165936	0
0.331754	0.163781	0
0.357976	0.203918	0
0.286298	0.315768	0
0.253701	0.383947	0
0.281404	0.338638	0
0.344282	0.290657	0
0.265178	0.214692	0
0.172204	0.19007	0
0.244541	0.27385	0
0.205569	0.25029	0
0.177137	0.113387	0
0.130386	0.183088	0
0.137313	0.242734	0
0.122714	0.128815	0
0.123205	0.155621	0
0.064516	0.153467	0
0.102875	0.191535	0
0.0907151	0.155822	0
0.115878	0.155133	0
0.138096	0.113473	0
0.0749035	0.143296	0
0.0517809	0.211475	0
0.0158848	0.203832	0
0.0784863	0.135194	0
0.162676	0.166396	0
0.144264	0.254284	0
0.133999	0.206763	0
0.132679	0.233655	0
0.150685	0.122839	0
0.182584	0.129246	0
0.121509	0.0653771	0
0.077113	0.130913	0
0.101885	0.0765247	0
0.0388694	0.0536261	0
0.0905616	0.162172	0
0.0835036	0.127379	0
0.152189	0.154415	0
0.146818	0.176624	0
0.1509	0.18283	0
0.167824	0.269598	0
0.204395	0.278188	0
0.186343	0.382166	0
0.1796	0.302092	0
0.145883	0.267471	0
0.160551	0.31755	0
0.123113	0.227104	0
0.181901	0.337087	0
0.179569	0.288905	0
0.0981336	0.193834	0
0.0743588	0.225323	0
0.0557856	0.332777	0
0.110715	0.313154	0
0.12289	0.331657	0
0.124839	0.403772	0
0.0526248	0.344097	0
0.0135296	0.287756	0
0.0591151	0.334128	0
0.0576344	0.213515	0
0.0252827	0.145192	0
0.0757398	0.0868967	0
0.0523026	0.101578	0
0.0649993	0.0430243	0
0.0266252	0.0972973	0
0.0676231	0.163264	0
0.0110747	0.110887	0
0.110324	0.150249	0
0.0843168	0.0941943	0
0.0907917	0.152806	0
-0.00686954	0.282555	0
0.0556781	0.155047	0
0.112342	0.110629	0
0.101041	0.183347	0
0.0667025	0.309965	0
0.15212	0.304276	0
0.13581	0.318469	0
0.115088	0.365014	0
0.105199	0.352113	0
0.0988241	0.316314	0
0.134045	0.18872	0
0.190141	0.107784	0
0.126895	0.195385	0
0.127233	0.18984	0
0.10299	0.092097	0
0.0526785	0.148697	0
0.0609179	0.110743	0
0.0636567	0.094453	0
0.0717274	0.122178	0
0.0751107	0.118702	0
0.101302	0.229317	0
0.110784	0.119765	0
0.113561	0.0821848	0
0.0972207	0.14456	0
0.114881	0.143238	0
0.176761	0.352314	0
0.0982564	0.27204	0
0.123604	0.242619	0
0.0789619	0.221962	0
0.0715433	0.177514	0
0.0618079	0.367398	0
0.00763771	0.269368	0
0.079637	0.166194	0
0.105644	0.178894	0
0.0778265	0.169843	0
0.077581	0.224317	0
0.123642	0.19165	0
0.0805039	0.230839	0
0.0411862	0.220467	0
0.0669633	0.158925	0
0.018148	0.138383	0
0.0115272	0.0515287	0
0.016606	-0.1079	0
-0.00535829	0.052994	0
-0.0308514	0.106635	0
0.0584017	0.264081	0
0.0750493	0.220295	0
0.0883214	0.279309	0
-0.0100227	0.156886	0
0.0272314	0.0465582	0
0.0473926	0.104222	0
0.0561461	0.105457	0
0.0674006	0.129591	0
0.0957554	0.32479	0
0.0198895	0.202166	0
0.0225362	0.101894	0
-0.0172725	0.109479	0
0.0376572	0.252589	0
0.07597	0.343034	0
0.0365755	0.369352	0
0.0411402	0.288704	0
0.0539213	0.22811	0
0.035862	0.206332	0
0.0404421	0.175906	0
0.117428	0.182428	0
0.140919	0.170791	0
0.173401	0.189926	0
0.19983	0.128988	0
0.197245	0.105917	0
0.0819079	0.0215047	0
0.0794529	0.0782199	0
0.0760083	0.133786	0
-0.00950095	0.0440011	0
0.0554633	0.0449206	0
0.0459888	0.0760938	0
0.0991463	0.0782199	0
0.111459	0.12939	0
0.0838411	0.192799	0
0.0606724	0.105601	0
0.0557856	0.0999693	0
0.0876617	0.166625	0
0.106803	0.136458	0
0.0844702	0.0987914	0
0.0762154	0.23308	0
0.0277837	0.240005	0
0.0423523	0.179842	0
0.0834806	0.108876	0
0.0682598	0.281607	0
0.0475691	0.179353	0
0.0997677	0.240895	0
0.129258	0.148554	0
0.134858	0.102297	0
0.111536	0.20886	0
0.154966	0.129103	0
0.166872	0.105371	0
0.18543	0.132206	0
0.126412	0.0442884	0
0.0545734	0.0562119	0
0.0465872	0.0799725	0
0.0750877	0.0542869	0
0.0386776	0.193431	0
0.0261419	0.118127	0
0.0555017	0.175159	0
0.0589157	0.382999	0
0.0663879	0.271724	0
0.0627285	0.141256	0
0.0200813	0.143238	0
0.0421068	0.158667	0
-0.0150783	0.167171	0
0.0407029	0.238367	0
0.0305301	0.15996	0
0.0180789	0.150162	0
0.00335687	0.0284289	0
0.0678686	0.0739677	0
0.0683748	-0.0559255	0
0.0433266	-0.0258441	0
0.0481752	0.0406971	0
0.0465718	-0.000474529	0
0.0553176	0.0319054	0
-0.00390063	0.00570266	0
-0.0280435	-0.0621602	0
0.0435185	-0.0381697	0
0.0595524	-0.0378824	0
-0.0425279	-0.0207013	0
0.0118188	-0.0126853	0
-0.036191	0.0768982	0
-0.0556081	-0.0610396	0
-0.0288568	-0.0816111	0
-0.0330456	-0.0108465	0
-0.00166809	-0.0625337	0
0.0429277	-0.0402671	0
0.00112442	-0.00452562	0
-0.0177712	0.0323076	0
0.00450758	-0.0402384	0
-0.00553469	-0.0825018	0
-0.0141501	-0.0389167	0
-0.0407403	0.0236596	0
-0.014012	0.00846083	0
0.0219455	-0.0022846	0
-0.00613307	-0.000244687	0
-0.0137281	-0.00662299	0
-0.0470618	-0.0513573	0
-0.0530074	-0.036647	0
-0.0637939	0.0114776	0
-0.0458114	0.079915	0
-0.0539511	0.0385135	0
-0.0331223	0.0417601	0
-0.0823595	-0.0568162	0
-0.0569584	-0.0158169	0
-0.0729387	0.0628775	0
-0.0620294	0.0623603	0
0.00614938	0.10267	0
-0.00257342	0.103905	0
-0.0243612	0.0361289	0
-0.0349866	-0.04541	0
0.0233034	0.102756	0
-0.00449902	0.0262166	0
0.042874	0.0123108	0
-0.0267471	-0.0142368	0
-0.0584391	-0.0587412	0
-0.0199345	0.0619581	0
-0.0693867	0.0608088	0
-0.0221593	0.00323173	0
-0.0232641	-0.0812376	0
0.0205416	-0.0524491	0
-0.0247217	-0.0644012	0
-0.00386996	-0.024465	0
-0.0350325	-0.112756	0
-0.0474684	-0.111003	0
-0.0249135	-0.0655217	0
0.060987	-0.0281426	0
0.0251523	-0.00782973	0
0.0242471	0.00889178	0
-0.0547106	-0.0168225	0
-0.0246526	-0.0878457	0
-0.0278134	-0.0343485	0
-0.0496856	-0.0267922	0
-0.0814159	0.00624854	0
-0.0562986	0.0465582	0
-0.0802806	0.00897797	0
-0.0842008	0.00481196	0
0.00947893	0.0395191	0
-0.0175793	0.00938019	0
0.0371509	-0.0879032	0
-0.00485956	-0.08141	0
-0.025673	-0.0295791	0
0.0387313	-0.0685385	0
0.0168974	-0.0369343	0
-0.0228192	-0.0286597	0
-0.0868475	-0.108762	0
-0.109625	-0.063137	0
-0.115141	-0.0673318	0
-0.119215	-0.109308	0
-0.0855356	-0.055552	0
-0.0269772	-0.0417611	0
0.0566908	-0.0982177	0
0.110454	-0.0625624	0
0.122629	-0.0426231	0
0.0311363	0.0517011	0
0.00110904	0.0569014	0
0.00627207	0.00116316	0
-0.0570888	0.0768695	0
-0.108351	-0.0470476	0
-0.0570965	-0.0633381	0
-0.033176	0.0727323	0
0.012026	0.0961768	0
0.0228738	0.130424	0
0.133769	0.0259293	0
0.0763612	-0.0212471	0
0.0973818	-0.043485	0
0.095763	0.0613547	0
0.0675233	0.00604743	0
-0.0186764	0.0375941	0
-0.0148559	0.00820226	0
-0.0147485	0.0662965	0
-0.0298465	0.0916373	0
-0.00772117	0.0438862	0
0.0192987	0.106463	0
0.0474541	-0.0421346	0
-0.00723019	0.0178846	0
-0.0366206	-0.0273381	0
-0.0332758	0.0612973	0
-0.0016528	-0.0785656	0
0.00328013	0.170418	0
-0.0205407	0.138613	0
-0.00499764	0.141945	0
0.0269628	0.135107	0
0.0275919	0.104222	0
0.00170743	-0.0172535	0
0.0160383	0.0334281	0
-0.0374262	0.239143	0
-0.0334598	0.150076	0
-0.0228805	-0.0388305	0
0.0232957	-0.142722	0
0.0498553	-0.0801746	0
-0.0530152	-0.0736526	0
-0.0426506	-0.0766981	0
-0.0031718	0.0506955	0
-0.01303	-0.0292631	0
-0.0142728	-0.0208449	0
0.00352562	-0.129075	0
0.0456051	-0.0548912	0
-0.000333231	0.0355255	0
-0.00520482	0.0233148	0
0.00987779	-0.0192359	0
-0.037196	-0.0792552	0
-0.0399424	-0.136258	0
-0.0517263	-0.214636	0
-0.103733	-0.0525352	0
-0.0935065	0.0111328	0
-0.134504	-0.0879607	0
-0.091535	-0.0749455	0
-0.0313194	0.108876	0
0.0124478	0.0317043	0
-0.0620678	0.0139772	0
-0.0479441	0.0433404	0
-0.0363214	0.0177122	0
-0.0442387	0.0381401	0
-0.0540739	0.0617569	0
0.00407805	-0.0086629	0
-0.0180626	0.0219357	0
0.00351798	0.00748394	0
0.0272697	-0.0366757	0
-0.0531226	-0.0747443	0
0.0260805	-0.0986486	0
0.016161	-0.0493749	0
-0.0167124	0.0258431	0
-0.0345722	0.0831329	0
-0.00699234	0.0856037	0
0.0042468	0.126488	0
0.0536682	0.0934761	0
0.0450297	-0.0486853	0
0.0343737	-0.120053	0
0.0632042	-0.161167	0
0.0192834	-0.142837	0
0.045889	-0.11968	0
0.0529393	-0.0588561	0
0.0477072	0.0148679	0
0.0646234	0.111462	0
0.0544277	0.0633372	0
0.0678916	0.112439	0
0.0804885	0.0664402	0
0.122867	0.108847	0
0.0803428	0.105428	0
0.0142123	0.0502645	0
0.0502696	-0.060149	0
0.0579797	0.0362151	0
0.074075	0.0508391	0
0.0562152	0.139187	0
0.00822071	0.0185167	0
-0.0192902	0.0229413	0
0.0293718	0.0682502	0
0.00706999	0.129218	0
0.0345578	0.143612	0
0.0278757	-0.0327108	0
0.0212474	-0.0421633	0
0.0307527	-0.0225113	0
0.00667103	-0.113876	0
-0.0433487	-0.0750892	0
-0.0772424	-0.15114	0
-0.0596358	-0.164615	0
0.0102154	-0.173464	0
-0.00330224	-0.106004	0
-0.0332604	-0.0249535	0
-0.0221824	0.0494888	0
-0.0112195	0.145077	0
0.0553406	0.147778	0
0.0057121	0.0913787	0
0.0293947	0.0816964	0
0.0508143	0.0405535	0
0.0273771	-0.0725033	0
-0.0378635	0.0429094	0
-0.00720716	0.061326	0
0.011604	0.0207003	0
0.0149872	0.0282853	0
0.0254132	-0.00176745	0
-0.0195586	-0.0710955	0
0.0296173	-0.0187475	0
0.0577265	0.0482246	0
0.0582789	-0.0688545	0
0.072111	-0.0332854	0
0.0585091	-0.0169662	0
0.0451372	0.0161033	0
0.0607952	0.0960619	0
0.0564683	0.148525	0
0.0436335	0.026073	0
0.119722	-0.0261889	0
0.12365	-0.089742	0
0.0666104	-0.108216	0
0.031259	0.000904521	0
0.104708	-0.027453	0
0.0863575	-0.113732	0
0.077489	-0.0873573	0
0.0571358	-0.0505241	0
0.0024976	0.000473568	0
0.0145499	-0.0382559	0
-0.00595667	0.0248088	0
0.0492109	0.0679629	0
0.0249605	0.0802598	0
0.0526938	-0.0327395	0
0.0471165	-0.0523916	0
0.142423	-0.00222714	0
0.126358	0.0700028	0
0.0326246	-0.0261314	0
-0.0149863	-0.0279127	0
0.0558853	0.0548615	0
0.056944	-0.00828941	0
0.041846	0.0374217	0
0.0360155	0.0215909	0
0.0460425	-0.00323269	0
0.0441398	0.00869067	0
-0.0175947	-0.0462719	0
0.00742289	-0.029378	0
0.0922187	0.0170514	0
0.0476305	0.0261017	0
-0.023149	0.00191014	0
0.0379334	-0.0301825	0
0.0374501	-0.0779335	0
-0.0551939	0.00866194	0
-0.0491179	-0.0155583	0
0.0120797	-0.04722	0
0.0484744	0.0136037	0
0.0330772	-0.0217355	0
0.0421913	-0.0567013	0
0.0481905	0.0341752	0
0.0620457	0.0213611	0
0.0286736	0.0140921	0
0.074029	0.0388583	0
0.0849842	0.0244066	0
0.0253824	-0.0539431	0
0.00496025	0.0301528	0
-0.032639	-0.0343198	0
0.0179869	-0.0210173	0
0.0603732	0.0392318	0
0.00460735	0.111605	0
0.04091	0.00780003	0
0.026234	0.0156148	0
-0.0308208	0.0303539	0
-0.0394899	0.0462422	0
-0.0648603	-0.00903639	0
-0.0563984	0.0243204	0
-0.0268008	0.0289173	0
0.00283521	0.0190051	0
0.0403807	0.0939645	0
-0.00616375	0.132809	0
0.0159155	0.0609238	0
0.0162838	0.0591712	0
0.0235028	-0.00751363	0
0.0534917	0.100458	0
-0.00347864	0.109882	0
-0.0663026	0.104451	0
-0.0429421	0.0996533	0
-0.0591679	0.0324225	0
-0.0314498	-0.0619878	0
0.0389537	-0.00998456	0
0.0189305	-0.0381697	0
0.0348187	-0.0330556	0
0.00475307	-0.0685385	0
-0.0407864	-0.0818984	0
-0.0357307	-0.1439	0
0.0274691	0.021476	0
0.0210019	0.107612	0
0.0436029	0.0330833	0
0.0385625	0.073508	0
-0.00983856	-0.0234594	0
-0.0510205	-0.06624	0
-0.0120097	-0.0454961	0
-0.0612009	-0.010358	0
-0.0703073	-0.0339463	0
-0.0303144	-0.0488864	0
-0.0345876	-0.100114	0
0.0599973	-0.0286884	0
-0.028711	0.0697729	0
-0.0255733	0.122609	0
0.00251299	-0.0152423	0
-0.00777487	-0.0404108	0
-0.0217451	-0.0585401	0
-0.0718339	-0.0938793	0
0.000341892	-0.0801746	0
0.00911829	-0.0300676	0
-0.0524168	-0.0343198	0
-0.0188605	0.138498	0
0.0279218	0.0471903	0
0.0544583	-0.0169087	0
0.0259194	-0.0500356	0
0.0117344	-0.0642288	0
-0.0104983	-0.142722	0
0.0268017	-0.17085	0
0.0261803	0.0564992	0
0.0347036	-0.0204713	0
-0.00919411	-0.0820708	0
0.00532853	-0.00544505	0
0.0753562	0.107698	0
0.00446926	0.090287	0
0.00944052	0.0559246	0
0.0593606	0.222881	0
0.0431885	0.166769	0
0.0139899	0.253939	0
-0.00342494	0.133441	0
0.00374808	0.0308998	0
-0.0158992	0.0147817	0
-0.0225967	0.0197809	0
0.00789848	-0.0821857	0
0.0200429	0.0452653	0
-0.00584927	-0.0192072	0
0.0300698	-0.0316478	0
-0.00381625	-0.0133748	0
-0.0396663	-0.0328545	0
-0.0301763	-0.0845991	0
0.0268707	-0.12669	0
0.00510597	-0.0541729	0
0.0423294	-0.0465879	0
-0.00858033	0.0606365	0
-0.02822	0.0721576	0
-0.0477753	-0.0326821	0
-0.0302377	-0.0369343	0
-0.0549714	0.00199633	0
-0.0384081	0.0363587	0
-0.0124239	0.0825295	0
0.0205416	0.0684801	0
0.0194829	0.0506093	0
0.053277	0.0151552	0
0.0173194	0.0699166	0
-0.0134366	-0.0951435	0
0.000825229	-0.108159	0
0.037849	-0.00969719	0
0.0165753	0.086006	0
0.0364988	0.00257094	0
0.0861273	-0.0214482	0
0.06157	-0.00191111	0
0.0119416	0.0485406	0
-0.0729233	0.159787	0
0.0459888	0.0280554	0
0.124148	-0.0220228	0
0.0416082	0.0527929	0
0.047293	0.00360529	0
0.0566831	-0.049576	0
0.0416465	-0.0456398	0
0.0651911	0.0975846	0
0.064048	0.0716692	0
0.0732311	0.060148	0
0.0512592	0.094769	0
0.0866106	0.022539	0
-0.00202873	-0.0101857	0
0.00814407	-0.054058	0
0.0385319	-0.0590285	0
0.0122791	-0.0435137	0
0.0380255	-0.0812088	0
0.0377876	-0.122639	0
0.0443853	-0.159185	0
0.0175112	-0.175964	0
0.00653295	-0.0319638	0
0.00423142	0.012713	0
0.00198359	-0.0398074	0
0.0335835	-0.00518641	0
-0.0140503	-0.0370779	0
0.0285893	-0.0472775	0
0.0245385	0.0604354	0
0.0286889	0.0868392	0
0.0620611	0.0405247	0
0.0283975	-0.0222527	0
-0.000156831	0.013891	0
0.065475	-0.00984091	0
0.00851226	-0.013777	0
0.0491572	-0.0397212	0
0.0528013	0.0152126	0
0.0889735	-0.00340514	0
0.130593	0.0608088	0
0.0418384	0.0716117	0
-0.0285192	0.0294633	0
0.0205032	-0.0180292	0
-0.0235096	0.0569301	0
0.0487046	-0.0609535	0
-0.024154	0.00820226	0
-0.0260796	0.0604641	0
-0.0451439	0.155822	0
0.00693191	0.0836788	0
0.011742	0.0639405	0
-0.040725	0.0423635	0
0.0253441	0.142807	0
0.0179869	0.145106	0
0.0436412	0.0459836	0
0.0553713	0.112439	0
0.0613706	0.105313	0
0.0579414	0.0618719	0
0.0258581	0.0339166	0
0.0280446	0.0538272	0
-0.00803565	0.0651472	0
-0.0627045	0.101779	0
-0.111259	0.112668	0
-0.00826585	0.104624	0
0.0339518	0.105917	0
0.0117498	0.0528503	0
-0.0193592	-0.084398	0
0.015647	-0.0280851	0
-0.0518413	-0.0789678	0
-0.0305753	-0.0536845	0
-0.0271537	-0.0895696	0
-0.0251053	0.0186891	0
-0.0476909	-0.0320787	0
-0.0361527	-0.0641139	0
0.0717198	-0.0646023	0
0.0520187	-0.0190636	0
-0.0116798	0.0890515	0
-0.00196738	0.0465007	0
-0.0111274	-0.0341474	0
-0.0112348	-0.0691131	0
-0.0167508	-0.088995	0
0.012141	-0.0283724	0
0.0414547	0.0872127	0
0.0752181	-0.0254706	0
0.00970139	-0.0447204	0
0.0159692	0.00725409	0
0.042736	0.0108168	0
-0.0105981	0.0231712	0
0.0175726	0.0527641	0
-0.039835	0.0968376	0
-0.00073219	-0.00165253	0
-0.0303835	0.000703409	0
-0.0233869	-0.0560117	0
-0.0183696	0.0156148	0
-0.02163	-0.0315329	0
-0.0342117	0.0676181	0
0.0159615	-0.0165352	0
-0.0149709	0.0660953	0
0.0180483	0.0816964	0
0.0254669	-0.0429678	0
-0.0205329	-0.0882767	0
-0.0233869	-0.0596031	0
-0.00799733	-0.0964363	0
-0.00576489	-0.0419047	0
0.0465718	-0.0237467	0
0.0139055	-0.0670445	0
0.0604193	-0.0910062	0
-0.0343114	-0.0672168	0
0.0366446	-0.0461857	0
-0.0240006	-0.131517	0
0.0229888	-0.0426231	0
-0.0166587	0.052994	0
-0.0345263	0.0202405	0
0.0286352	0.0208727	0
0.0148798	0.033974	0
0.0108675	0.057907	0
0.0369975	0.126718	0
0.0275536	0.0265039	0
0.0113202	-0.00673791	0
-0.0370118	-0.0220516	0
-0.026563	0.0490866	0
0.0239171	0.00495561	0
-0.0351399	0.0167354	0
-0.0445916	0.0225965	0
-0.00806642	0.036962	0
0.0387006	-0.0546039	0
0.0210249	-0.0667284	0
0.000725464	-0.0681649	0
0.0350642	-0.00423832	0
0.0084662	0.0465869	0
-0.07188	0.0272222	0
-0.0637632	0.119851	0
-0.0611088	0.013144	0
-0.0274912	0.147663	0
-0.0259492	0.0845694	0
0.032801	0.0188328	0
0.018102	0.0117074	0
-0.020579	-0.0129438	0
0.00702393	-0.0112487	0
-0.00459104	0.0260442	0
-0.00390063	0.103992	0
0.0795679	0.0439724	0
0.0306223	-0.0706933	0
0.0787625	0.0798288	0
0.0670323	0.0366747	0
0.0529393	0.0203267	0
-0.0108512	0.0693132	0
-0.0102298	0.0779326	0
-0.0206557	0.0901146	0
-0.0436786	0.0311871	0
-0.0229649	-0.066556	0
-0.0711205	0.0124257	0
-0.0835103	-0.0494898	0
-0.0525701	0.0210451	0
-0.0343037	-0.0117371	0
0.0115196	0.130166	0
0.0125015	0.132809	0
0.00962466	0.0287737	0
-0.0327618	-0.0100133	0
-0.106549	0.00596123	0
-0.108681	0.0520171	0
-0.159085	0.0154425	0
-0.149426	0.0383412	0
-0.070453	0.0980156	0
-0.0437707	0.0578783	0
-0.0446376	0.0588551	0
-0.0525088	0.041243	0
-0.027284	0.00438101	0
-0.0413848	-0.0109327	0
0.0054819	-0.0651482	0
0.0560004	-0.0815824	0
0.100842	-0.0682511	0
-0.0145721	-0.102728	0
-0.0161985	-0.0904316	0
0.016675	0.0558958	0
0.0361919	0.0349221	0
0.0397363	0.113099	0
0.0218918	0.00817353	0
-0.0264786	0.0117936	0
-0.0637095	0.0351232	0
-0.0282507	0.0569014	0
-0.085037	-0.0623613	0
0.0131536	-0.00418086	0
0.00878078	0.106807	0
0.0179178	-0.0114211	0
-0.0499311	0.0881034	0
-0.00294934	0.0893101	0
-0.0147868	0.20093	0
-0.0205022	0.0517873	0
0.0115656	0.0195223	0
-0.0274682	0.033974	0
0.00192989	0.0805184	0
-0.065359	0.0163332	0
-0.0879062	-0.0466741	0
-0.0276293	-0.0572184	0
-0.0667782	-0.0117084	0
0.029786	0.0186891	0
0.00123947	-0.0368481	0
0.0149949	-0.101809	0
0.0303153	-0.139073	0
-0.034695	-0.0288034	0
-0.00723783	-0.0725608	0
-0.0515192	-0.0793988	0
-0.0198195	-0.0788529	0
0.0237868	-0.0558393	0
0.0358544	0.0399501	0
0.0527399	0.0849429	0
-0.0235402	0.0868105	0
0.00328013	0.0552924	0
0.0315582	0.0201831	0
0.00722346	-0.0148401	0
0.0163451	-0.0903166	0
0.0185086	0.0323938	0
-0.0780327	-0.00828941	0
-0.0360375	-0.154358	0
-0.0659267	-0.244286	0
-0.0296853	-0.1593	0
0.0117805	-0.187658	0
0.0030807	0.00725409	0
0.0168822	0.0312158	0
0.0826367	0.122954	0
0.0774736	0.0634808	0
0.00225211	0.0851441	0
0.0141817	0.0824433	0
0.0454133	-0.00581854	0
0.0159692	-0.0232296	0
-0.0134596	0.0207003	0
-0.04028	0.0569301	0
-0.0454585	0.00621981	0
0.0355091	-0.0225113	0
0.04236	-0.0654355	0
0.0385702	-0.152376	0
0.0982257	-0.0392328	0
0.119829	0.0589988	0
0.084148	-0.0268784	0
0.00582715	-0.00446816	0
-0.00920175	-0.0113636	0
-0.0347948	0.118271	0
-0.020602	0.13913	0
0.0349107	0.0200107	0
0.0577725	0.0701752	0
0.0218841	0.0476213	0
-5.70668e-05	-0.0480819	0
0.0483517	0.0309572	0
0.0145346	0.00265713	0
0.0225592	-0.0382272	0
0.0273464	-0.075319	0
0.0457355	-0.0642863	0
-0.0202108	-0.0944827	0
-0.0295703	-0.0296079	0
-0.00249668	-0.0807492	0
0.031773	-0.0829327	0
0.0577725	-0.0809215	0
0.0702315	0.0441448	0
0.104179	0.0623603	0
0.0352176	-0.0209024	0
0.0251599	-0.0993095	0
0.0328086	0.0099836	0
-0.0323167	0.110887	0
0.04526	0.0254409	0
0.0376035	-0.00995583	0
-0.0605488	-0.104625	0
-0.0940743	-0.029493	0
-0.0894942	0.0829605	0
-0.0254812	0.076812	0
-0.0209703	7.13449e-05	0
0.0139822	0.0324513	0
-0.00769049	0.0413004	0
-0.0287571	0.0129429	0
-0.0919799	-0.0516159	0
-0.0496243	-0.037279	0
-0.0122628	-0.102499	0
-0.0410472	-0.0940804	0
-0.116476	-0.112296	0
-0.0655047	-0.0443469	0
-0.0685887	0.0317043	0
-0.0616919	0.0644003	0
-0.0479211	0.00211126	0
0.000433914	-0.0400085	0
0.010599	-0.130195	0
0.049326	-0.0677914	0
0.04292	-0.0750892	0
-0.0166434	-0.0849152	0
-0.0154773	-0.0624762	0
-0.0260336	-0.0951435	0
-0.0564291	-0.0750317	0
-0.0281587	0.0181144	0
-0.0167047	-0.0413301	0
-0.0372114	-0.131373	0
-0.070476	0.0303252	0
-0.0118716	0.00734028	0
-0.0424665	0.054919	0
-0.0529921	-0.00334768	0
-0.0512276	-0.0128576	0
-0.00657035	0.0496899	0
0.0089956	0.00719663	0
-0.0232717	0.0675032	0
-0.0435789	0.0123683	0
0.000418626	-0.0669295	0
-0.0259185	-0.0253557	0
-0.0105904	-0.0183452	0
-0.0293708	-0.00487038	0
-0.0305753	-0.0405544	0
-0.0175027	-0.0707221	0
-0.0617532	0.00739774	0
-0.048366	-0.0906901	0
-0.0416379	-0.099252	0
-0.0388684	-0.119651	0
0.0153862	-0.00231333	0
-0.0338895	-0.0894547	0
-0.045842	-0.0139781	0
-0.0475912	-0.0883342	0
-0.00370885	-0.100947	0
-0.0191291	-0.0119957	0
0.0273157	0.0502071	0
0.0562382	0.0641704	0
0.0296173	0.0268487	0
0.0547269	-0.0528225	0
0.0456972	-0.0461282	0
0.00977048	-0.0434275	0
0.0133762	0.128499	0
-0.00831956	0.0444321	0
-0.01046	-0.027884	0
-0.100242	0.114507	0
-0.0714887	0.0425646	0
-0.029156	0.00415117	0
-0.0194052	-0.0163916	0
0.0413244	-0.040497	0
-0.000854885	-0.0587412	0
-0.0319638	-0.0356988	0
-0.0888958	-0.0235743	0
-0.087047	-0.0573908	0
-0.086487	-0.00202603	0
0.00734616	0.0330546	0
-0.0103142	0.133585	0
0.0302003	0.0917522	0
-0.00505135	0.0194074	0
0.0195136	-0.0197531	0
-0.0377713	0.0965791	0
-0.00950869	0.0398639	0
-0.0391907	0.00644965	0
-0.0436019	0.054804	0
-0.0654203	-0.0670157	0
-0.103879	-0.122323	0
-0.0809556	-0.0912073	0
-0.0565518	-0.131488	0
-0.0455735	-0.0473924	0
-0.00496697	0.0527929	0
0.00380953	-0.0151849	0
0.0664263	-0.109969	0
-0.0166127	-0.100143	0
0.0330004	-0.143096	0
-0.00430723	-0.0320787	0
0.0116194	0.0587115	0
-0.0560608	0.127436	0
-0.00235096	0.0747434	0
-0.0471386	-0.0133173	0
-0.0912434	0.00257094	0
-0.0642619	0.00512799	0
-0.020111	-0.00863417	0
0.0137367	-0.0492599	0
0.0069472	0.128384	0
0.00121644	0.0526205	0
0.0220299	0.0300953	0
0.0477533	0.0163044	0
0.0303	0.056097	0
0.0375421	0.109307	0
0.00146193	0.106893	0
0.0136907	0.0406684	0
-0.026164	-0.0660101	0
-0.0174873	-0.126345	0
-0.00337898	0.0257569	0
-0.0281433	0.0584242	0
-0.0291713	0.0702039	0
0.0155626	0.00228364	0
-0.0352858	-0.0282575	0
-0.111551	-0.0207874	0
-0.104807	0.0141783	0
-0.0342654	-0.0631083	0
-0.0237857	-0.0720149	0
-0.0110967	-0.120025	0
0.015202	0.0301241	0
-0.012094	0.0227689	0
0.0367826	-0.0667859	0
-0.0597585	0.0653196	0
-0.0538436	-0.0874722	0
0.00833586	-0.0459271	0
0.0139975	-0.136028	0
-0.0196738	-0.0209886	0
-0.047292	0.0312445	0
0.0676998	-0.0261889	0
0.0114505	0.00547282	0
-0.0205944	-0.0174546	0
-0.0203565	0.0548328	0
-0.00412309	0.143957	0
0.0390918	0.0551201	0
0.0108292	0.0539134	0
0.00561998	0.0354393	0
0.00842024	-0.0331705	0
-0.0293862	-0.0569598	0
0.00128544	-0.108388	0
0.00796757	-0.0741697	0
0.00251299	-0.168695	0
0.011604	-0.100602	0
0.00847394	-0.126317	0
0.0356779	-0.138614	0
0.0303614	-0.167747	0
0.0285125	-0.0444906	0
-0.0150477	-0.0433413	0
0.0144349	-0.097758	0
0.00593456	-0.0138919	0
-0.0355772	-0.0585401	0
0.0977576	0.0175398	0
0.151652	0.00415117	0
0.101348	-0.00619204	0
0.0415851	-0.00173872	0
0.0110593	0.011219	0
0.00400896	-0.0187763	0
0.0292566	-0.10474	0
0.0232497	-0.11333	0
0.0250295	-0.0663262	0
0.0246383	-0.0684523	0
0.0688966	-0.0394913	0
0.0621761	-0.156398	0
0.00268174	-0.198776	0
0.0527245	-0.154617	0
-0.0354852	-0.0697739	0
-0.0502379	-0.0305272	0
-0.0305676	0.0203555	0
0.00566604	0.0351232	0
0.0144578	-0.0235743	0
0.0601125	-0.00550251	0
0.0445542	-0.0277116	0
-0.0173031	-0.135712	0
-0.0488494	-0.0672743	0
-0.032263	-0.0543166	0
-0.00273453	0.0133451	0
-0.108397	-0.038141	0
-0.0990993	-0.0186326	0
-0.021139	-0.00722632	0
-0.0033482	0.031302	0
-0.0540739	-0.0203564	0
-0.0849143	-0.0179143	0
-0.073936	-0.120283	0
-0.061899	-0.104194	0
-0.0355389	-0.148784	0
-0.134972	-0.128816	0
-0.115801	-0.177717	0
-0.0481512	-0.273851	0
-0.0596128	-0.248395	0
-0.0630958	-0.209666	0
-0.0365746	-0.0535409	0
-0.034787	-0.0755489	0
-0.035301	-0.156283	0
-0.0547566	-0.0678202	0
-0.044837	-0.107268	0
-0.0779406	-0.225094	0
-0.0867325	-0.140625	0
-0.0346259	-0.149359	0
-0.0388224	-0.148612	0
0.00895728	-0.142377	0
-0.00310271	-0.140711	0
-0.0424818	-0.0504666	0
-0.0593213	-0.13258	0
-0.0318641	-0.154416	0
0.0103842	-0.026706	0
0.00324946	-0.145423	0
0.0261649	-0.177717	0
-0.011043	-0.239488	0
0.00558931	-0.243396	0
0.0265332	-0.139906	0
0.0112204	-0.1593	0
0.0261803	-0.0954595	0
-0.0183235	-0.135223	0
-0.0366436	-0.109193	0
-0.0311967	-0.187629	0
-0.0576259	-0.143096	0
0.0266559	-0.0404395	0
-0.014127	0.00248475	0
0.0172274	-0.131574	0
0.0320108	-0.0906901	0
0.00298094	-0.109049	0
0.0111513	-0.121777	0
0.0273541	-0.126805	0
0.0591612	-0.100114	0
0.00338754	0.119593	0
-0.00530458	0.0146093	0
0.0642244	-0.0833637	0
0.00686282	-0.132839	0
0.00991621	-0.166713	0
-0.0929542	-0.188376	0
-0.0799199	-0.186336	0
-0.0173109	-0.13235	0
-0.0781401	-0.0768992	0
-0.0840703	-0.056299	0
-0.054841	-0.102499	0
0.072065	-0.157892	0
0.0990542	-0.199954	0
0.110569	-0.211734	0
0.0382173	-0.0842256	0
0.0709449	-0.0315903	0
-0.0252588	0.00303062	0
-0.0181931	-0.00590474	0
0.0571051	-0.104424	0
0.097167	-0.10293	0
0.0594373	-0.15002	0
0.0387236	-0.0948274	0
0.0740444	-0.149934	0
-0.0189143	-0.168609	0
-0.0571119	-0.197972	0
-0.0674533	-0.12465	0
0.00240558	-0.131546	0
-0.0194283	-0.0907763	0
0.0401735	-0.101292	0
-0.0433104	-0.0895409	0
-0.0366589	-0.080232	0
-0.0797895	-0.0583964	0
-0.0719183	-0.159501	0
-0.0143802	-0.057046	0
-0.00693864	-0.0328832	0
-0.0393057	-0.11876	0
-0.0176944	-0.0400659	0
-0.00116947	-0.0874148	0
-0.00174482	-0.0386869	0
0.0910526	0.0206716	0
0.060074	-0.0380261	0
0.00416243	-0.175849	0
0.0493797	-0.173809	0
0.0937531	-0.245809	0
0.0474234	-0.104855	0
-0.0101071	-0.166856	0
0.00738447	-0.0587124	0
0.0618463	-0.00762861	0
-0.00934758	0.00357656	0
0.0220069	0.0899709	0
0.0200582	-0.0199255	0
0.0185162	-0.0494898	0
-0.0178785	-0.144503	0
0.0010323	-0.0679638	0
0.0337907	-0.0740261	0
0.0700857	-0.0631945	0
0.0692341	-0.0486278	0
-0.024131	-0.139274	0
0.0616698	-0.174269	0
0.0048989	-0.112066	0
0.0439787	-0.162029	0
0.0265715	-0.126604	0
0.0203191	-0.0165352	0
-0.0350786	-0.0361011	0
-0.0103065	-0.108503	0
0.0515277	-0.191881	0
0.0267941	-0.152663	0
0.027147	-0.171539	0
0.0641785	-0.25644	0
0.0312744	-0.283045	0
-0.0416916	-0.222968	0
-0.066901	-0.156829	0
-0.0481973	-0.128299	0
-0.0816537	-0.190473	0
-0.0758309	-0.1618	0
-0.0216224	-0.131718	0
-0.0669623	-0.125972	0
-0.0376102	-0.227795	0
0.0133685	-0.232219	0
0.0368517	-0.078738	0
-0.0222667	-0.116692	0
-0.0181163	-0.229605	0
0.0244465	-0.257445	0
0.0245769	-0.264427	0
-0.0389528	-0.273994	0
-0.02565	-0.163207	0
-0.0683586	-0.10632	0
-0.0512583	-0.077675	0
-0.0185614	-0.0925289	0
-0.0013689	-0.16881	0
0.0181173	-0.141113	0
-0.0418144	-0.199839	0
-0.0430956	-0.185675	0
-0.052202	-0.188922	0
-0.0307057	-0.187514	0
-0.0344341	-0.123875	0
-0.0453664	-0.14186	0
-0.0999815	-0.148037	0
-0.141202	-0.208488	0
-0.133008	-0.217624	0
-0.120419	-0.0895696	0
-0.152111	-0.152462	0
-0.161716	-0.0946263	0
-0.147562	-0.155823	0
-0.0949489	-0.0405257	0
-0.12035	-0.0808928	0
-0.101071	-0.100689	0
-0.0234406	-0.0884491	0
0.00208335	-0.0949423	0
0.0688659	-0.134936	0
0.0159692	-0.12307	0
-0.0309665	-0.0883629	0
-0.0327694	-0.116117	0
-0.0691334	-0.109078	0
-0.00102374	-0.0262463	0
-0.00630183	0.024895	0
-0.0451746	-0.00432451	0
-0.0862644	-0.00360625	0
-0.0352014	-0.0330843	0
-0.0650367	-0.0564714	0
-0.0369044	0.0182868	0
-0.0423744	-0.116577	0
-0.0281357	-0.0898856	0
-0.04028	-0.0919255	0
-0.0415688	-0.153697	0
-0.0730077	-0.100344	0
-0.0369044	-0.102901	0
-0.0079743	-0.211447	0
-0.0591755	-0.192628	0
0.00709302	-0.236098	0
0.00584254	-0.282987	0
-0.00769049	-0.188864	0
-0.0212004	-0.101895	0
-0.0499465	-0.105688	0
-0.0773806	-0.160794	0
-0.0848682	-0.222106	0
-0.0789073	-0.184784	0
-0.0495168	-0.143268	0
-0.101876	-0.1799	0
-0.144086	-0.130282	0
-0.151612	-0.150566	0
-0.0944195	-0.0974132	0
-0.0498467	-0.0850014	0
-0.0627659	-0.217653	0
-0.0783472	-0.0670157	0
-0.0138969	-0.0504953	0
0.0215159	-0.112267	0
-0.035301	-0.147319	0
-0.00976947	-0.12623	0
0.00423142	-0.117065	0
0.0470705	-0.155335	0
0.0140129	-0.06805	0
-0.00202099	0.0293771	0
-0.0336977	0.0837937	0
0.00478385	-0.0674754	0
0.0107294	-0.0362735	0
0.0103842	-0.129247	0
0.0208408	-0.0797436	0
0.0122561	-0.154933	0
0.0426592	-0.0633956	0
-0.00244298	-0.0422782	0
-0.0254121	-0.0146103	0
0.00402434	0.0328535	0
-0.0221977	0.0228264	0
0.041309	-0.0173971	0
0.0411095	-0.0286884	0
0.0725791	0.00949512	0
0.0667101	0.00728282	0
0.0662805	0.000243726	0
0.0996142	0.0583954	0
0.112296	0.0431967	0
0.0951262	-0.0189486	0
0.135019	0.0773292	0
0.0904618	0.107641	0
0.0884442	0.165275	0
0.0934769	0.149329	0
0.0149796	0.160965	0
0.119814	0.0229413	0
0.0527782	0.0375367	0
0.0804733	0.0162757	0
0.0336526	0.0252685	0
0.0739829	-0.0809215	0
0.0907534	-0.0139494	0
0.0746734	-0.194122	0
-0.0123319	-0.0618729	0
0.0397823	0.0162469	0
0.108728	-0.0131162	0
0.100128	0.0232861	0
0.0641017	0.0688536	0
0.0612708	0.0631648	0
0.0678225	-0.00630696	0
0.0385395	-0.0196094	0
0.0382786	-0.0196956	0
-0.00232793	0.0353531	0
0.0586624	0.0621018	0
0.0853601	0.00886305	0
0.0974355	0.0356979	0
0.0907151	0.0138048	0
0.0344351	0.0124832	0
0.047807	-0.0496047	0
0.00367145	-0.0165352	0
0.000372566	-0.0517595	0
0.00187618	-0.0542591	0
0.034834	-0.0908913	0
0.0426745	-0.0478808	0
0.0845546	0.0609525	0
0.0582712	0.0979868	0
0.0226973	0.0671584	0
0.00679383	0.077674	0
0.0453213	0.00656457	0
-0.000947006	0.0764673	0
0.048344	0.079283	0
0.0257814	0.0439724	0
0.0161303	0.0200969	0
0.0643012	0.125856	0
0.0566525	0.0701464	0
0.0897791	0.0471903	0
0.0457049	0.0709797	0
0.0567138	-0.065493	0
0.0922187	-0.0203564	0
0.0877921	-0.0868976	0
0.0903544	-0.0409854	0
0.14612	0.0282565	0
0.114728	0.141227	0
0.0480525	0.139101	0
0.100167	0.106922	0
0.095134	0.221531	0
0.11818	0.131918	0
0.115395	0.119392	0
0.12691	0.00553028	0
0.0411633	0.00274332	0
0.026748	0.0510978	0
0.0895029	0.0196372	0
0.105637	-0.0298665	0
0.0702315	0.0802311	0
0.113769	-0.0390029	0
0.0753101	0.0443172	0
0.0690654	0.0718416	0
-0.0364671	0.0487992	0
0.0294945	0.0360714	0
0.0829205	-0.077675	0
0.157129	-0.0179143	0
0.137313	0.0354967	0
0.120113	0.105285	0
0.0736991	0.0830179	0
0.0689656	0.0268774	0
0.064938	0.0194648	0
0.0744203	0.0102709	0
0.0647154	0.0718128	0
0.0992383	0.0874425	0
0.0867871	0.13959	0
0.0945969	0.111519	0
0.0518269	0.0590562	0
0.0913978	0.0580794	0
0.00754559	0.137348	0
0.0627208	0.140451	0
0.0485204	0.158782	0
0.110132	0.10652	0
0.0856133	0.0373068	0
0.140727	0.0146093	0
0.115257	0.0915511	0
0.0854062	-0.0182591	0
0.0749879	0.0267625	0
0.129864	0.124161	0
0.135472	0.0832478	0
0.137628	0.155909	0
0.207126	0.113674	0
0.18721	0.0958607	0
0.154007	0.114593	0
0.153324	0.173607	0
0.105882	0.39952	0
0.120504	0.471864	0
0.161264	0.320193	0
0.149181	0.0803172	0
0.164563	0.0182294	0
0.177237	0.0629637	0
0.17571	0.198632	0
0.194982	0.025642	0
0.239877	0.098935	0
0.330495	0.251842	0
0.226796	0.279251	0
0.230425	0.3805	0
0.244204	0.395957	0
0.241074	0.326772	0
0.235044	0.347746	0
0.175357	0.369697	0
0.17591	0.219433	0
0.186888	0.143181	0
0.19334	0.210986	0
0.220613	0.106779	0
0.232673	0.166309	0
0.219953	-0.00202603	0
0.193033	0.0190913	0
0.214606	0.141687	0
0.297591	0.160879	0
0.367519	0.140681	0
0.32577	0.177601	0
0.313671	0.214865	0
0.450144	0.166827	0
0.365563	0.255261	0
0.286421	0.333668	0
0.242332	0.325824	0
0.283529	0.302408	0
0.308079	0.181451	0
0.281036	0.196592	0
0.230778	0.224547	0
0.318328	0.149617	0
0.271929	0.121949	0
0.319233	0.0403811	0
0.326744	-0.043485	0
0.353679	0.0698591	0
0.390235	0.0329684	0
0.283728	0.039634	0
0.260414	0.0332557	0
0.263329	0.039318	0
0.234269	0.0894537	0
0.21499	0.0767546	0
0.248392	0.125396	0
0.310909	0.0123108	0
0.297139	0.0800587	0
0.313725	-0.0339175	0
0.291001	-0.0405257	0
0.192373	-0.025212	0
0.112395	0.0605215	0
0.106803	0.121144	0
0.233294	0.0908616	0
0.257138	0.13663	0
0.215181	0.125166	0
0.197222	0.100515	0
0.2339	0.169757	0
0.203743	0.174268	0
0.200237	0.116576	0
0.210486	0.150421	0
0.211514	0.0629349	0
0.205293	-0.000244687	0
0.199899	0.0110466	0
0.315743	-0.00420959	0
0.283422	0.0722151	0
0.213985	0.180158	0
0.230356	0.202396	0
0.178994	0.197942	0
0.238764	0.105687	0
0.228676	0.070089	0
0.254346	-0.0055887	0
0.2714	0.0071679	0
0.207264	-0.00337641	0
0.191836	-0.119392	0
0.170003	-0.0285448	0
0.17568	0.118874	0
0.13472	0.0297218	0
0.172941	-0.00331895	0
0.133738	-0.0652631	0
0.199984	-0.0467891	0
0.154038	-0.0602927	0
0.156723	-0.0859208	0
0.216171	0.0762949	0
0.209359	-0.0411578	0
0.193678	0.0614122	0
0.161725	0.0117649	0
0.076691	-0.0604363	0
0.190394	-0.0689407	0
0.236033	-0.0259877	0
0.189028	0.0610387	0
0.194606	0.116633	0
0.180244	0.0450355	0
0.21288	0.119363	0
0.156562	0.0957746	0
0.162668	0.0540858	0
0.190893	0.184439	0
0.152334	0.104595	0
0.110769	0.0215047	0
0.115687	0.00817353	0
0.102437	0.0467019	0
0.0847771	0.0439724	0
0.0914515	-0.0286884	0
0.107823	-0.02073	0
0.136255	0.0399501	0
0.0789773	0.0263315	0
0.10098	0.030871	0
0.126181	0.118443	0
0.105307	0.024895	0
0.0769749	0.0783061	0
0.129143	0.07052	0
0.072602	0.0907179	0
0.0820153	0.089425	0
0.0249605	0.123558	0
0.0500624	-0.0398936	0
0.0405188	-0.0154147	0
0.00172281	-0.035785	0
-0.00884121	-0.0567013	0
-0.0112195	-0.129563	0
-0.0175564	-0.0504091	0
-0.00992293	-0.109969	0
-0.016022	-0.115284	0
0.0309674	-0.0473924	0
0.0854599	-0.0160468	0
0.0922878	-0.0492887	0
0.129404	-0.0465879	0
0.164026	0.0481959	0
0.151613	0.0167067	0
0.14065	0.0516724	0
0.188982	0.0878448	0
0.199454	0.0821848	0
0.178587	0.0819262	0
0.144333	0.01731	0
0.129833	0.0909478	0
0.134467	0.0520171	0
0.170003	-0.00211222	0
0.121855	0.0330546	0
0.164272	-0.0567013	0
0.123289	0.0517586	0
0.0991002	0.179468	0
0.094804	0.100429	0
0.174383	-0.0232583	0
0.0948885	0.0380251	0
0.0344658	-0.0425656	0
0.0146804	0.073824	0
0.067508	0.118989	0
0.0591765	0.0429669	0
0.0538983	0.023085	0
0.109027	-0.0271945	0
0.162001	0.0970388	0
0.162492	0.133642	0
0.0994071	0.0572174	0
0.135618	0.023717	0
0.142576	-0.0510125	0
0.162384	0.0356979	0
0.11307	0.00561647	0
0.147486	0.05535	0
0.134444	0.120282	0
0.149059	0.0675894	0
0.135111	0.0214473	0
0.0626365	-0.0336877	0
0.0867717	-0.0398361	0
0.0584554	0.0228264	0
0.0858204	-0.0101282	0
0.0642705	-0.0712105	0
0.0184549	-0.107699	0
-0.00598735	-0.0843693	0
-0.0365056	0.0154137	0
0.0233264	-0.00642188	0
0.0195519	-0.0250971	0
-0.00420747	0.0277681	0
0.0103228	0.0516149	0
0.0299624	-0.0657515	0
0.0470397	-0.00751363	0
0.0184855	0.0762949	0
0.114413	-0.00518641	0
0.0820766	-0.0446055	0
0.0582098	0.0437713	0
-0.0063326	0.0555798	0
0.0112358	0.0170227	0
0.0426823	-0.0275105	0
0.083611	-0.0236031	0
0.0911906	0.027567	0
0.15558	0.0372494	0
0.112971	0.0772143	0
0.116653	0.0175111	0
0.0581638	-0.0402671	0
0.0673622	-0.0200117	0
0.125652	0.0257569	0
0.134076	0.0227977	0
0.115211	-0.0958904	0
0.0987934	-0.014093	0
0.151889	-0.103332	0
0.0563533	-0.0254419	0
0.0384781	-0.0143517	0
0.0899095	-0.0129151	0
0.165307	0.0463571	0
0.152488	-0.0254419	0
0.192511	-0.000761831	0
0.138556	0.0383412	0
0.131889	0.0698879	0
0.196785	0.0452653	0
0.112718	0.101291	0
0.129994	0.0881896	0
0.119031	-0.0359287	0
0.0839716	-0.12149	0
0.146174	-0.0304123	0
0.120374	-0.0515584	0
0.108652	-0.010789	0
0.0801663	0.0458687	0
0.0762614	0.0405247	0
0.120834	0.0934473	0
0.0856747	0.117984	0
0.107723	0.0376803	0
0.096676	0.0469605	0
0.0888815	-0.0257866	0
0.08915	0.199839	0
0.0953795	0.0657506	0
0.165024	0.00231237	0
0.103366	0.0243778	0
0.122507	0.0487992	0
0.132856	0.0857475	0
0.115878	0.0373355	0
0.152756	0.0273659	0
0.129994	0.00831718	0
0.146251	-0.00754236	0
0.198227	0.132637	0
0.192519	0.120455	0
0.170877	0.0621592	0
0.182883	0.0913212	0
0.230111	0.053425	0
0.229052	0.00892051	0
0.209236	0.107468	0
0.223582	0.0292621	0
0.295696	0.0914074	0
0.227464	0.0701752	0
0.225661	0.0344337	0
0.235105	0.0612973	0
0.258343	0.0691983	0
0.181127	0.102297	0
0.152296	0.0847418	0
0.178211	-0.00478419	0
0.241611	-0.0111625	0
0.219485	0.0492877	0
0.199508	0.0560108	0
0.180659	0.130367	0
0.226996	0.0664114	0
0.192112	0.136285	0
0.179001	0.0930451	0
0.182799	0.0598033	0
0.172036	0.034089	0
0.185369	0.139475	0
0.141932	0.174756	0
0.250257	0.0793117	0
0.270648	0.11149	0
0.245792	0.131143	0
0.240843	0.188949	0
0.205822	0.128844	0
0.119975	0.0914362	0
0.0845546	0.0326524	0
0.138533	-0.00219841	0
0.135035	0.120828	0
0.182308	0.163178	0
0.156799	0.0863795	0
0.12477	0.0865519	0
0.131122	-0.00555997	0
0.113262	-0.0269933	0
0.0471702	-0.00854798	0
0.113692	0.0256707	0
0.105015	-0.0115934	0
0.117512	-0.00742744	0
0.10164	0.00946639	0
0.141395	-0.0478521	0
0.118364	0.0409269	0
0.109795	0.0675606	0
0.0841327	0.0633946	0
0.128452	-0.0215919	0
0.11172	-0.0225974	0
-0.000724546	0.084512	0
0.0479451	0.029492	0
0.0191759	0.00285824	0
0.138686	0.0317905	0
0.136393	0.188404	0
0.0530007	0.16312	0
0.153439	0.0381113	0
0.235573	0.0910914	0
0.202676	0.112065	0
0.167141	0.157604	0
0.121763	0.187657	0
0.106059	0.194265	0
0.112564	0.195385	0
0.156692	0.189265	0
0.140612	0.195213	0
0.121287	0.230667	0
0.127639	0.242619	0
0.0792381	0.238626	0
0.150585	0.125166	0
0.178863	0.162115	0
0.154076	0.256927	0
0.117474	0.246641	0
0.136262	0.0977283	0
0.132979	0.106664	0
0.131184	0.146686	0
0.0968601	0.315309	0
0.110293	0.223915	0
0.123021	0.155449	0
0.120957	0.291376	0
0.100282	0.206188	0
0.158395	0.111117	0
0.117014	0.0608088	0
0.0687585	0.138095	0
0.0540365	0.115656	0
0.0626978	0.035152	0
0.0679146	0.0971824	0
0.10882	0.0138335	0
0.116155	0.0928153	0
0.0376956	0.066239	0
0.0892957	0.117639	0
0.100811	0.108761	0
0.078003	0.112008	0
0.0507222	0.166108	0
0.0200736	0.205441	0
4.28092e-06	0.288991	0
0.00268939	0.23015	0
-0.00750635	0.232621	0
-0.00660102	0.263679	0
0.037872	0.282814	0
0.0597365	0.282613	0
0.0341359	0.292381	0
0.0729472	0.241269	0
0.0903391	0.125396	0
0.0556935	0.0752031	0
0.0574887	0.13844	0
0.0877614	0.169269	0
0.115641	0.0968951	0
0.103788	0.0374505	0
0.0789312	0.0328822	0
0.0380715	0.18214	0
0.00657901	0.124276	0
-0.0183005	0.139159	0
-0.0198042	0.116317	0
-0.0231414	0.189294	0
0.00242087	0.130309	0
-0.0389759	0.231615	0
0.0199432	0.235954	0
0.0195136	0.168579	0
0.0193218	0.158753	0
0.0576268	0.112755	0
0.082161	0.126689	0
0.0131921	0.130769	0
0.0561078	0.0487418	0
0.0260729	0.0758352	0
0.0201196	0.1826	0
0.0954025	0.161167	0
0.0362533	0.174182	0
0.0300469	0.235005	0
0.0364221	0.297237	0
0.0571051	0.297323	0
0.0935689	0.178118	0
0.0684516	0.272844	0
0.0908454	0.183088	0
0.0903237	0.238108	0
0.128621	0.0690259	0
0.150562	0.0774442	0
0.135495	0.154501	0
0.121908	0.143612	0
0.0604193	0.140681	0
0.112787	0.153265	0
0.0120719	0.123931	0
-0.0100687	0.0515575	0
0.0156623	0.0562119	0
0.0623603	0.0208152	0
0.0450067	0.16901	0
0.0545811	0.138555	0
0.0349184	0.122811	0
0.0286045	0.103273	0
0.0725406	0.140078	0
0.0249988	0.172774	0
0.0554327	0.0537985	0
0.0429967	0.0746285	0
0.0865953	0.0194936	0
0.0681984	0.0392031	0
0.0787088	0.0953723	0
0.00293488	0.0692271	0
-0.0135517	0.109996	0
0.0670937	0.0877873	0
0.0466792	0.109939	0
0.0397439	0.119219	0
0.0766451	0.131861	0
0.00972442	0.0808918	0
0.0581484	0.0940507	0
-0.00952398	0.118357	0
0.0379948	0.121546	0
0.0127931	0.122724	0
0.0222293	0.178635	0
0.0425364	0.135998	0
0.0331002	0.104911	0
0.0698479	0.164442	0
0.0647922	0.221416	0
0.0438636	0.0577059	0
0.0602199	0.0651185	0
0.0498476	0.0573036	0
0.0895873	0.0637968	0
0.0825523	0.0284864	0
0.119691	0.0604066	0
0.0961083	0.0479373	0
0.0111821	-0.0010204	0
0.0793302	-0.0917532	0
0.15179	-0.0053588	0
0.116592	-0.0679926	0
0.132189	0.0432542	0
0.0964458	0.0969238	0
0.0705	0.00676568	0
0.0584937	0.222278	0
0.0936379	0.280745	0
0.0748269	0.230839	0
0.0525711	0.141514	0
0.0426286	0.212997	0
0.066971	0.236787	0
0.0416773	0.187197	0
-0.00655506	0.0428519	0
-0.0284118	0.101751	0
0.0276073	0.138297	0
0.0556092	0.150852	0
0.0150026	0.0722438	0
-0.0142882	0.192024	0
0.0353634	0.152346	0
0.0554787	0.196965	0
0.0599129	0.145336	0
0.0453596	0.170102	0
0.0111667	0.063251	0
0.0999365	0.158322	0
0.142568	0.111548	0
0.0603273	0.177744	0
0.120788	0.0785934	0
0.0812711	0.211503	0
0.0728322	0.131257	0
0.0320952	0.12939	0
0.115318	0.14772	0
0.1051	0.0684801	0
0.0783712	0.0889078	0
0.0498783	0.074571	0
0.0976349	0.0398064	0
0.124732	0.109594	0
0.111505	0.193776	0
0.0492339	0.168493	0
0.0554096	0.125368	0
0.0245309	0.0792255	0
0.0875773	0.127925	0
0.143773	0.13324	0
0.0531005	0.289566	0
0.0591075	0.273189	0
0.0290879	0.185904	0
0.0626517	0.115915	0
0.0138288	0.171481	0
-0.0446913	0.183835	0
-0.0533833	0.148496	0
-0.0761838	0.0777315	0
-0.0197427	0.0806045	0
0.00994688	0.0440586	0
-0.0250133	0.075749	0
0.0145806	0.120713	0
0.0225055	0.0918384	0
0.00579648	0.0897985	0
0.00383246	0.0417601	0
0.0579951	0.0497474	0
0.0758165	-0.0403246	0
-0.00584152	-0.0174259	0
-0.044722	0.0379101	0
-0.0366974	0.0992223	0
-0.0319101	0.0664689	0
-0.00113879	0.102785	0
0.0386008	0.127867	0
0.0393603	0.133642	0
0.0548036	0.144186	0
0.0197207	0.161885	0
0.0560387	0.147318	0
0.0558699	0.0142933	0
0.0493719	0.0417601	0
0.0864342	0.0683652	0
0.0735303	0.144675	0
0.0653368	0.151427	0
0.0747117	0.120081	0
0.0618616	0.0596884	0
0.123489	0.0293771	0
0.060496	-0.00420959	0
-0.0107285	0.0498336	0
-0.0526545	0.0735942	0
-0.0321787	0.0352382	0
-0.0160911	0.0572174	0
-0.0484351	0.0440011	0
-0.0485656	-0.0668433	0
-0.0187915	-0.00125031	0
-0.0402109	-0.0500931	0
-0.0540969	-0.0922129	0
-0.0215226	-0.0924427	0
-0.0122245	-0.0468753	0
0.00923344	-0.150681	0
0.0270549	-0.10043	0
0.0499013	-0.00587601	0
0.0189919	0.052563	0
0.0325632	0.0477362	0
0.00581951	-0.0375951	0
0.0329084	-0.00262936	0
-0.00726086	-0.0636254	0
-0.0725704	-0.0175695	0
-0.122859	-0.0587699	0
-0.0490105	-0.0604363	0
-0.0617226	-0.0734802	0
-0.0485885	0.0190339	0
-0.0561759	0.0519309	0
-0.0386997	-0.0318202	0
-0.0169502	-0.022224	0
0.0338981	0.0637968	0
0.0427053	-0.00340514	0
0.0747578	-0.0850588	0
0.11159	-0.147262	0
0.0699477	-0.0932759	0
0.0172888	-0.0682511	0
0.117044	-0.0754339	0
0.0551258	-0.0989647	0
0.0692648	-0.00966846	0
0.0507989	-0.0197818	0
0.0968217	-0.0352104	0
-0.00436858	0.0238607	0
-0.0615461	0.0132876	0
-0.0685811	-0.0255855	0
-0.0433641	-0.101378	0
-0.0179015	-0.0077148	0
-0.0416686	0.121489	0
0.00597288	-0.010473	0
0.0142891	0.0359278	0
-0.0286113	0.0102996	0
-0.0613006	0.0205566	0
-0.109326	0.0258144	0
-0.052409	0.0718416	0
-0.0379094	0.00808734	0
-0.0191674	-0.0137195	0
0.00798296	0.044662	0
0.0104148	0.0245502	0
0.00457667	-0.0615281	0
0.0243314	0.00596123	0
0.0376189	0.0631073	0
-0.0276293	-0.00165253	0
-0.0152318	0.0262454	0
0.0256356	0.0426221	0
-0.00956239	-0.0142655	0
-0.0362601	0.0298655	0
-0.00241995	-0.00352006	0
-0.04374	-0.0539431	0
0.0431348	0.0764098	0
-0.0431186	0.0154137	0
-0.0715884	-0.00311777	0
-0.0392366	0.0355829	0
0.0194445	0.13074	0
0.019222	0.00920781	0
-0.0290026	0.0572462	0
-0.00148405	0.103187	0
-0.004407	0.132407	0
-0.00788992	0.129103	0
-0.0088566	0.0689972	0
0.0226973	0.143095	0
-0.0100764	0.0880172	0
-0.00181392	0.072646	0
-0.0367433	0.155305	0
0.0171353	0.0415016	0
0.0400201	0.0495463	0
0.0207871	0.0337729	0
0.00150025	-0.0117084	0
-0.0184386	-0.032366	0
-0.0430726	-0.0512424	0
-0.0177634	-0.0868114	0
0.0131384	-0.0936207	0
-0.0227655	-0.0625624	0
-0.0721485	-0.0517595	0
-0.059797	-0.0798011	0
-0.107508	-0.0432551	0
-0.0321326	0.0312158	0
0.0169359	0.0312445	0
-0.00528155	-0.0543453	0
0.0628052	-0.0816399	0
0.055494	0.117179	0
-0.0132525	-0.00601966	0
-0.00409242	-0.0561554	0
0.0818542	-0.0557819	0
0.0743435	0.071267	0
0.0353634	-0.0913222	0
0.0448764	0.0156436	0
0.0210095	0.159874	0
0.0574426	0.104078	0
0.0484591	0.0870116	0
0.0428434	0.0477075	0
0.0569977	0.0641129	0
0.00957095	0.0889078	0
0.032824	0.0862646	0
0.0361919	0.0842821	0
0.0189458	0.0882183	0
0.0402503	0.0564705	0
-0.064446	0.0156723	0
-0.0368048	-0.0188912	0
0.019222	-0.0388305	0
0.010108	-0.103389	0
-0.0126541	-0.0409566	0
0.0185699	0.00791495	0
0.049909	0.129907	0
0.0129925	0.0285438	0
-0.00924781	-0.0391466	0
-0.004054	-0.0100707	0
0.0214238	-0.013461	0
-0.0167354	-0.0189486	0
0.0437562	0.0272797	0
0.0280829	0.0398926	0
-0.0144569	-0.00423832	0
-0.0606485	-0.0548337	0
0.0152481	-0.0778473	0
0.00165372	-0.0144953	0
0.0664953	-0.00067564	0
0.16464	-0.0257292	0
0.037849	0.02501	0
0.0477839	0.0227977	0
-0.0398658	-0.0464442	0
-0.058792	0.00728282	0
-0.0264019	-0.0266198	0
0.049418	-0.032797	0
0.0282747	-0.0662975	0
-0.0212004	0.000502298	0
0.0146113	0.0683364	0
0.0146037	0.090919	0
-0.0404642	0.00986867	0
-0.022612	0.143612	0
0.0637565	0.112841	0
0.0463417	0.087184	0
-0.00520482	0.0221655	0
-0.0736904	-0.100028	0
-0.0723556	-0.170735	0
-0.0437016	-0.0474211	0
-0.0333524	-0.077244	0
-0.0243305	0.000416107	0
-0.087561	0.0644003	0
-0.0429345	0.123874	0
-0.0425125	0.177514	0
0.033315	0.0675894	0
0.0546962	-0.00478419	0
0.00568143	-0.0741985	0
0.00439253	-0.182946	0
-0.0107438	-0.186709	0
0.0371816	-0.0238904	0
0.0525558	-0.0396637	0
0.0258657	0.0256995	0
-0.0467933	-0.119594	0
-0.0195586	-0.0898282	0
-0.0535905	-0.0186901	0
-0.0707676	0.0337729	0
-0.00307978	0.0229413	0
-0.0446759	0.0534537	0
0.0371279	-0.0300388	0
0.0924948	-0.0121681	0
0.0926713	0.00802988	0
0.0687431	-0.043801	0
0.0274308	-0.0655217	0
0.000441557	0.132148	0
0.0248761	0.253824	0
-0.0384849	0.07799	0
0.027308	-0.047651	0
0.0267096	-0.0820421	0
0.0614319	-0.0199255	0
0.0669095	-0.00547378	0
-0.0151934	-0.0603214	0
0.0902854	-0.0366757	0
0.0548266	0.026705	0
0.055985	0.0502071	0
0.0505841	-0.0204139	0
0.0193678	0.0184593	0
0.0536221	0.0201544	0
0.0801817	0.132206	0
0.100535	0.156914	0
0.0441245	0.0284002	0
0.0453826	0.0260155	0
0.0797368	0.0165343	0
0.0401966	0.0204129	0
0.0678149	0.188202	0
0.142591	0.101233	0
0.11795	0.079915	0
0.143911	0.128068	0
[truncated: 338,001+ more rows]
