# Supplementary material for: A Synaptic Mechanism for Temporal Filtering of Visual Signals
Source: PLoS Biol. 2014 Oct 21;12(10):e1001972. doi: 10.1371/journal.pbio.1001972 (PMC4205119; doi:10.1371/journal.pbio.1001972)
Supplement: Data S1 — All raw data files as well as averages and statistical parameters presented in the manuscript. Formats provided include raw-text (Ascii) and Excel (xls). In addition, we provide the original Igor-Pro files (Wavemetrics), which contain both the raw data and the original figure formatting. Data referring to particular panels are located in the respective folders. For any further information, please contact Tom Baden at thomas.baden@uni-tuebingen.de. (ZIP) [file pbio.1001972.s009.zip › fig3/Fig3C/Fig3C.xlsx]

## Sheet: Sheet1
freq	power1	power2
0.2	94.0744	426.249
0.5	141.753	555.877
1	113.307	646.694
3	59.9829	259.445
5	13.8926	81.5446
7	8.35715	53.0519
9	5.43156	29.8975
11	2.2586	17.7083
13	1.98492	21.6133
15	1.60904	11.2542
17	0.828216	7.27891
19	1.26528	6.68485
21	1.67443	3.77666
25	2.38749	5.51935
