# Supplementary material for: A Synaptic Mechanism for Temporal Filtering of Visual Signals
Source: PLoS Biol. 2014 Oct 21;12(10):e1001972. doi: 10.1371/journal.pbio.1001972 (PMC4205119; doi:10.1371/journal.pbio.1001972)
Supplement: Data S1 — All raw data files as well as averages and statistical parameters presented in the manuscript. Formats provided include raw-text (Ascii) and Excel (xls). In addition, we provide the original Igor-Pro files (Wavemetrics), which contain both the raw data and the original figure formatting. Data referring to particular panels are located in the respective folders. For any further information, please contact Tom Baden at thomas.baden@uni-tuebingen.de. (ZIP) [file pbio.1001972.s009.zip › fig3/Fig3C/power.txt]

power
94.074417	426.2486
141.75327	555.87653
113.30672	646.69446
59.982944	259.44547
13.89259	81.544632
8.3571472	53.051876
5.4315572	29.897493
2.2586033	17.708265
1.9849203	21.613268
1.6090434	11.254232
0.82821602	7.2789068
1.2652786	6.6848469
1.6744294	3.7766585
2.3874917	5.5193472
