# Supplementary material for: A Synaptic Mechanism for Temporal Filtering of Visual Signals
Source: PLoS Biol. 2014 Oct 21;12(10):e1001972. doi: 10.1371/journal.pbio.1001972 (PMC4205119; doi:10.1371/journal.pbio.1001972)
Supplement: Data S1 — All raw data files as well as averages and statistical parameters presented in the manuscript. Formats provided include raw-text (Ascii) and Excel (xls). In addition, we provide the original Igor-Pro files (Wavemetrics), which contain both the raw data and the original figure formatting. Data referring to particular panels are located in the respective folders. For any further information, please contact Tom Baden at thomas.baden@uni-tuebingen.de. (ZIP) [file pbio.1001972.s009.zip › fig3/Fig3E/Calcium_large.txt]

Calcium_large
0
-0.0067772083
-0.02256383
-0.021685198
-0.015459305
-0.0080441749
-0.012181269
-0.024226114
-0.025053065
-0.028463304
-0.026272623
-0.022720419
-0.015776638
-0.011072876
-0.014456221
-0.020127514
-0.029711481
-0.033620514
-0.028980479
-0.025777979
-0.016146675
-0.018945571
-0.018710714
-0.026596248
-0.023811132
-0.023705743
-0.021405835
-0.025736
-0.02723144
-0.027034011
-0.025611829
-0.020602096
-0.023166522
-0.022227261
-0.02284063
-0.018952433
-0.017669329
-0.017194863
-0.015820391
-0.0070900116
0.030223478
0.07430125
0.10514657
0.12065148
0.13642611
0.16479991
0.18056376
0.20009863
0.21469375
0.23685154
0.241483
0.24623215
0.24963784
0.27002531
0.2908048
0.31609571
0.333684
0.35356009
0.36095741
0.37534216
0.38676354
0.40548122
0.41916937
0.43403471
0.45359436
0.46572989
0.47520745
0.481534
0.48883879
0.50614476
0.5123859
0.51945251
0.52741468
0.53826565
0.5525521
0.5597223
0.56599277
0.56987679
0.57429969
0.57965308
0.59169364
0.60009718
0.60866469
0.62674159
0.63377917
0.64327192
0.63926888
0.65022945
0.65946341
0.6644305
0.66426843
0.66189271
0.66413021
0.67164481
0.68116271
0.68148482
0.6775744
0.68039215
0.68934995
0.70011318
0.69615018
0.690916
0.69121838
0.70378971
0.70933151
0.71500772
0.71051311
0.70787978
0.70299351
0.70287412
0.71592075
0.7200824
0.73018283
0.72940457
0.73418427
0.73100758
0.73172224
0.72786123
0.72287041
0.71411711
0.69773954
0.68430567
0.6617384
0.65292931
0.63233095
0.62073159
0.59995031
0.58982718
0.57387096
0.55837822
0.54324293
0.52458954
0.5107848
0.49541733
0.47781587
0.46736634
0.45365998
0.45394337
0.43468904
0.4276236
0.40763152
0.4089728
0.39256024
0.38575304
0.37160349
0.36968598
0.36954293
0.36340976
0.35693407
0.34146497
0.34196529
0.33501685
0.3396318
0.3289625
0.323915
0.3187387
0.3086727
0.30511528
0.29566556
0.29068843
0.28060979
0.27086118
0.26808256
0.26478451
0.25822058
0.25324896
0.2518076
0.25435826
0.25511101
0.24756029
0.24017149
0.23831145
0.23584481
0.23301834
0.22504514
0.22015554
0.20844041
0.20277676
0.19733521
0.20237303
0.19267076
0.19215277
0.18900082
0.18861717
0.18711695
0.17826062
0.1753739
0.17074648
0.17395435
0.17177038
0.17161544
0.16794994
0.16976848
0.16628169
0.16177848
0.15901919
0.15150657
0.15444586
0.15440604
0.15275303
0.15174817
0.1473479
0.14585397
0.14449145
0.13867681
0.14080983
0.13459346
0.13990995
0.13685198
0.13711557
0.13379863
0.12773506
0.12844785
0.1207265
0.12270749
0.12694204
0.13115034
0.12900624
0.11864121
0.12078498
0.12505788
0.12016728
0.11411858
0.1098406
0.1113793
0.10813135
0.10838697
0.11272617
0.11204153
0.11651719
0.11511006
0.11315557
0.10500862
0.10063016
0.10020199
0.098150454
0.099892467
0.099159881
0.10548925
0.10332935
0.10319901
0.094804153
0.093236275
0.089202486
0.091650836
0.09270142
0.097124547
0.090312608
0.083887152
0.076242611
0.078246258
0.078911334
0.081538521
0.080026664
0.080067053
0.082299538
0.075168535
0.079242736
0.079899602
0.083825625
0.070563085
0.066946313
0.066752896
0.069054723
0.068513125
0.065615527
0.069215432
0.0650241
0.063415319
0.058137178
0.063530341
0.067923754
0.062726125
0.054987743
0.045904364
0.046824552
0.050390102
0.053383276
0.057009958
0.055086851
0.053102598
0.049254693
0.046738062
0.052234292
0.053330608
0.049568988
0.050629165
0.056487024
0.060218822
0.05535809
0.054661766
0.052152574
0.04942596
0.045129903
0.044388462
0.047356114
0.050081637
0.053465143
0.059571438
0.054442525
0.056357853
0.048061699
0.050632991
0.043040749
0.045093372
0.048938639
0.05453229
0.057844654
0.05173853
0.054553509
0.050701253
0.056921244
0.054342836
0.057170626
0.053741522
0.041521054
0.041020375
0.041664824
0.04877767
0.0482416
0.050446391
0.055724446
0.047861449
0.046543404
0.047242329
0.047135837
0.038284101
0.035072938
0.040276386
0.038279172
0.039405867
0.041219942
0.050427951
0.047670826
0.041209497
0.041151956
0.044300631
0.047117908
0.047387905
0.051183552
0.054728586
0.053353742
0.050238721
0.049859546
0.051125981
0.048112996
0.045683533
0.037029225
0.045125049
0.050095059
0.05710382
0.052806608
0.055540189
0.059755918
0.051602565
0.046382125
0.047818929
0.051261395
0.055293813
0.052717566
0.055230908
0.05270569
0.04910329
0.048036762
0.052603483
0.054639179
0.054902896
0.046694688
0.0404232
0.038992986
0.030481232
0.02884629
0.03011054
0.03854287
0.043614022
0.037608024
0.035322905
0.034496613
0.043175571
0.040202204
0.039832901
0.035758615
0.037616134
0.042511012
0.036982272
0.036042146
0.032277703
0.034462884
0.030116949
0.027140502
0.029488344
0.035468891
0.038837258
0.037789319
0.034775946
0.028266013
0.026100526
0.026854562
0.027634626
0.022152154
0.022110902
0.022670986
0.023727056
0.021460788
0.022046119
0.027949251
0.02298237
0.023174286
0.021916119
0.023225224
0.020577075
0.013316447
0.016912894
0.019379308
0.029294826
0.032814343
0.034039371
0.029746778
0.018841799
0.010268776
0.00798814
0.016937591
0.019819092
0.022594344
0.021911226
0.026884824
0.026568856
0.029382432
0.023890223
0.016962014
0.010714494
0.0055731339
0.0088981912
0.0046587982
0.0062810755
0.011309162
0.011738116
0.013594614
0.0053106495
0.0071696937
0.013624418
0.016234431
0.021542732
0.017522015
0.024362084
0.01383836
0.011744114
-0.0024766475
-0.0012020146
-0.0026719768
0.0025640305
0.010780618
0.016090585
0.016784767
0.013741143
0.012043664
0.015409863
0.023909248
0.020636916
0.014032634
0.0085289031
0.0049937768
0.0089365747
0.0030524903
0.0024987259
-0.0016960502
-0.0081511084
-0.013373991
-0.010116238
-0.001733005
0.0086759143
0.010341382
0.01185113
0.0062254565
0.0054383897
0.0008649379
0.0088060405
0.0060073785
0.0059515238
0.00043876469
