# Supplementary material for: A Synaptic Mechanism for Temporal Filtering of Visual Signals
Source: PLoS Biol. 2014 Oct 21;12(10):e1001972. doi: 10.1371/journal.pbio.1001972 (PMC4205119; doi:10.1371/journal.pbio.1001972)
Supplement: Data S1 — All raw data files as well as averages and statistical parameters presented in the manuscript. Formats provided include raw-text (Ascii) and Excel (xls). In addition, we provide the original Igor-Pro files (Wavemetrics), which contain both the raw data and the original figure formatting. Data referring to particular panels are located in the respective folders. For any further information, please contact Tom Baden at thomas.baden@uni-tuebingen.de. (ZIP) [file pbio.1001972.s009.zip › fig3/Fig3E/Calcium_Small.txt]

Calcium_Small
0.25
0.24545574
0.0057277046
0.04960531
0.081585631
0.18468657
0.15750149
-0.06656462
-0.094379134
-0.14888595
-0.15229201
-0.055266097
0.085752428
0.22869086
0.17285137
-0.026631292
-0.12996981
-0.15443671
-0.054585934
-0.11234401
0.06213117
0.014327352
0.043417849
-0.1198213
-0.07328736
-0.078610457
-0.1004221
-0.10516472
-0.086309791
-0.091897808
-0.039163686
0.063056648
0.09961246
0.02823526
0.037817873
0.017752456
0.12268922
0.12224919
0.20762429
0.24230964
0.67966199
1.1551875
1.3837292
1.4965785
1.5708523
1.7939782
1.7346783
1.7258031
1.7363667
1.8522062
1.7505037
1.585171
1.44052
1.4642591
1.5212777
1.5385463
1.5974016
1.6552739
1.6092049
1.6322594
1.6530814
1.6983163
1.6774933
1.6633346
1.7593192
1.7429413
1.6769812
1.5817187
1.5509992
1.7035528
1.735567
1.6648836
1.6510265
1.5910689
1.7274102
1.7527223
1.7559986
1.6801569
1.6082704
1.5959562
1.6926091
1.6883208
1.7333661
1.9808203
1.9804692
1.9544795
1.6855488
1.7902375
1.879256
1.868891
1.7320924
1.5909073
1.587384
1.6881175
1.7954338
1.739023
1.6352109
1.6023148
1.6784974
1.7472407
1.7490177
1.6232271
1.6444606
1.7139355
1.7938668
1.7629845
1.751018
1.6223235
1.5632676
1.4267594
1.5971997
1.6372123
1.8051782
1.7063892
1.839475
1.7651142
1.8098476
1.5688567
1.4837763
1.347698
1.2265142
1.0689392
0.8807987
0.83186084
0.65230095
0.71179521
0.63411975
0.66744322
0.56255198
0.43710041
0.45764834
0.34746563
0.36405957
0.26252657
0.14673249
0.18856135
0.13870752
0.28070354
0.11627043
0.20376319
0.028996054
0.20863844
0.030289032
0.12722719
0.0032542865
0.097556844
0.17817913
0.13829574
0.18587765
0.04964086
0.24177167
0.19319043
0.39286178
0.29561245
0.35794997
0.32495984
0.25616479
0.27988398
0.213067
0.26011854
0.12845685
0.093115807
0.1043089
0.20677066
0.12972638
0.1535162
0.16341129
0.28347501
0.3099297
0.2930809
0.21059236
0.20645535
0.20176625
0.28446981
0.22087729
0.21171673
0.056581434
0.096700713
0.021751914
0.17800912
0.036113232
0.047932021
0.030905344
0.075414672
0.18320426
0.082329974
0.060775951
-0.070447728
-0.0046878178
0.018950908
0.11405371
0.089141987
0.1290306
0.14886528
0.16527161
0.15978977
0.038952574
0.10281146
0.20087293
0.24903546
0.22022237
0.13688032
0.088997059
0.052494526
0.047315296
0.038518842
0.050276153
0.065718777
0.13577893
0.13596319
0.14047633
0.071332484
0.088969275
-0.043733217
-0.034143161
0.12241098
0.31313366
0.31414843
0.15086055
0.15470515
0.32790834
0.30408472
0.23819482
0.13381147
0.10975386
-0.0023967107
-0.040546257
0.062743805
0.077376828
0.24765733
0.26129088
0.25766119
0.04917521
-0.018895404
0.01957383
0.10259821
0.20185085
0.23985989
0.31971976
0.2408593
0.21316731
0.10937275
0.13224642
0.039328307
0.069292419
0.070197672
0.23134741
0.15398359
0.089412309
-0.0047904649
-0.0085252598
0.0019113063
0.027171217
0.097885117
0.16101357
0.25177613
0.12819837
0.17116702
0.11632314
0.17602375
0.02633295
-0.036902174
0.0039211274
-0.028971799
0.067574278
-0.014129337
0.067086756
-0.006696891
-0.019673094
-0.054426067
0.022145877
0.18057793
0.056000825
-0.038051035
-0.1610437
-0.13208377
-0.024022195
-0.027259318
0.072325341
-0.034249272
-0.037585896
-0.054558434
0.006006225
0.11894986
0.095491394
-0.053751849
-0.072365567
0.11486718
0.27680781
0.17886722
0.067480743
-0.0084132832
0.025382329
0.0040434995
-0.027809303
0.01761055
0.093837455
0.22682704
0.27044749
0.18913695
0.12156497
-0.052953657
-0.11472061
-0.21677768
-0.075372189
0.058296487
0.17736249
0.21141542
0.088948645
0.17046475
0.062393837
0.25676405
0.19598575
0.2655212
0.18433514
-0.0172548
0.020521767
-0.073161289
0.028620351
0.10204914
0.22221042
0.33066839
0.072018683
0.045003176
0.049970705
0.091543242
-0.03836336
-0.10456522
-0.066073962
-0.14951508
-0.15062259
-0.088953055
0.079775676
0.058277383
-0.050391544
-0.068826549
0.02470015
0.024758069
0.044086631
0.070149377
0.11657562
0.13343501
0.073318064
0.029608376
0.0066319783
-0.037201088
0.072278723
-0.0070438706
0.20033905
0.19554248
0.34034505
0.22680408
0.35768235
0.39486289
0.29174551
0.14584871
0.10959743
0.15693323
0.30455816
0.30179274
0.29556304
0.15622309
0.095384166
0.10795861
0.21849892
0.22675309
0.17567906
0.056500196
0.077208444
0.11013043
0.031722881
-0.10409696
-0.1018575
-0.013185645
0.065952078
0.050582074
0.077419162
0.11957187
0.27875218
0.18084428
0.21624318
0.08606267
0.126884
0.195948
0.152401
0.16267797
0.12243672
0.18835318
0.13951433
0.11610699
0.14575988
0.28421891
0.3213096
0.26200631
0.17379062
0.085228026
0.023249594
0.06898883
0.096086323
0.12519427
0.079320699
0.061518148
0.077801928
0.11024015
0.14035603
0.18150109
0.12338966
0.13475263
0.17220786
0.15279353
0.066360831
-0.12830029
-0.1180691
-0.054394495
0.20216101
0.31064582
0.3221868
0.20454034
-0.015331237
-0.13482565
-0.14053637
0.014241505
0.18326673
0.27206045
0.39553893
0.41525775
0.37844396
0.30443838
0.19393578
0.11052243
0.088132575
0.051505886
0.099367283
-0.0039750892
0.013919879
0.08987765
0.086650878
0.11690646
-0.061458685
0.0039331755
0.026494235
0.088192031
0.18903959
0.22149771
0.36768138
0.17192546
0.098142385
-0.11037985
-0.12177712
-0.14864932
-0.099451572
0.1026314
0.18895882
0.22871414
0.25597841
0.27774698
0.34834319
0.3656128
0.30123633
0.19610536
0.14166492
0.10239191
0.13156204
0.099167764
0.06585598
0.023564164
-0.098249972
-0.17823657
-0.068069428
0.031612076
0.24051166
0.2719081
0.32966608
0.22301161
0.11656257
0.057006329
0.15626851
0.22194658
0.25477073
0.24998572
