# Supplementary material for: A Synaptic Mechanism for Temporal Filtering of Visual Signals
Source: PLoS Biol. 2014 Oct 21;12(10):e1001972. doi: 10.1371/journal.pbio.1001972 (PMC4205119; doi:10.1371/journal.pbio.1001972)
Supplement: Data S1 — All raw data files as well as averages and statistical parameters presented in the manuscript. Formats provided include raw-text (Ascii) and Excel (xls). In addition, we provide the original Igor-Pro files (Wavemetrics), which contain both the raw data and the original figure formatting. Data referring to particular panels are located in the respective folders. For any further information, please contact Tom Baden at thomas.baden@uni-tuebingen.de. (ZIP) [file pbio.1001972.s009.zip › fig3/Fig3E/Ephys.txt]

Ephys
-71.372101
-71.372101
-71.99707
-71.684586
-71.99707
-71.840828
-71.528343
-71.99707
-71.840828
-71.215858
-72.309555
-71.840828
-71.840828
-71.684586
-72.309555
-71.99707
-72.153313
-71.99707
-71.99707
-72.153313
-72.153313
-71.840828
-71.99707
-72.153313
-71.840828
-72.153313
-72.153313
-72.153313
-71.684586
-72.153313
-72.153313
-71.684586
-71.840828
-71.99707
-71.840828
-71.840828
-71.840828
-71.684586
-71.684586
-72.153313
-71.840828
-71.99707
-71.684586
-71.840828
-71.840828
-71.840828
-71.528343
-71.528343
-71.372101
-72.153313
-71.684586
-71.684586
-71.528343
-71.528343
-71.528343
-71.99707
-71.99707
-71.372101
-71.372101
-71.840828
-71.99707
-71.684586
-71.372101
-71.684586
-71.99707
-71.684586
-71.840828
-71.684586
-71.99707
-72.153313
-71.840828
-71.840828
-72.153313
-71.99707
-72.465797
-71.99707
-72.309555
-72.153313
-72.309555
-72.778282
-72.465797
-72.153313
-72.153313
-72.465797
-72.153313
-72.465797
-72.309555
-72.62204
-71.99707
-72.465797
-72.309555
-72.62204
-72.778282
-72.465797
-72.778282
-72.309555
-72.309555
-72.778282
-72.465797
-72.62204
-72.465797
-72.465797
-71.99707
-72.465797
-72.153313
-72.153313
-72.465797
-72.465797
-72.778282
-72.153313
-72.309555
-72.465797
-71.684586
-72.309555
-72.62204
-71.99707
-72.309555
-71.99707
-72.465797
-72.153313
-72.153313
-72.309555
-72.153313
-72.153313
-72.309555
-71.840828
-71.684586
-71.99707
-72.153313
-71.684586
-71.99707
-71.99707
-71.528343
-71.840828
-71.684586
-71.684586
-71.528343
-71.99707
-71.684586
-71.99707
-71.684586
-71.528343
-72.153313
-71.372101
-71.840828
-72.153313
-71.684586
-71.840828
-71.840828
-71.372101
-71.840828
-71.528343
-71.684586
-71.684586
-71.684586
-71.528343
-71.840828
-71.684586
-71.528343
-71.372101
-71.684586
-72.153313
-72.153313
-71.684586
-71.840828
-72.465797
-71.684586
-71.528343
-71.372101
-71.528343
-71.99707
-71.372101
-72.153313
-71.372101
-71.99707
-72.309555
-72.465797
-72.465797
-71.684586
-71.684586
-72.153313
-72.153313
-71.99707
-72.153313
-72.309555
-72.153313
-72.153313
-71.840828
-71.528343
-71.372101
-72.153313
-71.99707
-72.309555
-71.99707
-71.684586
-72.153313
-71.840828
-72.153313
-72.153313
-72.153313
-72.465797
-71.840828
-71.99707
-71.99707
-72.153313
-71.99707
-72.153313
-71.684586
-71.99707
-71.215858
-72.153313
-71.99707
-71.840828
-72.778282
-71.840828
-71.840828
-71.840828
-72.309555
-71.684586
-72.309555
-72.309555
-71.528343
-71.99707
-71.840828
-71.684586
-71.684586
-71.99707
-71.684586
-71.684586
-71.840828
-71.840828
-71.840828
-71.840828
-71.840828
-71.528343
-71.840828
-71.840828
-72.153313
-71.528343
-71.840828
-71.840828
-71.528343
-71.684586
-71.528343
-72.153313
-71.684586
-71.840828
-71.372101
-71.684586
-71.840828
-71.840828
-71.372101
-72.153313
-71.684586
-72.153313
-71.99707
-71.840828
-71.840828
-71.528343
-71.99707
-71.684586
-71.528343
-71.840828
-71.99707
-71.684586
-71.840828
-72.153313
-72.153313
-71.99707
-71.840828
-72.153313
-72.153313
-71.99707
-71.684586
-71.684586
-71.99707
-71.99707
-72.153313
-72.153313
-71.99707
-71.99707
-71.99707
-71.99707
-71.528343
-71.684586
-71.99707
-71.99707
-71.840828
-71.99707
-71.99707
-71.99707
-71.528343
-71.372101
-71.684586
-71.528343
-71.684586
-71.840828
-71.840828
-71.840828
-71.99707
-71.528343
-71.684586
-71.99707
-71.840828
-71.372101
-71.99707
-71.840828
-71.840828
-71.684586
-71.684586
-71.684586
-71.99707
-71.528343
-71.840828
-71.372101
-71.840828
-71.684586
-71.99707
-71.684586
-71.99707
-71.528343
-71.840828
-71.528343
-71.840828
-71.684586
-71.840828
-71.840828
-71.840828
-71.99707
-71.99707
-72.153313
-71.372101
-72.153313
-71.99707
-71.684586
-71.99707
-72.153313
-71.99707
-72.153313
-71.99707
-71.840828
-71.99707
-71.684586
-72.153313
-71.684586
-71.684586
-71.372101
-71.99707
-71.528343
-71.528343
-71.528343
-71.372101
-71.99707
-71.684586
-71.684586
-71.528343
-71.372101
-71.372101
-71.840828
-71.840828
-71.372101
-71.215858
-71.840828
-71.99707
-71.372101
-71.684586
-71.684586
-71.528343
-71.215858
-71.215858
-71.684586
-71.840828
-71.372101
-71.059616
-71.528343
-70.903374
-71.684586
-71.684586
-71.840828
-71.528343
-71.215858
-71.215858
-71.528343
-71.684586
-71.840828
-71.684586
-71.372101
-71.528343
-71.684586
-71.528343
-70.747131
-71.059616
-71.840828
-71.372101
-71.372101
-71.372101
-70.903374
-71.372101
-70.590889
-71.528343
-71.372101
-71.215858
-71.372101
-70.590889
-71.059616
-70.903374
-70.903374
-71.372101
-71.372101
-71.059616
-70.903374
-71.059616
-71.372101
-71.215858
-71.215858
-71.684586
-71.059616
-71.215858
-71.215858
-71.059616
-71.215858
-71.684586
-71.99707
-71.840828
-72.309555
-71.684586
-71.372101
-71.99707
-71.684586
-71.684586
-72.153313
-71.99707
-71.684586
-71.840828
-71.99707
-71.99707
-71.99707
-72.153313
-71.99707
-71.684586
-71.840828
-72.153313
-72.153313
-71.684586
-71.99707
-72.465797
-71.99707
-72.153313
-72.309555
-72.309555
-71.99707
-71.99707
-71.99707
-72.309555
-71.840828
-72.153313
-72.153313
-72.309555
-71.840828
-71.99707
-71.99707
-71.99707
-71.840828
-71.684586
-71.528343
-71.99707
-71.684586
-71.372101
-71.528343
-71.840828
-71.684586
-71.684586
-71.372101
-71.684586
-72.309555
-71.684586
-72.153313
-71.99707
-71.684586
-71.684586
-71.684586
-71.840828
-71.215858
-71.684586
-71.684586
-71.684586
-71.684586
-71.528343
-71.372101
-71.059616
-71.372101
-71.215858
-71.528343
-71.215858
-71.059616
-71.059616
-71.840828
-71.215858
-71.684586
-71.372101
-71.372101
-71.528343
-71.215858
-71.372101
-71.840828
-71.215858
-71.372101
-71.528343
-71.528343
-71.372101
-71.528343
-71.840828
-71.684586
-71.528343
-71.372101
-71.372101
-71.528343
-71.372101
-71.372101
-71.684586
-71.528343
-71.372101
-71.684586
-71.372101
-71.372101
-71.528343
-71.684586
-71.528343
-71.528343
-71.684586
-71.840828
-71.684586
-71.528343
-71.372101
-71.684586
-71.372101
-71.99707
-71.840828
-71.684586
-71.840828
-71.684586
-71.528343
-71.528343
-71.684586
-71.684586
-71.684586
-71.684586
-71.840828
-71.684586
-71.372101
-71.684586
-71.372101
-71.215858
-71.372101
-71.372101
-71.215858
-71.528343
-71.372101
-71.528343
-71.372101
-71.372101
-71.372101
-71.99707
-71.372101
-70.747131
-71.684586
-71.528343
-71.528343
-70.903374
-71.215858
-71.215858
-71.528343
-71.215858
-70.903374
-70.903374
-71.215858
-71.372101
-71.059616
-71.215858
-71.215858
-71.372101
-70.590889
-70.903374
-71.059616
-71.840828
-71.528343
-71.372101
-71.372101
-71.528343
-71.372101
-71.684586
-71.372101
-70.903374
-71.372101
-71.528343
-70.903374
-71.059616
-71.99707
-70.903374
-71.684586
-71.215858
-71.059616
-71.528343
-71.99707
-70.903374
-71.528343
-71.528343
-71.684586
-71.684586
-71.528343
-71.684586
-71.215858
-71.059616
-71.059616
-71.99707
-71.528343
-71.059616
-71.684586
-71.372101
-71.684586
-70.434647
-71.528343
-70.903374
-70.747131
-71.059616
-70.590889
-71.059616
-71.059616
-70.747131
-71.215858
-70.590889
-70.903374
-70.434647
-70.747131
-70.747131
-70.590889
-70.278404
-70.903374
-70.434647
-70.122162
-70.903374
-70.903374
-70.747131
-70.747131
-70.590889
-71.059616
-70.747131
-70.590889
-70.747131
-70.903374
-70.903374
-70.590889
-70.903374
-71.059616
-70.903374
-70.747131
-70.747131
-70.903374
-70.903374
-70.903374
-71.059616
-70.903374
-70.590889
-70.747131
-70.903374
-70.903374
-70.903374
-70.434647
-70.903374
-70.747131
-70.903374
-70.747131
-70.590889
-70.903374
-71.372101
-70.903374
-70.747131
-70.903374
-70.903374
-70.747131
-71.059616
-70.747131
-71.059616
-70.903374
-71.059616
-71.059616
-71.059616
-71.372101
-70.903374
-71.372101
-71.215858
-71.372101
-71.215858
-70.747131
-71.215858
-71.528343
-71.059616
-71.059616
-71.372101
-71.372101
-71.372101
-71.215858
-71.215858
-71.215858
-71.372101
-71.840828
-71.059616
-71.372101
-70.903374
-71.215858
-71.215858
-70.590889
-70.903374
-70.747131
-70.747131
-70.747131
-70.903374
-70.590889
-70.903374
-70.434647
-70.434647
-70.434647
-70.590889
-70.278404
-70.434647
-70.590889
-70.434647
-70.590889
-70.747131
-70.434647
-70.434647
-70.434647
-70.590889
-70.278404
-70.278404
-70.590889
-70.434647
-70.278404
-70.122162
-69.965919
-70.122162
-70.590889
-70.278404
-70.278404
-70.122162
-70.434647
-70.434647
-70.122162
-70.122162
-70.903374
-70.122162
-69.653435
-70.590889
-70.434647
-69.809677
-70.122162
-70.590889
-70.122162
-69.965919
-70.590889
-70.590889
-70.122162
-70.122162
-69.965919
-70.278404
-70.278404
-70.122162
-70.122162
-70.434647
-70.122162
-69.965919
-70.122162
-70.122162
-70.122162
-70.122162
-69.653435
-70.590889
-70.122162
-69.184708
-69.809677
-69.965919
-70.434647
-69.965919
-69.809677
-69.34095
-69.809677
-70.747131
-70.590889
-70.122162
-70.122162
-70.278404
-70.278404
-70.122162
-69.34095
-69.809677
-69.965919
-70.590889
-69.497192
-70.278404
-69.809677
-69.809677
-70.278404
-70.122162
-69.965919
-69.34095
-70.122162
-69.965919
-70.590889
-70.122162
-69.497192
-70.278404
-69.809677
-69.809677
-70.278404
-69.497192
-70.122162
-70.434647
-70.590889
-70.122162
-70.747131
-70.278404
-69.809677
-70.747131
-70.122162
-70.122162
-70.122162
-70.122162
-70.278404
-70.590889
-70.434647
-70.278404
-70.590889
-70.434647
-70.122162
-70.122162
-70.747131
-70.434647
-70.278404
-70.903374
-70.903374
-70.747131
-70.122162
-71.059616
-70.434647
-70.434647
-71.059616
-70.747131
-70.747131
-70.903374
-71.059616
-71.059616
-71.372101
-71.059616
-71.528343
-71.372101
-71.215858
-71.528343
-71.372101
-71.528343
-71.215858
-71.684586
-71.528343
-71.215858
-71.372101
-71.684586
-71.372101
-71.528343
-71.528343
-72.153313
-72.153313
-71.372101
-71.372101
-71.684586
-72.153313
-71.99707
-71.840828
-71.528343
-72.153313
-71.99707
-71.840828
-71.684586
-72.153313
-71.99707
-71.684586
-72.153313
-71.528343
-71.372101
-71.840828
-72.153313
-71.840828
-71.528343
-71.99707
-72.153313
-71.840828
-71.684586
-71.372101
-71.059616
-71.528343
-71.372101
-71.528343
-71.372101
-71.684586
-71.528343
-71.372101
-71.372101
-71.528343
-71.215858
-71.684586
-71.372101
-71.215858
-71.684586
-71.528343
-71.059616
-71.528343
-71.840828
-71.840828
-71.684586
-71.684586
-71.059616
-71.528343
-71.059616
-71.528343
-71.840828
-71.372101
-71.372101
-71.684586
-71.528343
-71.372101
-71.372101
-71.372101
-71.684586
-71.372101
-71.684586
-71.372101
-71.528343
-71.528343
-71.840828
-71.840828
-71.684586
-71.99707
-71.684586
-71.684586
-71.528343
-71.840828
-71.840828
-71.840828
-71.840828
-71.684586
-71.684586
-71.840828
-71.528343
-72.153313
-71.215858
-71.528343
-71.684586
-71.684586
-71.372101
-71.684586
-71.684586
-71.528343
-71.059616
-71.684586
-71.528343
-71.684586
-71.372101
-71.372101
-71.059616
-71.528343
-71.215858
-71.059616
-71.372101
-71.215858
-71.528343
-71.528343
-71.372101
-71.684586
-71.840828
-71.215858
-72.153313
-72.153313
-70.903374
-71.684586
-71.372101
-71.840828
-71.99707
-71.215858
-71.840828
-72.465797
-72.153313
-72.153313
-71.99707
-71.99707
-71.99707
-72.153313
-72.153313
-72.309555
-71.372101
-71.99707
-72.934525
-72.153313
-72.153313
-72.153313
-72.309555
-71.99707
-72.309555
-71.99707
-71.99707
-71.99707
-72.465797
-71.99707
-72.153313
-71.99707
-72.153313
-72.309555
-72.465797
-72.309555
-72.153313
-71.840828
-71.684586
-72.309555
-71.840828
-71.99707
-72.153313
-71.99707
-72.309555
-72.153313
-72.465797
-72.153313
-72.153313
-72.153313
-71.840828
-72.153313
-72.465797
-72.153313
-72.465797
-72.153313
-71.99707
-71.99707
-71.99707
-71.840828
-72.153313
-71.99707
-71.684586
-72.465797
-71.684586
-72.153313
-72.153313
-72.153313
-71.684586
-71.99707
-72.153313
-72.153313
-72.153313
-72.153313
-72.309555
-72.309555
-71.99707
-72.153313
-72.153313
-72.153313
-72.153313
-71.99707
-72.309555
-71.99707
-71.99707
-72.309555
-71.99707
-71.99707
-71.99707
-72.153313
-72.309555
-71.99707
-71.99707
-71.840828
-71.372101
-71.840828
-71.528343
-71.840828
-71.840828
-71.840828
-71.528343
-71.528343
-71.372101
-71.684586
-71.528343
-71.840828
-71.528343
-71.528343
-71.528343
-71.684586
-71.684586
-71.840828
-71.372101
-71.840828
-71.840828
-71.684586
-71.684586
-71.372101
-71.684586
-71.528343
-71.528343
-71.528343
-71.528343
-71.684586
-71.059616
-71.840828
-71.840828
-71.528343
-71.528343
-71.528343
-71.840828
-71.528343
-71.528343
-71.684586
-71.372101
-71.372101
-71.372101
-71.372101
-71.528343
-71.372101
-71.840828
-71.059616
-70.903374
-71.372101
-71.372101
-70.903374
-71.059616
-71.215858
-71.528343
-71.372101
-71.840828
-71.528343
-71.372101
-71.059616
-71.528343
-71.215858
-71.059616
-71.215858
-71.372101
-71.528343
-71.528343
-71.684586
-71.528343
-71.528343
-71.372101
-71.528343
-71.528343
-71.528343
-71.528343
-71.528343
-71.840828
-71.840828
-71.372101
-71.215858
-71.840828
-71.372101
-71.215858
-71.528343
-71.372101
-71.528343
-70.747131
-71.372101
-71.215858
-71.372101
-70.903374
-71.059616
-71.215858
-71.215858
-70.903374
-71.059616
-71.528343
-70.747131
-70.590889
-70.590889
-70.903374
-70.590889
-70.903374
-69.809677
-70.590889
-70.278404
-69.965919
-69.965919
-70.122162
-69.809677
-69.653435
-69.497192
-69.809677
-69.965919
-70.122162
-69.184708
-69.184708
-68.872223
-69.497192
-69.34095
-69.184708
-68.872223
-69.34095
-69.497192
-69.653435
-69.028465
-69.653435
-69.653435
-68.247253
-69.653435
-68.715981
-69.653435
-69.34095
-69.028465
-69.028465
-68.872223
-69.184708
-69.653435
-69.497192
-69.653435
-70.434647
-69.653435
-69.809677
-70.122162
-69.809677
-69.34095
-69.965919
-70.434647
-69.965919
-70.122162
-70.122162
-69.809677
-70.122162
-69.809677
-70.590889
-70.590889
-70.434647
-70.434647
-70.903374
-70.747131
-70.122162
-70.122162
-70.903374
-70.903374
-70.122162
-70.747131
-70.903374
-70.747131
-70.434647
-71.059616
-70.590889
-70.747131
-70.747131
-70.903374
-70.434647
-70.747131
-70.590889
-70.434647
-70.747131
-70.747131
-70.747131
-70.122162
-70.747131
-70.434647
-70.747131
-70.590889
-70.747131
-70.747131
-70.747131
-70.278404
-70.590889
-70.590889
-70.903374
-70.278404
-70.434647
-70.590889
-70.590889
-70.278404
-70.747131
-70.434647
-70.434647
-70.278404
-70.590889
-70.747131
-70.903374
-70.903374
-70.590889
-70.747131
-70.747131
-70.590889
-70.278404
-70.434647
-71.215858
-70.747131
-71.059616
-70.434647
-71.059616
-70.903374
-71.059616
-71.215858
-70.590889
-70.747131
-70.903374
-70.903374
-70.747131
-70.903374
-71.372101
-70.747131
-71.215858
-70.747131
-70.903374
-70.903374
-71.059616
-70.903374
-71.059616
-70.434647
-71.059616
-71.059616
-71.528343
-70.747131
-71.059616
-70.747131
-70.747131
-70.903374
-70.590889
-70.747131
-70.903374
-70.434647
-71.059616
-70.590889
-70.747131
-70.903374
-70.434647
-70.747131
-71.059616
-70.747131
-70.747131
-70.434647
-70.903374
-70.747131
-70.747131
-70.903374
-70.747131
-70.747131
-71.372101
-70.747131
-70.903374
-70.747131
-70.747131
-70.590889
-71.059616
-71.215858
-70.903374
-71.059616
-71.215858
-70.747131
-70.747131
-70.747131
-70.434647
-70.747131
-70.590889
-70.434647
-70.903374
-70.590889
-70.278404
-70.903374
-70.434647
-70.590889
-70.434647
-70.747131
-70.434647
-70.122162
-70.434647
-70.903374
-70.278404
-70.122162
-70.434647
-70.122162
-70.122162
-70.434647
-70.590889
-69.809677
-69.965919
-70.903374
-70.122162
-70.278404
-69.965919
-69.809677
-70.590889
-69.809677
-70.434647
-70.747131
-70.747131
-71.059616
-70.590889
-70.122162
-69.809677
-70.122162
-71.059616
-70.903374
-70.903374
-70.903374
-70.903374
-70.747131
-70.278404
-69.965919
-70.747131
-71.372101
-70.434647
-70.903374
-71.059616
-70.747131
-70.903374
-71.528343
-70.434647
-71.059616
-71.059616
-70.278404
-71.372101
-71.528343
-71.372101
-71.528343
-71.215858
-71.372101
-71.059616
-70.747131
-71.528343
-71.528343
-70.903374
-71.215858
-71.372101
-71.372101
-71.059616
-71.059616
-70.590889
-70.903374
-71.215858
-71.059616
-70.747131
-70.903374
-71.528343
-71.215858
-70.590889
-70.903374
-71.215858
-71.059616
-71.372101
-71.059616
-70.434647
-71.215858
-71.372101
-70.903374
-71.215858
-71.215858
-71.372101
-71.372101
-71.528343
-71.059616
-71.528343
-71.528343
-71.372101
-71.684586
-71.684586
-72.153313
-71.840828
-71.99707
-71.372101
-71.840828
-71.684586
-71.99707
-71.840828
-72.153313
-71.99707
-71.684586
-72.153313
-71.99707
-72.153313
-71.840828
-71.840828
-71.99707
-71.99707
-71.684586
-71.840828
-71.684586
-71.99707
-71.99707
-71.840828
-71.840828
-71.99707
-71.840828
-71.840828
-71.684586
-71.99707
-72.153313
-72.153313
-71.684586
-72.153313
-71.840828
-71.684586
-71.528343
-71.528343
-71.99707
-71.99707
-71.840828
-71.215858
-71.684586
-71.840828
-71.215858
-71.528343
-71.372101
-71.684586
-71.528343
-71.684586
-71.528343
-71.372101
-71.528343
-71.684586
-71.059616
-71.99707
-71.528343
-71.528343
-71.528343
-71.215858
-71.840828
-71.528343
-71.215858
-71.372101
-71.684586
-71.059616
-71.372101
-71.372101
-70.903374
-71.059616
-70.590889
-71.215858
-71.059616
-71.372101
-70.903374
-71.372101
-70.903374
-71.059616
-70.747131
-71.372101
-70.747131
-71.059616
-71.215858
-70.747131
-70.903374
-70.903374
-71.059616
-71.059616
-71.059616
-70.903374
-71.215858
-70.590889
-71.215858
-70.747131
-70.903374
-71.059616
-70.747131
-71.059616
-71.059616
-70.590889
-70.903374
-70.590889
-70.278404
-70.903374
-70.434647
-70.434647
-70.590889
-70.590889
-70.590889
-70.434647
-70.590889
-70.590889
-70.903374
-70.278404
-70.278404
-70.590889
-70.590889
-70.747131
-70.122162
-70.747131
-70.590889
-70.903374
-71.215858
-70.590889
-70.434647
-69.965919
-70.122162
-70.903374
-71.215858
-70.434647
-69.809677
-70.122162
-70.122162
-70.434647
-71.215858
-70.903374
-70.747131
-70.434647
-70.278404
-69.965919
-70.747131
-70.122162
-70.590889
-71.059616
-71.372101
-71.215858
-70.590889
-71.372101
-70.903374
-71.059616
-71.528343
-71.528343
-70.903374
-71.528343
-71.059616
-71.372101
-71.684586
-70.747131
-71.059616
-71.215858
-70.747131
-70.590889
-70.434647
-71.215858
-70.747131
-71.215858
-70.747131
-69.965919
-70.747131
-70.434647
-70.434647
-70.434647
-70.434647
-70.590889
-70.747131
-70.434647
-70.278404
-70.278404
-70.903374
-70.590889
-70.122162
-70.434647
-70.590889
-70.590889
-70.590889
-70.903374
-70.122162
-70.278404
-70.903374
-70.590889
-70.122162
-70.122162
-70.434647
-70.278404
-70.434647
-70.747131
-70.747131
-70.590889
-70.747131
-70.747131
-70.278404
-70.747131
-70.903374
-71.059616
-70.747131
-70.747131
-71.215858
-70.903374
-71.059616
-70.590889
-70.747131
-70.590889
-70.747131
-70.903374
-71.059616
-70.903374
-71.059616
-71.059616
-70.903374
-70.903374
-70.903374
-71.059616
-70.903374
-71.059616
-71.059616
-71.215858
-71.059616
-71.372101
-70.747131
-71.059616
-71.215858
-71.372101
-70.903374
-71.215858
-70.903374
-71.059616
-70.903374
-70.903374
-70.903374
-70.590889
-71.059616
-71.372101
-70.747131
-70.590889
-70.590889
-70.590889
-70.903374
-70.747131
-71.372101
-70.903374
-70.590889
-70.590889
-70.903374
-70.747131
-70.903374
-70.747131
-70.747131
-70.903374
-70.122162
-70.590889
-70.590889
-70.590889
-70.278404
-70.903374
-70.590889
-70.747131
-70.903374
-70.434647
-70.903374
-70.590889
-70.278404
-70.278404
-71.059616
-70.122162
-70.903374
-70.747131
-70.903374
-70.747131
-71.215858
-70.434647
-70.903374
-70.747131
-70.903374
-70.903374
-70.747131
-70.903374
-70.903374
-70.590889
-70.747131
-71.059616
-70.747131
-70.903374
-70.903374
-70.590889
-71.059616
-70.903374
-70.590889
-70.434647
-70.747131
-71.059616
-70.903374
-70.903374
-70.747131
-70.747131
-71.059616
-71.059616
-70.903374
-71.059616
-70.903374
-70.903374
-70.903374
-71.059616
-71.059616
-71.059616
-71.059616
-71.059616
-71.215858
-70.903374
-71.059616
-71.215858
-71.059616
-71.215858
-71.372101
-70.903374
-71.215858
-71.372101
-71.059616
-71.215858
-71.059616
-71.372101
-71.059616
-71.528343
-71.215858
-71.372101
-71.215858
-71.059616
-70.590889
-70.434647
-70.903374
-71.528343
-71.528343
-71.059616
-71.215858
-70.903374
-70.590889
-70.434647
-71.059616
-71.372101
-70.903374
-70.903374
-71.215858
-70.590889
-71.372101
-70.434647
-71.528343
-71.215858
-71.059616
-70.903374
-71.528343
-70.903374
-71.528343
-71.215858
-71.059616
-71.372101
-70.903374
-71.215858
-71.215858
-71.528343
-70.903374
-71.215858
-71.528343
-71.059616
-70.434647
-71.059616
-71.372101
-71.372101
-71.215858
-71.528343
-71.215858
-71.059616
-71.372101
-71.059616
-71.372101
-71.059616
-71.528343
-71.215858
-71.059616
-71.059616
-71.684586
-71.528343
-71.215858
-71.372101
-71.372101
-71.059616
-71.528343
-71.372101
-71.215858
-71.215858
-71.215858
-70.747131
-71.528343
-70.903374
-71.372101
-71.215858
-70.903374
-71.215858
-71.372101
-71.528343
-71.215858
-71.528343
-71.215858
-71.372101
-71.059616
-71.372101
-71.372101
-71.528343
-71.528343
-71.372101
-71.840828
-71.372101
-71.372101
-71.684586
-72.153313
-71.372101
-71.528343
-71.215858
-71.528343
-71.372101
-71.528343
-71.372101
-71.528343
-71.684586
-71.684586
-71.684586
-71.372101
-71.684586
-71.99707
-71.684586
-71.684586
-71.528343
-71.528343
-71.684586
-71.684586
-71.99707
-71.840828
-71.99707
-72.153313
-71.528343
-71.684586
-71.840828
-71.684586
-71.684586
-71.840828
-71.684586
-72.153313
-71.684586
-71.840828
-71.684586
-71.528343
-71.840828
-71.99707
-71.99707
-71.840828
-71.840828
-71.528343
-71.684586
-71.684586
-71.684586
-71.840828
-71.684586
-71.99707
-72.153313
-71.684586
-72.153313
-72.153313
-71.528343
-71.684586
-71.840828
-71.684586
-71.840828
-71.684586
-71.99707
-71.840828
-71.684586
-71.99707
-71.684586
-71.99707
-71.99707
-71.684586
-71.840828
-71.372101
-71.840828
-71.99707
-71.684586
-71.840828
-71.840828
-71.840828
-71.840828
-71.99707
-72.309555
-71.528343
-72.153313
-71.840828
-71.840828
-71.99707
-72.153313
-71.99707
-71.684586
-71.840828
-71.840828
-71.99707
-71.528343
-71.99707
-72.778282
-72.153313
-71.372101
-71.684586
-72.153313
-71.99707
-71.840828
-71.684586
-72.153313
-71.99707
-71.99707
-71.528343
-72.153313
-71.528343
-71.684586
-71.840828
-71.99707
-72.465797
-71.684586
-70.903374
-71.840828
-71.684586
-71.684586
-71.372101
-70.747131
-71.528343
-71.99707
-71.528343
-71.372101
-71.528343
-71.372101
-71.684586
-71.99707
-72.153313
-71.528343
-71.372101
-71.684586
-71.99707
-70.747131
-71.840828
-71.684586
-72.153313
-71.840828
-71.840828
-71.840828
-71.372101
-72.153313
-72.309555
-71.215858
-71.99707
-72.153313
-71.528343
-71.840828
-71.528343
-71.528343
-71.99707
-72.465797
-71.684586
-71.372101
-72.153313
-71.528343
-71.528343
-71.840828
-72.153313
-71.528343
-71.840828
-71.528343
-71.684586
-71.840828
-71.684586
-71.372101
-71.372101
-72.153313
-71.215858
-71.684586
-71.528343
-71.684586
-71.372101
-71.528343
-71.372101
-71.840828
-71.215858
-71.372101
-72.153313
-71.840828
-71.372101
-71.840828
-71.684586
-71.684586
-71.684586
-71.528343
-71.684586
-71.372101
-71.684586
-71.528343
-71.528343
-71.528343
-71.528343
-71.840828
-71.684586
-71.372101
-71.684586
-72.153313
-71.684586
-71.528343
-71.99707
-71.684586
-71.372101
-71.372101
-71.840828
-71.372101
-71.528343
-71.372101
-71.528343
-71.840828
-71.528343
-71.215858
-71.372101
-71.684586
-71.528343
-71.372101
-71.372101
-70.903374
-71.372101
-71.528343
-71.372101
-71.372101
-71.372101
-71.528343
-71.059616
-71.372101
-71.059616
-71.372101
-71.528343
-71.215858
-71.372101
-71.059616
-71.059616
-71.059616
-71.840828
-71.215858
-71.059616
-71.215858
-70.903374
-70.747131
-71.215858
-71.215858
-71.215858
-71.215858
-70.747131
-70.903374
-71.059616
-71.059616
-71.059616
-70.903374
-70.434647
-71.059616
-70.747131
-70.122162
-70.903374
-70.747131
-70.590889
-70.278404
-70.747131
-70.434647
-70.903374
-70.590889
-70.903374
-70.590889
-70.903374
-70.747131
-70.747131
-71.215858
-70.747131
-70.590889
-70.903374
-70.903374
-70.434647
-70.903374
-70.747131
-70.903374
-70.747131
-70.903374
-70.903374
-70.903374
-70.903374
-70.434647
-70.747131
-70.590889
-70.590889
-70.747131
-70.278404
-70.590889
-70.590889
-70.590889
-70.434647
-70.590889
-70.590889
-70.590889
-70.278404
-70.122162
-70.434647
-70.122162
-70.903374
-70.434647
-70.590889
-70.278404
-70.434647
-70.903374
-70.434647
-70.590889
-70.434647
-70.434647
-70.903374
-70.903374
-70.122162
-70.590889
-70.747131
-70.590889
-70.903374
-70.434647
-70.903374
-70.434647
-70.278404
-70.590889
-70.747131
-70.903374
-70.434647
-69.653435
-70.278404
-70.278404
-70.122162
-70.278404
-70.122162
-69.809677
-70.590889
-70.122162
-70.903374
-70.590889
-70.590889
-71.059616
-70.122162
-70.590889
-69.809677
-71.059616
-70.278404
-69.809677
-69.809677
-69.965919
-70.434647
-70.122162
-70.903374
-70.747131
-70.590889
-70.278404
-70.590889
-70.590889
-70.590889
-70.590889
-70.903374
-70.747131
-70.903374
-70.590889
-70.590889
-71.059616
-70.590889
-70.903374
-70.590889
-70.747131
-70.747131
-71.215858
-71.059616
-70.747131
-70.590889
-71.059616
-70.590889
-70.903374
-70.903374
-70.903374
-70.903374
-71.059616
-70.903374
-70.903374
-71.215858
-70.903374
-70.903374
-71.215858
-70.747131
-70.747131
-71.059616
-71.059616
-71.215858
-70.747131
-71.059616
-70.747131
-70.903374
-70.903374
-70.903374
-70.434647
-70.903374
-71.059616
-71.215858
-71.215858
-70.903374
-70.903374
-70.903374
-71.215858
-71.059616
-70.903374
-71.215858
-70.434647
-70.903374
-70.903374
-70.747131
-71.215858
-71.059616
-70.903374
-70.747131
-70.903374
-70.434647
-70.434647
-70.903374
-70.903374
-71.059616
-70.590889
-70.434647
-71.372101
-70.590889
-70.590889
-70.747131
-70.747131
-70.903374
-70.590889
-70.747131
-70.903374
-71.215858
-71.215858
-71.372101
-71.059616
-71.215858
-70.747131
-70.747131
-71.059616
-71.059616
-71.372101
-71.528343
-71.215858
-70.903374
-71.059616
-71.372101
-71.372101
-71.059616
-71.372101
-71.684586
-71.215858
-71.059616
-71.684586
-71.528343
-71.528343
-71.684586
-71.840828
-71.215858
-71.372101
-71.684586
-71.215858
-71.372101
-71.372101
-71.215858
-71.372101
-71.372101
-71.372101
-71.215858
-71.372101
-71.215858
-71.528343
-70.903374
-71.215858
-71.059616
-70.903374
-71.059616
-71.215858
-70.903374
-70.903374
-71.059616
-70.903374
-70.903374
-70.747131
-70.747131
-70.747131
-70.747131
-70.903374
-70.747131
-70.747131
-71.215858
-70.903374
-70.590889
-70.903374
-70.747131
-70.747131
-70.590889
-70.590889
-70.590889
-70.278404
-70.590889
-70.122162
-70.122162
-70.278404
-70.590889
-69.965919
-70.122162
-70.122162
-70.122162
-70.122162
-70.434647
-70.122162
-69.965919
-69.809677
-69.653435
-69.965919
-70.747131
-70.747131
-70.747131
-70.122162
-70.278404
-70.122162
-70.434647
-70.278404
-70.278404
-70.278404
-70.122162
-70.278404
-70.122162
-70.278404
-70.122162
-70.747131
-69.965919
-69.653435
-69.965919
-70.590889
-70.747131
-69.809677
-70.903374
-71.059616
-69.965919
-71.215858
-69.809677
-70.434647
-70.747131
-70.903374
-70.278404
-70.747131
-70.903374
-70.434647
-70.434647
-70.122162
-71.059616
-71.372101
-70.903374
-70.434647
-70.590889
-70.434647
-70.747131
-70.590889
-71.215858
-70.590889
-70.747131
-70.590889
-70.278404
-70.278404
-70.590889
-70.903374
-71.215858
-70.122162
-70.434647
-71.059616
-70.747131
-70.278404
-70.278404
-70.434647
-70.590889
-69.965919
-69.965919
-70.278404
-70.122162
-70.122162
-70.278404
-69.965919
-69.809677
-69.653435
-69.809677
-69.809677
-69.965919
-70.122162
-69.965919
-69.965919
-69.965919
-70.278404
-69.809677
-69.809677
-70.278404
-69.809677
-70.278404
-70.278404
-70.122162
-70.278404
-69.809677
-69.809677
-70.122162
-70.122162
-70.122162
-69.653435
-69.965919
-70.278404
-69.809677
-69.965919
-69.965919
-70.122162
-69.809677
-70.122162
-70.278404
-70.122162
-69.653435
-69.653435
-69.653435
-69.965919
-69.809677
-69.809677
-69.809677
-69.809677
-69.653435
-69.809677
-69.028465
-69.497192
-69.653435
-69.809677
-69.497192
-69.34095
-69.34095
-69.497192
-69.653435
-69.184708
-69.653435
-69.497192
-69.184708
-69.809677
-70.122162
-69.653435
-69.965919
-69.34095
-69.653435
-69.809677
-69.809677
-69.965919
-69.809677
-69.965919
-69.965919
-69.809677
-69.809677
-69.809677
-69.497192
-70.278404
-69.809677
-69.809677
-69.497192
-70.122162
-69.809677
-69.497192
-69.809677
-70.122162
-69.653435
-70.122162
-69.965919
-70.122162
-70.122162
-70.122162
-70.122162
-69.809677
-70.122162
-70.278404
-69.965919
-70.278404
-70.278404
-70.122162
-70.122162
-70.434647
-69.965919
-69.965919
-70.278404
-70.434647
-70.278404
-70.278404
-70.903374
-70.590889
-70.122162
-70.434647
-70.590889
-70.434647
-70.903374
-70.590889
-70.747131
-70.122162
-70.747131
-70.434647
-70.278404
-70.434647
-70.903374
-70.590889
-70.590889
-70.278404
-70.590889
-70.747131
-70.747131
-70.278404
-70.434647
-70.434647
-70.903374
-70.590889
-69.809677
-70.122162
-71.059616
-70.903374
-70.278404
-69.809677
-70.434647
-70.590889
-70.278404
-69.965919
-69.809677
-69.965919
-70.590889
-70.590889
-70.434647
-70.122162
-69.965919
-69.653435
-69.653435
-69.965919
-69.497192
-70.122162
-70.122162
-70.590889
-70.122162
-69.497192
-70.590889
-70.122162
-70.122162
-70.434647
-69.809677
-69.809677
-70.590889
-70.122162
-70.122162
-70.434647
-69.809677
-70.590889
-70.122162
-70.278404
-70.122162
-70.590889
-70.278404
-70.434647
-69.34095
-69.809677
-70.122162
-69.653435
-69.965919
-69.809677
-69.965919
-70.278404
-69.497192
-70.434647
-70.434647
-69.965919
-70.434647
-70.122162
-70.278404
-70.278404
-70.903374
-70.590889
-70.434647
-70.903374
-70.590889
-70.590889
-70.434647
-70.434647
-70.434647
-70.590889
-70.903374
-70.747131
-70.434647
-70.903374
-70.903374
-70.434647
-70.903374
-71.215858
-70.590889
-70.434647
-70.590889
-70.903374
-70.747131
-71.059616
-71.215858
-71.215858
-70.434647
-70.747131
-71.215858
-71.372101
-71.059616
-71.215858
-71.059616
-71.215858
-70.903374
-71.059616
-71.059616
-71.215858
-70.903374
-71.059616
-71.059616
-71.215858
-71.215858
-71.059616
-71.059616
-71.059616
-70.747131
-71.215858
-71.059616
-70.747131
-70.903374
-70.903374
-70.903374
-71.372101
-71.372101
-71.059616
-71.372101
-71.372101
-71.215858
-71.215858
-71.059616
-71.059616
-71.372101
-71.528343
-71.372101
-71.059616
-71.372101
-71.528343
-70.434647
-70.590889
-70.903374
-70.590889
-71.215858
-71.059616
-71.215858
-70.903374
-70.747131
-70.903374
-70.903374
-70.590889
-70.747131
-70.590889
-70.590889
-70.747131
-71.059616
-69.965919
-70.903374
-70.434647
-70.434647
-70.122162
-70.903374
-70.590889
-70.590889
-70.278404
-70.590889
-70.122162
-70.590889
-70.122162
-70.590889
-70.434647
-70.434647
-70.278404
-70.278404
-70.590889
-70.122162
-70.122162
-70.122162
-69.965919
-70.278404
-70.434647
-70.122162
-69.965919
-70.278404
-70.122162
-69.965919
-70.434647
-70.122162
-70.122162
-70.122162
-70.122162
-69.809677
-69.965919
-70.122162
-70.278404
-69.809677
-70.122162
-70.122162
-69.809677
-69.965919
-69.965919
-69.809677
-69.965919
-69.809677
-69.965919
-70.278404
-69.809677
-69.809677
-70.278404
-69.809677
-69.809677
-69.965919
-70.122162
-69.965919
-70.278404
-69.965919
-70.122162
-70.434647
-70.278404
-70.903374
-70.122162
-70.278404
-70.903374
-70.434647
-70.903374
-69.809677
-70.278404
-70.434647
-70.903374
-70.903374
-70.747131
-70.903374
-71.059616
-71.059616
-70.747131
-70.434647
-70.747131
-70.747131
-71.215858
-70.278404
-70.903374
-70.278404
-70.903374
-70.278404
-71.215858
-70.747131
-70.590889
-71.059616
-71.059616
-70.434647
-71.059616
-71.059616
-70.590889
-70.747131
-71.059616
-71.059616
-70.747131
-70.747131
-71.528343
-71.215858
-71.059616
-71.215858
-71.372101
-71.215858
-70.747131
-71.059616
-70.903374
-71.059616
-70.590889
-70.903374
-70.903374
-70.747131
-70.903374
-71.059616
-70.434647
-70.903374
-70.747131
-70.590889
-71.059616
-70.747131
-70.747131
-70.590889
-70.747131
-70.747131
-70.122162
-70.903374
-70.747131
-70.434647
-70.590889
-70.903374
-70.903374
-70.122162
-70.590889
-70.590889
-70.747131
-70.434647
-70.747131
-70.747131
-70.434647
-70.122162
-70.434647
-70.434647
-70.590889
-70.278404
-70.434647
-70.590889
-70.434647
-70.278404
-70.747131
-70.590889
-70.590889
-70.278404
-70.747131
-70.903374
-70.903374
-70.434647
-70.434647
-70.590889
-71.215858
-70.590889
-70.590889
-70.903374
-71.215858
-70.434647
-70.747131
-71.215858
-71.372101
-71.528343
-71.215858
-70.747131
-70.903374
-71.059616
-71.215858
-70.903374
-70.903374
-71.215858
-71.528343
-71.372101
-71.372101
-70.903374
-70.903374
-70.747131
-71.215858
-71.059616
-71.372101
-71.215858
-71.215858
-71.528343
-70.903374
-70.590889
-71.215858
-70.747131
-70.590889
-71.059616
-70.590889
-70.122162
-70.903374
-70.278404
-70.434647
-70.434647
-70.590889
-70.903374
-70.903374
-70.278404
-71.059616
-70.747131
-70.590889
-70.747131
-70.903374
-70.590889
-70.278404
-70.903374
-70.747131
-70.278404
-70.590889
-71.059616
-70.434647
-70.434647
-70.903374
-70.434647
-70.434647
-70.747131
-70.434647
-70.278404
-70.278404
-70.590889
-70.434647
-70.278404
-70.903374
-70.434647
-70.278404
-69.809677
-70.434647
-70.278404
-70.278404
-70.122162
-70.434647
-70.122162
-70.122162
-70.278404
-69.965919
-69.965919
-70.122162
-70.122162
-70.278404
-70.122162
-69.497192
-69.809677
-69.809677
-70.278404
-69.965919
-70.122162
-70.122162
-69.809677
-70.122162
-70.122162
-70.278404
-69.965919
-69.965919
-70.590889
-70.278404
-70.434647
-69.965919
-70.278404
-70.590889
-70.434647
-69.653435
-69.809677
-70.434647
-70.747131
-70.590889
-70.590889
-70.278404
-70.122162
-70.122162
-70.590889
-70.434647
-70.122162
-70.122162
-70.590889
-70.747131
-69.809677
-70.434647
-69.965919
-70.434647
-69.809677
-70.278404
-70.122162
-69.965919
-70.278404
-70.747131
-69.497192
-70.278404
-70.122162
-69.653435
-70.122162
-70.278404
-70.278404
-69.965919
-70.122162
-70.278404
-70.278404
-70.122162
-69.653435
-69.809677
-70.278404
-70.590889
-70.278404
-70.278404
-69.809677
-70.434647
-70.278404
-70.122162
-70.434647
-70.747131
-70.903374
-70.590889
-70.590889
-70.903374
-70.747131
-70.747131
-70.747131
-70.434647
-70.747131
-70.747131
-71.059616
-70.590889
-70.747131
-71.528343
-70.590889
-70.903374
-70.590889
-71.059616
-71.059616
-70.747131
-71.215858
-71.059616
-70.903374
-71.215858
-70.903374
-71.528343
-71.215858
-71.059616
-71.528343
-71.215858
-71.372101
-71.059616
-71.215858
-71.372101
-71.059616
-71.059616
-71.528343
-71.215858
-71.059616
-71.059616
-71.372101
-71.528343
-71.059616
-70.903374
-71.215858
-70.747131
-71.372101
-70.903374
-70.903374
-71.372101
-70.747131
-70.903374
-70.747131
-71.059616
-71.059616
-70.747131
-71.059616
-71.215858
-70.434647
-70.590889
-70.903374
-70.903374
-70.903374
-70.903374
-70.903374
-71.059616
-71.059616
-71.059616
-70.903374
-70.590889
-70.278404
-71.059616
-71.215858
-71.059616
-71.215858
-70.747131
-70.903374
-71.372101
-70.747131
-71.059616
-71.059616
-70.903374
-70.747131
-70.903374
-71.215858
-70.903374
-71.059616
-70.903374
-71.215858
-70.590889
-70.590889
-70.434647
-71.059616
-70.747131
-70.903374
-70.903374
-71.059616
-71.059616
-70.747131
-70.903374
-70.590889
-70.903374
-70.747131
-70.590889
-70.434647
-71.215858
-70.278404
-70.747131
-70.747131
-71.059616
-70.903374
-70.903374
-70.747131
-70.903374
-70.590889
-70.590889
-70.590889
-70.747131
-70.590889
-71.059616
-70.590889
-71.059616
-70.903374
-71.215858
-70.903374
-70.590889
-71.059616
-71.059616
-70.747131
-71.059616
-70.903374
-71.215858
-71.215858
-70.903374
-70.747131
-70.747131
-70.747131
-70.278404
-71.215858
-70.747131
-70.903374
-70.590889
-71.059616
-71.372101
-70.278404
-70.590889
-70.903374
-70.747131
-70.434647
-70.747131
-70.903374
-71.215858
-70.903374
-71.215858
-71.215858
-70.278404
-70.122162
-70.747131
-70.590889
-70.903374
-70.747131
-70.590889
-70.434647
-70.747131
-70.747131
-71.372101
-71.059616
-70.747131
-71.372101
-70.278404
-71.215858
-70.747131
-71.215858
-70.903374
-70.434647
-70.590889
-71.059616
-71.840828
-70.434647
-71.528343
-71.372101
-70.903374
-71.528343
-71.372101
-71.059616
-71.059616
-71.372101
-71.059616
-71.059616
-71.215858
-71.528343
-71.372101
-71.059616
-70.903374
-70.903374
-71.059616
-71.528343
-71.059616
-71.528343
-71.684586
-71.059616
-71.372101
-71.059616
-71.372101
-70.903374
-71.372101
-71.528343
-71.059616
-71.059616
-71.059616
-71.059616
-71.059616
-71.059616
-70.903374
-71.215858
-71.059616
-70.903374
-71.059616
-71.059616
-71.372101
-71.372101
-71.059616
-71.215858
-71.528343
-71.215858
-71.059616
-70.903374
-71.059616
-71.372101
-71.372101
-71.059616
-71.215858
-71.059616
-71.528343
-71.059616
-71.99707
-71.215858
-71.684586
-71.528343
-71.215858
-71.372101
-71.372101
-71.059616
-71.215858
-71.372101
-71.372101
-71.372101
-71.215858
-71.059616
-71.528343
-71.059616
-71.372101
-71.215858
-71.528343
-71.372101
-71.215858
-71.528343
-71.059616
-71.059616
-71.215858
-71.528343
-70.903374
-71.059616
-71.059616
-71.372101
-71.059616
-71.059616
-71.059616
-70.903374
-70.747131
-70.747131
-70.903374
-70.903374
-70.747131
-70.903374
-70.590889
-70.590889
-70.590889
-70.747131
-70.747131
-70.278404
-70.590889
-70.434647
-70.590889
-70.747131
-70.590889
-70.278404
-70.903374
-70.122162
-70.434647
-69.653435
-70.903374
-69.809677
-70.122162
-69.809677
-70.747131
-70.122162
-70.590889
-70.122162
-69.809677
-70.278404
-70.122162
-70.122162
-70.278404
-70.278404
-69.965919
-69.653435
-70.278404
-69.965919
-69.809677
-69.653435
-70.434647
-69.809677
-70.122162
-69.497192
-70.278404
-69.653435
-69.809677
-70.122162
-70.903374
-69.965919
-70.278404
-70.122162
-70.122162
-69.965919
-70.278404
-69.809677
-70.122162
-70.590889
-69.809677
-70.278404
-70.122162
-70.590889
-69.965919
-70.278404
-70.122162
-70.434647
-69.809677
-70.122162
-70.434647
-70.434647
-69.809677
-70.434647
-70.590889
-70.278404
-70.278404
-70.122162
-70.278404
-70.747131
-70.903374
-70.122162
-70.903374
-71.059616
-70.747131
-71.372101
-71.059616
-70.747131
-70.278404
-70.434647
-71.059616
-71.215858
-71.372101
-71.215858
-70.903374
-70.434647
-69.965919
-70.903374
-71.059616
-70.590889
-70.590889
-71.215858
-69.497192
-70.747131
-69.965919
-71.059616
-70.590889
-70.434647
-70.590889
-70.434647
-70.903374
-70.434647
-70.122162
-70.122162
-70.434647
-69.653435
-70.590889
-69.809677
-70.278404
-70.590889
-69.809677
-70.590889
-70.278404
-69.965919
-70.903374
-70.590889
-70.747131
-70.903374
-70.434647
-70.122162
-70.278404
-70.903374
-70.590889
-70.434647
-70.903374
-70.747131
-71.215858
-71.215858
-70.747131
-70.747131
-70.903374
-70.747131
-70.590889
-70.590889
-70.903374
-71.059616
-70.747131
-70.590889
-70.590889
-70.903374
-70.590889
-71.059616
-71.215858
-70.903374
-70.747131
-71.528343
-70.903374
-70.903374
-70.903374
-71.215858
-71.528343
-70.747131
-71.528343
-70.747131
-71.215858
-71.215858
-71.372101
-71.215858
-71.372101
-71.372101
-71.215858
-71.372101
-71.059616
-71.059616
-71.528343
-71.684586
-71.684586
-71.215858
-71.215858
-71.372101
-71.372101
-71.684586
-71.840828
-71.528343
-71.99707
-71.528343
-71.99707
-71.372101
-71.684586
-71.372101
-71.684586
-71.684586
-71.528343
-71.372101
-71.059616
-71.684586
-71.528343
-71.528343
-71.684586
-71.528343
-71.684586
-71.215858
-71.528343
-71.372101
-71.684586
-71.372101
-71.372101
-71.059616
-71.528343
-71.372101
-71.372101
-71.215858
-71.215858
-71.372101
-70.903374
-70.747131
-71.059616
-70.903374
-71.215858
-70.747131
-71.059616
-71.215858
-70.434647
-71.059616
-70.434647
-70.903374
-70.434647
-70.903374
-70.278404
-70.434647
-70.278404
-70.434647
-70.903374
-70.434647
-70.122162
-70.590889
-70.590889
-70.903374
-70.590889
-70.434647
-70.590889
-70.747131
-70.590889
-70.903374
-70.590889
-70.590889
-70.747131
-70.747131
-70.590889
-70.747131
-70.903374
-70.590889
-70.747131
-70.747131
-70.590889
-70.278404
-70.747131
-70.590889
-70.122162
-70.590889
-70.590889
-70.434647
-70.590889
-70.590889
-70.278404
-70.122162
-69.965919
-69.965919
-70.278404
-70.278404
-69.965919
-70.434647
-70.278404
-69.809677
-70.434647
-69.809677
-70.278404
-69.653435
-70.278404
-69.965919
-69.809677
-69.653435
-69.965919
-70.278404
-70.122162
-69.809677
-69.965919
-70.122162
-70.122162
-69.809677
-69.184708
-69.653435
-70.122162
-70.278404
-69.965919
-69.965919
-69.809677
-69.965919
-70.278404
-70.434647
-70.590889
-69.653435
-70.590889
-70.590889
-70.434647
-70.903374
-70.903374
-70.590889
-70.903374
-70.903374
-71.215858
-70.903374
-71.059616
-71.215858
-71.215858
-70.590889
-70.747131
-71.059616
-70.590889
-71.528343
-71.059616
-70.903374
-70.747131
-70.747131
-70.747131
-70.903374
-70.747131
-70.278404
-71.372101
-70.747131
-70.747131
-70.434647
-70.747131
-70.903374
-70.590889
-70.434647
-70.903374
-70.122162
-70.122162
-70.434647
-70.434647
-69.965919
-70.747131
-70.747131
-70.747131
-69.809677
-69.809677
-69.809677
-70.122162
-69.965919
-69.965919
-69.809677
-69.965919
-69.653435
-69.965919
-69.809677
-69.809677
-69.965919
-69.809677
-69.809677
-69.809677
-70.122162
-69.809677
-69.965919
-69.965919
-69.965919
-70.122162
-69.809677
-70.122162
-70.278404
-70.434647
-70.434647
-70.278404
-70.434647
-70.278404
-70.903374
-70.278404
-70.903374
-70.434647
-70.434647
-70.434647
-70.278404
-71.059616
-70.590889
-70.278404
-70.747131
-70.278404
-70.590889
-70.590889
-70.903374
-70.434647
-70.278404
-70.747131
-70.278404
-70.590889
-70.122162
-70.590889
-70.122162
-69.809677
-69.965919
-70.122162
-70.278404
-69.965919
-70.278404
-69.965919
-70.278404
-69.965919
-69.809677
-69.809677
-70.122162
-69.497192
-69.809677
-70.278404
-70.122162
-70.278404
-69.653435
-70.278404
-70.122162
-69.809677
-70.122162
-70.590889
-70.278404
-69.965919
-70.122162
-70.278404
-70.122162
-70.278404
-69.809677
-70.122162
-69.965919
-70.747131
-70.122162
-70.278404
-69.965919
-70.122162
-69.965919
-69.965919
-69.965919
-69.965919
-70.122162
-69.809677
-70.122162
-69.809677
-69.965919
-70.278404
-69.965919
-70.122162
-69.965919
-70.122162
-69.965919
-69.809677
-69.653435
-69.653435
-69.653435
-69.497192
-69.497192
-69.497192
-69.653435
-69.497192
-69.34095
-69.184708
-69.653435
-69.184708
-69.653435
-69.34095
-69.34095
-69.028465
-69.497192
-69.184708
-69.184708
-69.184708
-68.872223
-69.497192
-69.028465
-68.872223
-69.497192
-69.028465
-69.028465
-69.028465
-69.184708
-69.653435
-69.497192
-69.184708
-69.184708
-69.497192
-69.34095
-69.184708
-69.34095
-69.184708
-69.184708
-69.34095
-69.653435
-69.653435
-69.497192
-69.809677
-69.653435
-69.34095
-69.965919
-69.653435
-70.122162
-69.653435
-69.809677
-69.184708
-69.653435
-69.653435
-69.809677
-70.278404
-69.184708
-69.809677
-69.809677
-68.872223
-69.34095
-69.497192
-69.653435
-69.497192
-69.653435
-69.497192
-69.653435
-69.653435
-68.559738
-69.497192
-69.184708
-69.653435
-69.653435
-69.497192
-69.809677
-69.497192
-69.184708
-69.809677
-69.653435
-69.965919
-69.497192
-69.809677
-69.809677
-70.278404
-69.965919
-70.122162
-69.809677
-70.434647
-69.809677
-70.122162
-70.278404
-70.122162
-70.590889
-69.965919
-70.122162
-70.434647
-70.434647
-70.434647
-70.747131
-70.434647
-70.590889
-70.747131
-70.590889
-70.747131
-70.903374
-70.747131
-70.903374
-71.059616
-70.903374
-70.747131
-70.903374
-71.215858
-70.903374
-70.903374
-70.903374
-71.059616
-71.528343
-70.903374
-71.059616
-70.747131
-71.215858
-71.215858
-71.059616
-70.747131
-71.059616
-70.747131
-71.059616
-70.903374
-70.903374
-70.747131
-70.747131
-70.903374
-70.434647
-70.747131
-70.590889
-70.434647
-70.747131
-70.590889
-70.434647
-70.903374
-70.278404
-70.434647
-70.590889
-70.590889
-70.434647
-70.590889
-70.590889
-70.278404
-70.278404
-70.434647
-69.809677
-70.434647
-69.965919
-70.122162
-69.809677
-70.122162
-69.653435
-70.278404
-70.278404
-69.965919
-69.497192
-69.809677
-70.122162
-70.122162
-69.965919
-70.122162
-70.122162
-69.809677
-69.653435
-69.965919
-69.809677
-69.809677
-69.653435
-69.497192
-69.809677
-69.653435
-69.809677
-69.653435
-70.122162
-69.809677
-70.278404
-69.809677
-70.278404
-69.965919
-69.809677
-69.809677
-69.809677
-69.809677
-69.809677
-69.809677
-69.965919
-69.653435
-70.590889
-69.965919
-70.590889
-70.122162
-70.122162
-70.278404
-70.122162
-70.122162
-70.278404
-70.278404
-70.278404
-70.278404
-70.122162
-70.278404
-70.278404
-70.122162
-69.965919
-70.122162
-70.122162
-70.590889
-70.434647
-70.590889
-70.278404
-70.278404
-70.434647
-70.434647
-70.434647
-69.965919
-70.434647
-70.747131
-70.590889
-70.122162
-70.122162
-70.434647
-70.590889
-70.590889
-70.122162
-70.590889
-70.903374
-70.434647
-70.122162
-70.903374
-70.278404
-70.434647
-69.809677
-70.747131
-70.434647
-70.434647
-70.590889
-70.278404
-70.747131
-71.059616
-70.903374
-70.590889
-70.590889
-70.903374
-70.590889
-71.059616
-70.903374
-71.059616
-70.747131
-70.747131
-71.528343
-70.122162
-71.372101
-70.590889
-70.903374
-70.434647
-71.372101
-70.903374
-70.747131
-71.528343
-70.747131
-70.903374
-70.434647
-70.434647
-71.372101
-71.372101
-70.903374
-70.747131
-70.747131
-70.903374
-70.903374
-71.528343
-70.278404
-70.903374
-70.747131
-70.434647
-70.747131
-70.747131
-70.903374
-70.903374
-70.278404
-70.903374
-70.903374
-70.747131
-71.215858
-70.747131
-70.747131
-70.590889
-70.434647
-71.059616
-70.590889
-70.590889
-70.903374
-70.903374
-70.122162
-70.747131
-70.747131
-70.903374
-70.903374
-70.747131
-70.903374
-70.590889
-70.590889
-70.747131
-70.903374
-70.747131
-70.903374
-70.747131
-70.903374
-70.747131
-71.528343
-70.903374
-70.903374
-70.903374
-70.747131
-71.215858
-70.903374
-71.059616
-70.747131
-70.747131
-70.590889
-70.747131
-71.059616
-70.903374
-70.903374
-70.903374
-70.590889
-70.747131
-70.278404
-70.590889
-70.434647
-70.903374
-70.590889
-70.590889
-70.278404
-70.434647
-70.122162
-70.747131
-69.965919
-70.434647
-70.122162
-70.122162
-70.278404
-69.965919
-70.278404
-69.965919
-70.122162
-70.122162
-69.965919
-69.965919
-69.809677
-69.653435
-70.122162
-70.278404
-69.965919
-69.965919
-70.434647
-69.809677
-70.122162
-70.278404
-70.278404
-69.809677
-69.809677
-70.278404
-70.122162
-69.653435
-70.278404
-69.653435
-69.965919
-69.497192
-69.809677
-70.122162
-69.653435
-69.653435
-69.497192
-69.809677
-69.34095
-69.965919
-69.34095
-69.497192
-69.34095
-69.965919
-69.34095
-69.653435
-69.34095
-69.809677
-69.497192
-69.965919
-69.497192
-69.653435
-69.809677
-69.965919
-69.653435
-69.809677
-69.653435
-69.653435
-69.809677
-69.965919
-69.965919
-69.809677
-69.965919
-69.653435
-69.965919
-69.965919
-69.965919
-69.809677
-69.809677
-70.590889
-70.278404
-70.122162
-70.122162
-70.122162
-70.278404
-69.965919
-69.653435
-70.122162
-70.122162
-70.278404
-70.278404
-70.278404
-70.122162
-70.278404
-70.122162
-69.653435
-70.122162
-70.122162
-70.434647
-69.809677
-70.122162
-69.809677
-69.34095
-69.965919
-69.965919
-70.278404
-70.278404
-69.34095
-69.497192
-69.497192
-69.965919
-70.122162
-70.122162
-70.122162
-69.653435
-69.184708
-69.653435
-69.184708
-69.34095
-69.809677
-69.965919
-70.590889
-69.653435
-69.497192
-70.278404
-69.809677
-69.965919
-69.965919
-69.965919
-69.965919
-70.903374
-70.278404
-69.965919
-70.122162
-69.809677
-69.809677
-69.809677
-69.965919
-69.809677
-69.809677
-69.809677
-70.434647
-70.122162
-70.122162
-69.497192
-70.747131
-69.809677
-70.434647
-70.122162
-71.059616
-70.434647
-70.590889
-70.590889
-70.434647
-70.122162
-70.434647
-70.747131
-70.747131
-70.122162
-70.903374
-71.215858
-71.215858
-70.903374
-70.747131
-70.903374
-70.747131
-70.434647
-70.747131
-70.590889
-70.590889
-71.215858
-70.903374
-71.059616
-70.590889
-71.059616
-70.747131
-70.903374
-70.747131
-71.215858
-70.903374
-70.903374
-70.903374
-71.215858
-71.215858
-71.059616
-70.903374
-70.903374
-70.903374
-71.059616
-71.059616
-70.747131
-71.059616
-71.215858
-71.215858
-70.903374
-70.903374
-71.215858
-71.059616
-71.059616
-71.372101
-70.903374
-71.059616
-71.059616
-71.059616
-71.372101
-70.903374
-70.903374
-70.747131
-70.903374
-70.903374
-70.747131
-70.747131
-70.903374
-71.059616
-70.747131
-70.903374
-70.434647
-70.434647
-70.590889
-70.747131
-70.747131
-71.059616
-70.590889
-70.903374
-70.903374
-70.747131
-70.590889
-70.434647
-70.747131
-70.747131
-70.590889
-70.903374
-71.059616
-70.903374
-70.903374
-70.434647
-71.215858
-70.903374
-70.590889
-70.903374
-71.372101
-70.747131
-70.903374
-70.747131
-71.059616
-70.903374
-70.747131
-71.528343
-70.903374
-70.903374
-71.059616
-70.903374
-70.122162
-70.747131
-70.590889
-70.747131
-70.590889
-70.903374
-70.590889
-70.278404
-70.434647
-70.278404
-70.122162
-70.122162
-69.809677
-70.122162
-69.965919
-70.278404
-70.122162
-70.122162
-70.122162
-70.122162
-70.122162
-69.965919
-70.122162
-69.965919
-70.122162
-69.809677
-70.434647
-70.122162
-70.590889
-70.122162
-70.278404
-70.434647
-70.590889
-70.434647
-70.122162
-70.434647
-70.590889
-70.747131
-70.590889
-70.434647
-70.747131
-70.903374
-70.747131
-70.590889
-70.747131
-70.278404
-71.059616
-70.590889
-71.059616
-70.590889
-70.590889
-70.903374
-70.122162
-70.747131
-70.590889
-70.122162
-71.059616
-70.747131
-71.059616
-71.059616
-70.747131
-70.903374
-70.590889
-71.215858
-71.372101
-71.684586
-71.372101
-71.528343
-71.528343
-70.903374
-70.903374
-71.215858
-71.528343
-71.528343
-70.903374
-71.215858
-71.059616
-71.372101
-71.059616
-71.372101
-71.528343
-71.372101
-71.528343
-71.372101
-71.528343
-71.215858
-71.528343
-71.372101
-71.059616
-71.215858
-70.903374
-70.903374
-71.215858
-71.528343
-71.059616
-71.684586
-70.747131
-71.684586
-71.372101
-71.372101
-71.840828
-71.215858
-71.528343
-71.215858
-71.059616
-71.372101
-71.215858
-70.903374
-71.059616
-71.215858
-71.215858
-71.528343
-70.434647
-71.059616
-70.590889
-70.747131
-71.215858
-70.590889
-70.903374
-70.747131
-71.059616
-70.434647
-70.903374
-70.434647
-70.590889
-70.590889
-70.903374
-70.903374
-70.434647
-70.278404
-70.590889
-70.903374
-70.590889
-70.903374
-70.903374
-71.528343
-70.747131
-70.903374
-70.747131
-70.590889
-70.903374
-70.590889
-71.215858
-70.747131
-70.903374
-70.903374
-70.903374
-71.059616
-71.059616
-71.528343
-71.215858
-70.747131
-71.059616
-71.059616
-71.372101
-70.903374
-71.215858
-71.372101
-71.059616
-71.059616
-71.059616
-71.372101
-71.528343
-71.215858
-71.215858
-71.215858
-70.903374
-71.215858
-70.903374
-71.528343
-71.059616
-71.215858
-71.059616
-71.215858
-71.215858
-71.215858
-70.903374
-70.903374
-70.590889
-70.903374
-70.434647
-70.903374
-70.903374
-70.903374
-70.122162
-70.747131
-70.590889
-70.903374
-70.278404
-70.903374
-70.434647
-70.122162
-70.903374
-70.122162
-70.122162
-69.809677
-70.747131
-70.122162
-70.434647
-69.965919
-70.903374
-70.278404
-70.590889
-70.122162
-70.434647
-70.122162
-70.434647
-70.122162
-70.278404
-69.965919
-70.278404
-70.278404
-70.278404
-70.278404
-70.278404
-70.434647
-70.747131
-70.590889
-70.434647
-70.434647
-70.590889
-70.590889
-70.747131
-70.122162
-70.747131
-70.590889
-70.434647
-70.590889
-70.278404
-70.903374
-70.747131
-70.590889
-70.590889
-70.747131
-70.903374
-70.903374
-70.590889
-70.903374
-70.434647
-70.434647
-70.434647
-70.590889
-70.747131
-70.903374
-70.590889
-70.434647
-70.434647
-70.590889
-70.434647
-70.122162
-70.434647
-70.590889
-70.278404
-69.653435
-69.809677
-70.122162
-70.122162
-69.965919
-69.34095
-69.809677
-69.653435
-69.34095
-69.809677
-70.434647
-70.434647
-70.122162
-70.278404
-70.278404
-70.590889
-70.747131
-70.122162
-70.903374
-70.903374
-70.590889
-70.590889
-70.747131
-70.903374
-70.590889
-71.059616
-71.059616
-71.215858
-70.903374
-70.278404
-70.903374
-70.434647
-71.059616
-71.059616
-71.215858
-70.747131
-71.372101
-71.059616
-70.278404
-71.059616
-70.903374
-71.215858
-71.059616
-70.747131
-71.372101
-70.747131
-71.059616
-70.434647
-71.059616
-71.059616
-71.372101
-71.059616
-71.372101
-70.903374
-71.372101
-70.590889
-71.528343
-70.903374
-71.215858
-70.747131
-70.747131
-70.590889
-70.747131
-70.903374
-70.747131
-70.747131
-71.215858
-70.590889
-70.903374
-70.590889
-70.590889
-70.747131
-70.747131
-70.747131
-70.747131
-70.903374
-70.590889
-70.590889
-70.590889
-71.215858
-70.747131
-70.747131
-71.059616
-70.903374
-70.747131
-70.903374
-70.747131
-70.747131
-70.903374
-70.903374
-70.903374
-70.747131
-71.059616
-70.747131
-70.903374
-70.747131
-70.122162
-70.747131
-70.434647
-70.903374
-70.590889
-70.434647
-70.590889
-70.590889
-70.747131
-70.747131
-70.590889
-70.903374
-70.747131
-70.747131
-71.059616
-70.434647
-71.059616
-71.059616
-70.903374
-70.747131
-70.747131
-71.215858
-70.747131
-70.747131
-70.903374
-70.903374
-70.590889
-71.059616
-70.903374
-70.747131
-70.747131
-70.903374
-70.747131
-70.903374
-70.590889
-70.747131
-70.434647
-70.747131
-70.590889
-70.434647
-70.278404
-70.434647
-70.903374
-70.903374
-70.590889
-70.590889
-70.122162
-70.590889
-70.122162
-70.122162
-70.434647
-70.278404
-70.122162
-69.809677
-70.122162
-70.122162
-70.122162
-70.278404
-69.965919
-69.809677
-70.434647
-70.278404
-70.278404
-70.122162
-70.590889
-70.122162
-70.278404
-70.278404
-70.434647
-70.590889
-70.434647
-70.747131
-70.122162
-70.122162
-70.434647
-70.122162
-70.278404
-70.590889
-70.278404
-70.278404
-70.590889
-70.590889
-70.278404
-70.434647
-70.590889
-70.747131
-70.278404
-70.278404
-70.122162
-69.809677
-70.122162
-70.122162
-69.965919
-69.809677
-70.122162
-69.809677
-70.122162
-69.809677
-70.278404
-70.122162
-70.122162
-69.809677
-70.278404
-69.809677
-69.965919
-70.278404
-69.809677
-70.122162
-70.278404
-70.590889
-69.809677
-69.965919
-70.122162
-70.122162
-69.653435
-69.809677
-70.903374
-70.590889
-70.747131
-70.590889
-70.122162
-70.278404
-70.590889
-70.590889
-70.747131
-71.059616
-70.590889
-70.747131
-71.528343
-70.747131
-71.372101
-71.372101
-71.059616
-71.528343
-71.372101
-71.215858
-70.903374
-71.059616
-71.684586
-71.059616
-71.528343
-71.840828
-71.215858
-71.372101
-71.528343
-71.372101
-71.684586
-71.372101
-71.059616
-71.840828
-70.590889
-71.684586
-71.528343
-71.215858
-71.215858
-71.215858
-71.528343
-71.372101
-71.372101
-70.747131
-71.215858
-71.528343
-71.059616
-71.215858
-71.059616
-71.528343
-70.590889
-71.059616
-70.747131
-71.215858
-71.215858
-71.215858
-70.903374
-71.215858
-71.215858
-71.059616
-71.059616
-71.059616
-71.059616
-70.747131
-70.747131
-71.059616
-71.372101
-70.903374
-70.903374
-70.590889
-71.372101
-70.747131
-71.059616
-71.059616
-71.059616
-71.059616
-70.903374
-71.059616
-70.903374
-70.747131
-70.903374
-70.903374
-70.747131
-70.903374
-70.747131
-70.747131
-70.747131
-70.590889
-70.590889
-70.590889
-70.122162
-70.903374
-70.278404
-70.122162
-70.590889
-70.122162
-70.747131
-70.122162
-70.278404
-70.590889
-70.278404
-70.747131
-70.278404
-70.434647
-70.278404
-70.747131
-70.590889
-70.747131
-70.747131
-70.903374
-70.590889
-70.278404
-70.747131
-70.434647
-70.590889
-70.122162
-70.590889
-70.590889
-70.903374
-70.122162
-70.590889
-70.122162
-70.903374
-70.590889
-70.747131
-70.590889
-70.903374
-70.434647
-70.903374
-70.434647
-70.590889
-70.434647
-70.278404
-70.747131
-70.278404
-70.590889
-70.590889
-70.590889
-70.434647
-70.747131
-70.434647
-70.122162
-70.590889
-69.809677
-70.122162
-70.434647
-69.965919
-70.590889
-70.278404
-70.122162
-70.122162
-70.278404
-70.122162
-70.122162
-70.278404
-69.965919
-70.434647
-69.965919
-70.278404
-70.434647
-70.122162
-70.122162
-70.747131
-70.122162
-69.965919
-70.278404
-70.434647
-70.122162
-69.809677
-70.122162
-70.278404
-70.590889
-70.122162
-70.590889
-69.965919
-69.809677
-70.434647
-70.278404
-70.278404
-70.122162
-70.122162
-69.809677
-70.590889
-69.809677
-70.122162
-70.590889
-70.122162
-70.747131
-69.809677
-70.278404
-70.747131
-70.122162
-70.278404
-70.434647
-70.590889
-69.809677
-70.590889
-70.278404
-70.122162
-70.434647
-70.747131
-70.903374
-70.903374
-69.965919
-69.809677
-70.590889
-70.590889
-70.278404
-70.122162
-70.747131
-70.122162
-70.903374
-71.059616
-70.590889
-70.747131
-71.215858
-70.278404
-70.903374
-70.434647
-71.059616
-70.903374
-70.747131
-70.590889
-70.903374
-71.059616
-70.434647
-71.059616
-70.747131
-70.903374
-71.059616
-70.747131
-70.434647
-70.434647
-71.215858
-71.059616
-70.434647
-71.059616
-70.590889
-71.372101
-70.590889
-70.903374
-70.590889
-70.903374
-71.215858
-70.434647
-70.747131
-70.434647
-71.215858
-70.747131
-70.278404
-70.278404
-70.590889
-70.434647
-71.059616
-70.434647
-70.590889
-70.434647
-70.747131
-70.278404
-70.122162
-70.278404
-70.590889
-70.434647
-70.590889
-70.278404
-70.747131
-70.278404
-70.278404
-70.278404
-70.122162
-70.122162
-70.122162
-70.590889
-70.278404
-70.747131
-70.434647
-70.122162
-70.434647
-70.434647
-70.434647
-70.590889
-70.903374
-70.278404
-70.434647
-70.903374
-70.903374
-71.215858
-71.215858
-71.059616
-71.059616
-70.434647
-70.903374
-70.747131
-71.215858
-70.590889
-71.059616
-70.903374
-71.059616
-71.372101
-70.747131
-70.747131
-70.747131
-70.747131
-70.747131
-70.747131
-70.747131
-70.747131
-70.903374
-70.903374
-70.903374
-70.747131
-70.590889
-70.434647
-70.903374
-70.278404
-70.590889
-70.903374
-70.747131
-70.747131
-70.747131
-70.434647
-70.434647
-70.122162
-70.590889
-69.965919
-69.965919
-70.278404
-70.278404
-70.434647
-70.122162
-70.122162
-69.809677
-70.122162
-69.497192
-69.809677
-69.809677
-69.965919
-69.809677
-69.809677
-69.653435
-69.653435
-69.653435
-69.497192
-69.653435
-69.497192
-69.653435
-69.809677
-69.497192
-69.653435
-69.809677
-69.809677
-69.497192
-69.653435
-69.653435
-69.653435
-69.184708
-69.497192
-69.653435
-69.497192
-69.497192
-69.653435
-69.184708
-69.653435
-69.184708
-69.497192
-69.184708
-69.497192
-69.809677
-69.184708
-69.497192
-69.497192
-69.497192
-69.809677
-69.965919
-69.809677
-69.653435
-69.965919
-69.497192
-69.653435
-69.653435
-69.497192
-70.122162
-69.809677
-69.809677
-69.34095
-70.278404
-69.809677
-70.122162
-69.809677
-69.184708
-70.122162
-69.965919
-70.278404
-69.497192
-70.122162
-69.653435
-69.809677
-70.590889
-69.809677
-69.497192
-69.965919
-69.653435
-69.809677
-70.122162
-70.434647
-70.278404
-70.122162
-70.122162
-69.497192
-69.965919
-70.122162
-70.278404
-70.434647
-70.590889
-69.497192
-70.278404
-70.434647
-69.809677
-70.590889
-69.965919
-70.747131
-70.434647
-70.903374
-71.372101
-71.372101
-70.434647
-70.278404
-71.372101
-70.903374
-71.372101
-71.215858
-71.215858
-71.215858
-70.903374
-70.747131
-70.903374
-70.590889
-70.903374
-71.215858
-71.372101
-71.215858
-71.528343
-70.903374
-70.434647
-70.747131
-71.215858
-70.903374
-71.215858
-70.903374
-70.747131
-70.903374
-70.590889
-70.434647
-70.278404
-70.747131
-70.747131
-70.434647
-70.434647
-70.590889
-70.434647
-70.903374
-69.965919
-70.122162
-70.278404
-70.278404
-69.965919
-70.590889
-69.965919
-70.278404
-69.965919
-70.278404
-69.809677
-70.122162
-70.122162
-70.122162
-70.122162
-69.809677
-70.122162
-69.809677
-70.122162
-69.653435
-69.809677
-69.965919
-69.809677
-69.965919
-69.809677
-70.122162
-70.122162
-70.122162
-69.965919
-70.122162
-70.278404
-69.965919
-69.965919
-69.809677
-69.965919
-70.122162
-69.809677
-69.965919
-70.122162
-69.809677
-70.122162
-69.809677
-70.122162
-69.653435
-69.809677
-70.122162
-69.809677
-69.809677
-69.965919
-69.34095
-69.497192
-69.34095
-69.809677
-69.809677
-69.809677
-69.653435
-69.34095
-69.184708
-69.497192
-69.34095
-69.34095
-69.653435
-69.653435
-69.34095
-69.497192
-69.184708
-69.653435
-69.34095
-69.497192
-69.809677
-69.965919
-69.653435
-69.653435
-70.122162
-69.965919
-69.653435
-69.965919
-70.122162
-70.122162
-69.809677
-70.122162
-70.122162
-70.122162
-69.965919
-70.122162
-70.434647
-70.278404
-69.809677
-69.809677
-70.122162
-69.809677
-70.122162
-70.278404
-70.122162
-70.434647
-69.965919
-70.122162
-70.590889
-70.278404
-69.965919
-70.434647
-70.122162
-70.278404
-69.965919
-70.122162
-69.965919
-70.434647
-69.965919
-70.278404
-69.965919
-70.278404
-70.278404
-69.809677
-70.434647
-69.809677
-69.965919
-70.122162
-70.122162
-69.965919
-70.122162
-69.809677
-70.278404
-70.278404
-69.653435
-69.965919
-70.278404
-70.122162
-69.965919
-69.965919
-69.809677
-69.809677
-69.965919
-70.122162
-69.809677
-70.122162
-69.965919
-70.122162
-70.122162
-69.497192
-69.965919
-70.278404
-70.434647
-69.965919
-70.122162
-69.653435
-69.809677
-70.278404
-70.278404
-70.590889
-70.434647
-70.434647
-70.278404
-70.278404
-69.497192
-70.278404
-70.278404
-70.590889
-69.653435
-70.434647
-69.34095
-69.809677
-69.497192
-70.122162
-70.122162
-70.122162
-69.965919
-70.434647
-69.653435
-70.278404
-70.278404
-69.809677
-70.122162
-69.653435
-69.497192
-69.497192
-69.653435
-69.965919
-69.653435
-70.122162
-69.184708
-69.34095
-70.122162
-69.965919
-69.497192
-69.809677
-69.653435
-69.809677
-69.34095
-69.184708
-69.653435
-69.809677
-69.653435
-69.34095
-69.497192
-69.809677
-69.184708
-69.184708
-69.809677
-69.184708
-69.34095
-69.34095
-69.497192
-69.653435
-69.184708
-69.809677
-69.653435
-69.809677
-69.497192
-70.278404
-69.965919
-69.965919
-69.497192
-70.278404
-69.809677
-69.809677
-69.965919
-69.809677
-70.122162
-69.809677
-69.653435
-69.965919
-69.809677
-70.278404
-69.34095
-69.809677
-69.497192
-69.809677
-69.653435
-70.122162
-69.653435
-70.278404
-69.809677
-69.809677
-69.965919
-69.653435
-69.809677
-69.809677
-69.653435
-69.809677
-69.809677
-69.965919
-69.653435
-69.497192
-69.809677
-69.965919
-69.809677
-69.809677
-69.809677
-69.497192
-69.34095
-69.653435
-69.809677
-69.965919
-70.122162
-69.965919
-69.965919
-69.809677
-69.809677
-69.653435
-70.278404
-69.809677
-69.809677
-70.122162
-70.122162
-69.653435
-70.278404
-69.809677
-70.122162
-70.434647
-70.434647
-69.965919
-70.590889
-69.809677
-70.122162
-70.122162
-70.122162
-70.590889
-70.278404
-69.965919
-70.278404
-70.122162
-70.122162
-70.278404
-69.965919
-70.122162
-69.965919
-70.278404
-69.809677
-70.590889
-69.653435
-70.122162
-70.122162
-69.809677
-69.809677
-69.809677
-69.965919
-69.965919
-69.34095
-69.653435
-69.653435
-70.278404
-69.653435
-69.34095
-69.34095
-69.497192
-69.653435
-69.34095
-69.34095
-69.028465
-69.497192
-69.028465
-69.34095
-69.184708
-69.184708
-69.184708
-68.559738
-68.559738
-69.028465
-68.872223
-68.559738
-68.715981
-68.872223
-68.715981
-68.559738
-67.934769
-68.872223
-68.403496
-68.559738
-68.559738
-68.715981
-68.559738
-68.715981
-69.028465
-68.715981
-68.403496
-68.715981
-69.184708
-69.184708
-68.715981
-69.184708
-68.403496
-68.559738
-68.872223
-69.028465
-69.184708
-68.403496
-68.715981
-69.653435
-68.872223
-69.028465
-69.184708
-69.34095
-69.184708
-69.184708
-69.653435
-69.184708
-68.715981
-69.184708
-69.653435
-68.403496
-69.028465
-68.715981
-68.872223
-68.715981
-69.34095
-68.872223
-68.559738
-68.559738
-69.34095
-68.247253
-69.34095
-69.34095
-68.872223
-69.34095
-69.028465
-68.872223
-68.247253
-68.715981
-69.653435
-69.028465
-68.872223
-68.872223
-69.34095
-68.559738
-69.184708
-69.028465
-69.497192
-69.497192
-68.715981
-69.184708
-69.184708
-69.34095
-69.184708
-69.028465
-69.497192
-69.34095
-69.965919
-68.872223
-68.872223
-69.653435
-69.34095
-69.184708
-69.184708
-69.184708
-69.497192
-68.872223
-69.34095
-69.184708
-69.34095
-69.184708
-69.028465
-69.497192
-69.653435
-69.34095
-68.872223
-69.497192
-69.028465
-69.497192
-68.872223
-68.872223
-69.34095
-69.028465
-69.184708
-69.028465
-69.34095
-68.715981
-69.184708
-68.872223
-68.715981
-69.028465
-68.559738
-69.184708
-68.715981
-68.559738
-69.028465
-68.403496
-69.184708
-68.559738
-68.872223
-68.872223
-68.559738
-69.184708
-68.247253
-69.028465
-69.028465
-69.028465
-69.028465
-68.872223
-69.184708
-69.34095
-69.028465
-69.184708
-69.653435
-69.34095
-69.34095
-69.184708
-69.34095
-69.028465
-69.184708
-69.028465
-69.028465
-69.028465
-69.34095
-69.497192
-69.653435
-69.34095
-69.34095
-69.184708
-69.184708
-69.965919
-69.497192
-69.34095
-69.809677
-69.653435
-69.497192
-70.122162
-69.184708
-69.497192
-69.34095
-70.278404
-69.497192
-69.809677
-69.809677
-69.965919
-69.653435
-69.809677
-69.34095
-70.122162
-69.497192
-70.122162
-69.809677
-69.965919
-69.653435
-70.122162
-69.809677
-70.122162
-69.653435
-69.809677
-69.809677
-70.122162
-69.809677
-69.809677
-69.809677
-70.434647
-69.809677
-69.809677
-69.809677
-69.497192
-70.122162
-69.809677
-69.965919
-69.653435
-69.809677
-69.809677
-69.653435
-69.809677
-69.184708
-69.497192
-69.34095
-69.653435
-69.028465
-69.497192
-69.184708
-69.184708
-69.653435
-69.184708
-69.497192
-69.34095
-69.34095
-69.184708
-69.965919
-69.028465
-69.184708
-69.34095
-69.34095
-69.34095
-68.872223
-69.184708
-69.184708
-69.497192
-69.809677
-69.34095
-69.34095
-68.872223
-69.028465
-69.34095
-68.715981
-69.653435
-69.809677
-69.497192
-69.653435
-69.184708
-69.184708
-68.872223
-69.184708
-69.653435
-69.653435
-70.278404
-69.497192
-69.497192
-69.965919
-69.497192
-69.34095
-70.278404
-69.809677
-69.809677
-69.809677
-69.653435
-69.809677
-69.965919
-70.122162
-69.653435
-69.34095
-69.965919
-69.809677
-70.434647
-70.278404
-70.122162
-69.965919
-69.34095
-69.184708
-70.122162
-69.184708
-69.653435
-69.184708
-69.809677
-69.028465
-69.497192
-69.34095
-69.497192
-69.497192
-69.497192
-69.184708
-69.497192
-69.653435
-69.34095
-68.872223
-69.497192
-69.184708
-69.34095
-69.184708
-68.872223
-69.34095
-69.028465
-69.028465
-69.184708
-69.34095
-69.34095
-69.184708
-69.184708
-69.653435
-69.497192
-69.653435
-69.34095
-69.497192
-69.965919
-69.965919
-69.965919
-69.653435
-70.278404
-69.965919
-69.809677
-69.965919
-70.122162
-70.122162
-70.278404
-69.965919
-70.122162
-70.122162
-70.122162
-69.809677
-70.122162
-70.122162
-70.434647
-70.278404
-70.278404
-70.278404
-70.278404
-70.278404
-70.590889
-69.965919
-70.434647
-70.122162
-70.122162
-70.122162
-70.434647
-69.965919
-70.122162
-69.809677
-69.965919
-69.965919
-69.809677
-69.497192
-69.34095
-70.122162
-69.809677
-69.809677
-69.965919
-69.653435
-69.653435
-70.122162
-69.653435
-69.497192
-69.184708
-69.809677
-69.653435
-69.497192
-69.34095
-69.184708
-69.34095
-69.34095
-69.184708
-69.34095
-69.184708
-69.34095
-69.184708
-69.184708
-69.184708
-69.028465
-69.497192
-68.715981
-69.184708
-69.34095
-69.653435
-69.028465
-69.497192
-69.184708
-69.497192
-69.184708
-69.653435
-69.34095
-69.809677
-68.872223
-69.497192
-69.34095
-69.184708
-69.028465
-68.872223
-69.028465
-68.715981
-69.184708
-69.34095
-69.184708
-69.028465
-69.34095
-68.872223
-69.184708
-69.028465
-69.34095
-69.184708
-69.34095
-69.028465
-68.715981
-69.184708
-68.872223
-69.184708
-69.028465
-69.184708
-69.653435
-69.497192
-69.34095
-69.809677
-69.809677
-69.497192
-69.653435
-69.809677
-69.809677
-69.809677
-69.809677
-69.809677
-69.965919
-70.278404
-69.809677
-69.965919
-70.122162
-70.278404
-69.653435
-70.122162
-69.965919
-70.590889
-71.059616
-70.903374
-70.903374
-70.590889
-70.747131
-70.122162
-70.590889
-70.903374
-71.372101
-70.903374
-71.528343
-70.590889
-70.590889
-70.590889
-70.590889
-70.747131
-70.903374
-70.747131
-71.528343
-71.528343
-71.528343
-70.590889
-71.372101
-71.528343
-71.372101
-71.215858
-70.903374
-71.372101
-71.528343
-71.215858
-71.528343
-71.372101
-71.372101
-71.372101
-70.747131
-71.372101
-71.528343
-70.903374
-71.215858
-71.372101
-71.372101
-71.059616
-70.590889
-71.372101
-70.434647
-71.059616
-70.747131
-71.528343
-71.059616
-70.747131
-70.747131
-70.590889
-70.590889
-71.059616
-71.059616
-70.747131
-70.590889
-70.590889
-70.590889
-70.434647
-71.215858
-70.434647
-70.590889
-70.122162
-70.278404
-69.809677
-70.122162
-70.278404
-69.809677
-69.497192
-69.965919
-69.965919
-69.497192
-69.965919
-69.653435
-69.653435
-69.497192
-69.809677
-69.184708
-69.653435
-69.653435
-69.497192
-69.184708
-69.497192
-69.653435
-69.497192
-69.653435
-69.497192
-69.653435
-69.34095
-69.653435
-69.34095
-68.872223
-69.34095
-68.872223
-69.497192
-69.184708
-68.872223
-69.34095
-69.184708
-69.34095
-69.028465
-69.028465
-69.184708
-68.872223
-69.028465
-69.028465
-69.184708
-68.872223
-69.028465
-68.872223
-69.028465
-69.028465
-68.715981
-68.715981
-68.559738
-68.872223
-68.715981
-68.715981
-68.403496
-68.872223
-68.403496
-68.403496
-68.715981
-69.028465
-68.247253
-68.872223
-68.559738
-68.247253
-68.559738
-68.559738
-68.403496
-68.559738
-68.403496
-69.028465
-68.403496
-68.247253
-68.715981
-68.715981
-68.559738
-68.559738
-68.559738
-68.403496
-68.091011
-68.559738
-68.403496
-68.715981
-68.403496
-68.247253
-68.403496
-68.403496
-68.872223
-68.403496
-68.559738
-68.715981
-68.872223
-68.559738
-69.028465
-69.184708
-68.715981
-69.34095
-69.028465
-69.184708
-69.028465
-69.028465
-68.872223
-68.872223
-69.028465
-69.34095
-69.497192
-69.184708
-69.028465
-69.497192
-69.34095
-69.497192
-69.653435
-69.184708
-69.34095
-68.872223
-69.184708
-68.872223
-69.028465
-69.028465
-68.872223
-69.028465
-68.559738
-68.715981
-69.34095
-69.028465
-68.872223
-69.028465
-68.872223
-69.184708
-69.028465
-68.872223
-69.34095
-68.559738
-69.028465
-69.028465
-68.715981
-68.559738
-68.247253
-68.715981
-68.872223
-69.028465
-68.247253
-68.715981
-69.184708
-68.872223
-69.028465
-68.247253
-68.715981
-68.872223
-69.184708
-69.184708
-69.028465
-69.028465
-69.34095
-69.184708
-69.497192
-69.028465
-68.559738
-69.184708
-69.497192
-68.715981
-69.34095
-69.34095
-69.34095
-68.872223
-69.653435
-69.34095
-69.34095
-69.184708
-69.809677
-69.809677
-69.497192
-69.34095
-69.809677
-69.653435
-69.653435
-69.809677
-70.278404
-69.809677
-69.497192
-68.872223
-70.122162
-69.653435
-69.653435
-70.278404
-70.122162
-69.809677
-69.497192
-69.653435
-69.497192
-69.497192
-70.278404
-69.653435
-69.653435
-69.809677
-70.122162
-69.497192
-69.497192
-69.497192
-69.34095
-69.028465
-69.497192
-69.34095
-69.653435
-69.028465
-69.184708
-69.653435
-69.497192
-69.184708
-69.184708
-69.184708
-69.028465
-69.653435
-69.34095
-69.34095
-69.34095
-69.497192
-69.34095
-69.653435
-69.184708
-69.34095
-69.965919
-69.184708
-69.653435
-69.497192
-69.497192
-69.184708
-69.184708
-69.497192
-69.34095
-69.653435
-69.653435
-69.34095
-69.184708
-68.872223
-68.872223
-69.184708
-68.872223
-69.184708
-68.872223
-69.34095
-69.028465
-68.872223
-69.184708
-68.715981
-69.184708
-68.872223
-69.028465
-68.872223
-69.028465
-69.653435
-68.872223
-69.028465
-69.184708
-68.872223
-69.028465
-69.653435
-69.653435
-69.497192
-69.497192
-69.34095
-69.497192
-68.872223
-69.34095
-69.497192
-69.809677
-69.497192
-69.653435
-69.34095
-69.497192
-69.809677
-69.653435
-69.34095
-69.809677
-69.34095
-69.497192
-69.965919
-69.653435
-69.965919
-69.497192
-69.497192
-69.809677
-70.122162
-69.497192
-69.497192
-69.653435
-69.809677
-69.653435
-69.809677
-69.653435
-69.965919
-70.122162
-69.653435
-69.809677
-69.653435
-69.965919
-69.809677
-69.497192
-69.809677
-69.497192
-69.809677
-69.965919
-69.809677
-69.653435
-69.809677
-69.965919
-69.34095
-69.653435
-70.122162
-69.653435
-69.653435
-69.965919
-69.965919
-69.809677
-69.809677
-69.653435
-69.653435
-69.965919
-69.653435
-69.653435
-69.809677
-69.809677
-69.653435
-69.809677
-69.965919
-69.809677
-69.497192
-69.653435
-69.653435
-70.278404
-70.122162
-69.809677
-69.965919
-69.809677
-70.590889
-69.965919
-70.434647
-69.809677
-69.809677
-70.278404
-69.809677
-69.809677
-69.809677
-70.590889
-69.809677
-69.497192
-69.965919
-69.965919
-70.590889
-70.903374
-70.122162
-70.278404
-70.434647
-69.809677
-70.122162
-70.122162
-70.434647
-70.434647
-70.903374
-70.434647
-69.809677
-70.278404
-70.903374
-70.278404
-70.903374
-69.809677
-70.434647
-70.278404
-69.965919
-69.965919
-69.965919
-70.122162
-70.590889
-69.965919
-70.278404
-69.809677
-70.590889
-70.434647
-70.122162
-70.903374
-70.590889
-69.965919
-70.122162
-70.122162
-70.122162
-70.122162
-69.965919
-70.278404
-70.278404
-70.434647
-70.278404
-70.278404
-70.278404
-70.122162
-70.434647
-70.278404
-70.122162
-69.965919
-70.434647
-70.122162
-70.590889
-70.590889
-70.903374
-70.434647
-70.903374
-70.434647
-70.434647
-70.590889
-71.215858
-70.903374
-70.590889
-70.434647
-70.590889
-70.434647
-70.590889
-71.059616
-70.903374
-70.747131
-70.903374
-70.278404
-70.434647
-70.903374
-70.747131
-70.903374
-70.590889
-70.434647
-70.903374
-70.590889
-70.747131
-70.434647
-70.434647
-70.903374
-70.747131
-70.903374
-71.059616
-70.434647
-70.747131
-70.903374
-71.372101
-70.747131
-70.903374
-70.747131
-70.747131
-70.590889
-70.590889
-70.590889
-70.903374
-70.747131
-70.903374
-70.903374
-70.747131
-70.903374
-70.903374
-70.434647
-70.590889
-70.434647
-71.059616
-70.434647
-70.590889
-70.590889
-70.747131
-70.903374
-70.747131
-70.590889
-70.590889
-70.903374
-70.122162
-70.590889
-70.903374
-70.590889
-70.590889
-70.434647
-70.122162
-70.122162
-70.278404
-70.122162
-70.122162
-70.122162
-69.965919
-70.122162
-69.965919
-70.278404
-70.278404
-70.278404
-69.809677
-69.497192
-69.965919
-69.809677
-69.965919
-69.497192
-69.653435
-69.653435
-69.809677
-69.497192
-69.653435
-69.809677
-69.809677
-69.34095
-69.653435
-69.653435
-69.653435
-69.34095
-69.809677
-69.497192
-69.497192
-69.34095
-69.497192
-69.184708
-69.497192
-69.497192
-69.965919
-69.653435
-69.34095
-69.653435
-69.809677
-69.965919
-69.653435
-70.278404
-69.497192
-69.809677
-69.653435
-69.653435
-69.965919
-69.809677
-69.965919
-69.653435
-69.809677
-69.653435
-69.809677
-69.497192
-69.497192
-69.653435
-69.653435
-69.809677
-69.653435
-69.809677
-69.497192
-69.653435
-69.497192
-69.184708
-69.184708
-69.34095
-69.809677
-69.809677
-69.653435
-69.34095
-69.809677
-69.497192
-69.653435
-68.872223
-69.653435
-69.653435
-70.278404
-69.809677
-69.809677
-69.653435
-69.653435
-69.653435
-69.653435
-69.809677
-69.809677
-69.34095
-69.965919
-70.122162
-69.34095
-70.278404
-69.809677
-69.809677
-69.497192
-69.965919
-69.809677
-70.122162
-70.278404
-70.278404
-69.965919
-70.122162
-69.809677
-70.278404
-70.122162
-70.590889
-70.278404
-70.278404
-69.965919
-70.903374
-70.122162
-70.434647
-70.278404
-70.434647
-70.122162
-70.747131
-70.434647
-70.590889
-70.122162
-70.434647
-70.122162
-70.747131
-70.434647
-71.059616
-70.278404
-70.903374
-70.434647
-70.590889
-70.590889
-70.590889
-70.590889
-70.747131
-70.590889
-70.434647
-70.434647
-70.747131
-70.590889
-69.965919
-70.434647
-70.590889
-70.434647
-70.278404
-70.278404
-70.278404
-70.122162
-70.278404
-70.278404
-70.434647
-70.590889
-70.590889
-70.434647
-70.590889
-70.434647
-70.434647
-70.747131
-70.278404
-70.903374
-70.590889
-70.590889
-70.747131
-70.747131
-70.903374
-70.590889
-70.903374
-71.215858
-71.372101
-70.903374
-70.590889
-70.747131
-71.059616
-70.903374
-70.903374
-70.903374
-70.590889
-70.590889
-70.590889
-70.278404
-70.747131
-70.903374
-70.590889
-70.903374
-71.059616
-70.747131
-70.590889
-70.747131
-70.434647
-70.903374
-70.122162
-70.590889
-70.278404
-70.278404
-70.434647
-70.122162
-70.278404
-70.278404
-69.809677
-70.278404
-70.122162
-69.965919
-69.965919
-69.653435
-69.809677
-69.965919
-69.497192
-70.122162
-69.497192
-69.809677
-69.965919
-69.497192
-69.809677
-69.497192
-70.122162
-69.497192
-69.497192
-69.34095
-69.965919
-69.809677
-69.653435
-69.497192
-69.653435
-69.34095
-69.497192
-69.184708
-69.653435
-69.497192
-69.34095
-69.653435
-69.653435
-69.34095
-69.34095
-69.34095
-69.184708
-69.653435
-69.497192
-69.653435
-69.497192
-69.497192
-69.497192
-69.653435
-69.34095
-69.653435
-69.653435
-69.184708
-69.184708
-69.497192
-69.497192
-69.653435
-69.653435
-69.497192
-69.497192
-69.497192
-69.809677
-69.653435
-69.184708
-69.653435
-69.497192
-69.653435
-69.497192
-69.809677
-69.653435
-69.497192
-69.34095
-69.809677
-69.497192
-69.497192
-69.653435
-69.653435
-69.653435
-69.965919
-69.653435
-69.809677
-69.965919
-69.34095
-70.122162
-69.809677
-69.34095
-69.34095
-70.278404
-69.653435
-69.809677
-68.872223
-68.872223
-69.653435
-69.34095
-69.34095
-69.34095
-69.028465
-69.34095
-69.497192
-69.653435
-68.872223
-69.653435
-69.653435
-69.184708
-69.809677
-68.872223
-69.965919
-69.497192
-69.34095
-68.872223
-69.34095
-69.653435
-69.184708
-69.653435
-69.653435
-69.653435
-69.34095
-69.809677
-69.809677
-69.809677
-69.653435
-68.715981
-69.809677
-69.028465
-69.497192
-69.34095
-69.965919
-69.028465
-69.34095
-69.965919
-69.497192
-69.653435
-69.965919
-69.809677
-69.965919
-69.653435
-69.653435
-69.809677
-69.497192
-69.653435
-69.497192
-69.653435
-69.497192
-69.653435
-69.653435
-69.653435
-69.653435
-70.278404
-69.653435
-69.653435
-70.122162
-69.965919
-70.122162
-69.965919
-69.653435
-70.278404
-70.122162
-69.965919
-70.278404
-70.122162
-69.809677
-69.965919
-70.122162
-70.122162
-69.809677
-70.122162
-70.122162
-70.278404
-70.434647
-70.278404
-70.590889
-70.122162
-70.590889
-70.278404
-70.122162
-70.590889
-70.747131
-70.278404
-70.434647
-70.747131
-70.590889
-70.434647
-70.434647
-70.590889
-70.747131
-70.903374
-70.903374
-70.590889
-70.747131
-71.215858
-70.903374
-70.434647
-70.747131
-70.903374
-70.434647
-70.590889
-70.747131
-70.903374
-70.747131
-70.903374
-70.590889
-71.059616
-70.590889
-70.903374
-70.590889
-70.434647
-70.434647
-70.434647
-70.747131
-70.434647
-70.434647
-70.278404
-70.590889
-70.278404
-70.122162
-70.590889
-70.590889
-70.434647
-70.434647
-70.747131
-70.590889
-70.122162
-70.122162
-70.434647
-70.590889
-70.278404
-69.965919
-70.434647
-70.434647
-70.434647
-70.122162
-69.965919
-70.278404
-70.122162
-70.122162
-70.122162
-70.278404
-70.278404
-70.122162
-70.747131
-69.965919
-70.434647
-70.122162
-69.965919
-70.590889
-70.590889
-70.278404
-70.590889
-70.278404
-70.278404
-70.122162
-70.122162
-70.278404
-70.122162
-70.122162
-70.122162
-69.965919
-70.122162
-70.278404
-69.809677
-70.122162
-70.590889
-70.122162
-70.122162
-69.809677
-70.278404
-70.590889
-70.122162
-70.122162
-70.122162
-70.278404
-70.278404
-70.434647
-70.278404
-70.434647
-70.434647
-70.434647
-70.278404
-70.122162
-70.903374
-70.590889
-70.434647
-70.434647
-70.434647
-70.434647
-70.278404
-70.747131
-70.903374
-70.590889
-70.122162
-69.809677
-70.434647
-70.903374
-70.903374
-70.903374
-70.903374
-70.747131
-70.903374
-70.747131
-70.434647
-70.122162
-70.903374
-70.747131
-70.590889
-70.590889
-70.590889
-70.434647
-70.434647
-71.059616
-70.278404
-70.434647
-69.965919
-70.590889
-70.903374
-70.434647
-70.903374
-70.278404
-70.747131
-70.903374
-71.215858
-71.059616
-71.059616
-70.590889
-71.215858
-70.903374
-70.903374
-70.903374
-70.903374
-70.903374
-70.590889
-71.059616
-71.528343
-71.372101
-71.059616
-71.059616
-71.059616
-71.215858
-71.215858
-71.372101
-71.215858
-71.215858
-70.903374
-71.215858
-70.903374
-71.215858
-71.215858
-71.059616
-71.215858
-70.903374
-71.372101
-70.903374
-70.903374
-71.059616
-70.747131
-70.903374
-70.590889
-70.903374
-70.590889
-71.059616
-70.903374
-70.590889
-70.434647
-70.903374
-70.590889
-70.434647
-70.590889
-70.747131
-70.903374
-70.747131
-70.278404
-70.590889
-70.590889
-70.747131
-70.903374
-70.903374
-70.434647
-70.747131
-70.590889
-70.747131
-70.434647
-70.434647
-70.747131
-70.278404
-70.434647
-70.434647
-69.965919
-70.278404
-70.122162
-70.590889
-70.590889
-70.122162
-70.278404
-70.122162
-69.809677
-70.122162
-70.122162
-70.122162
-70.122162
-70.122162
-70.122162
-70.590889
-70.122162
-70.122162
-70.278404
-70.122162
-70.747131
-70.278404
-70.590889
-69.809677
-69.809677
-70.122162
-70.278404
-70.278404
-70.122162
-70.278404
-69.809677
-70.278404
-69.809677
-70.278404
-70.434647
-69.965919
-70.590889
-70.122162
-70.278404
-70.903374
-70.434647
-70.590889
-69.965919
-71.215858
-70.278404
-70.747131
-70.278404
-70.747131
-70.747131
-70.747131
-70.747131
-70.434647
-70.434647
-70.747131
-70.903374
-70.590889
-70.278404
-70.590889
-70.590889
-70.434647
-70.747131
-70.434647
-70.434647
-70.590889
-70.747131
-70.590889
-70.434647
-70.278404
-70.434647
-70.590889
-70.590889
-70.434647
-70.590889
-70.122162
-70.434647
-70.590889
-70.122162
-70.747131
-70.434647
-70.590889
-70.434647
-70.434647
-70.747131
-70.903374
-70.747131
-70.747131
-70.434647
-70.590889
-70.590889
-70.903374
-70.278404
-70.590889
-70.278404
-70.434647
-70.590889
-70.434647
-70.122162
-69.965919
-70.122162
-70.903374
-70.434647
-70.122162
-70.122162
-70.278404
-70.903374
-70.122162
-69.809677
-70.278404
-70.434647
-70.434647
-71.528343
-71.059616
-70.747131
-70.903374
-71.059616
-70.903374
-70.434647
-69.653435
-70.903374
-71.059616
-69.965919
-70.590889
-70.747131
-70.590889
-70.903374
-70.903374
-70.747131
-70.122162
-70.278404
-70.903374
-71.059616
-70.590889
-70.122162
-70.747131
-70.903374
-70.590889
-70.278404
-70.434647
-71.059616
-71.215858
-70.747131
-71.372101
-70.903374
-71.215858
-71.215858
-70.903374
-70.747131
-70.747131
-71.059616
-71.215858
-71.684586
-71.684586
-70.903374
-71.528343
-71.059616
-71.684586
-71.528343
-71.528343
-71.215858
-71.215858
-71.840828
-71.215858
-71.215858
-71.059616
-71.372101
-71.840828
-70.903374
-71.372101
-71.528343
-71.215858
-70.903374
-71.215858
-70.903374
-71.215858
-70.903374
-70.903374
-71.215858
-71.372101
-71.372101
-70.903374
-71.059616
-71.059616
-71.372101
-70.903374
-70.747131
-71.372101
-71.059616
-70.903374
-71.059616
-70.903374
-71.059616
-71.059616
-71.059616
-71.215858
-71.528343
-70.747131
-71.215858
-71.372101
-71.528343
-71.528343
-71.215858
-71.215858
-71.059616
-71.059616
-71.528343
-71.215858
-71.528343
-71.372101
-71.215858
-71.372101
-71.059616
-71.059616
-71.215858
-71.684586
-71.528343
-71.372101
-71.215858
-71.059616
-71.059616
-71.528343
-71.215858
-71.215858
-71.215858
-71.059616
-71.215858
-71.215858
-70.903374
-71.215858
-70.903374
-71.215858
-71.059616
-71.059616
-70.747131
-71.528343
-71.059616
-70.747131
-71.215858
-70.903374
-71.372101
-70.747131
-71.215858
-71.059616
-70.903374
-71.528343
-70.903374
-71.372101
-71.059616
-71.840828
-71.059616
-71.215858
-71.215858
-71.059616
-71.372101
-71.215858
-71.059616
-71.372101
-70.590889
-71.528343
-71.215858
-70.903374
-71.215858
-70.903374
-71.059616
-70.903374
-70.903374
-70.747131
-70.747131
-70.747131
-71.059616
-70.903374
-70.903374
-71.059616
-70.747131
-70.903374
-70.590889
-70.903374
-70.590889
-70.903374
-70.747131
-71.059616
-70.747131
-70.903374
-70.434647
-70.590889
-70.122162
-70.903374
-70.434647
-70.434647
-70.590889
-70.590889
-70.434647
-70.747131
-70.747131
-70.747131
-71.059616
-70.903374
-70.122162
-70.590889
-70.747131
-71.059616
-70.434647
-70.903374
-70.903374
-70.590889
-70.903374
-70.903374
-70.747131
-70.747131
-70.122162
-70.122162
-71.528343
-70.747131
-71.215858
-70.747131
-70.903374
-70.590889
-70.903374
-71.059616
-70.434647
-69.965919
-70.903374
-70.903374
-70.590889
-70.590889
-70.590889
-71.059616
-70.434647
-71.372101
-70.903374
-71.215858
-70.903374
-71.215858
-70.903374
-71.528343
-70.903374
-70.434647
-70.590889
-70.122162
-70.590889
-70.590889
-71.372101
-70.903374
-70.434647
-71.215858
-70.903374
-71.059616
-71.215858
-70.903374
-71.528343
-71.059616
-71.059616
-71.372101
-71.372101
-71.372101
-71.059616
-71.372101
-71.059616
-71.059616
-71.372101
-71.059616
-71.528343
-71.528343
-71.059616
-71.059616
-71.372101
-71.215858
-70.747131
-71.372101
-71.215858
-71.059616
-71.215858
-71.372101
-71.059616
-71.372101
-71.372101
-71.059616
-71.059616
-71.372101
-70.903374
-71.215858
-71.215858
-70.903374
-71.372101
-71.059616
-71.059616
-71.372101
-70.903374
-71.059616
-71.215858
-71.059616
-70.747131
-71.372101
-70.903374
-71.059616
-70.903374
-70.903374
-70.747131
-70.747131
-70.903374
-70.747131
-70.590889
-70.903374
-70.590889
-70.747131
-70.747131
-70.747131
-70.590889
-70.903374
-70.278404
-70.434647
-70.903374
-70.590889
-70.434647
-70.590889
-70.278404
-70.278404
-70.434647
-70.122162
-69.965919
-70.122162
-70.122162
-69.965919
-70.590889
-70.590889
-70.590889
-70.122162
-70.434647
-70.278404
-69.809677
-70.122162
-69.965919
-70.434647
-70.278404
-69.809677
-70.122162
-69.965919
-70.278404
-70.122162
-70.122162
-69.653435
-70.278404
-69.965919
-69.809677
-69.653435
-69.809677
-69.497192
-69.653435
-70.122162
-69.809677
-69.809677
-69.497192
-69.653435
-69.497192
-69.184708
-69.184708
-69.653435
-69.184708
-69.653435
-69.497192
-69.184708
-69.34095
-69.653435
-69.184708
-69.497192
-69.34095
-69.184708
-69.34095
-69.184708
-69.653435
-69.184708
-69.184708
-69.34095
-68.872223
-69.653435
-69.497192
-69.184708
-69.34095
-69.497192
-69.497192
-69.34095
-69.34095
-69.34095
-69.184708
-69.497192
-69.184708
-69.653435
-69.497192
-69.653435
-69.497192
-69.497192
-69.184708
-69.184708
-69.184708
-69.34095
-69.653435
-69.809677
-69.809677
-69.497192
-69.497192
-69.653435
-69.809677
-69.965919
-69.653435
-69.965919
-69.497192
-69.965919
-69.809677
-69.653435
-69.34095
-70.278404
-70.434647
-70.122162
-70.122162
-69.497192
-69.497192
-69.653435
-69.497192
-69.653435
-69.34095
-70.122162
-69.965919
-70.434647
-69.809677
-69.809677
-71.059616
-70.122162
-70.590889
-69.809677
-70.590889
-70.434647
-69.497192
-70.434647
-70.747131
-70.590889
-69.965919
-71.372101
-71.059616
-70.747131
-70.903374
-70.434647
-70.590889
-70.590889
-70.903374
-70.747131
-70.747131
-71.215858
-71.059616
-71.372101
-70.590889
-71.059616
-71.528343
-71.372101
-71.215858
-71.528343
-70.903374
-70.903374
-71.528343
-71.372101
-71.372101
-71.528343
-71.528343
-71.372101
-70.747131
-71.215858
-71.215858
-71.684586
-71.528343
-71.059616
-71.059616
-71.528343
-71.840828
-71.215858
-71.684586
-71.528343
-71.372101
-71.840828
-71.840828
-71.528343
-71.528343
-71.372101
-71.840828
-71.372101
-71.684586
-71.840828
-71.684586
-71.840828
-71.528343
-71.372101
-71.840828
-71.99707
-71.684586
-71.840828
-71.372101
-71.528343
-71.684586
-71.528343
-70.903374
-71.372101
-71.528343
-71.059616
-71.528343
-71.528343
-71.059616
-71.372101
-71.215858
-70.903374
-71.059616
-71.215858
-70.903374
-70.903374
-71.215858
-71.215858
-70.590889
-71.059616
-70.903374
-70.434647
-70.747131
-70.903374
-70.590889
-70.903374
-71.059616
-70.590889
-70.903374
-70.903374
-70.590889
-70.747131
-70.434647
-70.122162
-70.122162
-70.434647
-70.590889
-70.434647
-69.965919
-69.965919
-70.590889
-70.122162
-70.278404
-70.122162
-70.122162
-69.965919
-70.278404
-70.278404
-69.965919
-70.590889
-69.809677
-70.122162
-69.809677
-70.122162
-69.809677
-70.278404
-69.653435
-70.278404
-69.965919
-70.278404
-70.278404
-69.965919
-70.590889
-70.590889
-70.122162
-70.278404
-70.590889
-70.434647
-70.434647
-70.903374
-70.434647
-70.747131
-71.059616
-70.434647
-70.903374
-70.747131
-70.903374
-70.747131
-70.434647
-70.747131
-70.903374
-70.590889
-70.434647
-70.903374
-70.903374
-70.747131
-70.590889
-70.590889
-70.903374
-70.590889
-70.278404
-70.590889
-70.434647
-70.278404
-70.434647
-70.434647
-70.278404
-70.434647
-70.122162
-69.809677
-70.434647
-70.434647
-70.122162
-70.278404
-70.434647
-69.653435
-69.653435
-69.653435
-69.965919
-70.434647
-69.965919
-69.809677
-70.278404
-70.122162
-69.34095
-69.809677
-69.965919
-69.965919
-70.122162
-70.278404
-69.965919
-69.497192
-69.653435
-69.653435
-69.184708
-69.497192
-69.809677
-69.965919
-70.590889
-69.809677
-69.809677
-70.590889
-69.653435
-70.278404
-69.809677
-70.278404
-70.278404
-70.590889
-70.590889
-70.434647
-70.903374
-69.653435
-70.278404
-70.122162
-70.278404
-70.278404
-70.278404
-70.903374
-70.590889
-70.278404
-70.590889
-69.965919
-70.747131
-70.278404
-70.590889
-70.122162
-70.590889
-70.590889
-70.747131
-70.903374
-70.278404
-70.278404
-70.434647
-70.434647
-70.590889
-70.278404
-70.903374
-71.059616
-70.278404
-70.434647
-70.434647
-70.434647
-70.747131
-70.434647
-70.903374
-70.434647
-70.434647
-70.434647
-70.590889
-70.434647
-70.747131
-70.903374
-70.903374
-70.590889
-70.434647
-70.590889
-70.590889
-70.590889
-70.590889
-70.747131
-70.590889
-70.747131
-70.434647
-70.278404
-70.903374
-70.903374
-70.590889
-70.903374
-70.747131
-70.590889
-71.059616
-70.903374
-70.434647
-71.059616
-71.059616
-70.590889
-71.215858
-70.590889
-70.590889
-70.903374
-70.747131
-70.747131
-70.747131
-71.059616
-70.747131
-71.059616
-71.059616
-70.747131
-71.059616
-71.372101
-71.215858
-70.903374
-71.059616
-71.215858
-71.059616
-70.903374
-71.372101
-71.372101
-71.215858
-71.059616
-71.059616
-71.684586
-71.215858
-71.372101
-71.684586
-71.215858
-71.528343
-71.215858
-71.372101
-71.528343
-71.528343
-71.684586
-71.684586
-71.684586
-71.840828
-72.153313
-71.528343
-71.840828
-71.372101
-71.528343
-71.528343
-71.684586
-71.372101
-71.684586
-71.372101
-72.153313
-71.215858
-71.684586
-71.372101
-71.684586
-71.059616
-71.528343
-71.215858
-71.528343
-71.215858
-71.059616
-71.059616
-71.059616
-70.903374
-71.215858
-71.215858
-71.059616
-70.747131
-71.059616
-71.059616
-70.903374
-70.903374
-70.590889
-70.903374
-70.590889
-70.278404
-70.747131
-70.590889
-70.590889
-70.590889
-70.590889
-70.590889
-70.122162
-70.122162
-70.590889
-70.278404
-70.278404
-70.434647
-70.122162
-70.122162
-69.809677
-69.965919
-69.965919
-70.434647
-70.590889
-69.809677
-69.653435
-69.965919
-69.653435
-69.653435
-70.278404
-70.278404
-69.809677
-69.653435
-69.653435
-69.497192
-70.278404
-69.965919
-69.497192
-69.653435
-69.497192
-70.122162
-69.653435
-69.497192
-68.872223
-69.028465
-69.653435
-69.34095
-69.497192
-69.34095
-69.184708
-69.653435
-69.028465
-69.653435
-69.028465
-68.247253
-69.184708
-68.872223
-69.653435
-69.497192
-69.653435
-69.028465
-69.497192
-69.653435
-68.715981
-68.872223
-68.872223
-69.34095
-69.497192
-69.497192
-69.184708
-69.653435
-69.34095
-69.34095
-69.497192
-69.965919
-70.122162
-69.497192
-69.497192
-69.965919
-69.497192
-69.653435
-70.122162
-70.122162
-70.122162
-69.965919
-69.809677
-69.653435
-69.497192
-69.653435
-69.653435
-69.497192
-69.809677
-69.809677
-69.965919
-69.809677
-69.653435
-69.809677
-69.184708
-69.653435
-69.497192
-69.184708
-69.653435
-69.497192
-69.184708
-69.028465
-69.34095
-69.028465
-69.028465
-68.872223
-68.715981
-69.028465
-68.715981
-68.872223
-69.028465
-68.559738
-68.559738
-68.559738
-68.715981
-68.715981
-68.403496
-68.247253
-68.872223
-68.559738
-69.028465
-69.028465
-68.715981
-68.715981
-69.028465
-68.715981
-68.872223
-69.028465
-68.559738
-68.872223
-69.34095
-69.028465
-69.028465
-69.34095
-69.34095
-68.872223
-69.184708
-69.184708
-69.184708
-69.34095
-69.184708
-69.028465
-69.184708
-69.653435
-69.184708
-69.497192
-69.809677
-69.653435
-69.34095
-69.497192
-69.653435
-69.497192
-69.809677
-69.497192
-69.809677
-69.809677
-69.809677
-69.809677
-69.809677
-69.809677
-69.653435
-69.809677
-69.653435
-69.497192
-69.653435
-69.653435
-69.653435
-69.184708
-69.497192
-69.34095
-69.34095
-69.653435
-69.184708
-69.184708
-69.653435
-69.653435
-69.653435
-69.497192
-69.965919
-69.653435
-69.965919
-69.028465
-69.653435
-69.653435
-69.809677
-69.809677
-69.653435
-69.965919
-69.809677
-69.965919
-70.122162
-69.965919
-69.497192
-70.278404
-69.653435
-70.278404
-69.809677
-69.965919
-69.809677
-69.965919
-70.278404
-69.809677
-69.809677
-69.965919
-70.278404
-69.809677
-70.122162
-69.653435
-69.965919
-70.122162
-69.809677
-69.965919
-69.653435
-69.809677
-70.278404
-69.965919
-69.653435
-69.965919
-69.653435
-69.965919
-70.122162
-69.965919
-69.965919
-69.965919
-70.278404
-69.965919
-70.278404
-69.965919
-69.653435
-70.434647
-69.965919
-69.809677
-69.965919
-69.34095
-69.965919
-69.809677
-69.965919
-69.965919
-70.590889
-70.434647
-69.965919
-70.747131
-70.278404
-69.809677
-69.809677
-69.965919
-70.122162
-69.965919
-70.747131
-70.278404
-69.809677
-70.278404
-70.747131
-70.903374
-71.059616
-70.590889
-70.903374
-70.903374
-70.747131
-70.747131
-71.215858
-70.747131
-71.059616
-71.215858
-71.372101
-70.122162
-71.059616
-70.278404
-71.215858
-70.590889
-70.903374
-71.215858
-70.590889
-70.122162
-70.122162
-70.590889
-70.747131
-69.809677
-70.903374
-70.434647
-71.059616
-70.747131
-70.434647
-70.747131
-70.590889
-70.590889
-70.590889
-70.278404
-71.215858
-70.747131
-71.059616
-70.590889
-70.278404
-70.747131
-70.903374
-70.590889
-70.903374
-70.903374
-70.903374
-70.434647
-70.747131
-71.215858
-70.903374
-70.590889
-70.747131
-71.059616
-70.434647
-70.747131
-70.903374
-70.903374
-70.747131
-70.747131
-70.903374
-70.590889
-71.059616
-71.372101
-71.215858
-71.059616
-71.059616
-71.059616
-71.059616
-70.747131
-71.372101
-70.903374
-71.215858
-71.059616
-71.215858
-71.215858
-71.372101
-71.059616
-71.528343
-71.528343
-71.372101
-71.372101
-71.215858
-71.684586
-71.059616
-71.215858
-71.059616
-71.372101
-71.215858
-71.215858
-71.372101
-71.528343
-71.215858
-71.840828
-71.372101
-71.528343
-71.528343
-71.840828
-71.528343
-71.059616
-71.840828
-71.684586
-71.528343
-71.840828
-71.372101
-71.684586
-71.372101
-71.528343
-71.372101
-71.372101
-71.528343
-71.372101
-71.372101
-71.372101
-71.528343
-71.528343
-71.215858
-71.372101
-71.372101
-71.528343
-70.903374
-71.215858
-71.215858
-71.372101
-71.684586
-71.215858
-71.528343
-71.059616
-71.372101
-71.528343
-71.372101
-71.215858
-71.528343
-71.528343
-71.215858
-71.059616
-71.215858
-71.215858
-71.528343
-71.528343
-71.059616
-71.372101
-70.903374
-71.372101
-71.372101
-71.215858
-71.215858
-70.590889
-70.903374
-71.059616
-71.059616
-71.059616
-71.215858
-70.903374
-71.372101
-70.903374
-70.903374
-71.215858
-70.590889
-70.903374
-70.903374
-70.903374
-70.434647
-70.747131
-70.278404
-70.747131
-70.434647
-70.278404
-70.434647
-70.434647
-69.809677
-70.122162
-70.278404
-69.965919
-69.965919
-70.590889
-70.434647
-70.278404
-70.278404
-70.122162
-69.965919
-70.278404
-69.497192
-69.809677
-70.122162
-70.278404
-70.122162
-69.965919
-69.497192
-69.34095
-69.497192
-69.497192
-70.590889
-70.434647
-70.434647
-70.122162
-70.278404
-69.653435
-69.653435
-70.122162
-70.122162
-70.903374
-70.590889
-70.122162
-70.122162
-70.434647
-70.434647
-70.122162
-71.215858
-70.590889
-71.215858
-70.747131
-70.747131
-70.590889
-70.903374
-71.215858
-70.434647
-71.528343
-70.903374
-70.747131
-71.215858
-71.215858
-70.434647
-70.747131
-71.059616
-71.059616
-70.903374
-70.903374
-70.434647
-70.590889
-70.590889
-71.372101
-70.590889
-70.747131
-70.590889
-71.215858
-71.059616
-70.590889
-70.903374
-70.903374
-70.903374
-71.215858
-71.059616
-70.903374
-71.059616
-70.903374
-71.528343
-71.372101
-70.903374
-71.215858
-71.215858
-70.903374
-71.215858
-70.903374
-71.059616
-70.747131
-71.059616
-70.903374
-71.059616
-71.059616
-70.903374
-70.903374
-71.372101
-70.903374
-70.903374
-70.747131
-71.059616
-70.590889
-71.059616
-70.903374
-70.747131
-70.903374
-70.434647
-70.747131
-70.903374
-71.059616
-70.747131
-70.903374
-70.747131
-70.747131
-70.903374
-70.903374
-71.059616
-71.215858
-70.903374
-71.059616
-70.747131
-70.747131
-70.903374
-71.059616
-70.903374
-70.590889
-70.903374
-70.903374
-70.434647
-70.590889
-70.590889
-70.434647
-70.590889
-70.122162
-70.590889
-70.278404
-70.122162
-70.122162
-70.278404
-70.590889
-70.434647
-70.590889
-69.809677
-70.278404
-69.809677
-69.497192
-69.653435
-69.809677
-69.653435
-69.497192
-69.653435
-69.34095
-69.653435
-69.184708
-69.653435
-69.653435
-69.34095
-69.809677
-69.34095
-69.497192
-69.653435
-69.497192
-69.965919
-69.497192
-69.653435
-69.34095
-69.965919
-69.653435
-69.653435
-69.497192
-69.497192
-69.965919
-70.122162
-69.809677
-70.122162
-69.653435
-70.122162
-70.122162
-69.965919
-70.122162
-70.122162
-70.122162
-70.434647
-69.809677
-69.809677
-70.434647
-70.278404
-70.434647
-70.122162
-70.278404
-70.278404
-69.653435
-70.122162
-70.278404
-70.122162
-69.965919
-70.278404
-69.653435
-69.809677
-69.497192
-69.809677
-69.653435
-69.653435
-69.34095
-69.34095
-69.028465
-69.34095
-69.653435
-69.497192
-69.184708
-69.497192
-69.34095
-68.872223
-69.497192
-69.34095
-69.028465
-69.184708
-69.497192
-69.653435
-69.497192
-69.184708
-69.184708
-69.809677
-69.028465
-69.34095
-69.653435
-69.653435
-69.653435
-70.122162
-70.590889
-70.278404
-70.278404
-70.122162
-69.809677
-70.278404
-70.434647
-70.278404
-70.434647
-70.434647
-69.965919
-70.122162
-70.747131
-69.965919
-70.590889
-70.122162
-70.590889
-70.278404
-71.215858
-70.590889
-70.590889
-71.372101
-70.278404
-70.747131
-70.590889
-70.278404
-70.903374
-70.590889
-70.747131
-70.122162
-70.590889
-70.122162
-70.590889
-70.122162
-70.747131
-70.278404
-70.747131
-70.122162
-70.903374
-70.590889
-70.903374
-69.965919
-70.590889
-70.278404
-70.434647
-70.278404
-70.122162
-70.590889
-70.122162
-70.434647
-70.434647
-69.809677
-70.434647
-70.278404
-69.965919
-70.278404
-70.278404
-69.965919
-70.122162
-69.965919
-69.965919
-69.653435
-69.809677
-69.965919
-69.965919
-69.653435
-70.590889
-70.122162
-69.809677
-69.965919
-69.809677
-70.122162
-69.965919
-70.122162
-70.122162
-70.278404
-70.590889
-70.590889
-70.434647
-70.122162
-70.122162
-70.590889
-70.122162
-70.434647
-70.590889
-70.434647
-70.434647
-70.747131
-70.122162
-70.590889
-70.903374
-70.747131
-70.590889
-70.903374
-70.590889
-70.434647
-70.903374
-70.590889
-70.903374
-70.590889
-70.590889
-70.122162
-70.590889
-70.590889
-70.122162
-70.434647
-70.434647
-70.278404
-70.590889
-70.434647
-70.278404
-70.278404
-70.590889
-70.434647
-70.590889
-69.809677
-70.590889
-70.278404
-70.903374
-70.278404
-70.590889
-70.278404
-70.434647
-70.747131
-70.590889
-70.747131
-71.059616
-70.747131
-70.434647
-71.215858
-70.903374
-70.903374
-71.528343
-70.747131
-71.215858
-70.747131
-71.372101
-71.059616
-71.528343
-70.903374
-71.215858
-70.903374
-71.215858
-70.747131
-70.747131
-71.215858
-70.747131
-71.372101
-71.215858
-71.059616
-71.059616
-71.215858
-71.215858
-71.059616
-71.215858
-71.372101
-71.059616
-71.372101
-70.903374
-71.215858
-71.059616
-71.215858
-70.747131
-70.903374
-70.903374
-70.903374
-70.903374
-70.434647
-70.903374
-70.434647
-70.747131
-70.903374
-70.590889
-70.434647
-70.747131
-70.434647
-70.434647
-70.434647
-70.747131
-70.122162
-70.590889
-70.278404
-70.747131
-70.434647
-69.965919
-70.590889
-70.122162
-70.122162
-69.965919
-70.434647
-70.278404
-69.965919
-70.122162
-69.809677
-69.809677
-70.122162
-69.809677
-69.809677
-70.122162
-70.122162
-68.715981
-69.653435
-70.278404
-70.278404
-69.809677
-70.122162
-69.653435
-69.965919
-70.122162
-70.434647
-70.590889
-69.809677
-69.497192
-70.122162
-70.590889
-69.653435
-70.747131
-69.497192
-70.590889
-70.434647
-69.965919
-69.965919
-70.434647
-69.653435
-69.965919
-70.278404
-70.590889
-70.122162
-70.590889
-69.497192
-69.809677
-69.965919
-70.434647
-70.122162
-69.965919
-70.434647
-69.653435
-69.965919
-70.122162
-69.809677
-69.809677
-70.122162
-69.965919
-69.497192
-70.122162
-69.965919
-70.122162
-70.278404
-70.278404
-70.434647
-70.122162
-69.965919
-69.809677
-69.965919
-69.497192
-70.122162
-70.122162
-70.122162
-70.122162
-70.122162
-70.590889
-70.278404
-70.278404
-70.590889
-70.122162
-70.590889
-70.590889
-70.434647
-70.434647
-70.122162
-70.122162
-70.590889
-70.434647
-70.590889
-70.434647
-70.590889
-70.434647
-70.434647
-70.434647
-70.278404
-70.747131
-70.747131
-70.590889
-70.590889
-70.434647
-70.434647
-70.434647
-70.590889
-70.590889
-70.747131
-70.434647
-70.278404
-70.747131
-70.590889
-70.434647
-70.590889
-70.278404
-69.965919
-70.122162
-70.122162
-70.122162
-70.434647
-69.965919
-70.122162
-70.122162
-70.122162
-69.965919
-70.122162
-69.809677
-70.278404
-69.653435
-70.122162
-69.965919
-70.122162
-70.122162
-69.497192
-69.965919
-69.497192
-70.278404
-69.653435
-69.809677
-69.809677
-69.497192
-69.653435
-69.653435
-69.653435
-69.653435
-69.653435
-69.653435
-69.497192
-69.653435
-69.653435
-69.653435
-69.653435
-69.653435
-69.497192
-70.122162
-69.653435
-69.809677
-69.653435
-69.653435
-69.653435
-69.653435
-69.34095
-70.122162
-69.184708
-69.809677
-69.653435
-69.809677
-69.653435
-69.653435
-69.497192
-69.809677
-69.497192
-69.497192
-69.809677
-69.653435
-69.653435
-69.34095
-69.497192
-69.809677
-69.809677
-69.965919
-69.34095
-69.965919
-69.809677
-69.965919
-69.965919
-69.653435
-69.497192
-69.809677
-69.653435
-69.497192
-70.122162
-69.653435
-69.809677
-69.497192
-69.497192
-69.965919
-69.809677
-69.497192
-69.809677
-69.497192
-69.653435
-69.653435
-69.809677
-69.497192
-69.497192
-69.653435
-69.34095
-69.34095
-69.184708
-69.809677
-70.122162
-69.809677
-69.028465
-69.497192
-69.965919
-69.653435
-69.34095
-69.653435
-69.965919
-69.965919
-69.965919
-69.184708
-69.028465
-69.028465
-69.34095
-69.497192
-69.028465
-69.34095
-69.028465
-69.497192
-69.497192
-69.653435
-69.184708
-69.809677
-69.653435
-69.653435
-69.653435
-69.809677
-69.653435
-70.122162
-69.965919
-69.965919
-69.497192
-69.653435
-69.965919
-70.278404
-69.653435
-69.34095
-69.497192
-69.184708
-69.34095
-69.653435
-69.653435
-69.34095
-69.809677
-69.028465
-69.497192
-69.653435
-69.965919
-69.34095
-69.809677
-69.184708
-69.34095
-69.497192
-69.653435
-69.809677
-69.497192
-69.653435
-69.497192
-69.653435
-69.497192
-69.653435
-69.34095
-69.653435
-69.497192
-69.497192
-69.497192
-69.497192
-69.34095
-69.497192
-69.184708
-69.653435
-68.872223
-69.34095
-69.653435
-69.497192
-69.497192
-69.028465
-69.184708
-69.809677
-69.809677
-69.497192
-69.653435
-69.809677
-69.497192
-69.497192
-69.653435
-69.809677
-69.965919
-69.653435
-69.965919
-69.965919
-69.653435
-69.809677
-70.278404
-69.653435
-69.809677
-69.809677
-69.653435
-69.809677
-70.278404
-69.809677
-69.965919
-70.122162
-69.965919
-70.122162
-70.122162
-70.122162
-69.965919
-70.122162
-69.809677
-69.965919
-69.809677
-70.278404
-69.965919
-69.809677
-70.122162
-69.809677
-69.965919
-70.278404
-69.809677
-70.278404
-70.122162
-69.653435
-69.965919
-69.653435
-69.809677
-69.34095
-69.809677
-69.965919
-69.497192
-69.497192
-69.34095
-70.278404
-69.653435
-69.653435
-69.809677
-69.497192
-69.184708
-69.809677
-69.497192
-69.653435
-69.965919
-69.653435
-69.34095
-69.653435
-69.965919
-69.809677
-70.122162
-69.653435
-69.653435
-69.184708
-70.278404
-69.497192
-69.653435
-69.809677
-69.34095
-69.809677
-69.653435
-69.497192
-69.653435
-69.653435
-70.278404
-69.809677
-69.497192
-69.965919
-69.497192
-69.965919
-70.122162
-69.653435
-69.497192
-69.653435
-69.497192
-69.809677
-69.809677
-69.809677
-69.809677
-69.497192
-69.653435
-69.809677
-69.809677
-69.497192
-69.653435
-69.497192
-69.653435
-69.028465
-69.653435
-69.965919
-69.34095
-69.497192
-69.653435
-69.497192
-69.497192
-69.34095
-69.653435
-69.965919
-69.34095
-69.653435
-69.497192
-69.497192
-69.34095
-69.34095
-69.653435
-69.809677
-69.028465
-69.965919
-69.184708
-69.653435
-69.653435
-69.497192
-69.497192
-68.872223
-69.34095
-69.497192
-70.122162
-70.278404
-69.809677
-69.653435
-69.653435
-69.809677
-69.809677
-69.184708
-69.34095
-69.653435
-69.653435
-69.028465
-69.965919
-68.872223
-69.653435
-69.184708
-70.122162
-69.809677
-69.653435
-70.278404
-69.809677
-69.809677
-69.497192
-69.965919
-69.497192
-69.497192
-69.809677
-69.184708
-69.809677
-70.122162
-70.278404
-69.653435
-70.434647
-69.965919
-69.653435
-69.809677
-69.184708
-69.653435
-69.809677
-69.34095
-70.122162
-69.184708
-69.497192
-70.278404
-69.809677
-70.434647
-69.809677
-69.653435
-69.809677
-69.809677
-70.122162
-69.809677
-69.497192
-69.809677
-69.809677
-70.278404
-69.653435
-69.653435
-70.122162
-69.965919
-69.653435
-70.434647
-70.278404
-70.122162
-70.122162
-69.809677
-70.278404
-70.122162
-70.122162
-70.122162
-70.122162
-69.965919
-70.278404
-70.122162
-70.122162
-69.965919
-70.122162
-70.278404
-70.122162
-69.809677
-70.122162
-70.122162
-69.809677
-69.497192
-69.809677
-69.653435
-69.653435
-69.497192
-69.653435
-69.497192
-69.965919
-69.497192
-69.653435
-69.497192
-69.809677
-69.497192
-69.653435
-69.497192
-69.497192
-69.184708
-69.34095
-69.34095
-69.184708
-69.653435
-69.028465
-69.028465
-69.184708
-69.497192
-69.34095
-69.497192
-69.653435
-69.653435
-69.497192
-69.34095
-69.184708
-69.184708
-69.653435
-69.809677
-69.184708
-69.497192
-69.653435
-69.497192
-69.809677
-69.653435
-69.34095
-70.278404
-69.497192
-69.653435
-69.653435
-69.653435
-69.497192
-69.809677
-70.278404
-69.809677
-69.653435
-70.122162
-69.653435
-69.809677
-70.122162
-70.122162
-70.122162
-69.809677
-70.590889
-70.278404
-70.278404
-70.122162
-70.278404
-70.434647
-70.278404
-70.122162
-70.278404
-70.434647
-70.747131
-70.434647
-70.278404
-70.122162
-69.809677
-70.434647
-70.122162
-70.278404
-70.278404
-70.278404
-70.122162
-70.590889
-70.278404
-70.278404
-70.122162
-70.122162
-70.434647
-70.434647
-70.122162
-70.590889
-70.278404
-70.122162
-70.434647
-70.122162
-70.278404
-70.747131
-70.590889
-70.434647
-70.590889
-70.278404
-69.965919
-70.590889
-70.590889
-70.590889
-70.434647
-70.590889
-70.590889
-70.278404
-70.278404
-70.903374
-70.903374
-70.434647
-70.747131
-70.278404
-70.122162
-69.965919
-70.122162
-70.903374
-70.903374
-70.590889
-70.434647
-70.434647
-69.809677
-70.434647
-70.278404
-70.434647
-70.434647
-71.059616
-70.122162
-70.122162
-70.434647
-70.122162
-70.278404
-70.122162
-70.122162
-70.122162
-70.747131
-70.122162
-70.590889
-70.122162
-70.903374
-70.434647
-70.122162
-70.122162
-70.122162
-70.434647
-70.590889
-70.278404
-70.278404
-70.590889
-70.278404
-70.278404
-70.122162
-70.434647
-70.434647
-70.590889
-70.278404
-70.434647
-70.434647
-70.590889
-70.747131
-70.434647
-70.590889
-70.278404
-70.590889
-69.965919
-69.965919
-70.434647
-70.590889
-70.278404
-69.809677
-70.122162
-70.122162
-70.278404
-70.122162
-69.965919
-70.122162
-69.809677
-70.278404
-69.653435
-69.497192
-69.497192
-69.34095
-69.809677
-69.34095
-69.34095
-69.497192
-69.34095
-68.872223
-69.184708
-69.028465
-68.872223
-69.497192
-68.715981
-69.028465
-69.184708
-68.559738
-69.184708
-69.184708
-69.184708
-69.028465
-69.34095
-69.184708
-68.872223
-69.028465
-69.184708
-69.028465
-69.497192
-69.34095
-69.184708
-69.653435
-69.184708
-68.872223
-69.809677
-69.34095
-69.497192
-69.497192
-69.497192
-69.497192
-69.809677
-70.122162
-69.497192
-69.653435
-70.122162
-69.965919
-69.809677
-70.122162
-70.122162
-70.122162
-70.122162
-69.653435
-70.122162
-69.809677
-70.278404
-70.434647
-70.590889
-70.278404
-70.122162
-69.965919
-70.278404
-70.903374
-69.965919
-69.809677
-70.122162
-70.122162
-70.278404
-70.122162
-69.965919
-70.122162
-70.278404
-70.122162
-70.434647
-70.590889
-70.590889
-70.278404
-70.590889
-70.590889
-70.278404
-70.122162
-70.903374
-70.278404
-70.122162
-70.590889
-70.434647
-69.965919
-70.434647
-70.122162
-70.747131
-70.747131
-70.278404
-70.903374
-70.434647
-70.278404
-70.434647
-70.590889
-70.434647
-70.278404
-70.434647
-70.434647
-70.278404
-70.122162
-70.434647
-69.965919
-70.122162
-70.122162
-69.965919
-70.590889
-70.278404
-69.809677
-70.590889
-70.122162
-69.965919
-70.747131
-70.590889
-70.278404
-70.122162
-70.122162
-70.122162
-70.434647
-69.809677
-70.122162
-70.590889
-70.434647
-70.278404
-70.903374
-70.434647
-70.278404
-70.278404
-70.122162
-70.747131
-70.903374
-70.434647
-70.590889
-70.278404
-70.122162
-69.497192
-69.809677
-69.965919
-69.809677
-70.122162
-70.434647
-70.278404
-69.653435
-69.653435
-69.653435
-69.184708
-69.809677
-69.809677
-69.965919
-70.122162
-69.809677
-69.497192
-70.122162
-69.497192
-69.965919
-70.278404
-69.965919
-69.965919
-70.122162
-70.278404
-70.122162
-70.122162
-69.809677
-69.809677
-69.809677
-69.809677
-69.34095
-69.809677
-69.497192
-69.184708
-69.809677
-69.965919
-69.653435
-69.809677
-69.497192
-69.653435
-69.653435
-69.653435
-69.809677
-69.34095
-69.34095
-69.497192
-68.872223
-69.497192
-69.34095
-69.34095
-69.497192
-69.184708
-69.653435
-69.653435
-69.184708
-69.497192
-69.184708
-69.497192
-69.497192
-69.497192
-69.34095
-69.497192
-69.184708
-69.497192
-69.497192
-69.809677
-69.653435
-69.497192
-69.809677
-69.653435
-69.497192
-69.965919
-69.965919
-70.278404
-70.122162
-70.278404
-70.434647
-70.278404
-70.278404
-70.278404
-70.122162
-70.122162
-70.278404
-70.747131
-70.434647
-70.590889
-70.747131
-70.278404
-70.903374
-70.903374
-70.590889
-70.903374
-70.590889
-70.434647
-70.747131
-70.903374
-70.747131
-70.903374
-70.903374
-70.747131
-70.590889
-70.747131
-70.590889
-70.747131
-70.434647
-70.747131
-70.278404
-70.122162
-71.059616
-70.434647
-70.122162
-70.278404
-70.122162
-70.122162
-70.122162
-70.590889
-70.434647
-70.590889
-69.965919
-70.434647
-70.122162
-70.278404
-70.278404
-70.278404
-70.278404
-70.122162
-70.278404
-70.434647
-70.590889
-69.965919
-70.434647
-70.278404
-70.278404
-70.903374
-70.278404
-70.434647
-70.122162
-70.590889
-70.122162
-70.434647
-70.434647
-70.590889
-70.434647
-70.122162
-70.590889
-70.590889
-70.434647
-70.434647
-70.590889
-70.903374
-70.903374
-70.747131
-70.434647
-70.434647
-70.747131
-70.747131
-70.434647
-71.059616
-70.747131
-70.590889
-70.747131
-70.278404
-70.434647
-70.434647
-70.122162
-70.747131
-69.965919
-70.434647
-69.965919
-70.122162
-70.278404
-70.122162
-70.122162
-70.122162
-70.278404
-70.122162
-70.122162
-70.278404
-69.965919
-69.965919
-69.965919
-70.278404
-70.122162
-69.653435
-69.809677
-69.965919
-69.809677
-69.497192
-70.278404
-69.184708
-69.34095
-69.497192
-69.965919
-69.34095
-69.653435
-69.184708
-69.34095
-70.122162
-69.809677
-68.872223
-70.122162
-69.653435
-69.965919
-69.965919
-69.34095
-69.34095
-69.34095
-69.809677
-69.965919
-70.434647
-70.590889
-70.122162
-70.747131
-70.434647
-69.653435
-69.965919
-70.278404
-70.278404
-69.965919
-70.278404
-70.122162
-70.278404
-69.653435
-70.903374
-70.122162
-70.122162
-69.965919
-70.122162
-70.590889
-70.278404
-70.590889
-70.122162
-70.122162
-70.278404
-69.653435
-70.278404
-70.122162
-70.590889
-70.434647
-70.434647
-70.122162
-70.434647
-70.122162
-69.965919
-70.278404
-69.965919
-70.590889
-70.122162
-70.434647
-70.434647
-70.434647
-70.122162
-70.590889
-69.965919
-69.809677
-69.965919
-70.434647
-70.278404
-70.122162
-70.278404
-70.590889
-70.278404
-70.122162
-70.122162
-70.434647
-70.278404
-70.590889
-70.278404
-70.590889
-70.122162
-70.590889
-70.903374
-70.434647
-70.590889
-70.434647
-70.434647
-70.747131
-70.903374
-70.590889
-70.903374
-70.590889
-70.747131
-70.903374
-70.278404
-70.747131
-70.434647
-70.747131
-70.747131
-70.903374
-70.590889
-70.747131
-70.747131
-70.434647
-70.903374
-71.059616
-70.434647
-70.122162
-70.590889
-70.122162
-70.590889
-70.590889
-70.278404
-70.278404
-70.903374
-70.122162
-70.278404
-70.122162
-70.278404
-70.434647
-69.965919
-70.278404
-70.278404
-69.965919
-70.122162
-70.434647
-70.122162
-70.590889
-69.965919
-69.965919
-70.278404
-69.809677
-70.122162
-69.965919
-69.965919
-69.965919
-70.590889
-69.965919
-69.809677
-69.653435
-70.278404
-69.965919
-69.965919
-70.278404
-70.122162
-70.122162
-69.965919
-69.809677
-69.653435
-70.122162
-69.809677
-69.653435
-69.653435
-69.809677
-69.34095
-69.653435
-69.497192
-69.809677
-69.653435
-69.497192
-69.653435
-69.809677
-69.809677
-69.497192
-69.34095
-69.497192
-69.653435
-69.34095
-68.872223
-69.497192
-69.497192
-69.653435
-69.184708
-69.34095
-68.715981
-69.653435
-69.028465
-69.34095
-69.653435
-69.34095
-69.497192
-69.028465
-68.872223
-69.184708
-69.184708
-69.184708
-69.184708
-69.34095
-69.028465
-69.028465
-68.872223
-68.715981
-69.028465
-68.715981
-69.028465
-68.715981
-68.559738
-69.028465
-68.559738
-68.247253
-68.559738
-68.715981
-68.247253
-68.872223
-68.403496
-68.872223
-68.872223
-68.715981
-68.715981
-68.247253
-68.872223
-69.028465
-68.715981
-68.403496
-68.872223
-68.715981
-68.872223
-68.247253
-68.715981
-69.653435
-69.184708
-68.872223
-69.497192
-68.872223
-68.872223
-69.653435
-69.34095
-69.184708
-68.872223
-69.34095
-69.497192
-69.184708
-69.184708
-69.809677
-69.34095
-69.653435
-69.653435
-69.497192
-69.184708
-69.184708
-69.653435
-69.653435
-70.122162
-69.653435
-70.122162
-69.497192
-69.965919
-70.434647
-69.809677
-69.497192
-69.809677
-70.278404
-69.965919
-69.965919
-70.278404
-70.122162
-69.497192
-70.122162
-69.809677
-69.653435
-69.965919
-69.809677
-69.653435
-69.34095
-69.965919
-69.497192
-69.653435
-70.122162
-69.34095
-69.809677
-69.497192
-69.653435
-69.809677
-69.809677
-69.653435
-69.653435
-69.497192
-69.809677
-69.965919
-69.809677
-69.809677
-69.653435
-69.809677
-69.653435
-69.653435
-69.965919
-69.965919
-69.965919
-69.965919
-69.965919
-70.122162
-69.809677
-70.434647
-70.278404
-70.590889
-69.965919
-69.809677
-70.122162
-69.965919
-69.965919
-70.278404
-70.278404
-70.590889
-70.590889
-70.278404
-70.590889
-70.278404
-70.903374
-70.434647
-70.747131
-70.434647
-70.434647
-70.903374
-70.278404
-70.590889
-70.903374
-70.747131
-70.747131
-70.747131
-70.747131
-71.059616
-70.747131
-70.747131
-70.903374
-70.903374
-71.372101
-70.747131
-70.747131
-70.590889
-70.590889
-70.747131
-70.903374
-70.747131
-70.903374
-70.903374
-71.215858
-70.590889
-70.434647
-70.434647
-70.278404
-70.122162
-70.122162
-70.434647
-69.965919
-70.122162
-70.278404
-69.809677
-69.965919
-69.34095
-69.965919
-69.653435
-69.653435
-70.122162
-69.653435
-69.653435
-69.497192
-69.809677
-70.278404
-69.965919
-70.278404
-69.653435
-69.809677
-69.809677
-69.809677
-69.653435
-69.965919
-69.653435
-69.653435
-69.809677
-69.653435
-69.653435
-69.809677
-69.653435
-69.653435
-69.653435
-69.809677
-69.809677
-69.653435
-69.34095
-69.965919
-69.497192
-69.184708
-69.653435
-69.497192
-69.653435
-69.653435
-69.184708
-69.184708
-68.872223
-69.028465
-69.653435
-69.34095
-68.872223
-68.872223
-69.028465
-69.028465
-69.184708
-69.184708
-69.184708
-69.653435
-69.028465
-69.184708
-69.028465
-68.872223
-69.965919
-69.34095
-69.497192
-69.184708
-69.965919
-69.965919
-69.653435
-69.34095
-69.653435
-69.497192
-69.653435
-69.809677
-70.434647
-69.653435
-69.653435
-69.653435
-69.653435
-69.653435
-69.497192
-69.809677
-69.809677
-70.434647
-69.965919
-69.34095
-69.34095
-69.809677
-69.653435
-69.965919
-69.184708
-69.965919
-69.965919
-69.965919
-70.278404
-69.809677
-70.122162
-70.278404
-70.590889
-69.965919
-69.497192
-69.809677
-69.497192
-70.122162
-70.122162
-70.278404
-70.278404
-70.278404
-70.122162
-69.809677
-69.497192
-70.122162
-70.278404
-70.278404
-70.278404
-70.278404
-70.122162
-70.122162
-70.122162
-70.122162
-70.122162
-70.434647
-70.122162
-69.965919
-70.278404
-70.278404
-70.122162
-70.122162
-70.590889
-70.122162
-70.434647
-70.122162
-70.278404
-70.122162
-70.122162
-70.590889
-70.278404
-70.434647
-70.434647
-70.434647
-69.965919
-70.590889
-70.590889
-70.278404
-70.434647
-70.590889
-70.434647
-70.434647
-70.590889
-70.903374
-70.903374
-70.434647
-70.590889
-70.434647
-70.747131
-70.747131
-70.278404
-70.278404
-70.903374
-70.122162
-70.122162
-70.590889
-70.590889
-70.434647
-70.278404
-70.747131
-70.590889
-70.747131
-70.434647
-70.590889
-70.434647
-70.747131
-70.747131
-70.590889
-70.434647
-70.590889
-70.278404
-70.434647
-70.590889
-70.590889
-70.434647
-70.903374
-70.434647
-71.059616
-70.747131
-70.747131
-70.590889
-70.747131
-70.747131
-70.903374
-70.434647
-70.590889
-71.215858
-70.903374
-70.590889
-70.903374
-70.747131
-70.122162
-70.903374
-70.903374
-70.747131
-70.590889
-70.122162
-70.278404
-70.747131
-70.122162
-70.590889
-69.809677
-70.122162
-70.747131
-70.278404
-70.590889
-70.590889
-70.903374
-70.278404
-70.747131
-70.122162
-70.590889
-70.590889
-70.590889
-70.434647
-70.122162
-70.122162
-70.122162
-70.278404
-70.434647
-70.590889
-70.122162
-70.122162
-70.122162
-70.122162
-70.278404
-70.122162
-70.278404
-69.965919
-70.434647
-70.122162
-70.434647
-70.434647
-69.965919
-70.903374
-69.965919
-70.278404
-70.434647
-70.122162
-70.278404
-70.434647
-70.122162
-70.278404
-70.434647
-70.434647
-70.278404
-69.809677
-70.278404
-70.122162
-70.590889
-70.278404
-70.122162
-70.590889
-70.590889
-69.965919
-70.278404
-70.434647
-69.965919
-70.122162
-69.809677
-70.434647
-69.809677
-69.965919
-70.278404
-70.122162
-69.965919
-69.809677
-70.590889
-69.653435
-70.122162
-70.278404
-69.965919
-69.497192
-70.122162
-70.122162
-69.965919
-70.122162
-70.278404
-70.122162
-69.965919
-69.809677
-69.809677
-70.434647
-70.278404
-69.809677
-70.122162
-70.747131
-69.184708
-70.122162
-69.497192
-70.590889
-69.184708
-70.903374
-70.122162
-70.122162
-70.278404
-69.184708
-70.122162
-69.497192
-69.965919
-69.028465
-70.278404
-69.965919
-69.497192
-69.34095
-69.184708
-69.965919
-69.653435
-69.653435
-69.184708
-69.809677
-69.497192
-69.028465
-69.653435
-69.653435
-69.184708
-69.028465
-69.184708
-69.34095
-69.497192
-69.34095
-69.653435
-69.653435
-69.34095
-69.028465
-69.497192
-69.184708
-69.34095
-69.34095
-69.34095
-69.184708
-69.497192
-69.653435
-69.497192
-69.497192
-69.653435
-69.34095
-69.653435
-69.653435
-69.653435
-69.497192
-69.965919
-69.653435
-69.653435
-69.809677
-69.653435
-69.497192
-69.965919
-69.965919
-70.278404
-69.809677
-69.809677
-69.497192
-69.965919
-69.809677
-69.965919
-69.809677
-69.809677
-69.809677
-69.965919
-69.965919
-70.122162
-70.590889
-69.965919
-70.434647
-69.965919
-70.278404
-70.590889
-70.590889
-70.122162
-70.122162
-70.903374
-70.747131
-70.122162
-70.590889
-70.434647
-70.590889
-70.590889
-70.278404
-70.278404
-70.434647
-70.747131
-70.278404
-70.590889
-70.747131
-70.903374
-70.122162
-70.590889
-70.434647
-70.278404
-70.434647
-70.747131
-70.278404
-70.434647
-70.590889
-70.278404
-70.278404
-70.278404
-70.434647
-70.903374
-70.903374
-70.278404
-70.278404
-70.278404
-70.278404
-70.278404
-70.278404
-70.122162
-70.122162
-70.278404
-70.434647
-70.278404
-70.122162
-70.122162
-70.747131
-70.278404
-70.278404
-70.122162
-70.122162
-69.809677
-70.278404
-69.965919
-69.809677
-69.965919
-70.278404
-70.122162
-70.122162
-70.278404
-70.434647
-69.965919
-70.122162
-70.122162
-69.653435
-69.965919
-70.122162
-70.122162
-69.965919
-70.122162
-70.122162
-70.122162
-69.809677
-69.809677
-69.809677
-69.653435
-69.809677
-70.122162
-70.278404
-69.965919
-69.965919
-69.965919
-69.965919
-69.809677
-69.809677
-69.809677
-69.184708
-69.965919
-69.965919
-69.653435
-69.653435
-69.653435
-69.34095
-69.965919
-69.809677
-69.497192
-69.653435
-69.184708
-69.34095
-69.965919
-69.809677
-69.653435
-70.434647
-69.653435
-69.497192
-69.809677
-69.809677
-69.965919
-69.497192
-68.872223
-69.497192
-69.653435
-70.278404
-69.809677
-69.497192
-69.497192
-70.122162
-70.278404
-70.278404
-69.653435
-69.809677
-70.434647
-69.965919
-70.590889
-69.965919
-70.903374
-70.434647
-70.122162
-70.278404
-70.590889
-69.965919
-70.590889
-70.434647
-70.122162
-70.122162
-69.809677
-69.809677
-69.965919
-69.809677
-70.122162
-70.278404
-70.278404
-70.590889
-70.747131
-69.809677
-69.653435
-69.965919
-69.809677
-69.809677
-70.278404
-70.122162
-70.122162
-70.122162
-70.122162
-70.122162
-69.653435
-69.809677
-69.653435
-69.809677
-69.809677
-70.278404
-70.122162
-69.653435
-70.434647
-69.809677
-69.809677
-69.809677
-69.965919
-69.965919
-69.497192
-70.278404
-70.278404
-69.965919
-69.965919
-70.278404
-69.965919
-70.122162
-70.122162
-70.122162
-70.278404
-70.278404
-70.434647
-70.122162
-70.590889
-70.122162
-70.590889
-70.590889
-70.903374
-70.122162
-70.590889
-70.122162
-70.590889
-70.434647
-70.590889
-70.590889
-70.278404
-70.590889
-70.278404
-70.747131
-70.434647
-70.747131
-70.122162
-70.434647
-70.903374
-70.903374
-70.590889
-70.747131
-70.903374
-71.059616
-70.747131
-70.278404
-70.903374
-70.747131
-70.590889
-70.903374
-70.903374
-71.059616
-70.590889
-70.747131
-70.590889
-70.747131
-70.434647
-70.590889
-70.590889
-70.434647
-70.590889
-70.903374
-70.747131
-70.590889
-70.590889
-70.122162
-70.747131
-70.434647
-70.122162
-70.278404
-70.278404
-70.122162
-70.747131
-70.278404
-70.590889
-70.278404
-70.903374
-70.434647
-70.434647
-70.590889
-70.747131
-70.122162
-70.590889
-70.903374
-70.434647
-70.590889
-70.434647
-70.278404
-70.590889
-70.590889
-70.434647
-70.903374
-70.903374
-70.590889
-70.434647
-70.590889
-71.059616
-70.590889
-70.903374
-70.747131
-70.434647
-70.590889
-70.903374
-70.590889
-70.590889
-70.590889
-70.747131
-70.747131
-70.590889
-70.903374
-71.059616
-70.747131
-70.434647
-71.059616
-70.590889
-70.747131
-70.747131
-70.590889
-70.747131
-70.122162
-70.590889
-71.059616
-70.122162
-70.590889
-70.590889
-70.747131
-71.059616
-71.059616
-70.903374
-70.434647
-71.215858
-70.434647
-70.122162
-70.434647
-70.122162
-70.278404
-70.590889
-70.747131
-70.590889
-70.434647
-70.903374
-70.747131
-70.747131
-70.278404
-70.278404
-70.903374
-70.747131
-71.059616
-71.059616
-70.903374
-70.747131
-71.059616
-71.059616
-71.059616
-70.122162
-70.590889
-70.903374
-70.747131
-70.747131
-71.372101
-70.903374
-71.215858
-71.372101
-70.434647
-70.590889
-70.434647
-70.434647
-71.372101
-70.747131
-70.590889
-71.059616
-70.903374
-70.434647
-70.747131
-70.590889
-70.747131
-71.215858
-70.903374
-71.059616
-71.059616
-71.215858
-70.903374
-71.059616
-71.215858
-71.215858
-70.590889
-71.215858
-71.528343
-70.903374
-71.059616
-71.528343
-70.903374
-71.059616
-71.059616
-70.903374
-70.903374
-70.903374
-71.059616
-70.747131
-70.747131
-70.903374
-70.903374
-71.215858
-71.059616
-70.747131
-71.215858
-71.215858
-71.059616
-71.215858
-70.747131
-71.059616
-71.215858
-71.059616
-71.059616
-71.372101
-71.059616
-71.059616
-71.215858
-71.059616
-71.372101
-71.372101
-71.059616
-71.684586
-71.372101
-71.059616
-71.215858
-71.059616
-71.528343
-71.215858
-71.215858
-70.903374
-71.059616
-71.372101
-71.059616
-71.059616
-71.528343
-71.372101
-71.059616
-70.903374
-71.528343
-71.372101
-71.059616
-71.215858
-71.372101
-71.059616
-71.215858
-71.059616
-71.059616
-71.215858
-71.372101
-70.747131
-71.215858
-70.747131
-70.903374
-71.215858
-70.903374
-70.903374
-70.903374
-70.747131
-70.903374
-71.059616
-70.903374
-70.590889
-70.122162
-70.747131
-70.747131
-70.903374
-70.434647
-70.747131
-70.747131
-70.903374
-70.434647
-70.590889
-70.747131
-70.590889
-70.434647
-70.747131
-70.747131
-70.747131
-70.747131
-71.215858
-70.903374
-70.903374
-71.215858
-71.059616
-71.215858
-71.215858
-71.528343
-71.059616
-70.747131
-71.372101
-71.840828
-71.059616
-71.528343
-70.903374
-71.215858
-71.684586
-71.372101
-71.372101
-71.372101
-71.215858
-71.059616
-71.059616
-71.059616
-71.372101
-71.528343
-71.059616
-71.528343
-71.528343
-71.215858
-71.059616
-71.059616
-70.903374
-71.059616
-70.903374
-70.590889
-70.903374
-70.747131
-70.747131
-70.747131
-70.903374
-70.903374
-70.434647
-70.903374
-70.747131
-70.747131
-70.278404
-70.590889
-70.590889
-70.747131
-70.278404
-70.903374
-70.590889
-70.122162
-69.965919
-70.590889
-70.590889
-70.903374
-70.434647
-70.747131
-69.965919
-70.590889
-70.747131
-70.434647
-70.434647
-70.122162
-70.434647
-70.590889
-70.278404
-70.590889
-70.747131
-70.278404
-70.434647
-70.903374
-70.434647
-70.434647
-69.809677
-70.747131
-70.903374
-70.122162
-70.747131
-70.434647
-70.903374
-70.590889
-71.215858
-70.903374
-70.747131
-71.059616
-71.528343
-70.434647
-71.059616
-71.528343
-70.434647
-71.215858
-70.590889
-70.903374
-70.903374
-70.903374
-71.372101
-70.747131
-70.903374
-70.903374
-71.372101
-70.747131
-71.215858
-71.059616
-71.059616
-71.215858
-70.903374
-71.528343
-71.215858
-70.903374
-70.747131
-71.059616
-71.059616
-71.372101
-70.747131
-71.059616
-70.747131
-71.528343
-70.747131
-70.903374
-71.059616
-70.903374
-70.434647
-70.747131
-70.903374
-70.434647
-70.434647
-70.434647
-70.590889
-70.434647
-70.590889
-70.434647
-70.747131
-70.903374
-70.747131
-71.059616
-70.590889
-70.747131
-70.590889
-70.590889
-70.903374
-70.590889
-70.434647
-70.903374
-70.747131
-70.434647
-70.747131
-70.590889
-70.434647
-70.278404
-70.590889
-70.590889
-70.903374
-70.590889
-70.590889
-70.903374
-70.590889
-70.747131
-70.903374
-70.747131
-70.590889
-70.903374
-70.747131
-70.903374
-70.747131
-70.903374
-71.215858
-71.215858
-70.903374
-70.903374
-71.372101
-70.903374
-70.590889
-70.903374
-70.903374
-70.590889
-71.215858
-70.903374
-71.215858
-71.059616
-70.747131
-71.215858
-70.747131
-70.747131
-70.903374
-71.372101
-70.747131
-70.747131
-71.372101
-71.215858
-70.590889
-71.215858
-70.903374
-70.747131
-70.747131
-71.215858
-71.215858
-70.747131
-70.747131
-70.903374
-70.903374
-70.903374
-70.903374
-70.903374
-70.903374
-70.747131
-70.903374
-70.903374
-71.059616
-71.059616
-71.059616
-71.215858
-70.590889
-71.215858
-71.059616
-71.215858
-71.059616
-71.215858
-71.059616
-70.903374
-70.903374
-71.215858
-71.059616
-71.059616
-71.372101
-71.372101
-71.059616
-71.059616
-71.215858
-71.059616
-70.903374
-71.215858
-71.059616
-71.215858
-70.903374
-70.903374
-70.903374
-70.903374
-71.215858
-71.059616
-71.372101
-71.215858
-71.059616
-71.372101
-71.059616
-71.059616
-71.215858
-71.528343
-71.215858
-70.747131
-70.903374
-71.528343
-71.215858
-70.903374
-70.590889
-71.372101
-71.372101
-70.590889
-70.747131
-71.528343
-71.215858
-71.528343
-71.215858
-71.059616
-71.059616
-70.590889
-70.590889
-70.903374
-70.903374
-71.215858
-71.215858
-71.059616
-70.903374
-71.059616
-70.903374
-70.434647
-70.747131
-70.747131
-71.215858
-70.434647
-71.059616
-70.747131
-71.372101
-70.590889
-71.059616
-71.215858
-71.372101
-71.840828
-70.903374
-71.372101
-71.059616
-70.903374
-71.99707
-71.684586
-71.528343
-71.528343
-71.528343
-70.903374
-71.059616
-71.840828
-71.059616
-71.372101
-71.372101
-71.528343
-71.372101
-71.528343
-71.840828
-71.372101
-71.059616
-71.528343
-71.215858
-71.059616
-71.059616
-71.215858
-70.903374
-71.059616
-70.903374
-70.434647
-70.903374
-70.747131
-70.903374
-70.747131
-71.372101
-70.590889
-70.747131
-70.747131
-70.903374
-70.747131
-70.747131
-70.903374
-70.747131
-70.590889
-70.590889
-70.747131
-70.434647
-70.434647
-70.590889
-71.059616
-70.434647
-70.903374
-70.747131
-70.903374
-70.903374
-70.590889
-70.903374
-71.215858
-70.747131
-70.747131
-70.747131
-70.903374
-71.215858
-70.747131
-70.903374
-70.903374
-70.434647
-70.903374
-70.903374
-70.903374
-71.059616
-70.903374
-70.747131
-70.747131
-71.059616
-70.434647
-70.747131
-70.747131
-70.903374
-70.590889
-70.903374
-70.903374
-70.747131
-71.215858
-70.434647
-70.903374
-70.903374
-70.903374
-71.059616
-70.747131
-70.434647
-70.903374
-71.215858
-70.903374
-71.215858
-70.903374
-70.903374
-71.215858
-70.747131
-71.215858
-71.215858
-70.903374
-71.528343
-71.059616
-70.903374
-71.215858
-70.903374
-70.903374
-71.215858
-70.434647
-70.747131
-70.590889
-70.903374
-70.434647
-70.903374
-70.590889
-70.122162
-70.590889
-70.590889
-70.434647
-70.590889
-70.434647
-70.122162
-70.434647
-70.278404
-70.434647
-70.122162
-70.278404
-70.278404
-70.122162
-69.809677
-70.122162
-69.653435
-69.965919
-70.278404
-69.497192
-69.965919
-69.809677
-70.278404
-69.653435
-69.809677
-70.122162
-69.497192
-69.34095
-69.653435
-69.653435
-69.497192
-69.653435
-69.497192
-69.653435
-69.184708
-69.34095
-69.653435
-69.497192
-69.653435
-69.34095
-69.653435
-69.34095
-69.184708
-69.184708
-69.184708
-69.34095
-68.872223
-69.34095
-69.184708
-68.715981
-68.872223
-69.497192
-69.184708
-69.028465
-69.184708
-68.559738
-68.872223
-69.184708
-68.715981
-69.184708
-69.184708
-69.184708
-68.715981
-68.715981
-69.497192
-69.653435
-69.028465
-69.653435
-69.497192
-69.184708
-69.653435
-69.653435
-69.497192
-68.872223
-69.028465
-69.34095
-69.497192
-69.653435
-69.965919
-69.028465
-69.809677
-69.184708
-69.34095
-70.278404
-69.653435
-69.184708
-69.497192
-69.809677
-70.122162
-70.122162
-69.34095
-69.809677
-69.809677
-69.809677
-69.965919
-69.809677
-69.497192
-70.122162
-69.497192
-69.809677
-69.028465
-70.122162
-69.965919
-70.122162
-69.653435
-69.497192
-69.809677
-69.965919
-69.809677
-69.497192
-69.497192
-69.653435
-69.34095
-69.653435
-69.653435
-69.34095
-69.34095
-69.34095
-69.653435
-69.34095
-69.497192
-69.965919
-70.122162
-69.497192
-69.497192
-70.122162
-69.653435
-69.809677
-69.653435
-69.497192
-69.809677
-70.122162
-69.653435
-69.653435
-69.965919
-69.809677
-69.965919
-69.809677
-69.965919
-69.809677
-70.278404
-69.965919
-69.809677
-70.278404
-69.809677
-70.122162
-69.809677
-70.278404
-69.965919
-69.965919
-69.497192
-69.965919
-70.122162
-69.809677
-69.965919
-70.122162
-70.278404
-70.278404
-69.653435
-70.590889
-70.278404
-70.122162
-70.278404
-69.809677
-69.965919
-69.965919
-70.122162
-69.809677
-70.122162
-69.809677
-69.809677
-69.497192
-69.653435
-69.809677
-69.809677
-70.122162
-69.809677
-69.965919
-69.653435
-69.184708
-69.965919
-69.965919
-69.809677
-69.965919
-69.809677
-69.653435
-69.965919
-69.809677
-69.653435
-69.34095
-69.965919
-69.809677
-69.497192
-69.497192
-69.497192
-69.965919
-69.497192
-69.653435
-70.122162
-69.34095
-70.278404
-70.122162
-70.434647
-69.965919
-69.965919
-69.497192
-69.965919
-69.653435
-69.809677
-69.809677
-70.122162
-69.653435
-69.34095
-69.965919
-69.809677
-69.653435
-69.653435
-69.809677
-69.653435
-69.34095
-69.809677
-69.653435
-69.653435
-69.34095
-69.497192
-69.34095
-69.34095
-69.34095
-69.34095
-69.809677
-69.028465
-69.497192
-69.184708
-68.872223
-69.497192
-69.028465
-69.028465
-69.497192
-69.653435
-69.34095
-69.34095
-69.184708
-69.965919
-69.34095
-69.028465
-69.184708
-69.653435
-69.653435
-69.34095
-69.184708
-69.34095
-69.34095
-69.809677
-69.184708
-69.809677
-69.34095
-69.34095
-69.497192
-69.653435
-69.34095
-69.965919
-69.809677
-69.809677
-69.809677
-69.653435
-69.028465
-68.872223
-69.653435
-69.965919
-70.122162
-70.122162
-69.965919
-69.809677
-69.653435
-69.028465
-69.497192
-69.965919
-69.653435
-69.184708
-70.122162
-69.184708
-69.653435
-69.34095
-69.809677
-69.653435
-69.965919
-69.653435
-69.809677
-69.34095
-69.809677
-69.653435
-69.965919
-70.122162
-69.965919
-70.122162
-69.965919
-70.122162
-70.122162
-69.809677
-69.965919
-69.653435
-69.809677
-70.278404
-69.653435
-70.122162
-69.34095
-69.965919
-70.122162
-69.809677
-69.653435
-69.497192
-69.965919
-69.809677
-69.965919
-70.122162
-69.965919
-69.653435
-70.278404
-69.965919
-69.653435
-69.809677
-69.809677
-69.965919
-69.965919
-69.965919
-69.653435
-69.809677
-69.653435
-69.965919
-69.809677
-69.34095
-69.809677
-69.965919
-69.809677
-69.653435
-69.809677
-69.653435
-69.809677
-69.809677
-69.809677
-69.653435
-69.653435
-69.497192
-70.278404
-69.809677
-69.965919
-70.122162
-69.965919
-70.278404
-69.497192
-69.653435
-69.809677
-69.809677
-69.809677
-69.809677
-69.809677
-69.965919
-69.809677
-69.809677
-69.653435
-69.653435
-69.965919
-69.653435
-70.122162
-69.965919
-70.122162
-69.809677
-69.653435
-69.809677
-69.965919
-69.809677
-69.965919
-70.278404
-69.809677
-69.809677
-69.965919
-69.809677
-69.809677
-69.809677
-70.122162
-70.122162
-69.809677
-69.497192
-69.497192
-69.653435
-69.653435
-69.809677
-69.34095
-69.653435
-69.965919
-69.809677
-69.184708
-69.497192
-69.809677
-69.34095
-69.34095
-69.34095
-69.34095
-69.34095
-69.028465
-69.497192
-69.653435
-69.653435
-69.184708
-69.809677
-69.184708
-69.184708
-69.34095
-69.653435
-68.872223
-69.028465
-68.872223
-69.028465
-69.184708
-69.184708
-69.028465
-69.028465
-69.184708
-69.184708
-69.34095
-69.497192
-68.872223
-69.34095
-68.872223
-69.184708
-69.184708
-69.184708
-68.872223
-69.028465
-69.34095
-69.497192
-69.184708
-69.34095
-69.028465
-68.872223
-69.184708
-69.34095
-69.34095
-69.028465
-69.184708
-68.872223
-69.184708
-69.028465
-69.184708
-69.34095
-69.34095
-69.184708
-69.34095
-69.653435
-69.184708
-69.028465
-69.497192
-69.497192
-69.809677
-69.497192
-69.34095
-70.122162
-69.965919
-69.809677
-69.809677
-70.122162
-69.497192
-69.809677
-70.122162
-70.122162
-69.653435
-69.184708
-69.497192
-69.965919
-69.965919
-69.965919
-69.809677
-70.278404
-69.809677
-69.653435
-69.809677
-69.809677
-68.872223
-69.965919
-69.809677
-69.028465
-69.809677
-69.653435
-69.34095
-69.34095
-69.965919
-69.184708
-69.809677
-69.809677
-69.965919
-69.184708
-69.809677
-69.34095
-70.278404
-69.653435
-69.653435
-69.965919
-69.497192
-69.34095
-69.34095
-69.497192
-69.184708
-70.122162
-69.34095
-69.184708
-69.965919
-69.184708
-69.497192
-69.028465
-69.34095
-69.184708
-69.653435
-69.965919
-69.653435
-69.809677
-69.497192
-69.184708
-69.497192
-69.497192
-69.497192
-69.653435
-69.653435
-69.653435
-69.965919
-69.809677
-69.497192
-70.122162
-69.653435
-69.809677
-70.278404
-69.809677
-69.653435
-69.965919
-70.122162
-69.809677
-69.809677
-69.653435
-70.278404
-69.653435
-69.965919
-69.965919
-69.809677
-69.809677
-69.653435
-69.653435
-69.809677
-69.497192
-69.497192
-69.653435
-69.653435
-69.965919
-69.653435
-69.653435
-69.34095
-69.653435
-69.34095
-69.497192
-69.653435
-69.653435
-69.497192
-69.497192
-69.653435
-69.653435
-69.497192
-69.184708
-69.184708
-69.497192
-69.653435
-69.34095
-69.184708
-69.497192
-69.497192
-69.497192
-69.653435
-69.497192
-69.653435
-69.34095
-69.497192
-69.497192
-69.34095
-69.34095
-69.34095
-69.34095
-69.34095
-69.34095
-69.184708
-69.497192
-69.184708
-69.34095
-69.497192
-69.497192
-69.497192
-69.184708
-69.34095
-69.653435
-69.028465
-69.653435
-69.497192
-69.028465
-69.34095
-69.184708
-69.497192
-69.028465
-69.497192
-69.34095
-69.497192
-69.34095
-69.34095
-69.184708
-69.34095
-69.34095
-69.653435
-69.028465
-69.653435
-69.653435
-69.497192
-69.497192
-69.497192
-69.809677
-69.965919
-69.653435
-69.965919
-69.809677
-69.497192
-69.34095
-69.965919
-69.497192
-69.497192
-69.809677
-69.497192
-69.497192
-69.653435
-69.653435
-69.653435
-69.965919
-69.653435
-69.653435
-69.34095
-69.497192
-69.497192
-69.34095
-69.34095
-69.653435
-69.34095
-69.34095
-69.184708
-69.34095
-69.184708
-69.34095
-69.34095
-69.653435
-69.184708
-68.872223
-69.497192
-69.34095
-69.34095
-69.497192
-68.872223
-69.497192
-69.809677
-69.497192
-69.34095
-69.184708
-69.497192
-70.122162
-69.809677
-69.965919
-69.965919
-69.965919
-69.028465
-69.184708
-69.653435
-69.965919
-69.809677
-69.653435
-69.809677
-69.184708
-69.34095
-69.653435
-69.653435
-70.122162
-69.34095
-69.809677
-69.34095
-69.809677
-69.809677
-69.497192
-69.184708
-69.809677
-69.809677
-69.184708
-69.34095
-69.809677
-69.497192
-69.028465
-69.653435
-69.497192
-68.403496
-69.028465
-69.184708
-69.497192
-69.497192
-69.34095
-69.497192
-68.872223
-69.653435
-69.028465
-69.184708
-69.497192
-69.184708
-69.497192
-69.184708
-69.653435
-69.497192
-69.653435
-68.872223
-68.872223
-69.34095
-69.34095
-69.809677
-69.34095
-69.965919
-69.653435
-69.184708
-69.653435
-69.497192
-69.653435
-69.653435
-70.122162
-69.497192
-69.809677
-69.497192
-69.653435
-69.653435
-69.653435
-70.122162
-69.809677
-69.965919
-69.809677
-70.278404
-70.434647
-70.278404
-70.122162
-70.278404
-70.434647
-70.122162
-70.122162
-70.278404
-70.434647
-70.434647
-70.434647
-70.747131
-70.747131
-70.747131
-70.434647
-70.590889
-70.747131
-70.590889
-70.278404
-70.903374
-70.590889
-70.747131
-70.434647
-70.434647
-70.434647
-70.747131
-70.278404
-70.434647
-70.122162
-70.434647
-70.278404
-70.122162
-70.590889
-70.122162
-70.278404
-70.122162
-69.965919
-70.590889
-70.434647
-70.278404
-70.122162
-70.122162
-70.122162
-70.278404
-70.278404
-70.590889
-70.278404
-70.122162
-70.590889
-70.278404
-70.434647
-70.903374
-70.434647
-70.278404
-70.434647
-70.278404
-70.122162
-70.278404
-70.590889
-69.965919
-70.122162
-70.278404
-70.122162
-70.278404
-69.965919
-70.434647
-70.122162
-69.965919
-69.809677
-70.278404
-69.809677
-69.497192
-69.965919
-69.965919
-69.184708
-69.965919
-70.278404
-69.965919
-69.809677
-70.122162
-69.809677
-69.809677
-70.278404
-69.965919
-69.809677
-70.122162
-70.122162
-69.965919
-70.122162
-70.278404
-70.122162
-70.122162
-70.122162
-70.122162
-70.434647
-70.122162
-70.434647
-70.122162
-70.278404
-70.747131
-70.434647
-70.747131
-70.278404
-70.278404
-70.590889
-70.434647
-70.903374
-70.434647
-70.747131
-70.747131
-70.590889
-70.590889
-70.747131
-70.903374
-70.434647
-70.122162
-70.747131
-70.278404
-70.590889
-69.809677
-70.278404
-70.747131
-70.278404
-69.809677
-70.747131
-70.434647
-70.278404
-70.122162
-69.965919
-70.434647
-71.215858
-70.747131
-70.747131
-70.747131
-70.278404
-69.965919
-70.747131
-70.590889
-70.903374
-70.903374
-71.372101
-70.122162
-70.747131
-71.215858
-70.278404
-70.903374
-70.903374
-70.590889
-70.747131
-71.372101
-71.059616
-70.590889
-71.528343
-71.215858
-71.059616
-70.590889
-70.434647
-71.059616
-71.215858
-70.434647
-70.903374
-70.434647
-71.059616
-71.215858
-70.590889
-71.059616
-70.747131
-70.747131
-71.372101
-70.747131
-70.903374
-70.590889
-70.903374
-71.215858
-70.590889
-70.903374
-70.903374
-71.215858
-71.215858
-70.747131
-71.059616
-71.059616
-71.059616
-71.059616
-71.215858
-71.215858
-71.059616
-71.059616
-71.528343
-71.372101
-71.215858
-71.528343
-71.059616
-71.215858
-71.059616
-71.528343
-71.372101
-71.059616
-71.840828
-71.840828
-71.372101
-71.372101
-71.684586
-71.684586
-71.372101
-71.840828
-71.840828
-71.528343
-71.528343
-71.528343
-71.840828
-71.99707
-71.528343
-71.684586
-71.528343
-71.528343
-71.372101
-71.684586
-71.528343
-71.840828
-71.840828
-71.372101
-71.372101
-71.99707
-71.99707
-71.684586
-71.528343
-71.372101
-71.840828
-72.153313
-71.372101
-71.684586
-71.684586
-71.372101
-71.528343
-71.528343
-71.528343
-71.528343
-71.528343
-71.372101
-71.059616
-71.215858
-71.215858
-71.215858
-71.059616
-71.059616
-70.903374
-70.747131
-71.215858
-70.903374
-71.215858
-70.747131
-71.059616
-71.215858
-70.903374
-70.747131
-70.590889
-70.903374
-70.903374
-70.903374
-71.215858
-70.747131
-70.903374
-70.747131
-70.590889
-70.903374
-70.903374
-70.903374
-70.747131
-70.747131
-70.590889
-70.590889
-70.747131
-70.903374
-70.434647
-70.903374
-70.434647
-70.434647
-70.590889
-70.747131
-70.434647
-70.590889
-70.434647
-70.278404
-70.278404
-70.903374
-70.278404
-70.122162
-70.590889
-70.434647
-70.590889
-70.434647
-70.590889
-70.122162
-70.122162
-70.278404
-70.434647
-70.278404
-69.965919
-70.278404
-70.278404
-70.590889
-70.278404
-70.590889
-70.122162
-70.278404
-70.122162
-70.434647
-70.590889
-69.965919
-70.278404
-70.434647
-70.434647
-70.903374
-69.809677
-70.434647
-70.590889
-70.590889
-69.965919
-70.590889
-70.122162
-70.590889
-70.747131
-70.122162
-70.434647
-70.278404
-70.747131
-69.497192
-70.122162
-70.122162
-69.653435
-70.278404
-70.747131
-70.278404
-70.434647
-70.278404
-70.122162
-69.497192
-69.497192
-70.122162
-69.809677
-70.278404
-69.653435
-69.965919
-69.497192
-69.809677
-69.184708
-69.653435
-68.715981
-70.122162
-68.872223
-69.34095
-69.965919
-69.34095
-68.872223
-69.34095
-69.184708
-69.653435
-69.34095
-69.184708
-69.184708
-69.34095
-68.715981
-69.184708
-69.028465
-69.34095
-68.247253
-69.184708
-68.872223
-68.872223
-69.028465
-68.872223
-68.872223
-68.872223
-68.247253
-68.403496
-68.715981
-68.559738
-68.872223
-68.403496
-68.403496
-68.403496
-68.247253
-68.091011
-68.403496
-68.559738
-68.872223
-68.872223
-68.403496
-69.028465
-68.247253
-68.872223
-68.872223
-68.247253
-68.872223
-68.559738
-68.715981
-68.872223
-69.028465
-68.715981
-68.872223
-68.559738
-68.872223
-69.028465
-68.715981
-68.559738
-69.184708
-69.184708
-68.559738
-68.872223
-68.872223
-68.715981
-68.559738
-68.559738
-69.028465
-68.403496
-68.872223
-68.403496
-69.184708
-68.247253
-68.247253
-68.559738
-68.559738
-68.559738
-68.403496
-68.403496
-68.559738
-68.715981
-68.559738
-68.559738
-68.559738
-68.247253
-68.715981
-68.872223
-68.872223
-68.559738
-69.028465
-68.559738
-68.872223
-68.403496
-68.715981
-68.403496
-68.715981
-68.559738
-68.403496
-68.559738
-68.559738
-68.872223
-68.872223
-68.247253
-68.403496
-68.403496
-68.559738
-68.715981
-68.091011
-67.934769
-68.715981
-68.403496
-67.934769
-68.247253
-68.091011
-67.778526
-68.559738
-67.934769
-67.622284
-68.247253
-68.403496
-67.934769
-68.091011
-68.091011
-67.934769
-68.091011
-68.091011
-67.778526
-68.091011
-68.091011
-67.934769
-67.934769
-68.091011
-68.247253
-67.934769
-67.934769
-67.778526
-68.403496
-67.934769
-68.091011
-67.934769
-67.934769
-67.934769
-68.403496
-68.091011
-68.247253
-68.403496
-68.403496
-67.934769
-68.247253
-68.247253
-68.559738
-68.247253
-68.247253
-68.403496
-67.778526
-68.091011
-68.715981
-68.403496
-68.091011
-68.715981
-68.091011
-68.715981
-67.934769
-68.403496
-68.091011
-68.872223
-68.559738
-68.091011
-68.247253
-68.559738
-68.091011
-68.403496
-68.559738
-68.091011
-68.403496
-68.872223
-69.028465
-68.247253
-68.403496
-68.715981
-68.872223
-68.247253
-68.247253
-68.403496
-68.715981
-68.247253
-68.403496
-69.028465
-68.715981
-68.715981
-68.872223
-68.559738
-68.403496
-68.403496
-68.872223
-69.028465
-69.028465
-68.247253
-68.403496
-68.403496
-68.403496
-68.715981
-69.028465
-68.247253
-69.34095
-68.715981
-68.247253
-68.559738
-68.247253
-68.715981
-69.497192
-68.872223
-68.247253
-68.715981
-69.028465
-68.715981
-69.34095
-68.559738
-68.872223
-69.184708
-68.403496
-68.559738
-68.872223
-69.184708
-69.184708
-68.715981
-69.34095
-68.715981
-69.184708
-68.872223
-68.403496
-68.715981
-68.872223
-69.028465
-68.715981
-69.028465
-69.184708
-69.34095
-69.184708
-69.497192
-69.34095
-69.34095
-69.34095
-69.497192
-69.497192
-69.184708
-69.028465
-69.497192
-69.653435
-69.809677
-69.653435
-69.653435
-69.497192
-69.653435
-69.653435
-69.653435
-69.809677
-69.809677
-69.965919
-69.965919
-69.965919
-70.122162
-69.653435
-69.497192
-69.809677
-69.965919
-69.809677
-69.965919
-70.122162
-69.809677
-69.809677
-69.809677
-70.122162
-70.278404
-69.965919
-69.653435
-69.965919
-69.809677
-69.809677
-69.809677
-69.809677
-69.497192
-69.653435
-69.809677
-69.653435
-69.809677
-69.497192
-69.809677
-69.34095
-69.497192
-69.184708
-69.653435
-69.184708
-68.715981
-68.872223
-69.028465
-68.872223
-69.184708
-69.028465
-69.028465
-68.872223
-68.715981
-68.403496
-68.715981
-68.559738
-68.403496
-68.559738
-68.715981
-68.872223
-69.028465
-68.559738
-68.715981
-69.028465
-68.559738
-68.559738
-68.872223
-67.934769
-68.872223
-68.872223
-68.872223
-68.247253
-68.403496
-68.872223
-69.028465
-68.715981
-68.403496
-69.028465
-68.559738
-68.872223
-68.715981
-69.497192
-68.872223
-69.184708
-68.872223
-69.184708
-69.028465
-69.028465
-69.653435
-69.028465
-68.715981
-69.653435
-69.184708
-69.34095
-69.497192
-69.497192
-69.184708
-69.34095
-69.497192
-69.497192
-69.184708
-69.34095
-69.653435
-69.34095
-69.184708
-69.184708
-69.184708
-69.34095
-69.028465
-69.653435
-69.653435
-69.34095
-69.34095
-69.34095
-69.184708
-69.653435
-69.184708
-69.809677
-69.184708
-69.34095
-69.497192
-69.34095
-69.497192
-69.653435
-69.34095
-69.184708
-69.184708
-69.497192
-68.872223
-69.184708
-69.653435
-69.184708
-69.653435
-68.872223
-69.184708
-68.872223
-69.184708
-68.872223
-69.028465
-68.872223
-69.34095
-69.34095
-69.184708
-69.028465
-69.653435
-69.184708
-69.028465
-69.028465
-69.34095
-69.653435
-69.184708
-68.872223
-69.809677
-69.184708
-69.34095
-69.809677
-69.497192
-69.653435
-69.34095
-68.872223
-68.247253
-69.028465
-69.809677
-69.34095
-69.809677
-69.497192
-69.965919
-69.184708
-69.653435
-69.497192
-69.965919
-70.122162
-69.028465
-69.497192
-69.965919
-69.497192
-69.34095
-69.497192
-69.34095
-69.809677
-69.653435
-69.653435
-69.497192
-69.809677
-70.122162
-68.872223
-68.872223
-69.653435
-69.653435
-69.653435
-69.34095
-69.34095
-69.34095
-69.653435
-69.809677
-69.653435
-69.184708
-69.653435
-69.653435
-69.34095
-69.497192
-69.809677
-69.34095
-69.34095
-69.653435
-70.122162
-69.497192
-69.497192
-69.653435
-69.497192
-69.34095
-69.184708
-70.122162
-69.809677
-70.122162
-69.497192
-69.809677
-69.965919
-69.653435
-69.809677
-70.278404
-70.122162
-69.809677
-69.809677
-70.122162
-70.122162
-70.122162
-69.809677
-70.434647
-70.434647
-70.434647
-70.434647
-70.434647
-70.590889
-70.747131
-70.747131
-70.747131
-71.059616
-70.903374
-71.059616
-70.903374
-71.059616
-70.590889
-71.215858
-71.059616
-71.059616
-71.215858
-71.059616
-71.215858
-71.372101
-70.590889
-70.903374
-70.903374
-70.747131
-70.903374
-71.528343
-70.903374
-70.903374
-70.747131
-70.747131
-70.747131
-71.059616
-70.590889
-70.278404
-70.903374
-70.434647
-70.278404
-70.590889
-70.278404
-69.809677
-70.278404
-70.122162
-69.965919
-70.278404
-70.122162
-70.122162
-69.653435
-70.278404
-69.809677
-70.122162
-69.497192
-69.809677
-69.653435
-69.965919
-69.965919
-69.965919
-69.809677
-70.122162
-69.809677
-69.965919
-69.809677
-69.653435
-69.809677
-70.122162
-69.653435
-69.965919
-69.809677
-69.809677
-69.809677
-69.34095
-70.278404
-70.278404
-70.278404
-69.809677
-69.965919
-70.434647
-70.122162
-70.278404
-70.434647
-70.278404
-69.809677
-70.122162
-70.434647
-70.747131
-70.434647
-70.278404
-70.434647
-70.122162
-70.278404
-69.809677
-69.965919
-70.278404
-70.434647
-69.809677
-70.278404
-70.434647
-69.653435
-69.809677
-70.122162
-70.278404
-70.278404
-69.809677
-69.809677
-69.809677
-69.497192
-70.122162
-69.34095
-69.653435
-69.965919
-69.653435
-69.497192
-69.809677
-70.278404
-70.590889
-70.122162
-70.122162
-70.122162
-70.122162
-69.965919
-70.278404
-70.590889
-70.278404
-69.965919
-70.122162
-70.434647
-69.965919
-70.903374
-70.434647
-70.122162
-69.809677
-70.747131
-70.747131
-70.278404
-70.434647
-71.215858
-69.965919
-70.434647
-70.434647
-70.434647
-70.434647
-70.278404
-70.747131
-69.809677
-69.965919
-70.747131
-69.965919
-70.434647
-70.278404
-69.965919
-69.809677
-70.747131
-71.215858
-70.122162
-70.434647
-70.747131
-70.590889
-70.434647
-70.590889
-70.434647
-70.122162
-70.434647
-69.809677
-70.122162
-70.122162
-70.903374
-69.809677
-70.278404
-70.278404
-70.278404
-70.278404
-69.809677
-70.122162
-70.122162
-69.965919
-70.122162
-70.122162
-69.809677
-70.122162
-70.122162
-69.809677
-70.122162
-70.122162
-70.278404
-70.278404
-69.809677
-69.965919
-70.122162
-69.809677
-69.809677
-70.278404
-70.434647
-70.122162
-69.809677
-69.965919
-69.809677
-69.965919
-69.965919
-69.965919
-70.122162
-70.122162
-70.278404
-70.122162
-70.278404
-70.122162
-70.434647
-70.590889
-70.278404
-70.747131
-70.590889
-70.590889
-70.122162
-70.122162
-70.434647
-70.590889
-70.903374
-70.434647
-70.278404
-70.434647
-70.278404
-70.434647
-70.903374
-70.590889
-70.590889
-70.903374
-70.278404
-70.434647
-70.434647
-70.278404
-70.434647
-70.122162
-69.965919
-70.434647
-70.122162
-69.809677
-69.653435
-70.122162
-69.809677
-69.497192
-69.809677
-69.497192
-69.497192
-69.653435
-69.028465
-69.34095
-69.34095
-68.872223
-69.34095
-69.184708
-69.497192
-69.184708
-69.028465
-68.872223
-69.184708
-68.872223
-69.028465
-69.028465
-69.34095
-68.872223
-69.028465
-68.715981
-68.872223
-68.715981
-68.559738
-69.028465
-69.028465
-68.872223
-69.028465
-68.872223
-68.872223
-69.028465
-69.184708
-68.559738
-68.872223
-69.028465
-69.497192
-69.028465
-68.872223
-69.184708
-69.34095
-68.872223
-69.184708
-69.34095
-69.653435
-69.028465
-69.34095
-69.028465
-69.184708
-69.028465
-68.715981
-69.184708
-69.34095
-68.872223
-68.715981
-69.497192
-69.184708
-69.028465
-69.184708
-69.028465
-68.715981
-69.184708
-68.715981
-68.715981
-69.34095
-68.715981
-68.715981
-69.028465
-69.34095
-69.028465
-69.653435
-68.715981
-69.028465
-69.028465
-69.184708
-68.872223
-69.184708
-68.559738
-69.028465
-69.184708
-69.34095
-69.028465
-69.34095
-69.184708
-69.809677
-69.809677
-70.122162
-69.028465
-70.122162
-69.653435
-69.653435
-70.434647
-69.184708
-69.809677
-69.809677
-69.497192
-69.653435
-69.653435
-69.965919
-69.653435
-69.34095
-69.497192
-69.965919
-69.809677
-69.965919
-69.497192
-69.653435
-69.497192
-70.122162
-70.122162
-69.653435
-69.809677
-69.653435
-70.122162
-69.809677
-69.809677
-70.122162
-70.122162
-69.965919
-69.809677
-70.122162
-70.122162
-69.965919
-70.434647
-70.278404
-70.122162
-70.590889
-70.122162
-70.590889
-70.434647
-70.590889
-70.590889
-70.278404
-70.122162
-70.122162
-70.434647
-70.590889
-69.809677
-70.122162
-70.590889
-70.590889
-70.590889
-70.590889
-70.747131
-70.590889
-70.747131
-70.747131
-70.590889
-70.434647
-70.590889
-70.590889
-70.590889
-70.747131
-70.434647
-70.434647
-71.215858
-70.434647
-70.590889
-71.059616
-70.903374
-70.747131
-70.903374
-70.747131
-70.903374
-71.059616
-70.903374
-70.903374
-71.215858
-71.059616
-70.747131
-70.903374
-71.059616
-71.059616
-71.215858
-70.903374
-70.903374
-71.215858
-71.059616
-70.903374
-70.747131
-70.903374
-70.434647
-70.590889
-70.278404
-70.747131
-70.434647
-70.747131
-70.434647
-70.434647
-70.434647
-70.122162
-70.122162
-70.122162
-70.278404
-70.278404
-70.434647
-70.122162
-70.122162
-70.590889
-69.809677
-69.965919
-70.278404
-70.434647
-69.965919
-70.590889
-70.122162
-70.278404
-70.590889
-70.278404
-70.590889
-70.122162
-70.278404
-70.122162
-70.278404
-70.122162
-69.965919
-70.122162
-70.278404
-70.122162
-69.965919
-69.965919
-69.809677
-69.653435
-69.809677
-69.965919
-69.497192
-69.184708
-69.34095
-69.34095
-69.809677
-69.184708
-69.028465
-69.653435
-69.653435
-69.184708
-69.34095
-69.34095
-69.34095
-69.184708
-69.028465
-68.872223
-69.497192
-69.184708
-69.028465
-69.497192
-69.184708
-69.34095
-69.34095
-69.184708
-69.184708
-69.653435
-69.184708
-69.028465
-69.184708
-69.184708
-69.34095
-69.028465
-69.34095
-69.497192
-69.34095
-69.34095
-69.653435
-69.34095
-68.872223
-69.028465
-69.653435
-69.34095
-69.184708
-69.809677
-69.965919
-69.809677
-68.872223
-69.497192
-69.653435
-70.278404
-69.809677
-69.028465
-68.872223
-69.34095
-69.653435
-69.809677
-69.497192
-69.497192
-69.653435
-69.653435
-69.34095
-69.028465
-68.715981
-69.184708
-69.34095
-68.559738
-69.184708
-68.403496
-69.184708
-68.872223
-69.34095
-69.028465
-68.559738
-68.559738
-68.715981
-69.028465
-68.715981
-68.872223
-68.872223
-68.403496
-69.34095
-69.184708
-69.028465
-69.34095
-69.028465
-68.403496
-69.184708
-68.403496
-68.715981
-68.559738
-68.872223
-68.559738
-68.872223
-69.184708
-68.715981
-69.184708
-69.028465
-69.184708
-68.247253
-69.34095
-68.872223
-69.028465
-68.872223
-68.715981
-69.028465
-69.184708
-69.34095
-68.559738
-69.184708
-69.028465
-68.872223
-68.872223
-68.872223
-69.184708
-68.715981
-68.872223
-68.715981
-68.715981
-68.872223
-68.559738
-68.872223
-68.715981
-68.872223
-69.34095
-68.559738
-69.028465
-69.184708
-68.872223
-68.872223
-69.028465
-69.028465
-68.872223
-69.497192
-68.872223
-68.715981
-68.403496
-69.028465
-68.872223
-68.715981
-69.028465
-68.715981
-68.872223
-69.028465
-68.872223
-68.872223
-69.028465
-68.715981
-69.028465
-69.028465
-69.34095
-69.184708
-68.872223
-69.34095
-69.028465
-69.184708
-69.34095
-69.184708
-69.184708
-69.34095
-69.34095
-69.653435
-69.497192
-69.184708
-69.497192
-69.34095
-69.184708
-69.028465
-69.34095
-69.653435
-69.184708
-69.497192
-69.028465
-69.34095
-69.184708
-69.028465
-69.497192
-69.653435
-69.34095
-69.653435
-69.028465
-69.184708
-69.497192
-69.184708
-69.34095
-69.497192
-68.872223
-69.653435
-69.653435
-69.184708
-69.028465
-69.34095
-69.028465
-69.497192
-69.653435
-69.497192
-69.34095
-69.184708
-69.184708
-69.184708
-69.497192
-69.809677
-69.809677
-69.653435
-69.497192
-69.965919
-69.497192
-69.809677
-69.653435
-69.653435
-69.653435
-69.809677
-69.653435
-69.34095
-70.122162
-69.653435
-69.497192
-69.653435
-69.497192
-69.809677
-69.497192
-69.809677
-69.653435
-69.497192
-69.653435
-69.965919
-70.122162
-69.965919
-69.965919
-69.965919
-69.497192
-69.497192
-69.809677
-69.653435
-69.809677
-69.497192
-69.497192
-69.965919
-69.653435
-69.965919
-69.497192
-69.653435
-69.497192
-69.809677
-69.497192
-69.34095
-69.184708
-69.653435
-69.497192
-69.653435
-68.872223
-68.872223
-68.872223
-69.028465
-69.34095
-69.497192
-69.184708
-68.872223
-69.028465
-68.715981
-69.34095
-69.028465
-69.184708
-69.497192
-69.809677
-69.809677
-68.715981
-69.497192
-69.965919
-69.34095
-69.653435
-69.809677
-69.809677
-69.653435
-69.809677
-69.965919
-70.590889
-69.34095
-69.809677
-69.497192
-69.653435
-69.653435
-70.278404
-70.122162
-69.965919
-70.122162
-70.122162
-70.122162
-69.653435
-70.278404
-70.122162
-69.965919
-70.122162
-70.590889
-70.278404
-70.122162
-70.122162
-70.122162
-69.965919
-69.965919
-69.809677
-70.278404
-69.809677
-69.809677
-70.122162
-69.653435
-70.434647
-70.122162
-70.434647
-70.747131
-70.122162
-70.434647
-70.590889
-70.590889
-70.434647
-70.434647
-70.122162
-70.434647
-70.122162
-70.903374
-70.747131
-70.434647
-70.434647
-70.590889
-70.590889
-70.590889
-70.590889
-70.278404
-70.903374
-70.590889
-70.590889
-70.747131
-70.747131
-70.434647
-70.747131
-70.434647
-70.903374
-70.434647
-70.434647
-70.747131
-70.590889
-70.590889
-70.747131
-70.590889
-70.590889
-70.747131
-70.590889
-70.747131
-70.590889
-70.590889
-70.903374
-70.903374
-70.434647
-70.122162
-70.122162
-70.590889
-70.434647
-70.434647
-70.434647
-70.278404
-70.122162
-70.434647
-70.590889
-70.434647
-70.278404
-70.122162
-70.434647
-69.809677
-69.653435
-69.809677
-70.278404
-70.122162
-69.965919
-70.278404
-69.965919
-70.122162
-69.653435
-70.278404
-69.809677
-70.278404
-70.122162
-70.122162
-70.122162
-69.965919
-70.122162
-69.809677
-70.122162
-69.965919
-69.653435
-69.809677
-69.965919
-69.965919
-69.497192
-69.965919
-69.965919
-69.809677
-69.653435
-70.278404
-69.965919
-69.497192
-69.497192
-69.809677
-69.497192
-69.809677
-69.653435
-70.122162
-70.278404
-69.809677
-69.653435
-69.965919
-69.653435
-69.965919
-69.184708
-69.965919
-69.965919
-69.653435
-69.653435
-69.653435
-69.965919
-69.965919
-69.809677
-69.965919
-69.965919
-69.809677
-69.965919
-69.497192
-69.653435
-69.653435
-69.653435
-69.34095
-69.184708
-69.965919
-69.965919
-69.497192
-69.497192
-69.184708
-69.497192
-69.653435
-68.872223
-69.184708
-69.34095
-69.34095
-69.809677
-69.184708
-69.497192
-69.965919
-69.809677
-69.34095
-69.34095
-69.184708
-69.653435
-69.497192
-69.497192
-69.965919
-69.653435
-69.34095
-69.028465
-69.497192
-69.809677
-70.278404
-69.653435
-69.965919
-69.965919
-69.965919
-70.278404
-70.278404
-69.184708
-69.34095
-69.653435
-69.809677
-69.497192
-70.122162
-69.497192
-70.122162
-69.028465
-69.965919
-70.122162
-69.809677
-69.809677
-69.965919
-69.497192
-69.34095
-69.497192
-69.653435
-69.965919
-69.497192
-70.122162
-69.34095
-69.497192
-70.122162
-70.278404
-69.497192
-69.497192
-70.122162
-70.278404
-69.653435
-70.278404
-70.122162
-69.965919
-69.653435
-70.122162
-70.122162
-70.122162
-70.434647
-69.965919
-70.122162
-69.965919
-70.278404
-69.965919
-70.278404
-70.122162
-70.278404
-70.278404
-70.434647
-70.903374
-70.278404
-70.122162
-70.278404
-70.434647
-69.809677
-70.122162
-70.278404
-70.278404
-70.434647
-70.278404
-70.590889
-70.278404
-69.965919
-69.965919
-69.965919
-69.965919
-70.434647
-69.809677
-69.809677
-69.809677
-70.434647
-70.278404
-69.965919
-69.809677
-69.965919
-70.278404
-69.809677
-70.122162
-70.122162
-69.809677
-70.122162
-70.122162
-70.122162
-69.809677
-69.809677
-69.653435
-70.122162
-69.965919
-70.122162
-69.653435
-69.809677
-69.809677
-70.122162
-69.809677
-69.809677
-69.965919
-69.809677
-69.653435
-69.809677
-69.653435
-69.809677
-69.497192
-69.809677
-69.809677
-69.809677
-69.653435
-69.965919
-69.965919
-69.497192
-69.497192
-69.653435
-69.809677
-69.965919
-69.809677
-69.653435
-70.122162
-69.965919
-69.653435
-69.965919
-69.809677
-69.965919
-69.965919
-69.653435
-69.809677
-69.965919
-69.497192
-69.965919
-69.809677
-70.278404
-69.497192
-70.434647
-69.653435
-69.809677
-69.497192
-70.278404
-69.497192
-69.653435
-69.34095
-69.34095
-69.184708
-69.34095
-69.497192
-69.184708
-69.34095
-69.184708
-68.872223
-69.028465
-69.34095
-68.872223
-68.872223
-69.028465
-69.34095
-68.559738
-68.559738
-69.34095
-69.184708
-69.028465
-68.715981
-68.715981
-68.872223
-68.872223
-68.247253
-68.715981
-68.872223
-68.559738
-68.403496
-68.403496
-68.247253
-68.559738
-68.715981
-68.715981
-68.247253
-68.872223
-69.028465
-68.715981
-68.715981
-68.715981
-68.872223
-68.559738
-69.34095
-68.872223
-68.715981
-68.559738
-68.559738
-69.184708
-68.247253
-68.247253
-69.34095
-68.715981
-69.184708
-69.184708
-68.872223
-68.872223
-69.965919
-69.653435
-69.497192
-69.653435
-69.34095
-69.184708
-69.497192
-69.809677
-70.278404
-69.965919
-70.122162
-69.184708
-70.122162
-69.965919
-69.34095
-70.122162
-69.653435
-70.122162
-69.809677
-70.590889
-70.122162
-70.278404
-70.590889
-70.122162
-70.122162
-69.809677
-69.497192
-70.122162
-70.278404
-69.809677
-69.965919
-69.497192
-70.590889
-70.747131
-69.965919
-70.590889
-70.278404
-70.278404
-70.434647
-70.434647
-70.903374
-70.434647
-70.434647
-71.215858
-70.122162
-70.278404
-70.747131
-70.434647
-70.903374
-70.590889
-71.528343
-70.903374
-70.903374
-70.903374
-70.903374
-70.747131
-70.747131
-70.434647
-70.747131
-71.215858
-70.903374
-71.059616
-70.903374
-70.903374
-71.215858
-71.215858
-70.903374
-71.059616
-70.903374
-71.059616
-70.747131
-70.747131
-71.059616
-71.059616
-71.215858
-71.372101
-71.215858
-71.372101
-70.903374
-70.747131
-71.059616
-70.747131
-70.903374
-71.059616
-70.278404
-70.747131
-70.903374
-71.215858
-70.590889
-70.434647
-70.590889
-70.747131
-70.903374
-70.747131
-70.747131
-70.590889
-71.059616
-70.903374
-70.747131
-70.434647
-70.903374
-70.590889
-70.434647
-71.215858
-70.747131
-70.903374
-70.747131
-71.215858
-70.747131
-70.747131
-70.590889
-70.590889
-70.903374
-70.747131
-70.278404
-70.590889
-70.590889
-70.747131
-70.434647
-70.278404
-70.590889
-70.434647
-70.278404
-70.434647
-69.965919
-70.122162
-70.434647
-70.122162
-69.809677
-70.434647
-70.122162
-70.278404
-69.809677
-70.122162
-70.122162
-69.497192
-69.965919
-70.122162
-69.965919
-69.653435
-70.122162
-70.122162
-69.653435
-69.965919
-70.122162
-69.809677
-69.965919
-69.965919
-70.122162
-70.122162
-69.653435
-70.122162
-70.278404
-69.809677
-69.497192
-69.965919
-70.122162
-69.965919
-69.809677
-69.809677
-70.122162
-69.653435
-69.809677
-69.965919
-69.965919
-69.965919
-69.497192
-70.278404
-70.434647
-69.653435
-69.809677
-69.965919
-70.122162
-69.965919
-69.809677
-69.809677
-69.653435
-70.278404
-70.122162
-69.965919
-70.122162
-69.809677
-69.809677
-69.965919
-69.809677
-70.122162
-70.122162
-70.434647
-70.590889
-70.122162
-69.965919
-69.965919
-70.590889
-70.590889
-70.434647
-70.122162
-69.965919
-70.747131
-70.747131
-70.434647
-70.903374
-70.590889
-70.122162
-70.747131
-70.903374
-70.903374
-71.059616
-70.434647
-70.590889
-70.590889
-71.059616
-70.747131
-70.122162
-70.434647
-71.059616
-70.278404
-70.747131
-70.903374
-70.590889
-70.903374
-71.059616
-70.590889
-70.590889
-70.278404
-70.747131
-70.590889
-70.903374
-71.684586
-70.903374
-70.903374
-71.215858
-71.372101
-71.215858
-70.747131
-71.372101
-70.903374
-71.372101
-70.903374
-71.372101
-70.903374
-71.059616
-70.747131
-70.747131
-71.215858
-71.215858
-71.372101
-71.059616
-71.215858
-71.059616
-71.059616
-71.059616
-70.903374
-70.747131
-71.059616
-70.590889
-71.059616
-70.747131
-71.372101
-71.215858
-70.903374
-70.590889
-71.059616
-71.059616
-70.903374
-70.903374
-71.215858
-71.528343
-70.747131
-70.903374
-71.059616
-70.590889
-70.903374
-70.747131
-70.747131
-71.059616
-71.059616
-70.903374
-70.903374
-70.747131
-70.590889
-71.059616
-70.590889
-70.590889
-70.590889
-70.747131
-70.903374
-70.903374
-70.590889
-70.903374
-70.747131
-70.747131
-70.903374
-70.590889
-70.590889
-70.903374
-71.059616
-71.059616
-70.747131
-71.215858
-70.903374
-70.903374
-70.903374
-71.059616
-70.903374
-70.903374
-71.059616
-70.903374
-71.215858
-71.059616
-71.215858
-71.059616
-70.903374
-70.747131
-70.903374
-70.590889
-70.590889
-71.372101
-70.903374
-71.372101
-70.903374
-71.215858
-70.903374
-71.059616
-70.903374
-71.372101
-70.903374
-71.215858
-70.903374
-70.903374
-70.747131
-70.903374
-71.059616
-71.059616
-70.903374
-70.590889
-70.903374
-70.903374
-70.903374
-71.059616
-70.122162
-71.215858
-70.122162
-70.903374
-71.059616
-70.903374
-70.122162
-70.747131
-70.747131
-70.747131
-70.590889
-70.590889
-71.059616
-70.590889
-70.747131
-70.434647
-70.747131
-70.903374
-70.747131
-70.590889
-70.903374
-70.590889
-70.278404
-70.903374
-70.747131
-70.434647
-70.590889
-70.122162
-70.903374
-70.434647
-70.278404
-70.278404
-70.278404
-70.590889
-70.434647
-70.278404
-70.434647
-70.590889
-70.122162
-70.122162
-70.434647
-70.590889
-70.122162
-70.122162
-70.590889
-70.434647
-70.122162
-70.590889
-70.278404
-70.278404
-70.434647
-70.590889
-70.903374
-70.590889
-70.747131
-70.278404
-70.122162
-70.590889
-70.590889
-69.965919
-70.590889
-69.965919
-70.122162
-69.809677
-69.809677
-70.590889
-70.434647
-70.434647
-70.434647
-70.747131
-70.434647
-70.122162
-70.747131
-70.278404
-70.434647
-69.965919
-69.653435
-70.590889
-70.590889
-70.434647
-70.122162
-70.434647
-70.590889
-70.903374
-69.653435
-69.965919
-69.497192
-70.122162
-70.434647
-69.809677
-70.122162
-70.278404
-70.434647
-69.965919
-70.122162
-70.122162
-70.278404
-70.122162
-70.278404
-70.903374
-69.809677
-70.122162
-69.809677
-69.809677
-70.122162
-70.590889
-70.278404
-69.965919
-70.278404
-70.122162
-70.590889
-69.653435
-70.122162
-70.590889
-69.653435
-69.809677
-69.965919
-69.809677
-70.122162
-70.122162
-69.965919
-70.278404
-70.590889
-69.965919
-70.122162
-69.965919
-70.122162
-70.122162
-69.653435
-70.434647
-70.747131
-70.278404
-70.590889
-70.278404
-70.434647
-70.434647
-70.278404
-70.434647
-70.590889
-70.903374
-70.747131
-70.590889
-70.903374
-71.059616
-70.903374
-71.215858
-70.903374
-70.903374
-71.372101
-71.059616
-71.059616
-71.059616
-70.903374
-71.372101
-71.372101
-71.372101
-70.903374
-70.747131
-71.372101
-71.059616
-71.215858
-71.059616
-71.059616
-71.059616
-70.903374
-71.059616
-70.747131
-70.747131
-70.590889
-70.903374
-71.059616
-70.747131
-70.590889
-70.590889
-70.122162
-70.590889
-70.122162
-70.278404
-70.434647
-70.590889
-70.434647
-70.122162
-70.278404
-70.278404
-69.809677
-69.809677
-69.809677
-70.278404
-70.278404
-69.965919
-70.122162
-70.278404
-69.809677
-69.809677
-70.122162
-69.965919
-70.434647
-70.122162
-69.965919
-70.278404
-70.122162
-69.965919
-70.278404
-70.122162
-70.122162
-70.122162
-70.434647
-70.434647
-70.434647
-70.122162
-70.590889
-70.434647
-70.434647
-70.747131
-70.278404
-70.590889
-70.434647
-70.590889
-70.278404
-70.747131
-70.434647
-70.903374
-70.590889
-70.590889
-70.278404
-70.434647
-70.590889
-70.434647
-70.747131
-70.278404
-70.590889
-70.278404
-70.122162
-70.278404
-70.122162
-69.965919
-69.809677
-69.809677
-69.809677
-70.122162
-69.653435
-69.653435
-69.497192
-69.497192
-69.809677
-69.653435
-69.653435
-69.497192
-69.497192
-69.809677
-70.122162
-69.184708
-69.653435
-69.965919
-69.809677
-69.653435
-69.497192
-69.653435
-70.278404
-70.590889
-70.278404
-69.497192
-69.809677
-70.122162
-69.965919
-69.497192
-69.34095
-70.278404
-70.122162
-70.122162
-70.278404
-70.122162
-70.122162
-70.122162
-70.278404
-70.590889
-70.434647
-69.809677
-70.122162
-70.590889
-69.809677
-70.122162
-70.278404
-70.590889
-70.434647
-70.590889
-70.590889
-70.278404
-70.278404
-70.747131
-70.122162
-70.434647
-70.590889
-70.590889
-70.747131
-70.590889
-70.278404
-70.590889
-70.590889
-70.747131
-70.903374
-70.747131
-69.965919
-70.434647
-70.903374
-70.434647
-70.590889
-70.590889
-71.059616
-70.747131
-70.434647
-70.590889
-70.434647
-70.590889
-70.903374
-70.903374
-70.590889
-70.122162
-70.747131
-70.903374
-70.747131
-70.278404
-70.590889
-70.747131
-70.903374
-70.747131
-70.903374
-70.747131
-70.590889
-70.903374
-70.434647
-70.747131
-70.903374
-70.434647
-70.747131
-70.903374
-70.903374
-71.059616
-70.903374
-70.434647
-70.434647
-70.747131
-70.747131
-70.590889
-70.590889
-70.590889
-70.590889
-70.434647
-70.590889
-70.434647
-70.590889
-71.059616
-70.590889
-71.059616
-70.903374
-70.590889
-70.434647
-70.434647
-70.434647
-70.434647
-70.434647
-70.747131
-70.590889
-70.747131
-70.747131
-70.590889
-70.747131
-70.590889
-70.747131
-70.278404
-70.590889
-70.122162
-70.590889
-70.434647
-70.747131
-70.278404
-70.122162
-70.278404
-70.590889
-70.590889
-70.434647
-70.590889
-70.122162
-70.122162
-70.122162
-69.809677
-69.965919
-70.122162
-70.122162
-69.809677
-69.965919
-70.122162
-69.965919
-69.965919
-69.965919
-70.278404
-69.809677
-69.653435
-69.965919
-70.122162
-69.965919
-69.653435
-70.122162
-70.122162
-69.497192
-70.122162
-70.122162
-70.122162
-70.122162
-70.278404
-70.122162
-69.965919
-69.965919
-70.122162
-70.278404
-69.809677
-70.122162
-70.122162
-70.122162
-69.809677
-70.278404
-70.278404
-70.122162
-70.122162
-70.278404
-70.122162
-69.809677
-69.965919
-70.278404
-70.122162
-70.278404
-69.653435
-70.278404
-70.434647
-69.809677
-69.653435
-69.965919
-69.965919
-69.965919
-69.809677
-70.122162
-69.653435
-70.122162
-69.809677
-69.965919
-69.809677
-69.809677
-69.965919
-70.122162
-69.497192
-69.809677
-70.278404
-69.809677
-69.497192
-69.653435
-69.809677
-69.34095
-69.965919
-69.497192
-69.184708
-69.809677
-69.809677
-69.653435
-70.278404
-70.122162
-69.809677
-70.122162
-69.965919
-70.122162
-69.34095
-68.872223
-69.809677
-69.809677
-69.184708
-69.809677
-69.809677
-70.122162
-68.872223
-69.809677
-69.809677
-70.122162
-68.872223
-69.965919
-69.34095
-69.653435
-69.497192
-69.809677
-69.184708
-69.184708
-69.184708
-69.184708
-69.184708
-69.497192
-69.497192
-69.184708
-68.872223
-69.34095
-69.653435
-69.184708
-68.715981
-69.653435
-69.653435
-69.028465
-69.653435
-69.34095
-69.028465
-69.653435
-69.497192
-69.965919
-69.497192
-69.809677
-69.965919
-69.809677
-69.653435
-69.497192
-69.497192
-69.809677
-69.497192
-69.965919
-69.965919
-69.653435
-69.965919
-69.965919
-69.809677
-69.965919
-69.497192
-70.278404
-70.278404
-69.965919
-69.809677
-69.809677
-70.122162
-70.122162
-69.809677
-70.122162
-70.122162
-70.278404
-70.122162
-70.122162
-70.122162
-70.434647
-70.590889
-70.278404
-70.122162
-70.434647
-70.747131
-70.278404
-70.278404
-70.434647
-70.122162
-70.434647
-70.122162
-70.434647
-70.122162
-70.590889
-70.434647
-70.278404
-70.122162
-70.434647
-70.434647
-70.278404
-70.434647
-70.434647
-70.434647
-70.590889
-70.590889
-70.590889
-70.590889
-70.122162
-70.122162
-70.590889
-70.903374
-70.747131
-70.590889
-70.747131
-70.278404
-70.590889
-70.434647
-70.747131
-70.590889
-70.122162
-70.590889
-70.747131
-70.590889
-70.434647
-70.747131
-70.122162
-70.122162
-70.903374
-70.122162
-70.903374
-70.278404
-70.122162
-70.434647
-69.809677
-70.122162
-69.965919
-69.809677
-69.809677
-69.809677
-69.653435
-69.653435
-69.497192
-69.809677
-69.497192
-69.809677
-69.497192
-69.653435
-69.028465
-69.809677
-69.497192
-69.653435
-69.653435
-69.965919
-69.653435
-69.653435
-69.497192
-69.653435
-69.809677
-69.184708
-69.809677
-69.965919
-69.497192
-69.497192
-69.34095
-69.809677
-69.965919
-69.184708
-69.653435
-69.653435
-69.653435
-69.34095
-69.653435
-69.653435
-69.653435
-69.34095
-69.497192
-69.653435
-69.653435
-69.34095
-69.34095
-69.184708
-69.653435
-69.653435
-69.497192
-69.028465
-69.34095
-69.809677
-69.34095
-69.497192
-69.34095
-69.653435
-69.497192
-69.184708
-69.653435
-69.028465
-69.809677
-69.184708
-69.965919
-69.653435
-69.653435
-69.497192
-69.809677
-69.965919
-69.653435
-69.809677
-69.965919
-70.122162
-70.122162
-69.809677
-69.028465
-69.653435
-70.278404
-70.278404
-70.278404
-70.278404
-70.122162
-70.590889
-69.809677
-69.965919
-69.809677
-69.809677
-70.122162
-69.497192
-69.809677
-70.122162
-69.809677
-70.590889
-69.965919
-69.809677
-69.965919
-70.122162
-69.653435
-69.809677
-70.434647
-70.434647
-70.434647
-70.278404
-69.809677
-70.122162
-70.903374
-70.747131
-70.122162
-69.809677
-70.590889
-70.278404
-70.747131
-70.434647
-70.590889
-70.122162
-70.122162
-70.278404
-70.122162
-70.434647
-70.434647
-70.590889
-70.434647
-70.590889
-70.590889
-70.747131
-70.747131
-70.590889
-70.122162
-70.434647
-70.122162
-70.434647
-70.434647
-70.122162
-70.278404
-70.434647
-70.747131
-70.278404
-70.747131
-70.434647
-70.278404
-70.278404
-71.215858
-70.434647
-70.903374
-70.747131
-70.903374
-70.747131
-70.903374
-70.434647
-71.059616
-70.903374
-71.215858
-70.903374
-70.747131
-71.059616
-70.903374
-70.903374
-70.747131
-71.059616
-71.372101
-71.059616
-71.528343
-71.059616
-71.059616
-70.903374
-71.215858
-71.215858
-71.215858
-71.059616
-71.059616
-70.903374
-70.747131
-70.903374
-70.747131
-70.903374
-70.747131
-70.903374
-71.372101
-71.528343
-71.215858
-71.059616
-71.215858
-71.059616
-71.215858
-71.059616
-71.059616
-70.747131
-70.903374
-70.903374
-71.215858
-70.903374
-70.747131
-70.903374
-70.122162
-70.122162
-70.903374
-70.590889
-70.122162
-70.903374
-70.434647
-70.434647
-70.434647
-70.434647
-70.434647
-70.590889
-71.059616
-70.590889
-70.434647
-70.903374
-70.747131
-70.747131
-70.903374
-70.903374
-70.434647
-71.059616
-70.590889
-70.903374
-70.903374
-70.747131
-70.747131
-71.059616
-71.215858
-70.590889
-70.903374
-71.372101
-70.903374
-71.372101
-70.903374
-71.215858
-70.903374
-70.903374
-70.747131
-71.059616
-70.903374
-70.747131
-71.059616
-70.903374
-71.528343
-71.215858
-70.903374
-71.059616
-71.059616
-70.434647
-70.590889
-70.747131
-70.903374
-70.903374
-70.903374
-70.590889
-70.747131
-71.215858
-70.747131
-70.434647
-70.434647
-70.747131
-71.059616
-70.747131
-70.590889
-70.590889
-70.590889
-70.122162
-71.215858
-70.434647
-70.590889
-70.590889
-70.434647
-70.747131
-70.434647
-70.122162
-69.965919
-70.903374
-71.059616
-70.903374
-70.122162
-69.965919
-70.903374
-70.747131
-70.747131
-70.590889
-69.965919
-69.653435
-69.809677
-70.590889
-70.278404
-69.965919
-70.278404
-70.434647
-70.903374
-70.903374
-70.122162
-70.590889
-70.747131
-70.434647
-70.747131
-70.122162
-70.590889
-71.059616
-70.747131
-70.903374
-70.747131
-70.278404
-71.059616
-71.059616
-71.059616
-70.590889
-70.434647
-70.434647
-70.590889
-71.059616
-71.059616
-70.278404
-70.903374
-70.278404
-70.434647
-70.434647
-70.278404
-70.590889
-70.590889
-70.590889
-70.903374
-70.278404
-70.903374
-70.590889
-70.903374
-70.747131
-70.747131
-70.122162
-71.059616
-70.903374
-70.903374
-70.590889
-70.590889
-70.903374
-70.434647
-70.434647
-70.434647
-70.903374
-70.590889
-70.434647
-70.747131
-70.747131
-71.215858
-70.747131
-70.590889
-70.747131
-70.903374
-70.747131
-70.747131
-70.747131
-70.122162
-70.278404
-70.590889
-69.965919
-70.122162
-70.278404
-70.122162
-70.122162
-70.278404
-70.278404
-70.122162
-70.122162
-70.434647
-69.653435
-69.965919
-70.122162
-70.590889
-70.122162
-69.809677
-70.434647
-70.122162
-70.590889
-70.590889
-70.122162
-70.590889
-70.122162
-70.590889
-70.590889
-70.434647
-70.434647
-70.434647
-70.590889
-70.903374
-70.747131
-70.590889
-70.434647
-70.278404
-70.747131
-71.059616
-70.590889
-70.278404
-70.122162
-70.278404
-70.434647
-70.590889
-70.434647
-70.434647
-70.278404
-70.278404
-69.809677
-70.278404
-70.122162
-70.278404
-70.122162
-69.965919
-69.965919
-70.122162
-70.278404
-70.278404
-69.965919
-70.278404
-69.809677
-70.122162
-69.809677
-69.965919
-69.809677
-70.278404
-69.965919
-70.122162
-69.653435
-69.653435
-70.122162
-69.965919
-70.278404
-70.122162
-69.809677
-69.809677
-69.809677
-69.965919
-69.965919
-70.122162
-70.434647
-69.965919
-69.809677
-69.965919
-70.278404
-70.278404
-70.278404
-70.434647
-69.809677
-70.278404
-70.278404
-69.965919
-69.809677
-70.122162
-70.122162
-70.278404
-70.122162
-70.278404
-70.122162
-70.122162
-70.434647
-70.122162
-70.122162
-70.434647
-70.278404
-70.122162
-70.434647
-69.965919
-69.809677
-70.122162
-69.809677
-69.965919
-69.809677
-69.809677
-70.122162
-70.122162
-69.965919
-70.122162
-70.122162
-69.809677
-70.278404
-69.497192
-70.278404
-69.809677
-70.278404
-70.278404
-70.590889
-70.122162
-70.434647
-69.809677
-70.122162
-70.278404
-70.434647
-70.590889
-70.434647
-70.278404
-70.278404
-69.809677
-69.184708
-69.809677
-70.278404
-69.653435
-69.809677
-70.434647
-69.653435
-69.809677
-69.809677
-69.965919
-69.965919
-69.965919
-69.965919
-70.278404
-69.34095
-70.434647
-70.278404
-69.184708
-69.653435
-69.965919
-69.809677
-69.809677
-70.278404
-69.34095
-69.497192
-69.653435
-69.809677
-69.497192
-69.653435
-69.497192
-70.278404
-69.653435
-69.809677
-69.497192
-69.965919
-69.809677
-69.653435
-69.653435
-70.278404
-69.653435
-69.34095
-69.653435
-69.965919
-70.122162
-69.809677
-70.278404
-69.965919
-69.653435
-69.497192
-69.809677
-69.965919
-69.653435
-69.965919
-70.122162
-70.122162
-69.653435
-69.965919
-70.122162
-70.122162
-70.590889
-70.278404
-69.965919
-70.590889
-70.278404
-70.278404
-69.809677
-70.122162
-70.122162
-70.122162
-70.122162
-70.122162
-70.122162
-70.434647
-70.590889
-70.122162
-69.965919
-70.122162
-69.497192
-70.747131
-70.122162
-70.122162
-69.965919
-70.434647
-70.122162
-69.965919
-70.122162
-70.122162
-70.122162
-70.122162
-70.434647
-70.590889
-70.590889
-70.590889
-70.278404
-70.122162
-70.434647
-70.590889
-70.590889
-70.747131
-70.590889
-70.590889
-70.434647
-70.747131
-70.434647
-70.434647
-70.903374
-70.903374
-70.590889
-70.747131
-70.590889
-70.590889
-70.434647
-70.590889
-70.747131
-71.059616
-71.059616
-70.590889
-70.590889
-71.215858
-70.122162
-70.747131
-70.590889
-70.747131
-70.590889
-70.122162
-70.590889
-70.278404
-70.590889
-70.122162
-70.590889
-69.965919
-70.590889
-70.122162
-70.590889
-70.278404
-69.965919
-70.434647
-69.653435
-69.809677
-70.122162
-70.122162
-69.809677
-69.965919
-70.122162
-69.809677
-69.809677
-69.809677
-69.965919
-69.809677
-69.965919
-69.653435
-69.184708
-69.965919
-69.497192
-69.653435
-69.653435
-69.809677
-69.653435
-69.809677
-69.497192
-69.653435
-69.497192
-69.028465
-69.34095
-69.497192
-69.497192
-69.34095
-69.653435
-69.653435
-69.497192
-69.497192
-69.653435
-69.497192
-69.34095
-69.34095
-69.653435
-69.497192
-68.715981
-69.184708
-68.872223
-69.497192
-69.497192
-68.715981
-68.715981
-68.559738
-69.028465
-69.184708
-68.247253
-69.184708
-69.34095
-69.497192
-69.028465
-68.247253
-69.028465
-69.653435
-69.497192
-69.34095
-69.34095
-69.34095
-69.184708
-69.184708
-69.497192
-69.028465
-68.872223
-69.184708
-69.497192
-69.028465
-69.497192
-68.715981
-69.653435
-68.715981
-69.34095
-69.34095
-69.653435
-69.34095
-68.872223
-69.184708
-68.872223
-68.715981
-68.872223
-68.872223
-68.872223
-68.247253
-69.028465
-68.559738
-69.028465
-69.184708
-69.028465
-68.715981
-69.028465
-68.872223
-68.715981
-69.028465
-68.872223
-69.028465
-68.872223
-68.715981
-68.715981
-69.497192
-69.34095
-68.872223
-69.028465
-68.872223
-69.184708
-69.028465
-69.028465
-69.028465
-69.184708
-69.028465
-69.184708
-69.184708
-69.184708
-69.028465
-69.34095
-69.653435
-69.34095
-69.34095
-69.653435
-69.809677
-69.653435
-69.34095
-69.34095
-69.809677
-69.809677
-70.122162
-69.497192
-69.965919
-70.434647
-70.278404
-70.434647
-70.122162
-70.278404
-70.278404
-70.278404
-70.434647
-70.434647
-70.122162
-70.434647
-70.590889
-70.590889
-70.122162
-70.278404
-70.434647
-70.747131
-70.590889
-70.903374
-69.965919
-70.278404
-70.590889
-70.590889
-70.590889
-70.278404
-70.122162
-70.590889
-70.122162
-70.434647
-70.434647
-69.965919
-70.434647
-70.278404
-70.278404
-70.434647
-69.965919
-70.122162
-70.278404
-70.278404
-70.122162
-69.965919
-70.278404
-70.590889
-70.278404
-70.122162
-70.122162
-69.809677
-69.965919
-70.278404
-69.809677
-69.809677
-69.965919
-70.122162
-70.278404
-70.278404
-70.122162
-69.965919
-70.122162
-70.122162
-69.809677
-69.809677
-70.590889
-70.122162
-70.278404
-69.653435
-70.590889
-70.122162
-70.278404
-70.122162
-70.434647
-70.434647
-70.434647
-70.590889
-70.434647
-70.278404
-70.122162
-70.434647
-70.590889
-70.278404
-70.278404
-69.965919
-70.278404
-70.434647
-70.122162
-70.590889
-70.434647
-70.434647
-69.965919
-70.278404
-70.122162
-70.122162
-70.434647
-70.278404
-70.122162
-70.434647
-70.278404
-69.965919
-70.122162
-70.590889
-70.122162
-70.434647
-70.434647
-69.653435
-70.434647
-70.590889
-71.059616
-70.434647
-70.590889
-70.122162
-70.747131
-70.747131
-70.434647
-70.434647
-70.434647
-70.278404
-70.590889
-69.809677
-70.590889
-70.903374
-70.590889
-70.590889
-70.590889
-70.278404
-69.653435
-70.278404
-70.278404
-70.278404
-70.903374
-70.590889
-70.434647
-70.278404
-69.497192
-69.809677
-69.184708
-69.497192
-69.653435
-69.809677
-70.122162
-69.497192
-69.184708
-69.653435
-69.653435
-69.653435
-69.809677
-69.809677
-69.028465
-69.809677
-69.184708
-69.34095
-69.497192
-69.34095
-68.559738
-68.715981
-68.559738
-68.872223
-69.34095
-68.559738
-68.872223
-68.872223
-68.559738
-69.497192
-68.872223
-68.872223
-68.872223
-69.028465
-69.497192
-69.028465
-69.028465
-69.184708
-69.028465
-69.497192
-69.184708
-69.184708
-69.653435
-69.184708
-69.184708
-69.497192
-69.809677
-69.497192
-69.809677
-69.809677
-69.965919
-69.497192
-69.809677
-69.653435
-70.122162
-69.965919
-70.278404
-69.965919
-69.965919
-69.965919
-70.122162
-70.122162
-70.278404
-70.122162
-69.965919
-70.278404
-70.278404
-70.590889
-70.278404
-70.747131
-70.590889
-70.122162
-70.434647
-69.809677
-70.590889
-70.122162
-70.278404
-69.965919
-69.965919
-70.434647
-70.122162
-70.434647
-70.122162
-70.278404
-70.122162
-70.278404
-70.122162
-70.122162
-70.590889
-70.278404
-70.278404
-70.278404
-70.122162
-70.747131
-70.434647
-69.965919
-70.434647
-70.122162
-70.590889
-70.590889
-70.278404
-69.965919
-70.278404
-70.122162
-69.965919
-69.809677
-69.965919
-69.653435
-70.278404
-70.122162
-69.965919
-69.965919
-69.809677
-69.653435
-69.653435
-69.653435
-70.122162
-69.653435
-69.653435
-69.809677
-69.809677
-69.497192
-69.497192
-69.809677
-69.809677
-69.809677
-69.965919
-69.34095
-69.965919
-69.965919
-69.809677
-69.34095
-69.809677
-69.809677
-70.122162
-69.809677
-69.809677
-70.278404
-69.965919
-69.809677
-69.809677
-69.965919
-69.653435
-69.809677
-69.965919
-69.965919
-70.122162
-70.122162
-70.278404
-69.965919
-69.965919
-70.122162
-69.809677
-69.809677
-69.653435
-69.809677
-69.965919
-69.809677
-69.653435
-69.653435
-70.122162
-69.653435
-69.809677
-69.497192
-69.653435
-69.965919
-70.122162
-69.809677
-69.809677
-70.122162
-69.809677
-69.965919
-69.965919
-70.590889
-70.122162
-70.122162
-69.965919
-70.122162
-70.278404
-69.809677
-69.809677
-70.122162
-69.809677
-70.122162
-70.122162
-69.965919
-70.122162
-69.965919
-70.278404
-69.965919
-70.122162
-70.122162
-70.278404
-70.903374
-70.278404
-69.809677
-70.278404
-70.590889
-70.590889
-70.434647
-70.122162
-70.278404
-70.590889
-70.122162
-70.434647
-70.122162
-70.434647
-70.747131
-70.434647
-70.590889
-70.434647
-70.434647
-70.590889
-70.590889
-70.590889
-70.122162
-70.747131
-71.215858
-71.059616
-70.122162
-70.903374
-70.434647
-70.590889
-69.809677
-70.590889
-70.122162
-70.590889
-70.278404
-70.590889
-70.122162
-69.809677
-70.434647
-70.590889
-70.278404
-69.497192
-70.434647
-69.809677
-70.434647
-69.965919
-69.965919
-69.809677
-69.653435
-70.590889
-69.809677
-70.122162
-70.434647
-69.965919
-69.965919
-69.184708
-70.122162
-69.184708
-69.809677
-69.497192
-69.497192
-69.497192
-69.653435
-69.653435
-69.184708
-69.809677
-69.653435
-69.653435
-69.184708
-69.497192
-69.497192
-69.184708
-69.184708
-69.497192
-69.184708
-69.497192
-69.34095
-69.184708
-69.497192
-69.653435
-69.497192
-69.34095
-69.965919
-69.653435
-69.34095
-69.653435
-69.184708
-69.653435
-69.809677
-69.809677
-69.809677
-69.497192
-69.497192
-69.653435
-69.809677
-69.809677
-69.184708
-69.809677
-69.497192
-69.809677
-69.497192
-69.653435
-69.653435
-69.34095
-69.809677
-69.184708
-69.34095
-69.34095
-69.653435
-69.497192
-69.653435
-69.809677
-69.184708
-69.184708
-69.184708
-69.653435
-69.34095
-69.34095
-69.653435
-69.653435
-69.497192
-68.872223
-69.653435
-69.34095
-68.872223
-69.34095
-69.653435
-69.34095
-69.34095
-69.028465
-69.653435
-69.028465
-69.028465
-69.34095
-69.184708
-69.184708
-69.653435
-69.028465
-68.872223
-69.184708
-69.028465
-69.184708
-69.028465
-69.497192
-69.34095
-68.715981
-68.872223
-69.184708
-68.872223
-69.184708
-69.497192
-69.028465
-69.184708
-69.34095
-69.34095
-69.653435
-69.34095
-69.497192
-69.184708
-69.184708
-69.497192
-69.34095
-69.653435
-69.653435
-69.653435
-69.653435
-69.497192
-69.653435
-69.653435
-69.34095
-69.809677
-70.122162
-69.653435
-69.653435
-69.653435
-69.653435
-70.278404
-69.653435
-69.34095
-69.965919
-69.809677
-69.965919
-69.497192
-69.497192
-69.965919
-69.809677
-70.122162
-69.497192
-69.809677
-70.122162
-69.653435
-70.122162
-69.653435
-69.965919
-69.653435
-70.278404
-70.122162
-69.965919
-69.809677
-70.434647
-70.122162
-69.497192
-69.965919
-69.965919
-69.965919
-69.809677
-69.34095
-70.278404
-70.122162
-70.122162
-70.434647
-69.965919
-70.122162
-70.434647
-70.278404
-70.278404
-70.122162
-69.497192
-70.122162
-70.590889
-69.965919
-70.434647
-70.590889
-70.122162
-70.278404
-70.122162
-70.122162
-69.809677
-69.809677
-70.278404
-70.590889
-70.434647
-70.122162
-69.965919
-70.122162
-70.903374
-70.278404
-70.747131
-70.747131
-70.903374
-70.122162
-71.059616
-70.278404
-70.122162
-70.903374
-70.747131
-70.903374
-70.278404
-70.747131
-70.903374
-70.122162
-70.434647
-70.903374
-70.903374
-70.434647
-70.278404
-70.590889
-70.903374
-70.278404
-70.434647
-70.590889
-70.434647
-70.122162
-69.965919
-70.590889
-70.122162
-70.122162
-70.278404
-70.590889
-70.122162
-70.434647
-70.278404
-70.122162
-70.747131
-70.122162
-70.122162
-69.809677
-70.590889
-69.965919
-70.122162
-70.122162
-70.122162
-70.434647
-70.434647
-70.278404
-70.122162
-70.122162
-70.278404
-70.278404
-70.122162
-69.965919
-69.965919
-70.122162
-70.122162
-69.653435
-70.278404
-69.809677
-69.809677
-70.434647
-70.122162
-70.122162
-70.122162
-70.278404
-70.278404
-70.434647
-70.278404
-70.278404
-69.965919
-70.278404
-70.278404
-70.590889
-70.434647
-70.122162
-70.434647
-69.809677
-69.809677
-70.122162
-69.809677
-69.809677
-70.122162
-69.965919
-69.809677
-69.653435
-69.809677
-69.34095
-69.653435
-69.653435
-69.653435
-69.497192
-69.497192
-69.653435
-69.653435
-69.653435
-69.497192
-69.809677
-69.653435
-69.653435
-69.809677
-69.497192
-69.809677
-69.965919
-69.809677
-70.122162
-69.965919
-69.965919
-69.497192
-69.497192
-69.653435
-70.122162
-69.497192
-69.497192
-69.653435
-69.497192
-69.184708
-69.184708
-69.497192
-69.34095
-68.715981
-69.34095
-69.028465
-68.872223
-68.403496
-68.872223
-69.184708
-68.872223
-68.715981
-69.028465
-68.559738
-68.403496
-68.247253
-69.028465
-68.559738
-68.559738
-68.715981
-68.247253
-68.559738
-68.403496
-68.559738
-68.872223
-68.559738
-68.559738
-68.872223
-68.872223
-68.715981
-69.34095
-69.028465
-69.028465
-69.028465
-69.653435
-69.653435
-69.184708
-69.653435
-69.653435
-69.497192
-70.434647
-69.184708
-69.653435
-69.34095
-69.809677
-69.965919
-69.497192
-69.809677
-69.497192
-69.809677
-69.184708
-69.497192
-69.34095
-69.653435
-69.965919
-69.809677
-69.809677
-69.809677
-69.653435
-69.34095
-69.34095
-69.184708
-69.653435
-70.434647
-70.590889
-70.122162
-69.497192
-70.590889
-70.590889
-69.184708
-70.278404
-69.653435
-70.278404
-70.122162
-69.497192
-69.497192
-69.809677
-70.590889
-70.122162
-69.965919
-69.653435
-69.965919
-69.497192
-69.809677
-69.653435
-69.653435
-69.497192
-69.653435
-69.809677
-69.653435
-69.34095
-70.278404
-69.653435
-69.497192
-69.809677
-69.184708
-69.653435
-69.653435
-69.809677
-69.965919
-69.653435
-69.34095
-69.34095
-69.653435
-69.653435
-69.34095
-69.34095
-69.497192
-69.34095
-69.34095
-69.34095
-69.184708
-69.34095
-69.34095
-69.497192
-69.34095
-68.872223
-69.34095
-69.184708
-69.028465
-69.184708
-69.184708
-68.715981
-69.028465
-69.34095
-69.184708
-69.028465
-69.028465
-69.184708
-69.028465
-69.653435
-68.872223
-69.028465
-68.872223
-68.872223
-68.872223
-69.028465
-68.872223
-68.872223
-69.184708
-69.028465
-68.559738
-68.715981
-68.872223
-69.028465
-68.872223
-69.028465
-68.715981
-69.497192
-69.184708
-68.715981
-68.872223
-69.028465
-68.872223
-68.872223
-69.653435
-69.028465
-69.028465
-68.872223
-69.184708
-68.715981
-69.497192
-69.497192
-69.184708
-68.872223
-69.184708
-69.653435
-69.028465
-69.497192
-69.34095
-69.184708
-69.34095
-69.028465
-69.497192
-69.184708
-68.872223
-69.34095
-69.653435
-69.653435
-69.184708
-69.653435
-69.809677
-69.184708
-69.965919
-69.34095
-69.653435
-69.497192
-69.809677
-69.809677
-69.497192
-69.497192
-69.497192
-69.809677
-69.653435
-69.809677
-69.497192
-69.653435
-69.809677
-69.965919
-69.965919
-69.965919
-69.965919
-69.965919
-69.965919
-69.809677
-69.809677
-69.809677
-69.809677
-69.809677
-69.809677
-70.122162
-69.653435
-70.122162
-69.809677
-70.122162
-69.965919
-69.809677
-69.809677
-69.965919
-69.809677
-69.965919
-69.497192
-70.122162
-69.809677
-69.809677
-69.809677
-69.809677
-69.965919
-69.965919
-69.809677
-69.497192
-69.965919
-69.965919
-69.653435
-70.278404
-69.497192
-69.965919
-69.965919
-69.653435
-69.184708
-69.809677
-69.809677
-69.809677
-69.653435
-69.497192
-69.965919
-69.653435
-69.653435
-69.653435
-69.497192
-69.653435
-69.028465
-69.184708
-69.34095
-68.872223
-68.872223
-69.028465
-69.497192
-69.497192
-69.653435
-69.184708
-69.184708
-68.872223
-69.497192
-69.34095
-69.653435
-69.653435
-69.34095
-69.184708
-69.965919
-69.497192
-69.653435
-69.965919
-69.653435
-69.809677
-69.809677
-70.122162
-69.34095
-69.653435
-70.434647
-69.34095
-69.653435
-70.278404
-69.809677
-69.653435
-69.809677
-70.122162
-70.122162
-69.965919
-69.184708
-70.122162
-69.965919
-70.278404
-70.278404
-70.122162
-70.278404
-69.965919
-70.278404
-69.809677
-70.278404
-70.122162
-70.122162
-69.965919
-70.434647
-69.965919
-70.278404
-70.278404
-69.653435
-69.965919
-69.809677
-69.809677
-69.809677
-69.809677
-69.965919
-69.653435
-69.965919
-69.809677
-69.34095
-69.809677
-70.122162
-69.653435
-69.809677
-70.278404
-69.965919
-69.809677
-69.809677
-69.809677
-69.965919
-69.965919
-69.809677
-69.965919
-69.965919
-69.653435
-70.278404
-69.653435
-69.809677
-69.809677
-69.809677
-69.965919
-69.497192
-69.965919
-69.653435
-69.965919
-69.809677
-69.497192
-69.497192
-69.809677
-69.965919
-69.965919
-69.653435
-69.809677
-69.653435
-69.965919
-70.122162
-69.809677
-69.497192
-69.965919
-69.497192
-69.965919
-69.653435
-69.497192
-69.653435
-69.809677
-69.34095
-69.809677
-69.809677
-69.497192
-69.653435
-69.497192
-69.653435
-69.653435
-69.653435
-69.965919
-69.965919
-69.653435
-69.653435
-69.965919
-69.809677
-69.809677
-70.122162
-69.653435
-69.653435
-70.278404
-70.278404
-69.965919
-70.278404
-70.278404
-70.122162
-70.434647
-70.278404
-70.278404
-70.434647
-70.278404
-70.747131
-70.590889
-70.278404
-70.434647
-70.278404
-70.278404
-70.122162
-70.434647
-70.590889
-70.122162
-70.434647
-70.590889
-70.122162
-70.122162
-70.278404
-70.122162
-70.278404
-70.278404
-69.965919
-70.434647
-70.434647
-70.278404
-70.278404
-70.278404
-70.122162
-70.278404
-70.122162
-70.122162
-70.278404
-70.434647
-70.590889
-70.278404
-70.590889
-70.590889
-69.809677
-70.122162
-70.278404
-70.122162
-70.122162
-70.590889
-70.278404
-70.434647
-70.434647
-70.122162
-70.278404
-70.434647
-69.965919
-70.122162
-70.590889
-70.122162
-70.122162
-69.965919
-70.590889
-69.965919
-70.122162
-70.122162
-69.653435
-69.497192
-69.497192
-70.278404
-69.497192
-69.34095
-69.028465
-68.872223
-70.122162
-69.965919
-69.653435
-69.497192
-69.497192
-69.028465
-69.653435
-69.184708
-68.872223
-69.653435
-69.965919
-70.590889
-70.278404
-69.34095
-69.965919
-70.122162
-69.965919
-70.122162
-69.965919
-69.965919
-70.122162
-70.278404
-70.434647
-70.747131
-69.965919
-70.122162
-69.965919
-69.809677
-70.434647
-70.434647
-69.497192
-70.278404
-70.278404
-70.278404
-70.590889
-70.122162
-70.747131
-70.122162
-70.434647
-70.747131
-70.590889
-70.590889
-70.590889
-70.590889
-70.590889
-69.965919
-70.434647
-70.122162
-70.434647
-70.747131
-70.590889
-70.590889
-71.059616
-70.747131
-71.059616
-70.903374
-71.215858
-71.059616
-71.215858
-71.059616
-70.747131
-70.747131
-70.747131
-71.215858
-71.215858
-71.059616
-70.903374
-71.528343
-71.528343
-71.372101
-70.747131
-71.215858
-70.747131
-71.059616
-71.215858
-70.903374
-70.903374
-71.059616
-70.903374
-70.747131
-71.059616
-71.059616
-71.059616
-70.903374
-70.590889
-70.747131
-70.747131
-70.903374
-71.059616
-71.059616
-70.903374
-70.747131
-71.215858
-71.059616
-71.059616
-70.903374
-70.903374
-71.215858
-70.903374
-70.903374
-70.747131
-70.434647
-70.903374
-71.372101
-71.215858
-71.059616
-71.059616
-70.903374
-70.903374
-70.903374
-70.434647
-71.215858
-70.903374
-70.590889
-71.215858
-70.590889
-70.590889
-70.747131
-70.434647
-70.278404
-70.747131
-70.434647
-70.590889
-70.747131
-70.434647
-70.434647
-70.434647
-70.903374
-70.903374
-70.434647
-70.434647
-70.903374
-70.590889
-70.434647
-70.903374
-70.278404
-70.278404
-70.434647
-70.903374
-70.278404
-70.590889
-70.590889
-70.903374
-70.278404
-70.278404
-69.809677
-70.122162
-70.278404
-70.122162
-70.590889
-70.122162
-70.122162
-70.278404
-70.122162
-70.590889
-70.122162
-70.122162
-69.965919
-69.809677
-69.965919
-69.965919
-70.278404
-70.278404
-69.497192
-69.809677
-70.278404
-69.809677
-69.809677
-69.809677
-70.278404
-70.278404
-69.965919
-69.809677
-70.122162
-70.278404
-69.965919
-70.122162
-69.653435
-70.122162
-70.590889
-69.965919
-70.278404
-70.122162
-70.590889
-70.278404
-70.278404
-70.278404
-70.278404
-70.122162
-70.434647
-70.590889
-69.965919
-70.122162
-70.434647
-70.590889
-70.903374
-70.434647
-70.122162
-70.434647
-70.903374
-70.590889
-70.747131
-69.965919
-70.434647
-71.215858
-71.059616
-70.747131
-70.903374
-70.590889
-70.903374
-70.903374
-70.903374
-70.434647
-70.278404
-70.434647
-70.903374
-70.747131
-70.122162
-70.903374
-70.590889
-70.903374
-70.903374
-70.590889
-70.278404
-69.965919
-70.434647
-70.747131
-70.434647
-70.590889
-70.434647
-69.965919
-70.903374
-70.590889
-70.747131
-70.903374
-70.590889
-70.278404
-70.434647
-70.278404
-70.747131
-70.747131
-70.122162
-70.278404
-70.590889
-70.122162
-70.903374
-70.434647
-70.590889
-70.434647
-70.122162
-70.434647
-70.903374
-70.434647
-70.903374
-70.747131
-70.747131
-70.434647
-70.278404
-70.747131
-70.903374
-70.590889
-70.590889
-71.059616
-70.434647
-70.747131
-70.903374
-70.903374
-70.747131
-70.903374
-70.747131
-70.747131
-70.903374
-70.903374
-70.747131
-70.903374
-71.059616
-71.528343
-70.903374
-70.903374
-70.903374
-71.372101
-71.215858
-70.903374
-71.372101
-71.059616
-71.372101
-71.528343
-71.528343
-71.215858
-71.059616
-71.059616
-71.215858
-71.372101
-71.059616
-71.840828
-71.372101
-71.528343
-71.215858
-71.215858
-71.215858
-71.059616
-71.059616
-71.059616
-70.903374
-71.059616
-71.372101
-71.059616
-70.747131
-71.059616
-71.059616
-70.590889
-70.747131
-70.590889
-70.903374
-70.278404
-70.434647
-70.590889
-70.590889
-70.747131
-70.590889
-70.278404
-70.590889
-70.122162
-69.965919
-70.278404
-70.122162
-69.497192
-69.965919
-69.809677
-69.653435
-69.653435
-70.122162
-69.965919
-69.497192
-70.122162
-69.965919
-69.809677
-69.497192
-70.278404
-69.809677
-69.809677
-69.809677
-70.434647
-69.809677
-70.122162
-70.278404
-70.122162
-69.965919
-70.278404
-69.965919
-70.122162
-70.122162
-70.122162
-70.590889
-70.122162
-70.122162
-70.434647
-70.434647
-70.434647
-70.590889
-70.747131
-70.903374
-70.747131
-70.903374
-70.434647
-70.278404
-70.590889
-70.747131
-70.434647
-70.590889
-70.590889
-70.434647
-70.122162
-70.747131
-70.903374
-70.122162
-70.590889
-70.122162
-70.590889
-70.903374
-70.590889
-70.747131
-70.434647
-70.747131
-70.590889
-70.434647
-70.434647
-69.965919
-70.590889
-70.278404
-70.278404
-70.122162
-70.434647
-70.278404
-69.965919
-70.278404
-69.965919
-69.809677
-69.653435
-70.278404
-70.278404
-69.965919
-69.653435
-69.965919
-69.965919
-69.653435
-69.497192
-69.34095
-69.653435
-69.497192
-69.653435
-69.965919
-69.653435
-69.34095
-69.965919
-70.122162
-70.590889
-69.34095
-70.122162
-69.965919
-69.965919
-70.122162
-69.809677
-69.809677
-70.590889
-70.278404
-70.590889
-70.122162
-69.809677
-69.809677
-70.434647
-69.809677
-69.965919
-69.809677
-70.122162
-70.122162
-69.965919
-70.434647
-70.278404
-70.122162
-71.059616
-70.747131
-69.809677
-70.122162
-70.590889
-70.434647
-70.590889
-70.278404
-70.590889
-70.122162
-70.590889
-70.590889
-70.747131
-70.903374
-70.434647
-70.747131
-70.903374
-69.965919
-70.590889
-70.747131
-70.747131
-70.903374
-70.278404
-70.747131
-70.903374
-70.278404
-70.434647
-70.434647
-70.122162
-69.965919
-70.122162
-70.122162
-70.122162
-69.809677
-69.653435
-69.653435
-69.653435
-69.965919
-69.34095
-69.653435
-69.497192
-69.653435
-69.497192
-69.184708
-69.34095
-69.028465
-69.184708
-69.184708
-69.184708
-69.34095
-69.184708
-69.34095
-69.497192
-69.34095
-69.028465
-69.028465
-69.028465
-69.028465
-68.872223
-69.028465
-68.559738
-68.715981
-69.34095
-68.872223
-68.872223
-68.715981
-68.559738
-68.559738
-69.028465
-68.715981
-68.715981
-68.715981
-68.403496
-68.247253
-68.403496
-69.028465
-68.403496
-68.403496
-68.715981
-68.559738
-68.247253
-68.247253
-68.715981
-68.403496
-68.403496
-68.872223
-68.559738
-68.247253
-68.872223
-68.872223
-68.715981
-69.028465
-69.028465
-68.559738
-69.028465
-69.34095
-68.715981
-69.653435
-69.34095
-69.184708
-69.184708
-69.184708
-69.497192
-69.184708
-69.497192
-69.497192
-69.653435
-69.497192
-69.497192
-69.965919
-69.653435
-69.809677
-69.34095
-70.122162
-69.653435
-69.184708
-69.965919
-69.653435
-69.965919
-69.653435
-69.809677
-69.809677
-69.34095
-69.34095
-69.653435
-69.809677
-69.653435
-69.497192
-69.184708
-69.497192
-68.872223
-69.34095
-69.184708
-69.34095
-69.184708
-69.184708
-68.872223
-69.028465
-69.028465
-68.872223
-69.028465
-68.715981
-68.872223
-69.028465
-68.559738
-68.715981
-68.872223
-69.184708
-68.715981
-68.247253
-69.184708
-68.559738
-69.028465
-68.872223
-69.653435
-68.872223
-68.715981
-69.028465
-69.653435
-69.34095
-69.028465
-68.872223
-68.715981
-68.715981
-68.247253
-68.559738
-69.497192
-69.497192
-69.184708
-69.184708
-68.872223
-68.559738
-68.872223
-68.715981
-68.872223
-69.184708
-69.653435
-69.028465
-68.872223
-69.34095
-69.028465
-68.872223
-69.34095
-68.872223
-69.028465
-69.184708
-68.872223
-68.872223
-69.028465
-69.809677
-68.715981
-69.653435
-69.809677
-69.028465
-69.809677
-69.028465
-68.872223
-69.028465
-69.809677
-69.497192
-69.028465
-69.184708
-69.028465
-69.028465
-68.872223
-68.715981
-69.028465
-69.028465
-68.872223
-69.028465
-68.715981
-68.559738
-68.559738
-68.715981
-69.34095
-68.559738
-68.872223
-68.403496
-68.715981
-68.715981
-68.559738
-68.403496
-68.559738
-68.559738
-68.403496
-68.403496
-68.872223
-68.715981
-68.247253
-68.247253
-68.091011
-68.247253
-68.559738
-68.403496
-68.247253
-68.715981
-68.403496
-68.247253
-68.247253
-68.247253
-68.247253
-68.247253
-68.247253
-68.403496
-68.559738
-68.247253
-68.091011
-68.247253
-68.403496
-68.247253
-68.403496
-68.403496
-68.247253
-67.934769
-68.403496
-68.403496
-68.091011
-67.778526
-68.091011
-68.091011
-68.559738
-68.403496
-68.403496
-68.247253
-68.091011
-68.247253
-68.403496
-68.091011
-68.403496
-68.091011
-68.091011
-68.091011
-67.934769
-68.247253
-68.091011
-67.778526
-67.622284
-68.403496
-68.091011
-67.934769
-68.247253
-67.934769
-67.778526
-68.247253
-67.778526
-68.247253
-68.403496
-68.715981
-68.091011
-68.091011
-68.247253
-68.403496
-68.403496
-68.247253
-69.028465
-68.091011
-68.247253
-68.559738
-68.247253
-68.247253
-68.091011
-68.247253
-68.247253
-67.778526
-68.247253
-68.247253
-67.622284
-67.778526
-67.778526
-67.934769
-67.466042
-67.778526
-67.466042
-67.466042
-67.778526
-67.778526
-67.622284
-67.466042
-67.622284
-67.622284
-67.309799
-67.778526
-67.466042
-67.466042
-67.309799
-67.153557
-67.153557
-67.309799
-67.309799
-67.466042
-67.466042
-67.466042
-67.153557
-67.309799
-67.309799
-67.466042
-67.153557
-67.153557
-66.997314
-66.841072
-67.153557
-67.153557
-67.153557
-66.68483
-67.153557
-67.153557
-67.153557
-67.153557
-66.841072
-67.466042
-67.153557
-66.997314
-67.153557
-67.153557
-67.622284
-67.153557
-67.622284
-67.622284
-67.309799
-67.466042
-68.091011
-67.622284
-67.153557
-67.934769
-68.091011
-68.403496
-68.247253
-67.778526
-67.153557
-66.997314
-67.778526
-68.091011
-68.247253
-67.622284
-67.778526
-67.622284
-68.091011
-66.841072
-67.622284
-67.778526
-68.247253
-67.309799
-67.778526
-67.309799
-68.091011
-67.622284
-67.934769
-67.309799
-67.622284
-67.622284
-67.466042
-68.091011
-67.622284
-68.403496
-68.403496
-68.247253
-68.247253
-67.778526
-68.247253
-68.247253
-69.028465
-68.715981
-68.247253
-68.715981
-68.403496
-68.872223
-68.715981
-68.559738
-68.559738
-68.872223
-68.247253
-68.559738
-69.028465
-68.872223
-68.559738
-68.559738
-69.184708
-68.559738
-68.247253
-69.028465
-68.715981
-68.715981
-68.403496
-68.403496
-68.559738
-68.247253
-67.622284
-68.247253
-68.091011
-67.778526
-67.934769
-68.091011
-67.622284
-67.622284
-67.778526
-67.622284
-67.309799
-67.466042
-67.309799
-67.153557
-66.997314
-67.466042
-67.309799
-67.466042
-67.153557
-67.466042
-67.309799
-66.997314
-66.997314
-66.841072
-67.466042
-67.153557
-67.153557
-67.153557
-66.997314
-66.997314
-67.309799
-67.153557
-67.309799
-67.153557
-66.997314
-67.153557
-66.997314
-66.997314
-66.997314
-66.841072
-67.153557
-67.309799
-67.153557
-67.309799
-67.153557
-67.153557
-66.997314
-67.153557
-67.934769
-67.622284
-67.309799
-67.622284
-67.622284
-68.091011
-67.309799
-67.778526
-67.778526
-68.247253
-68.091011
-68.091011
-68.091011
-67.934769
-67.466042
-68.247253
-68.091011
-67.778526
-68.091011
-67.934769
-68.403496
-68.091011
-67.778526
-67.622284
-67.934769
-68.403496
-67.934769
-68.091011
-67.934769
-68.091011
-68.091011
-68.247253
-67.934769
-67.934769
-67.622284
-68.247253
-67.778526
-67.309799
-67.778526
-67.934769
-67.466042
-67.466042
-67.466042
-67.622284
-67.309799
-67.466042
-67.778526
-67.466042
-67.466042
-67.778526
-67.622284
-67.622284
-67.466042
-67.309799
-67.622284
-67.466042
-67.309799
-66.997314
-67.309799
-67.778526
-67.466042
-67.309799
-67.778526
-67.309799
-67.622284
-67.622284
-67.309799
-67.622284
-67.778526
-67.466042
-67.309799
-68.091011
-68.091011
-67.622284
-67.466042
-67.622284
-67.778526
-67.622284
-67.622284
-68.091011
-68.091011
-67.934769
-67.934769
-68.559738
-68.091011
-68.091011
-68.247253
-67.778526
-68.403496
-68.403496
-68.403496
-68.872223
-69.028465
-68.403496
-68.715981
-68.715981
-68.247253
-68.247253
-68.247253
-68.715981
-68.872223
-68.872223
-68.559738
-69.028465
-68.403496
-67.934769
-68.872223
-69.34095
-68.872223
-69.028465
-69.184708
-68.715981
-69.34095
-68.247253
-69.184708
-68.872223
-68.715981
-68.872223
-69.184708
-69.184708
-68.872223
-68.403496
-69.028465
-69.028465
-69.653435
-69.028465
-68.715981
-68.559738
-68.247253
-68.715981
-68.872223
-69.028465
-68.559738
-68.872223
-68.403496
-68.559738
-68.559738
-68.715981
-69.028465
-68.872223
-68.403496
-68.403496
-68.247253
-68.559738
-69.028465
-68.872223
-69.028465
-69.184708
-68.715981
-68.872223
-69.028465
-69.184708
-68.872223
-68.403496
-68.872223
-68.872223
-69.184708
-68.872223
-69.028465
-69.028465
-69.184708
-69.184708
-68.872223
-69.653435
-69.497192
-69.34095
-69.184708
-69.184708
-69.809677
-69.184708
-69.653435
-69.497192
-69.497192
-69.653435
-69.809677
-69.497192
-69.34095
-69.965919
-69.497192
-69.965919
-69.497192
-69.497192
-69.497192
-69.809677
-69.497192
-69.184708
-69.497192
-69.497192
-69.497192
-69.184708
-69.028465
-69.34095
-68.872223
-69.184708
-69.653435
-69.34095
-69.184708
-69.028465
-69.184708
-68.872223
-69.653435
-69.028465
-68.872223
-69.028465
-69.028465
-69.34095
-68.872223
-68.715981
-68.872223
-69.028465
-68.559738
-68.715981
-68.403496
-68.559738
-68.403496
-68.403496
-68.715981
-68.872223
-68.247253
-68.403496
-68.247253
-68.559738
-68.559738
-68.872223
-68.715981
-68.715981
-68.715981
-68.559738
-68.247253
-68.872223
-68.247253
-68.872223
-68.247253
-69.028465
-68.715981
-68.559738
-68.403496
-69.497192
-68.872223
-68.715981
-68.715981
-69.34095
-68.715981
-68.872223
-69.028465
-69.028465
-69.028465
-69.028465
-69.184708
-69.184708
-69.028465
-68.872223
-68.872223
-68.872223
-69.028465
-68.715981
-69.34095
-68.872223
-68.715981
-68.715981
-69.028465
-69.028465
-68.715981
-68.872223
-69.028465
-68.715981
-68.559738
-68.403496
-68.403496
-68.559738
-68.715981
-68.872223
-67.778526
-68.247253
-68.715981
-68.559738
-68.403496
-68.403496
-68.559738
-68.559738
-68.403496
-69.028465
-68.247253
-68.403496
-68.872223
-68.403496
-68.559738
-68.559738
-68.403496
-67.934769
-68.247253
-68.715981
-68.559738
-67.778526
-68.091011
-68.247253
-68.091011
-68.091011
-68.559738
-68.403496
-68.403496
-68.403496
-68.091011
-68.091011
-68.091011
-68.247253
-68.715981
-69.028465
-68.403496
-67.778526
-68.403496
-68.559738
-67.934769
-69.028465
-68.091011
-68.715981
-68.247253
-68.091011
-68.559738
-68.247253
-68.091011
-68.403496
-67.934769
-68.247253
-67.934769
-68.559738
-67.778526
-68.403496
-68.091011
-68.091011
-69.184708
-68.403496
-68.247253
-68.247253
-69.184708
-68.091011
-68.715981
-67.934769
-69.028465
-68.559738
-68.091011
-68.247253
-68.715981
-68.247253
-68.403496
-68.715981
-68.559738
-68.559738
-69.028465
-68.715981
-68.403496
-68.403496
-68.715981
-68.872223
-68.247253
-68.559738
-68.715981
-68.715981
-68.403496
-68.559738
-68.872223
-68.872223
-68.872223
-68.872223
-68.559738
-68.559738
-68.715981
-69.028465
-68.872223
-68.872223
-68.872223
-69.028465
-69.184708
-68.715981
-68.715981
-69.34095
-68.715981
-69.028465
-69.184708
-68.872223
-69.184708
-69.184708
-69.184708
-69.184708
-69.028465
-69.184708
-69.028465
-69.028465
-69.028465
-69.184708
-69.028465
-69.34095
-69.184708
-69.028465
-69.184708
-69.028465
-69.028465
-68.872223
-68.715981
-68.715981
-68.872223
-69.028465
-68.872223
-69.028465
-68.872223
-68.559738
-68.872223
-69.028465
-68.872223
-68.872223
-68.559738
-69.184708
-68.715981
-68.872223
-68.715981
-68.559738
-68.715981
-69.028465
-69.184708
-69.34095
-68.559738
-68.715981
-69.184708
-68.715981
-68.715981
-69.028465
-69.028465
-68.872223
-68.872223
-68.559738
-68.715981
-69.028465
-69.028465
-68.715981
-68.715981
-69.184708
-68.872223
-69.028465
-68.872223
-69.028465
-68.872223
-69.028465
-68.872223
-68.872223
-68.715981
-68.872223
-69.028465
-68.872223
-68.872223
-69.184708
-69.184708
-69.028465
-68.872223
-69.028465
-69.028465
-69.653435
-69.34095
-69.028465
-68.559738
-68.715981
-68.715981
-69.184708
-68.872223
-69.34095
-69.028465
-69.34095
-69.028465
-68.872223
-68.872223
-68.872223
-68.559738
-68.559738
-68.715981
-68.403496
-68.872223
-69.028465
-68.872223
-68.872223
-68.872223
-68.403496
-68.715981
-68.872223
-68.559738
-68.559738
-68.559738
-68.403496
-69.028465
-68.559738
-68.247253
-68.559738
-68.559738
-68.403496
-68.247253
-68.559738
-68.559738
-69.028465
-68.715981
-69.028465
-68.872223
-68.403496
-68.247253
-69.34095
-69.184708
-69.34095
-69.497192
-69.34095
-69.34095
-69.497192
-69.028465
-68.247253
-69.653435
-69.653435
-69.184708
-68.872223
-69.653435
-68.872223
-69.34095
-69.184708
-70.122162
-69.965919
-69.34095
-69.653435
-69.809677
-68.872223
-69.809677
-69.809677
-68.872223
-69.497192
-69.184708
-69.184708
-69.653435
-69.653435
-69.653435
-69.497192
-69.809677
-69.809677
-69.653435
-70.122162
-69.34095
-70.122162
-69.34095
-69.653435
-69.497192
-70.122162
-69.653435
-69.809677
-69.497192
-70.278404
-69.809677
-69.653435
-69.965919
-69.497192
-69.809677
-69.497192
-69.809677
-69.653435
-69.497192
-69.809677
-69.497192
-69.965919
-69.653435
-69.497192
-69.965919
-70.122162
-70.278404
-69.809677
-69.809677
-70.122162
-69.809677
-69.965919
-70.278404
-69.965919
-70.122162
-69.809677
-70.278404
-70.590889
-70.278404
-69.809677
-69.965919
-69.809677
-69.497192
-69.965919
-69.809677
-70.122162
-69.809677
-69.809677
-70.122162
-69.497192
-69.809677
-69.965919
-69.34095
-69.965919
-69.497192
-69.497192
-69.34095
-69.653435
-69.809677
-69.653435
-69.497192
-69.497192
-69.497192
-69.497192
-69.809677
-69.34095
-69.653435
-69.653435
-69.653435
-69.809677
-69.653435
-69.965919
-69.497192
-69.34095
-69.497192
-69.497192
-69.497192
-69.809677
-69.497192
-69.497192
-69.184708
-69.34095
-69.653435
-69.653435
-69.653435
-69.184708
-69.184708
-69.497192
-69.653435
-69.184708
-69.653435
-69.184708
-69.028465
-69.028465
-68.872223
-69.34095
-68.559738
-69.184708
-68.403496
-69.184708
-68.715981
-68.715981
-69.028465
-68.715981
-68.559738
-68.559738
-68.559738
-68.559738
-68.247253
-68.247253
-68.559738
-68.091011
-68.403496
-68.247253
-68.247253
-68.403496
-68.247253
-68.559738
-68.247253
-68.715981
-68.872223
-68.403496
-68.559738
-68.872223
-68.715981
-68.872223
-68.715981
-68.559738
-69.028465
-69.184708
-68.715981
-68.715981
-68.715981
-69.028465
-68.872223
-68.872223
-69.028465
-69.028465
-68.715981
-68.872223
-68.715981
-68.872223
-69.184708
-69.184708
-68.403496
-68.559738
-69.028465
-69.028465
-68.872223
-68.559738
-69.028465
-68.715981
-68.715981
-68.872223
-68.403496
-68.715981
-69.028465
-68.715981
-69.34095
-68.559738
-68.403496
-69.184708
-69.34095
-69.028465
-69.028465
-68.715981
-68.403496
-68.559738
-68.872223
-69.497192
-68.715981
-68.559738
-68.403496
-68.715981
-69.34095
-68.403496
-68.247253
-69.653435
-68.872223
-68.872223
-68.247253
-69.028465
-68.715981
-68.715981
-68.559738
-68.403496
-69.028465
-69.184708
-69.34095
-69.184708
-68.872223
-69.653435
-69.184708
-69.184708
-69.653435
-69.34095
-69.184708
-69.028465
-68.872223
-69.184708
-69.184708
-69.34095
-69.028465
-69.028465
-68.559738
-69.34095
-69.184708
-68.559738
-68.872223
-69.184708
-69.028465
-69.497192
-68.715981
-69.653435
-69.184708
-69.184708
-69.028465
-69.34095
-69.028465
-69.028465
-69.028465
-69.497192
-68.872223
-68.559738
-69.34095
-69.34095
-68.559738
-68.872223
-69.028465
-69.028465
-69.184708
-69.184708
-68.872223
-69.028465
-69.497192
-69.653435
-69.184708
-69.34095
-69.497192
-69.497192
-69.184708
-69.34095
-69.653435
-69.497192
-69.809677
-69.653435
-69.653435
-69.653435
-69.965919
-69.809677
-69.184708
-69.34095
-69.497192
-70.122162
-69.653435
-69.184708
-69.34095
-69.497192
-69.653435
-70.122162
-69.965919
-69.809677
-69.653435
-69.809677
-69.653435
-69.34095
-69.653435
-69.497192
-69.028465
-69.184708
-69.184708
-69.34095
-69.184708
-69.028465
-68.872223
-69.028465
-69.028465
-69.028465
-69.028465
-69.184708
-68.559738
-69.028465
-68.247253
-68.403496
-68.091011
-68.872223
-68.091011
-68.091011
-68.091011
-68.715981
-67.778526
-67.622284
-68.559738
-67.778526
-67.934769
-67.622284
-67.622284
-67.934769
-68.091011
-67.778526
-67.466042
-67.622284
-67.778526
-67.778526
-67.309799
-67.622284
-67.622284
-67.622284
-67.778526
-67.622284
-67.934769
-67.309799
-67.778526
-67.778526
-67.309799
-67.622284
-67.934769
-68.091011
-67.934769
-67.622284
-67.622284
-68.091011
-67.934769
-67.466042
-68.091011
-67.934769
-67.778526
-67.778526
-67.778526
-68.091011
-67.934769
-68.091011
-67.622284
-67.622284
-68.091011
-67.622284
-67.622284
-67.622284
-67.778526
-67.778526
-67.934769
-67.622284
-68.091011
-67.778526
-67.466042
-67.622284
-67.778526
-67.778526
-68.091011
-68.247253
-67.622284
-67.622284
-67.622284
-68.247253
-67.934769
-67.622284
-67.622284
-68.091011
-67.309799
-68.559738
-68.247253
-68.247253
-68.403496
-68.247253
-67.778526
-68.091011
-68.872223
-68.559738
-68.403496
-68.559738
-69.028465
-68.872223
-68.715981
-69.028465
-69.184708
-68.715981
-68.872223
-69.653435
-69.497192
-69.497192
-69.809677
-68.872223
-69.497192
-69.184708
-69.34095
-69.653435
-69.965919
-69.497192
-68.872223
-69.809677
-69.497192
-68.872223
-69.028465
-69.497192
-69.184708
-69.184708
-69.34095
-69.184708
-69.184708
-69.184708
-69.497192
-69.028465
-69.497192
-69.34095
-69.653435
-69.34095
-69.809677
-69.809677
-69.34095
-69.028465
-69.34095
-69.184708
-69.653435
-69.028465
-69.028465
-69.184708
-68.872223
-69.497192
-69.497192
-69.34095
-69.34095
-69.497192
-69.34095
-69.34095
-69.184708
-69.184708
-69.184708
-69.653435
-69.184708
-68.872223
-69.028465
-69.34095
-69.028465
-69.028465
-68.872223
-69.184708
-69.653435
-68.715981
-68.872223
-68.872223
-69.184708
-68.559738
-68.559738
-68.872223
-68.715981
-68.559738
-68.872223
-69.34095
-68.403496
-69.34095
-68.872223
-69.028465
-68.872223
-69.028465
-68.872223
-69.184708
-69.184708
-69.34095
-68.872223
-68.872223
-69.184708
-69.184708
-69.653435
-68.872223
-69.34095
-69.184708
-69.497192
-69.184708
-69.34095
-69.184708
-69.34095
-69.653435
-69.34095
-69.184708
-69.184708
-69.34095
-69.184708
-69.184708
-69.184708
-69.34095
-69.497192
-69.34095
-69.497192
-69.184708
-69.184708
-69.497192
-69.653435
-69.34095
-68.872223
-69.497192
-69.34095
-69.34095
-68.872223
-69.653435
-68.872223
-69.184708
-69.184708
-69.34095
-69.184708
-69.653435
-69.34095
-69.028465
-69.184708
-69.028465
-69.34095
-68.872223
-68.872223
-69.34095
-69.34095
-68.872223
-69.34095
-69.028465
-69.028465
-68.715981
-69.34095
-69.028465
-68.715981
-69.028465
-68.715981
-68.559738
-68.715981
-69.028465
-68.872223
-68.247253
-68.559738
-68.559738
-68.403496
-68.559738
-68.559738
-68.715981
-68.715981
-68.247253
-68.091011
-68.247253
-68.715981
-68.715981
-68.403496
-68.715981
-68.559738
-68.559738
-69.028465
-68.247253
-68.403496
-68.715981
-68.872223
-69.028465
-69.184708
-69.028465
-69.34095
-69.34095
-69.184708
-69.184708
-69.184708
-69.028465
-69.34095
-69.809677
-69.184708
-69.34095
-69.34095
-69.809677
-69.653435
-68.872223
-69.497192
-69.34095
-69.653435
-69.653435
-69.497192
-68.872223
-68.403496
-69.34095
-69.809677
-69.653435
-69.809677
-69.34095
-69.809677
-69.028465
-68.559738
-69.028465
-69.34095
-69.34095
-68.403496
-68.715981
-68.247253
-68.872223
-68.403496
-69.34095
-68.872223
-68.559738
-68.872223
-69.028465
-69.184708
-68.559738
-68.559738
-68.872223
-68.872223
-68.715981
-69.028465
-68.559738
-68.715981
-68.872223
-68.715981
-69.028465
-68.715981
-69.653435
-69.028465
-68.872223
-68.872223
-69.653435
-69.497192
-68.872223
-69.653435
-69.497192
-69.028465
-69.184708
-69.653435
-69.028465
-68.872223
-69.184708
-69.34095
-69.028465
-69.028465
-69.497192
-69.497192
-69.34095
-68.872223
-69.028465
-69.497192
-69.184708
-68.872223
-69.653435
-69.653435
-69.184708
-69.028465
-68.872223
-68.872223
-69.184708
-69.34095
-69.184708
-69.184708
-69.34095
-69.34095
-69.184708
-69.34095
-69.653435
-68.872223
-69.184708
-69.34095
-69.184708
-69.34095
-69.34095
-69.028465
-69.184708
-69.028465
-69.34095
-69.184708
-69.34095
-69.028465
-69.184708
-69.34095
-68.715981
-68.872223
-68.872223
-68.715981
-69.184708
-69.34095
-69.028465
-68.872223
-68.872223
-68.559738
-69.34095
-69.028465
-69.028465
-68.872223
-68.715981
-69.184708
-69.028465
-69.184708
-68.872223
-69.028465
-68.872223
-69.028465
-69.184708
-69.34095
-69.184708
-69.028465
-69.028465
-69.184708
-69.028465
-69.184708
-69.497192
-69.028465
-69.028465
-69.497192
-69.184708
-68.559738
-69.028465
-69.184708
-68.872223
-68.872223
-68.872223
-69.028465
-68.715981
-68.715981
-69.184708
-68.715981
-68.715981
-68.559738
-68.872223
-68.559738
-69.028465
-68.715981
-68.559738
-68.559738
-69.184708
-68.559738
-68.403496
-68.715981
-69.028465
-69.028465
-68.559738
-68.559738
-68.403496
-68.872223
-69.028465
-69.028465
-68.872223
-68.872223
-69.028465
-69.028465
-68.872223
-68.872223
-68.715981
-69.184708
-69.184708
-69.028465
-68.872223
-69.184708
-69.028465
-69.028465
-68.559738
-69.028465
-68.872223
-68.872223
-69.028465
-68.715981
-68.715981
-68.872223
-68.403496
-68.559738
-68.559738
-68.403496
-69.184708
-68.559738
-68.715981
-68.559738
-68.559738
-68.559738
-68.247253
-68.091011
-68.715981
-68.559738
-68.247253
-68.715981
-68.247253
-68.247253
-68.559738
-69.028465
-68.715981
-68.403496
-67.622284
-68.403496
-68.559738
-69.028465
-68.559738
-68.872223
-68.559738
-68.559738
-68.403496
-67.622284
-68.091011
-68.872223
-68.247253
-68.247253
-68.715981
-68.403496
-68.715981
-68.091011
-68.872223
-68.715981
-68.403496
-68.247253
-68.872223
-67.778526
-68.559738
-68.559738
-68.247253
-67.622284
-68.091011
-68.403496
-67.622284
-68.247253
-68.403496
-67.934769
-68.247253
-67.778526
-68.247253
-68.872223
-68.403496
-68.091011
-68.403496
-68.247253
-67.934769
-68.091011
-68.715981
-68.247253
-68.247253
-67.934769
-68.247253
-68.715981
-68.559738
-68.715981
-68.403496
-68.559738
-68.715981
-68.872223
-68.715981
-68.403496
-69.028465
-68.715981
-68.715981
-68.715981
-68.872223
-69.028465
-69.028465
-68.715981
-69.028465
-69.184708
-68.872223
-69.028465
-68.872223
-68.872223
-68.872223
-68.872223
-68.872223
-68.872223
-68.715981
-69.028465
-68.872223
-68.715981
-69.184708
-69.184708
-68.872223
-69.028465
-68.872223
-69.497192
-68.872223
-69.34095
-69.34095
-69.34095
-69.497192
-69.184708
-69.34095
-69.184708
-68.872223
-69.497192
-69.653435
-69.497192
-69.653435
-69.34095
-69.653435
-69.497192
-69.497192
-69.497192
-69.184708
-69.497192
-69.34095
-69.809677
-69.653435
-69.809677
-69.653435
-69.184708
-69.34095
-69.653435
-69.34095
-69.653435
-69.497192
-69.34095
-69.34095
-69.34095
-69.653435
-69.34095
-69.653435
-69.34095
-69.184708
-69.653435
-69.34095
-69.184708
-69.653435
-69.184708
-69.184708
-69.497192
-69.653435
-69.809677
-69.497192
-69.653435
-69.34095
-69.497192
-69.497192
-69.809677
-69.653435
-69.34095
-69.965919
-69.809677
-69.34095
-69.809677
-69.497192
-69.497192
-69.653435
-69.653435
-69.653435
-69.653435
-69.34095
-69.653435
-69.34095
-69.653435
-69.184708
-69.34095
-69.497192
-69.34095
-69.184708
-69.497192
-69.653435
-69.34095
-69.028465
-69.497192
-69.34095
-69.34095
-69.653435
-69.497192
-69.34095
-69.34095
-69.34095
-69.184708
-69.34095
-69.184708
-69.028465
-68.872223
-68.715981
-68.872223
-68.715981
-68.872223
-68.872223
-68.715981
-69.184708
-68.872223
-69.028465
-68.715981
-68.559738
-69.028465
-69.653435
-68.872223
-68.247253
-68.403496
-68.403496
-68.872223
-68.715981
-68.872223
-69.028465
-68.872223
-69.184708
-68.091011
-68.559738
-68.715981
-69.028465
-69.653435
-69.028465
-69.028465
-69.34095
-69.34095
-69.184708
-68.559738
-69.184708
-69.184708
-69.184708
-68.872223
-69.809677
-68.872223
-69.497192
-69.34095
-69.653435
-70.278404
-70.122162
-69.965919
-69.653435
-69.653435
-68.872223
-69.497192
-69.809677
-69.184708
-69.653435
-69.497192
-69.653435
-69.34095
-69.809677
-69.653435
-69.809677
-69.653435
-69.184708
-69.965919
-69.34095
-69.497192
-69.809677
-69.653435
-69.653435
-69.497192
-69.497192
-69.809677
-70.278404
-69.653435
-69.965919
-69.653435
-69.497192
-69.653435
-69.653435
-69.653435
-69.497192
-69.497192
-69.497192
-69.184708
-69.34095
-69.653435
-69.653435
-69.34095
-69.653435
-69.184708
-69.34095
-69.497192
-69.497192
-69.184708
-69.497192
-69.653435
-69.34095
-69.184708
-69.809677
-69.809677
-69.653435
-69.34095
-69.809677
-69.809677
-69.653435
-69.497192
-69.34095
-69.965919
-69.809677
-69.809677
-69.809677
-69.965919
-69.965919
-69.809677
-69.965919
-69.809677
-69.809677
-70.122162
-69.965919
-69.965919
-69.653435
-70.278404
-70.122162
-70.278404
-70.278404
-69.809677
-70.278404
-69.809677
-70.122162
-70.122162
-70.122162
-70.278404
-69.965919
-69.497192
-70.122162
-70.278404
-69.965919
-69.653435
-70.278404
-70.278404
-70.122162
-69.497192
-69.965919
-69.809677
-69.497192
-69.809677
-69.653435
-70.122162
-69.653435
-69.653435
-69.653435
-70.122162
-69.965919
-69.184708
-69.497192
-69.809677
-69.653435
-69.809677
-69.653435
-69.653435
-69.184708
-69.809677
-69.653435
-69.34095
-69.184708
-69.184708
-69.028465
-69.653435
-68.872223
-69.497192
-69.34095
-68.872223
-69.653435
-69.028465
-69.497192
-69.028465
-69.34095
-69.34095
-69.028465
-68.872223
-69.34095
-69.653435
-68.872223
-69.184708
-69.653435
-69.184708
-69.653435
-69.184708
-69.34095
-69.653435
-69.34095
-69.34095
-69.34095
-69.653435
-69.184708
-69.028465
-68.872223
-69.497192
-69.34095
-69.184708
-69.184708
-69.028465
-69.028465
-69.184708
-69.184708
-69.653435
-69.497192
-69.34095
-69.184708
-68.872223
-69.653435
-69.184708
-69.028465
-69.028465
-69.965919
-69.497192
-69.34095
-68.872223
-69.028465
-69.34095
-69.184708
-69.497192
-69.497192
-69.653435
-69.965919
-69.653435
-69.497192
-69.34095
-69.653435
-69.965919
-69.965919
-69.965919
-70.122162
-70.590889
-70.434647
-70.434647
-69.809677
-69.653435
-69.497192
-70.590889
-69.653435
-70.122162
-70.434647
-69.34095
-70.278404
-69.653435
-69.653435
-70.122162
-70.122162
-69.809677
-69.809677
-70.278404
-69.653435
-69.653435
-69.184708
-69.34095
-69.653435
-69.497192
-69.809677
-69.809677
-68.872223
-69.653435
-69.184708
-69.653435
-69.653435
-69.028465
-69.653435
-69.34095
-69.34095
-69.34095
-69.497192
-68.715981
-69.653435
-69.653435
-69.184708
-69.184708
-69.653435
-69.028465
-68.872223
-68.872223
-69.34095
-69.184708
-68.872223
-68.872223
-69.028465
-69.028465
-69.028465
-69.184708
-69.028465
-69.028465
-69.028465
-69.028465
-69.028465
-69.184708
-69.028465
-68.872223
-69.028465
-69.653435
-69.028465
-69.184708
-69.34095
-69.497192
-69.184708
-69.34095
-69.028465
-69.34095
-69.497192
-69.497192
-69.497192
-69.34095
-69.653435
-69.497192
-69.497192
-69.34095
-69.34095
-69.497192
-69.653435
-69.653435
-69.497192
-69.653435
-69.34095
-69.653435
-69.653435
-69.34095
-69.184708
-69.028465
-68.872223
-69.653435
-69.34095
-69.653435
-69.028465
-69.028465
-69.028465
-69.028465
-69.028465
-69.028465
-68.872223
-68.872223
-69.028465
-68.715981
-68.403496
-68.559738
-68.715981
-68.403496
-68.715981
-69.184708
-68.559738
-68.715981
-68.403496
-68.715981
-68.872223
-68.872223
-68.403496
-68.715981
-68.403496
-68.715981
-69.028465
-68.403496
-69.028465
-69.028465
-68.715981
-69.028465
-69.028465
-68.872223
-68.247253
-69.497192
-68.715981
-68.715981
-68.872223
-69.184708
-68.872223
-68.872223
-68.872223
-69.34095
-68.715981
-69.028465
-69.028465
-68.872223
-68.559738
-69.184708
-68.559738
-68.559738
-68.247253
-69.028465
-68.559738
-68.403496
-69.028465
-68.715981
-68.872223
-68.872223
-69.028465
-68.715981
-68.559738
-68.715981
-68.715981
-68.715981
-69.028465
-68.872223
-68.559738
-68.872223
-68.872223
-68.872223
-68.872223
-68.872223
-68.559738
-68.559738
-68.715981
-69.34095
-69.028465
-69.028465
-68.715981
-69.028465
-68.559738
-68.247253
-69.028465
-68.872223
-68.715981
-68.872223
-68.715981
-69.028465
-69.184708
-69.028465
-68.715981
-68.715981
-69.184708
-68.872223
-69.028465
-69.028465
-68.403496
-68.559738
-69.34095
-69.497192
-69.184708
-68.872223
-69.653435
-69.34095
-69.34095
-69.184708
-69.184708
-68.872223
-69.497192
-69.653435
-68.715981
-69.653435
-69.653435
-69.184708
-69.184708
-69.809677
-68.715981
-69.028465
-69.497192
-68.872223
-69.653435
-68.872223
-69.809677
-69.34095
-69.497192
-69.184708
-69.028465
-69.34095
-69.653435
-69.497192
-69.028465
-69.809677
-68.872223
-69.184708
-69.184708
-69.653435
-69.34095
-69.184708
-69.653435
-69.497192
-69.028465
-69.184708
-69.028465
-69.653435
-69.028465
-68.872223
-69.34095
-69.34095
-69.34095
-69.184708
-69.34095
-69.653435
-69.653435
-69.653435
-69.809677
-69.34095
-69.34095
-69.184708
-69.34095
-69.34095
-69.653435
-69.497192
-69.497192
-69.028465
-69.184708
-69.184708
-69.028465
-69.34095
-69.184708
-69.028465
-69.028465
-69.497192
-69.497192
-68.559738
-68.872223
-69.184708
-69.184708
-69.184708
-68.872223
-69.028465
-69.184708
-69.184708
-69.028465
-68.872223
-69.028465
-69.653435
-69.028465
-69.34095
-69.184708
-68.872223
-68.872223
-69.653435
-69.34095
-69.184708
-69.34095
-69.34095
-69.184708
-69.184708
-69.34095
-68.872223
-69.028465
-69.028465
-69.497192
-68.872223
-68.872223
-69.34095
-68.715981
-69.028465
-68.872223
-68.715981
-68.715981
-69.028465
-69.028465
-68.403496
-68.715981
-68.247253
-68.559738
-68.559738
-68.403496
-68.403496
-68.403496
-68.247253
-68.715981
-68.403496
-68.559738
-68.559738
-68.091011
-67.934769
-68.715981
-68.247253
-68.247253
-68.403496
-68.715981
-68.559738
-68.403496
-68.247253
-68.403496
-68.247253
-68.247253
-68.403496
-68.559738
-68.715981
-68.559738
-68.559738
-68.872223
-69.028465
-68.872223
-68.872223
-69.184708
-68.872223
-68.872223
-68.559738
-69.184708
-69.028465
-68.872223
-68.872223
-69.184708
-69.028465
-68.872223
-68.715981
-69.028465
-69.34095
-68.872223
-68.872223
-68.559738
-69.028465
-68.715981
-68.715981
-68.872223
-68.715981
-68.247253
-68.715981
-68.403496
-68.559738
-68.091011
-68.559738
-68.403496
-68.715981
-68.559738
-68.247253
-68.403496
-68.247253
-68.091011
-68.091011
-68.247253
-68.247253
-68.091011
-68.403496
-68.403496
-68.247253
-68.247253
-68.403496
-68.715981
-67.622284
-68.403496
-68.403496
-68.091011
-68.403496
-68.091011
-67.934769
-68.091011
-68.559738
-68.403496
-68.247253
-68.403496
-68.872223
-68.559738
-68.247253
-68.403496
-68.247253
-68.403496
-68.403496
-68.091011
-67.934769
-68.247253
-68.559738
-68.403496
-69.028465
-68.403496
-68.559738
-68.403496
-68.403496
-69.028465
-69.028465
-69.028465
-68.247253
-68.872223
-69.028465
-69.028465
-69.184708
-68.559738
-68.715981
-69.184708
-68.715981
-69.34095
-68.872223
-68.715981
-69.34095
-68.559738
-69.184708
-69.34095
-68.715981
-68.559738
-68.559738
-68.715981
-68.715981
-68.559738
-68.559738
-68.559738
-68.872223
-68.247253
-69.028465
-68.715981
-68.247253
-68.715981
-68.247253
-68.715981
-68.715981
-68.403496
-68.559738
-68.715981
-68.247253
-68.247253
-68.247253
-68.559738
-68.247253
-68.247253
-68.247253
-68.091011
-67.622284
-68.247253
-68.091011
-68.247253
-68.403496
-68.559738
-67.934769
-68.559738
-68.403496
-68.403496
-68.403496
-68.403496
-68.715981
-68.403496
-68.247253
-68.091011
-68.403496
-68.247253
-68.403496
-68.091011
-67.934769
-68.091011
-68.403496
-68.091011
-67.622284
-67.622284
-67.778526
-68.403496
-67.934769
-67.934769
-67.934769
-67.778526
-67.778526
-67.778526
-67.934769
-68.247253
-68.247253
-67.622284
-67.934769
-68.247253
-67.934769
-67.622284
-68.247253
-68.247253
-68.403496
-68.091011
-68.091011
-68.403496
-67.778526
-68.091011
-68.091011
-68.247253
-68.715981
-67.934769
-67.934769
-68.247253
-68.091011
-68.091011
-68.247253
-68.403496
-68.091011
-68.091011
-68.247253
-68.403496
-68.247253
-68.403496
-67.934769
-68.403496
-68.559738
-68.247253
-68.091011
-68.403496
-68.559738
-68.715981
-68.715981
-68.247253
-68.403496
-68.247253
-68.247253
-68.091011
-68.872223
-68.091011
-68.247253
-68.403496
-68.247253
-68.403496
-68.091011
-68.247253
-68.715981
-68.403496
-68.403496
-68.559738
-68.559738
-68.403496
-68.247253
-68.403496
-68.872223
-68.715981
-68.715981
-68.715981
-69.028465
-68.715981
-68.559738
-68.403496
-68.559738
-68.715981
-68.559738
-68.403496
-68.559738
-68.403496
-68.715981
-68.559738
-68.403496
-68.559738
-68.715981
-68.715981
-68.559738
-68.559738
-68.247253
-68.559738
-68.872223
-68.403496
-68.247253
-68.091011
-68.559738
-68.091011
-68.559738
-68.403496
-68.091011
-68.091011
-68.872223
-68.715981
-68.403496
-68.091011
-67.934769
-68.872223
-68.559738
-68.559738
-68.403496
-68.091011
-67.934769
-69.028465
-68.872223
-69.028465
-68.872223
-69.34095
-69.028465
-69.653435
-69.34095
-69.34095
-68.872223
-69.809677
-69.653435
-69.653435
-68.872223
-69.184708
-68.872223
-69.184708
-69.497192
-69.184708
-69.965919
-70.278404
-69.809677
-69.497192
-69.184708
-69.965919
-69.34095
-69.809677
-70.122162
-69.965919
-69.028465
-69.809677
-69.809677
-69.653435
-69.809677
-69.497192
-69.653435
-69.34095
-69.028465
-69.653435
-69.184708
-68.872223
-69.497192
-69.809677
-69.497192
-69.497192
-69.34095
-69.497192
-69.653435
-69.653435
-69.184708
-69.653435
-70.122162
-69.184708
-69.028465
-69.497192
-69.34095
-69.184708
-68.872223
-69.497192
-69.653435
-69.497192
-69.028465
-69.497192
-69.809677
-69.184708
-69.34095
-69.184708
-69.028465
-69.34095
-69.497192
-69.497192
-69.184708
-68.872223
-69.653435
-68.872223
-68.715981
-68.872223
-69.028465
-68.872223
-68.872223
-68.715981
-68.559738
-68.403496
-68.715981
-68.559738
-68.715981
-68.559738
-68.403496
-68.559738
-68.559738
-69.028465
-68.247253
-68.403496
-68.559738
-68.715981
-69.028465
-68.247253
-68.091011
-68.403496
-68.559738
-69.028465
-68.559738
-68.559738
-68.559738
-68.403496
-68.247253
-68.403496
-68.247253
-68.403496
-68.403496
-69.028465
-68.403496
-68.091011
-67.934769
-67.622284
-67.934769
-67.622284
-67.934769
-67.778526
-67.466042
-68.091011
-68.091011
-67.466042
-67.622284
-67.622284
-67.309799
-66.997314
-67.778526
-67.309799
-67.153557
-67.153557
-67.309799
-66.997314
-67.622284
-66.841072
-66.997314
-66.997314
-66.997314
-67.153557
-67.153557
-67.309799
-67.622284
-67.309799
-67.466042
-67.622284
-67.622284
-67.309799
-67.153557
-67.153557
-67.622284
-67.622284
-67.309799
-67.622284
-67.622284
-67.622284
-67.309799
-67.309799
-67.466042
-67.622284
-67.622284
-67.622284
-67.622284
-67.934769
-67.622284
-67.309799
-67.778526
-67.622284
-67.466042
-67.309799
-67.466042
-67.778526
-67.622284
-67.622284
-67.778526
-67.778526
-67.778526
-68.091011
-68.091011
-67.778526
-68.403496
-68.247253
-67.934769
-68.091011
-67.778526
-67.622284
-68.559738
-68.091011
-68.403496
-67.778526
-67.622284
-67.466042
-68.403496
-68.715981
-68.403496
-67.934769
-67.309799
-67.778526
-67.778526
-67.309799
-67.309799
-67.622284
-67.622284
-68.247253
-67.934769
-66.997314
-67.778526
-67.778526
-66.997314
-67.778526
-67.153557
-67.778526
-67.778526
-66.997314
-66.997314
-67.309799
-67.622284
-66.841072
-67.622284
-67.778526
-67.153557
-66.841072
-67.153557
-66.997314
-67.466042
-67.466042
-66.997314
-66.997314
-67.466042
-67.466042
-67.934769
-68.091011
-67.153557
-67.309799
-67.778526
-68.247253
-67.309799
-67.778526
-67.778526
-67.622284
-67.466042
-67.934769
-67.778526
-67.934769
-67.778526
-68.091011
-68.247253
-67.934769
-68.091011
-68.247253
-68.091011
-67.934769
-68.247253
-68.403496
-68.403496
-68.403496
-68.247253
-68.872223
-68.872223
-68.559738
-68.872223
-68.872223
-69.184708
-68.872223
-69.028465
-68.872223
-69.34095
-68.872223
-69.028465
-69.184708
-69.028465
-69.34095
-69.184708
-69.028465
-69.184708
-69.184708
-69.653435
-69.497192
-68.872223
-69.184708
-69.184708
-69.34095
-69.34095
-69.184708
-69.028465
-68.872223
-68.559738
-69.34095
-68.872223
-68.872223
-68.872223
-68.872223
-68.872223
-68.559738
-69.028465
-68.403496
-68.715981
-68.559738
-68.559738
-68.559738
-68.559738
-68.559738
-68.559738
-69.028465
-68.872223
-68.872223
-68.872223
-68.715981
-68.403496
-68.872223
-68.559738
-68.872223
-68.715981
-69.028465
-68.559738
-68.559738
-69.028465
-69.028465
-68.403496
-68.715981
-68.872223
-68.715981
-69.028465
-68.403496
-68.872223
-68.559738
-68.559738
-68.559738
-68.403496
-68.715981
-68.715981
-68.559738
-68.247253
-69.028465
-68.559738
-68.559738
-68.091011
-68.559738
-68.403496
-68.403496
-68.247253
-68.247253
-68.715981
-68.403496
-68.559738
-68.872223
-68.715981
-68.403496
-68.403496
-68.559738
-68.872223
-68.715981
-68.559738
-69.028465
-68.715981
-68.559738
-69.028465
-68.872223
-68.872223
-68.715981
-68.715981
-69.497192
-69.028465
-68.559738
-68.872223
-69.184708
-69.028465
-68.872223
-69.184708
-68.559738
-69.184708
-68.872223
-69.184708
-69.184708
-68.872223
-69.184708
-69.34095
-69.34095
-69.184708
-69.184708
-68.872223
-69.184708
-69.184708
-69.028465
-68.559738
-69.028465
-69.028465
-69.028465
-68.872223
-68.715981
-69.028465
-68.872223
-68.403496
-68.559738
-69.34095
-68.872223
-68.715981
-68.559738
-68.559738
-67.934769
-68.091011
-68.559738
-68.247253
-68.559738
-68.872223
-69.028465
-69.34095
-68.559738
-69.184708
-68.715981
-69.028465
-69.497192
-68.872223
-69.653435
-69.653435
-69.028465
-69.028465
-69.497192
-69.34095
-69.184708
-68.715981
-68.715981
-69.809677
-69.497192
-69.809677
-69.653435
-69.653435
-69.028465
-68.872223
-69.497192
-69.028465
-69.184708
-68.559738
-69.34095
-68.872223
-69.184708
-68.872223
-68.872223
-69.497192
-69.34095
-69.34095
-69.184708
-69.34095
-69.34095
-69.028465
-69.809677
-69.184708
-69.34095
-69.497192
-69.497192
-69.497192
-69.34095
-69.497192
-69.965919
-69.653435
-69.34095
-69.653435
-69.653435
-69.34095
-69.497192
-69.184708
-69.497192
-69.809677
-69.809677
-69.34095
-69.497192
-69.653435
-70.122162
-69.809677
-69.653435
-69.965919
-69.653435
-69.809677
-69.497192
-69.653435
-70.122162
-69.653435
-69.653435
-69.497192
-69.809677
-69.965919
-69.809677
-69.497192
-69.653435
-69.497192
-69.653435
-69.184708
-69.653435
-69.653435
-69.653435
-70.122162
-70.122162
-69.653435
-69.965919
-69.809677
-69.965919
-69.809677
-70.278404
-69.965919
-69.965919
-69.965919
-69.965919
-70.122162
-69.809677
-69.653435
-69.809677
-69.653435
-70.278404
-69.965919
-70.434647
-69.965919
-70.434647
-70.122162
-70.122162
-69.965919
-70.122162
-69.965919
-70.590889
-70.122162
-69.653435
-70.434647
-70.278404
-70.122162
-70.747131
-69.809677
-70.122162
-70.122162
-69.809677
-69.965919
-69.497192
-70.278404
-69.653435
-70.122162
-69.497192
-69.965919
-69.809677
-70.122162
-70.122162
-69.809677
-69.965919
-69.965919
-69.653435
-70.278404
-69.653435
-69.809677
-69.809677
-69.653435
-69.497192
-69.34095
-69.653435
-69.34095
-69.34095
-69.028465
-69.184708
-69.028465
-69.34095
-69.028465
-68.715981
-68.872223
-68.403496
-68.715981
-68.403496
-68.403496
-68.559738
-68.403496
-68.247253
-68.559738
-68.403496
-68.247253
-68.247253
-68.559738
-67.934769
-68.247253
-68.091011
-68.403496
-67.778526
-67.934769
-68.247253
-67.934769
-68.715981
-68.403496
-68.091011
-68.559738
-68.247253
-68.559738
-68.247253
-68.247253
-68.872223
-68.872223
-68.872223
-68.559738
-68.872223
-68.403496
-68.559738
-68.872223
-68.559738
-69.028465
-69.184708
-69.184708
-69.184708
-69.184708
-69.028465
-68.872223
-68.872223
-69.184708
-69.184708
-69.653435
-69.184708
-68.715981
-69.497192
-69.497192
-69.028465
-69.809677
-69.028465
-69.809677
-69.184708
-69.34095
-69.497192
-69.34095
-69.028465
-69.497192
-69.34095
-69.653435
-69.34095
-69.809677
-69.028465
-69.34095
-69.653435
-69.809677
-69.809677
-69.34095
-69.653435
-68.715981
-69.653435
-69.809677
-68.872223
-69.497192
-69.184708
-69.653435
-69.184708
-69.653435
-69.497192
-69.028465
-69.34095
-69.028465
-69.028465
-69.028465
-69.028465
-68.559738
-68.872223
-68.403496
-68.715981
-68.872223
-68.403496
-68.559738
-68.559738
-68.247253
-68.247253
-68.715981
-68.715981
-68.872223
-69.028465
-68.715981
-69.028465
-68.872223
-69.184708
-69.028465
-68.872223
-69.184708
-69.34095
-69.028465
-69.497192
-69.497192
-69.028465
-69.965919
-69.497192
-69.965919
-69.809677
-69.809677
-69.809677
-69.965919
-69.653435
-69.965919
-69.809677
-69.809677
-69.497192
-69.809677
-69.653435
-69.653435
-69.809677
-69.497192
-69.653435
-69.497192
-69.809677
-69.497192
-69.965919
-69.653435
-69.653435
-69.497192
-69.497192
-69.497192
-69.653435
-69.34095
-69.497192
-69.809677
-69.497192
-69.497192
-69.184708
-69.653435
-69.653435
-69.34095
-69.184708
-69.184708
-69.184708
-69.34095
-68.872223
-69.497192
-69.028465
-69.34095
-68.872223
-69.184708
-68.872223
-69.184708
-69.34095
-68.715981
-68.872223
-69.028465
-68.559738
-69.028465
-68.715981
-69.028465
-68.715981
-68.559738
-69.028465
-68.559738
-68.715981
-68.403496
-68.715981
-68.247253
-68.247253
-68.091011
-68.247253
-68.091011
-68.559738
-68.091011
-68.091011
-68.091011
-68.091011
-68.247253
-68.091011
-68.247253
-67.778526
-67.934769
-67.934769
-68.247253
-68.091011
-67.622284
-67.934769
-68.247253
-68.247253
-68.247253
-68.247253
-68.403496
-68.715981
-68.715981
-68.247253
-68.715981
-68.403496
-68.091011
-68.247253
-68.559738
-68.247253
-67.778526
-68.247253
-68.247253
-68.091011
-68.091011
-67.622284
-68.091011
-67.778526
-67.622284
-67.466042
-67.622284
-67.309799
-68.091011
-67.622284
-67.778526
-67.466042
-67.466042
-68.091011
-68.091011
-66.997314
-67.622284
-67.153557
-67.309799
-67.622284
-67.153557
-67.622284
-67.466042
-66.997314
-67.309799
-68.091011
-67.778526
-67.622284
-67.466042
-67.778526
-67.934769
-67.466042
-67.309799
-67.466042
-68.091011
-67.778526
-67.466042
-67.934769
-67.309799
-68.091011
-66.841072
-68.559738
-68.091011
-67.622284
-67.934769
-67.934769
-67.309799
-68.091011
-67.934769
-67.934769
-67.778526
-67.466042
-67.622284
-66.997314
-67.934769
-67.934769
-67.622284
-68.091011
-68.091011
-68.091011
-67.934769
-68.559738
-67.934769
-67.934769
-67.778526
-68.091011
-68.559738
-68.403496
-68.247253
-68.247253
-68.247253
-68.247253
-68.872223
-68.559738
-68.872223
-68.403496
-68.559738
-68.559738
-68.247253
-68.403496
-68.715981
-68.715981
-68.715981
-68.559738
-69.028465
-69.028465
-68.559738
-68.872223
-68.872223
-68.872223
-68.247253
-68.872223
-68.559738
-68.559738
-68.559738
-68.872223
-68.403496
-68.559738
-68.715981
-68.559738
-68.715981
-68.559738
-68.872223
-68.403496
-68.872223
-68.247253
-69.028465
-68.559738
-68.872223
-68.559738
-68.715981
-68.403496
-68.559738
-68.872223
-68.872223
-68.559738
-68.715981
-68.715981
-68.559738
-68.715981
-68.403496
-68.403496
-68.559738
-68.559738
-68.559738
-68.715981
-68.403496
-68.403496
-68.247253
-68.559738
-68.559738
-68.247253
-68.247253
-68.403496
-68.247253
-67.778526
-67.778526
-67.934769
-68.091011
-68.247253
-68.559738
-68.403496
-67.622284
-68.091011
-68.403496
-68.247253
-68.091011
-67.934769
-68.403496
-67.778526
-68.091011
-68.091011
-68.091011
-68.091011
-68.247253
-67.778526
-68.403496
-68.091011
-67.934769
-67.778526
-68.091011
-67.622284
-67.622284
-68.247253
-68.091011
-68.091011
-68.091011
-68.247253
-67.934769
-67.934769
-68.247253
-68.091011
-68.091011
-68.715981
-68.247253
-68.403496
-67.934769
-68.247253
-68.715981
-68.247253
-68.403496
-68.559738
-68.403496
-68.247253
-68.403496
-68.715981
-68.715981
-68.247253
-68.091011
-68.403496
-68.247253
-68.559738
-68.403496
-68.247253
-68.715981
-68.403496
-68.715981
-68.091011
-68.559738
-68.559738
-68.559738
-68.715981
-68.247253
-68.559738
-69.028465
-68.872223
-68.403496
-68.715981
-68.872223
-69.028465
-68.559738
-68.247253
-68.247253
-69.184708
-68.715981
-68.715981
-68.403496
-68.403496
-69.184708
-68.403496
-68.872223
-69.028465
-69.028465
-68.247253
-68.715981
-69.028465
-69.184708
-68.872223
-69.028465
-68.872223
-69.184708
-68.872223
-68.715981
-68.872223
-68.715981
-67.934769
-68.715981
-68.715981
-68.247253
-68.872223
-67.778526
-69.028465
-68.247253
-69.34095
-69.028465
-69.028465
-68.715981
-69.028465
-68.872223
-69.184708
-69.028465
-68.559738
-69.497192
-68.872223
-69.653435
-69.184708
-68.247253
-69.028465
-69.34095
-68.872223
-69.184708
-69.34095
-68.559738
-68.715981
-68.403496
-68.715981
-68.715981
-69.028465
-68.403496
-69.653435
-68.559738
-68.559738
-68.715981
-68.559738
-68.403496
-68.091011
-68.872223
-68.403496
-68.247253
-68.247253
-68.247253
-68.403496
-68.091011
-68.247253
-68.559738
-68.247253
-68.247253
-68.247253
-68.559738
-68.403496
-68.403496
-68.403496
-68.247253
-68.559738
-68.715981
-68.403496
-68.403496
-68.403496
-68.559738
-68.559738
-68.403496
-69.028465
-68.872223
-68.559738
-68.559738
-68.872223
-68.872223
-68.872223
-68.872223
-68.715981
-68.872223
-69.028465
-68.872223
-68.872223
-68.559738
-69.184708
-68.872223
-68.715981
-69.028465
-69.028465
-68.872223
-69.028465
-69.184708
-68.872223
-68.715981
-68.715981
-69.184708
-69.028465
-69.028465
-68.872223
-68.559738
-68.715981
-69.028465
-68.872223
-68.715981
-69.028465
-68.559738
-69.028465
-69.028465
-68.403496
-69.028465
-68.715981
-68.559738
-68.715981
-68.559738
-69.028465
-68.715981
-68.715981
-68.403496
-68.559738
-69.028465
-68.559738
-68.403496
-68.715981
-68.872223
-68.872223
-68.872223
-69.028465
-69.028465
-68.715981
-68.872223
-68.559738
-69.028465
-68.872223
-68.872223
-68.715981
-69.34095
-68.559738
-68.872223
-68.559738
-68.559738
-69.028465
-68.559738
-68.715981
-68.872223
-68.715981
-68.559738
-68.715981
-68.872223
-68.247253
-68.715981
-68.715981
-68.559738
-68.559738
-68.715981
-68.559738
-68.559738
-68.559738
-68.559738
-68.715981
-68.403496
-68.403496
-68.559738
-68.559738
-68.403496
-68.247253
-67.934769
-68.403496
-68.403496
-68.715981
-68.247253
-68.403496
-68.403496
-68.559738
-68.403496
-68.091011
-68.247253
-68.247253
-68.247253
-68.091011
-68.247253
-67.778526
-68.403496
-68.091011
-67.622284
-67.778526
-68.403496
-69.028465
-68.091011
-67.934769
-68.715981
-68.247253
-68.247253
-67.934769
-67.622284
-67.622284
-69.184708
-69.028465
-68.872223
-68.247253
-67.622284
-67.622284
-67.622284
-68.091011
-68.715981
-68.715981
-68.715981
-68.403496
-68.247253
-68.872223
-68.247253
-68.559738
-68.403496
-68.872223
-68.247253
-68.715981
-68.872223
-68.559738
-68.715981
-69.028465
-68.559738
-67.934769
-68.403496
-68.403496
-69.028465
-68.091011
-68.872223
-69.497192
-68.559738
-68.247253
-68.559738
-68.559738
-68.715981
-69.184708
-69.028465
-68.715981
-68.872223
-69.028465
-69.184708
-68.872223
-69.184708
-69.34095
-68.247253
-69.028465
-69.184708
-69.028465
-68.715981
-69.028465
-69.028465
-69.497192
-69.028465
-69.184708
-69.184708
-69.653435
-69.653435
-69.497192
-69.809677
-69.497192
-69.184708
-69.34095
-69.809677
-69.653435
-69.809677
-69.809677
-69.809677
-69.653435
-70.278404
-69.965919
-69.965919
-70.122162
-70.122162
-69.809677
-70.278404
-69.965919
-69.653435
-69.809677
-69.809677
-69.965919
-69.809677
-69.809677
-69.653435
-69.653435
-69.653435
-69.809677
-69.34095
-69.497192
-69.34095
-69.497192
-69.34095
-69.34095
-69.497192
-69.34095
-69.34095
-69.184708
-69.34095
-68.715981
-69.028465
-69.028465
-69.184708
-69.497192
-69.184708
-69.028465
-68.872223
-69.497192
-69.34095
-69.028465
-68.872223
-68.872223
-69.028465
-69.184708
-69.34095
-69.028465
-69.34095
-69.184708
-69.34095
-69.653435
-69.028465
-69.497192
-69.653435
-69.34095
-69.34095
-69.653435
-69.497192
-69.497192
-69.965919
-69.809677
-69.497192
-69.809677
-69.809677
-69.653435
-69.497192
-69.653435
-69.497192
-69.497192
-69.653435
-69.809677
-69.653435
-69.965919
-69.497192
-69.653435
-69.497192
-70.122162
-69.34095
-69.028465
-69.497192
-69.653435
-69.34095
-69.497192
-69.34095
-69.34095
-69.34095
-69.497192
-69.653435
-69.497192
-68.872223
-69.497192
-69.34095
-68.872223
-69.028465
-68.872223
-69.184708
-69.34095
-69.184708
-68.872223
-69.184708
-69.028465
-69.184708
-68.872223
-69.184708
-69.184708
-69.34095
-68.872223
-68.872223
-68.872223
-69.184708
-69.028465
-68.872223
-69.653435
-69.184708
-69.184708
-68.872223
-69.028465
-69.497192
-69.184708
-69.184708
-68.559738
-69.34095
-69.653435
-69.34095
-69.184708
-68.872223
-68.872223
-69.497192
-68.715981
-68.715981
-68.872223
-68.715981
-69.028465
-69.497192
-69.965919
-69.184708
-68.559738
-68.715981
-68.715981
-69.028465
-69.028465
-69.028465
-69.653435
-69.497192
-68.715981
-69.34095
-69.34095
-68.715981
-69.34095
-69.028465
-69.497192
-68.559738
-69.497192
-69.965919
-69.653435
-69.184708
-68.872223
-69.653435
-69.34095
-69.497192
-69.028465
-69.653435
-69.809677
-69.809677
-69.497192
-69.497192
-69.34095
-69.809677
-69.653435
-69.184708
-69.184708
-69.184708
-69.497192
-69.653435
-69.809677
-69.809677
-69.653435
-69.809677
-69.653435
-70.122162
-70.278404
-70.278404
-69.809677
-69.653435
-70.434647
-69.809677
-69.809677
-70.122162
-69.965919
-70.278404
-70.122162
-69.653435
-70.122162
-70.122162
-69.653435
-69.809677
-70.122162
-69.653435
-69.653435
-69.653435
-69.653435
-69.653435
-69.497192
-69.809677
-69.653435
-69.497192
-69.34095
-69.965919
-69.653435
-69.965919
-69.809677
-69.809677
-69.497192
-69.497192
-69.809677
-69.653435
-69.965919
-69.34095
-70.122162
-69.809677
-69.653435
-69.653435
-69.653435
-69.497192
-69.809677
-69.653435
-69.497192
-69.497192
-69.34095
-69.653435
-69.653435
-69.34095
-69.653435
-69.965919
-69.809677
-69.965919
-69.497192
-69.809677
-69.653435
-70.122162
-70.122162
-69.809677
-69.653435
-69.965919
-69.497192
-69.497192
-69.497192
-69.653435
-69.965919
-69.653435
-70.122162
-69.965919
-69.809677
-69.653435
-69.653435
-70.278404
-69.809677
-69.809677
-69.653435
-69.965919
-70.278404
-69.653435
-69.809677
-69.653435
-69.965919
-70.278404
-69.809677
-70.434647
-69.497192
-70.278404
-69.965919
-70.434647
-70.278404
-70.122162
-69.965919
-70.122162
-70.122162
-70.278404
-70.278404
-70.122162
-69.809677
-70.278404
-69.809677
-69.809677
-70.278404
-70.278404
-70.278404
-69.653435
-69.809677
-70.122162
-69.965919
-69.809677
-70.278404
-69.809677
-69.965919
-69.809677
-69.809677
-69.809677
-69.965919
-69.497192
-69.809677
-69.809677
-69.965919
-69.653435
-69.028465
-69.653435
-69.497192
-69.34095
-69.028465
-69.028465
-69.184708
-69.028465
-68.715981
-68.715981
-69.34095
-69.653435
-69.028465
-69.34095
-69.028465
-69.028465
-68.872223
-68.872223
-69.028465
-68.715981
-69.34095
-68.872223
-69.184708
-68.559738
-68.403496
-69.028465
-69.028465
-68.559738
-68.559738
-69.028465
-69.653435
-69.34095
-68.872223
-68.559738
-68.559738
-68.872223
-69.028465
-69.028465
-68.559738
-68.715981
-69.497192
-69.809677
-69.34095
-68.559738
-69.653435
-69.497192
-69.028465
-69.34095
-69.653435
-69.184708
-69.497192
-69.965919
-69.965919
-69.653435
-69.653435
-69.965919
-69.809677
-69.653435
-69.653435
-69.028465
-69.34095
-69.653435
-69.653435
-69.34095
-69.184708
-69.34095
-68.872223
-69.497192
-69.653435
-68.715981
-69.028465
-68.872223
-68.872223
-69.184708
-68.872223
-69.184708
-69.184708
-68.715981
-69.028465
-68.872223
-68.559738
-68.559738
-68.872223
-68.559738
-68.872223
-69.028465
-69.34095
-69.184708
-69.028465
-68.559738
-69.184708
-68.872223
-69.184708
-69.028465
-69.34095
-69.34095
-69.028465
-69.184708
-69.497192
-69.653435
-69.34095
-69.34095
-69.34095
-69.34095
-69.653435
-69.184708
-69.497192
-69.497192
-69.653435
-69.184708
-69.653435
-69.497192
-69.653435
-69.497192
-69.653435
-69.028465
-69.653435
-69.653435
-69.653435
-69.497192
-69.34095
-69.653435
-69.028465
-69.653435
-69.34095
-69.653435
-69.184708
-69.653435
-69.497192
-69.34095
-69.184708
-69.497192
-69.184708
-69.34095
-69.653435
-69.497192
-69.34095
-69.34095
-69.653435
-69.497192
-69.34095
-69.653435
-69.653435
-69.653435
-69.34095
-69.653435
-69.34095
-69.809677
-69.184708
-69.653435
-69.497192
-69.184708
-69.34095
-69.184708
-69.34095
-69.34095
-69.184708
-69.497192
-69.34095
-69.028465
-68.559738
-68.715981
-68.872223
-69.028465
-68.559738
-69.34095
-68.403496
-68.559738
-68.872223
-69.184708
-68.247253
-68.715981
-68.403496
-68.715981
-68.403496
-68.559738
-68.403496
-68.403496
-68.247253
-68.559738
-68.247253
-68.403496
-67.934769
-68.559738
-68.247253
-68.247253
-68.247253
-68.247253
-67.934769
-68.403496
-68.247253
-68.091011
-68.247253
-68.403496
-68.091011
-68.091011
-68.091011
-67.934769
-68.091011
-68.091011
-68.091011
-68.247253
-68.559738
-68.091011
-68.403496
-68.091011
-68.247253
-68.247253
-68.403496
-68.247253
-68.403496
-68.247253
-68.403496
-68.559738
-68.247253
-68.403496
-68.559738
-68.872223
-68.403496
-68.872223
-68.403496
-68.559738
-69.34095
-68.247253
-68.872223
-68.403496
-69.028465
-68.872223
-69.028465
-68.872223
-69.028465
-68.715981
-68.559738
-68.247253
-68.247253
-68.872223
-68.715981
-69.34095
-68.872223
-68.872223
-69.028465
-68.559738
-68.247253
-68.247253
-69.028465
-68.559738
-68.403496
-69.34095
-67.934769
-68.872223
-68.403496
-69.028465
-69.184708
-68.872223
-69.028465
-69.34095
-68.872223
-69.028465
-69.34095
-68.559738
-69.028465
-69.028465
-69.028465
-69.184708
-68.872223
-69.028465
-68.872223
-69.028465
-68.559738
-68.872223
-68.872223
-69.184708
-68.559738
-69.497192
-69.184708
-69.028465
-68.559738
-69.028465
-68.715981
-68.872223
-69.028465
-68.559738
-68.247253
-68.559738
-69.028465
-68.403496
-68.247253
-68.559738
-69.028465
-68.247253
-68.247253
-68.403496
-68.715981
-68.559738
-68.091011
-68.872223
-68.559738
-68.559738
-68.559738
-68.715981
-69.184708
-68.715981
-68.872223
-69.028465
-68.872223
-69.028465
-68.559738
-68.559738
-69.028465
-69.34095
-69.028465
-68.715981
-68.872223
-69.028465
-69.34095
-69.184708
-69.184708
-68.872223
-69.34095
-69.653435
-69.34095
-69.184708
-69.028465
-69.497192
-69.184708
-69.497192
-69.184708
-69.184708
-69.184708
-69.653435
-68.872223
-69.184708
-68.872223
-69.184708
-69.028465
-69.34095
-69.028465
-69.028465
-68.872223
-68.872223
-69.184708
-68.872223
-68.872223
-68.559738
-68.872223
-68.403496
-68.247253
-68.247253
-68.403496
-68.559738
-68.403496
-68.715981
-68.403496
-68.247253
-68.247253
-68.403496
-68.715981
-68.403496
-68.247253
-68.559738
-68.559738
-68.403496
-68.559738
-68.715981
-68.559738
-68.403496
-68.403496
-68.715981
-68.403496
-68.403496
-68.247253
-68.715981
-68.403496
-68.247253
-68.715981
-68.715981
-68.247253
-68.559738
-68.559738
-68.715981
-68.403496
-68.559738
-68.247253
-67.934769
-68.403496
-68.403496
-68.559738
-68.091011
-68.559738
-68.559738
-68.559738
-68.247253
-68.403496
-68.247253
-68.559738
-68.247253
-68.403496
-68.559738
-68.403496
-68.403496
-68.403496
-68.403496
-68.403496
-68.091011
-68.247253
-68.559738
-68.559738
-68.559738
-68.247253
-68.403496
-68.559738
-68.715981
-68.715981
-68.559738
-68.715981
-68.559738
-68.247253
-68.247253
-69.028465
-68.715981
-68.872223
-68.247253
-69.028465
-68.715981
-68.403496
-68.559738
-69.028465
-68.715981
-68.872223
-68.872223
-68.091011
-67.934769
-68.091011
-68.247253
-68.872223
-69.028465
-68.715981
-68.091011
-67.934769
-68.403496
-67.622284
-68.247253
-68.559738
-68.559738
-69.028465
-68.559738
-67.934769
-68.559738
-68.872223
-68.559738
-68.559738
-68.247253
-68.559738
-68.872223
-68.247253
-68.559738
-68.247253
-69.184708
-68.247253
-69.028465
-69.028465
-68.403496
-68.091011
-68.872223
-68.559738
-68.872223
-69.028465
-68.715981
-69.028465
-69.028465
-68.872223
-69.34095
-69.184708
-68.559738
-68.872223
-69.34095
-69.028465
-68.872223
-69.497192
-68.872223
-68.559738
-68.715981
-69.34095
-69.34095
-69.028465
-68.715981
-69.653435
-69.028465
-69.028465
-69.653435
-69.34095
-69.34095
-69.653435
-69.653435
-69.34095
-69.34095
-69.184708
-69.809677
-69.497192
-69.653435
-69.497192
-69.184708
-69.653435
-69.497192
-69.34095
-69.497192
-69.653435
-69.653435
-69.653435
-69.184708
-69.653435
-69.497192
-69.653435
-69.653435
-69.028465
-68.872223
-69.653435
-69.653435
-69.34095
-68.715981
-69.34095
-69.34095
-69.028465
-69.028465
-69.184708
-69.34095
-68.872223
-69.184708
-69.028465
-69.34095
-69.184708
-69.028465
-69.184708
-68.872223
-68.872223
-68.872223
-69.028465
-69.34095
-69.34095
-69.34095
-69.497192
-69.184708
-69.34095
-69.184708
-69.028465
-69.184708
-69.34095
-69.653435
-69.028465
-69.184708
-69.497192
-69.34095
-69.184708
-69.497192
-69.34095
-68.872223
-69.653435
-69.497192
-69.184708
-69.497192
-69.497192
-69.809677
-69.34095
-69.497192
-69.653435
-69.34095
-69.653435
-69.497192
-69.184708
-69.34095
-69.809677
-69.497192
-69.184708
-69.653435
-69.184708
-69.653435
-69.497192
-69.653435
-69.497192
-69.497192
-69.653435
-69.34095
-69.497192
-69.184708
-69.497192
-69.028465
-69.34095
-69.028465
-69.184708
-68.872223
-69.028465
-69.34095
-68.872223
-69.184708
-69.028465
-69.028465
-69.34095
-68.872223
-68.559738
-68.872223
-68.872223
-68.247253
-68.872223
-68.403496
-68.403496
-68.559738
-68.403496
-68.091011
-68.091011
-68.247253
-68.403496
-67.934769
-68.091011
-68.403496
-67.778526
-67.778526
-68.247253
-68.247253
-68.091011
-68.091011
-68.403496
-68.091011
-68.091011
-68.247253
-67.934769
-68.091011
-68.091011
-68.091011
-67.934769
-67.934769
-67.934769
-68.091011
-68.559738
-68.247253
-68.559738
-67.934769
-67.934769
-68.715981
-68.715981
-68.872223
-68.715981
-68.715981
-68.715981
-68.872223
-69.028465
-68.872223
-68.247253
-69.028465
-68.872223
-68.559738
-68.872223
-69.34095
-68.872223
-69.34095
-68.872223
-68.715981
-69.34095
-69.184708
-69.028465
-68.559738
-69.653435
-69.184708
-69.028465
-69.028465
-69.653435
-68.715981
-68.872223
-69.184708
-69.184708
-69.184708
-69.028465
-69.184708
-69.028465
-69.028465
-68.715981
-68.872223
-69.028465
-68.715981
-69.028465
-68.715981
-68.091011
-69.028465
-68.247253
-68.403496
-68.403496
-68.715981
-67.934769
-68.403496
-68.403496
-68.715981
-68.403496
-68.559738
-68.715981
-68.403496
-68.247253
-68.403496
-68.403496
-68.559738
-68.403496
-68.247253
-68.715981
-68.403496
-68.247253
-68.403496
-68.715981
-68.559738
-68.247253
-68.403496
-67.778526
-68.559738
-68.247253
-68.559738
-68.403496
-68.247253
-68.715981
-68.559738
-68.559738
-68.559738
-69.184708
-68.559738
-68.872223
-68.872223
-69.028465
-69.184708
-68.872223
-69.184708
-68.872223
-69.028465
-69.184708
-69.497192
-69.653435
-68.872223
-69.653435
-69.653435
-69.965919
-69.653435
-69.497192
-69.184708
-69.497192
-69.653435
-69.965919
-69.809677
-69.34095
-69.653435
-69.965919
-69.965919
-69.809677
-69.34095
-69.497192
-69.809677
-69.809677
-69.809677
-69.965919
-69.809677
-69.653435
-69.965919
-69.497192
-69.653435
-69.497192
-69.809677
-69.653435
-69.497192
-69.965919
-69.497192
-69.34095
-69.809677
-69.028465
-69.497192
-69.184708
-69.184708
-69.184708
-69.184708
-69.653435
-69.184708
-69.184708
-69.028465
-69.028465
-69.34095
-69.184708
-69.34095
-69.028465
-69.184708
-69.028465
-69.497192
-68.872223
-69.184708
-69.184708
-69.028465
-69.028465
-69.028465
-68.872223
-69.184708
-68.872223
-69.184708
-68.872223
-68.872223
-69.184708
-68.715981
-68.872223
-69.028465
-68.715981
-69.028465
-69.028465
-68.872223
-68.559738
-68.559738
-68.559738
-68.872223
-68.715981
-68.715981
-68.715981
-69.028465
-68.715981
-68.715981
-69.028465
-68.872223
-68.872223
-68.872223
-68.559738
-69.34095
-68.872223
-68.715981
-69.028465
-68.872223
-69.184708
-68.247253
-68.872223
-69.34095
-68.872223
-68.559738
-68.872223
-68.872223
-69.028465
-69.028465
-68.715981
-68.715981
-69.653435
-69.497192
-69.653435
-69.028465
-68.247253
-68.559738
-69.028465
-69.028465
-68.403496
-68.715981
-68.403496
-69.497192
-69.184708
-69.809677
-68.872223
-69.028465
-69.184708
-69.184708
-69.653435
-68.872223
-69.653435
-69.809677
-69.34095
-69.34095
-69.653435
-68.872223
-69.497192
-68.715981
-69.028465
-69.184708
-69.34095
-69.184708
-69.028465
-69.028465
-69.184708
-68.715981
-69.028465
-68.559738
-68.715981
-68.403496
-68.559738
-68.403496
-68.247253
-68.715981
-68.715981
-68.559738
-68.403496
-68.715981
-68.559738
-68.559738
-68.403496
-68.091011
-68.247253
-68.715981
-68.403496
-69.184708
-69.028465
-69.028465
-68.403496
-68.715981
-68.872223
-68.559738
-68.091011
-68.872223
-69.028465
-68.559738
-68.559738
-68.872223
-69.34095
-69.028465
-69.028465
-69.028465
-69.028465
-68.559738
-68.872223
-68.872223
-69.184708
-69.184708
-68.872223
-68.559738
-68.872223
-68.715981
-68.872223
-69.184708
-68.403496
-68.715981
-68.715981
-68.559738
-68.247253
-68.559738
-68.403496
-68.247253
-68.403496
-68.715981
-68.403496
-68.559738
-68.559738
-68.559738
-67.778526
-68.247253
-68.715981
-68.403496
-69.028465
-68.403496
-68.559738
-68.559738
-68.247253
-68.559738
-68.559738
-68.872223
-68.559738
-68.872223
-68.715981
-68.559738
-68.559738
-68.872223
-68.715981
-68.559738
-68.715981
-68.559738
-68.403496
-69.028465
-69.028465
-68.715981
-68.559738
-69.028465
-69.184708
-69.028465
-69.653435
-69.653435
-69.028465
-69.34095
-69.184708
-69.184708
-69.34095
-69.809677
-69.028465
-69.653435
-69.497192
-69.653435
-69.184708
-69.497192
-69.653435
-69.184708
-69.809677
-69.497192
-69.653435
-69.497192
-69.809677
-69.653435
-69.497192
-69.497192
-69.965919
-69.497192
-69.34095
-69.34095
-69.497192
-69.34095
-69.184708
-69.34095
-69.653435
-69.184708
-68.872223
-69.028465
-69.028465
-69.028465
-68.715981
-69.028465
-68.872223
-68.559738
-67.934769
-68.247253
-68.403496
-68.403496
-68.559738
-68.091011
-68.091011
-68.091011
-67.622284
-68.091011
-67.778526
-68.091011
-67.778526
-67.622284
-68.091011
-67.309799
-67.622284
-67.153557
-66.997314
-67.466042
-67.778526
-66.841072
-67.153557
-67.153557
-66.997314
-67.622284
-66.841072
-66.997314
-67.466042
-67.466042
-67.466042
-67.622284
-67.622284
-67.153557
-67.153557
-66.997314
-66.997314
-67.309799
-67.622284
-67.622284
-67.309799
-67.778526
-67.153557
-67.153557
-68.247253
-68.247253
-66.997314
-67.934769
-68.403496
-68.247253
-68.091011
-67.934769
-67.778526
-68.091011
-68.247253
-68.403496
-68.247253
-67.466042
-68.091011
-68.403496
-68.091011
-68.091011
-67.622284
-68.091011
-68.403496
-68.715981
-67.934769
-68.091011
-68.403496
-68.091011
-68.091011
-69.184708
-68.247253
-68.247253
-68.559738
-69.028465
-68.559738
-69.028465
-68.872223
-68.559738
-69.184708
-68.872223
-69.497192
-69.184708
-68.872223
-69.184708
-69.34095
-68.559738
-68.872223
-69.184708
-69.34095
-69.34095
-69.028465
-69.497192
-69.028465
-69.184708
-68.872223
-69.184708
-69.184708
-69.028465
-69.028465
-69.34095
-69.028465
-68.872223
-68.715981
-69.028465
-69.028465
-69.028465
-68.559738
-68.247253
-69.028465
-69.028465
-68.715981
-68.559738
-68.247253
-68.559738
-68.559738
-68.559738
-68.403496
-68.872223
-68.559738
-68.559738
-68.559738
-68.715981
-68.715981
-68.872223
-68.872223
-68.559738
-68.872223
-69.028465
-68.715981
-68.559738
-68.559738
-68.559738
-68.715981
-69.028465
-68.715981
-68.715981
-68.559738
-68.403496
-68.872223
-68.403496
-68.247253
-68.403496
-68.403496
-68.247253
-68.403496
-68.247253
-68.715981
-68.247253
-68.715981
-68.247253
-68.559738
-68.403496
-68.715981
-68.091011
-67.778526
-68.091011
-68.715981
-68.403496
-67.934769
-68.403496
-68.091011
-67.778526
-68.403496
-68.403496
-68.247253
-68.403496
-67.778526
-67.934769
-67.934769
-68.715981
-68.091011
-67.934769
-68.247253
-68.247253
-67.934769
-68.559738
-68.247253
-68.559738
-68.091011
-68.247253
-68.247253
-68.247253
-68.247253
-68.403496
-68.403496
-68.247253
-68.247253
-68.559738
-68.403496
-68.091011
-68.403496
-68.403496
-68.403496
-68.247253
-68.559738
-68.403496
-68.091011
-68.247253
-68.091011
-68.403496
-67.934769
-68.091011
-67.778526
-68.247253
-68.091011
-68.247253
-67.934769
-67.934769
-67.622284
-68.403496
-67.622284
-68.091011
-68.091011
-68.559738
-68.247253
-68.091011
-67.934769
-68.247253
-68.403496
-68.091011
-67.622284
-68.559738
-68.559738
-68.559738
-68.091011
-67.622284
-68.091011
-68.247253
-68.403496
-68.715981
-68.403496
-68.559738
-68.715981
-68.715981
-67.622284
-67.778526
-67.934769
-68.559738
-68.403496
-68.559738
-68.559738
-68.403496
-67.778526
-67.934769
-68.559738
-68.403496
-67.778526
-68.247253
-67.934769
-67.622284
-68.403496
-67.622284
-67.778526
-68.403496
-68.403496
-68.091011
-68.091011
-68.091011
-67.622284
-67.934769
-68.091011
-68.247253
-68.403496
-68.559738
-67.934769
-67.934769
-68.091011
-68.247253
-67.778526
-68.559738
-68.715981
-67.934769
-68.403496
-67.934769
-67.778526
-67.934769
-68.247253
-67.622284
-67.934769
-67.934769
-68.559738
-67.934769
-68.403496
-68.247253
-69.028465
-68.091011
-68.403496
-68.559738
-68.715981
-68.403496
-68.715981
-68.872223
-68.559738
-68.559738
-69.028465
-69.028465
-68.559738
-68.872223
-68.872223
-69.184708
-69.184708
-68.872223
-69.184708
-69.184708
-69.184708
-69.184708
-69.184708
-69.497192
-69.497192
-69.497192
-68.872223
-69.184708
-69.184708
-69.184708
-69.184708
-68.872223
-69.184708
-69.497192
-69.028465
-69.34095
-69.184708
-69.184708
-68.872223
-69.34095
-69.028465
-68.247253
-69.028465
-69.184708
-68.715981
-68.872223
-68.559738
-68.872223
-68.559738
-69.028465
-68.559738
-68.715981
-68.872223
-68.872223
-68.872223
-68.872223
-68.872223
-68.715981
-68.559738
-68.403496
-68.872223
-68.559738
-68.403496
-68.403496
-68.247253
-68.715981
-68.247253
-68.247253
-68.091011
-68.403496
-68.247253
-67.934769
-67.622284
-67.934769
-68.091011
-68.403496
-67.778526
-67.778526
-68.403496
-68.091011
-67.934769
-68.091011
-68.559738
-67.934769
-68.247253
-68.403496
-68.403496
-68.247253
-68.091011
-68.247253
-68.403496
-68.403496
-68.559738
-68.715981
-68.403496
-68.247253
-68.872223
-68.559738
-68.872223
-68.559738
-69.028465
-68.872223
-69.028465
-69.184708
-68.872223
-69.497192
-69.028465
-69.028465
-69.184708
-69.028465
-69.34095
-69.028465
-69.34095
-68.872223
-69.028465
-69.497192
-69.184708
-69.34095
-69.184708
-69.653435
-69.184708
-69.184708
-69.34095
-69.028465
-69.184708
-69.028465
-69.34095
-69.34095
-69.34095
-69.184708
-69.184708
-69.028465
-69.34095
-69.497192
-69.34095
-69.028465
-69.34095
-69.184708
-69.028465
-69.653435
-68.715981
-68.715981
-68.715981
-69.028465
-69.028465
-68.559738
-68.715981
-69.184708
-69.184708
-69.028465
-68.715981
-67.622284
-67.934769
-68.872223
-69.184708
-68.715981
-68.559738
-68.559738
-68.715981
-68.559738
-68.403496
-67.778526
-68.247253
-68.559738
-67.466042
-68.247253
-68.403496
-67.622284
-68.403496
-67.934769
-67.622284
-68.247253
-68.403496
-68.091011
-67.622284
-68.403496
-68.247253
-67.934769
-68.247253
-68.403496
-68.091011
-67.934769
-68.559738
-68.559738
-68.403496
-68.559738
-68.559738
-68.091011
-68.403496
-68.715981
-68.091011
-68.091011
-67.934769
-68.091011
-68.403496
-68.247253
-68.247253
-68.247253
-68.715981
-68.559738
-68.872223
-68.559738
-68.403496
-68.715981
-68.715981
-69.028465
-68.872223
-68.872223
-68.715981
-68.559738
-68.872223
-69.184708
-69.028465
-68.872223
-69.34095
-69.028465
-69.34095
-69.34095
-69.34095
-69.497192
-69.965919
-69.497192
-69.028465
-69.497192
-69.34095
-69.497192
-69.34095
-69.34095
-69.809677
-69.34095
-69.34095
-69.34095
-69.965919
-69.653435
-69.184708
-69.653435
-69.653435
-69.34095
-69.653435
-69.184708
-69.653435
-69.653435
-69.34095
-69.34095
-69.653435
-69.184708
-69.497192
-69.653435
-69.653435
-69.497192
-69.497192
-69.653435
-69.34095
-69.497192
-69.497192
-69.497192
-69.497192
-69.34095
-69.497192
-69.497192
-69.34095
-69.809677
-69.809677
-69.653435
-69.653435
-69.653435
-69.809677
-69.497192
-69.497192
-69.653435
-69.497192
-69.497192
-69.653435
-69.653435
-69.184708
-69.34095
-69.653435
-69.34095
-69.184708
-69.184708
-69.184708
-69.184708
-69.34095
-69.184708
-69.028465
-69.028465
-68.872223
-68.872223
-68.872223
-68.872223
-68.872223
-69.028465
-69.184708
-69.028465
-69.028465
-68.872223
-69.028465
-68.559738
-69.34095
-69.028465
-68.872223
-68.715981
-68.872223
-68.872223
-68.715981
-69.028465
-68.872223
-68.872223
-68.403496
-68.715981
-69.184708
-69.028465
-69.028465
-69.184708
-69.497192
-69.34095
-68.872223
-69.184708
-69.34095
-69.34095
-69.184708
-69.184708
-69.497192
-69.34095
-69.028465
-69.184708
-69.653435
-69.34095
-68.872223
-69.184708
-69.184708
-69.34095
-69.497192
-69.184708
-69.184708
-69.497192
-68.872223
-69.184708
-69.653435
-69.184708
-69.184708
-68.715981
-69.497192
-69.497192
-69.497192
-69.809677
-69.653435
-68.872223
-69.028465
-69.497192
-69.497192
-69.965919
-68.715981
-69.34095
-69.184708
-69.653435
-69.34095
-69.809677
-69.497192
-69.653435
-69.497192
-69.965919
-69.34095
-69.028465
-69.497192
-69.809677
-69.34095
-69.497192
-70.278404
-69.028465
-70.122162
-69.965919
-69.653435
-69.809677
-70.122162
-69.497192
-69.653435
-70.278404
-70.278404
-70.278404
-69.965919
-70.590889
-70.278404
-70.122162
-70.590889
-69.965919
-70.278404
-69.809677
-70.590889
-69.809677
-70.434647
-69.809677
-69.809677
-69.965919
-70.434647
-70.278404
-70.278404
-69.965919
-70.278404
-69.497192
-70.122162
-69.965919
-69.965919
-69.965919
-69.965919
-69.653435
-69.653435
-69.653435
-69.653435
-69.965919
-69.653435
-69.34095
-69.34095
-69.809677
-69.028465
-69.34095
-69.34095
-69.184708
-69.497192
-69.497192
-69.34095
-69.497192
-69.497192
-69.184708
-69.497192
-69.497192
-69.34095
-69.34095
-68.872223
-69.34095
-69.497192
-69.497192
-68.872223
-69.497192
-69.184708
-69.184708
-69.34095
-69.028465
-69.497192
-69.653435
-69.653435
-69.653435
-69.184708
-69.653435
-69.497192
-69.809677
-69.653435
-69.497192
-69.965919
-69.653435
-70.278404
-69.497192
-69.653435
-69.653435
-69.34095
-69.965919
-69.965919
-69.809677
-69.184708
-69.809677
-69.653435
-69.653435
-69.497192
-69.497192
-69.653435
-69.184708
-68.872223
-69.497192
-69.653435
-69.34095
-69.028465
-69.34095
-69.028465
-69.028465
-69.184708
-69.184708
-68.872223
-69.34095
-69.028465
-68.872223
-69.34095
-69.184708
-68.872223
-69.653435
-68.872223
-69.34095
-68.872223
-69.653435
-68.872223
-68.872223
-69.184708
-69.184708
-68.559738
-69.497192
-69.028465
-69.34095
-68.715981
-69.028465
-68.715981
-69.028465
-69.028465
-69.028465
-68.872223
-68.715981
-68.872223
-69.028465
-68.715981
-68.872223
-69.028465
-68.715981
-68.559738
-68.872223
-69.184708
-68.715981
-69.028465
-68.559738
-69.184708
-69.028465
-68.247253
-68.559738
-68.715981
-68.559738
-68.403496
-68.715981
-68.872223
-68.715981
-68.403496
-68.247253
-68.715981
-68.715981
-68.715981
-68.559738
-68.403496
-68.715981
-68.559738
-68.247253
-68.403496
-68.403496
-68.559738
-68.559738
-68.559738
-68.715981
-68.559738
-68.559738
-68.559738
-69.34095
-68.872223
-68.715981
-69.028465
-69.028465
-68.715981
-69.184708
-69.34095
-69.184708
-68.715981
-68.247253
-68.715981
-68.872223
-69.34095
-69.653435
-69.653435
-69.34095
-69.653435
-69.34095
-68.247253
-69.184708
-69.184708
-69.34095
-68.872223
-69.497192
-68.872223
-69.497192
-69.028465
-69.809677
-69.184708
-69.184708
-69.34095
-69.653435
-68.872223
-69.34095
-69.028465
-68.559738
-69.497192
-69.184708
-69.34095
-69.028465
-69.184708
-69.34095
-68.715981
-69.809677
-68.559738
-69.184708
-69.497192
-69.34095
-69.497192
-69.34095
-69.497192
-69.028465
-69.497192
-69.184708
-69.497192
-69.184708
-69.497192
-69.965919
-69.809677
-69.497192
-69.653435
-70.122162
-69.653435
-69.497192
-69.809677
-69.184708
-69.497192
-69.653435
-69.34095
-69.653435
-69.653435
-69.34095
-69.34095
-69.497192
-69.34095
-69.34095
-69.028465
-69.184708
-69.497192
-69.028465
-69.497192
-69.497192
-69.497192
-69.184708
-69.497192
-69.34095
-69.34095
-69.34095
-69.028465
-68.872223
-69.184708
-69.184708
-69.028465
-69.028465
-69.34095
-69.184708
-69.184708
-69.184708
-69.184708
-69.497192
-69.34095
-69.184708
-69.028465
-68.872223
-69.497192
-68.872223
-69.34095
-69.184708
-68.872223
-69.34095
-69.028465
-68.715981
-69.184708
-69.028465
-69.184708
-69.184708
-69.184708
-69.028465
-69.028465
-68.872223
-68.872223
-68.715981
-68.715981
-68.872223
-68.715981
-68.715981
-68.872223
-68.872223
-68.559738
-68.559738
-68.559738
-68.559738
-68.872223
-68.559738
-68.403496
-68.559738
-68.559738
-68.559738
-68.559738
-68.403496
-68.403496
-68.559738
-68.403496
-68.715981
-68.247253
-68.403496
-68.403496
-68.559738
-68.403496
-68.715981
-68.715981
-68.872223
-68.559738
-68.715981
-68.559738
-69.028465
-68.403496
-68.403496
-68.559738
-68.247253
-68.872223
-68.715981
-68.559738
-69.028465
-68.872223
-68.872223
-68.872223
-68.715981
-69.184708
-68.559738
-69.028465
-69.184708
-68.872223
-68.715981
-69.028465
-69.184708
-69.184708
-69.184708
-69.184708
-69.028465
-69.184708
-68.872223
-68.715981
-69.028465
-69.34095
-69.028465
-69.028465
-68.715981
-69.028465
-69.184708
-68.715981
-68.091011
-69.028465
-68.872223
-68.247253
-69.028465
-68.247253
-68.559738
-68.872223
-68.872223
-69.184708
-68.872223
-68.559738
-69.497192
-68.872223
-68.559738
-68.559738
-69.028465
-68.872223
-68.247253
-68.091011
-69.184708
-69.653435
-69.34095
-69.497192
-69.028465
-68.872223
-69.184708
-69.184708
-69.497192
-69.028465
-68.403496
-69.028465
-68.872223
-68.247253
-69.34095
-69.184708
-68.715981
-68.715981
-69.497192
-69.028465
-68.715981
-69.028465
-69.34095
-68.872223
-69.497192
-69.34095
-69.653435
-69.497192
-69.653435
-69.34095
-69.497192
-69.184708
-69.028465
-68.872223
-69.184708
-69.184708
-69.34095
-68.091011
-69.184708
-68.872223
-68.872223
-68.559738
-69.497192
-69.184708
-69.184708
-69.653435
-69.809677
-68.559738
-69.653435
-69.809677
-69.653435
-69.653435
-69.653435
-69.497192
-69.184708
-69.497192
-69.497192
-69.497192
-69.497192
-69.34095
-69.809677
-69.965919
-69.653435
-69.653435
-69.965919
-69.497192
-69.809677
-69.965919
-69.965919
-69.809677
-69.497192
-69.965919
-69.809677
-69.809677
-69.809677
-69.965919
-69.965919
-69.965919
-69.965919
-69.965919
-69.497192
-69.809677
-69.497192
-69.653435
-69.497192
-69.653435
-69.497192
-69.809677
-69.653435
-69.497192
-69.497192
-69.497192
-69.809677
-69.653435
-69.653435
-69.653435
-69.497192
-69.809677
-69.965919
-69.653435
-69.653435
-69.809677
-69.653435
-69.809677
-69.653435
-69.809677
-69.497192
-69.497192
-69.497192
-69.34095
-69.653435
-69.653435
-69.497192
-69.497192
-69.34095
-69.497192
-69.809677
-69.653435
-69.497192
-69.497192
-69.497192
-69.34095
-69.653435
-69.809677
-69.497192
-69.497192
-69.497192
-69.653435
-69.497192
-69.497192
-69.653435
-69.028465
-69.653435
-69.653435
-69.497192
-69.653435
-69.34095
-69.184708
-69.184708
-69.34095
-69.184708
-69.497192
-69.34095
-69.653435
-69.34095
-69.184708
-69.653435
-69.653435
-69.653435
-69.653435
-69.809677
-69.809677
-69.965919
-69.653435
-69.653435
-69.653435
-69.653435
-70.278404
-69.965919
-69.497192
-69.809677
-69.809677
-69.809677
-69.965919
-69.965919
-69.809677
-70.278404
-70.122162
-69.809677
-69.965919
-70.278404
-70.278404
-69.809677
-69.809677
-70.122162
-70.122162
-70.278404
-70.278404
-70.434647
-69.965919
-70.278404
-70.278404
-70.590889
-70.278404
-70.590889
-70.278404
-70.434647
-70.434647
-70.434647
-70.434647
-70.434647
-70.278404
-70.434647
-70.590889
-70.903374
-70.278404
-70.590889
-70.590889
-71.215858
-70.903374
-71.059616
-70.590889
-70.278404
-70.434647
-70.903374
-71.372101
-71.059616
-70.590889
-70.903374
-70.903374
-70.434647
-69.965919
-70.434647
-71.215858
-69.809677
-70.434647
-70.590889
-70.122162
-70.903374
-69.809677
-70.122162
-70.434647
-70.122162
-69.965919
-69.184708
-69.497192
-69.184708
-69.34095
-69.184708
-68.872223
-69.34095
-69.34095
-69.34095
-68.872223
-69.184708
-69.34095
-69.184708
-69.028465
-69.184708
-69.34095
-69.028465
-69.497192
-69.809677
-68.872223
-69.34095
-69.34095
-69.34095
-69.653435
-69.497192
-69.653435
-69.34095
-69.497192
-69.497192
-69.028465
-69.497192
-69.34095
-69.184708
-69.184708
-69.184708
-69.34095
-69.653435
-69.34095
-69.653435
-69.809677
-69.497192
-69.184708
-69.184708
-69.34095
-69.34095
-69.34095
-69.184708
-69.809677
-69.34095
-69.497192
-69.34095
-69.497192
-69.653435
-69.34095
-69.34095
-69.653435
-69.653435
-69.809677
-69.497192
-69.653435
-69.184708
-69.653435
-69.184708
-69.184708
-69.653435
-69.653435
-69.497192
-69.809677
-69.028465
-69.34095
-69.34095
-69.653435
-69.184708
-69.184708
-68.872223
-68.872223
-69.653435
-69.028465
-69.028465
-69.34095
-68.715981
-69.028465
-68.715981
-68.559738
-68.872223
-68.559738
-68.559738
-69.028465
-69.028465
-68.559738
-68.715981
-68.247253
-68.715981
-68.403496
-68.403496
-68.559738
-68.715981
-68.403496
-68.403496
-67.934769
-68.247253
-68.403496
-68.091011
-68.247253
-68.247253
-68.403496
-68.403496
-68.403496
-68.247253
-68.091011
-68.247253
-68.403496
-68.247253
-68.247253
-68.091011
-67.934769
-67.934769
-67.778526
-67.622284
-67.622284
-67.778526
-67.778526
-67.778526
-67.778526
-68.091011
-67.934769
-67.622284
-67.778526
-68.091011
-67.778526
-67.778526
-67.778526
-68.091011
-67.622284
-67.622284
-67.622284
-67.622284
-67.309799
-67.934769
-67.778526
-67.778526
-67.622284
-67.466042
-67.622284
-67.466042
-67.778526
-67.778526
-67.309799
-67.466042
-67.934769
-67.622284
-67.622284
-68.091011
-67.622284
-67.622284
-67.466042
-68.091011
-68.091011
-67.622284
-67.778526
-67.778526
-68.559738
-68.091011
-67.622284
-68.091011
-68.091011
-68.559738
-68.247253
-68.091011
-68.091011
-67.778526
-67.622284
-67.778526
-68.559738
-67.309799
-68.091011
-68.403496
-67.466042
-67.622284
-68.403496
-68.247253
-68.403496
-68.247253
-67.309799
-68.247253
-68.247253
-68.403496
-68.559738
-69.028465
-68.403496
-67.622284
-69.028465
-69.184708
-68.247253
-68.715981
-68.403496
-68.872223
-68.403496
-69.497192
-69.028465
-69.184708
-69.184708
-68.715981
-68.715981
-68.559738
-68.403496
-69.184708
-69.34095
-69.028465
-68.872223
-69.184708
-68.559738
-68.872223
-69.809677
-68.715981
-69.028465
-69.184708
-68.872223
-69.34095
-69.028465
-69.34095
-69.184708
-69.34095
-69.34095
-69.34095
-69.184708
-69.028465
-69.34095
-69.34095
-69.809677
-69.184708
-69.34095
-69.965919
-69.184708
-69.028465
-69.184708
-69.653435
-69.497192
-69.497192
-69.653435
-70.278404
-69.653435
-69.653435
-69.653435
-70.122162
-69.809677
-69.497192
-69.965919
-69.809677
-69.965919
-69.809677
-69.653435
-69.809677
-69.809677
-69.965919
-69.34095
-69.653435
-69.809677
-69.653435
-69.809677
-69.653435
-69.965919
-69.653435
-69.497192
-69.653435
-69.34095
-69.497192
-69.809677
-69.653435
-69.809677
-69.497192
-69.497192
-69.653435
-69.497192
-69.809677
-69.184708
-69.653435
-69.653435
-69.809677
-69.653435
-69.34095
-69.028465
-69.184708
-69.028465
-69.497192
-69.34095
-69.028465
-69.028465
-69.184708
-68.715981
-68.872223
-68.872223
-68.247253
-68.403496
-68.091011
-68.091011
-68.091011
-68.091011
-68.247253
-68.247253
-67.622284
-67.778526
-67.934769
-68.091011
-67.778526
-67.153557
-67.309799
-67.934769
-67.466042
-67.309799
-67.309799
-67.622284
-66.997314
-67.309799
-67.622284
-67.309799
-67.466042
-67.153557
-67.153557
-67.309799
-66.997314
-67.309799
-66.997314
-67.153557
-67.622284
-67.153557
-67.466042
-67.778526
-67.466042
-67.466042
-67.153557
-67.153557
-67.309799
-67.622284
-66.997314
-67.309799
-67.622284
-67.309799
-67.778526
-67.309799
-67.466042
-67.309799
-67.309799
-66.997314
-67.309799
-67.466042
-66.997314
-67.153557
-66.997314
-66.997314
-67.153557
-66.997314
-67.153557
-67.153557
-66.997314
-66.841072
-66.528587
-66.841072
-66.372345
-66.68483
-66.841072
-66.68483
-66.372345
-66.372345
-67.153557
-66.528587
-67.153557
-66.372345
-66.372345
-66.68483
-66.841072
-66.68483
-66.372345
-66.68483
-66.528587
-66.997314
-66.841072
-66.528587
-66.528587
-67.153557
-67.466042
-67.153557
-66.372345
-66.528587
-66.997314
-67.309799
-67.466042
-66.841072
-66.997314
-67.153557
-67.622284
-67.622284
-68.091011
-66.997314
-67.934769
-67.778526
-68.091011
-68.403496
-68.091011
-68.403496
-68.247253
-68.403496
-67.778526
-68.247253
-68.247253
-67.778526
-67.622284
-67.778526
-67.778526
-68.091011
-68.247253
-68.247253
-67.934769
-67.466042
-67.778526
-67.778526
-67.309799
-67.778526
-67.622284
-68.247253
-67.309799
-67.466042
-68.091011
-67.934769
-67.622284
-67.309799
-67.153557
-67.309799
-67.778526
-67.309799
-68.091011
-67.466042
-67.622284
-67.622284
-67.466042
-67.778526
-67.778526
-67.466042
-67.466042
-67.622284
-67.309799
-67.934769
-67.466042
-67.622284
-67.622284
-67.622284
-67.622284
-67.934769
-67.622284
-67.778526
-67.622284
-67.778526
-67.466042
-67.622284
-67.309799
-67.622284
-67.622284
-67.934769
-67.466042
-67.622284
-67.622284
-67.622284
-67.622284
-67.466042
-67.934769
-67.622284
-68.091011
-67.622284
-67.622284
-67.466042
-67.778526
-67.466042
-67.622284
-67.622284
-67.622284
-67.309799
-67.622284
-67.622284
-67.622284
-67.309799
-67.622284
-68.091011
-67.622284
-67.622284
-67.778526
-67.778526
-67.466042
-67.778526
-67.934769
-67.622284
-67.934769
-67.622284
-68.091011
-67.622284
-67.622284
-67.622284
-67.466042
-67.778526
-67.778526
-67.466042
-67.622284
-67.466042
-67.778526
-67.309799
-67.309799
-67.466042
-67.466042
-67.309799
-67.309799
-67.466042
-67.466042
-67.466042
-67.622284
-67.309799
-67.622284
-67.309799
-67.309799
-67.309799
-67.622284
-67.934769
-67.309799
-67.622284
-67.153557
-67.622284
-67.622284
-67.622284
-66.997314
-67.466042
-67.466042
-67.309799
-67.622284
-67.466042
-66.997314
-67.466042
-66.997314
-66.841072
-66.841072
-66.68483
-66.68483
-66.68483
-66.528587
-66.372345
-66.528587
-66.216103
-66.372345
-66.68483
-66.05986
-66.841072
-66.216103
-66.216103
-66.528587
-66.528587
-66.05986
-66.216103
-66.528587
-66.372345
-66.05986
-66.216103
-66.528587
-66.216103
-66.372345
-66.372345
-66.528587
-66.68483
-66.05986
-66.372345
-66.372345
-66.372345
-66.528587
-66.372345
-66.372345
-67.153557
-66.372345
-66.841072
-65.903618
-66.528587
-66.372345
-66.841072
-66.528587
-66.05986
-66.528587
-66.68483
-66.841072
-66.841072
-66.372345
-66.216103
-66.372345
-67.153557
-66.841072
-66.68483
-66.528587
-66.841072
-67.309799
-67.622284
-67.309799
-66.528587
-67.622284
-66.997314
-67.309799
-67.622284
-67.466042
-66.841072
-67.622284
-67.309799
-67.778526
-66.997314
-67.466042
-67.466042
-67.622284
-67.778526
-67.778526
-67.778526
-67.466042
-67.309799
-68.091011
-67.622284
-67.153557
-67.622284
-67.153557
-67.622284
-67.466042
-67.309799
-67.309799
-67.934769
-66.997314
-67.622284
-67.309799
-67.622284
-67.622284
-67.309799
-67.466042
-67.778526
-67.778526
-67.778526
-67.622284
-67.622284
-67.778526
-67.309799
-67.622284
-68.091011
-67.778526
-68.091011
-68.403496
-68.091011
-68.247253
-68.403496
-68.247253
-68.247253
-68.559738
-68.559738
-68.403496
-68.559738
-68.872223
-68.403496
-69.028465
-69.028465
-68.715981
-68.872223
-68.559738
-68.715981
-68.559738
-69.028465
-68.872223
-68.559738
-68.872223
-68.715981
-68.872223
-69.028465
-68.872223
-68.559738
-68.715981
-68.559738
-68.403496
-68.559738
-68.872223
-68.403496
-68.559738
-68.403496
-68.403496
-68.559738
-68.559738
-68.091011
-68.715981
-68.247253
-68.091011
-68.403496
-68.403496
-68.091011
-68.091011
-68.247253
-68.091011
-67.934769
-68.091011
-68.247253
-68.091011
-68.247253
-68.091011
-68.091011
-67.934769
-67.934769
-67.622284
-68.247253
-68.247253
-68.091011
-68.247253
-67.934769
-69.028465
-68.247253
-68.091011
-68.091011
-68.403496
-67.934769
-68.247253
-68.091011
-67.934769
-67.934769
-67.934769
-68.091011
-67.778526
-68.247253
-67.622284
-67.934769
-67.778526
-67.309799
-67.309799
-67.309799
-67.153557
-67.309799
-67.153557
-67.778526
-67.153557
-67.153557
-67.466042
-66.997314
-66.997314
-67.153557
-67.153557
-66.841072
-67.309799
-66.841072
-67.153557
-66.841072
-67.309799
-66.997314
-66.841072
-66.841072
-66.997314
-67.309799
-66.997314
-67.309799
-67.309799
-67.309799
-67.466042
-67.153557
-67.622284
-67.466042
-67.622284
-67.153557
-67.153557
-67.153557
-67.466042
-67.466042
-67.153557
-67.466042
-66.997314
-66.997314
-67.309799
-66.997314
-66.997314
-67.778526
-67.466042
-67.153557
-67.309799
-67.153557
-67.778526
-67.778526
-67.778526
-67.778526
-67.622284
-68.091011
-68.091011
-67.778526
-67.934769
-68.403496
-67.622284
-67.153557
-67.309799
-68.091011
-68.091011
-67.934769
-68.559738
-68.403496
-67.778526
-67.622284
-68.247253
-68.403496
-68.403496
-67.934769
-68.872223
-68.559738
-68.559738
-68.559738
-69.028465
-68.091011
-69.34095
-69.028465
-69.028465
-68.872223
-69.34095
-68.403496
-69.028465
-69.184708
-69.809677
-69.653435
-69.965919
-69.653435
-69.184708
-69.653435
-69.965919
-69.653435
-69.653435
-69.653435
-69.497192
-69.653435
-69.965919
-69.653435
-69.965919
-69.653435
-69.809677
-69.653435
-69.497192
-69.809677
-70.278404
-69.184708
-69.497192
-69.653435
-69.497192
-69.34095
-69.497192
-69.497192
-69.809677
-69.653435
-69.184708
-69.34095
-69.809677
-69.184708
-69.497192
-69.184708
-69.497192
-69.34095
-69.497192
-69.184708
-69.809677
-69.184708
-69.184708
-69.653435
-69.653435
-69.184708
-69.653435
-69.497192
-69.184708
-69.653435
-69.653435
-69.497192
-69.497192
-69.497192
-69.497192
-69.497192
-69.34095
-69.028465
-69.497192
-69.497192
-69.184708
-69.497192
-69.34095
-69.34095
-69.184708
-69.184708
-69.184708
-69.497192
-69.653435
-69.028465
-69.184708
-69.497192
-69.809677
-69.34095
-69.653435
-69.184708
-69.497192
-69.184708
-69.497192
-69.653435
-69.34095
-69.809677
-70.122162
-69.497192
-69.653435
-69.965919
-69.653435
-69.653435
-69.497192
-69.497192
-70.122162
-69.965919
-69.809677
-70.122162
-69.34095
-69.809677
-69.809677
-69.809677
-69.965919
-69.497192
-70.434647
-70.122162
-70.278404
-69.965919
-69.809677
-70.278404
-69.497192
-69.965919
-70.278404
-69.965919
-70.122162
-69.965919
-69.965919
-69.965919
-70.122162
-69.653435
-70.278404
-69.965919
-70.122162
-70.122162
-70.122162
-69.965919
-70.122162
-69.497192
-69.809677
-69.965919
-69.809677
-70.122162
-70.122162
-69.653435
-69.965919
-69.965919
-69.809677
-70.122162
-69.965919
-70.122162
-69.965919
-70.122162
-69.965919
-69.653435
-69.965919
-69.965919
-69.965919
-69.809677
-69.497192
-69.653435
-69.184708
-69.809677
-69.653435
-69.497192
-69.028465
-69.653435
-69.809677
-69.34095
-69.34095
-69.653435
-69.184708
-69.497192
-69.34095
-69.809677
-69.653435
-69.184708
-69.809677
-69.965919
-69.653435
-69.497192
-69.809677
-69.809677
-69.34095
-70.278404
-70.278404
-69.653435
-69.653435
-70.122162
-69.965919
-69.028465
-69.028465
-69.809677
-70.122162
-69.653435
-69.965919
-69.653435
-69.653435
-68.715981
-69.965919
-69.965919
-69.497192
-69.497192
-69.965919
-69.34095
-69.965919
-69.497192
-70.122162
-69.34095
-69.653435
-70.122162
-69.809677
-70.278404
-70.903374
-70.122162
-70.122162
-70.747131
-70.122162
-70.434647
-70.434647
-70.434647
-70.590889
-70.122162
-71.215858
-70.278404
-70.903374
-69.965919
-70.278404
-70.903374
-70.122162
-70.903374
-70.590889
-70.590889
-70.434647
-70.278404
-70.434647
-70.434647
-70.747131
-70.434647
-70.590889
-70.903374
-70.278404
-70.747131
-70.122162
-70.278404
-70.122162
-70.122162
-70.122162
-70.434647
-70.278404
-70.434647
-70.122162
-70.122162
-70.122162
-70.434647
-70.278404
-70.278404
-70.278404
-70.122162
-69.809677
-70.747131
-70.590889
-70.278404
-70.122162
-70.434647
-70.122162
-70.590889
-70.434647
-70.590889
-70.278404
-70.903374
-70.278404
-70.590889
-70.590889
-70.590889
-70.122162
-70.590889
-70.747131
-70.434647
-70.122162
-70.747131
-70.590889
-70.434647
-70.122162
-70.903374
-70.747131
-70.590889
-70.903374
-70.903374
-70.434647
-70.434647
-70.747131
-70.590889
-70.434647
-70.590889
-70.590889
-70.434647
-70.278404
-70.434647
-70.590889
-70.590889
-70.278404
-70.122162
-69.809677
-69.809677
-69.965919
-69.965919
-70.747131
-70.122162
-70.278404
-70.278404
-69.809677
-70.434647
-69.809677
-69.809677
-69.653435
-69.653435
-69.653435
-69.184708
-69.497192
-69.184708
-69.497192
-69.028465
-68.872223
-68.559738
-68.872223
-68.559738
-68.559738
-67.934769
-68.715981
-68.559738
-68.559738
-68.403496
-68.559738
-68.247253
-68.403496
-68.247253
-68.247253
-68.247253
-68.091011
-68.247253
-68.091011
-68.247253
-68.091011
-68.403496
-68.247253
-68.091011
-68.091011
-68.403496
-68.403496
-68.247253
-68.247253
-68.247253
-68.247253
-68.091011
-67.934769
-68.247253
-67.622284
-67.622284
-67.778526
-67.622284
-67.309799
-67.622284
-67.622284
-67.778526
-67.309799
-67.934769
-67.466042
-67.309799
-67.622284
-67.309799
-67.778526
-67.466042
-67.309799
-67.622284
-66.997314
-67.309799
-67.622284
-67.466042
-67.153557
-67.622284
-67.309799
-66.997314
-67.466042
-68.091011
-67.934769
-68.091011
-67.778526
-68.091011
-67.778526
-68.403496
-68.559738
-67.934769
-67.622284
-67.622284
-68.091011
-67.934769
-67.934769
-68.091011
-68.091011
-68.247253
-68.559738
-68.559738
-68.247253
-68.872223
-69.184708
-68.403496
-69.184708
-68.403496
-69.34095
-69.184708
-68.403496
-68.715981
-68.872223
-69.497192
-68.715981
-69.34095
-69.34095
-68.559738
-69.497192
-69.028465
-68.872223
-69.653435
-69.34095
-69.184708
-69.028465
-69.028465
-68.559738
-69.028465
-68.872223
-68.559738
-68.247253
-68.559738
-68.559738
-68.403496
-68.559738
-68.715981
-67.622284
-68.247253
-68.403496
-68.091011
-68.559738
-68.403496
-68.403496
-68.715981
-68.559738
-68.559738
-68.559738
-68.559738
-68.091011
-68.403496
-68.247253
-68.403496
-68.403496
-68.559738
-68.247253
-68.091011
-68.403496
-68.091011
-68.872223
-68.247253
-67.934769
-68.247253
-68.247253
-68.247253
-68.403496
-68.403496
-68.559738
-68.403496
-68.872223
-68.715981
-68.403496
-68.559738
-68.715981
-68.559738
-69.028465
-68.715981
-69.028465
-69.34095
-69.34095
-69.028465
-68.715981
-69.028465
-69.028465
-68.715981
-69.184708
-69.34095
-69.653435
-69.34095
-69.497192
-69.497192
-69.497192
-69.497192
-69.653435
-69.653435
-69.653435
-69.809677
-69.497192
-69.653435
-69.34095
-69.965919
-69.653435
-69.653435
-69.809677
-69.965919
-69.653435
-69.965919
-69.653435
-69.497192
-70.122162
-69.653435
-70.122162
-69.809677
-69.34095
-69.965919
-69.653435
-69.497192
-69.653435
-69.965919
-69.809677
-69.497192
-69.809677
-69.497192
-69.497192
-69.809677
-69.809677
-69.497192
-70.278404
-69.184708
-69.497192
-69.653435
-69.965919
-69.653435
-69.497192
-69.809677
-69.653435
-69.809677
-69.653435
-69.497192
-69.497192
-69.653435
-69.809677
-69.497192
-69.809677
-69.653435
-69.184708
-69.653435
-69.653435
-69.497192
-69.653435
-69.653435
-69.497192
-69.653435
-69.809677
-69.184708
-69.653435
-69.653435
-69.653435
-69.497192
-69.653435
-69.653435
-69.34095
-69.653435
-69.184708
-69.653435
-69.809677
-69.653435
-69.34095
-69.965919
-69.184708
-69.184708
-69.34095
-69.653435
-69.34095
-69.497192
-69.184708
-69.34095
-68.559738
-69.028465
-69.028465
-69.653435
-69.34095
-69.809677
-69.184708
-68.872223
-68.559738
-69.497192
-69.028465
-69.497192
-69.653435
-69.497192
-69.34095
-69.028465
-68.872223
-68.872223
-69.028465
-69.653435
-69.653435
-69.653435
-69.809677
-69.653435
-69.34095
-69.028465
-69.184708
-69.809677
-69.184708
-69.184708
-69.965919
-68.872223
-69.965919
-68.872223
-69.809677
-69.809677
-68.872223
-69.809677
-69.653435
-70.434647
-69.653435
-69.497192
-69.653435
-69.809677
-69.809677
-70.122162
-70.122162
-69.809677
-69.34095
-69.965919
-70.122162
-69.497192
-69.34095
-69.497192
-69.809677
-69.965919
-70.122162
-68.872223
-69.809677
-69.497192
-69.965919
-70.278404
-69.965919
-69.809677
-69.809677
-69.653435
-69.653435
-69.653435
-69.653435
-69.965919
-70.122162
-69.497192
-69.809677
-69.809677
-69.653435
-69.809677
-69.809677
-69.653435
-69.809677
-69.653435
-69.653435
-69.653435
-69.809677
-69.653435
-69.497192
-69.965919
-69.653435
-69.497192
-69.497192
-69.809677
-69.184708
-69.653435
-69.497192
-69.653435
-69.653435
-69.497192
-69.653435
-69.497192
-69.809677
-69.653435
-69.34095
-70.122162
-69.34095
-69.34095
-69.653435
-69.34095
-69.184708
-69.653435
-69.653435
-69.653435
-69.34095
-69.497192
-69.34095
-69.653435
-69.653435
-69.497192
-69.653435
-69.184708
-69.34095
-69.34095
-69.184708
-69.184708
-69.184708
-69.653435
-68.872223
-69.34095
-69.184708
-69.184708
-68.559738
-69.184708
-68.872223
-68.715981
-68.559738
-69.184708
-68.872223
-68.559738
-68.559738
-68.559738
-68.715981
-69.028465
-69.028465
-68.247253
-68.403496
-68.715981
-68.403496
-68.247253
-68.247253
-68.403496
-68.403496
-68.247253
-68.247253
-68.403496
-68.559738
-68.091011
-68.247253
-68.247253
-68.403496
-67.622284
-68.091011
-67.622284
-68.247253
-67.778526
-67.934769
-68.091011
-67.934769
-67.622284
-67.466042
-67.466042
-67.622284
-67.622284
-67.622284
-68.091011
-67.778526
-67.622284
-68.091011
-68.091011
-67.934769
-68.091011
-68.247253
-68.091011
-68.091011
-68.403496
-67.934769
-68.247253
-68.247253
-68.403496
-68.559738
-68.247253
-67.934769
-68.559738
-68.715981
-68.247253
-68.247253
-68.403496
-69.028465
-68.403496
-68.559738
-68.247253
-68.715981
-68.559738
-68.247253
-68.403496
-68.715981
-68.403496
-68.715981
-68.247253
-68.247253
-68.403496
-68.091011
-68.403496
-67.934769
-68.559738
-67.778526
-68.559738
-69.028465
-68.715981
-68.559738
-68.559738
-68.559738
-68.872223
-69.028465
-69.184708
-68.872223
-69.028465
-69.184708
-69.184708
-69.34095
-69.34095
-68.559738
-69.653435
-69.653435
-68.715981
-69.497192
-68.559738
-69.34095
-69.028465
-70.122162
-69.34095
-69.653435
-69.34095
-69.184708
-69.34095
-69.184708
-69.028465
-69.809677
-68.872223
-69.653435
-69.34095
-69.497192
-69.184708
-69.028465
-69.34095
-69.34095
-69.184708
-69.184708
-69.653435
-68.872223
-69.497192
-69.184708
-68.872223
-69.653435
-69.184708
-69.184708
-69.028465
-68.872223
-68.872223
-69.184708
-69.34095
-69.028465
-68.872223
-69.34095
-69.497192
-68.872223
-68.872223
-69.028465
-69.028465
-69.34095
-69.184708
-68.872223
-69.34095
-68.872223
-69.028465
-69.497192
-69.34095
-69.34095
-69.184708
-69.653435
-69.34095
-69.34095
-69.653435
-69.653435
-69.497192
-69.809677
-69.965919
-69.653435
-70.122162
-70.122162
-69.809677
-69.653435
-70.278404
-70.278404
-69.965919
-70.434647
-70.122162
-69.809677
-70.278404
-70.278404
-70.122162
-69.965919
-69.809677
-69.965919
-69.809677
-69.965919
-70.122162
-70.122162
-69.809677
-69.497192
-69.653435
-69.653435
-69.34095
-69.497192
-69.965919
-69.497192
-69.965919
-69.653435
-69.965919
-69.653435
-69.497192
-69.497192
-69.653435
-69.34095
-69.653435
-69.184708
-69.34095
-69.497192
-69.184708
-69.497192
-69.34095
-69.184708
-69.028465
-69.653435
-69.34095
-68.872223
-69.184708
-69.028465
-69.184708
-69.34095
-68.715981
-68.872223
-68.872223
-68.872223
-69.028465
-68.715981
-69.028465
-68.872223
-69.184708
-68.559738
-69.028465
-68.403496
-69.028465
-68.559738
-68.715981
-68.559738
-69.028465
-68.715981
-68.872223
-68.247253
-68.872223
-69.028465
-68.247253
-68.715981
-68.715981
-68.559738
-68.403496
-69.028465
-68.403496
-69.028465
-68.872223
-68.247253
-68.715981
-68.559738
-68.403496
-69.184708
-68.872223
-68.247253
-68.872223
-68.715981
-68.403496
-68.872223
-68.715981
-68.403496
-68.403496
-68.559738
-68.559738
-68.559738
-68.715981
-68.247253
-68.403496
-68.559738
-68.559738
-68.247253
-68.403496
-68.091011
-68.403496
-68.091011
-68.091011
-68.403496
-68.403496
-68.559738
-68.559738
-68.091011
-68.872223
-69.184708
-68.872223
-68.091011
-68.559738
-68.715981
-68.091011
-68.247253
-69.184708
-69.184708
-68.872223
-68.559738
-68.872223
-68.403496
-68.403496
-68.872223
-69.028465
-69.497192
-69.028465
-69.028465
-68.715981
-69.184708
-68.715981
-68.872223
-69.184708
-68.872223
-68.872223
-68.715981
-68.872223
-68.559738
-68.559738
-69.028465
-68.247253
-69.184708
-68.872223
-68.559738
-68.247253
-69.34095
-68.403496
-69.028465
-69.028465
-68.403496
-68.091011
-68.715981
-68.247253
-68.247253
-67.622284
-67.466042
-67.934769
-67.466042
-67.778526
-67.934769
-67.466042
-67.309799
-67.309799
-67.466042
-67.309799
-67.934769
-67.309799
-67.622284
-67.466042
-67.153557
-67.466042
-66.997314
-67.466042
-67.309799
-67.309799
-67.153557
-67.309799
-67.309799
-67.466042
-67.466042
-66.997314
-67.466042
-67.309799
-67.622284
-67.309799
-67.466042
-67.309799
-67.466042
-67.622284
-67.778526
-67.309799
-67.466042
-67.622284
-67.778526
-67.466042
-67.934769
-67.622284
-67.778526
-68.091011
-68.091011
-67.778526
-67.778526
-68.091011
-67.934769
-67.778526
-67.622284
-67.934769
-68.091011
-67.778526
-67.622284
-67.622284
-68.403496
-67.934769
-68.247253
-67.622284
-68.091011
-68.091011
-68.247253
-68.091011
-68.403496
-68.091011
-68.247253
-68.247253
-68.247253
-67.934769
-68.403496
-68.247253
-68.872223
-68.559738
-68.247253
-68.403496
-68.091011
-68.091011
-68.559738
-68.247253
-68.559738
-68.247253
-68.403496
-68.247253
-68.559738
-68.559738
-68.247253
-68.403496
-68.247253
-68.091011
-68.247253
-68.559738
-68.091011
-68.091011
-67.778526
-67.778526
-67.778526
-67.778526
-68.403496
-67.934769
-67.466042
-67.934769
-67.466042
-68.091011
-67.466042
-67.934769
-67.778526
-67.622284
-67.466042
-67.778526
-67.934769
-67.778526
-67.622284
-67.778526
-67.934769
-68.091011
-67.934769
-67.778526
-67.622284
-67.778526
-67.934769
-68.403496
-67.934769
-67.622284
-67.934769
-68.091011
-67.934769
-67.622284
-67.778526
-68.091011
-68.091011
-67.778526
-68.091011
-68.247253
-67.934769
-68.247253
-67.934769
-67.778526
-67.622284
-67.622284
-67.622284
-67.778526
-68.247253
-67.778526
-67.622284
-67.934769
-67.622284
-67.622284
-67.778526
-67.934769
-67.466042
-67.622284
-67.309799
-67.622284
-68.247253
-67.778526
-67.934769
-67.622284
-68.091011
-68.091011
-67.778526
-68.403496
-68.247253
-67.466042
-67.309799
-66.997314
-67.309799
-68.091011
-67.622284
-67.934769
-67.153557
-67.153557
-67.153557
-67.466042
-67.622284
-67.778526
-67.466042
-68.091011
-66.997314
-67.466042
-66.997314
-67.622284
-67.934769
-66.841072
-66.997314
-67.466042
-67.309799
-67.934769
-68.091011
-67.778526
-67.466042
-68.091011
-67.934769
-67.778526
-67.934769
-67.466042
-67.466042
-67.622284
-67.153557
-67.778526
-67.622284
-67.934769
-67.466042
-68.091011
-67.778526
-67.778526
-67.153557
-67.622284
-67.622284
-67.934769
-67.934769
-67.622284
-67.934769
-67.934769
-67.934769
-67.309799
-67.934769
-68.091011
-67.778526
-67.778526
-68.091011
-67.778526
-67.934769
-67.934769
-68.091011
-68.247253
-68.247253
-68.403496
-68.247253
-68.559738
-68.247253
-68.403496
-68.715981
-68.872223
-68.403496
-68.715981
-69.028465
-68.872223
-69.028465
-69.028465
-69.184708
-69.028465
-69.028465
-69.028465
-69.028465
-69.497192
-69.34095
-69.184708
-68.872223
-69.34095
-69.028465
-69.028465
-69.34095
-69.184708
-68.872223
-68.872223
-69.184708
-68.872223
-68.872223
-69.028465
-68.872223
-69.184708
-69.028465
-69.028465
-69.028465
-68.872223
-68.715981
-69.184708
-68.872223
-68.872223
-68.559738
-68.872223
-68.403496
-68.247253
-68.715981
-68.559738
-68.559738
-68.559738
-68.091011
-68.559738
-68.247253
-67.778526
-68.559738
-68.559738
-68.559738
-68.247253
-67.934769
-68.715981
-68.247253
-68.091011
-68.403496
-68.091011
-68.091011
-68.559738
-68.247253
-68.091011
-67.934769
-68.247253
-68.403496
-67.934769
-68.403496
-68.091011
-68.091011
-68.091011
-68.091011
-68.091011
-68.247253
-67.934769
-68.247253
-67.934769
-68.091011
-68.247253
-67.778526
-67.778526
-67.778526
-67.778526
-68.247253
-67.466042
-67.622284
-67.622284
-67.622284
-67.153557
-67.622284
-67.466042
-66.997314
-67.466042
-67.778526
-66.997314
-67.466042
-67.622284
-67.309799
-67.466042
-67.466042
-67.309799
-67.778526
-67.934769
-67.309799
-67.778526
-67.309799
-67.466042
-67.153557
-67.622284
-67.622284
-67.466042
-67.466042
-67.466042
-67.309799
-67.778526
-67.778526
-67.622284
-67.622284
-68.091011
-67.309799
-67.466042
-66.997314
-67.466042
-67.778526
-67.622284
-67.778526
-67.309799
-67.622284
-67.622284
-68.247253
-67.622284
-67.309799
-67.622284
-68.403496
-67.934769
-68.091011
-68.403496
-68.091011
-67.778526
-67.778526
-68.715981
-68.403496
-67.309799
-68.247253
-68.247253
-67.622284
-67.934769
-68.559738
-67.934769
-68.403496
-68.091011
-67.934769
-68.559738
-68.247253
-67.934769
-68.091011
-68.403496
-68.403496
-68.715981
-68.247253
-67.934769
-67.934769
-69.028465
-68.715981
-68.872223
-68.247253
-68.403496
-68.715981
-68.559738
-69.184708
-68.091011
-68.559738
-68.872223
-68.559738
-68.559738
-68.872223
-68.247253
-68.872223
-68.715981
-68.247253
-68.715981
-68.403496
-68.559738
-68.559738
-68.403496
-68.872223
-68.403496
-68.559738
-68.559738
-69.028465
-68.247253
-68.247253
-68.715981
-68.559738
-68.872223
-68.872223
-68.403496
-68.715981
-68.715981
-68.559738
-68.247253
-68.715981
-69.028465
-68.559738
-68.872223
-68.559738
-68.872223
-68.559738
-68.559738
-68.715981
-68.872223
-69.028465
-68.559738
-68.715981
-69.184708
-68.872223
-68.872223
-69.028465
-69.497192
-69.184708
-69.34095
-68.559738
-69.184708
-68.872223
-69.34095
-69.184708
-68.872223
-69.028465
-69.34095
-69.028465
-68.559738
-69.184708
-69.028465
-69.184708
-68.872223
-68.872223
-68.872223
-68.872223
-69.028465
-68.872223
-68.872223
-68.559738
-69.028465
-68.715981
-68.559738
-68.559738
-68.559738
-68.559738
-68.559738
-68.559738
-68.872223
-68.715981
-68.247253
-69.028465
-68.403496
-68.247253
-68.247253
-68.559738
-68.403496
-68.091011
-68.091011
-68.403496
-67.778526
-68.247253
-67.466042
-68.247253
-68.247253
-67.778526
-68.091011
-68.091011
-67.778526
-67.622284
-67.622284
-67.622284
-68.247253
-67.778526
-67.934769
-67.934769
-67.622284
-68.247253
-67.622284
-67.778526
-67.622284
-67.778526
-68.091011
-67.622284
-67.622284
-67.778526
-67.934769
-67.622284
-67.622284
-67.622284
-67.622284
-68.247253
-67.778526
-67.934769
-67.622284
-67.778526
-67.622284
-67.622284
-67.622284
-67.622284
-67.622284
-67.466042
-66.997314
-67.622284
-67.466042
-67.778526
-67.466042
-67.309799
-67.622284
-67.778526
-67.778526
-67.778526
-67.622284
-68.091011
-67.934769
-67.778526
-67.778526
-67.622284
-68.091011
-67.309799
-67.778526
-67.466042
-67.778526
-67.778526
-67.622284
-67.153557
-67.309799
-67.778526
-67.778526
-67.466042
-67.778526
-67.934769
-67.309799
-66.841072
-67.153557
-67.778526
-67.778526
-67.934769
-67.622284
-67.622284
-67.309799
-67.153557
-67.466042
-67.778526
-66.68483
-67.466042
-67.309799
-66.841072
-67.466042
-66.997314
-67.778526
-67.466042
-67.153557
-67.309799
-67.309799
-66.997314
-67.466042
-66.997314
-67.309799
-66.997314
-67.466042
-67.309799
-67.309799
-66.997314
-67.466042
-66.997314
-67.153557
-67.466042
-67.934769
-67.622284
-67.934769
-67.934769
-67.309799
-67.622284
-67.153557
-67.622284
-67.934769
-67.466042
-67.622284
-67.622284
-67.309799
-67.309799
-67.466042
-67.466042
-67.309799
-67.466042
-67.309799
-68.091011
-67.466042
-67.466042
-67.309799
-67.622284
-67.622284
-68.091011
-67.778526
-67.309799
-67.778526
-68.091011
-67.466042
-67.622284
-67.934769
-67.309799
-68.091011
-67.622284
-67.934769
-67.778526
-67.934769
-67.622284
-67.622284
-67.778526
-67.622284
-67.466042
-68.091011
-68.403496
-67.778526
-68.091011
-68.091011
-67.778526
-68.247253
-67.622284
-67.934769
-67.778526
-68.247253
-68.091011
-67.778526
-67.934769
-68.403496
-68.091011
-68.091011
-67.778526
-67.622284
-68.403496
-67.778526
-68.247253
-67.778526
-67.934769
-67.934769
-68.247253
-67.934769
-67.934769
-68.247253
-68.247253
-68.091011
-67.934769
-68.091011
-67.934769
-68.403496
-68.559738
-68.091011
-68.091011
-67.622284
-68.091011
-67.934769
-68.091011
-68.247253
-68.403496
-68.247253
-68.403496
-68.091011
-68.091011
-67.778526
-68.247253
-67.622284
-68.091011
-68.091011
-67.934769
-67.778526
-68.247253
-67.934769
-68.247253
-68.091011
-68.247253
-68.247253
-67.934769
-68.247253
-68.247253
-68.247253
-68.247253
-68.403496
-68.247253
-68.091011
-68.403496
-68.091011
-68.872223
-68.872223
-68.715981
-68.715981
-68.872223
-68.559738
-69.028465
-68.247253
-68.559738
-68.715981
-68.559738
-68.247253
-68.715981
-68.872223
-68.872223
-68.872223
-69.028465
-68.559738
-68.872223
-69.028465
-68.559738
-69.028465
-68.559738
-68.247253
-68.559738
-68.715981
-68.247253
-68.872223
-68.559738
-68.559738
-68.559738
-69.028465
-68.403496
-68.559738
-68.247253
-68.403496
-68.559738
-68.559738
-68.715981
-68.559738
-68.247253
-68.559738
-68.872223
-68.872223
-68.403496
-69.028465
-68.091011
-68.247253
-68.403496
-68.559738
-69.34095
-69.028465
-69.028465
-68.559738
-68.403496
-68.091011
-68.091011
-68.247253
-68.247253
-68.872223
-68.872223
-68.715981
-67.778526
-68.559738
-69.028465
-67.934769
-68.715981
-68.091011
-68.715981
-67.934769
-68.247253
-68.403496
-67.622284
-67.622284
-68.247253
-67.622284
-67.778526
-67.934769
-68.091011
-67.622284
-68.091011
-68.091011
-68.091011
-69.028465
-68.715981
-68.247253
-68.872223
-68.715981
-68.559738
-68.247253
-68.872223
-68.559738
-68.247253
-68.715981
-68.715981
-69.028465
-68.403496
-69.028465
-68.559738
-68.872223
-68.872223
-69.028465
-68.247253
-69.028465
-68.715981
-68.872223
-69.184708
-69.34095
-69.34095
-69.497192
-69.028465
-68.872223
-69.184708
-69.028465
-68.872223
-69.497192
-69.184708
-68.872223
-69.34095
-69.34095
-69.653435
-69.653435
-69.497192
-69.34095
-69.497192
-69.34095
-69.184708
-69.34095
-69.34095
-69.34095
-69.028465
-69.34095
-69.184708
-69.497192
-69.497192
-69.184708
-68.872223
-68.872223
-69.028465
-69.028465
-69.028465
-68.872223
-68.872223
-68.715981
-68.715981
-69.028465
-69.34095
-68.872223
-68.872223
-68.715981
-68.403496
-69.028465
-68.559738
-68.872223
-68.559738
-68.403496
-68.872223
-68.559738
-68.559738
-68.715981
-68.559738
-68.559738
-68.403496
-68.715981
-68.403496
-68.715981
-68.559738
-68.091011
-68.403496
-68.091011
-68.247253
-68.715981
-67.778526
-68.715981
-67.778526
-68.403496
-68.715981
-67.934769
-68.559738
-67.934769
-67.934769
-68.403496
-68.247253
-68.559738
-68.091011
-68.403496
-68.247253
-68.403496
-68.715981
-68.872223
-68.247253
-69.028465
-68.403496
-69.028465
-68.872223
-69.34095
-68.715981
-69.184708
-69.028465
-69.184708
-69.34095
-68.559738
-69.34095
-68.872223
-69.028465
-68.872223
-69.184708
-68.872223
-69.34095
-69.184708
-69.028465
-69.184708
-69.028465
-69.028465
-69.184708
-69.184708
-68.872223
-69.028465
-69.028465
-68.715981
-68.559738
-68.872223
-68.247253
-69.028465
-68.872223
-68.091011
-68.403496
-68.559738
-68.403496
-68.403496
-68.715981
-68.247253
-68.091011
-68.091011
-68.247253
-68.715981
-68.715981
-68.403496
-68.091011
-68.559738
-68.559738
-68.403496
-68.247253
-68.247253
-68.247253
-68.403496
-68.247253
-68.559738
-68.872223
-69.028465
-69.184708
-68.715981
-68.247253
-68.872223
-69.34095
-68.872223
-69.34095
-69.497192
-69.653435
-69.34095
-69.653435
-69.34095
-69.028465
-69.34095
-69.653435
-69.34095
-69.653435
-69.809677
-68.872223
-69.965919
-69.184708
-69.497192
-69.965919
-69.809677
-69.965919
-69.34095
-69.653435
-69.184708
-69.497192
-69.653435
-69.34095
-69.653435
-69.965919
-69.809677
-69.497192
-69.653435
-69.965919
-69.653435
-70.278404
-69.965919
-70.278404
-69.965919
-69.34095
-70.278404
-70.278404
-69.34095
-69.965919
-69.653435
-69.809677
-70.122162
-69.809677
-70.122162
-70.122162
-70.122162
-69.965919
-70.278404
-70.434647
-70.903374
-70.122162
-70.434647
-69.965919
-70.278404
-70.122162
-70.903374
-70.434647
-69.965919
-70.903374
-70.590889
-70.590889
-70.278404
-70.278404
-70.122162
-70.278404
-70.122162
-70.122162
-70.122162
-70.434647
-70.122162
-69.497192
-70.122162
-69.809677
-69.809677
-69.809677
-69.809677
-69.497192
-69.497192
-69.497192
-69.809677
-69.34095
-69.653435
-69.653435
-69.34095
-69.34095
-69.34095
-69.34095
-69.184708
-69.653435
-69.497192
-68.872223
-68.715981
-69.184708
-69.184708
-69.184708
-68.715981
-69.34095
-69.028465
-68.715981
-68.872223
-69.028465
-69.184708
-68.559738
-69.34095
-68.872223
-69.028465
-68.559738
-69.184708
-68.715981
-68.715981
-68.872223
-69.34095
-69.028465
-69.34095
-69.34095
-68.872223
-68.872223
-69.184708
-69.028465
-69.34095
-68.872223
-69.184708
-69.34095
-69.028465
-69.497192
-68.559738
-68.872223
-68.872223
-68.872223
-69.809677
-69.028465
-69.653435
-69.653435
-69.34095
-69.34095
-69.653435
-68.715981
-69.34095
-69.34095
-69.497192
-69.497192
-69.653435
-69.34095
-69.965919
-69.34095
-69.34095
-69.809677
-69.34095
-69.653435
-69.653435
-69.497192
-69.809677
-69.653435
-69.653435
-69.809677
-69.653435
-69.653435
-69.653435
-69.965919
-69.653435
-69.965919
-69.653435
-69.653435
-69.809677
-69.184708
-69.34095
-69.653435
-69.497192
-68.872223
-69.34095
-69.028465
-69.028465
-69.34095
-68.872223
-69.34095
-69.184708
-69.34095
-69.34095
-68.559738
-68.872223
-68.872223
-69.028465
-69.028465
-68.559738
-68.715981
-69.028465
-69.028465
-69.028465
-68.559738
-68.872223
-68.715981
-68.403496
-68.715981
-69.028465
-68.559738
-68.091011
-68.559738
-68.559738
-68.872223
-68.715981
-68.872223
-68.715981
-68.715981
-68.559738
-68.715981
-68.715981
-68.091011
-68.715981
-68.715981
-68.559738
-68.403496
-69.184708
-68.247253
-69.028465
-68.559738
-68.872223
-68.715981
-68.715981
-68.559738
-68.247253
-69.028465
-68.403496
-67.934769
-68.403496
-68.403496
-68.559738
-68.091011
-68.247253
-68.403496
-68.715981
-68.247253
-68.715981
-67.778526
-67.934769
-68.559738
-67.778526
-68.091011
-68.091011
-68.559738
-68.872223
-68.247253
-68.247253
-68.715981
-68.872223
-69.028465
-68.715981
-68.715981
-68.715981
-69.028465
-68.559738
-68.715981
-68.715981
-68.715981
-69.34095
-68.872223
-68.872223
-69.028465
-68.872223
-68.559738
-69.028465
-68.559738
-69.184708
-68.872223
-68.715981
-68.872223
-69.028465
-68.872223
-68.715981
-68.715981
-69.028465
-68.872223
-68.872223
-69.028465
-68.403496
-68.559738
-68.715981
-68.872223
-68.872223
-68.715981
-68.872223
-68.247253
-68.403496
-68.247253
-68.247253
-68.559738
-68.559738
-68.872223
-68.247253
-68.559738
-68.403496
-67.934769
-68.247253
-68.091011
-68.403496
-68.091011
-68.247253
-68.247253
-68.559738
-68.247253
-68.247253
-68.091011
-68.403496
-68.715981
-68.403496
-68.403496
-68.247253
-68.091011
-68.403496
-68.715981
-68.403496
-68.872223
-68.715981
-69.028465
-68.559738
-68.872223
-68.872223
-68.559738
-68.715981
-68.559738
-68.715981
-68.872223
-68.715981
-68.872223
-68.403496
-68.715981
-68.872223
-69.028465
-68.559738
-69.028465
-68.872223
-68.715981
-68.872223
-69.028465
-69.028465
-68.559738
-68.872223
-68.559738
-68.715981
-68.715981
-69.028465
-68.559738
-68.872223
-69.028465
-68.715981
-68.872223
-68.715981
-69.028465
-68.872223
-68.559738
-69.184708
-68.872223
-69.184708
-68.872223
-69.028465
-69.184708
-69.028465
-68.715981
-69.184708
-68.872223
-69.028465
-69.34095
-68.715981
-68.403496
-68.872223
-69.028465
-68.403496
-68.247253
-68.247253
-68.247253
-68.403496
-68.872223
-68.559738
-68.559738
-68.403496
-68.559738
-68.403496
-68.403496
-68.091011
-68.247253
-68.403496
-68.247253
-68.247253
-68.403496
-68.403496
-68.559738
-67.934769
-68.559738
-69.028465
-68.559738
-68.247253
-68.403496
-68.559738
-68.559738
-68.559738
-69.028465
-69.184708
-69.184708
-69.028465
-68.403496
-68.247253
-68.872223
-69.653435
-69.34095
-68.872223
-69.34095
-69.34095
-69.028465
-68.247253
-69.34095
-69.497192
-69.184708
-68.872223
-69.809677
-68.872223
-69.653435
-68.559738
-70.122162
-69.184708
-69.028465
-69.184708
-69.34095
-69.653435
-69.34095
-69.184708
-69.028465
-69.653435
-69.965919
-69.653435
-69.497192
-69.653435
-68.872223
-69.653435
-69.497192
-69.184708
-69.653435
-69.184708
-69.653435
-69.34095
-69.34095
-69.653435
-69.028465
-69.184708
-69.34095
-69.184708
-69.184708
-69.028465
-69.184708
-69.653435
-69.497192
-69.653435
-69.184708
-69.184708
-68.872223
-69.028465
-69.184708
-69.028465
-69.028465
-69.184708
-69.028465
-68.872223
-69.028465
-68.872223
-68.715981
-69.34095
-68.715981
-68.872223
-69.028465
-69.028465
-68.872223
-69.34095
-69.34095
-69.184708
-68.872223
-68.872223
-69.028465
-69.497192
-68.872223
-68.872223
-69.184708
-69.653435
-69.34095
-69.184708
-69.34095
-68.872223
-69.028465
-69.028465
-68.872223
-69.34095
-69.34095
-69.184708
-69.184708
-69.184708
-69.653435
-69.809677
-69.34095
-69.184708
-69.497192
-69.653435
-69.497192
-69.184708
-69.653435
-69.653435
-69.184708
-69.653435
-69.497192
-69.184708
-69.965919
-69.34095
-69.497192
-69.497192
-69.653435
-69.497192
-69.653435
-69.653435
-69.184708
-69.653435
-69.653435
-69.497192
-69.34095
-69.653435
-69.653435
-69.653435
-69.184708
-69.497192
-69.34095
-69.653435
-69.34095
-69.653435
-69.653435
-69.653435
-69.653435
-69.34095
-69.497192
-69.184708
-69.653435
-68.872223
-69.653435
-69.028465
-69.653435
-69.184708
-69.653435
-69.497192
-69.653435
-69.34095
-69.653435
-69.653435
-69.184708
-69.497192
-69.34095
-69.34095
-69.34095
-69.497192
-69.184708
-69.497192
-68.872223
-69.34095
-69.653435
-69.497192
-69.653435
-68.872223
-68.715981
-69.34095
-68.559738
-68.872223
-68.872223
-68.872223
-68.403496
-68.872223
-68.715981
-68.872223
-68.559738
-68.559738
-68.403496
-68.403496
-68.403496
-68.247253
-68.247253
-68.091011
-68.091011
-68.715981
-68.403496
-68.715981
-68.559738
-68.559738
-68.715981
-68.715981
-68.403496
-68.715981
-68.403496
-68.559738
-68.715981
-69.028465
-68.559738
-68.872223
-68.091011
-68.872223
-68.872223
-68.247253
-68.872223
-68.091011
-68.403496
-68.872223
-68.715981
-69.028465
-68.872223
-68.715981
-68.872223
-69.028465
-69.184708
-68.247253
-68.091011
-68.559738
-69.028465
-68.247253
-68.559738
-68.403496
-68.872223
-68.247253
-69.184708
-68.559738
-68.247253
-68.559738
-68.715981
-69.028465
-68.559738
-68.559738
-68.872223
-69.028465
-69.184708
-68.559738
-68.872223
-68.872223
-68.872223
-68.247253
-69.028465
-68.559738
-68.872223
-68.715981
-69.028465
-69.34095
-68.715981
-69.184708
-69.028465
-68.715981
-69.184708
-68.872223
-69.184708
-69.028465
-69.028465
-69.497192
-69.34095
-69.34095
-69.497192
-69.028465
-69.028465
-69.653435
-69.34095
-69.497192
-69.653435
-69.497192
-69.497192
-69.965919
-69.497192
-69.497192
-69.809677
-69.653435
-69.497192
-69.809677
-69.497192
-69.809677
-69.965919
-69.965919
-69.809677
-69.809677
-69.809677
-69.809677
-69.965919
-69.965919
-69.809677
-69.809677
-69.965919
-69.809677
-69.653435
-69.809677
-69.965919
-69.653435
-69.497192
-69.653435
-69.809677
-69.497192
-69.653435
-69.809677
-69.34095
-69.653435
-69.653435
-69.965919
-69.34095
-69.497192
-69.653435
-69.34095
-69.497192
-69.34095
-69.653435
-69.809677
-69.34095
-69.184708
-69.497192
-69.497192
-69.028465
-69.653435
-69.653435
-69.34095
-69.653435
-69.653435
-69.34095
-69.497192
-69.497192
-69.028465
-69.34095
-69.653435
-69.497192
-69.497192
-69.184708
-69.34095
-69.34095
-69.653435
-69.34095
-69.653435
-69.497192
-69.34095
-70.278404
-69.184708
-69.34095
-69.653435
-69.653435
-69.497192
-69.34095
-69.809677
-69.653435
-69.653435
-68.872223
-69.653435
-69.184708
-69.965919
-69.34095
-69.497192
-69.965919
-69.497192
-69.34095
-69.34095
-68.872223
-69.028465
-69.497192
-69.184708
-69.34095
-69.184708
-68.872223
-69.184708
-69.184708
-69.028465
-69.028465
-69.028465
-68.872223
-69.028465
-69.34095
-69.028465
-68.559738
-68.715981
-69.028465
-68.715981
-68.872223
-68.872223
-68.715981
-69.028465
-69.028465
-68.247253
-68.559738
-69.028465
-68.715981
-68.247253
-68.559738
-68.715981
-68.403496
-68.403496
-68.403496
-68.559738
-68.403496
-68.715981
-68.247253
-68.872223
-69.028465
-69.028465
-68.715981
-68.247253
-68.091011
-68.872223
-68.247253
-69.028465
-69.34095
-68.559738
-68.715981
-68.715981
-69.34095
-68.872223
-68.872223
-69.028465
-68.872223
-68.715981
-68.715981
-68.872223
-69.497192
-68.715981
-68.715981
-68.872223
-68.715981
-67.934769
-69.028465
-68.403496
-69.34095
-68.247253
-69.34095
-68.872223
-68.872223
-68.872223
-69.184708
-68.559738
-69.653435
-68.872223
-68.715981
-68.872223
-69.028465
-68.872223
-69.028465
-69.809677
-69.34095
-69.184708
-69.497192
-69.34095
-69.028465
-69.653435
-69.34095
-69.809677
-69.184708
-69.653435
-69.653435
-69.497192
-69.497192
-69.809677
-69.653435
-69.965919
-69.653435
-69.653435
-69.497192
-69.809677
-69.497192
-69.653435
-69.653435
-69.497192
-69.497192
-69.34095
-69.184708
-69.653435
-69.184708
-69.028465
-69.497192
-69.184708
-69.184708
-69.184708
-69.184708
-68.872223
-69.184708
-68.872223
-68.403496
-68.715981
-69.34095
-68.715981
-68.715981
-68.872223
-68.872223
-68.872223
-69.028465
-69.028465
-68.715981
-68.872223
-68.872223
-69.184708
-69.34095
-69.028465
-68.872223
-69.184708
-69.028465
-69.34095
-69.028465
-68.872223
-69.028465
-69.184708
-68.872223
-69.184708
-69.184708
-69.34095
-69.34095
-69.497192
-69.184708
-69.028465
-69.184708
-69.184708
-69.184708
-69.184708
-69.34095
-69.653435
-69.184708
-69.653435
-69.497192
-69.184708
-69.184708
-69.34095
-68.872223
-69.184708
-69.965919
-69.497192
-69.809677
-69.653435
-69.34095
-69.809677
-69.809677
-69.965919
-69.497192
-69.965919
-69.653435
-69.809677
-70.122162
-70.278404
-69.809677
-70.122162
-70.122162
-69.965919
-69.809677
-70.434647
-69.809677
-70.278404
-70.122162
-69.965919
-69.809677
-70.278404
-69.965919
-69.809677
-69.809677
-70.122162
-69.653435
-69.653435
-69.809677
-69.809677
-69.965919
-69.809677
-69.809677
-69.653435
-69.497192
-69.809677
-69.809677
-69.34095
-69.497192
-69.809677
-69.809677
-69.34095
-69.653435
-69.653435
-69.34095
-69.497192
-69.497192
-69.184708
-68.872223
-68.872223
-69.028465
-68.715981
-68.715981
-69.028465
-68.872223
-68.559738
-68.872223
-68.715981
-68.559738
-68.559738
-68.247253
-69.028465
-68.715981
-68.715981
-68.559738
-68.091011
-68.247253
-68.403496
-68.403496
-68.403496
-68.247253
-68.247253
-67.934769
-67.778526
-68.091011
-68.559738
-67.622284
-67.778526
-68.091011
-67.622284
-68.247253
-68.715981
-68.403496
-68.247253
-67.934769
-67.622284
-67.934769
-67.934769
-68.091011
-67.934769
-68.559738
-69.497192
-69.028465
-68.247253
-69.34095
-68.872223
-69.028465
-69.184708
-69.653435
-68.872223
-69.497192
-69.653435
-69.497192
-69.809677
-69.809677
-69.184708
-69.497192
-69.809677
-69.653435
-69.184708
-69.653435
-69.497192
-69.809677
-69.809677
-70.122162
-69.184708
-70.122162
-70.278404
-69.653435
-69.184708
-69.809677
-69.653435
-69.809677
-69.809677
-69.809677
-69.809677
-69.497192
-69.809677
-69.965919
-69.497192
-70.278404
-69.184708
-69.809677
-69.184708
-69.653435
-69.028465
-69.34095
-69.653435
-69.184708
-69.34095
-69.184708
-69.028465
-69.028465
-69.028465
-69.34095
-69.028465
-69.028465
-69.34095
-68.872223
-69.028465
-69.184708
-69.497192
-69.028465
-69.184708
-69.028465
-69.184708
-69.028465
-68.872223
-69.028465
-69.184708
-68.872223
-69.028465
-69.497192
-69.028465
-69.34095
-69.028465
-69.028465
-69.028465
-68.872223
-69.184708
-69.184708
-69.028465
-68.872223
-68.872223
-68.715981
-69.028465
-68.872223
-68.559738
-68.715981
-69.028465
-68.715981
-68.559738
-68.715981
-68.559738
-69.028465
-68.559738
-68.247253
-68.403496
-68.559738
-68.715981
-68.715981
-68.559738
-69.028465
-68.403496
-68.403496
-68.403496
-68.872223
-68.247253
-69.028465
-68.559738
-68.091011
-68.247253
-68.091011
-68.403496
-68.403496
-68.403496
-68.091011
-68.091011
-68.091011
-68.091011
-68.091011
-68.247253
-68.091011
-68.247253
-68.403496
-68.091011
-67.934769
-67.622284
-68.403496
-68.247253
-67.934769
-67.934769
-68.403496
-68.091011
-67.934769
-68.247253
-68.091011
-68.872223
-68.559738
-67.934769
-68.559738
-68.403496
-68.247253
-68.872223
-68.872223
-68.247253
-68.091011
-68.247253
-68.247253
-68.559738
-68.403496
-68.715981
-68.247253
-68.403496
-68.403496
-68.403496
-68.403496
-68.715981
-68.247253
-68.247253
-69.028465
-68.403496
-68.403496
-68.403496
-68.247253
-68.403496
-68.247253
-68.559738
-68.715981
-68.403496
-68.091011
-68.559738
-68.715981
-68.559738
-68.091011
-68.403496
-68.091011
-68.091011
-68.403496
-68.403496
-68.247253
-68.247253
-67.934769
-68.091011
-69.028465
-68.715981
-68.403496
-68.715981
-68.091011
-68.403496
-68.247253
-68.091011
-68.715981
-68.872223
-68.872223
-69.028465
-68.715981
-68.715981
-68.559738
-68.715981
-68.872223
-69.184708
-69.497192
-69.028465
-68.247253
-69.184708
-69.653435
-68.559738
-69.184708
-68.247253
-69.34095
-68.247253
-69.184708
-69.184708
-69.497192
-69.34095
-68.715981
-69.34095
-68.872223
-68.715981
-68.247253
-68.715981
-68.247253
-68.559738
-68.247253
-68.403496
-69.028465
-67.622284
-68.403496
-68.403496
-68.247253
-68.715981
-68.091011
-68.091011
-68.247253
-68.247253
-68.091011
-68.559738
-68.715981
-67.934769
-68.247253
-68.403496
-68.247253
-68.559738
-68.403496
-69.028465
-68.559738
-68.403496
-68.559738
-69.028465
-68.559738
-69.028465
-68.715981
-68.715981
-68.872223
-68.872223
-68.403496
-69.028465
-69.028465
-68.872223
-69.34095
-69.028465
-69.028465
-68.872223
-68.872223
-69.184708
-69.028465
-69.028465
-69.028465
-69.34095
-69.497192
-68.872223
-69.184708
-68.872223
-68.872223
-69.184708
-68.872223
-69.184708
-69.028465
-69.028465
-69.028465
-69.184708
-69.184708
-68.872223
-68.872223
-69.184708
-69.184708
-68.559738
-69.184708
-69.028465
-69.028465
-69.028465
-69.028465
-68.247253
-68.872223
-68.559738
-69.028465
-68.247253
-69.028465
-68.559738
-68.403496
-68.403496
-68.559738
-69.028465
-68.559738
-68.403496
-68.559738
-68.715981
-68.715981
-68.715981
-68.559738
-68.403496
-68.403496
-68.403496
-68.559738
-68.559738
-68.403496
-68.247253
-68.559738
-68.715981
-68.559738
-68.715981
-68.715981
-68.559738
-68.403496
-68.247253
-69.028465
-68.559738
-68.715981
-68.715981
-68.403496
-68.247253
-68.872223
-68.715981
-69.028465
-68.872223
-69.497192
-68.872223
-69.34095
-69.028465
-68.715981
-69.184708
-69.34095
-69.34095
-69.653435
-69.497192
-69.028465
-69.497192
-69.809677
-69.497192
-69.497192
-70.122162
-69.34095
-69.184708
-69.34095
-69.653435
-69.34095
-69.653435
-69.809677
-69.497192
-69.653435
-69.497192
-69.34095
-69.34095
-69.34095
-69.497192
-69.653435
-69.34095
-69.653435
-69.34095
-69.497192
-69.497192
-69.34095
-69.34095
-68.872223
-69.184708
-69.34095
-68.872223
-69.028465
-69.184708
-69.028465
-69.497192
-69.184708
-69.028465
-68.872223
-69.028465
-69.34095
-68.247253
-69.184708
-68.872223
-68.872223
-69.34095
-69.184708
-69.028465
-68.715981
-68.247253
-67.934769
-68.559738
-68.872223
-68.559738
-68.715981
-69.184708
-68.559738
-69.028465
-68.091011
-68.247253
-68.872223
-68.091011
-67.934769
-69.184708
-67.934769
-68.247253
-67.934769
-68.872223
-68.403496
-68.403496
-68.247253
-68.559738
-68.559738
-68.715981
-68.559738
-68.403496
-68.247253
-68.559738
-68.403496
-68.247253
-68.403496
-68.559738
-68.715981
-68.715981
-68.872223
-68.715981
-69.34095
-68.872223
-68.559738
-69.028465
-69.028465
-68.715981
-69.028465
-69.028465
-68.559738
-69.34095
-68.559738
-68.872223
-69.028465
-69.184708
-69.184708
-68.872223
-69.653435
-69.184708
-69.028465
-69.028465
-69.184708
-68.872223
-69.34095
-69.184708
-69.028465
-69.184708
-69.028465
-69.184708
-69.184708
-69.184708
-69.34095
-69.028465
-69.184708
-68.715981
-69.497192
-69.184708
-69.184708
-69.34095
-69.653435
-69.653435
-69.184708
-69.653435
-69.34095
-69.34095
-69.497192
-69.809677
-69.965919
-69.184708
-69.497192
-69.184708
-69.653435
-69.653435
-69.653435
-69.497192
-69.653435
-69.184708
-69.497192
-69.34095
-69.653435
-69.653435
-69.965919
-69.809677
-69.653435
-69.497192
-69.497192
-69.497192
-69.497192
-69.497192
-69.34095
-69.184708
-69.497192
-69.497192
-69.497192
-69.34095
-69.34095
-69.184708
-69.34095
-69.34095
-68.872223
-68.872223
-69.028465
-68.872223
-68.715981
-68.872223
-69.028465
-69.184708
-68.715981
-68.715981
-68.715981
-68.247253
-68.247253
-68.872223
-68.403496
-68.715981
-69.028465
-68.715981
-68.715981
-68.091011
-68.559738
-67.934769
-68.559738
-68.247253
-68.091011
-68.247253
-68.247253
-69.028465
-68.715981
-68.559738
-68.403496
-68.559738
-68.403496
-68.247253
-68.403496
-68.247253
-68.247253
-68.559738
-68.247253
-68.091011
-68.403496
-68.559738
-68.247253
-67.934769
-68.247253
-68.091011
-67.622284
-68.091011
-67.622284
-67.622284
-67.622284
-68.247253
-68.091011
-67.309799
-68.403496
-67.934769
-68.091011
-67.778526
-68.247253
-67.934769
-67.622284
-67.778526
-68.403496
-68.247253
-67.622284
-68.091011
-68.091011
-67.934769
-68.091011
-68.247253
-68.091011
-67.934769
-67.934769
-68.091011
-67.466042
-67.622284
-67.934769
-68.247253
-68.091011
-67.622284
-67.309799
-68.403496
-68.091011
-68.091011
-68.091011
-68.403496
-68.715981
-67.934769
-67.466042
-67.622284
-68.403496
-68.559738
-68.247253
-68.091011
-68.247253
-68.091011
-68.247253
-68.559738
-68.715981
-67.622284
-68.247253
-68.247253
-68.715981
-68.247253
-68.403496
-68.091011
-68.715981
-69.028465
-68.872223
-68.091011
-68.559738
-67.778526
-68.403496
-67.934769
-68.559738
-68.715981
-68.872223
-68.872223
-68.872223
-68.247253
-68.247253
-68.559738
-68.872223
-68.403496
-69.028465
-69.028465
-68.247253
-69.028465
-68.559738
-68.872223
-68.403496
-68.715981
-68.559738
-68.872223
-68.872223
-68.872223
-68.715981
-69.34095
-68.559738
-69.028465
-68.872223
-68.715981
-68.715981
-69.028465
-69.028465
-69.028465
-68.715981
-68.872223
-68.872223
-68.872223
-68.715981
-69.028465
-69.028465
-69.34095
-69.184708
-69.34095
-69.184708
-69.184708
-69.34095
-69.34095
-69.184708
-69.184708
-69.34095
-69.184708
-68.872223
-69.34095
-69.653435
-69.497192
-69.34095
-69.497192
-69.34095
-69.497192
-69.184708
-69.497192
-69.497192
-69.653435
-69.34095
-69.028465
-69.184708
-68.715981
-69.028465
-68.872223
-69.184708
-68.872223
-68.559738
-68.559738
-68.559738
-68.559738
-68.403496
-68.247253
-68.091011
-68.403496
-68.403496
-68.091011
-67.778526
-67.934769
-67.934769
-67.622284
-68.091011
-68.091011
-68.091011
-67.778526
-68.091011
-67.622284
-67.934769
-68.091011
-67.778526
-67.778526
-67.778526
-67.934769
-67.622284
-67.622284
-68.091011
-67.622284
-67.778526
-67.778526
-67.778526
-67.934769
-68.247253
-67.778526
-67.934769
-67.934769
-67.778526
-67.778526
-68.247253
-67.934769
-67.934769
-68.091011
-67.934769
-68.091011
-68.247253
-68.247253
-68.091011
-68.559738
-67.934769
-68.247253
-68.559738
-68.559738
-68.403496
-68.403496
-68.403496
-68.403496
-68.247253
-68.247253
-68.715981
-68.403496
-68.715981
-68.559738
-68.559738
-68.559738
-68.872223
-68.715981
-68.715981
-68.715981
-69.028465
-68.715981
-68.559738
-68.872223
-68.247253
-68.559738
-68.872223
-68.715981
-68.559738
-68.715981
-68.872223
-68.247253
-68.715981
-68.403496
-68.872223
-68.247253
-68.403496
-68.247253
-67.934769
-68.559738
-68.247253
-67.934769
-68.403496
-68.247253
-68.403496
-68.403496
-68.403496
-68.403496
-68.403496
-68.247253
-67.934769
-68.247253
-68.091011
-68.247253
-69.184708
-69.34095
-69.028465
-68.247253
-68.247253
-67.934769
-68.559738
-68.872223
-69.34095
-69.34095
-70.122162
-69.653435
-69.028465
-69.653435
-69.34095
-69.028465
-69.965919
-69.653435
-69.497192
-69.653435
-68.872223
-68.559738
-69.184708
-69.028465
-69.184708
-69.184708
-69.028465
-69.184708
-68.872223
-68.872223
-69.028465
-69.028465
-68.872223
-69.028465
-68.247253
-69.34095
-68.872223
-68.715981
-68.559738
-68.559738
-68.715981
-69.34095
-68.715981
-69.34095
-68.559738
-69.184708
-69.34095
-68.872223
-69.184708
-69.028465
-68.872223
-68.872223
-69.653435
-68.715981
-68.559738
-69.34095
-68.872223
-68.715981
-68.872223
-69.34095
-69.028465
-69.028465
-69.653435
-69.34095
-69.028465
-69.497192
-69.184708
-69.184708
-69.34095
-69.184708
-69.028465
-68.559738
-69.34095
-69.184708
-69.028465
-68.715981
-68.872223
-68.872223
-68.715981
-68.715981
-69.028465
-68.715981
-68.559738
-68.559738
-68.715981
-68.091011
-68.247253
-68.247253
-68.559738
-68.247253
-68.559738
-68.247253
-68.559738
-68.559738
-68.403496
-68.715981
-68.715981
-68.872223
-68.559738
-69.028465
-68.872223
-68.872223
-68.872223
-68.715981
-68.715981
-69.028465
-69.34095
-69.34095
-69.028465
-69.028465
-69.34095
-68.872223
-69.028465
-68.872223
-68.715981
-68.715981
-69.028465
-69.028465
-68.247253
-68.247253
-68.091011
-68.715981
-68.403496
-68.247253
-68.403496
-68.247253
-67.778526
-68.091011
-68.247253
-68.091011
-67.778526
-67.778526
-67.622284
-68.091011
-67.466042
-67.778526
-67.622284
-67.778526
-67.153557
-67.622284
-67.309799
-67.466042
-67.309799
-67.622284
-67.309799
-67.622284
-67.466042
-67.309799
-67.778526
-67.153557
-67.622284
-66.997314
-67.622284
-67.309799
-67.309799
-67.466042
-67.309799
-67.309799
-67.466042
-67.466042
-67.153557
-67.622284
-67.622284
-67.466042
-67.153557
-67.778526
-67.309799
-67.622284
-67.309799
-67.466042
-67.622284
-67.622284
-67.466042
-67.934769
-67.622284
-67.778526
-67.934769
-67.934769
-68.091011
-67.622284
-68.403496
-67.934769
-68.247253
-68.247253
-67.778526
-68.403496
-67.778526
-67.934769
-68.247253
-68.247253
-67.934769
-67.934769
-68.403496
-67.622284
-67.309799
-67.778526
-68.247253
-67.934769
-68.091011
-67.778526
-67.778526
-68.091011
-67.934769
-67.622284
-67.622284
-67.622284
-67.934769
-67.466042
-67.622284
-67.466042
-67.778526
-68.091011
-68.247253
-68.403496
-67.622284
-68.247253
-68.559738
-68.091011
-68.715981
-68.247253
-68.403496
-68.403496
-68.247253
-68.091011
-68.559738
-68.715981
-67.622284
-68.247253
-68.403496
-68.403496
-68.559738
-68.715981
-68.403496
-68.872223
-68.715981
-68.247253
-69.028465
-68.247253
-68.559738
-68.559738
-68.715981
-68.091011
-68.091011
-67.934769
-67.934769
-68.715981
-68.091011
-68.091011
-69.184708
-68.559738
-68.715981
-68.715981
-68.715981
-68.247253
-68.091011
-68.715981
-68.559738
-68.715981
-68.559738
-68.559738
-68.247253
-68.403496
-68.872223
-68.247253
-68.247253
-68.559738
-68.403496
-68.403496
-68.715981
-68.403496
-68.872223
-68.403496
-68.872223
-68.715981
-68.559738
-68.559738
-68.872223
-68.403496
-68.559738
-68.872223
-68.872223
-68.559738
-68.247253
-68.715981
-68.715981
-68.872223
-68.403496
-69.028465
-68.872223
-68.715981
-68.559738
-68.872223
-69.184708
-68.559738
-68.715981
-68.715981
-68.872223
-68.715981
-68.403496
-68.715981
-69.028465
-69.184708
-68.872223
-69.184708
-68.715981
-69.028465
-68.715981
-68.872223
-69.34095
-68.872223
-69.028465
-68.872223
-68.872223
-68.872223
-68.715981
-68.559738
-69.028465
-68.715981
-68.247253
-68.715981
-69.028465
-68.715981
-69.028465
-68.715981
-68.247253
-68.559738
-68.559738
-68.247253
-68.559738
-68.403496
-68.247253
-68.247253
-68.247253
-68.091011
-68.559738
-68.403496
-68.559738
-68.247253
-68.403496
-68.247253
-68.715981
-68.247253
-68.559738
-68.403496
-68.403496
-68.403496
-68.247253
-68.247253
-68.091011
-67.934769
-68.091011
-68.403496
-67.934769
-68.247253
-68.091011
-68.403496
-67.934769
-67.934769
-68.091011
-67.622284
-68.091011
-68.403496
-67.934769
-67.934769
-68.403496
-68.403496
-68.091011
-68.559738
-68.247253
-68.247253
-67.778526
-68.403496
-68.247253
-68.091011
-68.247253
-68.247253
-68.247253
-67.934769
-67.934769
-67.622284
-67.934769
-67.622284
-68.091011
-67.934769
-67.622284
-67.934769
-68.091011
-67.934769
-67.309799
-67.153557
-67.778526
-67.778526
-67.778526
-67.466042
-67.622284
-67.934769
-67.778526
-67.309799
-68.247253
-67.466042
-67.153557
-66.997314
-67.778526
-68.247253
-67.778526
-67.778526
-67.309799
-67.622284
-67.622284
-67.778526
-67.622284
-67.778526
-68.091011
-68.091011
-68.091011
-68.091011
-67.622284
-68.715981
-68.403496
-68.403496
-68.247253
-68.247253
-67.934769
-68.715981
-68.715981
-68.559738
-69.184708
-68.247253
-68.559738
-69.028465
-68.403496
-68.247253
-68.091011
-68.247253
-68.247253
-68.872223
-68.715981
-68.091011
-68.715981
-68.247253
-68.091011
-68.403496
-68.091011
-68.559738
-68.872223
-68.872223
-68.247253
-68.715981
-68.403496
-68.559738
-68.091011
-68.247253
-68.247253
-68.091011
-68.247253
-68.247253
-68.091011
-68.403496
-68.559738
-68.559738
-68.559738
-68.091011
-68.403496
-68.559738
-68.403496
-68.247253
-68.715981
-68.559738
-68.247253
-68.715981
-68.559738
-68.559738
-68.247253
-68.403496
-68.715981
-68.247253
-68.872223
-68.559738
-68.715981
-68.715981
-68.559738
-68.715981
-68.559738
-68.872223
-68.247253
-68.715981
-68.715981
-68.872223
-68.715981
-69.028465
-68.872223
-68.559738
-68.247253
-69.028465
-68.559738
-68.403496
-68.403496
-68.715981
-68.715981
-68.872223
-68.403496
-68.403496
-68.403496
-68.715981
-68.247253
-68.247253
-69.028465
-68.247253
-68.247253
-68.091011
-68.247253
-68.403496
-68.247253
-68.091011
-68.091011
-68.247253
-68.091011
-67.778526
-67.934769
-67.934769
-68.247253
-68.403496
-67.934769
-67.934769
-68.091011
-68.247253
-68.403496
-68.403496
-67.622284
-67.778526
-68.247253
-67.934769
-68.091011
-67.934769
-67.934769
-67.934769
-67.934769
-67.934769
-68.091011
-67.934769
-68.091011
-67.778526
-68.091011
-67.934769
-67.778526
-67.622284
-68.091011
-67.778526
-67.778526
-68.091011
-67.778526
-67.622284
-67.934769
-68.091011
-67.778526
-67.778526
-68.403496
-67.778526
-67.622284
-68.091011
-67.934769
-67.934769
-67.778526
-67.778526
-67.466042
-67.934769
-67.622284
-67.934769
-67.309799
-67.934769
-67.778526
-68.091011
-67.622284
-68.091011
-67.622284
-67.778526
-67.778526
-67.466042
-67.153557
-67.466042
-67.153557
-67.466042
-66.997314
-67.309799
-67.153557
-67.309799
-67.622284
-67.466042
-67.153557
-67.309799
-67.153557
-67.466042
-66.841072
-66.68483
-66.68483
-67.466042
-67.778526
-67.309799
-67.778526
-67.622284
-66.841072
-66.997314
-67.622284
-67.153557
-66.841072
-66.997314
-67.466042
-67.309799
-67.778526
-67.153557
-66.997314
-67.153557
-67.466042
-67.466042
-67.309799
-67.778526
-67.309799
-66.68483
-67.309799
-67.778526
-67.153557
-67.622284
-67.309799
-67.778526
-67.778526
-66.997314
-67.466042
-67.466042
-67.622284
-68.091011
-67.622284
-67.778526
-67.466042
-68.247253
-68.091011
-68.091011
-68.403496
-68.091011
-67.778526
-68.091011
-68.247253
-67.778526
-68.247253
-67.778526
-67.622284
-68.091011
-68.091011
-67.622284
-67.934769
-68.091011
-67.622284
-68.247253
-67.622284
-67.622284
-67.934769
-67.622284
-67.622284
-67.622284
-68.091011
-67.466042
-67.778526
-67.622284
-67.622284
-67.622284
-68.247253
-68.091011
-67.622284
-67.778526
-68.247253
-68.091011
-68.091011
-68.247253
-68.247253
-67.778526
-68.091011
-68.247253
-67.778526
-67.778526
-68.091011
-68.247253
-67.778526
-68.247253
-68.247253
-68.091011
-67.622284
-67.934769
-68.559738
-68.091011
-67.622284
-67.778526
-68.247253
-68.091011
-67.622284
-67.466042
-68.091011
-67.934769
-67.622284
-67.466042
-67.778526
-67.622284
-67.778526
-67.466042
-67.622284
-68.247253
-67.778526
-67.778526
-68.091011
-67.934769
-67.622284
-68.091011
-67.778526
-67.622284
-67.934769
-67.934769
-68.247253
-67.622284
-67.778526
-68.091011
-67.309799
-68.091011
-67.622284
-67.622284
-68.091011
-68.091011
-68.247253
-67.622284
-67.309799
-67.622284
-67.934769
-67.934769
-67.622284
-67.934769
-67.778526
-67.622284
-67.778526
-67.778526
-67.934769
-67.622284
-67.778526
-67.778526
-67.778526
-67.153557
-67.934769
-67.778526
-67.309799
-67.622284
-67.622284
-67.622284
-67.778526
-67.622284
-67.622284
-67.622284
-67.778526
-67.309799
-67.778526
-67.466042
-67.622284
-67.622284
-67.622284
-67.778526
-67.622284
-67.622284
-67.778526
-67.466042
-67.309799
-67.466042
-67.622284
-67.934769
-67.622284
-67.466042
-67.778526
-67.778526
-67.622284
-67.309799
-67.466042
-67.622284
-67.466042
-67.466042
-67.622284
-67.622284
-67.309799
-67.466042
-67.622284
-67.778526
-67.622284
-67.778526
-68.091011
-67.778526
-67.622284
-68.247253
-68.091011
-67.934769
-67.934769
-68.247253
-68.403496
-67.934769
-68.091011
-67.934769
-67.778526
-68.247253
-68.091011
-68.715981
-68.559738
-67.934769
-67.466042
-67.622284
-68.091011
-68.559738
-68.091011
-68.403496
-68.559738
-68.247253
-67.622284
-67.934769
-68.091011
-68.559738
-68.715981
-68.403496
-68.247253
-68.091011
-68.715981
-68.091011
-68.247253
-68.559738
-68.091011
-69.028465
-68.247253
-68.247253
-67.934769
-68.091011
-68.872223
-69.028465
-68.247253
-68.403496
-69.028465
-67.934769
-68.559738
-68.403496
-68.091011
-68.872223
-68.559738
-67.934769
-69.028465
-68.247253
-68.091011
-68.715981
-68.403496
-69.028465
-68.403496
-68.403496
-68.559738
-69.028465
-68.403496
-68.091011
-68.247253
-68.559738
-68.559738
-68.559738
-68.091011
-68.247253
-67.934769
-68.559738
-68.559738
-68.091011
-68.403496
-68.403496
-67.934769
-67.934769
-68.403496
-68.403496
-68.091011
-68.403496
-68.247253
-68.403496
-67.934769
-67.934769
-68.091011
-68.247253
-68.403496
-68.091011
-68.403496
-68.247253
-68.403496
-68.403496
-68.403496
-68.247253
-68.559738
-68.403496
-68.559738
-68.715981
-68.247253
-68.715981
-68.403496
-68.715981
-68.247253
-68.715981
-68.559738
-68.403496
-68.715981
-68.872223
-68.403496
-68.559738
-68.247253
-68.715981
-68.872223
-68.247253
-68.247253
-68.559738
-68.403496
-68.403496
-68.403496
-68.247253
-68.559738
-68.247253
-68.091011
-67.934769
-68.247253
-68.872223
-68.247253
-68.403496
-68.247253
-68.403496
-68.403496
-68.247253
-68.403496
-68.403496
-68.559738
-68.091011
-68.091011
-68.559738
-68.872223
-68.403496
-68.247253
-68.247253
-68.403496
-68.091011
-68.403496
-68.247253
-68.091011
-68.247253
-68.247253
-68.403496
-68.091011
-68.559738
-68.403496
-68.403496
-68.247253
-68.247253
-68.247253
-68.403496
-68.247253
-68.872223
-68.559738
-68.559738
-68.559738
-68.715981
-68.872223
-68.715981
-68.559738
-69.028465
-68.715981
-68.403496
-68.559738
-68.403496
-68.403496
-68.872223
-68.247253
-68.247253
-68.559738
-68.559738
-69.028465
-68.872223
-68.247253
-69.028465
-68.872223
-68.247253
-68.715981
-68.559738
-68.403496
-68.559738
-68.559738
-68.872223
-68.247253
-68.247253
-68.872223
-68.403496
-68.559738
-68.715981
-68.559738
-68.247253
-68.715981
-68.715981
-68.872223
-69.184708
-68.247253
-69.028465
-68.872223
-68.715981
-69.028465
-68.715981
-68.715981
-69.028465
-69.028465
-68.247253
-69.184708
-69.184708
-69.497192
-69.028465
-69.653435
-68.715981
-68.247253
-68.872223
-69.653435
-69.653435
-69.653435
-69.497192
-69.028465
-69.028465
-69.028465
-68.715981
-69.184708
-69.184708
-68.872223
-69.184708
-69.028465
-69.184708
-69.028465
-69.184708
-68.715981
-69.184708
-69.653435
-68.715981
-68.872223
-69.653435
-69.184708
-69.184708
-70.122162
-69.184708
-69.184708
-69.497192
-68.872223
-69.028465
-69.34095
-69.34095
-68.872223
-69.653435
-69.965919
-69.184708
-69.34095
-69.653435
-69.184708
-69.028465
-69.965919
-69.028465
-69.497192
-69.34095
-69.34095
-69.965919
-69.34095
-69.34095
-69.497192
-69.809677
-69.497192
-69.497192
-69.653435
-69.653435
-69.497192
-69.497192
-69.653435
-69.653435
-68.872223
-69.497192
-69.497192
-69.497192
-69.497192
-69.497192
-69.34095
-69.184708
-69.497192
-69.809677
-69.184708
-69.028465
-69.497192
-69.34095
-69.497192
-69.34095
-69.497192
-68.872223
-68.872223
-69.184708
-69.34095
-69.184708
-69.34095
-69.34095
-69.34095
-69.184708
-69.028465
-69.497192
-69.028465
-69.34095
-68.872223
-69.184708
-69.028465
-69.34095
-68.715981
-69.34095
-69.34095
-68.872223
-68.872223
-68.715981
-68.872223
-69.028465
-69.028465
-69.028465
-68.872223
-68.715981
-69.184708
-69.028465
-68.559738
-69.028465
-69.028465
-69.028465
-68.872223
-69.34095
-68.559738
-69.028465
-68.715981
-69.028465
-69.028465
-68.559738
-68.247253
-68.403496
-68.247253
-68.872223
-68.403496
-68.091011
-68.403496
-68.247253
-68.247253
-68.247253
-68.247253
-68.403496
-67.934769
-68.247253
-68.091011
-67.934769
-68.247253
-68.403496
-68.247253
-68.559738
-68.559738
-68.403496
-68.403496
-68.403496
-68.247253
-68.715981
-68.247253
-68.403496
-68.403496
-68.559738
-68.403496
-68.559738
-69.028465
-68.403496
-68.403496
-68.559738
-68.403496
-68.247253
-68.247253
-68.559738
-68.403496
-68.715981
-68.715981
-68.247253
-68.247253
-68.715981
-68.872223
-68.559738
-68.559738
-69.028465
-68.715981
-68.559738
-69.028465
-69.028465
-69.028465
-68.247253
-68.872223
-69.028465
-69.028465
-68.559738
-68.872223
-68.715981
-69.028465
-68.247253
-68.247253
-68.715981
-68.091011
-68.715981
-68.403496
-68.403496
-68.247253
-68.091011
-69.028465
-68.715981
-68.091011
-67.466042
-68.403496
-68.403496
-68.559738
-68.559738
-67.466042
-67.934769
-68.559738
-68.872223
-68.247253
-68.247253
-68.715981
-68.403496
-68.715981
-68.715981
-68.403496
-67.778526
-67.934769
-68.247253
-67.778526
-68.091011
-68.403496
-67.934769
-68.559738
-68.247253
-68.091011
-68.403496
-68.715981
-68.247253
-68.091011
-68.715981
-68.403496
-68.091011
-68.091011
-68.091011
-68.403496
-68.247253
-68.091011
-68.247253
-68.247253
-68.091011
-67.934769
-68.715981
-68.403496
-68.247253
-68.247253
-68.247253
-67.622284
-67.622284
-68.247253
-67.934769
-68.091011
-67.934769
-67.934769
-68.247253
-68.403496
-68.403496
-67.778526
-68.403496
-67.622284
-68.403496
-68.403496
-68.403496
-68.247253
-68.247253
-68.403496
-68.559738
-68.247253
-68.403496
-68.403496
-68.247253
-68.715981
-68.559738
-68.247253
-68.403496
-68.403496
-68.403496
-68.247253
-68.559738
-68.872223
-68.872223
-68.559738
-69.028465
-68.872223
-69.028465
-69.028465
-68.872223
-69.028465
-69.028465
-69.028465
-69.028465
-69.34095
-69.184708
-68.872223
-69.34095
-69.34095
-69.184708
-69.34095
-69.497192
-69.34095
-69.34095
-69.184708
-69.809677
-69.497192
-69.34095
-68.872223
-68.872223
-69.184708
-69.34095
-69.184708
-69.028465
-68.715981
-69.028465
-69.184708
-69.028465
-69.028465
-69.028465
-69.028465
-68.872223
-68.872223
-68.872223
-68.872223
-68.715981
-68.872223
-68.872223
-68.872223
-69.028465
-69.028465
-68.872223
-68.872223
-69.028465
-69.028465
-68.872223
-69.184708
-68.715981
-68.715981
-68.872223
-68.872223
-68.872223
-69.34095
-68.872223
-69.028465
-69.184708
-69.028465
-68.247253
-69.184708
-68.559738
-68.715981
-68.872223
-68.872223
-68.715981
-68.715981
-68.715981
-68.715981
-68.715981
-68.715981
-68.247253
-68.872223
-68.872223
-68.559738
-68.872223
-69.184708
-68.872223
-68.559738
-69.028465
-68.715981
-69.028465
-68.715981
-69.028465
-69.028465
-69.028465
-68.715981
-69.184708
-69.028465
-68.715981
-69.34095
-68.403496
-68.403496
-68.872223
-68.872223
-68.715981
-68.715981
-68.715981
-68.872223
-68.715981
-68.247253
-68.403496
-68.559738
-68.559738
-68.403496
-68.559738
-68.403496
-68.403496
-68.403496
-68.403496
-68.091011
-67.466042
-68.247253
-68.872223
-68.559738
-68.091011
-68.403496
-68.715981
-68.872223
-68.403496
-68.715981
-69.028465
-68.715981
-68.559738
-67.934769
-68.559738
-68.872223
-69.028465
-68.715981
-68.715981
-69.028465
-68.247253
-67.934769
-68.247253
-68.872223
-68.403496
-68.872223
-69.184708
-67.622284
-68.872223
-68.091011
-69.184708
-68.715981
-68.872223
-68.872223
-68.715981
-69.028465
-68.872223
-68.247253
-69.028465
-68.872223
-69.184708
-69.184708
-68.872223
-69.028465
-67.622284
-68.559738
-68.872223
-68.247253
-68.715981
-67.934769
-68.559738
-69.028465
-68.559738
-68.091011
-67.622284
-68.247253
-68.715981
-68.247253
-67.934769
-68.403496
-68.091011
-68.559738
-68.247253
-68.403496
-68.403496
-68.247253
-67.934769
-68.091011
-68.403496
-68.715981
-68.403496
-68.091011
-68.715981
-68.715981
-68.715981
-68.715981
-68.715981
-68.715981
-68.715981
-68.559738
-68.559738
-68.715981
-68.559738
-69.184708
-69.028465
-69.184708
-68.872223
-68.872223
-68.715981
-68.872223
-69.028465
-69.184708
-68.559738
-68.559738
-68.872223
-69.028465
-68.715981
-68.247253
-68.872223
-68.872223
-69.028465
-68.872223
-68.403496
-68.872223
-68.715981
-68.559738
-68.559738
-68.559738
-68.872223
-68.403496
-68.403496
-68.559738
-68.403496
-68.247253
-68.091011
-68.715981
-68.559738
-68.403496
-68.247253
-68.559738
-68.247253
-68.403496
-68.247253
-67.934769
-68.403496
-68.403496
-68.091011
-68.091011
-68.247253
-67.622284
-68.403496
-68.403496
-68.091011
-68.091011
-67.778526
-67.934769
-68.403496
-68.091011
-67.934769
-67.934769
-68.091011
-67.934769
-68.247253
-67.934769
-68.247253
-67.622284
-68.091011
-68.091011
-67.934769
-67.778526
-68.091011
-67.934769
-68.091011
-68.247253
-67.622284
-68.247253
-67.934769
-67.778526
-68.403496
-68.247253
-68.091011
-68.091011
-68.247253
-68.247253
-68.091011
-68.403496
-68.715981
-67.934769
-68.091011
-68.403496
-68.247253
-68.247253
-68.403496
-68.403496
-68.403496
-68.247253
-68.715981
-68.403496
-68.403496
-68.715981
-68.559738
-67.934769
-68.403496
-68.403496
-68.559738
-68.403496
-68.715981
-68.559738
-68.403496
-68.872223
-68.872223
-68.403496
-68.403496
-68.403496
-68.872223
-68.559738
-68.403496
-68.872223
-68.091011
-68.559738
-68.247253
-67.934769
-68.247253
-68.403496
-68.559738
-68.091011
-69.028465
-68.559738
-68.559738
-67.622284
-67.622284
-67.934769
-68.403496
-68.559738
-68.559738
-68.403496
-68.091011
-67.622284
-67.622284
-67.622284
-67.622284
-68.247253
-68.403496
-68.872223
-68.403496
-67.778526
-68.403496
-68.559738
-67.622284
-68.715981
-68.091011
-68.715981
-68.247253
-67.778526
-68.247253
-67.778526
-68.403496
-68.247253
-68.091011
-67.934769
-68.247253
-68.715981
-68.403496
-68.091011
-68.872223
-68.559738
-68.559738
-68.247253
-68.715981
-67.934769
-69.028465
-69.028465
-68.403496
-69.028465
-68.559738
-68.715981
-69.028465
-68.247253
-68.715981
-67.934769
-68.872223
-68.403496
-69.028465
-69.028465
-69.184708
-68.559738
-69.184708
-68.872223
-68.872223
-69.028465
-68.872223
-68.559738
-69.028465
-68.872223
-68.559738
-68.715981
-68.872223
-68.247253
-67.778526
-67.309799
-66.841072
-66.372345
-65.122406
-64.497437
-63.559982
-62.310043
-61.528831
-60.12265
-59.497681
-58.247742
-57.310287
-56.529076
-55.279137
-54.341682
-53.560471
-52.310532
-51.373077
-50.591866
-49.498169
-49.341927
-48.24823
-47.154533
-46.685806
-46.217079
-45.904594
-44.498413
-44.342171
-43.560959
-42.935989
-42.623505
-41.998535
-41.998535
-41.529808
-40.748596
-40.748596
-40.748596
-39.6549
-39.186172
-39.02993
-39.02993
-38.717445
-38.561203
-38.248718
-37.779991
-37.467506
-36.998779
-36.998779
-36.686295
-36.37381
-36.530052
-36.217567
-35.905083
-35.905083
-35.592598
-35.280113
-34.967628
-34.967628
-34.655144
-34.655144
-34.186417
-34.342659
-34.186417
-33.873932
-33.873932
-33.561447
-33.873932
-33.405205
-33.248962
-33.561447
-33.405205
-32.623993
-33.405205
-33.09272
-33.09272
-33.09272
-32.623993
-32.623993
-32.467751
-32.623993
-32.623993
-32.780235
-32.623993
-32.623993
-32.780235
-32.467751
-32.467751
-33.09272
-32.623993
-32.780235
-32.936478
-33.09272
-32.936478
-33.405205
-33.09272
-33.71769
-33.405205
-33.405205
-33.248962
-34.342659
-33.873932
-34.342659
-34.186417
-34.811386
-34.498901
-34.655144
-35.123871
-35.123871
-35.592598
-35.592598
-35.74884
-36.217567
-35.905083
-36.37381
-36.530052
-36.37381
-36.530052
-36.686295
-36.998779
-36.842537
-37.155022
-36.842537
-36.998779
-36.998779
-37.623749
-37.623749
-37.311264
-37.311264
-38.248718
-37.936234
-37.779991
-38.092476
-37.623749
-37.779991
-37.623749
-38.248718
-38.404961
-38.248718
-37.467506
-37.467506
-37.155022
-37.936234
-38.092476
-37.936234
-37.936234
-38.561203
-38.561203
-38.248718
-38.248718
-38.248718
-38.561203
-38.248718
-39.02993
-37.779991
-38.717445
-38.092476
-38.092476
-37.936234
-37.779991
-38.404961
-38.404961
-38.248718
-38.248718
-38.404961
-38.404961
-38.092476
-37.623749
-38.092476
-38.092476
-37.936234
-37.467506
-37.936234
-37.311264
-37.779991
-37.623749
-37.155022
-37.623749
-37.623749
-37.155022
-37.779991
-37.623749
-36.998779
-37.155022
-37.311264
-37.155022
-37.311264
-37.311264
-36.686295
-37.155022
-36.998779
-37.155022
-36.530052
-36.842537
-36.37381
-35.905083
-36.061325
-35.905083
-35.436356
-35.436356
-35.74884
-35.280113
-34.967628
-34.811386
-34.967628
-34.811386
-34.811386
-34.811386
-34.498901
-34.498901
-34.967628
-34.186417
-34.655144
-34.498901
-34.342659
-34.186417
-34.342659
-34.655144
-34.967628
-34.811386
-34.655144
-34.811386
-34.655144
-34.967628
-34.655144
-34.655144
-34.655144
-34.967628
-34.655144
-34.811386
-34.811386
-35.280113
-35.123871
-34.967628
-35.280113
-35.123871
-35.280113
-35.123871
-35.280113
-35.905083
-35.436356
-35.436356
-35.592598
-35.436356
-35.280113
-35.592598
-35.123871
-34.811386
-35.436356
-34.967628
-34.811386
-34.967628
-34.967628
-35.123871
-35.123871
-35.123871
-35.280113
-35.123871
-34.811386
-34.811386
-34.967628
-34.811386
-35.123871
-34.811386
-34.811386
-34.655144
-34.967628
-34.811386
-35.280113
-34.498901
-35.592598
-34.967628
-34.967628
-34.811386
-35.123871
-35.280113
-34.811386
-35.123871
-34.967628
-35.123871
-35.123871
-35.280113
-35.280113
-35.592598
-35.592598
-35.74884
-35.74884
-35.74884
-35.905083
-35.905083
-35.74884
-36.061325
-35.905083
-36.37381
-36.217567
-36.217567
-36.061325
-36.37381
-36.217567
-36.842537
-36.842537
-36.842537
-36.37381
-36.686295
-36.998779
-36.686295
-36.842537
-36.686295
-36.686295
-36.37381
-36.37381
-36.686295
-36.061325
-36.530052
-36.842537
-36.530052
-36.686295
-36.37381
-36.530052
-36.37381
-36.530052
-36.842537
-36.37381
-35.905083
-36.217567
-36.37381
-36.686295
-35.905083
-36.37381
-36.686295
-36.061325
-36.217567
-36.061325
-36.37381
-35.74884
-35.592598
-35.905083
-35.905083
-35.905083
-36.217567
-36.217567
-36.37381
-35.436356
-35.74884
-35.436356
-35.592598
-35.592598
-35.436356
-35.592598
-35.905083
-35.592598
-35.74884
-36.217567
-35.436356
-36.061325
-35.74884
-35.905083
-35.905083
-36.530052
-36.37381
-36.530052
-37.155022
-36.842537
-36.998779
-36.530052
-36.686295
-37.311264
-37.155022
-37.623749
-37.467506
-37.311264
-37.623749
-37.936234
-38.404961
-38.248718
-38.092476
-38.404961
-38.248718
-38.248718
-38.404961
-38.092476
-39.02993
-39.6549
-38.561203
-38.873688
-39.342415
-39.02993
-39.02993
-38.873688
-38.873688
-39.02993
-39.02993
-39.498657
-39.186172
-38.873688
-39.186172
-39.02993
-39.186172
-38.873688
-38.873688
-38.561203
-39.02993
-38.561203
-38.248718
-38.717445
-38.561203
-38.092476
-38.561203
-38.248718
-38.404961
-38.092476
-37.936234
-38.404961
-38.248718
-38.092476
-38.092476
-38.248718
-37.623749
-38.092476
-38.092476
-37.623749
-38.092476
-37.936234
-38.248718
-37.936234
-37.936234
-38.404961
-38.248718
-37.623749
-38.092476
-37.623749
-38.404961
-37.467506
-38.248718
-37.936234
-37.623749
-37.623749
-37.779991
-37.779991
-37.779991
-37.623749
-37.311264
-38.092476
-37.779991
-37.467506
-37.467506
-37.623749
-37.467506
-37.155022
-37.155022
-37.155022
-37.311264
-36.998779
-36.998779
-36.998779
-36.686295
-36.686295
-36.530052
-36.686295
-36.530052
-36.686295
-36.998779
-36.37381
-36.686295
-36.998779
-36.530052
-36.530052
-36.998779
-36.842537
-36.842537
-36.998779
-36.842537
-37.623749
-37.155022
-37.779991
-37.311264
-37.623749
-36.998779
-38.092476
-37.623749
-37.779991
-37.936234
-38.092476
-37.623749
-38.248718
-38.092476
-38.092476
-37.936234
-38.092476
-38.092476
-38.092476
-37.779991
-37.779991
-37.779991
-37.779991
-37.779991
-38.092476
-37.779991
-37.467506
-37.467506
-37.311264
-37.155022
-37.623749
-37.311264
-37.155022
-37.311264
-36.998779
-37.467506
-36.998779
-37.155022
-37.155022
-37.623749
-37.311264
-37.467506
-37.623749
-37.623749
-37.467506
-37.623749
-38.248718
-37.936234
-37.623749
-38.092476
-38.092476
-37.936234
-38.561203
-38.248718
-38.092476
-38.248718
-38.092476
-38.248718
-38.717445
-39.186172
-38.404961
-38.404961
-38.404961
-38.404961
-38.248718
-38.404961
-38.248718
-38.248718
-38.092476
-38.404961
-38.404961
-38.248718
-38.248718
-38.404961
-38.248718
-37.623749
-38.561203
-38.404961
-38.561203
-38.248718
-38.092476
-38.873688
-38.404961
-37.936234
-38.248718
-37.936234
-38.873688
-38.092476
-38.717445
-38.717445
-38.717445
-38.717445
-38.404961
-39.02993
-38.404961
-38.561203
-38.248718
-38.873688
-38.092476
-38.248718
-37.936234
-38.561203
-38.873688
-38.404961
-38.873688
-38.404961
-38.717445
-39.02993
-39.02993
-39.02993
-38.561203
-38.717445
-38.717445
-38.404961
-38.404961
-38.717445
-38.092476
-38.404961
-38.717445
-38.092476
-38.248718
-38.717445
-38.561203
-38.404961
-38.873688
-38.561203
-39.342415
-39.02993
-39.02993
-39.342415
-39.498657
-39.498657
-39.6549
-39.342415
-39.6549
-39.811142
-39.6549
-39.967384
-39.811142
-39.6549
-39.811142
-39.967384
-39.811142
-40.123627
-40.436111
-39.811142
-39.967384
-40.436111
-39.498657
-40.123627
-39.967384
-40.123627
-40.123627
-39.811142
-39.811142
-39.498657
-39.6549
-39.6549
-39.498657
-39.342415
-39.6549
-39.498657
-39.186172
-39.6549
-38.873688
-39.186172
-38.561203
-39.342415
-38.873688
-38.873688
-38.873688
-38.717445
-38.873688
-38.717445
-39.186172
-38.717445
-39.02993
-39.02993
-38.561203
-38.873688
-39.02993
-38.873688
-39.02993
-39.02993
-39.342415
-38.873688
-38.873688
-38.873688
-38.873688
-39.186172
-38.873688
-39.342415
-38.561203
-38.717445
-39.186172
-38.717445
-38.873688
-39.498657
-38.561203
-39.186172
-39.02993
-39.186172
-39.498657
-39.342415
-39.186172
-39.811142
-39.02993
-38.873688
-38.873688
-39.186172
-38.873688
-39.498657
-39.186172
-38.873688
-39.02993
-38.873688
-38.873688
-39.02993
-38.873688
-38.873688
-38.561203
-39.02993
-38.404961
-38.873688
-38.561203
-38.404961
-38.717445
-38.248718
-38.404961
-38.717445
-38.561203
-38.404961
-38.561203
-38.404961
-38.561203
-38.248718
-38.561203
-38.561203
-38.248718
-38.092476
-38.092476
-38.092476
-37.623749
-37.936234
-38.404961
-38.092476
-37.623749
-37.623749
-38.248718
-37.936234
-37.623749
-37.779991
-37.779991
-37.779991
-37.467506
-38.092476
-37.623749
-37.623749
-38.092476
-38.092476
-37.936234
-37.623749
-37.779991
-37.623749
-37.623749
-37.623749
-38.248718
-38.092476
-37.936234
-38.092476
-37.623749
-37.779991
-36.998779
-37.311264
-37.623749
-37.623749
-37.779991
-37.467506
-37.311264
-36.998779
-37.311264
-37.311264
-37.467506
-36.842537
-37.467506
-37.623749
-37.936234
-37.779991
-38.092476
-37.779991
-38.404961
-38.092476
-38.561203
-38.404961
-37.623749
-38.561203
-38.717445
-39.342415
-38.873688
-39.02993
-39.02993
-38.873688
-38.717445
-38.404961
-39.02993
-38.717445
-38.873688
-38.404961
-39.186172
-38.561203
-38.561203
-39.498657
-39.02993
-38.404961
-39.02993
-39.342415
-38.717445
-39.02993
-38.873688
-38.561203
-38.717445
-38.404961
-38.873688
-38.404961
-38.404961
-38.873688
-38.561203
-38.248718
-38.092476
-38.561203
-38.561203
-38.717445
-38.092476
-38.717445
-38.717445
-38.561203
-38.561203
-38.404961
-38.248718
-38.561203
-38.248718
-38.873688
-38.561203
-39.02993
-38.873688
-38.873688
-38.404961
-38.873688
-38.717445
-38.561203
-38.561203
-39.02993
-39.02993
-38.717445
-39.02993
-39.02993
-39.6549
-38.873688
-39.498657
-38.873688
-39.02993
-39.02993
-39.186172
-39.186172
-39.02993
-39.342415
-39.498657
-39.342415
-39.498657
-39.342415
-39.342415
-39.02993
-39.02993
-38.873688
-39.342415
-39.342415
-38.873688
-39.02993
-38.873688
-38.873688
-39.02993
-38.717445
-39.02993
-38.561203
-38.717445
-38.873688
-38.248718
-38.248718
-38.092476
-38.561203
-38.092476
-37.936234
-38.404961
-38.248718
-37.623749
-38.092476
-37.936234
-38.248718
-37.623749
-37.623749
-37.936234
-37.623749
-37.623749
-37.779991
-37.623749
-37.779991
-37.311264
-37.936234
-37.779991
-38.404961
-37.623749
-37.936234
-38.092476
-38.092476
-38.092476
-37.779991
-38.248718
-38.404961
-38.092476
-38.561203
-38.404961
-38.404961
-38.561203
-38.717445
-38.404961
-38.717445
-39.02993
-38.717445
-38.873688
-38.873688
-38.873688
-39.02993
-38.873688
-39.498657
-38.873688
-39.186172
-39.6549
-39.6549
-39.498657
-39.6549
-39.342415
-39.6549
-39.342415
-39.186172
-39.498657
-39.6549
-39.811142
-39.342415
-39.02993
-39.342415
-39.6549
-39.6549
-39.811142
-39.342415
-39.6549
-39.02993
-39.498657
-39.498657
-39.6549
-39.186172
-38.873688
-38.873688
-39.342415
-39.186172
-38.717445
-38.717445
-38.248718
-39.02993
-38.561203
-38.873688
-38.404961
-38.717445
-38.873688
-38.404961
-37.936234
-37.936234
-38.248718
-38.248718
-38.717445
-38.248718
-38.092476
-37.936234
-37.936234
-38.717445
-38.404961
-37.623749
-38.404961
-37.936234
-38.561203
-38.404961
-38.717445
-38.248718
-38.873688
-38.873688
-38.873688
-37.936234
-38.717445
-38.561203
-38.717445
-38.404961
-38.561203
-39.02993
-38.561203
-39.02993
-39.02993
-39.02993
-38.717445
-39.02993
-38.561203
-38.248718
-39.811142
-38.873688
-39.02993
-39.02993
-38.561203
-39.02993
-38.873688
-38.717445
-39.02993
-39.342415
-39.498657
-39.02993
-39.186172
-39.342415
-39.6549
-39.02993
-39.6549
-39.811142
-39.967384
-39.811142
-39.6549
-39.811142
-39.967384
-39.967384
-39.967384
-40.123627
-39.967384
-40.123627
-39.967384
-40.123627
-40.279869
-40.123627
-40.123627
-39.967384
-40.279869
-40.123627
-39.498657
-40.123627
-39.967384
-39.811142
-40.123627
-39.6549
-39.811142
-39.811142
-39.342415
-39.6549
-39.6549
-39.186172
-39.498657
-39.498657
-39.498657
-39.498657
-39.6549
-39.498657
-39.6549
-39.186172
-39.186172
-39.498657
-39.186172
-38.873688
-39.498657
-39.186172
-39.02993
-39.498657
-38.873688
-39.02993
-38.873688
-39.186172
-39.342415
-39.498657
-38.717445
-39.342415
-39.02993
-39.186172
-39.02993
-38.873688
-38.873688
-38.873688
-39.186172
-39.186172
-39.02993
-38.873688
-39.186172
-38.873688
-39.02993
-39.02993
-38.561203
-39.02993
-38.873688
-38.248718
-38.561203
-38.561203
-38.873688
-38.717445
-38.404961
-38.404961
-38.561203
-38.717445
-38.404961
-38.561203
-38.248718
-38.717445
-38.404961
-38.248718
-38.248718
-38.404961
-38.404961
-38.561203
-38.561203
-38.248718
-38.561203
-38.092476
-38.561203
-38.248718
-38.717445
-38.092476
-38.092476
-37.623749
-38.092476
-37.623749
-37.779991
-37.623749
-37.779991
-37.779991
-37.311264
-37.623749
-37.779991
-37.467506
-37.467506
-37.467506
-37.467506
-37.155022
-37.311264
-37.467506
-37.155022
-36.998779
-37.311264
-36.998779
-36.842537
-36.686295
-36.842537
-36.686295
-36.842537
-36.998779
-37.155022
-36.686295
-37.155022
-37.311264
-36.998779
-37.467506
-37.311264
-37.623749
-37.467506
-37.623749
-37.779991
-38.092476
-38.404961
-38.561203
-37.936234
-38.248718
-38.717445
-39.342415
-39.02993
-39.02993
-39.02993
-39.186172
-39.811142
-39.6549
-39.6549
-39.6549
-40.123627
-39.967384
-39.967384
-39.811142
-39.186172
-39.811142
-40.123627
-39.6549
-40.279869
-40.123627
-39.811142
-40.279869
-40.123627
-40.123627
-40.904839
-40.123627
-40.436111
-40.123627
-40.592354
-39.6549
-40.123627
-40.123627
-40.748596
-40.748596
-40.592354
-40.748596
-40.904839
-40.436111
-40.123627
-40.748596
-40.279869
-40.123627
-40.436111
-40.592354
-40.123627
-40.123627
-39.967384
-39.811142
-39.498657
-39.6549
-40.279869
-39.811142
-39.498657
-39.186172
-39.186172
-39.02993
-39.811142
-39.186172
-39.186172
-39.342415
-38.717445
-39.6549
-38.873688
-39.186172
-39.342415
-39.02993
-39.498657
-39.02993
-39.342415
-39.6549
-38.561203
-39.02993
-39.02993
-39.342415
-38.873688
-38.873688
-39.342415
-39.342415
-38.873688
-39.02993
-38.873688
-39.186172
-38.873688
-38.873688
-39.342415
-39.02993
-39.02993
-38.561203
-38.717445
-38.873688
-38.717445
-39.02993
-39.02993
-38.873688
-38.873688
-38.873688
-39.02993
-38.404961
-39.02993
-38.561203
-38.717445
-38.717445
-39.02993
-38.717445
-38.404961
-38.873688
-38.717445
-38.717445
-38.561203
-38.717445
-39.02993
-38.717445
-38.873688
-38.248718
-38.717445
-38.561203
-39.02993
-38.404961
-39.186172
-38.717445
-39.02993
-38.717445
-39.342415
-38.873688
-39.02993
-38.717445
-39.02993
-39.02993
-38.873688
-38.873688
-39.02993
-38.873688
-38.404961
-38.873688
-38.717445
-38.873688
-38.717445
-38.248718
-38.404961
-38.404961
-38.404961
-38.092476
-38.248718
-37.936234
-38.404961
-37.779991
-37.936234
-37.779991
-37.623749
-37.936234
-37.936234
-37.936234
-37.779991
-37.623749
-37.623749
-37.311264
-38.092476
-37.467506
-37.623749
-37.467506
-37.779991
-37.623749
-37.623749
-37.779991
-37.779991
-37.623749
-37.623749
-37.779991
-37.779991
-37.623749
-38.248718
-37.623749
-37.936234
-37.936234
-38.092476
-38.248718
-38.092476
-37.936234
-38.561203
-38.092476
-38.248718
-38.404961
-38.404961
-38.717445
-38.873688
-38.404961
-39.02993
-38.873688
-38.717445
-38.717445
-39.186172
-39.02993
-39.02993
-39.02993
-39.186172
-39.6549
-39.498657
-39.811142
-39.498657
-39.342415
-39.186172
-39.6549
-39.186172
-39.811142
-39.186172
-39.02993
-39.02993
-39.6549
-39.342415
-39.6549
-39.02993
-38.873688
-39.6549
-39.498657
-39.342415
-39.186172
-38.561203
-38.561203
-39.6549
-38.404961
-38.561203
-38.873688
-38.092476
-38.561203
-38.561203
-37.936234
-38.404961
-38.717445
-38.092476
-37.936234
-38.717445
-38.248718
-38.404961
-38.092476
-38.248718
-38.404961
-38.248718
-38.873688
-38.561203
-37.623749
-38.404961
-38.561203
-38.404961
-38.248718
-38.561203
-38.404961
-39.02993
-38.717445
-38.404961
-38.248718
-39.02993
-38.717445
-38.092476
-38.092476
-38.248718
-38.248718
-38.092476
-37.936234
-38.248718
-37.936234
-37.936234
-37.623749
-37.311264
-37.779991
-37.311264
-37.936234
-37.779991
-37.779991
-37.623749
-37.311264
-37.936234
-37.779991
-37.623749
-37.779991
-37.467506
-38.092476
-37.623749
-37.936234
-37.936234
-38.248718
-38.092476
-38.248718
-37.936234
-38.561203
-38.092476
-38.248718
-38.873688
-38.404961
-38.717445
-38.873688
-38.561203
-39.342415
-38.873688
-39.02993
-39.02993
-39.02993
-38.561203
-39.342415
-38.717445
-39.02993
-39.02993
-39.02993
-39.342415
-38.561203
-39.186172
-38.717445
-38.873688
-39.186172
-39.186172
-39.342415
-39.02993
-38.873688
-39.342415
-39.186172
-39.342415
-39.342415
-39.02993
-39.498657
-39.02993
-39.498657
-39.498657
-39.342415
-39.342415
-38.873688
-39.811142
-39.811142
-39.498657
-39.6549
-39.6549
-39.342415
-39.811142
-39.186172
-39.342415
-39.6549
-39.342415
-38.873688
-39.186172
-39.02993
-39.498657
-39.342415
-39.02993
-39.342415
-38.404961
-39.02993
-38.717445
-38.873688
-39.02993
-38.717445
-38.561203
-38.561203
-39.342415
-38.873688
-38.561203
-38.873688
-38.717445
-38.717445
-38.873688
-38.873688
-38.873688
-38.561203
-38.873688
-38.717445
-39.186172
-38.873688
-39.186172
-39.02993
-39.342415
-39.02993
-38.717445
-39.186172
-39.342415
-38.873688
-39.02993
-39.186172
-39.02993
-38.717445
-39.186172
-38.873688
-38.717445
-38.873688
-38.404961
-38.561203
-38.873688
-38.873688
-38.561203
-38.717445
-38.717445
-38.561203
-38.717445
-38.561203
-38.404961
-38.404961
-38.248718
-38.404961
-38.092476
-38.248718
-38.404961
-38.092476
-37.936234
-37.779991
-38.248718
-38.404961
-38.092476
-37.623749
-38.248718
-38.404961
-37.779991
-37.936234
-38.404961
-38.248718
-38.717445
-38.561203
-38.717445
-38.404961
-39.342415
-38.561203
-39.6549
-38.873688
-38.092476
-39.342415
-39.02993
-38.873688
-39.186172
-39.6549
-39.186172
-39.6549
-39.6549
-38.873688
-39.6549
-39.186172
-39.342415
-39.811142
-39.498657
-40.123627
-39.6549
-40.592354
-40.436111
-40.279869
-40.123627
-40.592354
-39.498657
-40.436111
-40.123627
-40.279869
-40.436111
-39.967384
-40.748596
-40.748596
-40.592354
-39.967384
-39.967384
-40.279869
-40.279869
-40.436111
-39.811142
-39.811142
-39.6549
-40.123627
-39.811142
-39.186172
-39.811142
-39.186172
-39.6549
-39.186172
-39.186172
-39.186172
-39.186172
-39.342415
-39.498657
-39.02993
-39.02993
-39.342415
-39.186172
-39.186172
-39.498657
-39.02993
-39.342415
-39.02993
-39.02993
-38.717445
-38.717445
-39.342415
-39.02993
-38.873688
-38.404961
-39.186172
-39.02993
-38.561203
-39.02993
-39.02993
-38.717445
-38.717445
-38.561203
-38.561203
-38.873688
-38.561203
-38.873688
-38.248718
-38.717445
-38.561203
-38.717445
-38.404961
-38.717445
-38.404961
-38.561203
-38.561203
-38.873688
-38.873688
-38.717445
-38.561203
-38.717445
-38.561203
-38.561203
-38.561203
-38.561203
-38.248718
-38.873688
-38.717445
-38.248718
-38.561203
-38.248718
-38.717445
-38.561203
-38.092476
-39.186172
-38.248718
-38.248718
-38.561203
-38.248718
-38.561203
-39.02993
-38.248718
-39.342415
-39.02993
-38.248718
-38.717445
-38.717445
-38.873688
-38.561203
-38.404961
-38.404961
-38.873688
-38.092476
-38.248718
-38.092476
-38.092476
-37.936234
-37.623749
-37.779991
-37.779991
-37.936234
-37.779991
-37.623749
-37.779991
-37.155022
-37.623749
-36.998779
-37.311264
-37.155022
-36.998779
-37.311264
-36.998779
-37.311264
-37.155022
-36.998779
-36.530052
-36.842537
-36.842537
-36.998779
-36.998779
-37.155022
-36.686295
-37.155022
-36.998779
-37.155022
-36.998779
-37.311264
-37.155022
-37.467506
-36.998779
-37.467506
-37.311264
-37.311264
-37.311264
-37.467506
-37.779991
-37.779991
-37.623749
-37.311264
-37.623749
-38.404961
-37.623749
-37.623749
-38.092476
-37.623749
-37.467506
-37.779991
-37.936234
-37.623749
-37.936234
-37.623749
-37.623749
-38.092476
-37.311264
-37.623749
-38.248718
-38.404961
-38.248718
-38.404961
-37.936234
-37.779991
-38.092476
-38.248718
-38.873688
-38.717445
-38.561203
-38.404961
-38.561203
-37.623749
-37.936234
-38.248718
-38.873688
-38.248718
-38.248718
-39.02993
-38.248718
-38.873688
-38.248718
-38.561203
-38.873688
-38.717445
-38.561203
-39.02993
-38.248718
-38.873688
-38.873688
-38.873688
-38.873688
-38.092476
-38.873688
-37.936234
-38.404961
-38.717445
-39.02993
-38.561203
-39.342415
-39.02993
-38.873688
-39.186172
-38.873688
-38.873688
-38.873688
-38.873688
-39.342415
-38.717445
-39.186172
-38.873688
-38.873688
-39.02993
-38.717445
-39.02993
-38.873688
-39.02993
-39.342415
-39.186172
-39.02993
-39.186172
-39.342415
-38.873688
-38.873688
-39.02993
-38.717445
-38.561203
-38.404961
-38.561203
-38.404961
-38.561203
-38.248718
-38.248718
-38.092476
-38.092476
-38.092476
-38.248718
-38.092476
-37.936234
-38.404961
-38.092476
-37.779991
-37.936234
-38.092476
-37.936234
-38.092476
-37.936234
-38.404961
-38.248718
-37.936234
-38.873688
-38.717445
-38.873688
-39.02993
-39.02993
-39.186172
-39.6549
-39.186172
-39.498657
-39.342415
-39.6549
-39.6549
-39.967384
-39.6549
-40.123627
-39.811142
-39.6549
-40.123627
-39.811142
-39.811142
-39.811142
-39.811142
-39.811142
-39.967384
-39.967384
-40.279869
-39.6549
-39.811142
-39.6549
-39.498657
-39.342415
-39.6549
-39.811142
-39.498657
-39.498657
-39.498657
-38.561203
-39.186172
-39.186172
-39.186172
-39.342415
-39.186172
-38.717445
-38.873688
-38.717445
-39.342415
-39.02993
-39.02993
-38.561203
-38.561203
-38.717445
-38.717445
-38.717445
-38.717445
-38.717445
-38.092476
-38.248718
-38.404961
-38.092476
-38.092476
-38.092476
-38.248718
-38.092476
-38.092476
-38.092476
-37.623749
-37.779991
-37.623749
-37.779991
-37.623749
-37.623749
-37.311264
-37.311264
-37.311264
-37.936234
-37.311264
-37.779991
-36.998779
-37.155022
-37.623749
-37.311264
-37.779991
-37.779991
-38.092476
-37.779991
-38.092476
-38.248718
-38.092476
-37.779991
-38.248718
-38.092476
-38.092476
-38.404961
-38.248718
-38.717445
-38.248718
-38.404961
-38.717445
-38.248718
-39.02993
-38.561203
-38.717445
-39.186172
-39.498657
-38.873688
-39.342415
-39.342415
-39.342415
-39.498657
-40.123627
-39.6549
-39.498657
-39.186172
-39.342415
-39.6549
-40.592354
-40.123627
-40.279869
-40.279869
-39.811142
-39.6549
-40.436111
-39.811142
-40.592354
-40.748596
-41.061081
-40.592354
-40.436111
-41.061081
-40.904839
-41.061081
-40.904839
-40.436111
-40.592354
-40.592354
-40.123627
-40.123627
-40.279869
-40.123627
-40.592354
-40.436111
-40.436111
-40.748596
-39.967384
-40.279869
-40.436111
-40.592354
-40.123627
-39.6549
-40.123627
-39.967384
-40.123627
-39.811142
-39.967384
-39.811142
-40.279869
-39.6549
-40.123627
-39.6549
-39.811142
-39.811142
-40.123627
-39.967384
-39.967384
-40.123627
-39.498657
-39.6549
-39.811142
-39.6549
-39.498657
-39.6549
-39.498657
-39.811142
-39.498657
-39.811142
-39.186172
-39.186172
-39.6549
-39.186172
-39.498657
-39.498657
-39.342415
-39.498657
-39.186172
-39.498657
-39.186172
-38.873688
-38.873688
-39.342415
-39.02993
-39.02993
-38.561203
-38.873688
-39.02993
-38.561203
-38.561203
-38.717445
-38.248718
-38.561203
-38.404961
-38.873688
-38.248718
-38.248718
-38.404961
-38.404961
-38.092476
-38.404961
-38.092476
-37.623749
-38.248718
-38.248718
-37.936234
-38.248718
-38.248718
-37.779991
-38.248718
-37.936234
-38.092476
-38.561203
-38.092476
-38.092476
-38.404961
-38.248718
-37.936234
-38.248718
-38.248718
-38.092476
-38.248718
-37.623749
-38.092476
-37.623749
-38.092476
-38.248718
-38.092476
-38.248718
-37.779991
-38.092476
-37.467506
-38.092476
-38.404961
-37.936234
-37.936234
-38.404961
-38.092476
-38.248718
-38.092476
-38.248718
-38.404961
-38.248718
-38.717445
-38.404961
-39.498657
-38.717445
-39.342415
-38.717445
-39.342415
-39.02993
-39.498657
-39.6549
-39.498657
-39.811142
-39.6549
-39.6549
-39.967384
-39.6549
-40.279869
-39.811142
-39.967384
-40.123627
-39.967384
-40.279869
-39.811142
-40.123627
-40.123627
-40.279869
-40.123627
-40.123627
-40.279869
-39.6549
-39.6549
-40.123627
-39.6549
-39.6549
-39.342415
-39.186172
-39.342415
-39.186172
-39.186172
-39.342415
-39.186172
-38.873688
-39.02993
-39.02993
-38.873688
-39.02993
-39.02993
-39.02993
-39.02993
-38.873688
-39.342415
-38.561203
-39.342415
-39.02993
-38.717445
-39.02993
-39.498657
-39.02993
-39.02993
-38.873688
-38.561203
-39.186172
-39.02993
-38.873688
-39.498657
-38.873688
-39.02993
-38.561203
-38.873688
-39.02993
-39.6549
-38.873688
-39.186172
-39.342415
-39.498657
-39.6549
-39.498657
-39.342415
-39.02993
-39.186172
-39.342415
-39.186172
-39.02993
-39.498657
-38.561203
-39.498657
-38.248718
-39.02993
-39.6549
-39.342415
-39.02993
-38.404961
-38.561203
-37.936234
-38.561203
-38.717445
-38.404961
-38.561203
-38.248718
-38.248718
-38.092476
-39.02993
-38.717445
-38.092476
-38.561203
-38.561203
-38.561203
-38.248718
-38.404961
-38.561203
-38.404961
-37.623749
-38.092476
-37.623749
-38.404961
-38.404961
-37.779991
-38.092476
-38.092476
-37.936234
-37.936234
-37.623749
-38.092476
-37.936234
-37.936234
-38.092476
-37.936234
-38.092476
-37.936234
-38.248718
-38.092476
-38.248718
-38.561203
-38.092476
-38.404961
-38.248718
-38.561203
-38.404961
-38.404961
-38.561203
-38.873688
-38.873688
-39.186172
-39.02993
-38.717445
-39.186172
-38.404961
-39.186172
-39.186172
-38.717445
-39.186172
-39.186172
-38.873688
-39.498657
-39.498657
-39.498657
-39.6549
-39.498657
-39.6549
-39.342415
-38.873688
-39.02993
-39.6549
-39.02993
-39.342415
-39.02993
-39.02993
-39.6549
-39.342415
-39.342415
-39.186172
-39.186172
-39.02993
-39.498657
-39.02993
-39.02993
-39.498657
-38.873688
-39.342415
-39.186172
-38.873688
-39.342415
-38.873688
-38.561203
-38.873688
-39.342415
-39.02993
-38.717445
-38.717445
-38.561203
-38.717445
-38.404961
-38.092476
-38.717445
-39.02993
-38.561203
-38.248718
-38.873688
-38.404961
-39.02993
-38.717445
-38.717445
-38.561203
-39.02993
-39.02993
-38.561203
-38.873688
-38.404961
-39.342415
-38.717445
-38.873688
-38.404961
-39.02993
-38.873688
-38.717445
-39.02993
-38.717445
-38.873688
-39.186172
-39.186172
-39.186172
-38.873688
-39.6549
-39.02993
-39.6549
-39.342415
-39.02993
-39.6549
-39.186172
-39.498657
-39.342415
-39.186172
-39.6549
-39.02993
-39.186172
-39.186172
-39.02993
-39.342415
-38.873688
-39.6549
-39.342415
-38.873688
-39.342415
-38.873688
-39.02993
-38.873688
-38.561203
-38.873688
-38.561203
-38.248718
-38.561203
-38.561203
-37.936234
-38.404961
-38.248718
-38.092476
-38.248718
-38.092476
-37.779991
-37.936234
-37.623749
-37.311264
-37.936234
-37.936234
-36.998779
-38.092476
-37.779991
-37.936234
-37.779991
-37.155022
-37.155022
-37.311264
-38.248718
-37.936234
-37.936234
-37.779991
-38.092476
-38.092476
-37.936234
-37.311264
-37.623749
-37.936234
-38.561203
-36.998779
-38.248718
-37.936234
-38.561203
-37.936234
-38.561203
-38.092476
-37.936234
-38.248718
-38.561203
-39.342415
-38.404961
-39.186172
-39.342415
-38.873688
-38.873688
-39.186172
-39.186172
-39.186172
-38.873688
-39.02993
-39.342415
-38.873688
-39.342415
-39.186172
-39.498657
-39.186172
-39.6549
-39.811142
-39.967384
-39.6549
-39.6549
-39.6549
-39.6549
-39.967384
-39.6549
-39.811142
-39.811142
-39.342415
-40.123627
-39.6549
-39.498657
-39.6549
-39.6549
-39.811142
-40.123627
-40.123627
-39.967384
-39.498657
-40.748596
-40.436111
-40.436111
-39.967384
-39.967384
-40.436111
-40.592354
-40.279869
-40.123627
-39.811142
-40.123627
-40.279869
-39.811142
-40.279869
-39.967384
-40.123627
-40.123627
-39.967384
-39.967384
-39.967384
-39.811142
-40.279869
-39.967384
-39.967384
-40.123627
-39.967384
-39.967384
-39.811142
-39.6549
-39.811142
-39.6549
-39.498657
-39.967384
-39.811142
-39.967384
-39.498657
-39.811142
-39.498657
-39.498657
-39.498657
-39.6549
-39.498657
-39.186172
-39.186172
-39.342415
-39.342415
-38.873688
-38.873688
-38.873688
-38.717445
-38.561203
-38.404961
-39.02993
-38.873688
-39.02993
-38.404961
-38.717445
-38.561203
-38.561203
-38.717445
-38.717445
-38.873688
-39.02993
-38.873688
-39.02993
-39.02993
-38.873688
-39.186172
-38.873688
-39.186172
-38.873688
-38.873688
-39.02993
-39.186172
-39.342415
-38.717445
-39.02993
-39.186172
-39.6549
-39.02993
-39.342415
-39.02993
-38.873688
-38.873688
-38.873688
-39.186172
-39.342415
-38.873688
-39.02993
-39.342415
-39.186172
-39.498657
-38.873688
-39.342415
-39.186172
-39.498657
-39.6549
-39.186172
-39.498657
-39.02993
-39.498657
-39.342415
-39.811142
-39.811142
-39.6549
-40.123627
-39.811142
-39.6549
-39.811142
-39.811142
-39.811142
-40.279869
-39.498657
-39.811142
-39.6549
-39.6549
-40.123627
-39.498657
-39.498657
-40.279869
-39.967384
-39.811142
-39.967384
-39.811142
-40.279869
-40.592354
-39.967384
-39.967384
-39.498657
-40.279869
-40.436111
-40.279869
-40.123627
-40.279869
-39.811142
-40.592354
-40.748596
-40.436111
-40.436111
-40.279869
-39.498657
-39.811142
-40.904839
-41.061081
-41.529808
-40.904839
-40.592354
-41.061081
-40.279869
-39.6549
-40.748596
-40.904839
-40.904839
-40.436111
-40.904839
-40.592354
-40.748596
-40.279869
-41.061081
-40.748596
-40.123627
-40.279869
-40.592354
-40.904839
-40.748596
-39.811142
-40.436111
-40.279869
-40.904839
-40.904839
-40.904839
-41.061081
-40.904839
-40.279869
-40.748596
-41.061081
-40.748596
-41.061081
-41.217323
-40.592354
-40.904839
-41.061081
-41.217323
-41.217323
-40.748596
-40.904839
-41.217323
-40.436111
-40.748596
-40.436111
-40.279869
-41.061081
-40.123627
-40.748596
-40.748596
-40.748596
-41.217323
-40.748596
-40.748596
-40.748596
-40.748596
-41.061081
-40.436111
-40.748596
-40.904839
-40.592354
-40.748596
-40.592354
-40.592354
-40.904839
-40.436111
-40.904839
-40.904839
-40.592354
-40.904839
-41.217323
-41.061081
-40.748596
-41.217323
-41.217323
-41.061081
-41.217323
-41.061081
-41.061081
-41.061081
-41.529808
-40.748596
-41.061081
-41.373566
-40.904839
-41.061081
-40.904839
-40.904839
-41.061081
-40.748596
-40.904839
-40.748596
-40.904839
-41.061081
-41.061081
-40.748596
-40.592354
-40.436111
-40.592354
-40.436111
-40.279869
-40.436111
-40.123627
-39.967384
-39.967384
-39.811142
-40.436111
-39.967384
-39.967384
-40.436111
-39.967384
-39.967384
-40.123627
-40.436111
-40.279869
-39.967384
-39.967384
-39.811142
-40.123627
-40.279869
-40.123627
-39.6549
-40.279869
-39.967384
-39.6549
-40.123627
-39.967384
-40.123627
-40.436111
-39.6549
-39.967384
-40.436111
-40.279869
-40.436111
-39.967384
-40.279869
-39.6549
-40.279869
-39.811142
-40.279869
-40.279869
-39.6549
-39.811142
-39.811142
-39.967384
-40.123627
-39.6549
-39.967384
-39.967384
-39.811142
-39.6549
-39.967384
-39.6549
-39.498657
-39.811142
-39.498657
-39.498657
-39.6549
-39.6549
-39.498657
-39.342415
-39.02993
-38.873688
-39.342415
-38.717445
-38.561203
-38.873688
-38.873688
-38.717445
-39.186172
-38.873688
-39.02993
-39.02993
-38.717445
-38.404961
-39.342415
-38.561203
-38.561203
-38.404961
-38.092476
-38.404961
-38.717445
-38.248718
-38.717445
-38.561203
-38.717445
-38.717445
-37.936234
-38.248718
-38.404961
-38.717445
-38.248718
-39.02993
-39.02993
-38.561203
-38.717445
-38.092476
-37.467506
-38.404961
-38.561203
-39.02993
-39.02993
-38.873688
-38.717445
-39.02993
-38.092476
-37.936234
-38.717445
-39.186172
-38.248718
-38.873688
-38.873688
-37.623749
-39.342415
-38.717445
-39.342415
-39.186172
-39.02993
-39.6549
-39.02993
-38.561203
-39.02993
-39.186172
-39.498657
-39.02993
-38.873688
-38.561203
-39.186172
-39.186172
-39.6549
-39.02993
-39.186172
-39.02993
-39.6549
-38.561203
-38.561203
-39.02993
-39.186172
-39.498657
-39.342415
-39.498657
-39.498657
-40.123627
-39.967384
-39.6549
-39.967384
-40.279869
-40.123627
-39.811142
-40.279869
-40.123627
-39.811142
-39.811142
-39.967384
-39.967384
-40.279869
-39.967384
-40.279869
-39.967384
-40.123627
-40.123627
-40.123627
-40.123627
-40.123627
-39.967384
-39.811142
-40.123627
-39.811142
-40.279869
-40.123627
-40.279869
-40.123627
-40.123627
-40.592354
-40.436111
-40.436111
-40.279869
-40.279869
-40.279869
-40.123627
-39.967384
-40.279869
-40.123627
-39.811142
-40.436111
-40.123627
-39.811142
-40.123627
-39.6549
-39.811142
-40.279869
-40.279869
-39.967384
-40.123627
-40.123627
-39.811142
-40.279869
-39.811142
-40.279869
-40.123627
-40.123627
-39.967384
-39.967384
-40.436111
-40.279869
-40.123627
-39.967384
-40.123627
-39.967384
-40.123627
-40.592354
-40.123627
-40.748596
-40.279869
-39.967384
-39.811142
-40.436111
-40.279869
-40.123627
-40.123627
-39.6549
-40.279869
-40.123627
-39.811142
-39.967384
-40.123627
-39.967384
-40.279869
-40.279869
-40.279869
-39.967384
-39.967384
-39.6549
-39.811142
-39.967384
-39.967384
-39.6549
-39.967384
-39.967384
-39.967384
-39.811142
-39.811142
-39.967384
-40.279869
-39.6549
-39.6549
-40.123627
-39.342415
-39.967384
-39.6549
-39.498657
-39.811142
-39.498657
-39.811142
-39.967384
-39.6549
-39.498657
-39.498657
-39.811142
-39.6549
-39.811142
-39.498657
-39.342415
-39.967384
-39.6549
-39.6549
-40.279869
-39.498657
-40.123627
-40.123627
-39.967384
-39.967384
-40.123627
-40.123627
-39.967384
-39.498657
-40.123627
-40.279869
-40.279869
-40.436111
-39.811142
-40.123627
-40.123627
-40.279869
-39.967384
-40.279869
-39.967384
-40.279869
-40.123627
-40.279869
-39.811142
-39.6549
-40.123627
-39.498657
-39.186172
-38.873688
-39.342415
-39.6549
-39.498657
-39.6549
-39.811142
-38.873688
-38.873688
-38.873688
-38.248718
-39.02993
-39.342415
-39.342415
-39.967384
-39.6549
-38.873688
-39.811142
-39.498657
-39.498657
-39.6549
-39.6549
-39.6549
-39.967384
-39.498657
-39.6549
-39.498657
-39.811142
-39.498657
-40.123627
-39.967384
-39.498657
-39.498657
-39.811142
-39.811142
-39.811142
-40.279869
-40.123627
-39.498657
-39.967384
-39.967384
-40.436111
-39.811142
-39.967384
-39.811142
-39.967384
-40.123627
-39.498657
-39.498657
-39.498657
-39.811142
-39.967384
-39.967384
-39.186172
-39.186172
-39.498657
-39.342415
-39.6549
-39.02993
-39.186172
-39.186172
-39.02993
-39.342415
-39.186172
-38.717445
-38.873688
-39.02993
-39.02993
-39.186172
-39.02993
-38.248718
-38.717445
-39.02993
-38.873688
-38.873688
-38.873688
-38.717445
-38.873688
-39.02993
-38.561203
-38.717445
-38.717445
-39.02993
-38.873688
-38.092476
-39.342415
-38.561203
-38.717445
-38.873688
-38.404961
-38.561203
-38.717445
-38.248718
-38.404961
-38.717445
-38.561203
-38.717445
-38.873688
-38.561203
-38.873688
-39.02993
-38.404961
-38.404961
-38.717445
-38.561203
-38.561203
-38.717445
-38.092476
-38.717445
-38.092476
-38.248718
-38.717445
-38.248718
-38.248718
-38.248718
-38.248718
-38.561203
-38.561203
-38.248718
-38.248718
-38.092476
-38.092476
-38.092476
-38.404961
-37.936234
-38.404961
-38.248718
-37.936234
-37.779991
-38.092476
-38.092476
-38.092476
-37.936234
-37.779991
-37.936234
-38.092476
-37.623749
-38.092476
-37.623749
-37.936234
-37.623749
-38.092476
-37.467506
-37.623749
-37.467506
-38.092476
-37.467506
-37.779991
-37.623749
-37.779991
-37.623749
-37.623749
-37.936234
-38.248718
-38.561203
-38.092476
-37.623749
-37.936234
-37.623749
-38.092476
-37.936234
-38.248718
-38.404961
-38.092476
-38.248718
-38.717445
-38.717445
-38.717445
-38.404961
-38.717445
-38.404961
-38.717445
-39.02993
-38.561203
-38.717445
-38.873688
-38.873688
-38.717445
-38.248718
-38.717445
-38.717445
-38.092476
-38.873688
-38.248718
-38.561203
-38.404961
-38.404961
-38.717445
-38.092476
-37.623749
-38.717445
-38.092476
-38.092476
-38.248718
-38.248718
-38.561203
-38.092476
-38.092476
-37.936234
-38.248718
-38.404961
-38.248718
-38.248718
-38.248718
-38.092476
-38.248718
-38.873688
-38.873688
-39.186172
-38.561203
-38.561203
-38.404961
-38.717445
-38.873688
-39.186172
-39.811142
-39.6549
-39.02993
-39.498657
-39.6549
-38.561203
-39.6549
-38.873688
-40.279869
-39.186172
-40.279869
-39.6549
-39.967384
-39.811142
-39.811142
-39.967384
-39.342415
-39.186172
-39.967384
-40.123627
-39.6549
-39.6549
-39.967384
-39.811142
-39.498657
-39.967384
-39.6549
-39.6549
-39.186172
-39.967384
-39.811142
-39.967384
-39.967384
-39.342415
-39.498657
-39.498657
-39.342415
-39.811142
-39.6549
-39.342415
-39.498657
-39.498657
-39.6549
-39.6549
-39.186172
-39.967384
-39.342415
-39.498657
-39.498657
-39.6549
-39.498657
-39.811142
-39.498657
-39.967384
-39.6549
-39.342415
-39.498657
-39.811142
-39.811142
-39.6549
-39.6549
-39.6549
-39.498657
-40.123627
-39.498657
-39.6549
-39.967384
-39.811142
-39.6549
-39.967384
-39.811142
-39.6549
-39.967384
-39.967384
-40.123627
-39.811142
-40.279869
-40.123627
-40.279869
-40.279869
-40.279869
-40.436111
-40.123627
-39.811142
-40.279869
-40.436111
-40.123627
-40.123627
-40.279869
-40.123627
-39.6549
-40.436111
-39.967384
-40.279869
-39.186172
-39.6549
-39.967384
-39.811142
-39.811142
-39.342415
-39.498657
-39.186172
-39.186172
-39.498657
-39.186172
-39.186172
-39.02993
-39.02993
-39.02993
-39.342415
-38.717445
-39.02993
-38.873688
-38.717445
-38.873688
-38.873688
-38.717445
-39.186172
-38.717445
-39.02993
-39.342415
-38.873688
-39.186172
-39.186172
-38.717445
-39.186172
-39.186172
-39.186172
-39.02993
-39.498657
-39.02993
-39.342415
-39.02993
-39.6549
-39.498657
-39.186172
-39.498657
-39.186172
-39.6549
-39.342415
-39.6549
-39.6549
-39.498657
-39.811142
-39.498657
-39.811142
-39.6549
-39.342415
-39.811142
-39.498657
-40.123627
-39.811142
-39.498657
-39.811142
-39.811142
-39.811142
-39.811142
-39.498657
-39.6549
-39.6549
-39.342415
-39.967384
-39.498657
-39.498657
-39.498657
-39.811142
-39.6549
-39.498657
-39.498657
-39.342415
-39.6549
-40.123627
-39.342415
-39.342415
-39.498657
-39.498657
-39.498657
-39.811142
-39.342415
-39.186172
-38.717445
-39.342415
-39.498657
-39.186172
-39.186172
-39.186172
-39.342415
-38.717445
-39.6549
-39.186172
-39.6549
-39.6549
-38.873688
-38.248718
-38.717445
-39.02993
-39.02993
-39.498657
-39.186172
-39.6549
-39.02993
-38.717445
-38.561203
-39.02993
-39.02993
-39.342415
-39.02993
-39.6549
-39.02993
-39.498657
-38.873688
-39.6549
-39.02993
-39.186172
-39.342415
-39.186172
-39.967384
-39.342415
-39.342415
-39.02993
-39.967384
-39.342415
-39.342415
-39.342415
-39.967384
-40.123627
-39.967384
-39.186172
-39.6549
-39.967384
-39.498657
-39.498657
-39.967384
-39.6549
-39.967384
-39.6549
-39.498657
-39.186172
-39.498657
-39.6549
-39.6549
-39.02993
-39.342415
-39.186172
-39.02993
-39.498657
-39.6549
-39.186172
-39.498657
-39.811142
-39.6549
-39.6549
-39.6549
-39.811142
-39.967384
-40.123627
-39.811142
-39.811142
-40.123627
-40.123627
-40.123627
-40.279869
-40.123627
-40.436111
-40.123627
-40.123627
-40.436111
-39.811142
-40.436111
-40.123627
-40.123627
-40.592354
-40.279869
-40.123627
-40.123627
-40.436111
-40.748596
-40.279869
-39.967384
-40.436111
-40.279869
-40.436111
-40.279869
-40.436111
-40.279869
-40.279869
-40.123627
-40.279869
-40.592354
-40.436111
-40.904839
-40.123627
-40.279869
-40.279869
-40.279869
-39.967384
-40.123627
-39.967384
-39.811142
-40.123627
-39.811142
-39.811142
-39.967384
-40.123627
-40.123627
-40.123627
-39.811142
-39.967384
-39.811142
-39.967384
-39.967384
-40.279869
-40.279869
-39.6549
-39.811142
-39.967384
-40.123627
-40.592354
-39.811142
-39.811142
-40.123627
-39.811142
-40.123627
-40.123627
-40.592354
-40.279869
-40.123627
-40.123627
-40.279869
-40.123627
-39.967384
-39.811142
-40.279869
-40.279869
-40.123627
-39.811142
-40.279869
-39.967384
-40.279869
-39.967384
-39.811142
-39.967384
-40.123627
-39.811142
-39.498657
-39.967384
-39.811142
-39.967384
-39.967384
-39.6549
-39.811142
-39.498657
-39.342415
-39.498657
-39.186172
-39.6549
-39.498657
-38.873688
-38.873688
-38.873688
-38.717445
-39.186172
-38.873688
-38.873688
-38.873688
-38.717445
-38.717445
-38.717445
-39.186172
-38.717445
-38.717445
-38.404961
-38.717445
-38.717445
-38.248718
-38.248718
-38.248718
-38.404961
-37.936234
-38.404961
-38.092476
-38.404961
-37.623749
-38.404961
-38.248718
-38.404961
-37.779991
-38.404961
-37.936234
-38.404961
-37.623749
-37.623749
-37.779991
-37.936234
-38.561203
-39.02993
-38.561203
-38.092476
-37.936234
-38.092476
-38.248718
-38.248718
-38.092476
-38.404961
-38.248718
-39.02993
-37.936234
-38.717445
-38.404961
-37.779991
-38.248718
-37.467506
-38.248718
-37.467506
-38.092476
-38.092476
-38.092476
-37.311264
-37.936234
-37.779991
-38.092476
-37.779991
-38.092476
-37.779991
-37.779991
-37.936234
-37.311264
-37.936234
-38.404961
-38.092476
-38.561203
-38.248718
-38.561203
-38.248718
-38.873688
-38.873688
-39.498657
-38.873688
-39.6549
-39.498657
-39.498657
-39.811142
-39.498657
-39.6549
-39.6549
-39.6549
-39.811142
-39.811142
-40.123627
-39.811142
-40.123627
-40.123627
-39.967384
-40.436111
-40.748596
-40.436111
-39.967384
-40.592354
-40.592354
-40.123627
-40.436111
-40.436111
-40.279869
-40.592354
-40.436111
-40.436111
-40.279869
-40.592354
-40.279869
-39.967384
-40.279869
-39.811142
-39.6549
-39.811142
-39.342415
-39.6549
-39.811142
-39.811142
-39.498657
-39.6549
-39.811142
-39.811142
-39.6549
-39.498657
-39.498657
-39.498657
-39.342415
-39.342415
-39.186172
-39.186172
-39.498657
-39.186172
-39.02993
-38.873688
-39.02993
-39.186172
-39.498657
-38.873688
-39.342415
-39.342415
-39.02993
-39.186172
-39.02993
-38.873688
-39.342415
-38.873688
-39.186172
-39.02993
-38.873688
-39.186172
-39.02993
-39.498657
-39.342415
-39.186172
-38.873688
-39.02993
-39.342415
-38.873688
-39.186172
-38.873688
-38.873688
-39.02993
-39.498657
-39.02993
-39.6549
-39.498657
-39.6549
-39.498657
-39.186172
-39.342415
-39.342415
-39.6549
-38.873688
-39.498657
-39.342415
-39.342415
-39.02993
-39.186172
-39.186172
-39.186172
-39.02993
-39.498657
-39.498657
-39.342415
-39.186172
-39.186172
-39.342415
-39.6549
-39.02993
-39.342415
-39.186172
-39.342415
-39.498657
-38.873688
-39.186172
-39.02993
-39.02993
-39.6549
-39.02993
-39.186172
-39.186172
-39.186172
-39.342415
-39.02993
-38.873688
-39.02993
-39.02993
-39.02993
-39.02993
-39.186172
-38.717445
-38.873688
-38.717445
-38.561203
-38.404961
-38.404961
-38.717445
-38.248718
-38.561203
-38.561203
-38.404961
-38.248718
-38.873688
-38.248718
-38.404961
-38.404961
-38.092476
-38.248718
-38.248718
-38.561203
-38.248718
-38.248718
-38.561203
-38.248718
-38.561203
-38.873688
-38.561203
-38.248718
-37.936234
-37.936234
-38.717445
-38.561203
-39.02993
-38.561203
-38.561203
-38.561203
-39.02993
-39.967384
-39.186172
-39.02993
-39.498657
-38.717445
-39.811142
-39.186172
-40.123627
-39.02993
-39.967384
-39.811142
-39.6549
-39.6549
-39.967384
-39.6549
-39.967384
-40.123627
-39.811142
-40.123627
-40.279869
-39.811142
-39.498657
-39.967384
-40.123627
-39.6549
-40.279869
-39.6549
-39.811142
-39.967384
-39.498657
-39.6549
-39.498657
-39.186172
-39.342415
-39.186172
-39.186172
-39.342415
-39.186172
-38.873688
-39.02993
-39.186172
-39.342415
-38.873688
-39.186172
-39.186172
-39.498657
-39.02993
-38.561203
-38.873688
-39.02993
-39.186172
-38.717445
-38.717445
-38.873688
-38.561203
-39.02993
-38.561203
-38.717445
-38.717445
-38.561203
-38.873688
-38.561203
-38.561203
-38.717445
-38.561203
-38.561203
-38.873688
-38.561203
-38.873688
-39.02993
-38.873688
-39.186172
-39.02993
-39.02993
-39.02993
-38.873688
-39.6549
-39.6549
-39.186172
-39.6549
-39.811142
-39.6549
-39.967384
-39.811142
-39.498657
-39.811142
-40.123627
-40.123627
-40.436111
-40.436111
-40.436111
-40.904839
-40.436111
-40.904839
-40.904839
-40.592354
-41.373566
-40.904839
-40.904839
-40.904839
-41.529808
-40.592354
-41.061081
-41.529808
-41.061081
-40.748596
-40.904839
-41.217323
-41.061081
-40.904839
-40.904839
-40.748596
-40.592354
-41.217323
-40.748596
-41.217323
-40.904839
-40.592354
-40.592354
-40.592354
-40.123627
-40.748596
-40.279869
-40.904839
-40.436111
-39.967384
-40.904839
-40.436111
-40.904839
-40.436111
-40.748596
-40.592354
-40.436111
-40.748596
-40.748596
-40.748596
-40.436111
-40.904839
-40.436111
-40.279869
-41.061081
-40.279869
-40.592354
-40.592354
-40.279869
-40.279869
-39.811142
-40.123627
-39.967384
-40.123627
-40.279869
-39.498657
-39.6549
-39.6549
-39.186172
-39.498657
-39.186172
-39.342415
-39.186172
-38.873688
-38.873688
-38.717445
-38.561203
-38.717445
-38.561203
-38.873688
-38.717445
-38.248718
-38.561203
-38.717445
-38.561203
-38.717445
-38.873688
-39.02993
-39.02993
-38.873688
-39.02993
-39.186172
-39.02993
-38.717445
-39.186172
-38.561203
-38.873688
-38.873688
-38.873688
-38.717445
-39.498657
-39.498657
-39.498657
-39.498657
-39.342415
-39.186172
-38.561203
-39.342415
-39.6549
-39.6549
-39.811142
-39.6549
-39.967384
-39.6549
-39.342415
-38.873688
-39.6549
-40.279869
-39.02993
-39.811142
-39.186172
-39.498657
-39.342415
-39.967384
-39.02993
-39.342415
-39.02993
-39.498657
-39.498657
-39.498657
-39.342415
-39.342415
-39.342415
-38.717445
-38.873688
-38.248718
-39.342415
-38.717445
-39.342415
-39.6549
-39.342415
-39.186172
-39.6549
-39.811142
-39.6549
-39.811142
-39.186172
-39.811142
-39.186172
-39.186172
-39.811142
-39.967384
-39.811142
-39.811142
-39.967384
-39.811142
-40.279869
-39.967384
-39.967384
-40.123627
-39.811142
-40.123627
-40.123627
-39.811142
-40.592354
-39.811142
-40.123627
-39.967384
-40.123627
-40.748596
-40.436111
-40.279869
-40.748596
-40.592354
-40.436111
-40.436111
-40.123627
-40.279869
-40.279869
-40.592354
-40.123627
-40.279869
-40.123627
-40.279869
-40.279869
-40.123627
-40.279869
-40.279869
-40.592354
-40.436111
-40.123627
-40.279869
-40.436111
-40.279869
-40.279869
-40.748596
-40.592354
-40.748596
-40.592354
-40.279869
-41.061081
-40.748596
-41.061081
-40.748596
-40.748596
-40.904839
-40.592354
-40.592354
-40.279869
-40.436111
-40.904839
-40.904839
-40.436111
-40.904839
-40.592354
-40.592354
-40.748596
-40.592354
-40.436111
-40.123627
-40.436111
-40.279869
-40.436111
-40.904839
-40.279869
-40.592354
-40.436111
-40.748596
-39.811142
-40.123627
-39.811142
-39.967384
-39.967384
-39.498657
-39.967384
-39.967384
-39.6549
-39.811142
-39.811142
-40.123627
-39.498657
-39.6549
-39.811142
-39.6549
-39.186172
-39.6549
-39.498657
-39.967384
-39.6549
-40.123627
-39.811142
-39.967384
-40.592354
-40.279869
-40.904839
-40.279869
-40.904839
-40.592354
-40.904839
-41.061081
-41.373566
-41.529808
-41.373566
-41.529808
-41.68605
-41.68605
-41.529808
-41.998535
-41.68605
-41.68605
-41.842293
-41.842293
-41.529808
-41.68605
-41.998535
-41.842293
-41.998535
-41.842293
-41.68605
-41.842293
-41.68605
-41.842293
-41.68605
-41.061081
-41.529808
-41.061081
-41.061081
-40.904839
-40.904839
-40.436111
-40.279869
-40.592354
-40.123627
-40.123627
-39.967384
-40.279869
-39.811142
-39.498657
-40.279869
-39.967384
-39.186172
-40.436111
-39.498657
-39.6549
-39.342415
-39.342415
-40.279869
-40.279869
-39.967384
-40.123627
-39.811142
-39.498657
-39.6549
-39.498657
-39.811142
-40.123627
-40.436111
-40.748596
-39.967384
-40.279869
-40.904839
-40.279869
-40.279869
-40.436111
-40.123627
-40.123627
-41.217323
-40.904839
-40.592354
-40.904839
-40.904839
-40.904839
-40.436111
-40.279869
-41.373566
-40.436111
-40.748596
-40.748596
-40.592354
-40.904839
-41.373566
-41.529808
-40.904839
-41.529808
-41.217323
-41.373566
-41.998535
-41.68605
-41.373566
-41.373566
-41.529808
-41.68605
-41.68605
-41.217323
-41.061081
-41.529808
-41.68605
-41.061081
-41.373566
-41.842293
-41.217323
-41.061081
-41.373566
-41.217323
-41.217323
-40.748596
-40.436111
-40.904839
-40.436111
-40.592354
-40.748596
-40.904839
-40.436111
-40.436111
-40.904839
-40.592354
-40.123627
-40.123627
-40.279869
-39.967384
-40.123627
-39.967384
-40.123627
-39.498657
-39.811142
-39.811142
-39.6549
-39.6549
-39.186172
-39.342415
-39.498657
-39.498657
-39.342415
-39.186172
-38.873688
-39.498657
-39.342415
-39.6549
-39.342415
-39.6549
-39.6549
-39.498657
-39.498657
-39.498657
-39.02993
-39.6549
-39.342415
-39.498657
-39.342415
-39.498657
-39.967384
-39.811142
-39.498657
-39.6549
-39.811142
-39.6549
-40.123627
-39.967384
-39.498657
-39.6549
-39.811142
-39.498657
-39.498657
-39.342415
-39.811142
-40.279869
-39.811142
-39.6549
-39.811142
-39.6549
-39.498657
-39.498657
-39.342415
-39.6549
-39.186172
-39.811142
-39.498657
-39.498657
-39.967384
-39.186172
-39.342415
-39.967384
-39.342415
-39.342415
-39.186172
-39.6549
-39.498657
-39.6549
-39.498657
-39.811142
-38.873688
-39.6549
-39.186172
-39.02993
-39.498657
-39.6549
-39.342415
-39.186172
-39.6549
-39.811142
-39.498657
-39.811142
-39.967384
-39.6549
-39.6549
-40.123627
-39.811142
-39.811142
-40.123627
-40.436111
-39.967384
-40.436111
-40.592354
-40.123627
-40.904839
-40.748596
-41.061081
-40.904839
-40.904839
-40.904839
-40.748596
-41.061081
-40.748596
-41.061081
-40.904839
-41.373566
-41.061081
-41.061081
-40.748596
-40.904839
-41.217323
-40.904839
-41.061081
-40.748596
-40.436111
-40.748596
-40.904839
-40.904839
-40.279869
-40.436111
-40.748596
-40.592354
-40.436111
-39.967384
-39.811142
-40.279869
-40.123627
-39.342415
-39.186172
-39.6549
-39.811142
-40.123627
-39.811142
-40.123627
-39.6549
-39.811142
-39.967384
-40.123627
-39.811142
-39.02993
-39.6549
-39.811142
-39.186172
-39.811142
-39.811142
-39.02993
-39.811142
-39.6549
-38.561203
-39.02993
-39.342415
-39.02993
-39.6549
-38.873688
-39.6549
-39.6549
-39.6549
-38.873688
-39.342415
-39.186172
-39.811142
-40.123627
-39.6549
-39.342415
-39.498657
-39.967384
-39.6549
-39.02993
-39.342415
-39.342415
-39.498657
-39.6549
-39.186172
-39.6549
-39.342415
-39.498657
-39.811142
-39.186172
-39.342415
-39.186172
-39.186172
-39.498657
-38.873688
-39.186172
-39.342415
-38.873688
-39.186172
-39.186172
-38.873688
-38.873688
-39.02993
-38.717445
-38.717445
-39.02993
-38.873688
-39.02993
-38.404961
-38.248718
-38.561203
-38.717445
-38.092476
-38.404961
-38.561203
-38.248718
-38.248718
-38.404961
-38.248718
-38.092476
-37.779991
-37.936234
-38.248718
-38.248718
-38.092476
-38.092476
-38.092476
-38.092476
-37.779991
-38.092476
-37.936234
-38.092476
-37.779991
-38.248718
-38.092476
-38.092476
-38.248718
-38.404961
-38.092476
-37.936234
-38.248718
-38.092476
-38.248718
-38.248718
-38.092476
-38.248718
-38.404961
-38.717445
-38.248718
-38.092476
-38.248718
-38.404961
-38.248718
-38.092476
-38.248718
-38.248718
-38.248718
-38.404961
-38.561203
-38.404961
-38.561203
-39.02993
-38.248718
-38.248718
-38.873688
-38.717445
-38.717445
-39.02993
-39.02993
-38.873688
-39.342415
-39.186172
-39.342415
-39.186172
-39.342415
-39.02993
-39.02993
-39.811142
-39.186172
-39.498657
-39.342415
-39.811142
-39.6549
-39.498657
-39.811142
-39.811142
-39.342415
-39.811142
-39.342415
-39.498657
-39.498657
-39.6549
-39.498657
-39.6549
-39.6549
-39.342415
-39.498657
-38.873688
-39.342415
-39.186172
-39.186172
-39.186172
-39.342415
-39.186172
-38.873688
-38.717445
-39.02993
-38.873688
-39.342415
-39.02993
-39.02993
-38.873688
-38.873688
-38.873688
-39.02993
-38.873688
-39.02993
-38.873688
-39.02993
-38.717445
-38.873688
-38.873688
-39.02993
-39.02993
-39.02993
-38.717445
-39.186172
-38.873688
-39.342415
-39.342415
-39.186172
-39.186172
-39.342415
-39.6549
-39.498657
-39.6549
-39.967384
-39.342415
-39.811142
-40.123627
-40.123627
-39.186172
-39.498657
-40.436111
-40.592354
-40.592354
-40.436111
-40.279869
-40.123627
-40.904839
-40.904839
-40.123627
-40.279869
-40.123627
-40.123627
-40.748596
-40.123627
-40.748596
-40.904839
-40.279869
-40.904839
-40.904839
-40.904839
-40.279869
-40.123627
-40.436111
-41.68605
-40.904839
-40.748596
-41.061081
-40.748596
-40.436111
-41.061081
-41.061081
-40.904839
-41.373566
-41.842293
-41.217323
-41.842293
-41.061081
-41.68605
-41.373566
-41.217323
-41.68605
-40.904839
-40.904839
-40.748596
-41.217323
-40.748596
-41.217323
-40.904839
-40.904839
-40.904839
-40.904839
-40.436111
-40.592354
-40.904839
-40.592354
-40.904839
-40.436111
-40.592354
-41.061081
-40.904839
-39.811142
-40.592354
-40.748596
-40.904839
-40.123627
-40.436111
-40.279869
-40.279869
-40.123627
-40.279869
-40.436111
-40.279869
-39.6549
-39.967384
-40.436111
-40.123627
-40.279869
-40.123627
-40.279869
-40.436111
-40.123627
-40.123627
-40.279869
-40.592354
-40.279869
-39.811142
-40.279869
-40.436111
-40.904839
-40.123627
-39.967384
-40.436111
-40.592354
-40.436111
-40.592354
-40.436111
-40.279869
-40.123627
-40.436111
-40.592354
-40.123627
-40.123627
-40.436111
-40.592354
-40.436111
-40.123627
-40.436111
-40.279869
-40.748596
-40.904839
-40.123627
-40.748596
-40.592354
-40.279869
-40.279869
-40.436111
-40.592354
-40.123627
-40.748596
-40.279869
-40.123627
-39.811142
-40.279869
-39.6549
-40.279869
-39.6549
-39.811142
-39.967384
-39.498657
-39.6549
-39.498657
-39.6549
-39.498657
-39.967384
-39.342415
-39.811142
-39.342415
-39.811142
-39.342415
-39.02993
-39.342415
-39.498657
-39.342415
-39.342415
-39.342415
-39.498657
-39.342415
-39.498657
-39.342415
-39.6549
-39.6549
-39.498657
-39.498657
-39.186172
-39.186172
-39.342415
-39.342415
-38.873688
-39.342415
-39.342415
-39.498657
-39.02993
-39.342415
-39.498657
-39.186172
-39.186172
-39.186172
-39.342415
-39.342415
-39.342415
-39.342415
-39.342415
-39.02993
-39.02993
-38.717445
-38.873688
-38.717445
-38.873688
-38.873688
-39.498657
-38.561203
-39.186172
-38.717445
-38.873688
-39.342415
-38.873688
-39.02993
-38.873688
-39.186172
-38.873688
-39.02993
-39.02993
-39.498657
-39.498657
-39.6549
-39.186172
-39.811142
-39.811142
-39.6549
-40.279869
-40.279869
-39.811142
-39.811142
-40.123627
-39.811142
-40.279869
-40.123627
-40.904839
-40.436111
-39.811142
-40.123627
-40.279869
-41.061081
-40.904839
-40.592354
-41.061081
-40.436111
-40.748596
-40.592354
-41.217323
-40.436111
-40.904839
-41.373566
-41.529808
-40.436111
-41.529808
-40.436111
-40.436111
-40.748596
-41.373566
-41.217323
-41.217323
-41.373566
-41.217323
-40.748596
-40.904839
-41.373566
-41.217323
-40.592354
-41.373566
-41.061081
-40.904839
-41.217323
-40.436111
-40.748596
-40.748596
-41.217323
-40.748596
-40.436111
-41.217323
-41.061081
-41.217323
-40.904839
-40.436111
-40.436111
-41.529808
-40.904839
-41.217323
-40.592354
-40.904839
-40.904839
-40.904839
-40.592354
-40.904839
-40.748596
-41.061081
-41.217323
-41.061081
-41.217323
-41.061081
-41.217323
-41.217323
-41.217323
-41.217323
-41.061081
-41.217323
-41.061081
-41.217323
-41.061081
-41.061081
-41.061081
-40.436111
-40.748596
-40.904839
-41.061081
-40.592354
-40.592354
-40.436111
-40.904839
-40.748596
-40.904839
-40.279869
-40.279869
-40.436111
-40.123627
-40.279869
-40.279869
-39.967384
-39.811142
-40.123627
-39.967384
-40.279869
-40.123627
-39.967384
-39.811142
-39.6549
-39.811142
-40.123627
-40.592354
-40.123627
-39.811142
-39.498657
-39.967384
-39.967384
-39.967384
-39.967384
-39.967384
-39.498657
-39.498657
-39.498657
-39.6549
-39.498657
-39.498657
-39.342415
-39.186172
-39.967384
-39.02993
-38.717445
-39.186172
-39.342415
-39.02993
-39.186172
-38.873688
-39.342415
-38.873688
-39.02993
-39.02993
-39.02993
-39.186172
-39.342415
-39.02993
-39.186172
-38.873688
-39.498657
-39.186172
-39.811142
-39.498657
-39.811142
-39.6549
-39.6549
-40.279869
-39.967384
-40.123627
-40.592354
-40.123627
-40.436111
-40.904839
-41.061081
-40.748596
-41.061081
-41.217323
-40.904839
-41.217323
-41.061081
-41.373566
-41.217323
-41.217323
-41.373566
-41.529808
-41.529808
-41.68605
-41.373566
-41.217323
-41.373566
-41.373566
-41.529808
-41.842293
-41.217323
-40.748596
-41.061081
-41.061081
-41.061081
-40.748596
-40.592354
-40.592354
-41.217323
-40.592354
-40.436111
-40.592354
-40.279869
-40.748596
-40.279869
-40.279869
-40.279869
-40.592354
-39.967384
-39.6549
-39.811142
-39.498657
-38.873688
-39.02993
-39.02993
-38.873688
-39.186172
-39.02993
-38.561203
-38.561203
-38.092476
-38.092476
-38.248718
-38.248718
-38.092476
-39.02993
-38.873688
-38.561203
-37.936234
-38.873688
-38.248718
-38.248718
-39.02993
-38.092476
-39.02993
-38.873688
-38.561203
-38.873688
-38.873688
-39.02993
-38.248718
-39.6549
-39.6549
-38.873688
-38.873688
-38.873688
-39.02993
-39.186172
-38.873688
-39.811142
-39.342415
-39.498657
-39.498657
-39.498657
-39.498657
-39.967384
-39.811142
-40.279869
-40.904839
-40.279869
-40.123627
-40.748596
-40.904839
-40.904839
-40.748596
-41.061081
-41.529808
-41.217323
-41.217323
-40.904839
-41.529808
-41.842293
-41.68605
-41.373566
-41.061081
-41.529808
-41.842293
-41.373566
-40.904839
-41.061081
-41.217323
-41.061081
-40.904839
-41.217323
-41.217323
-40.748596
-41.061081
-40.748596
-40.748596
-40.904839
-40.748596
-40.748596
-40.592354
-40.748596
-40.123627
-40.279869
-40.123627
-40.279869
-40.123627
-39.967384
-40.279869
-40.279869
-40.279869
-40.123627
-39.811142
-40.436111
-39.967384
-39.967384
-39.498657
-39.6549
-39.498657
-39.811142
-39.811142
-39.811142
-39.498657
-39.498657
-39.6549
-39.967384
-39.498657
-39.6549
-39.02993
-39.498657
-39.342415
-39.498657
-39.498657
-39.02993
-39.6549
-39.186172
-38.873688
-38.873688
-38.717445
-39.02993
-38.717445
-39.186172
-38.873688
-38.404961
-38.717445
-38.404961
-38.873688
-38.717445
-38.561203
-38.561203
-38.561203
-38.404961
-38.561203
-38.717445
-38.873688
-38.717445
-39.02993
-38.717445
-38.873688
-38.717445
-38.561203
-38.248718
-38.404961
-38.717445
-38.248718
-38.561203
-38.717445
-38.873688
-38.404961
-39.02993
-38.717445
-38.717445
-38.404961
-38.561203
-38.873688
-38.561203
-38.717445
-39.186172
-38.561203
-38.248718
-38.717445
-38.561203
-38.717445
-38.873688
-39.186172
-39.02993
-39.186172
-39.342415
-39.342415
-39.967384
-39.186172
-39.342415
-39.6549
-39.6549
-39.498657
-39.6549
-39.498657
-39.967384
-39.6549
-39.342415
-40.123627
-39.6549
-39.967384
-39.6549
-39.811142
-39.811142
-39.967384
-39.498657
-39.498657
-39.967384
-39.498657
-39.498657
-39.342415
-40.279869
-39.498657
-39.498657
-39.498657
-38.873688
-39.811142
-40.123627
-39.186172
-39.6549
-39.967384
-39.6549
-39.6549
-39.342415
-39.342415
-39.967384
-40.123627
-40.279869
-39.811142
-40.592354
-40.123627
-40.279869
-40.436111
-39.498657
-39.811142
-39.811142
-40.279869
-39.498657
-39.811142
-39.6549
-40.123627
-39.967384
-40.123627
-39.6549
-39.498657
-39.6549
-39.811142
-39.6549
-39.342415
-40.592354
-40.279869
-39.967384
-39.498657
-40.123627
-40.279869
-40.592354
-40.279869
-39.811142
-40.279869
-40.436111
-40.279869
-40.748596
-40.436111
-40.123627
-40.123627
-40.123627
-40.436111
-40.436111
-40.436111
-40.123627
-40.123627
-40.748596
-40.904839
-40.123627
-40.748596
-41.217323
-40.748596
-40.748596
-40.904839
-41.061081
-40.592354
-40.748596
-41.529808
-41.061081
-41.217323
-40.748596
-41.217323
-41.061081
-40.592354
-40.904839
-40.904839
-41.061081
-40.904839
-40.904839
-40.748596
-41.061081
-40.748596
-40.748596
-40.904839
-40.904839
-40.436111
-40.748596
-40.592354
-40.592354
-40.904839
-40.279869
-40.904839
-40.592354
-40.592354
-40.123627
-40.592354
-40.436111
-40.436111
-40.436111
-40.279869
-40.592354
-40.904839
-40.123627
-40.279869
-40.592354
-40.592354
-40.436111
-40.748596
-40.904839
-40.279869
-40.592354
-40.436111
-40.436111
-40.436111
-40.592354
-40.748596
-40.592354
-40.279869
-40.592354
-40.436111
-40.904839
-40.592354
-40.436111
-40.123627
-40.592354
-40.592354
-40.748596
-40.748596
-40.436111
-40.123627
-40.279869
-40.123627
-40.123627
-39.967384
-40.279869
-40.123627
-40.279869
-40.123627
-39.811142
-39.6549
-39.811142
-39.342415
-39.811142
-39.498657
-39.498657
-38.873688
-39.6549
-39.02993
-39.342415
-38.873688
-39.02993
-38.404961
-39.498657
-38.873688
-38.717445
-38.873688
-38.717445
-38.404961
-38.248718
-38.717445
-38.873688
-38.717445
-38.561203
-38.717445
-38.873688
-38.873688
-38.873688
-38.717445
-38.248718
-38.717445
-38.717445
-38.404961
-38.717445
-38.561203
-38.873688
-38.561203
-38.561203
-38.404961
-38.404961
-38.404961
-38.248718
-38.248718
-38.404961
-38.561203
-38.248718
-38.717445
-37.936234
-38.248718
-38.092476
-38.092476
-37.936234
-37.623749
-37.936234
-38.092476
-37.623749
-38.717445
-38.248718
-38.248718
-37.936234
-37.936234
-38.404961
-39.02993
-38.092476
-38.092476
-39.02993
-38.092476
-38.717445
-38.717445
-39.02993
-39.186172
-38.404961
-38.717445
-39.02993
-39.342415
-39.186172
-39.186172
-39.186172
-39.342415
-39.02993
-38.873688
-39.342415
-38.561203
-39.02993
-39.6549
-38.717445
-39.186172
-39.02993
-39.342415
-39.342415
-39.6549
-39.342415
-39.02993
-38.873688
-39.186172
-39.967384
-38.873688
-38.561203
-38.717445
-38.717445
-39.342415
-39.498657
-39.6549
-39.498657
-39.186172
-39.498657
-39.342415
-39.02993
-39.342415
-38.717445
-39.498657
-39.498657
-39.02993
-39.6549
-39.498657
-39.6549
-39.6549
-39.6549
-39.811142
-39.811142
-39.6549
-39.6549
-39.811142
-39.967384
-39.811142
-40.123627
-40.279869
-39.811142
-40.123627
-40.123627
-39.967384
-39.811142
-39.811142
-39.967384
-39.811142
-39.967384
-40.123627
-39.811142
-39.6549
-39.811142
-39.6549
-39.6549
-39.967384
-39.811142
-39.6549
-39.967384
-39.498657
-39.967384
-39.811142
-39.967384
-39.967384
-39.498657
-39.186172
-39.811142
-39.498657
-39.6549
-39.498657
-39.6549
-39.342415
-39.811142
-39.6549
-39.498657
-39.6549
-39.811142
-39.6549
-39.6549
-39.811142
-39.811142
-39.6549
-39.967384
-40.279869
-39.811142
-39.811142
-40.123627
-40.279869
-40.123627
-39.811142
-40.123627
-40.123627
-40.436111
-40.279869
-40.279869
-40.123627
-40.592354
-40.123627
-39.967384
-40.592354
-40.592354
-40.904839
-40.904839
-40.748596
-40.748596
-40.748596
-40.123627
-40.904839
-41.217323
-41.061081
-40.748596
-40.904839
-40.436111
-40.748596
-40.904839
-40.592354
-40.592354
-39.967384
-40.904839
-40.279869
-40.123627
-40.123627
-40.279869
-39.967384
-39.967384
-39.811142
-39.967384
-40.123627
-40.123627
-39.186172
-39.498657
-39.498657
-39.498657
-39.342415
-39.6549
-39.6549
-39.498657
-39.6549
-39.967384
-39.6549
-39.498657
-39.02993
-39.6549
-39.498657
-38.873688
-39.186172
-39.342415
-39.186172
-39.02993
-39.342415
-39.02993
-39.186172
-39.02993
-39.342415
-39.342415
-39.02993
-38.873688
-39.498657
-39.6549
-39.342415
-39.02993
-38.873688
-38.873688
-39.02993
-39.342415
-39.342415
-39.342415
-39.186172
-39.02993
-39.02993
-39.186172
-39.498657
-39.02993
-39.02993
-38.717445
-39.967384
-39.498657
-38.873688
-38.873688
-39.02993
-38.404961
-39.186172
-39.02993
-38.561203
-38.873688
-39.02993
-38.873688
-37.936234
-37.779991
-38.404961
-38.717445
-38.561203
-39.342415
-38.404961
-38.561203
-38.561203
-38.717445
-38.561203
-38.873688
-38.248718
-38.873688
-38.561203
-39.02993
-38.873688
-38.717445
-38.404961
-39.186172
-39.02993
-39.6549
-38.717445
-38.717445
-38.404961
-39.342415
-38.248718
-38.873688
-39.342415
-38.717445
-39.186172
-39.811142
-39.498657
-38.873688
-39.6549
-39.186172
-39.6549
-39.186172
-39.6549
-39.6549
-39.6549
-39.6549
-39.6549
-39.186172
-39.498657
-38.873688
-39.186172
-39.186172
-39.186172
-38.873688
-39.186172
-39.186172
-39.342415
-39.02993
-38.717445
-39.186172
-39.186172
-39.186172
-39.02993
-38.873688
-39.342415
-38.873688
-39.342415
-39.6549
-39.342415
-39.186172
-39.498657
-39.498657
-39.6549
-39.6549
-39.342415
-39.811142
-39.967384
-39.6549
-39.498657
-39.498657
-39.811142
-39.6549
-39.6549
-39.811142
-39.811142
-39.6549
-39.811142
-39.811142
-39.811142
-39.6549
-39.811142
-39.6549
-39.811142
-39.811142
-39.811142
-40.279869
-40.279869
-39.811142
-39.967384
-40.123627
-39.967384
-40.123627
-39.811142
-39.811142
-39.811142
-39.811142
-39.967384
-39.498657
-39.811142
-39.498657
-39.811142
-39.498657
-39.342415
-39.498657
-39.342415
-39.498657
-39.6549
-39.02993
-39.342415
-39.342415
-39.186172
-39.186172
-39.186172
-39.498657
-39.6549
-39.967384
-38.873688
-39.186172
-39.811142
-39.186172
-39.186172
-39.6549
-39.498657
-39.342415
-39.186172
-39.186172
-39.186172
-39.498657
-39.498657
-39.498657
-39.967384
-39.6549
-39.6549
-39.6549
-39.967384
-39.967384
-40.279869
-40.279869
-40.123627
-40.279869
-39.811142
-40.279869
-40.748596
-40.592354
-40.592354
-40.904839
-40.279869
-40.436111
-40.904839
-40.436111
-40.592354
-40.592354
-40.748596
-41.061081
-41.061081
-40.904839
-40.904839
-40.592354
-40.592354
-40.748596
-40.904839
-40.904839
-40.748596
-40.436111
-40.904839
-40.592354
-39.811142
-40.592354
-40.279869
-40.123627
-40.748596
-40.279869
-40.123627
-40.904839
-40.123627
-40.123627
-40.123627
-39.967384
-39.967384
-40.123627
-39.967384
-39.498657
-39.811142
-39.6549
-39.967384
-39.811142
-39.6549
-39.811142
-39.498657
-39.811142
-39.342415
-39.498657
-39.498657
-39.6549
-39.186172
-39.6549
-39.811142
-39.811142
-39.6549
-39.342415
-38.873688
-39.498657
-39.186172
-39.811142
-39.186172
-39.6549
-39.02993
-39.811142
-40.123627
-39.186172
-39.6549
-39.811142
-39.498657
-39.498657
-40.279869
-39.811142
-39.811142
-39.967384
-40.123627
-39.498657
-40.748596
-40.592354
-39.811142
-40.592354
-40.123627
-40.436111
-41.061081
-40.592354
-39.6549
-40.904839
-40.279869
-40.904839
-40.748596
-40.279869
-40.592354
-39.811142
-40.592354
-40.592354
-39.811142
-40.123627
-40.279869
-40.748596
-40.592354
-40.904839
-40.592354
-39.967384
-40.279869
-40.123627
-40.279869
-40.123627
-39.811142
-40.592354
-40.592354
-40.592354
-39.967384
-40.123627
-40.123627
-40.279869
-40.123627
-40.123627
-40.436111
-40.123627
-39.967384
-40.123627
-40.279869
-40.279869
-40.592354
-40.592354
-40.436111
-40.592354
-40.436111
-40.279869
-40.904839
-40.279869
-40.436111
-40.748596
-40.748596
-40.123627
-40.123627
-39.811142
-40.279869
-40.279869
-40.123627
-40.436111
-40.279869
-40.592354
-40.279869
-39.811142
-39.967384
-39.967384
-40.123627
-39.811142
-39.811142
-39.186172
-39.811142
-39.6549
-39.6549
-39.498657
-39.498657
-39.498657
-39.498657
-39.811142
-39.811142
-39.342415
-39.6549
-39.967384
-39.342415
-39.6549
-39.498657
-39.498657
-39.811142
-39.498657
-40.123627
-40.279869
-40.279869
-39.967384
-40.279869
-39.967384
-40.592354
-40.279869
-40.123627
-40.123627
-40.123627
-40.592354
-40.904839
-40.123627
-40.592354
-40.123627
-40.436111
-40.592354
-40.436111
-40.279869
-40.123627
-40.123627
-40.904839
-40.279869
-40.279869
-40.904839
-40.592354
-40.123627
-40.436111
-40.748596
-40.123627
-40.436111
-40.279869
-40.123627
-40.592354
-39.967384
-40.123627
-40.123627
-39.811142
-40.279869
-39.967384
-39.811142
-39.6549
-39.967384
-39.967384
-39.498657
-39.186172
-39.6549
-39.02993
-39.186172
-39.186172
-38.873688
-38.873688
-38.873688
-39.02993
-39.186172
-38.873688
-38.717445
-38.873688
-38.561203
-38.561203
-38.873688
-38.873688
-38.561203
-38.717445
-38.717445
-38.561203
-38.717445
-38.717445
-38.248718
-38.248718
-38.717445
-38.873688
-38.404961
-38.717445
-38.717445
-38.717445
-38.873688
-39.6549
-39.6549
-39.6549
-39.811142
-39.498657
-40.123627
-39.811142
-39.6549
-39.498657
-39.6549
-39.811142
-39.967384
-39.967384
-39.811142
-39.811142
-39.342415
-39.498657
-39.6549
-39.967384
-39.967384
-39.498657
-40.279869
-39.186172
-39.967384
-39.186172
-39.811142
-39.811142
-39.186172
-39.186172
-39.186172
-39.498657
-38.717445
-39.6549
-39.498657
-39.342415
-39.6549
-39.342415
-39.186172
-39.6549
-39.498657
-39.498657
-38.561203
-39.6549
-39.02993
-39.498657
-39.342415
-39.6549
-39.967384
-39.342415
-39.498657
-39.342415
-39.498657
-39.186172
-39.498657
-39.186172
-39.811142
-39.498657
-40.123627
-40.279869
-39.811142
-40.123627
-40.279869
-39.811142
-40.123627
-40.123627
-40.436111
-39.6549
-40.123627
-40.592354
-40.123627
-40.123627
-40.279869
-40.592354
-40.279869
-40.123627
-40.123627
-40.279869
-40.279869
-40.279869
-40.436111
-40.279869
-40.279869
-40.436111
-40.279869
-40.592354
-40.592354
-40.123627
-40.436111
-39.811142
-40.592354
-40.123627
-40.279869
-39.811142
-40.123627
-40.123627
-40.123627
-40.123627
-40.279869
-40.123627
-39.811142
-39.498657
-39.6549
-39.498657
-39.498657
-39.811142
-39.6549
-39.186172
-39.6549
-39.6549
-39.498657
-39.6549
-39.6549
-39.6549
-39.498657
-39.498657
-39.02993
-39.6549
-39.342415
-39.186172
-39.6549
-39.498657
-39.967384
-39.186172
-39.498657
-40.123627
-39.967384
-39.498657
-40.123627
-39.498657
-39.967384
-39.967384
-39.811142
-39.811142
-40.748596
-40.123627
-40.123627
-40.592354
-40.436111
-40.592354
-40.279869
-40.279869
-40.592354
-40.436111
-40.592354
-40.592354
-40.436111
-40.748596
-41.217323
-40.592354
-40.904839
-40.748596
-40.904839
-40.748596
-41.217323
-40.123627
-40.592354
-40.748596
-40.592354
-40.123627
-40.436111
-40.748596
-40.748596
-40.279869
-39.811142
-39.967384
-39.811142
-39.6549
-39.811142
-39.811142
-39.6549
-39.498657
-39.186172
-39.186172
-39.6549
-39.6549
-39.6549
-39.6549
-39.811142
-39.02993
-39.186172
-38.873688
-39.186172
-39.02993
-39.02993
-38.873688
-39.02993
-38.717445
-39.02993
-38.873688
-39.02993
-39.02993
-39.02993
-38.404961
-39.342415
-39.02993
-38.873688
-38.561203
-39.02993
-39.342415
-39.186172
-38.404961
-38.873688
-38.561203
-39.6549
-38.717445
-38.404961
-38.717445
-38.561203
-39.6549
-39.6549
-39.186172
-39.186172
-38.873688
-39.186172
-39.186172
-38.873688
-38.717445
-39.186172
-39.967384
-39.811142
-39.186172
-39.6549
-39.811142
-39.02993
-39.6549
-39.498657
-39.498657
-38.717445
-39.967384
-40.123627
-39.6549
-39.498657
-39.02993
-39.811142
-39.498657
-39.6549
-39.342415
-39.6549
-39.342415
-39.498657
-38.717445
-39.186172
-39.967384
-39.498657
-39.498657
-39.02993
-39.342415
-39.342415
-39.811142
-39.342415
-39.6549
-39.6549
-39.342415
-39.967384
-39.498657
-40.123627
-39.811142
-39.811142
-40.279869
-40.123627
-39.6549
-40.123627
-40.123627
-40.279869
-40.279869
-40.279869
-39.967384
-40.436111
-40.279869
-40.436111
-40.279869
-40.123627
-40.592354
-40.436111
-40.279869
-40.436111
-40.436111
-40.123627
-40.592354
-40.904839
-40.123627
-40.279869
-40.748596
-40.592354
-40.904839
-40.904839
-40.904839
-41.373566
-41.061081
-41.217323
-41.373566
-41.061081
-41.529808
-41.061081
-41.061081
-41.217323
-41.061081
-41.529808
-41.217323
-41.373566
-41.061081
-41.373566
-41.529808
-41.998535
-41.529808
-41.373566
-41.68605
-41.68605
-41.373566
-41.842293
-41.529808
-41.529808
-41.842293
-41.68605
-41.998535
-42.154778
-41.373566
-41.68605
-41.842293
-41.998535
-42.154778
-42.154778
-42.154778
-42.623505
-42.154778
-42.31102
-42.154778
-42.31102
-42.154778
-42.467262
-42.154778
-42.467262
-41.68605
-42.154778
[truncated: 1,364,425 more chars]
