# Supplementary material for: A Synaptic Mechanism for Temporal Filtering of Visual Signals
Source: PLoS Biol. 2014 Oct 21;12(10):e1001972. doi: 10.1371/journal.pbio.1001972 (PMC4205119; doi:10.1371/journal.pbio.1001972)
Supplement: Data S1 — All raw data files as well as averages and statistical parameters presented in the manuscript. Formats provided include raw-text (Ascii) and Excel (xls). In addition, we provide the original Igor-Pro files (Wavemetrics), which contain both the raw data and the original figure formatting. Data referring to particular panels are located in the respective folders. For any further information, please contact Tom Baden at thomas.baden@uni-tuebingen.de. (ZIP) [file pbio.1001972.s009.zip › fig3/Fig3E/Fig3E.xlsx]

## Sheet: Sheet1
Calcium_large	Calcium_Small	Ephys
0	0.25	-71.3721
-0.00677721	0.245456	-71.3721
-0.0225638	0.0057277	-71.9971
-0.0216852	0.0496053	-71.6846
-0.0154593	0.0815856	-71.9971
-0.00804417	0.184687	-71.8408
-0.0121813	0.157501	-71.5283
-0.0242261	-0.0665646	-71.9971
-0.0250531	-0.0943791	-71.8408
-0.0284633	-0.148886	-71.2159
-0.0262726	-0.152292	-72.3096
-0.0227204	-0.0552661	-71.8408
-0.0157766	0.0857524	-71.8408
-0.0110729	0.228691	-71.6846
-0.0144562	0.172851	-72.3096
-0.0201275	-0.0266313	-71.9971
-0.0297115	-0.12997	-72.1533
-0.0336205	-0.154437	-71.9971
-0.0289805	-0.0545859	-71.9971
-0.025778	-0.112344	-72.1533
-0.0161467	0.0621312	-72.1533
-0.0189456	0.0143274	-71.8408
-0.0187107	0.0434178	-71.9971
-0.0265962	-0.119821	-72.1533
-0.0238111	-0.0732874	-71.8408
-0.0237057	-0.0786105	-72.1533
-0.0214058	-0.100422	-72.1533
-0.025736	-0.105165	-72.1533
-0.0272314	-0.0863098	-71.6846
-0.027034	-0.0918978	-72.1533
-0.0256118	-0.0391637	-72.1533
-0.0206021	0.0630566	-71.6846
-0.0231665	0.0996125	-71.8408
-0.0222273	0.0282353	-71.9971
-0.0228406	0.0378179	-71.8408
-0.0189524	0.0177525	-71.8408
-0.0176693	0.122689	-71.8408
-0.0171949	0.122249	-71.6846
-0.0158204	0.207624	-71.6846
-0.00709001	0.24231	-72.1533
0.0302235	0.679662	-71.8408
0.0743012	1.15519	-71.9971
0.105147	1.38373	-71.6846
0.120651	1.49658	-71.8408
0.136426	1.57085	-71.8408
0.1648	1.79398	-71.8408
0.180564	1.73468	-71.5283
0.200099	1.7258	-71.5283
0.214694	1.73637	-71.3721
0.236852	1.85221	-72.1533
0.241483	1.7505	-71.6846
0.246232	1.58517	-71.6846
0.249638	1.44052	-71.5283
0.270025	1.46426	-71.5283
0.290805	1.52128	-71.5283
0.316096	1.53855	-71.9971
0.333684	1.5974	-71.9971
0.35356	1.65527	-71.3721
0.360957	1.6092	-71.3721
0.375342	1.63226	-71.8408
0.386764	1.65308	-71.9971
0.405481	1.69832	-71.6846
0.419169	1.67749	-71.3721
0.434035	1.66333	-71.6846
0.453594	1.75932	-71.9971
0.46573	1.74294	-71.6846
0.475207	1.67698	-71.8408
0.481534	1.58172	-71.6846
0.488839	1.551	-71.9971
0.506145	1.70355	-72.1533
0.512386	1.73557	-71.8408
0.519453	1.66488	-71.8408
0.527415	1.65103	-72.1533
0.538266	1.59107	-71.9971
0.552552	1.72741	-72.4658
0.559722	1.75272	-71.9971
0.565993	1.756	-72.3096
0.569877	1.68016	-72.1533
0.5743	1.60827	-72.3096
0.579653	1.59596	-72.7783
0.591694	1.69261	-72.4658
0.600097	1.68832	-72.1533
0.608665	1.73337	-72.1533
0.626742	1.98082	-72.4658
0.633779	1.98047	-72.1533
0.643272	1.95448	-72.4658
0.639269	1.68555	-72.3096
0.650229	1.79024	-72.622
0.659463	1.87926	-71.9971
0.664431	1.86889	-72.4658
0.664268	1.73209	-72.3096
0.661893	1.59091	-72.622
0.66413	1.58738	-72.7783
0.671645	1.68812	-72.4658
0.681163	1.79543	-72.7783
0.681485	1.73902	-72.3096
0.677574	1.63521	-72.3096
0.680392	1.60231	-72.7783
0.68935	1.6785	-72.4658
0.700113	1.74724	-72.622
0.69615	1.74902	-72.4658
0.690916	1.62323	-72.4658
0.691218	1.64446	-71.9971
0.70379	1.71394	-72.4658
0.709332	1.79387	-72.1533
0.715008	1.76298	-72.1533
0.710513	1.75102	-72.4658
0.70788	1.62232	-72.4658
0.702994	1.56327	-72.7783
0.702874	1.42676	-72.1533
0.715921	1.5972	-72.3096
0.720082	1.63721	-72.4658
0.730183	1.80518	-71.6846
0.729405	1.70639	-72.3096
0.734184	1.83947	-72.622
0.731008	1.76511	-71.9971
0.731722	1.80985	-72.3096
0.727861	1.56886	-71.9971
0.72287	1.48378	-72.4658
0.714117	1.3477	-72.1533
0.69774	1.22651	-72.1533
0.684306	1.06894	-72.3096
0.661738	0.880799	-72.1533
0.652929	0.831861	-72.1533
0.632331	0.652301	-72.3096
0.620732	0.711795	-71.8408
0.59995	0.63412	-71.6846
0.589827	0.667443	-71.9971
0.573871	0.562552	-72.1533
0.558378	0.4371	-71.6846
0.543243	0.457648	-71.9971
0.52459	0.347466	-71.9971
0.510785	0.36406	-71.5283
0.495417	0.262527	-71.8408
0.477816	0.146732	-71.6846
0.467366	0.188561	-71.6846
0.45366	0.138708	-71.5283
0.453943	0.280704	-71.9971
0.434689	0.11627	-71.6846
0.427624	0.203763	-71.9971
0.407632	0.0289961	-71.6846
0.408973	0.208638	-71.5283
0.39256	0.030289	-72.1533
0.385753	0.127227	-71.3721
0.371603	0.00325429	-71.8408
0.369686	0.0975568	-72.1533
0.369543	0.178179	-71.6846
0.36341	0.138296	-71.8408
0.356934	0.185878	-71.8408
0.341465	0.0496409	-71.3721
0.341965	0.241772	-71.8408
0.335017	0.19319	-71.5283
0.339632	0.392862	-71.6846
0.328962	0.295612	-71.6846
0.323915	0.35795	-71.6846
0.318739	0.32496	-71.5283
0.308673	0.256165	-71.8408
0.305115	0.279884	-71.6846
0.295666	0.213067	-71.5283
0.290688	0.260119	-71.3721
0.28061	0.128457	-71.6846
0.270861	0.0931158	-72.1533
0.268083	0.104309	-72.1533
0.264785	0.206771	-71.6846
0.258221	0.129726	-71.8408
0.253249	0.153516	-72.4658
0.251808	0.163411	-71.6846
0.254358	0.283475	-71.5283
0.255111	0.30993	-71.3721
0.24756	0.293081	-71.5283
0.240171	0.210592	-71.9971
0.238311	0.206455	-71.3721
0.235845	0.201766	-72.1533
0.233018	0.28447	-71.3721
0.225045	0.220877	-71.9971
0.220156	0.211717	-72.3096
0.20844	0.0565814	-72.4658
0.202777	0.0967007	-72.4658
0.197335	0.0217519	-71.6846
0.202373	0.178009	-71.6846
0.192671	0.0361132	-72.1533
0.192153	0.047932	-72.1533
0.189001	0.0309053	-71.9971
0.188617	0.0754147	-72.1533
0.187117	0.183204	-72.3096
0.178261	0.08233	-72.1533
0.175374	0.060776	-72.1533
0.170746	-0.0704477	-71.8408
0.173954	-0.00468782	-71.5283
0.17177	0.0189509	-71.3721
0.171615	0.114054	-72.1533
0.16795	0.089142	-71.9971
0.169768	0.129031	-72.3096
0.166282	0.148865	-71.9971
0.161778	0.165272	-71.6846
0.159019	0.15979	-72.1533
0.151507	0.0389526	-71.8408
0.154446	0.102811	-72.1533
0.154406	0.200873	-72.1533
0.152753	0.249035	-72.1533
0.151748	0.220222	-72.4658
0.147348	0.13688	-71.8408
0.145854	0.0889971	-71.9971
0.144491	0.0524945	-71.9971
0.138677	0.0473153	-72.1533
0.14081	0.0385188	-71.9971
0.134593	0.0502762	-72.1533
0.13991	0.0657188	-71.6846
0.136852	0.135779	-71.9971
0.137116	0.135963	-71.2159
0.133799	0.140476	-72.1533
0.127735	0.0713325	-71.9971
0.128448	0.0889693	-71.8408
0.120727	-0.0437332	-72.7783
0.122707	-0.0341432	-71.8408
0.126942	0.122411	-71.8408
0.13115	0.313134	-71.8408
0.129006	0.314148	-72.3096
0.118641	0.150861	-71.6846
0.120785	0.154705	-72.3096
0.125058	0.327908	-72.3096
0.120167	0.304085	-71.5283
0.114119	0.238195	-71.9971
0.109841	0.133811	-71.8408
0.111379	0.109754	-71.6846
0.108131	-0.00239671	-71.6846
0.108387	-0.0405463	-71.9971
0.112726	0.0627438	-71.6846
0.112042	0.0773768	-71.6846
0.116517	0.247657	-71.8408
0.11511	0.261291	-71.8408
0.113156	0.257661	-71.8408
0.105009	0.0491752	-71.8408
0.10063	-0.0188954	-71.8408
0.100202	0.0195738	-71.5283
0.0981505	0.102598	-71.8408
0.0998925	0.201851	-71.8408
0.0991599	0.23986	-72.1533
0.105489	0.31972	-71.5283
0.103329	0.240859	-71.8408
0.103199	0.213167	-71.8408
0.0948042	0.109373	-71.5283
0.0932363	0.132246	-71.6846
0.0892025	0.0393283	-71.5283
0.0916508	0.0692924	-72.1533
0.0927014	0.0701977	-71.6846
0.0971245	0.231347	-71.8408
0.0903126	0.153984	-71.3721
0.0838872	0.0894123	-71.6846
0.0762426	-0.00479046	-71.8408
0.0782463	-0.00852526	-71.8408
0.0789113	0.00191131	-71.3721
0.0815385	0.0271712	-72.1533
0.0800267	0.0978851	-71.6846
0.0800671	0.161014	-72.1533
0.0822995	0.251776	-71.9971
0.0751685	0.128198	-71.8408
0.0792427	0.171167	-71.8408
0.0798996	0.116323	-71.5283
0.0838256	0.176024	-71.9971
0.0705631	0.026333	-71.6846
0.0669463	-0.0369022	-71.5283
0.0667529	0.00392113	-71.8408
0.0690547	-0.0289718	-71.9971
0.0685131	0.0675743	-71.6846
0.0656155	-0.0141293	-71.8408
0.0692154	0.0670868	-72.1533
0.0650241	-0.00669689	-72.1533
0.0634153	-0.0196731	-71.9971
0.0581372	-0.0544261	-71.8408
0.0635303	0.0221459	-72.1533
0.0679238	0.180578	-72.1533
0.0627261	0.0560008	-71.9971
0.0549877	-0.038051	-71.6846
0.0459044	-0.161044	-71.6846
0.0468246	-0.132084	-71.9971
0.0503901	-0.0240222	-71.9971
0.0533833	-0.0272593	-72.1533
0.05701	0.0723253	-72.1533
0.0550869	-0.0342493	-71.9971
0.0531026	-0.0375859	-71.9971
0.0492547	-0.0545584	-71.9971
0.0467381	0.00600622	-71.9971
0.0522343	0.11895	-71.5283
0.0533306	0.0954914	-71.6846
0.049569	-0.0537518	-71.9971
0.0506292	-0.0723656	-71.9971
0.056487	0.114867	-71.8408
0.0602188	0.276808	-71.9971
0.0553581	0.178867	-71.9971
0.0546618	0.0674807	-71.9971
0.0521526	-0.00841328	-71.5283
0.049426	0.0253823	-71.3721
0.0451299	0.0040435	-71.6846
0.0443885	-0.0278093	-71.5283
0.0473561	0.0176105	-71.6846
0.0500816	0.0938375	-71.8408
0.0534651	0.226827	-71.8408
0.0595714	0.270447	-71.8408
0.0544425	0.189137	-71.9971
0.0563579	0.121565	-71.5283
0.0480617	-0.0529537	-71.6846
0.050633	-0.114721	-71.9971
0.0430407	-0.216778	-71.8408
0.0450934	-0.0753722	-71.3721
0.0489386	0.0582965	-71.9971
0.0545323	0.177362	-71.8408
0.0578447	0.211415	-71.8408
0.0517385	0.0889486	-71.6846
0.0545535	0.170465	-71.6846
0.0507013	0.0623938	-71.6846
0.0569212	0.256764	-71.9971
0.0543428	0.195986	-71.5283
0.0571706	0.265521	-71.8408
0.0537415	0.184335	-71.3721
0.0415211	-0.0172548	-71.8408
0.0410204	0.0205218	-71.6846
0.0416648	-0.0731613	-71.9971
0.0487777	0.0286204	-71.6846
0.0482416	0.102049	-71.9971
0.0504464	0.22221	-71.5283
0.0557244	0.330668	-71.8408
0.0478614	0.0720187	-71.5283
0.0465434	0.0450032	-71.8408
0.0472423	0.0499707	-71.6846
0.0471358	0.0915432	-71.8408
0.0382841	-0.0383634	-71.8408
0.0350729	-0.104565	-71.8408
0.0402764	-0.066074	-71.9971
0.0382792	-0.149515	-71.9971
0.0394059	-0.150623	-72.1533
0.0412199	-0.0889531	-71.3721
0.050428	0.0797757	-72.1533
0.0476708	0.0582774	-71.9971
0.0412095	-0.0503915	-71.6846
0.041152	-0.0688265	-71.9971
0.0443006	0.0247002	-72.1533
0.0471179	0.0247581	-71.9971
0.0473879	0.0440866	-72.1533
0.0511836	0.0701494	-71.9971
0.0547286	0.116576	-71.8408
0.0533537	0.133435	-71.9971
0.0502387	0.0733181	-71.6846
0.0498595	0.0296084	-72.1533
0.051126	0.00663198	-71.6846
0.048113	-0.0372011	-71.6846
0.0456835	0.0722787	-71.3721
0.0370292	-0.00704387	-71.9971
0.045125	0.200339	-71.5283
0.0500951	0.195542	-71.5283
0.0571038	0.340345	-71.5283
0.0528066	0.226804	-71.3721
0.0555402	0.357682	-71.9971
0.0597559	0.394863	-71.6846
0.0516026	0.291746	-71.6846
0.0463821	0.145849	-71.5283
0.0478189	0.109597	-71.3721
0.0512614	0.156933	-71.3721
0.0552938	0.304558	-71.8408
0.0527176	0.301793	-71.8408
0.0552309	0.295563	-71.3721
0.0527057	0.156223	-71.2159
0.0491033	0.0953842	-71.8408
0.0480368	0.107959	-71.9971
0.0526035	0.218499	-71.3721
0.0546392	0.226753	-71.6846
0.0549029	0.175679	-71.6846
0.0466947	0.0565002	-71.5283
0.0404232	0.0772084	-71.2159
0.038993	0.11013	-71.2159
0.0304812	0.0317229	-71.6846
0.0288463	-0.104097	-71.8408
0.0301105	-0.101858	-71.3721
0.0385429	-0.0131856	-71.0596
0.043614	0.0659521	-71.5283
0.037608	0.0505821	-70.9034
0.0353229	0.0774192	-71.6846
0.0344966	0.119572	-71.6846
0.0431756	0.278752	-71.8408
0.0402022	0.180844	-71.5283
0.0398329	0.216243	-71.2159
0.0357586	0.0860627	-71.2159
0.0376161	0.126884	-71.5283
0.042511	0.195948	-71.6846
0.0369823	0.152401	-71.8408
0.0360421	0.162678	-71.6846
0.0322777	0.122437	-71.3721
0.0344629	0.188353	-71.5283
0.0301169	0.139514	-71.6846
0.0271405	0.116107	-71.5283
0.0294883	0.14576	-70.7471
0.0354689	0.284219	-71.0596
0.0388373	0.32131	-71.8408
0.0377893	0.262006	-71.3721
0.0347759	0.173791	-71.3721
0.028266	0.085228	-71.3721
0.0261005	0.0232496	-70.9034
0.0268546	0.0689888	-71.3721
0.0276346	0.0960863	-70.5909
0.0221522	0.125194	-71.5283
0.0221109	0.0793207	-71.3721
0.022671	0.0615181	-71.2159
0.0237271	0.0778019	-71.3721
0.0214608	0.11024	-70.5909
0.0220461	0.140356	-71.0596
0.0279493	0.181501	-70.9034
0.0229824	0.12339	-70.9034
0.0231743	0.134753	-71.3721
0.0219161	0.172208	-71.3721
0.0232252	0.152794	-71.0596
0.0205771	0.0663608	-70.9034
0.0133164	-0.1283	-71.0596
0.0169129	-0.118069	-71.3721
0.0193793	-0.0543945	-71.2159
0.0292948	0.202161	-71.2159
0.0328143	0.310646	-71.6846
0.0340394	0.322187	-71.0596
0.0297468	0.20454	-71.2159
0.0188418	-0.0153312	-71.2159
0.0102688	-0.134826	-71.0596
0.00798814	-0.140536	-71.2159
0.0169376	0.0142415	-71.6846
0.0198191	0.183267	-71.9971
0.0225943	0.27206	-71.8408
0.0219112	0.395539	-72.3096
0.0268848	0.415258	-71.6846
0.0265689	0.378444	-71.3721
0.0293824	0.304438	-71.9971
0.0238902	0.193936	-71.6846
0.016962	0.110522	-71.6846
0.0107145	0.0881326	-72.1533
0.00557313	0.0515059	-71.9971
0.00889819	0.0993673	-71.6846
0.0046588	-0.00397509	-71.8408
0.00628108	0.0139199	-71.9971
0.0113092	0.0898777	-71.9971
0.0117381	0.0866509	-71.9971
0.0135946	0.116906	-72.1533
0.00531065	-0.0614587	-71.9971
0.00716969	0.00393318	-71.6846
0.0136244	0.0264942	-71.8408
0.0162344	0.088192	-72.1533
0.0215427	0.18904	-72.1533
0.017522	0.221498	-71.6846
0.0243621	0.367681	-71.9971
0.0138384	0.171925	-72.4658
0.0117441	0.0981424	-71.9971
-0.00247665	-0.11038	-72.1533
-0.00120201	-0.121777	-72.3096
-0.00267198	-0.148649	-72.3096
0.00256403	-0.0994516	-71.9971
0.0107806	0.102631	-71.9971
0.0160906	0.188959	-71.9971
0.0167848	0.228714	-72.3096
0.0137411	0.255978	-71.8408
0.0120437	0.277747	-72.1533
0.0154099	0.348343	-72.1533
0.0239092	0.365613	-72.3096
0.0206369	0.301236	-71.8408
0.0140326	0.196105	-71.9971
0.0085289	0.141665	-71.9971
0.00499378	0.102392	-71.9971
0.00893657	0.131562	-71.8408
0.00305249	0.0991678	-71.6846
0.00249873	0.065856	-71.5283
-0.00169605	0.0235642	-71.9971
-0.00815111	-0.09825	-71.6846
-0.013374	-0.178237	-71.3721
-0.0101162	-0.0680694	-71.5283
-0.001733	0.0316121	-71.8408
0.00867591	0.240512	-71.6846
0.0103414	0.271908	-71.6846
0.0118511	0.329666	-71.3721
0.00622546	0.223012	-71.6846
0.00543839	0.116563	-72.3096
0.000864938	0.0570063	-71.6846
0.00880604	0.156269	-72.1533
0.00600738	0.221947	-71.9971
0.00595152	0.254771	-71.6846
0.000438765	0.249986	-71.6846
		-71.6846
		-71.8408
		-71.2159
		-71.6846
		-71.6846
		-71.6846
		-71.6846
		-71.5283
		-71.3721
		-71.0596
		-71.3721
		-71.2159
		-71.5283
		-71.2159
		-71.0596
		-71.0596
		-71.8408
		-71.2159
		-71.6846
		-71.3721
		-71.3721
		-71.5283
		-71.2159
		-71.3721
		-71.8408
		-71.2159
		-71.3721
		-71.5283
		-71.5283
		-71.3721
		-71.5283
		-71.8408
		-71.6846
		-71.5283
		-71.3721
		-71.3721
		-71.5283
		-71.3721
		-71.3721
		-71.6846
		-71.5283
		-71.3721
		-71.6846
		-71.3721
		-71.3721
		-71.5283
		-71.6846
		-71.5283
		-71.5283
		-71.6846
		-71.8408
		-71.6846
		-71.5283
		-71.3721
		-71.6846
		-71.3721
		-71.9971
		-71.8408
		-71.6846
		-71.8408
		-71.6846
		-71.5283
		-71.5283
		-71.6846
		-71.6846
		-71.6846
		-71.6846
		-71.8408
		-71.6846
		-71.3721
		-71.6846
		-71.3721
		-71.2159
		-71.3721
		-71.3721
		-71.2159
		-71.5283
		-71.3721
		-71.5283
		-71.3721
		-71.3721
		-71.3721
		-71.9971
		-71.3721
		-70.7471
		-71.6846
		-71.5283
		-71.5283
		-70.9034
		-71.2159
		-71.2159
		-71.5283
		-71.2159
		-70.9034
		-70.9034
		-71.2159
		-71.3721
		-71.0596
		-71.2159
		-71.2159
		-71.3721
		-70.5909
		-70.9034
		-71.0596
		-71.8408
		-71.5283
		-71.3721
		-71.3721
		-71.5283
		-71.3721
		-71.6846
		-71.3721
		-70.9034
		-71.3721
		-71.5283
		-70.9034
		-71.0596
		-71.9971
		-70.9034
		-71.6846
		-71.2159
		-71.0596
		-71.5283
		-71.9971
		-70.9034
		-71.5283
		-71.5283
		-71.6846
		-71.6846
		-71.5283
		-71.6846
		-71.2159
		-71.0596
		-71.0596
		-71.9971
		-71.5283
		-71.0596
		-71.6846
		-71.3721
		-71.6846
		-70.4346
		-71.5283
		-70.9034
		-70.7471
		-71.0596
		-70.5909
		-71.0596
		-71.0596
		-70.7471
		-71.2159
		-70.5909
		-70.9034
		-70.4346
		-70.7471
		-70.7471
		-70.5909
		-70.2784
		-70.9034
		-70.4346
		-70.1222
		-70.9034
		-70.9034
		-70.7471
		-70.7471
		-70.5909
		-71.0596
		-70.7471
		-70.5909
		-70.7471
		-70.9034
		-70.9034
		-70.5909
		-70.9034
		-71.0596
		-70.9034
		-70.7471
		-70.7471
		-70.9034
		-70.9034
		-70.9034
		-71.0596
		-70.9034
		-70.5909
		-70.7471
		-70.9034
		-70.9034
		-70.9034
		-70.4346
		-70.9034
		-70.7471
		-70.9034
		-70.7471
		-70.5909
		-70.9034
		-71.3721
		-70.9034
		-70.7471
		-70.9034
		-70.9034
		-70.7471
		-71.0596
		-70.7471
		-71.0596
		-70.9034
		-71.0596
		-71.0596
		-71.0596
		-71.3721
		-70.9034
		-71.3721
		-71.2159
		-71.3721
		-71.2159
		-70.7471
		-71.2159
		-71.5283
		-71.0596
		-71.0596
		-71.3721
		-71.3721
		-71.3721
		-71.2159
		-71.2159
		-71.2159
		-71.3721
		-71.8408
		-71.0596
		-71.3721
		-70.9034
		-71.2159
		-71.2159
		-70.5909
		-70.9034
		-70.7471
		-70.7471
		-70.7471
		-70.9034
		-70.5909
		-70.9034
		-70.4346
		-70.4346
		-70.4346
		-70.5909
		-70.2784
		-70.4346
		-70.5909
		-70.4346
		-70.5909
		-70.7471
		-70.4346
		-70.4346
		-70.4346
		-70.5909
		-70.2784
		-70.2784
		-70.5909
		-70.4346
		-70.2784
		-70.1222
		-69.9659
		-70.1222
		-70.5909
		-70.2784
		-70.2784
		-70.1222
		-70.4346
		-70.4346
		-70.1222
		-70.1222
		-70.9034
		-70.1222
		-69.6534
		-70.5909
		-70.4346
		-69.8097
		-70.1222
		-70.5909
		-70.1222
		-69.9659
		-70.5909
		-70.5909
		-70.1222
		-70.1222
		-69.9659
		-70.2784
		-70.2784
		-70.1222
		-70.1222
		-70.4346
		-70.1222
		-69.9659
		-70.1222
		-70.1222
		-70.1222
		-70.1222
		-69.6534
		-70.5909
		-70.1222
		-69.1847
		-69.8097
		-69.9659
		-70.4346
		-69.9659
		-69.8097
		-69.341
		-69.8097
		-70.7471
		-70.5909
		-70.1222
		-70.1222
		-70.2784
		-70.2784
		-70.1222
		-69.341
		-69.8097
		-69.9659
		-70.5909
		-69.4972
		-70.2784
		-69.8097
		-69.8097
		-70.2784
		-70.1222
		-69.9659
		-69.341
		-70.1222
		-69.9659
		-70.5909
		-70.1222
		-69.4972
		-70.2784
		-69.8097
		-69.8097
		-70.2784
		-69.4972
		-70.1222
		-70.4346
		-70.5909
		-70.1222
		-70.7471
		-70.2784
		-69.8097
		-70.7471
		-70.1222
		-70.1222
		-70.1222
		-70.1222
		-70.2784
		-70.5909
		-70.4346
		-70.2784
		-70.5909
		-70.4346
		-70.1222
		-70.1222
		-70.7471
		-70.4346
		-70.2784
		-70.9034
		-70.9034
		-70.7471
		-70.1222
		-71.0596
		-70.4346
		-70.4346
		-71.0596
		-70.7471
		-70.7471
		-70.9034
		-71.0596
		-71.0596
		-71.3721
		-71.0596
		-71.5283
		-71.3721
		-71.2159
		-71.5283
		-71.3721
		-71.5283
		-71.2159
		-71.6846
		-71.5283
		-71.2159
		-71.3721
		-71.6846
		-71.3721
		-71.5283
		-71.5283
		-72.1533
		-72.1533
		-71.3721
		-71.3721
		-71.6846
		-72.1533
		-71.9971
		-71.8408
		-71.5283
		-72.1533
		-71.9971
		-71.8408
		-71.6846
		-72.1533
		-71.9971
		-71.6846
		-72.1533
		-71.5283
		-71.3721
		-71.8408
		-72.1533
		-71.8408
		-71.5283
		-71.9971
		-72.1533
		-71.8408
		-71.6846
		-71.3721
		-71.0596
		-71.5283
		-71.3721
		-71.5283
		-71.3721
		-71.6846
		-71.5283
		-71.3721
		-71.3721
		-71.5283
		-71.2159
		-71.6846
		-71.3721
		-71.2159
		-71.6846
		-71.5283
		-71.0596
		-71.5283
		-71.8408
		-71.8408
		-71.6846
		-71.6846
		-71.0596
		-71.5283
		-71.0596
		-71.5283
		-71.8408
		-71.3721
		-71.3721
		-71.6846
		-71.5283
		-71.3721
		-71.3721
		-71.3721
		-71.6846
		-71.3721
		-71.6846
		-71.3721
		-71.5283
		-71.5283
		-71.8408
		-71.8408
		-71.6846
		-71.9971
		-71.6846
		-71.6846
		-71.5283
		-71.8408
		-71.8408
		-71.8408
		-71.8408
		-71.6846
		-71.6846
		-71.8408
		-71.5283
		-72.1533
		-71.2159
		-71.5283
		-71.6846
		-71.6846
		-71.3721
		-71.6846
		-71.6846
		-71.5283
		-71.0596
		-71.6846
		-71.5283
		-71.6846
		-71.3721
		-71.3721
		-71.0596
		-71.5283
		-71.2159
		-71.0596
		-71.3721
		-71.2159
		-71.5283
		-71.5283
		-71.3721
		-71.6846
		-71.8408
		-71.2159
		-72.1533
		-72.1533
		-70.9034
		-71.6846
		-71.3721
		-71.8408
		-71.9971
		-71.2159
		-71.8408
		-72.4658
		-72.1533
		-72.1533
		-71.9971
		-71.9971
		-71.9971
		-72.1533
		-72.1533
		-72.3096
		-71.3721
		-71.9971
		-72.9345
		-72.1533
		-72.1533
		-72.1533
		-72.3096
		-71.9971
		-72.3096
		-71.9971
		-71.9971
		-71.9971
		-72.4658
		-71.9971
		-72.1533
		-71.9971
		-72.1533
		-72.3096
		-72.4658
		-72.3096
		-72.1533
		-71.8408
		-71.6846
		-72.3096
		-71.8408
		-71.9971
		-72.1533
		-71.9971
		-72.3096
		-72.1533
		-72.4658
		-72.1533
		-72.1533
		-72.1533
		-71.8408
		-72.1533
		-72.4658
		-72.1533
		-72.4658
		-72.1533
		-71.9971
		-71.9971
		-71.9971
		-71.8408
		-72.1533
		-71.9971
		-71.6846
		-72.4658
		-71.6846
		-72.1533
		-72.1533
		-72.1533
		-71.6846
		-71.9971
		-72.1533
		-72.1533
		-72.1533
		-72.1533
		-72.3096
		-72.3096
		-71.9971
		-72.1533
		-72.1533
		-72.1533
		-72.1533
		-71.9971
		-72.3096
		-71.9971
		-71.9971
		-72.3096
		-71.9971
		-71.9971
		-71.9971
		-72.1533
		-72.3096
		-71.9971
		-71.9971
		-71.8408
		-71.3721
		-71.8408
		-71.5283
		-71.8408
		-71.8408
		-71.8408
		-71.5283
		-71.5283
		-71.3721
		-71.6846
		-71.5283
		-71.8408
		-71.5283
		-71.5283
		-71.5283
		-71.6846
		-71.6846
		-71.8408
		-71.3721
		-71.8408
		-71.8408
		-71.6846
		-71.6846
		-71.3721
		-71.6846
		-71.5283
		-71.5283
		-71.5283
		-71.5283
		-71.6846
		-71.0596
		-71.8408
		-71.8408
		-71.5283
		-71.5283
		-71.5283
		-71.8408
		-71.5283
		-71.5283
		-71.6846
		-71.3721
		-71.3721
		-71.3721
		-71.3721
		-71.5283
		-71.3721
		-71.8408
		-71.0596
		-70.9034
		-71.3721
		-71.3721
		-70.9034
		-71.0596
		-71.2159
		-71.5283
		-71.3721
		-71.8408
		-71.5283
		-71.3721
		-71.0596
		-71.5283
		-71.2159
		-71.0596
		-71.2159
		-71.3721
		-71.5283
		-71.5283
		-71.6846
		-71.5283
		-71.5283
		-71.3721
		-71.5283
		-71.5283
		-71.5283
		-71.5283
		-71.5283
		-71.8408
		-71.8408
		-71.3721
		-71.2159
		-71.8408
		-71.3721
		-71.2159
		-71.5283
		-71.3721
		-71.5283
		-70.7471
		-71.3721
		-71.2159
		-71.3721
		-70.9034
		-71.0596
		-71.2159
		-71.2159
		-70.9034
		-71.0596
		-71.5283
		-70.7471
		-70.5909
		-70.5909
		-70.9034
		-70.5909
		-70.9034
		-69.8097
		-70.5909
		-70.2784
		-69.9659
		-69.9659
		-70.1222
		-69.8097
		-69.6534
		-69.4972
		-69.8097
		-69.9659
		-70.1222
		-69.1847
		-69.1847
		-68.8722
		-69.4972
		-69.341
		-69.1847
		-68.8722
		-69.341
		-69.4972
		-69.6534
		-69.0285
		-69.6534
		-69.6534
		-68.2473
		-69.6534
		-68.716
		-69.6534
		-69.341
		-69.0285
		-69.0285
		-68.8722
		-69.1847
		-69.6534
		-69.4972
		-69.6534
		-70.4346
		-69.6534
		-69.8097
		-70.1222
		-69.8097
		-69.341
		-69.9659
		-70.4346
		-69.9659
		-70.1222
		-70.1222
		-69.8097
		-70.1222
		-69.8097
		-70.5909
		-70.5909
		-70.4346
		-70.4346
		-70.9034
		-70.7471
		-70.1222
		-70.1222
		-70.9034
		-70.9034
		-70.1222
		-70.7471
		-70.9034
		-70.7471
		-70.4346
		-71.0596
		-70.5909
		-70.7471
		-70.7471
		-70.9034
		-70.4346
		-70.7471
		-70.5909
		-70.4346
		-70.7471
		-70.7471
		-70.7471
		-70.1222
		-70.7471
		-70.4346
		-70.7471
		-70.5909
		-70.7471
		-70.7471
		-70.7471
		-70.2784
		-70.5909
		-70.5909
		-70.9034
		-70.2784
		-70.4346
		-70.5909
		-70.5909
		-70.2784
		-70.7471
		-70.4346
		-70.4346
		-70.2784
		-70.5909
		-70.7471
		-70.9034
		-70.9034
		-70.5909
		-70.7471
		-70.7471
		-70.5909
		-70.2784
		-70.4346
		-71.2159
		-70.7471
		-71.0596
		-70.4346
		-71.0596
		-70.9034
		-71.0596
		-71.2159
		-70.5909
		-70.7471
		-70.9034
		-70.9034
		-70.7471
		-70.9034
		-71.3721
		-70.7471
		-71.2159
		-70.7471
		-70.9034
		-70.9034
		-71.0596
		-70.9034
		-71.0596
		-70.4346
		-71.0596
		-71.0596
		-71.5283
		-70.7471
		-71.0596
		-70.7471
		-70.7471
		-70.9034
		-70.5909
		-70.7471
		-70.9034
		-70.4346
		-71.0596
		-70.5909
		-70.7471
		-70.9034
		-70.4346
		-70.7471
		-71.0596
		-70.7471
		-70.7471
		-70.4346
		-70.9034
		-70.7471
		-70.7471
		-70.9034
		-70.7471
		-70.7471
		-71.3721
		-70.7471
		-70.9034
		-70.7471
		-70.7471
		-70.5909
		-71.0596
		-71.2159
		-70.9034
		-71.0596
		-71.2159
		-70.7471
		-70.7471
		-70.7471
		-70.4346
		-70.7471
		-70.5909
		-70.4346
		-70.9034
		-70.5909
		-70.2784
		-70.9034
		-70.4346
		-70.5909
		-70.4346
		-70.7471
		-70.4346
		-70.1222
		-70.4346
		-70.9034
		-70.2784
		-70.1222
		-70.4346
		-70.1222
		-70.1222
		-70.4346
		-70.5909
		-69.8097
		-69.9659
		-70.9034
		-70.1222
		-70.2784
		-69.9659
		-69.8097
		-70.5909
		-69.8097
		-70.4346
		-70.7471
		-70.7471
		-71.0596
		-70.5909
		-70.1222
		-69.8097
		-70.1222
		-71.0596
		-70.9034
		-70.9034
		-70.9034
		-70.9034
		-70.7471
		-70.2784
		-69.9659
		-70.7471
		-71.3721
		-70.4346
		-70.9034
		-71.0596
		-70.7471
		-70.9034
		-71.5283
		-70.4346
		-71.0596
		-71.0596
		-70.2784
		-71.3721
		-71.5283
		-71.3721
		-71.5283
		-71.2159
		-71.3721
		-71.0596
		-70.7471
		-71.5283
		-71.5283
		-70.9034
		-71.2159
		-71.3721
		-71.3721
		-71.0596
		-71.0596
		-70.5909
		-70.9034
		-71.2159
		-71.0596
		-70.7471
		-70.9034
		-71.5283
		-71.2159
		-70.5909
		-70.9034
		-71.2159
		-71.0596
		-71.3721
		-71.0596
		-70.4346
		-71.2159
		-71.3721
		-70.9034
		-71.2159
		-71.2159
		-71.3721
		-71.3721
		-71.5283
		-71.0596
		-71.5283
		-71.5283
		-71.3721
		-71.6846
		-71.6846
		-72.1533
		-71.8408
		-71.9971
		-71.3721
		-71.8408
		-71.6846
		-71.9971
		-71.8408
		-72.1533
		-71.9971
		-71.6846
		-72.1533
		-71.9971
		-72.1533
		-71.8408
		-71.8408
		-71.9971
		-71.9971
		-71.6846
		-71.8408
		-71.6846
		-71.9971
		-71.9971
		-71.8408
		-71.8408
		-71.9971
		-71.8408
		-71.8408
		-71.6846
		-71.9971
		-72.1533
		-72.1533
		-71.6846
		-72.1533
		-71.8408
		-71.6846
		-71.5283
		-71.5283
		-71.9971
		-71.9971
		-71.8408
		-71.2159
		-71.6846
		-71.8408
		-71.2159
		-71.5283
		-71.3721
		-71.6846
		-71.5283
		-71.6846
		-71.5283
		-71.3721
		-71.5283
		-71.6846
		-71.0596
		-71.9971
		-71.5283
		-71.5283
		-71.5283
		-71.2159
		-71.8408
		-71.5283
		-71.2159
		-71.3721
		-71.6846
		-71.0596
		-71.3721
		-71.3721
		-70.9034
		-71.0596
		-70.5909
		-71.2159
		-71.0596
		-71.3721
		-70.9034
		-71.3721
		-70.9034
		-71.0596
		-70.7471
		-71.3721
		-70.7471
		-71.0596
		-71.2159
		-70.7471
		-70.9034
		-70.9034
		-71.0596
		-71.0596
		-71.0596
		-70.9034
		-71.2159
		-70.5909
		-71.2159
		-70.7471
		-70.9034
		-71.0596
		-70.7471
		-71.0596
		-71.0596
		-70.5909
		-70.9034
		-70.5909
		-70.2784
		-70.9034
		-70.4346
		-70.4346
		-70.5909
		-70.5909
		-70.5909
		-70.4346
		-70.5909
		-70.5909
		-70.9034
		-70.2784
		-70.2784
		-70.5909
		-70.5909
		-70.7471
		-70.1222
		-70.7471
		-70.5909
		-70.9034
		-71.2159
		-70.5909
		-70.4346
		-69.9659
		-70.1222
		-70.9034
		-71.2159
		-70.4346
		-69.8097
		-70.1222
		-70.1222
		-70.4346
		-71.2159
		-70.9034
		-70.7471
		-70.4346
		-70.2784
		-69.9659
		-70.7471
		-70.1222
		-70.5909
		-71.0596
		-71.3721
		-71.2159
		-70.5909
		-71.3721
		-70.9034
		-71.0596
		-71.5283
		-71.5283
		-70.9034
		-71.5283
		-71.0596
		-71.3721
		-71.6846
		-70.7471
		-71.0596
		-71.2159
		-70.7471
		-70.5909
		-70.4346
		-71.2159
		-70.7471
		-71.2159
		-70.7471
		-69.9659
		-70.7471
		-70.4346
		-70.4346
		-70.4346
		-70.4346
		-70.5909
		-70.7471
		-70.4346
		-70.2784
		-70.2784
		-70.9034
		-70.5909
		-70.1222
		-70.4346
		-70.5909
		-70.5909
		-70.5909
		-70.9034
		-70.1222
		-70.2784
		-70.9034
		-70.5909
		-70.1222
		-70.1222
		-70.4346
		-70.2784
		-70.4346
		-70.7471
		-70.7471
		-70.5909
		-70.7471
		-70.7471
		-70.2784
		-70.7471
		-70.9034
		-71.0596
		-70.7471
		-70.7471
		-71.2159
		-70.9034
		-71.0596
		-70.5909
		-70.7471
		-70.5909
		-70.7471
		-70.9034
		-71.0596
		-70.9034
		-71.0596
		-71.0596
		-70.9034
		-70.9034
		-70.9034
		-71.0596
		-70.9034
		-71.0596
		-71.0596
		-71.2159
		-71.0596
		-71.3721
		-70.7471
		-71.0596
		-71.2159
		-71.3721
		-70.9034
		-71.2159
		-70.9034
		-71.0596
		-70.9034
		-70.9034
		-70.9034
		-70.5909
		-71.0596
		-71.3721
		-70.7471
		-70.5909
		-70.5909
		-70.5909
		-70.9034
		-70.7471
		-71.3721
		-70.9034
		-70.5909
		-70.5909
		-70.9034
		-70.7471
		-70.9034
		-70.7471
		-70.7471
		-70.9034
		-70.1222
		-70.5909
		-70.5909
		-70.5909
		-70.2784
		-70.9034
		-70.5909
		-70.7471
		-70.9034
		-70.4346
		-70.9034
		-70.5909
		-70.2784
		-70.2784
		-71.0596
		-70.1222
		-70.9034
		-70.7471
		-70.9034
		-70.7471
		-71.2159
		-70.4346
		-70.9034
		-70.7471
		-70.9034
		-70.9034
		-70.7471
		-70.9034
		-70.9034
		-70.5909
		-70.7471
		-71.0596
		-70.7471
		-70.9034
		-70.9034
		-70.5909
		-71.0596
		-70.9034
		-70.5909
		-70.4346
		-70.7471
		-71.0596
		-70.9034
		-70.9034
		-70.7471
		-70.7471
		-71.0596
		-71.0596
		-70.9034
		-71.0596
		-70.9034
		-70.9034
		-70.9034
		-71.0596
		-71.0596
		-71.0596
		-71.0596
		-71.0596
		-71.2159
		-70.9034
		-71.0596
		-71.2159
		-71.0596
		-71.2159
		-71.3721
		-70.9034
		-71.2159
		-71.3721
		-71.0596
		-71.2159
		-71.0596
		-71.3721
		-71.0596
		-71.5283
		-71.2159
		-71.3721
		-71.2159
		-71.0596
		-70.5909
		-70.4346
		-70.9034
		-71.5283
		-71.5283
		-71.0596
		-71.2159
		-70.9034
		-70.5909
		-70.4346
		-71.0596
		-71.3721
		-70.9034
		-70.9034
		-71.2159
		-70.5909
		-71.3721
		-70.4346
		-71.5283
		-71.2159
		-71.0596
		-70.9034
		-71.5283
		-70.9034
		-71.5283
		-71.2159
		-71.0596
		-71.3721
		-70.9034
		-71.2159
		-71.2159
		-71.5283
		-70.9034
		-71.2159
		-71.5283
		-71.0596
		-70.4346
		-71.0596
		-71.3721
		-71.3721
		-71.2159
		-71.5283
		-71.2159
		-71.0596
		-71.3721
		-71.0596
		-71.3721
		-71.0596
		-71.5283
		-71.2159
		-71.0596
		-71.0596
		-71.6846
		-71.5283
		-71.2159
		-71.3721
		-71.3721
		-71.0596
		-71.5283
		-71.3721
		-71.2159
		-71.2159
		-71.2159
		-70.7471
		-71.5283
		-70.9034
		-71.3721
		-71.2159
		-70.9034
		-71.2159
		-71.3721
		-71.5283
		-71.2159
		-71.5283
		-71.2159
		-71.3721
		-71.0596
		-71.3721
		-71.3721
		-71.5283
		-71.5283
		-71.3721
		-71.8408
		-71.3721
		-71.3721
		-71.6846
		-72.1533
		-71.3721
		-71.5283
		-71.2159
		-71.5283
		-71.3721
		-71.5283
		-71.3721
		-71.5283
		-71.6846
		-71.6846
		-71.6846
		-71.3721
		-71.6846
		-71.9971
		-71.6846
		-71.6846
		-71.5283
		-71.5283
		-71.6846
		-71.6846
		-71.9971
		-71.8408
		-71.9971
		-72.1533
		-71.5283
		-71.6846
		-71.8408
		-71.6846
		-71.6846
		-71.8408
		-71.6846
		-72.1533
		-71.6846
		-71.8408
		-71.6846
		-71.5283
		-71.8408
		-71.9971
		-71.9971
		-71.8408
		-71.8408
		-71.5283
		-71.6846
		-71.6846
		-71.6846
		-71.8408
		-71.6846
		-71.9971
		-72.1533
		-71.6846
		-72.1533
		-72.1533
		-71.5283
		-71.6846
		-71.8408
		-71.6846
		-71.8408
		-71.6846
		-71.9971
		-71.8408
		-71.6846
		-71.9971
		-71.6846
		-71.9971
		-71.9971
		-71.6846
		-71.8408
		-71.3721
		-71.8408
		-71.9971
		-71.6846
		-71.8408
		-71.8408
		-71.8408
		-71.8408
		-71.9971
		-72.3096
		-71.5283
		-72.1533
		-71.8408
		-71.8408
		-71.9971
		-72.1533
		-71.9971
		-71.6846
		-71.8408
		-71.8408
		-71.9971
		-71.5283
		-71.9971
		-72.7783
		-72.1533
		-71.3721
		-71.6846
		-72.1533
		-71.9971
		-71.8408
		-71.6846
		-72.1533
		-71.9971
		-71.9971
		-71.5283
		-72.1533
		-71.5283
		-71.6846
		-71.8408
		-71.9971
		-72.4658
		-71.6846
		-70.9034
		-71.8408
		-71.6846
		-71.6846
		-71.3721
		-70.7471
		-71.5283
		-71.9971
		-71.5283
		-71.3721
[truncated: 159,618 more rows]
