# Supplementary material for: A Synaptic Mechanism for Temporal Filtering of Visual Signals
Source: PLoS Biol. 2014 Oct 21;12(10):e1001972. doi: 10.1371/journal.pbio.1001972 (PMC4205119; doi:10.1371/journal.pbio.1001972)
Supplement: Data S1 — All raw data files as well as averages and statistical parameters presented in the manuscript. Formats provided include raw-text (Ascii) and Excel (xls). In addition, we provide the original Igor-Pro files (Wavemetrics), which contain both the raw data and the original figure formatting. Data referring to particular panels are located in the respective folders. For any further information, please contact Tom Baden at thomas.baden@uni-tuebingen.de. (ZIP) [file pbio.1001972.s009.zip › fig3/Fig3F/Calcium_Large1.txt]

Calcium_Large1
0.1
0.10421349
0.10136928
0.096711963
0.091185696
0.09298335
0.09667407
0.098230481
0.096173182
0.094696455
0.092668049
0.0929536
0.09421514
0.095528103
0.092490785
0.087291226
0.084919088
0.086558893
0.0827507
0.078150578
0.078399025
0.079150766
0.077794902
0.074808151
0.07536225
0.079731263
0.080856994
0.082575664
0.079583399
0.079958104
0.078123428
0.0776833
0.075336263
0.072787911
0.070148446
0.071529135
0.077500626
0.076597847
0.072412238
0.070605852
0.075021647
0.076718025
0.071698725
0.070248693
0.065882824
0.068827294
0.06617938
0.067586884
0.061359186
0.056190733
0.055230644
0.056367274
0.063449696
0.068455361
0.065897211
0.060331024
0.050141331
0.055592138
0.05972125
0.064844966
0.069188751
0.068072043
0.069426656
0.060658935
0.058456767
0.056999262
0.060014386
0.053901788
0.053684536
0.048988156
0.044888999
0.042341016
0.041762386
0.052635472
0.05742953
0.057203945
0.055561293
0.05050182
0.050872732
0.046510536
0.046912424
0.046058264
0.05596026
0.052657325
0.055841934
0.044919584
0.049980965
0.045710009
0.049422156
0.04513577
0.048319269
0.045654457
0.051370014
0.054262061
0.057564966
0.053300492
0.048008732
0.049011879
0.050287377
0.052098993
0.04649765
0.041559178
0.035983562
0.039869841
0.04294889
0.043820884
0.039202027
0.036367372
0.043710746
0.047014989
0.052554328
0.045870472
0.04022688
0.034171104
0.038563993
0.04416395
0.042720158
0.039438777
0.037614141
0.036772236
0.0372869
0.037927825
0.041545071
0.040681604
0.040851194
0.040101606
0.041100968
0.037573807
0.035304174
0.030964999
0.031526074
0.038797449
0.040585306
0.041815739
0.035041019
0.034464717
0.036022112
0.032833174
0.028853549
0.025870098
0.030977158
0.034631759
0.03629569
0.033847749
0.033632696
0.03450188
0.035341792
0.037248433
0.033242226
0.037625201
0.038730238
0.039710365
0.033194147
0.032901704
0.033777989
0.035295092
0.027386783
0.022727383
0.017276792
0.055902369
0.09479221
0.12653287
0.11217596
0.092869326
0.082311779
0.072926641
0.066944703
0.063291781
0.064939424
0.063676871
0.065810308
0.061250839
0.065124266
0.051969148
0.057197321
0.053602692
0.064288661
0.060862899
0.062624678
0.054486267
0.056243513
0.055771299
0.061558489
0.057856221
0.050779391
0.050490748
0.050079267
0.054456852
0.054845389
0.060826801
0.05815525
0.052884914
0.047602706
0.050719593
0.054843687
0.058303453
0.055561129
0.051681049
0.051133774
0.048858859
0.052190784
0.047654457
0.050883271
0.0409058
0.044412713
0.042342681
0.052727524
0.055261392
0.059050202
0.057658575
0.050821401
0.044926532
0.042755716
0.044377156
0.049926776
0.054216679
0.052749258
0.050192703
0.048499588
0.045406543
0.046322625
0.046391431
0.051147889
0.04717622
0.045191165
0.04651222
0.047784407
0.047589563
0.045128148
0.046106689
0.04030611
0.038121454
0.041750334
0.047449116
0.048592474
0.038583782
0.035699159
0.035323076
0.043998905
0.046782952
0.043556802
0.039751548
0.037336297
0.041801315
0.044311184
0.043422006
0.042061482
0.043360617
0.043987699
0.042955123
0.036461808
0.042135965
0.041837521
0.044055935
0.03994466
0.042016007
0.040616911
0.044199746
0.041985951
0.041498549
0.033318385
0.034530081
0.034068398
0.035094455
0.035367876
0.035929695
0.03475371
0.028105607
0.028057842
0.027719958
0.033464782
0.038368192
0.038633909
0.033356838
0.032018118
0.030564284
0.030254809
0.025791226
0.028378977
0.032940865
0.031667292
0.034149475
0.030733509
0.036322564
0.033727191
0.039736025
0.035548948
0.033441074
0.037090652
0.034800313
0.035973802
0.029364882
0.038249757
0.037096798
0.035046607
0.031779058
0.033417761
0.036014691
0.032162294
0.030268958
0.025113119
0.028484469
0.028023152
0.032448143
0.03059986
0.03032322
0.028339518
0.028281568
0.030952228
0.032090567
0.026174268
0.026006242
0.023732802
0.028705409
0.029420538
0.03126093
0.031253569
0.031801909
0.029090567
0.030786945
0.029811917
0.031055091
0.030095136
0.028653054
0.029740704
0.024066133
0.029503828
0.027481062
0.031805865
0.027110351
0.030511459
0.03021252
0.033375949
0.028180061
0.027417986
0.025997957
0.034304217
0.037422702
0.073684722
0.1117274
0.14913087
0.18364504
0.20293389
0.25548518
0.26137856
0.2680681
0.23081611
0.20564646
0.18547812
0.1771314
0.16685194
0.15869185
0.15530884
0.15255034
0.15151691
0.14819537
0.14388166
0.13938025
0.14270714
0.14456725
0.14285015
0.13842414
0.13994236
0.1456672
0.14792028
0.14330401
0.14399806
0.14081085
0.13850509
0.13730216
0.1330339
0.13359767
0.1238884
0.12694283
0.12545997
0.12725542
0.12039056
0.11972609
0.12269309
0.12152495
0.11694895
0.11387954
0.11538134
0.11550011
0.11456549
0.11018419
0.10900454
0.10722718
0.10280609
0.10591734
0.10652373
0.11093732
0.10493028
0.10318585
0.10324193
0.10314921
0.1004168
0.095518611
0.09875758
0.10020109
