# Supplementary material for: A Synaptic Mechanism for Temporal Filtering of Visual Signals
Source: PLoS Biol. 2014 Oct 21;12(10):e1001972. doi: 10.1371/journal.pbio.1001972 (PMC4205119; doi:10.1371/journal.pbio.1001972)
Supplement: Data S1 — All raw data files as well as averages and statistical parameters presented in the manuscript. Formats provided include raw-text (Ascii) and Excel (xls). In addition, we provide the original Igor-Pro files (Wavemetrics), which contain both the raw data and the original figure formatting. Data referring to particular panels are located in the respective folders. For any further information, please contact Tom Baden at thomas.baden@uni-tuebingen.de. (ZIP) [file pbio.1001972.s009.zip › fig3/Fig3F/Calcium_Large2.txt]

Calcium_Large2
0.1
0.10383925
0.096672341
0.10841687
0.10445798
0.12075319
0.11409006
0.12113665
0.1145492
0.10530881
0.097724967
0.090526141
0.098479994
0.098191425
0.091569558
0.087577157
0.087935299
0.10467661
0.10773831
0.10498212
0.10464225
0.093108162
0.11295789
0.1073233
0.10177875
0.078915946
0.064667135
0.076679282
0.082266726
0.089042276
0.084845401
0.081731774
0.074831113
0.080378212
0.081396282
0.08879301
0.079471238
0.078989357
0.075537212
0.086128742
0.085918583
0.10282836
0.1219329
0.19800472
0.23183496
0.23887518
0.20342761
0.24376599
0.26473659
0.27902535
0.22793202
0.2951332
0.3589125
0.44599888
0.41961896
0.36853892
0.32316706
0.3555108
0.41594189
0.43825787
0.40305355
0.35843715
0.40549701
0.45083767
0.49529546
0.45405459
0.42794985
0.43694293
0.50345224
0.52737284
0.51739544
0.45807907
0.43437922
0.46467572
0.53946346
0.57791305
0.56954777
0.519858
0.50221717
0.54876077
0.5934189
0.63435179
0.59255451
0.56690431
0.52858126
0.52522689
0.58510315
0.6455366
0.67964149
0.63749158
0.59955812
0.57559067
0.63107693
0.67691439
0.69926769
0.65072566
0.62655765
0.61538458
0.5902757
0.60249716
0.65140486
0.70891398
0.71616918
0.669761
0.64587724
0.6334874
0.697667
0.74214262
0.77532083
0.75203091
0.71351165
0.69259602
0.65624207
0.63789034
0.61958522
0.62467891
0.70047611
0.75313455
0.78589952
0.72169423
0.69368923
0.66176105
0.64989716
0.62550932
0.62065339
0.59628201
0.58157015
0.56046265
0.57185245
0.57377303
0.56521237
0.56595421
0.56084728
0.56534171
0.55127776
0.53591651
0.51976264
0.50460315
0.48938441
0.48021469
0.47314355
0.47124922
0.45804104
0.44801009
0.43753144
0.42813602
0.43391404
0.42972329
0.431849
0.42386124
0.42863101
0.43182331
0.42034554
0.41258568
0.40349326
0.40392619
0.40505755
0.40597349
0.39266726
0.38472873
0.37676761
0.39549559
0.38647312
0.38723838
0.37278187
0.37716597
0.36888045
0.36426598
0.35987422
0.36131561
0.35339665
0.34258679
0.33767256
0.34315261
0.34520742
0.33620912
0.32594451
0.31063801
0.2999804
0.29145807
0.29892614
0.3044354
0.31161305
0.2956368
0.28946492
0.27536839
0.27240452
0.26938459
0.2780647
0.29433915
0.30703744
0.29324958
0.28427383
0.27756193
0.29465017
0.28210557
0.28590563
0.27173772
0.28825063
0.27392432
0.27570674
0.26030287
0.25118536
0.24131715
0.24295367
0.2471647
0.26263976
0.26718748
0.27748722
0.25123608
0.24512437
0.2258489
0.24322942
0.2449979
0.24647097
0.23281486
0.22873265
0.21980476
0.22491238
0.22031181
0.23014331
0.22549121
0.22998379
0.23663785
0.23550013
0.22543705
0.20738024
0.1980833
0.20228729
0.21240762
0.21244821
0.21378589
0.20323907
0.20529069
0.20448604
0.21721874
0.2250773
0.2272837
0.22691604
0.20768297
0.20569886
0.19555578
0.20384723
0.19663973
0.19263069
0.19606647
0.2000744
0.20445141
0.19639501
0.18107459
0.18497559
0.17693813
0.18899314
0.18408528
0.18318121
0.18543367
0.18583603
0.20780915
0.19457658
0.1875886
0.1684408
0.17644639
0.17192492
0.17925827
0.17434745
0.16581598
0.16474165
0.17280492
0.19061536
0.17591017
0.16603492
0.16123101
0.15369001
0.14573233
0.14550075
0.16161223
0.16146453
0.16249262
0.16891712
0.18251221
0.1758233
0.16788386
0.16538458
0.17025691
0.16192333
0.15163615
0.15121856
0.17413178
0.17415506
0.17131953
0.16171692
0.16125943
0.16641125
0.16090751
0.1584235
0.15252697
0.15473565
0.15961416
0.1482287
0.1432513
0.15253527
0.15769918
0.15006815
0.14033355
0.14337268
0.15128163
0.15209568
0.15872601
0.157152
0.15913911
0.14383829
0.15070136
0.14437744
0.14912874
0.1453921
0.13597231
0.13732229
0.13645151
0.1414914
0.15539764
0.15269364
0.16763024
0.14185211
0.1353073
0.1254252
0.13829058
0.14631169
0.14559068
0.13897726
0.14128144
0.13692431
0.14066532
0.14264102
0.14276484
0.15057507
0.13862588
0.14840792
0.13910462
0.15369222
0.13889882
0.14068009
0.1358552
0.13745365
0.1397934
0.13671054
0.14291209
0.13630323
0.13584162
0.13527063
0.14121436
0.13532902
0.14150208
0.14821288
0.14896813
0.1390083
0.12933092
0.13182569
0.14074995
0.13537455
0.12642866
0.11767267
0.12720603
0.14653988
0.14523737
0.14411151
0.13473092
0.13619556
0.12107231
0.12083139
0.12202338
0.13084392
0.12033997
0.13363551
0.13115697
0.14227484
0.1271019
0.14235055
0.12574331
0.1234982
0.11814901
0.13026397
0.12071036
0.11158463
0.10656757
0.13268904
0.14486805
0.15573928
0.13805951
0.12197042
0.10611656
0.11498497
0.11562031
0.11737193
0.1088651
0.10860685
0.1103293
0.11595618
0.11803493
0.12363856
0.12083837
0.11620268
0.11985227
0.11742251
0.12548602
0.12076734
0.12671587
0.12823476
0.13367449
0.12820289
0.11512918
0.10710698
0.097757399
0.10600759
0.10682049
0.12857297
0.13320231
0.13081314
0.12494534
0.11881426
0.12446827
0.11453329
0.1108557
0.1146929
0.12861577
0.14168358
0.13718012
0.11265641
0.10821427
0.095642067
0.10553399
0.10731778
0.12874746
0.12434246
0.12237865
0.12238869
0.12412641
0.12209444
0.12066062
0.11813808
0.13174523
0.12179566
0.11876342
0.11791453
0.11220562
0.11762826
0.11091863
0.10832224
0.11310294
0.10488378
0.11361679
0.12287205
0.12511308
0.11906545
0.10684726
0.1089064
0.09821485
0.10132578
0.089081615
0.10831472
0.09594585
0.10952794
0.095499553
0.10923003
0.1081288
0.10836908
0.10619076
0.10447063
0.11623453
0.11947563
0.11307738
0.09329243
0.0953338
0.10020068
0.11406108
0.12465923
0.11132337
0.10875822
0.096903391
0.10552903
0.10030066
