# Supplementary material for: A Synaptic Mechanism for Temporal Filtering of Visual Signals
Source: PLoS Biol. 2014 Oct 21;12(10):e1001972. doi: 10.1371/journal.pbio.1001972 (PMC4205119; doi:10.1371/journal.pbio.1001972)
Supplement: Data S1 — All raw data files as well as averages and statistical parameters presented in the manuscript. Formats provided include raw-text (Ascii) and Excel (xls). In addition, we provide the original Igor-Pro files (Wavemetrics), which contain both the raw data and the original figure formatting. Data referring to particular panels are located in the respective folders. For any further information, please contact Tom Baden at thomas.baden@uni-tuebingen.de. (ZIP) [file pbio.1001972.s009.zip › fig3/Fig3F/Calcium_Small1.txt]

Calcium_Small1
0.1
0.13059759
0.13621046
0.13295443
0.1137456
0.11793555
0.1441334
0.16677673
0.172976
0.1774971
0.15057655
0.1495056
0.14113407
0.15532167
0.12464233
0.13681318
0.14600582
0.17933831
0.13868253
0.10850468
0.12069536
0.136342
0.13636591
0.11668829
0.11094301
0.14387628
0.17428729
0.17722306
0.12159295
0.094096221
0.096174709
0.10133924
0.091081724
0.076564111
0.11344306
0.13660739
0.19194269
0.17783853
0.17551017
0.14877138
0.17567125
0.17037058
0.15846637
0.11625689
0.087011017
0.10990168
0.1346388
0.17488274
0.16959788
0.16441482
0.14451948
0.12823382
0.15764326
0.15023299
0.12796818
0.098472029
0.081452608
0.10367876
0.11166513
0.14250757
0.19228613
0.2202266
0.22248672
0.16786034
0.13796005
0.15051396
0.16725142
0.14254336
0.12561552
0.12731434
0.12173735
0.09955699
0.063380904
0.083742484
0.11477041
0.11590622
0.10382457
0.086103596
0.085083783
0.056897901
0.074293837
0.086357124
0.12371477
0.097699232
0.11827032
0.10485345
0.10725893
0.084730811
0.10534343
0.11626413
0.14288522
0.13824286
0.15403531
0.12936413
0.12547973
0.096388206
0.099698544
0.096134447
0.10716549
0.08348193
0.062689163
0.073554389
0.072508849
0.10117242
0.11498593
0.1248124
0.1119945
0.051557548
0.082153589
0.078549042
0.13464849
0.10939912
0.092083231
0.072485268
0.086055323
0.11008966
0.11144677
0.10498909
0.1075985
0.063661262
0.067293309
0.088200063
0.12002966
0.095405273
0.078972556
0.099011175
0.12400043
0.084654301
0.046384584
0.054526858
0.081483915
0.10354859
0.08475136
0.086032681
0.064280182
0.05440421
0.065028772
0.037951697
0.023150643
0.0015772864
0.065555654
0.084333926
0.10955393
0.062551245
0.061726075
0.063481137
0.078131482
0.058384445
0.026470942
0.048221193
0.07513687
0.10105609
0.090570621
0.10203232
0.10693621
0.092592932
0.063910224
0.014892323
0.021832032
0.19978949
0.37235588
0.47508734
0.400792
0.32039025
0.27212426
0.21430349
0.18997124
0.19683269
0.21246709
0.20600057
0.17210518
0.13156889
0.10095156
0.046693694
0.042160418
0.046010513
0.087156683
0.086176381
0.11149929
0.088113897
0.10439714
0.09333317
0.096827134
0.07863196
0.060078647
0.067573145
0.058551822
0.062028587
0.10239449
0.11019349
0.10224533
0.050038483
0.035515293
0.064700961
0.084407635
0.10892996
0.090956233
0.066576548
0.052964274
0.023446126
0.059394628
0.048050322
0.046874918
-0.016705887
-0.0081490595
0.012777684
0.068489693
0.11396942
0.13024847
0.11241206
0.049497787
0.045239273
0.044933714
0.067500338
0.090498239
0.11167975
0.11233532
0.079095744
0.06027681
0.054207955
0.045819368
0.052045602
0.063077264
0.074343711
0.057858448
0.074215315
0.059904125
0.062764116
0.040268697
0.052590795
0.031274386
0.030000268
0.012883967
0.054597177
0.054217707
0.034392558
0.036210231
0.041765276
0.072390921
0.048257641
0.030147536
0.021586468
0.0093861055
0.043267023
0.06836848
0.081989981
0.05623557
0.070133835
0.084667183
0.074135214
0.018830543
0.0089226495
0.00037675948
0.021184025
0.030065482
0.066642091
0.073481373
0.068384022
0.045653839
0.018140202
0.0049406127
0.033702888
0.035975091
0.064190336
0.036036998
0.046132345
0.0035831467
0.0054087401
0.014573334
0.007311678
0.038150717
0.052121047
0.063374318
0.03030893
0.02377036
0.011847554
0.0098996442
0.027578382
0.072798379
0.090372525
0.090959571
0.064369731
0.039354216
0.0024830983
0.01984494
0.064119458
0.094106622
0.038102407
0.036488295
-0.036225744
0.0023888336
-0.033138685
0.047972281
0.042522375
0.035253592
0.01888301
0.0043844716
0.0069058524
-0.03027598
-0.017088855
-0.0041450276
0.0057865144
0.0042780922
0.0019105136
0.027217446
0.024198851
0.040998612
0.044909764
0.042175539
0.045176078
-0.0336143
-0.036859639
-0.080790348
-0.011729302
0.022468356
0.032788411
0.059436914
0.032623135
0.022579936
-0.0026323958
0.018045632
0.033113152
0.066217825
0.044255491
0.042401027
-0.021576347
0.0016244113
0.015575236
0.011677487
0.0066222982
0.024575485
0.06391193
0.070675753
0.04537756
0.016876793
0.0004437551
0.0012984559
0.020090653
0.20798846
0.39615154
0.57341242
0.71438116
0.77673084
0.98445112
0.94805682
0.94209749
0.7326777
0.60642219
0.47064376
0.40731251
0.32060042
0.26610282
0.22616205
0.19734235
0.18409067
0.15817402
0.1666135
0.17007214
0.18553469
0.17529763
0.15586768
0.13819814
0.14958188
0.15979254
0.17522036
0.14725283
0.15147376
0.11199374
0.09983816
0.11832075
0.10308376
0.12183335
0.080264658
0.096256718
0.091497973
0.11411233
0.099986784
0.10893226
0.1336184
0.14677081
0.11045603
0.054642592
0.046870016
0.075146161
0.10582899
0.11673729
0.078070238
0.047577795
0.04291172
0.077861927
0.086733781
0.082057483
0.051563479
0.043444086
0.070801117
0.10482042
0.083463244
0.053882953
0.057731349
0.10050159
