# Supplementary material for: A Synaptic Mechanism for Temporal Filtering of Visual Signals
Source: PLoS Biol. 2014 Oct 21;12(10):e1001972. doi: 10.1371/journal.pbio.1001972 (PMC4205119; doi:10.1371/journal.pbio.1001972)
Supplement: Data S1 — All raw data files as well as averages and statistical parameters presented in the manuscript. Formats provided include raw-text (Ascii) and Excel (xls). In addition, we provide the original Igor-Pro files (Wavemetrics), which contain both the raw data and the original figure formatting. Data referring to particular panels are located in the respective folders. For any further information, please contact Tom Baden at thomas.baden@uni-tuebingen.de. (ZIP) [file pbio.1001972.s009.zip › fig3/Fig3F/Calcium_Small2.txt]

Calcium_Small2
0.1
0.094592638
0.062926479
0.068802208
0.082163438
0.10759778
0.10019024
0.11313432
0.14024413
0.12528442
0.05810418
0.05164836
0.094555363
0.10883597
0.077673741
0.041947119
0.061321963
0.071540542
0.073216327
0.086344332
0.12945393
0.11490739
0.20672289
0.15671895
0.12849009
0.007013923
-0.030944103
0.0060804919
0.075136602
0.043116253
0.06195968
-0.019298406
-0.014970349
-0.074409209
-0.023971112
0.0047124387
0.034938559
-0.0088745076
-0.0080810506
0.014936669
0.031053035
0.086053088
0.1357073
0.53361952
0.69583088
0.75652504
0.5806942
0.80541903
0.90698755
0.8885873
0.58404815
0.89261991
1.1990042
1.5712429
1.396708
1.0653427
0.76726717
0.83234864
1.1145202
1.1848638
1.0139595
0.7792353
0.96377033
1.0956169
1.2234941
1.0043124
0.86539966
0.8788715
1.2009591
1.2508837
1.2050105
0.84521168
0.74434364
0.8601765
1.2070719
1.3472595
1.2501485
0.99181825
0.82106799
1.0246131
1.2076395
1.3959934
1.1595653
1.0179876
0.86194527
0.80637926
1.0492023
1.293895
1.4237474
1.2476411
1.0919338
1.0123905
1.2202518
1.3869894
1.4020931
1.135376
0.9724201
0.9484753
0.84633726
0.92918408
1.1883131
1.4484127
1.4020696
1.1256413
0.92775899
0.86977357
1.1814375
1.4306533
1.5991627
1.4400342
1.2476974
1.1156349
0.93126714
0.82119471
0.76193655
0.79792768
1.1803398
1.4587624
1.6232541
1.2960445
1.0611432
0.89335924
0.81793326
0.75104284
0.72587281
0.65365642
0.64309645
0.58978498
0.66090184
0.65574181
0.61759859
0.63205129
0.62352067
0.61710376
0.49159044
0.44530377
0.45015639
0.48118377
0.44783759
0.38781315
0.36159056
0.33792567
0.35548055
0.36529267
0.37365383
0.27091479
0.34115142
0.33380869
0.42937207
0.39680862
0.4475342
0.4325732
0.40801814
0.40211809
0.41700366
0.42341381
0.45540112
0.46716055
0.40882045
0.36218414
0.28203866
0.39080349
0.38843563
0.51606524
0.47254655
0.5145548
0.43687916
0.39835924
0.37958828
0.39494342
0.39649612
0.35282949
0.3535758
0.3615312
0.41695297
0.35035601
0.34639791
0.22474676
0.21489683
0.18680201
0.27805459
0.33246997
0.36960196
0.26873955
0.18366307
0.092858501
0.12959674
0.19277941
0.2544013
0.32609114
0.39774278
0.33296975
0.27040079
0.22801585
0.31523034
0.30259791
0.32298803
0.25767133
0.31052062
0.22928859
0.308815
0.27084443
0.27941304
0.19791603
0.24771328
0.2322374
0.30971903
0.27977052
0.35765362
0.2985436
0.27407143
0.18275508
0.20074096
0.27523068
0.2883262
0.26215747
0.23868945
0.17745531
0.19362666
0.16550164
0.30304661
0.28660423
0.28516698
0.23436278
0.2447066
0.22993027
0.18688284
0.1285336
0.12124589
0.1855776
0.22601014
0.26131567
0.17427935
0.16980718
0.19817829
0.28050512
0.34465161
0.34239262
0.3324267
0.25990945
0.20053013
0.19392571
0.21591891
0.24837072
0.27375051
0.24306768
0.25617376
0.20854014
0.20961528
0.13493058
0.20748822
0.19392544
0.22404015
0.16209833
0.12881796
0.17405382
0.19773561
0.27851775
0.20766315
0.11860627
0.086394444
0.10868741
0.16272222
0.17572898
0.18574224
0.098862074
0.13630354
0.18147358
0.27977556
0.18743071
0.16627672
0.19147925
0.16038641
0.08350309
0.077521414
0.1506099
0.14102739
0.14432937
0.1890583
0.23491733
0.26213786
0.22410032
0.25311714
0.21788888
0.16593693
0.12213954
0.14886083
0.28126386
0.26084417
0.16400915
0.16110161
0.19762215
0.27017367
0.1938903
0.18971474
0.17239241
0.21180058
0.2283408
0.19395286
0.19974181
0.2525706
0.2503686
0.1731768
0.12515952
0.20860034
0.242166
0.2229431
0.2093997
0.17217085
0.17785667
0.11972826
0.18271618
0.17728402
0.176672
0.14942218
0.088264965
0.14407042
0.14751345
0.17037886
0.21485534
0.17504802
0.29205549
0.12142392
0.16642654
0.089545362
0.20248181
0.19575457
0.16006728
0.15097985
0.19898908
0.2131651
0.20612985
0.16878788
0.12628201
0.17034544
0.17885335
0.26390883
0.20421693
0.22422975
0.14806975
0.16848125
0.15814291
0.16991144
0.19681993
0.21144021
0.27500713
0.24242343
0.20980641
0.18122649
0.20998743
0.19227672
0.23678766
0.28213325
0.2866106
0.18923534
0.15212531
0.10710195
0.17391111
0.08878918
0.13169518
0.10364968
0.15905878
0.19156757
0.23620676
0.2236262
0.20167096
0.18582463
0.16052528
0.13614944
0.17392004
0.19445005
0.21063493
0.24912472
0.23581527
0.2439516
0.13478249
0.19843347
0.13203797
0.16668442
0.16870841
0.26155853
0.21343625
0.079714581
0.014586074
0.13218151
0.28360885
0.31299922
0.2497267
0.15767421
0.12932824
0.15508698
0.18758039
0.1504564
0.095538907
0.083436914
0.1262228
0.1559611
0.18466105
0.19219756
0.16355039
0.11780513
0.19119808
0.17918201
0.23901869
0.19879052
0.24720921
0.2056036
0.24388768
0.21013886
0.15624359
0.065904193
0.053745907
0.070777655
0.081978582
0.15604571
0.20749992
0.2114282
0.17381695
0.13503374
0.16254061
0.12511288
0.10146663
0.11033512
0.19334497
0.28744116
0.26998094
0.18770859
0.14562654
0.079907499
0.081101879
0.10712661
0.24390152
0.25274056
0.22806466
0.19747475
0.17639711
0.17976747
0.1347491
0.12727416
0.15984936
0.18638828
0.20047286
0.23204447
0.16297618
0.17935883
0.14983945
0.18048128
0.20336437
0.14341061
0.1481715
0.24596912
0.31440687
0.2902194
0.13036914
0.1168283
0.067262203
0.11540536
0.043262806
0.094960079
0.057696737
0.10998298
0.11389104
0.15268001
0.16740113
0.15974329
0.15725119
0.14105241
0.17542645
0.21976303
0.21358261
0.12250689
0.059220709
0.038036246
0.12590411
0.26605108
0.19952732
0.14311799
0.022962688
0.098656699
0.10038207
