# Supplementary material for: A Synaptic Mechanism for Temporal Filtering of Visual Signals
Source: PLoS Biol. 2014 Oct 21;12(10):e1001972. doi: 10.1371/journal.pbio.1001972 (PMC4205119; doi:10.1371/journal.pbio.1001972)
Supplement: Data S1 — All raw data files as well as averages and statistical parameters presented in the manuscript. Formats provided include raw-text (Ascii) and Excel (xls). In addition, we provide the original Igor-Pro files (Wavemetrics), which contain both the raw data and the original figure formatting. Data referring to particular panels are located in the respective folders. For any further information, please contact Tom Baden at thomas.baden@uni-tuebingen.de. (ZIP) [file pbio.1001972.s009.zip › fig3/Fig3F/Ephys1.txt]

Ephys1
-69.028465
-69.965919
-69.653435
-69.653435
-69.497192
-69.184708
-69.653435
-69.184708
-69.184708
-69.184708
-69.34095
-69.653435
-69.653435
-69.184708
-69.028465
-69.184708
-69.653435
-69.34095
-69.34095
-69.34095
-68.872223
-69.34095
-69.028465
-68.872223
-69.34095
-68.872223
-69.184708
-69.184708
-68.715981
-69.497192
-69.184708
-69.34095
-69.497192
-69.028465
-68.872223
-68.872223
-68.872223
-69.184708
-69.028465
-69.34095
-69.028465
-68.872223
-68.872223
-68.403496
-68.559738
-68.872223
-68.872223
-68.403496
-69.497192
-69.028465
-68.403496
-68.403496
-69.34095
-69.34095
-69.028465
-68.715981
-68.715981
-69.184708
-68.872223
-68.715981
-69.653435
-68.715981
-68.247253
-68.872223
-68.872223
-68.247253
-69.34095
-68.247253
-69.34095
-69.34095
-68.559738
-69.028465
-69.184708
-69.028465
-68.403496
-68.872223
-69.028465
-68.715981
-68.559738
-68.559738
-69.653435
-68.872223
-68.872223
-69.028465
-69.028465
-69.028465
-69.497192
-68.872223
-69.497192
-69.497192
-69.028465
-69.184708
-68.872223
-69.34095
-69.497192
-69.028465
-69.497192
-69.184708
-69.34095
-69.184708
-69.965919
-69.184708
-69.184708
-69.497192
-69.497192
-69.809677
-69.34095
-69.184708
-69.34095
-69.497192
-69.965919
-69.809677
-69.809677
-69.497192
-69.184708
-69.809677
-69.028465
-69.965919
-69.809677
-69.809677
-69.809677
-69.809677
-69.653435
-69.809677
-69.965919
-69.965919
-69.965919
-69.809677
-70.278404
-70.278404
-69.809677
-69.965919
-70.122162
-69.965919
-70.434647
-70.122162
-69.809677
-70.747131
-69.965919
-70.122162
-70.122162
-70.122162
-70.122162
-70.278404
-70.278404
-69.965919
-70.278404
-70.122162
-70.590889
-70.434647
-70.122162
-70.590889
-70.278404
-70.122162
-70.278404
-70.278404
-70.122162
-70.278404
-70.747131
-70.122162
-70.590889
-70.122162
-70.590889
-70.903374
-70.278404
-70.278404
-70.278404
-70.434647
-70.278404
-70.747131
-70.122162
-70.278404
-70.434647
-70.434647
-69.965919
-70.278404
-70.278404
-69.965919
-70.122162
-70.278404
-70.122162
-70.122162
-70.434647
-70.278404
-70.122162
-70.122162
-69.809677
-70.278404
-70.122162
-70.278404
-69.965919
-70.747131
-70.122162
-70.122162
-70.434647
-69.809677
-70.434647
-69.965919
-70.122162
-70.434647
-69.965919
-70.122162
-69.965919
-69.809677
-70.122162
-70.278404
-69.965919
-70.278404
-70.122162
-70.278404
-70.434647
-69.809677
-70.122162
-70.434647
-70.122162
-69.965919
-69.653435
-70.122162
-70.278404
-69.497192
-69.653435
-70.122162
-69.809677
-70.122162
-70.278404
-69.653435
-70.278404
-69.653435
-70.122162
-69.809677
-69.653435
-70.122162
-70.122162
-69.497192
-69.965919
-69.653435
-69.965919
-70.122162
-69.653435
-69.184708
-69.653435
-69.809677
-69.653435
-69.184708
-69.34095
-69.653435
-69.653435
-69.965919
-70.278404
-69.497192
-68.559738
-69.653435
-69.653435
-69.028465
-68.715981
-69.653435
-69.184708
-69.809677
-69.653435
-69.497192
-69.497192
-69.653435
-68.403496
-68.872223
-69.184708
-69.809677
-68.715981
-69.34095
-69.34095
-69.184708
-69.028465
-69.497192
-69.497192
-69.028465
-69.653435
-69.34095
-69.34095
-69.497192
-69.809677
-69.497192
-69.497192
-69.184708
-69.184708
-68.872223
-69.184708
-69.809677
-69.34095
-69.497192
-69.965919
-69.809677
-69.028465
-69.653435
-69.34095
-69.965919
-69.497192
-68.872223
-69.184708
-69.34095
-69.497192
-69.809677
-69.809677
-69.34095
-69.809677
-69.965919
-69.653435
-69.965919
-69.653435
-69.965919
-69.809677
-69.653435
-69.965919
-69.965919
-69.653435
-69.497192
-69.809677
-70.122162
-69.497192
-69.965919
-69.965919
-69.653435
-69.965919
-69.965919
-70.122162
-69.653435
-69.965919
-70.278404
-69.809677
-69.497192
-69.809677
-69.653435
-70.122162
-69.497192
-70.278404
-70.122162
-70.122162
-69.965919
-69.653435
-69.809677
-70.122162
-69.809677
-69.809677
-70.434647
-69.965919
-69.809677
-70.590889
-69.965919
-70.278404
-70.122162
-70.122162
-70.434647
-70.278404
-70.122162
-70.122162
-69.809677
-69.809677
-70.122162
-69.809677
-69.809677
-70.590889
-70.122162
-70.122162
-70.278404
-70.122162
-70.278404
-69.965919
-70.278404
-70.122162
-69.965919
-70.122162
-69.965919
-70.434647
-70.278404
-70.122162
-70.122162
-69.809677
-70.278404
-70.122162
-69.809677
-70.278404
-70.122162
-70.434647
-70.122162
-70.278404
-69.653435
-70.122162
-70.122162
-70.278404
-69.809677
-70.747131
-69.965919
-70.122162
-70.122162
-69.653435
-69.965919
-70.122162
-70.122162
-69.653435
-70.278404
-69.965919
-70.278404
-69.809677
-70.122162
-69.965919
-69.809677
-69.965919
-69.497192
-69.965919
-69.653435
-69.965919
-69.965919
-69.653435
-69.497192
-69.965919
-69.809677
-69.809677
-69.653435
-69.653435
-69.653435
-69.809677
-69.184708
-69.965919
-69.497192
-69.809677
-69.809677
-69.497192
-70.122162
-69.497192
-69.653435
-69.184708
-69.809677
-69.653435
-69.34095
-69.184708
-69.653435
-69.184708
-69.653435
-68.872223
-69.653435
-69.184708
-69.184708
-69.653435
-69.184708
-69.34095
-69.34095
-69.34095
-69.653435
-69.184708
-68.715981
-69.653435
-69.184708
-69.184708
-68.559738
-69.184708
-69.34095
-68.872223
-68.559738
-69.653435
-69.653435
-68.872223
-69.184708
-69.028465
-68.715981
-69.653435
-69.184708
-69.653435
-69.653435
-69.497192
-68.715981
-69.653435
-69.184708
-69.028465
-69.653435
-69.184708
-69.34095
-69.497192
-69.653435
-69.497192
-69.497192
-69.184708
-69.028465
-68.872223
-69.653435
-69.34095
-69.028465
-69.028465
-69.497192
-69.653435
-69.653435
-69.497192
-69.184708
-69.497192
-69.497192
-68.715981
-69.653435
-69.184708
-69.653435
-69.34095
-69.653435
-69.028465
-69.34095
-69.184708
-68.872223
-69.809677
-69.34095
-69.497192
-69.184708
-69.653435
-69.497192
-69.653435
-69.34095
-69.497192
-69.809677
-69.497192
-69.809677
-69.184708
-69.653435
-69.653435
-69.497192
-69.809677
-69.653435
-69.965919
-69.34095
-69.965919
-69.809677
-69.653435
-69.653435
-69.184708
-69.965919
-69.653435
-69.809677
-70.278404
-69.809677
-69.965919
-69.497192
-69.809677
-69.497192
-69.497192
-69.809677
-69.497192
-69.653435
-69.653435
-69.34095
-69.965919
-69.497192
-69.653435
-69.809677
-69.497192
-69.965919
-69.965919
-69.497192
-69.653435
-69.809677
-69.497192
-70.122162
-69.653435
-69.809677
-69.653435
-69.653435
-69.809677
-69.497192
-69.809677
-69.965919
-69.653435
-70.122162
-69.809677
-69.497192
-69.809677
-69.653435
-70.278404
-69.497192
-69.809677
-69.497192
-69.809677
-69.184708
-69.965919
-69.965919
-69.497192
-69.497192
-70.278404
-69.028465
-69.34095
-69.184708
-69.809677
-69.028465
-69.965919
-69.653435
-69.653435
-69.34095
-69.809677
-69.34095
-69.497192
-69.34095
-69.653435
-69.497192
-69.184708
-69.653435
-69.965919
-69.184708
-69.653435
-69.653435
-68.872223
-69.184708
-69.184708
-69.653435
-69.497192
-69.809677
-69.34095
-69.497192
-69.34095
-69.34095
-69.497192
-69.34095
-69.497192
-69.184708
-69.653435
-69.028465
-69.34095
-69.653435
-69.497192
-69.028465
-69.34095
-69.653435
-68.872223
-69.34095
-68.872223
-69.184708
-69.028465
-68.559738
-69.34095
-68.715981
-69.184708
-69.184708
-68.715981
-69.809677
-69.184708
-69.184708
-68.559738
-69.028465
-69.184708
-69.028465
-69.184708
-68.872223
-68.715981
-69.653435
-68.715981
-69.028465
-68.715981
-68.403496
-69.34095
-68.715981
-68.872223
-68.247253
-68.247253
-68.715981
-68.559738
-68.872223
-68.559738
-68.247253
-68.872223
-68.872223
-68.403496
-68.247253
-68.559738
-68.247253
-68.559738
-68.091011
-68.247253
-68.872223
-69.028465
-69.028465
-67.778526
-68.559738
-68.872223
-68.872223
-68.872223
-68.403496
-68.559738
-69.028465
-69.184708
-68.872223
-67.934769
-69.653435
-68.559738
-68.872223
-68.715981
-68.403496
-69.028465
-69.34095
-68.872223
-69.028465
-68.715981
-69.028465
-68.872223
-68.872223
-69.028465
-68.872223
-68.403496
-68.872223
-68.872223
-69.028465
-69.028465
-68.872223
-68.715981
-69.34095
-68.872223
-68.715981
-69.184708
-69.028465
-68.872223
-69.028465
-69.653435
-69.184708
-69.653435
-69.34095
-69.028465
-69.184708
-69.34095
-69.653435
-69.028465
-69.653435
-69.184708
-69.653435
-69.653435
-69.497192
-69.653435
-69.34095
-69.653435
-69.809677
-69.497192
-69.653435
-69.653435
-70.122162
-69.497192
-69.653435
-69.653435
-69.809677
-70.122162
-69.653435
-69.965919
-69.653435
-69.497192
-69.809677
-69.965919
-69.965919
-69.497192
-70.122162
-69.965919
-69.809677
-69.965919
-69.34095
-69.809677
-70.278404
-69.809677
-70.278404
-70.122162
-69.965919
-69.965919
-70.278404
-69.497192
-70.434647
-69.809677
-69.809677
-69.965919
-70.278404
-69.653435
-70.278404
-69.809677
-70.278404
-70.122162
-70.434647
-69.965919
-70.278404
-70.434647
-70.278404
-70.278404
-70.122162
-70.122162
-70.122162
-70.278404
-70.278404
-70.122162
-70.122162
-70.122162
-70.434647
-69.965919
-70.434647
-69.497192
-70.278404
-69.965919
-70.278404
-69.965919
-70.278404
-69.653435
-70.122162
-69.809677
-69.809677
-70.122162
-69.965919
-69.809677
-69.965919
-70.122162
-70.122162
-70.122162
-69.809677
-69.965919
-69.809677
-70.278404
-69.809677
-69.965919
-69.965919
-69.965919
-69.965919
-69.809677
-70.122162
-69.497192
-70.278404
-69.965919
-69.965919
-69.965919
-69.965919
-69.653435
-70.122162
-69.497192
-69.653435
-69.809677
-69.497192
-69.809677
-69.965919
-69.653435
-69.809677
-69.653435
-69.965919
-69.497192
-69.809677
-69.653435
-69.653435
-69.653435
-69.497192
-69.497192
-69.809677
-69.809677
-70.122162
-69.653435
-69.809677
-69.184708
-69.184708
-69.653435
-69.497192
-69.809677
-69.184708
-69.497192
-69.34095
-69.965919
-69.34095
-69.653435
-69.653435
-69.497192
-69.184708
-70.122162
-69.653435
-68.872223
-69.34095
-69.965919
-69.497192
-70.278404
-69.497192
-69.497192
-69.653435
-69.34095
-70.278404
-69.809677
-69.809677
-69.34095
-69.809677
-69.965919
-69.809677
-70.122162
-69.497192
-69.965919
-69.809677
-69.809677
-69.965919
-69.965919
-68.872223
-70.122162
-70.278404
-69.653435
-69.809677
-69.653435
-70.122162
-70.122162
-69.809677
-69.653435
-70.122162
-69.653435
-69.965919
-70.278404
-69.965919
-69.809677
-69.965919
-70.122162
-69.965919
-70.122162
-69.809677
-70.122162
-70.122162
-69.965919
-69.809677
-69.965919
-69.965919
-70.434647
-70.278404
-70.122162
-70.122162
-70.122162
-70.590889
-70.122162
-70.122162
-70.122162
-70.434647
-70.122162
-69.809677
-70.434647
-70.278404
-70.278404
-70.278404
-70.278404
-70.278404
-69.965919
-70.278404
-70.122162
-70.434647
-70.590889
-70.278404
-70.122162
-70.278404
-70.278404
-70.122162
-70.278404
-69.965919
-70.122162
-70.434647
-70.278404
-70.278404
-70.122162
-70.278404
-70.434647
-70.278404
-70.590889
-70.278404
-70.590889
-70.747131
-70.434647
-70.278404
-70.434647
-70.434647
-70.590889
-70.434647
-69.965919
-70.590889
-70.434647
-70.434647
-70.747131
-70.278404
-70.590889
-70.122162
-70.434647
-70.590889
-70.434647
-70.747131
-70.434647
-70.278404
-70.747131
-70.278404
-70.747131
-70.278404
-70.590889
-69.809677
-70.903374
-70.434647
-70.590889
-70.278404
-69.809677
-70.434647
-70.122162
-69.809677
-70.278404
-70.278404
-70.278404
-69.809677
-70.122162
-70.122162
-70.434647
-69.809677
-69.809677
-70.278404
-70.278404
-70.278404
-70.278404
-70.278404
-70.122162
-70.278404
-70.122162
-70.590889
-70.122162
-70.590889
-69.965919
-70.122162
-70.122162
-69.809677
-69.965919
-70.434647
-70.278404
-70.278404
-69.497192
-70.434647
-69.965919
-70.122162
-69.809677
-70.278404
-70.122162
-69.653435
-70.434647
-69.809677
-70.434647
-69.809677
-69.809677
-70.122162
-69.809677
-69.965919
-69.809677
-69.809677
-69.809677
-69.965919
-69.809677
-70.278404
-70.122162
-69.965919
-70.122162
-69.497192
-69.653435
-69.965919
-69.497192
-70.434647
-69.653435
-69.497192
-69.809677
-69.809677
-70.122162
-69.653435
-69.653435
-69.809677
-69.809677
-69.965919
-69.184708
-69.497192
-70.122162
-69.809677
-69.809677
-69.34095
-69.34095
-70.278404
-69.965919
-69.184708
-69.965919
-69.965919
-70.278404
-69.809677
-69.653435
-70.122162
-69.809677
-69.809677
-70.278404
-69.809677
-69.34095
-69.497192
-70.278404
-69.653435
-70.278404
-69.809677
-69.809677
-69.184708
-70.278404
-69.653435
-69.497192
-69.497192
-70.278404
-70.278404
-70.122162
-69.497192
-69.809677
-69.184708
-70.122162
-69.809677
-70.434647
-69.028465
-70.278404
-69.809677
-70.278404
-69.653435
-70.122162
-69.653435
-69.809677
-70.122162
-69.965919
-69.809677
-70.122162
-70.278404
-69.965919
-70.278404
-69.653435
-70.434647
-69.497192
-70.122162
-70.278404
-70.278404
-70.122162
-70.122162
-69.965919
-70.278404
-69.965919
-69.965919
-70.122162
-69.965919
-70.278404
-70.278404
-69.965919
-70.434647
-70.122162
-70.590889
-69.965919
-70.122162
-70.122162
-70.122162
-69.809677
-70.278404
-70.590889
-70.122162
-70.434647
-70.122162
-70.122162
-70.590889
-70.122162
-70.747131
-70.434647
-70.747131
-70.590889
-70.590889
-70.747131
-69.965919
-70.590889
-70.747131
-70.434647
-70.278404
-70.590889
-70.590889
-70.903374
-70.747131
-70.434647
-71.215858
-70.747131
-70.590889
-70.590889
-70.590889
-70.903374
-70.747131
-70.747131
-70.590889
-70.747131
-70.903374
-70.434647
-70.747131
-70.903374
-70.434647
-70.747131
-70.590889
-70.747131
-70.903374
-71.059616
-70.903374
-70.903374
-70.903374
-70.903374
-70.434647
-70.590889
-70.590889
-70.747131
-70.590889
-70.903374
-70.903374
-71.215858
-70.590889
-70.434647
-70.590889
-70.590889
-70.434647
-70.590889
-70.434647
-70.590889
-70.747131
-70.747131
-70.590889
-70.590889
-70.122162
-70.434647
-70.278404
-70.278404
-70.122162
-70.278404
-70.278404
-69.809677
-70.434647
-69.497192
-69.965919
-70.122162
-70.278404
-69.653435
-69.965919
-69.653435
-69.184708
-69.965919
-69.965919
-69.653435
-69.653435
-70.122162
-69.653435
-69.809677
-69.809677
-69.653435
-69.653435
-69.497192
-69.653435
-69.34095
-69.653435
-69.497192
-69.965919
-69.965919
-69.653435
-70.122162
-69.653435
-69.497192
-69.653435
-69.653435
-69.653435
-68.872223
-69.497192
-69.653435
-69.34095
-69.184708
-69.028465
-69.497192
-69.028465
-69.028465
-69.028465
-69.184708
-69.497192
-69.34095
-69.184708
-69.653435
-68.559738
-68.715981
-69.028465
-68.872223
-69.184708
-68.091011
-69.028465
-69.653435
-69.184708
-68.403496
-68.403496
-68.559738
-68.715981
-68.715981
-68.091011
-68.715981
-68.559738
-69.184708
-68.872223
-69.028465
-68.715981
-69.653435
-68.559738
-69.653435
-68.247253
-68.715981
-68.559738
-69.34095
-68.715981
-69.34095
-68.715981
-68.715981
-69.653435
-69.028465
-68.715981
-69.34095
-69.028465
-69.34095
-68.247253
-69.653435
-68.559738
-69.34095
-69.497192
-69.34095
-68.091011
-69.497192
-69.028465
-69.34095
-68.715981
-69.184708
-69.028465
-69.34095
-68.715981
-68.872223
-69.028465
-68.559738
-68.872223
-69.184708
-69.028465
-68.403496
-69.184708
-68.559738
-69.028465
-69.028465
-68.872223
-69.34095
-68.559738
-69.34095
-68.715981
-69.184708
-68.559738
-69.028465
-69.34095
-68.715981
-69.184708
-68.715981
-69.184708
-68.872223
-69.184708
-68.872223
-68.559738
-69.184708
-68.715981
-69.497192
-68.559738
-68.872223
-69.028465
-68.559738
-69.653435
-68.403496
-68.872223
-68.872223
-68.872223
-69.34095
-68.559738
-68.715981
-69.028465
-68.872223
-68.872223
-68.559738
-68.715981
-68.872223
-68.872223
-68.872223
-68.715981
-68.559738
-68.872223
-68.715981
-68.559738
-69.028465
-68.403496
-68.872223
-68.559738
-68.247253
-68.872223
-68.715981
-69.028465
-68.559738
-68.872223
-68.247253
-68.247253
-68.247253
-68.091011
-68.247253
-68.247253
-68.403496
-68.403496
-68.403496
-68.247253
-68.091011
-68.715981
-68.247253
-68.247253
-68.091011
-68.247253
-67.622284
-68.403496
-67.778526
-68.715981
-68.091011
-67.934769
-67.778526
-67.778526
-68.091011
-67.934769
-67.934769
-68.403496
-67.934769
-67.934769
-67.622284
-67.622284
-67.778526
-67.778526
-68.091011
-67.466042
-67.778526
-67.778526
-67.778526
-67.622284
-68.091011
-67.309799
-67.153557
-67.778526
-67.778526
-67.778526
-67.778526
-67.778526
-67.153557
-67.466042
-67.466042
-67.622284
-67.309799
-67.778526
-67.153557
-67.309799
-67.622284
-67.153557
-67.778526
-67.309799
-67.466042
-67.622284
-67.466042
-67.466042
-67.309799
-67.622284
-67.466042
-67.466042
-67.622284
-67.466042
-67.622284
-67.466042
-67.622284
-66.997314
-68.091011
-67.622284
-67.153557
-67.622284
-67.466042
-67.466042
-67.622284
-66.997314
-68.247253
-67.466042
-67.153557
-67.466042
-67.466042
-68.091011
-66.841072
-67.466042
-67.934769
-67.778526
-67.153557
-66.997314
-67.153557
-67.778526
-67.778526
-67.309799
-67.466042
-66.68483
-67.309799
-67.622284
-68.091011
-66.841072
-67.622284
-67.309799
-67.466042
-67.466042
-67.778526
-67.622284
-67.622284
-67.466042
-67.934769
-67.153557
-67.778526
-66.997314
-67.153557
-66.997314
-67.622284
-67.466042
-68.247253
-67.934769
-68.091011
-68.091011
-68.091011
-67.622284
-68.403496
-67.309799
-68.403496
-67.622284
-68.091011
-67.622284
-68.091011
-68.403496
-68.247253
-67.934769
-67.778526
-68.247253
-67.778526
-68.403496
-68.247253
-68.403496
-68.403496
-68.715981
-68.091011
-68.247253
-68.715981
-68.247253
-68.091011
-68.559738
-68.091011
-68.247253
-68.559738
-67.934769
-68.403496
-68.715981
-68.247253
-68.247253
-68.247253
-69.028465
-68.559738
-68.715981
-68.559738
-68.715981
-69.184708
-68.247253
-69.34095
-68.559738
-68.715981
-69.34095
-68.872223
-69.497192
-68.872223
-69.028465
-69.184708
-69.028465
-69.497192
-69.028465
-69.028465
-69.497192
-69.028465
-69.497192
-69.028465
-68.872223
-69.497192
-68.715981
-69.653435
-69.028465
-69.653435
-69.184708
-69.34095
-69.184708
-69.184708
-69.497192
-69.653435
-69.497192
-69.184708
-69.34095
-69.184708
-69.653435
-69.653435
-69.653435
-69.653435
-69.34095
-69.653435
-69.653435
-69.184708
-69.34095
-69.497192
-69.653435
-69.34095
-69.653435
-69.497192
-69.653435
-69.653435
-69.497192
-69.184708
-69.809677
-69.653435
-69.497192
-69.497192
-69.965919
-68.872223
-69.497192
-69.497192
-69.965919
-69.184708
-69.653435
-69.809677
-69.497192
-69.028465
-69.653435
-69.653435
-69.965919
-69.184708
-69.653435
-69.653435
-69.965919
-69.184708
-69.184708
-69.184708
-69.497192
-69.34095
-69.34095
-69.497192
-69.34095
-69.497192
-69.184708
-69.184708
-69.497192
-69.34095
-69.34095
-68.872223
-69.653435
-69.184708
-69.34095
-69.34095
-69.34095
-69.184708
-69.184708
-69.497192
-68.872223
-69.34095
-69.028465
-68.872223
-68.872223
-69.028465
-69.184708
-68.872223
-69.028465
-68.872223
-68.872223
-69.184708
-68.715981
-69.497192
-68.715981
-68.715981
-69.184708
-68.872223
-68.872223
-69.028465
-68.091011
-68.403496
-68.091011
-68.715981
-69.028465
-69.184708
-69.184708
-68.715981
-69.028465
-68.403496
-68.872223
-68.872223
-68.091011
-68.091011
-69.184708
-68.715981
-69.028465
-69.028465
-68.872223
-69.028465
-68.715981
-69.653435
-68.091011
-69.028465
-69.028465
-69.028465
-68.559738
-69.34095
-68.403496
-69.184708
-68.872223
-69.028465
-68.715981
-68.872223
-69.028465
-69.028465
-68.559738
-69.34095
-68.247253
-68.715981
-68.091011
-69.34095
-68.872223
-68.872223
-68.403496
-69.028465
-69.184708
-69.34095
-69.34095
-69.184708
-68.715981
-68.715981
-68.715981
-69.028465
-69.184708
-68.559738
-68.872223
-68.559738
-69.028465
-68.559738
-69.184708
-68.872223
-69.028465
-69.34095
-69.653435
-68.872223
-69.34095
-69.028465
-68.872223
-68.559738
-69.184708
-69.028465
-69.028465
-69.497192
-69.028465
-69.497192
-69.34095
-69.184708
-69.809677
-69.34095
-69.34095
-69.028465
-69.809677
-69.028465
-69.497192
-69.497192
-69.028465
-69.653435
-69.028465
-69.653435
-69.497192
-69.653435
-69.497192
-69.34095
-69.184708
-69.653435
-69.653435
-69.497192
-69.184708
-69.497192
-69.653435
-69.34095
-69.653435
-69.34095
-69.809677
-69.653435
-69.34095
-69.965919
-69.184708
-69.653435
-69.497192
-69.184708
-69.965919
-69.184708
-69.809677
-69.497192
-68.872223
-69.497192
-69.34095
-69.653435
-69.653435
-68.872223
-69.653435
-69.028465
-69.809677
-69.34095
-69.809677
-69.34095
-69.028465
-69.028465
-69.653435
-68.872223
-69.184708
-69.184708
-69.028465
-68.715981
-69.028465
-68.872223
-69.028465
-68.715981
-69.34095
-68.403496
-68.403496
-69.028465
-68.715981
-68.247253
-68.872223
-68.715981
-68.872223
-68.403496
-68.872223
-68.247253
-68.559738
-68.247253
-68.715981
-67.934769
-68.403496
-68.403496
-68.403496
-68.091011
-68.247253
-68.247253
-68.559738
-67.934769
-68.091011
-68.091011
-68.247253
-67.934769
-67.934769
-68.247253
-67.622284
-68.403496
-67.622284
-68.091011
-67.622284
-67.778526
-67.778526
-67.466042
-67.778526
-67.466042
-68.403496
-67.466042
-67.778526
-67.622284
-67.934769
-67.778526
-67.622284
-67.622284
-67.466042
-67.622284
-67.309799
-68.091011
-67.934769
-66.997314
-67.934769
-67.309799
-67.778526
-67.622284
-67.153557
-67.309799
-67.466042
-68.247253
-67.778526
-67.309799
-67.622284
-68.091011
-67.934769
-68.403496
-67.153557
-67.778526
-67.934769
-68.091011
-66.997314
-67.622284
-68.403496
-67.622284
-66.997314
-67.622284
-67.622284
-68.247253
-68.091011
-67.622284
-68.247253
-67.934769
-67.466042
-67.466042
-68.403496
-67.309799
-68.091011
-68.247253
-67.622284
-68.559738
-68.091011
-67.153557
-67.622284
-67.622284
-68.403496
-68.091011
-68.247253
-68.247253
-67.934769
-68.247253
-68.247253
-67.466042
-67.934769
-68.247253
-68.559738
-67.622284
-68.247253
-68.247253
-68.403496
-68.091011
-68.403496
-68.247253
-68.403496
-67.622284
-68.872223
-67.622284
-68.403496
-68.715981
-68.715981
-68.247253
-68.247253
-68.559738
-68.559738
-68.091011
-68.715981
-68.559738
-68.403496
-68.872223
-68.403496
-68.559738
-68.559738
-69.028465
-68.559738
-69.028465
-69.184708
-69.028465
-68.872223
-69.028465
-69.34095
-69.028465
-69.184708
-68.872223
-69.34095
-69.028465
-68.715981
-69.028465
-68.715981
-69.184708
-69.184708
-69.028465
-68.872223
-69.184708
-68.872223
-68.872223
-69.028465
-68.715981
-68.872223
-68.715981
-69.34095
-69.184708
-68.403496
-69.184708
-68.872223
-68.872223
-68.872223
-68.872223
-68.715981
-68.872223
-68.872223
-69.028465
-68.559738
-69.028465
-69.184708
-68.559738
-68.872223
-68.403496
-68.872223
-69.34095
-69.028465
-68.715981
-68.715981
-68.559738
-69.028465
-68.715981
-68.872223
-68.559738
-69.028465
-68.715981
-69.028465
-68.715981
-68.872223
-68.872223
-69.028465
-68.403496
-69.34095
-68.872223
-69.34095
-69.028465
-68.872223
-68.872223
-68.872223
-68.715981
-69.028465
-68.715981
-68.559738
-68.872223
-68.872223
-69.028465
-68.559738
-68.715981
-68.872223
-68.715981
-68.715981
-68.872223
-68.872223
-68.715981
-69.028465
-69.028465
-68.559738
-68.559738
-69.34095
-68.403496
-68.715981
-68.872223
-68.559738
-68.403496
-68.559738
-68.247253
-68.403496
-68.091011
-68.559738
-68.403496
-68.247253
-68.872223
-68.247253
-68.872223
-68.403496
-68.403496
-67.934769
-68.091011
-68.403496
-68.091011
-68.247253
-67.778526
-68.091011
-68.091011
-68.091011
-67.778526
-67.622284
-68.091011
-67.934769
-67.622284
-67.622284
-67.934769
-68.091011
-67.622284
-68.403496
-67.622284
-67.934769
-67.778526
-67.153557
-67.934769
-67.309799
-67.153557
-67.934769
-67.309799
-67.622284
-67.622284
-66.997314
-66.997314
-66.841072
-67.778526
-67.778526
-67.309799
-67.153557
-67.622284
-68.091011
-67.309799
-66.997314
-67.153557
-67.153557
-66.997314
-66.841072
-66.997314
-67.934769
-67.466042
-67.934769
-66.997314
-67.153557
-67.778526
-66.841072
-67.934769
-66.997314
-67.466042
-68.403496
-67.622284
-67.622284
-67.466042
-67.622284
-67.934769
-68.091011
-67.466042
-68.403496
-67.778526
-68.247253
-67.622284
-67.309799
-68.403496
-67.778526
-67.778526
-68.091011
-68.091011
-68.247253
-68.091011
-68.715981
-68.091011
-67.934769
-68.403496
-68.715981
-68.247253
-68.403496
-68.403496
-68.715981
-68.403496
-68.091011
-68.403496
-68.403496
-68.559738
-68.715981
-68.715981
-68.715981
-69.028465
-68.403496
-69.028465
-68.715981
-69.028465
-68.559738
-68.559738
-68.403496
-68.715981
-68.715981
-68.403496
-68.872223
-68.872223
-69.184708
-68.872223
-69.34095
-68.715981
-68.872223
-69.653435
-69.028465
-69.34095
-69.184708
-69.184708
-69.653435
-69.34095
-69.653435
-69.653435
-69.497192
-69.653435
-69.497192
-69.809677
-69.809677
-69.965919
-69.653435
-69.34095
-69.809677
-69.965919
-69.653435
-69.965919
-69.653435
-70.122162
-69.965919
-69.809677
-69.965919
-69.497192
-69.965919
-69.653435
-69.653435
-70.278404
-69.809677
-69.809677
-69.809677
-69.653435
-70.590889
-69.653435
-69.965919
-70.122162
-70.278404
-69.653435
-69.965919
-69.809677
-70.122162
-69.965919
-70.122162
-69.653435
-70.434647
-69.965919
-70.122162
-69.653435
-70.278404
-69.965919
-69.965919
-69.497192
-70.122162
-69.653435
-69.809677
-69.965919
-70.122162
-69.965919
-69.809677
-70.278404
-69.809677
-69.34095
-69.653435
-69.497192
-69.965919
-69.965919
-69.809677
-69.809677
-70.278404
-69.653435
-69.809677
-69.809677
-69.653435
-69.809677
-69.497192
-69.653435
-69.497192
-70.122162
-69.809677
-69.965919
-69.497192
-69.809677
-69.653435
-69.965919
-69.965919
-69.497192
-69.653435
-69.497192
-69.653435
-69.497192
-69.653435
-69.497192
-69.653435
-69.653435
-69.34095
-69.653435
-69.184708
-69.809677
-69.653435
-69.34095
-69.34095
-69.497192
-69.809677
-69.965919
-69.653435
-68.872223
-69.184708
-69.653435
-69.028465
-69.809677
-68.872223
-69.809677
-69.809677
-69.184708
-69.497192
-69.184708
-69.497192
-69.809677
-68.559738
-69.497192
-69.34095
-68.872223
-69.653435
-69.653435
-69.34095
-69.184708
-69.965919
-69.809677
-69.34095
-69.028465
-69.184708
-68.559738
-69.184708
-69.028465
-69.184708
-69.653435
-69.965919
-69.184708
-68.559738
-69.809677
-68.559738
-69.497192
-68.872223
-69.34095
-69.653435
-69.653435
-69.34095
-69.653435
-69.184708
-69.653435
-69.34095
-69.028465
-69.34095
-69.653435
-69.184708
-68.872223
-69.34095
-69.653435
-68.872223
-69.028465
-69.028465
-69.028465
-68.715981
-68.715981
-69.028465
-69.028465
-68.872223
-69.497192
-68.872223
-69.34095
-68.872223
-69.184708
-69.028465
-68.872223
-69.028465
-69.028465
-69.028465
-69.184708
-69.028465
-68.872223
-69.497192
-68.872223
-69.34095
-69.34095
-69.34095
-69.34095
-69.497192
-69.34095
-69.028465
-69.653435
-69.028465
-69.653435
-69.653435
-69.497192
-69.809677
-69.653435
-69.809677
-69.653435
-69.965919
-69.497192
-69.653435
-70.122162
-69.497192
-69.809677
-69.809677
-70.278404
-69.809677
-70.278404
-69.653435
-69.809677
-70.278404
-69.809677
-70.122162
-70.278404
-69.965919
-70.278404
-70.590889
-70.278404
-69.965919
-70.278404
-70.903374
-70.434647
-69.809677
-70.903374
-70.278404
-70.434647
-70.903374
-69.809677
-71.059616
-70.122162
-70.590889
-70.434647
-70.590889
-70.434647
-70.434647
-70.590889
-70.434647
-70.122162
-70.747131
-70.122162
-70.434647
-70.122162
-70.747131
-70.903374
-70.903374
-70.590889
-70.590889
-70.590889
-70.590889
-70.903374
-70.747131
-70.434647
-70.590889
-70.434647
-70.122162
-70.590889
-70.590889
-70.278404
-70.278404
-70.434647
-70.434647
-70.434647
-70.278404
-70.434647
-70.590889
-70.434647
-69.965919
-70.590889
-70.278404
-69.809677
-70.434647
-70.434647
-70.122162
-70.278404
-71.059616
-70.122162
-70.434647
-70.278404
-70.590889
-70.278404
-70.122162
-70.278404
-69.809677
-70.278404
-69.809677
-70.122162
-69.809677
-70.278404
-70.278404
-70.122162
-69.965919
-70.122162
-69.965919
-69.653435
-69.965919
-69.653435
-69.965919
-69.497192
-69.653435
-69.184708
-69.184708
-69.653435
-69.34095
-69.34095
-69.184708
-69.184708
-69.028465
-69.184708
-69.497192
-68.715981
-69.497192
-68.872223
-69.184708
-69.184708
-68.872223
-68.403496
-68.715981
-68.872223
-68.872223
-69.028465
-68.091011
-68.715981
-68.403496
-69.028465
-68.091011
-68.247253
-68.872223
-68.559738
-68.247253
-68.247253
-68.247253
-68.559738
-68.091011
-68.872223
-68.247253
-68.403496
-68.403496
-68.403496
-68.403496
-67.466042
-68.715981
-68.091011
-67.466042
-68.403496
-68.559738
-68.247253
-67.622284
-68.091011
-68.091011
-67.309799
-68.247253
-67.466042
-68.559738
-67.622284
-67.778526
-67.622284
-67.622284
-67.622284
-68.091011
-67.778526
-67.934769
-67.934769
-68.715981
-67.934769
-68.559738
-67.934769
-68.715981
-68.091011
-68.091011
-67.466042
-68.247253
-68.403496
-68.872223
-67.934769
-68.247253
-68.091011
-68.091011
-68.091011
-67.934769
-68.403496
-67.622284
-67.934769
-67.622284
-68.403496
-68.247253
-68.715981
-68.403496
-68.559738
-68.403496
-68.403496
-68.715981
-68.715981
-68.403496
-68.715981
-68.872223
-68.403496
-69.028465
-68.715981
-68.403496
-68.872223
-68.247253
-69.028465
-68.559738
-68.559738
-69.028465
-69.028465
-69.028465
-69.028465
-68.872223
-69.028465
-68.872223
-69.028465
-69.497192
-69.653435
-69.028465
-68.872223
-69.34095
-69.028465
-69.497192
-69.34095
-69.028465
-69.34095
-69.34095
-69.653435
-69.34095
-69.34095
-69.809677
-69.184708
-69.184708
-69.497192
-69.653435
-69.497192
-69.653435
-69.34095
-69.965919
-69.653435
-69.809677
-69.965919
-69.497192
-69.497192
-69.653435
-69.809677
-69.653435
-70.278404
-69.497192
-69.653435
-69.653435
-69.809677
-69.497192
-70.122162
-69.497192
-69.497192
-70.122162
-69.653435
-69.965919
-69.653435
-69.965919
-69.809677
-69.809677
-69.497192
-69.965919
-69.965919
-69.809677
-69.809677
-69.653435
-69.809677
-69.809677
-69.653435
-69.653435
-69.965919
-69.809677
-69.809677
-69.497192
-69.965919
-69.497192
-69.497192
-69.965919
-69.653435
-69.809677
-69.809677
-69.653435
-69.653435
-69.653435
-70.122162
-69.34095
-69.653435
-69.497192
-69.653435
-69.653435
-69.497192
-69.965919
-69.028465
-70.122162
-69.497192
-69.965919
-69.34095
-69.497192
-69.184708
-69.34095
-69.184708
-69.184708
-69.497192
-69.34095
-69.184708
-69.028465
-69.34095
-69.184708
-68.872223
-69.497192
-69.34095
-69.184708
-69.184708
-69.184708
-69.34095
-69.653435
-69.497192
-68.559738
-68.715981
-69.497192
-69.653435
-69.184708
-69.184708
-68.872223
-69.809677
-69.028465
-69.653435
-69.497192
-69.184708
-68.872223
-69.184708
-69.497192
-68.872223
-68.559738
-69.028465
-69.497192
-69.184708
-69.653435
-69.184708
-69.497192
-69.34095
-68.715981
-69.028465
-69.34095
-69.34095
-68.872223
-69.653435
-69.34095
-69.653435
-68.872223
-69.809677
-69.653435
-69.653435
-69.809677
-69.497192
-69.965919
-69.34095
-69.653435
-69.34095
-69.497192
-69.497192
-70.122162
-69.184708
-69.497192
-69.497192
-69.34095
-69.965919
-69.965919
-69.497192
-69.497192
-69.653435
-69.34095
-69.497192
-69.497192
-69.653435
-69.497192
-69.497192
-69.34095
-69.653435
-69.653435
-70.278404
-69.653435
-69.965919
-69.497192
-69.965919
-69.497192
-70.278404
-69.653435
-69.653435
-69.809677
-69.34095
-69.809677
-69.965919
-69.653435
-69.809677
-69.809677
-69.809677
-69.809677
-69.34095
-69.34095
-69.809677
-69.965919
-70.122162
-69.965919
-69.965919
-69.965919
-69.965919
-70.122162
-69.653435
-69.809677
-69.965919
-69.809677
-70.122162
-69.809677
-70.747131
-70.122162
-70.434647
-70.434647
-70.122162
-70.747131
-69.965919
-70.434647
-70.747131
-70.122162
-70.434647
-70.434647
-70.278404
-70.747131
-70.278404
-70.747131
-70.590889
-70.747131
-70.590889
-70.434647
-70.590889
-70.434647
-70.434647
-70.590889
-70.590889
-70.590889
-70.747131
-70.434647
-70.747131
-70.278404
-70.903374
-70.434647
-70.903374
-70.278404
-70.747131
-70.747131
-70.590889
-70.278404
-70.747131
-70.747131
-70.747131
-70.590889
-70.590889
-70.434647
-71.215858
-70.434647
-70.747131
-70.747131
-70.747131
-70.122162
-70.747131
-70.434647
-70.278404
-70.590889
-70.434647
-70.747131
-70.278404
-70.278404
-70.434647
-70.278404
-70.434647
-70.747131
-70.278404
-70.434647
-70.590889
-70.122162
-70.434647
-70.434647
-70.278404
-70.278404
-70.903374
-70.278404
-70.434647
-70.434647
-70.590889
-70.278404
-70.434647
-70.434647
-70.278404
-70.122162
-69.965919
-70.590889
-70.122162
-70.278404
-70.122162
-70.122162
-70.122162
-70.122162
-70.434647
-69.965919
-70.590889
-70.122162
-70.278404
-70.122162
-69.809677
-70.590889
-69.965919
-70.278404
-69.809677
-70.278404
-70.590889
-69.497192
-69.965919
-69.809677
-69.965919
-69.809677
-69.809677
-69.965919
-69.653435
-70.122162
-69.34095
-70.278404
-69.965919
-69.965919
-70.278404
-69.809677
-69.653435
-69.653435
-69.028465
-70.122162
-70.122162
-69.184708
-69.809677
-69.497192
-69.965919
-70.434647
-70.122162
-70.278404
-69.34095
-69.497192
-68.872223
-69.653435
-69.653435
-69.653435
-69.653435
-69.809677
-69.028465
-70.590889
-69.34095
-69.497192
-69.497192
-69.34095
-69.653435
-69.965919
-69.653435
-70.590889
-69.653435
-70.278404
-69.809677
-69.965919
-69.653435
-70.747131
-69.809677
-69.653435
-69.184708
-69.965919
-70.278404
-70.122162
-69.653435
-69.653435
-69.653435
-69.809677
-70.122162
-69.809677
-69.809677
-70.122162
-69.809677
-69.653435
-70.590889
-69.653435
-70.122162
-69.809677
-70.590889
-69.653435
-69.965919
-69.653435
-70.122162
-70.278404
-69.965919
-69.809677
-69.965919
-70.278404
-69.809677
-70.278404
-69.809677
-70.122162
-70.122162
-69.965919
-70.122162
-70.122162
-70.434647
-70.122162
-70.122162
-70.122162
-70.434647
-70.122162
-70.590889
-70.122162
-70.278404
-70.747131
-70.122162
-70.122162
-70.590889
-70.122162
-70.903374
-70.122162
-70.278404
-70.122162
-70.122162
-71.215858
-70.434647
-70.434647
-70.122162
-69.965919
-71.059616
-70.278404
-70.590889
-70.434647
-70.278404
-70.434647
-69.809677
-70.278404
-70.434647
-70.278404
-70.434647
-70.122162
-69.809677
-70.434647
-70.278404
-70.122162
-70.122162
-69.965919
-70.122162
-69.965919
-69.965919
-69.965919
-70.122162
-69.809677
-70.278404
-70.122162
-70.434647
-69.965919
-69.965919
-70.122162
-70.122162
-70.122162
-69.653435
-69.965919
-69.965919
-70.122162
-69.809677
-69.653435
-69.497192
-69.653435
-69.497192
-69.809677
-69.653435
-69.653435
-69.028465
-68.872223
-69.653435
-69.497192
-69.34095
-69.184708
-69.809677
-69.184708
-69.028465
-69.184708
-69.184708
-68.559738
-69.653435
-68.872223
-69.497192
-68.872223
-69.184708
-68.872223
-69.028465
-69.184708
-68.715981
-68.715981
-68.872223
-69.028465
-68.872223
-69.184708
-68.872223
-69.497192
-69.028465
-69.184708
-69.028465
-68.872223
-69.184708
-68.715981
-68.872223
-68.715981
-68.872223
-69.028465
-68.559738
-68.872223
-68.559738
-68.872223
-68.872223
-68.403496
-68.559738
-68.247253
-68.715981
-68.091011
-68.715981
-68.403496
-67.934769
-68.247253
-68.403496
-68.715981
-68.559738
-67.622284
-68.872223
-68.559738
-68.872223
-68.559738
-68.559738
-69.028465
-68.247253
-68.091011
-69.028465
-68.559738
-68.091011
-68.403496
-68.247253
-69.184708
-68.715981
-68.715981
-69.028465
-68.247253
-68.247253
-68.091011
-68.403496
-68.715981
-68.091011
-68.403496
-68.715981
-68.247253
-69.028465
-68.559738
-69.028465
-68.559738
-68.715981
-68.403496
-69.653435
-68.091011
-69.497192
-68.715981
-68.559738
-68.403496
-67.934769
-68.872223
-69.184708
-68.559738
-69.497192
-68.872223
-69.028465
-69.028465
-69.028465
-69.028465
-69.184708
-68.403496
-69.497192
-68.872223
-69.34095
-69.184708
-69.497192
-69.34095
-69.653435
-69.34095
-69.653435
-69.497192
-69.184708
-69.34095
-69.34095
-69.653435
-69.184708
-69.653435
-69.497192
-69.653435
-68.872223
-69.809677
-69.653435
-69.653435
-69.497192
-69.653435
-69.965919
-69.653435
-69.965919
-69.653435
-69.965919
-69.809677
-69.809677
-69.809677
-69.497192
-70.278404
-69.809677
-70.122162
-69.965919
-69.809677
-70.122162
-70.122162
-70.434647
-69.965919
-69.965919
-70.278404
-69.497192
-70.278404
-69.965919
-70.122162
-70.278404
-69.653435
-70.903374
-70.122162
-70.278404
-70.122162
-70.278404
-70.590889
-69.965919
-69.809677
-70.434647
-70.278404
-70.122162
-70.122162
-70.122162
-70.122162
-69.965919
-69.809677
-70.434647
-70.122162
-70.278404
-70.434647
-70.590889
-70.278404
-70.122162
-70.122162
-70.122162
-69.809677
-70.122162
-69.809677
-70.590889
-70.122162
-70.122162
-70.122162
-70.590889
-70.278404
-70.434647
-69.34095
-70.590889
-69.965919
-69.965919
-70.278404
-70.122162
-70.122162
-70.122162
-69.653435
-70.278404
-69.497192
-70.122162
-69.653435
-70.434647
-69.809677
-69.965919
-69.653435
-70.122162
-69.34095
-69.965919
-69.34095
-70.278404
-69.809677
-69.809677
-69.809677
-69.965919
-69.497192
-69.809677
-69.497192
-69.653435
-69.965919
-69.497192
-69.653435
-69.497192
-69.965919
-69.34095
-69.497192
-69.497192
-69.34095
-69.653435
-69.34095
-69.497192
-69.184708
-70.122162
-69.653435
-69.653435
-69.184708
-69.184708
-69.653435
-69.34095
-69.497192
-69.184708
-69.34095
-69.184708
-69.184708
-69.028465
-69.497192
-69.497192
-69.653435
-69.497192
-69.653435
-69.965919
-69.653435
-69.497192
-69.028465
-69.34095
-69.653435
-69.184708
-68.247253
-69.184708
-69.653435
-69.653435
-69.653435
-69.34095
-68.715981
-69.653435
-69.184708
-69.028465
-68.559738
-69.028465
-69.497192
-69.497192
-69.653435
-69.497192
-69.809677
-69.653435
-69.184708
-68.247253
-69.184708
-69.497192
-68.872223
-69.653435
-69.34095
-69.653435
-68.559738
-69.809677
-69.809677
-69.184708
-69.34095
-69.497192
-68.715981
-69.184708
-69.34095
-69.184708
-69.653435
-68.872223
-69.028465
-69.809677
-69.653435
-69.184708
-69.653435
-69.653435
-69.184708
-69.653435
-69.653435
-69.653435
-68.872223
-69.809677
-69.34095
-69.34095
-69.653435
-69.497192
-69.653435
-69.497192
-69.653435
-69.497192
-69.497192
-69.965919
-69.809677
-69.965919
-69.965919
-69.653435
-69.653435
-69.34095
-70.122162
-70.122162
-69.965919
-69.965919
-69.965919
-70.590889
-70.122162
-70.278404
-69.809677
-70.122162
-70.434647
-70.122162
-70.434647
-70.590889
-70.122162
-70.278404
-70.590889
-70.747131
-70.590889
-70.122162
-70.122162
-70.590889
-70.278404
-70.278404
-70.903374
-70.434647
-70.747131
-70.590889
-70.590889
-70.903374
-71.059616
-70.122162
-70.278404
-70.434647
-70.590889
-71.215858
-70.903374
-70.278404
-70.590889
-70.903374
-71.528343
-70.278404
-70.590889
-70.590889
-70.903374
-70.747131
-70.903374
-70.747131
-70.122162
-71.059616
-71.059616
-70.747131
-70.590889
-70.747131
-70.747131
-70.903374
-70.747131
-71.059616
-70.903374
-71.059616
-70.903374
-70.434647
-70.747131
-71.059616
-70.747131
-70.747131
-71.059616
-70.590889
-70.590889
-71.215858
-70.434647
-70.903374
-71.059616
-70.747131
-70.903374
-71.215858
-70.590889
-70.590889
-70.590889
-70.747131
-70.278404
-70.903374
-70.747131
-70.590889
-70.590889
-70.434647
-70.434647
-70.434647
-71.215858
-70.590889
-70.122162
-70.590889
-70.590889
-70.122162
-70.903374
-70.903374
-70.278404
-70.122162
-70.747131
-70.278404
-70.434647
-70.122162
-70.747131
-70.747131
-70.590889
-70.590889
-70.903374
-70.903374
-70.590889
-70.590889
-70.747131
-70.434647
-70.278404
-70.434647
-70.590889
-70.590889
-69.809677
-70.278404
-70.903374
-70.122162
-70.434647
-70.278404
-70.278404
-70.122162
-70.122162
-70.434647
-70.434647
-70.278404
-70.434647
-70.122162
-70.434647
-70.434647
-70.122162
-70.747131
-70.590889
-70.747131
-70.590889
-70.122162
-69.809677
-70.590889
-70.278404
-69.497192
-70.590889
-70.434647
-69.965919
-70.590889
-70.747131
-70.434647
-70.278404
-69.809677
-70.122162
-70.122162
-70.122162
-69.965919
-70.747131
-70.590889
-70.434647
-69.809677
-70.590889
-70.590889
-69.809677
-71.059616
-69.809677
-70.278404
-70.747131
-70.903374
-70.122162
-70.434647
-70.434647
-70.590889
-70.903374
-69.965919
-70.122162
-70.590889
-70.590889
-70.278404
-70.122162
-70.747131
-70.122162
-70.903374
-70.747131
-70.903374
-70.434647
-70.747131
-70.278404
-70.278404
-70.747131
-70.122162
-70.590889
-70.122162
-70.747131
-70.903374
-70.278404
-71.215858
-70.434647
-70.747131
-70.434647
-70.747131
-70.903374
-70.122162
-71.215858
-71.059616
-70.278404
-70.903374
-70.903374
-70.590889
-70.434647
-70.434647
-71.372101
-70.903374
-70.590889
-70.747131
-70.903374
-70.903374
-70.903374
-70.903374
-71.059616
-70.747131
-70.747131
-71.215858
-70.903374
-70.747131
-71.215858
-70.747131
-71.059616
-71.528343
-71.372101
-71.059616
-71.528343
-71.215858
-71.215858
-71.059616
-70.903374
-71.372101
-71.528343
-70.747131
-71.215858
-71.215858
-71.059616
-71.372101
-71.059616
-71.215858
-71.215858
-71.059616
-71.059616
-71.528343
-71.059616
-71.059616
-71.215858
-71.215858
-71.215858
-71.215858
-71.059616
-71.528343
-70.747131
-70.903374
-70.903374
-71.059616
-70.903374
-70.590889
-71.215858
-71.059616
-71.059616
-71.059616
-70.903374
-70.747131
-70.747131
-71.215858
-70.590889
-71.215858
-70.903374
-70.747131
-71.059616
-70.590889
-70.747131
-70.747131
-71.059616
-70.434647
-70.747131
-70.590889
-70.590889
-70.903374
-70.903374
-70.747131
-70.590889
-71.372101
-70.903374
-70.747131
-70.590889
-71.059616
-70.590889
-70.747131
-71.059616
-70.590889
-70.903374
-70.590889
-70.590889
-70.122162
-70.903374
-70.590889
-70.590889
-70.590889
-70.434647
-70.434647
-70.903374
-70.278404
-70.903374
-70.590889
-70.122162
-70.590889
-70.278404
-70.278404
-70.278404
-70.122162
-70.434647
-70.278404
-70.278404
-70.434647
-69.965919
-70.122162
-70.278404
-70.122162
-70.903374
-70.278404
-70.122162
-70.903374
-70.122162
-70.122162
-70.122162
-70.122162
-69.965919
-70.903374
-70.122162
-70.122162
-69.809677
-70.122162
-70.278404
-70.590889
-70.278404
-70.122162
-70.590889
-69.653435
-69.809677
-69.809677
-70.590889
-69.809677
-69.653435
-70.122162
-69.965919
-70.434647
-70.122162
-69.965919
-69.965919
-69.965919
-69.653435
-69.653435
-69.497192
-68.872223
-70.590889
-70.590889
-69.653435
-69.965919
-70.747131
-69.497192
-70.122162
-69.497192
-69.497192
-70.278404
-70.278404
-69.497192
-70.590889
-70.122162
-69.653435
-70.590889
-70.278404
-70.903374
-70.122162
-70.903374
-69.497192
-69.809677
-70.590889
-70.590889
-69.497192
-70.122162
-71.215858
-70.122162
-70.278404
-70.434647
-70.590889
-70.590889
-70.747131
-69.653435
-70.434647
-70.590889
-71.059616
-70.747131
-69.965919
-71.528343
-70.434647
-70.590889
-70.747131
-70.903374
-70.590889
-70.434647
-70.590889
-70.903374
-70.590889
-70.903374
-70.903374
-70.747131
-70.590889
-70.903374
-71.059616
-70.747131
-71.059616
-71.215858
-70.747131
-70.747131
-70.903374
-70.590889
-71.372101
-71.059616
-70.747131
-70.747131
-71.215858
-70.903374
-70.903374
-70.747131
-71.059616
-71.528343
-71.528343
-70.903374
-71.215858
-71.372101
-71.059616
-71.528343
-71.215858
-71.528343
-71.372101
-70.903374
-70.903374
-70.747131
-71.059616
-71.059616
-71.372101
-71.215858
-70.747131
-71.840828
-71.684586
-71.528343
-71.372101
-71.372101
-71.372101
-71.215858
-71.372101
-71.215858
-71.215858
-71.684586
-71.372101
-71.372101
-71.528343
-71.372101
-71.372101
-70.903374
-71.372101
-71.372101
-71.528343
-71.372101
-71.372101
-70.903374
-71.684586
-71.059616
-71.372101
-71.372101
-71.528343
-71.215858
-71.99707
-70.747131
-71.528343
-71.215858
-71.372101
-71.215858
-71.215858
-71.372101
-71.059616
-71.059616
-70.903374
-71.215858
-70.903374
-71.99707
-70.747131
-71.059616
-71.059616
-70.747131
-70.747131
-71.059616
-71.215858
-70.903374
-70.590889
-71.215858
-70.903374
-70.903374
-71.215858
-71.372101
-70.903374
-70.434647
-70.747131
-70.903374
-70.747131
-70.590889
-71.059616
-70.747131
-70.590889
-70.590889
-70.903374
-70.747131
-70.590889
-70.747131
-70.903374
-70.278404
-70.278404
-70.434647
-70.590889
-70.747131
-70.903374
-69.965919
-70.903374
-70.122162
-70.122162
-70.122162
-70.278404
-70.434647
-70.434647
-70.434647
-69.653435
-70.747131
-70.122162
-70.278404
-70.278404
-70.278404
-70.903374
-70.122162
-70.122162
-69.965919
-70.122162
-70.434647
-70.434647
-69.965919
-69.809677
-70.278404
-70.590889
-70.122162
-69.653435
-69.809677
-69.965919
-70.903374
-70.122162
-69.965919
-70.434647
-69.965919
-69.809677
-70.590889
-70.747131
-69.809677
-69.809677
-70.590889
-69.809677
-70.747131
-70.590889
-70.278404
-69.653435
-70.122162
-70.434647
-69.497192
-70.278404
-70.278404
-70.122162
-70.122162
-70.747131
-70.278404
-70.122162
-70.278404
-70.278404
-70.278404
-70.747131
-70.590889
-70.122162
-71.059616
-70.278404
-69.809677
-70.278404
-70.590889
-70.590889
-70.122162
-70.590889
-70.122162
-70.278404
-70.747131
-70.278404
-70.434647
-70.590889
-71.059616
-70.747131
-70.122162
-70.747131
-70.590889
-70.747131
-70.590889
-70.590889
-70.747131
-70.278404
-70.747131
-70.434647
-70.590889
-70.434647
-70.747131
-71.215858
-70.434647
-70.590889
-71.059616
-70.747131
-70.590889
-70.590889
-71.059616
-71.059616
-70.590889
-70.747131
-70.903374
-71.215858
-70.903374
-71.215858
-70.903374
-71.372101
-70.903374
-70.747131
-71.059616
-71.372101
-70.903374
-71.372101
-71.372101
-71.215858
-71.528343
-71.059616
-70.747131
-70.903374
-71.372101
-71.528343
-71.059616
-71.059616
-71.059616
-71.840828
-71.684586
-71.372101
-71.059616
-71.215858
-71.840828
-71.372101
-71.684586
-70.903374
-71.215858
-71.528343
-71.215858
-71.372101
-71.372101
-71.215858
-71.372101
-71.372101
-71.684586
-71.059616
-71.059616
-71.528343
-70.903374
-71.528343
-71.372101
-71.059616
-71.372101
-71.059616
-71.059616
-70.747131
-71.215858
-70.903374
-71.059616
-71.372101
-70.903374
-70.903374
-70.903374
-71.059616
-70.747131
-71.528343
-70.747131
-70.434647
-71.215858
-70.747131
-70.747131
-71.059616
-71.215858
-70.903374
-70.590889
-71.372101
-70.903374
-70.903374
-70.747131
-70.903374
-71.059616
-70.590889
-70.903374
-70.903374
-71.059616
-70.903374
-70.747131
-70.434647
-70.434647
-70.903374
-70.590889
-70.590889
-70.590889
-71.059616
-70.747131
-70.590889
-70.278404
-70.903374
-70.434647
-70.122162
-70.434647
-70.590889
-70.590889
-70.590889
-70.122162
-70.903374
-70.122162
-70.278404
-70.122162
-69.965919
-70.278404
-70.122162
-69.497192
-70.434647
-70.903374
-69.653435
-69.653435
-69.809677
-70.434647
-70.747131
-69.497192
-69.965919
-69.497192
-70.278404
-70.122162
-69.965919
-69.497192
-69.965919
-69.809677
-70.122162
-69.809677
-69.653435
-70.122162
-70.590889
-69.653435
-69.497192
-69.809677
-69.809677
-70.122162
-69.809677
-69.965919
-70.122162
-69.809677
-70.434647
-69.184708
-69.965919
-69.34095
-70.747131
-69.809677
-69.497192
-69.497192
-69.965919
-70.278404
-70.434647
-69.653435
-70.590889
-70.747131
-70.122162
-69.965919
-70.122162
-69.497192
-70.278404
-70.122162
-70.122162
-69.34095
-70.122162
-70.278404
-69.809677
-69.809677
-70.122162
-70.122162
-69.965919
-71.059616
-70.278404
-70.122162
-70.278404
-70.590889
-70.122162
-69.965919
-70.590889
-70.122162
-70.122162
-70.278404
-70.122162
-69.965919
-69.965919
-70.434647
-70.278404
-70.122162
-70.278404
-70.278404
-70.122162
-69.965919
-70.434647
-70.434647
-69.965919
-70.278404
-70.434647
-70.434647
-70.434647
-70.278404
-70.434647
-70.747131
-70.434647
-70.122162
-70.434647
-70.590889
-70.122162
-70.122162
-70.590889
-70.278404
-70.278404
-70.590889
-70.903374
-70.590889
-70.434647
-70.122162
-70.747131
-71.528343
-71.059616
-70.278404
-70.434647
-70.590889
-70.903374
-70.903374
-71.059616
-70.278404
-71.215858
-70.903374
-70.434647
-70.122162
-70.747131
-70.903374
-70.590889
-70.434647
-70.122162
-70.122162
-70.903374
-70.590889
-70.122162
-70.122162
-70.278404
-70.278404
-69.809677
-70.122162
-70.278404
-69.965919
-70.278404
-70.434647
-69.965919
-70.122162
-69.809677
-69.653435
-70.278404
-69.497192
-69.653435
-69.965919
-69.497192
-69.653435
-69.184708
-69.809677
-69.028465
-69.809677
-69.34095
-69.028465
-69.809677
-69.184708
-68.872223
-69.028465
-69.653435
-68.872223
-69.497192
-69.028465
-69.184708
-68.559738
-69.653435
-68.872223
-69.34095
-68.559738
-69.34095
-68.715981
-68.715981
-68.872223
-69.028465
-68.872223
-69.028465
-68.715981
-68.091011
-68.403496
-68.872223
-68.403496
-68.091011
-68.559738
-68.247253
-68.403496
-67.778526
-68.247253
-68.091011
-68.403496
-67.934769
-68.091011
-68.403496
-68.091011
-67.622284
-67.934769
-68.091011
-67.622284
-68.091011
-67.934769
-68.091011
-67.466042
-66.997314
-67.934769
-68.091011
-67.622284
-67.309799
-67.622284
-67.622284
-67.622284
-67.934769
-67.466042
-67.778526
-67.153557
-67.622284
-67.466042
-68.091011
-67.466042
-67.309799
-67.934769
-67.309799
-66.997314
-68.091011
-67.622284
-67.778526
-67.309799
-67.778526
-67.622284
-67.778526
-67.466042
-67.466042
-68.091011
-67.153557
-66.997314
-67.622284
-68.091011
-67.466042
-67.622284
-68.403496
-66.997314
-68.247253
-67.309799
-66.997314
-67.309799
-67.622284
-67.622284
-68.247253
-68.091011
-67.622284
-67.622284
-68.091011
-67.934769
-68.091011
-67.622284
-67.934769
-68.403496
-68.247253
-67.934769
-68.091011
-68.403496
-67.934769
-68.247253
-68.247253
-68.091011
-68.559738
-68.091011
-68.872223
-68.247253
-68.403496
-68.091011
-68.091011
-68.403496
-68.403496
-68.247253
-68.403496
-68.403496
-68.247253
-68.247253
-68.247253
-68.872223
-69.028465
-68.559738
-68.715981
-69.028465
-68.091011
-68.247253
-69.028465
-68.715981
-68.715981
-68.247253
-69.184708
-68.715981
-68.715981
-68.872223
-68.872223
-69.028465
-68.559738
-68.872223
-69.34095
-69.028465
-68.872223
-69.184708
-69.34095
-69.653435
-69.028465
-68.715981
-69.497192
-68.872223
-69.497192
-69.028465
-69.184708
-69.184708
-69.497192
-69.028465
-69.34095
-69.34095
-69.497192
-69.34095
-69.184708
-69.34095
-69.653435
-69.34095
-69.497192
-69.184708
-69.34095
-69.653435
-69.34095
-69.184708
-69.653435
-69.34095
-69.34095
-69.497192
-69.184708
-68.872223
-69.34095
-68.872223
-69.184708
-69.184708
-69.497192
-68.872223
-69.497192
-69.028465
-69.028465
-69.34095
-69.184708
-69.028465
-69.653435
-69.184708
-69.184708
-69.34095
-69.34095
-69.028465
-69.497192
-69.497192
-69.028465
-69.497192
-69.34095
-68.872223
-69.34095
-68.872223
-69.34095
-69.028465
-69.34095
-69.028465
-69.34095
-69.34095
-68.872223
-68.872223
-69.34095
-69.184708
-68.872223
-69.497192
-69.34095
-68.872223
-69.028465
-69.184708
-69.028465
-68.872223
-69.184708
-69.028465
-69.028465
-69.184708
-69.184708
-69.184708
-68.872223
-69.184708
-69.184708
-69.028465
-69.028465
-69.028465
-69.34095
-68.872223
-69.028465
-69.028465
-69.184708
-68.559738
-68.559738
-69.028465
-68.872223
-68.872223
-68.247253
-69.184708
-69.028465
-68.559738
-68.872223
-68.715981
-68.403496
-68.403496
-68.403496
-68.872223
-68.715981
-69.028465
-68.247253
-68.715981
-68.715981
-67.778526
-69.028465
-68.559738
-68.559738
-68.872223
-68.872223
-68.559738
-68.403496
-68.247253
-69.184708
-69.028465
-67.934769
-68.247253
-69.028465
-69.653435
-68.559738
-68.559738
-68.715981
-69.028465
-68.872223
-68.715981
-68.559738
-68.715981
-68.715981
-68.872223
-68.403496
-69.028465
-67.934769
-69.34095
-67.934769
-68.247253
-68.247253
-68.872223
-68.872223
-68.247253
-68.247253
-68.715981
-68.559738
-68.559738
-68.715981
-69.653435
-68.715981
-68.559738
-69.184708
-68.715981
-68.872223
-69.34095
-69.184708
-69.184708
-69.028465
-68.872223
-69.497192
-69.184708
-69.028465
-69.028465
-68.872223
-69.34095
-68.872223
-69.028465
-68.715981
-69.028465
-69.34095
-68.872223
-69.184708
-69.184708
-69.34095
-68.872223
-69.497192
-69.184708
-69.34095
-68.872223
-69.184708
-69.028465
-69.028465
-69.34095
-69.184708
-68.872223
-69.653435
-69.34095
-69.653435
-69.653435
-69.34095
-69.497192
-69.809677
-69.34095
-69.653435
-69.653435
-69.809677
-69.653435
-69.653435
-69.497192
-69.965919
-69.34095
-69.497192
-69.809677
-69.809677
-69.965919
-69.809677
-69.965919
-69.809677
-70.122162
-69.809677
-69.497192
-69.653435
-70.122162
-70.122162
-70.122162
-69.965919
-69.965919
-70.278404
-70.278404
-69.965919
-69.965919
-69.653435
-69.965919
-70.278404
-70.278404
-70.278404
-70.434647
-70.278404
-70.434647
-70.122162
-69.965919
-70.122162
-70.278404
-70.122162
-70.278404
-70.278404
-70.590889
-70.122162
-70.122162
-69.965919
-70.122162
-70.434647
-70.278404
-70.278404
-70.278404
-70.278404
-70.122162
-69.965919
-70.122162
-69.965919
-69.809677
-70.434647
-70.122162
-70.278404
-69.965919
-69.965919
-69.809677
-69.809677
-69.809677
-69.809677
-69.965919
-69.653435
-69.965919
-69.653435
-69.809677
-69.965919
-70.122162
-69.653435
-69.965919
-70.122162
-69.965919
-69.809677
-69.497192
-70.122162
-69.809677
-69.497192
-69.965919
-69.497192
-69.809677
-69.653435
-69.653435
-69.809677
-69.497192
-69.809677
-69.497192
-69.497192
-69.497192
-69.497192
-69.965919
-69.497192
-69.809677
-69.497192
-69.809677
-69.497192
-69.653435
-69.34095
-69.965919
-69.184708
-69.028465
-69.497192
-69.653435
-69.965919
-69.497192
-69.028465
-69.184708
-69.965919
-69.497192
-69.184708
-68.872223
-69.34095
-69.653435
-69.965919
-69.497192
-68.559738
-69.653435
-69.809677
-69.497192
-69.653435
-69.497192
-69.028465
-69.653435
-69.497192
-68.559738
-69.028465
-69.497192
-69.653435
-69.653435
-69.184708
-69.653435
-69.653435
-69.497192
-69.028465
-69.028465
-69.497192
-69.34095
-68.872223
-69.965919
-69.497192
-69.184708
-69.653435
-69.653435
-69.497192
-69.965919
-69.184708
-69.34095
-69.809677
-68.872223
-69.965919
-69.809677
-69.34095
-69.028465
-69.184708
-69.34095
-69.497192
-69.497192
-69.497192
-69.028465
-69.497192
-69.653435
-69.809677
-69.184708
-69.965919
-69.809677
-69.653435
-69.497192
-69.497192
-69.809677
-69.653435
-69.965919
-70.122162
-69.809677
-70.278404
-69.653435
-69.809677
-69.809677
-70.278404
-69.809677
-69.809677
-70.122162
-70.122162
-69.497192
-69.809677
-69.809677
-69.965919
-69.809677
-69.653435
-69.809677
-69.965919
-69.965919
-69.809677
-69.809677
-70.122162
-69.965919
-69.965919
-69.965919
-70.122162
-69.653435
-70.278404
-70.590889
-70.434647
-69.653435
-70.122162
-69.965919
-70.590889
-70.590889
-70.122162
-70.434647
-70.747131
-70.434647
-70.434647
-70.434647
-70.590889
-70.590889
-70.747131
-70.590889
-70.747131
-70.903374
-70.590889
-70.903374
-70.434647
-70.590889
-70.434647
-71.059616
-70.903374
-70.278404
-70.903374
-70.590889
-70.747131
-70.903374
-70.747131
-70.434647
-71.059616
-70.903374
-70.747131
-70.434647
-70.590889
-70.590889
-70.122162
-70.903374
-70.903374
-70.278404
-70.590889
-70.747131
-70.590889
-70.903374
-70.590889
-70.747131
-70.747131
-70.747131
-70.747131
-70.590889
-70.278404
-70.434647
-70.590889
-70.903374
-70.434647
-70.434647
-70.590889
-69.965919
-70.434647
-70.122162
-70.590889
-70.122162
-70.903374
-70.278404
-70.278404
-69.965919
-70.434647
-69.809677
-70.590889
-70.747131
-70.278404
-70.434647
-70.278404
-70.434647
-70.122162
-70.122162
-70.747131
-70.590889
-69.965919
-70.434647
-70.590889
-70.122162
-70.278404
-70.122162
-70.590889
-70.122162
-70.278404
-70.434647
-70.278404
-70.122162
-69.965919
-70.122162
-70.278404
-69.809677
-69.809677
-70.122162
-69.965919
-70.122162
-69.809677
-70.278404
-70.278404
-69.497192
-69.653435
-69.653435
-69.809677
-69.809677
-69.653435
-69.028465
-70.278404
-70.122162
-69.497192
-69.809677
-69.809677
-69.497192
-69.653435
-69.965919
-69.653435
-69.34095
-69.653435
-69.965919
-69.653435
-69.184708
-70.434647
-70.122162
-69.653435
-69.184708
-69.184708
-69.497192
-69.809677
-69.809677
-69.653435
-69.809677
-69.34095
-69.653435
-69.653435
-70.122162
-69.184708
-69.653435
-69.653435
-69.965919
-69.965919
-69.965919
-70.278404
-69.653435
-69.653435
-70.434647
-69.809677
-69.028465
-69.809677
-69.965919
-69.965919
-70.434647
-70.434647
-69.809677
-69.965919
-70.278404
-69.653435
-70.590889
-70.122162
-70.278404
-69.965919
-70.747131
-70.122162
-70.278404
-70.278404
-70.434647
-70.122162
-69.809677
-70.903374
-69.653435
-70.590889
-70.122162
-70.434647
-70.122162
-70.747131
-70.903374
-70.903374
-70.747131
-71.059616
-70.434647
-70.434647
-70.590889
-71.059616
-70.903374
-70.747131
-70.590889
-70.903374
-70.747131
-70.747131
-71.059616
-71.372101
-70.590889
-70.590889
-71.215858
-70.903374
-71.059616
-70.903374
-71.059616
-71.372101
-70.903374
-70.747131
-71.059616
-71.215858
-71.215858
-71.215858
-71.372101
-71.372101
-71.528343
-71.215858
-71.372101
-71.528343
-71.372101
-71.528343
-71.372101
-71.059616
-71.372101
-71.215858
-71.215858
-71.372101
-71.528343
-71.528343
-71.684586
-71.840828
-71.372101
-71.528343
-71.372101
-71.528343
-71.059616
-71.215858
-71.528343
-71.840828
-71.684586
-71.372101
-71.528343
-71.840828
-72.153313
-71.372101
-71.684586
-71.99707
-71.372101
-71.372101
-71.840828
-71.372101
-71.215858
-71.372101
-71.528343
-71.372101
-71.528343
-71.059616
-71.372101
-71.372101
-71.372101
-71.372101
-71.372101
-71.059616
-71.215858
-71.215858
-71.528343
-70.903374
-71.059616
-71.372101
-71.528343
-71.372101
-71.528343
-71.215858
-70.903374
-71.215858
-71.059616
-71.215858
-70.903374
-71.372101
-71.215858
-70.903374
-71.215858
-71.372101
-70.590889
-70.903374
-71.215858
-71.528343
-70.590889
-71.059616
-71.059616
-70.747131
-70.903374
-71.372101
-70.903374
-70.903374
-70.747131
-71.372101
-70.747131
-70.747131
-70.747131
-70.747131
-70.903374
-70.434647
-70.590889
-70.903374
-70.747131
-70.278404
-70.747131
-70.903374
-71.059616
-70.590889
-70.434647
-70.903374
-70.747131
-70.590889
-70.434647
-71.215858
-71.059616
-70.590889
-70.278404
-70.590889
-70.590889
-70.903374
-70.590889
-70.434647
-69.809677
-70.747131
-70.903374
-70.590889
-70.434647
-70.590889
-70.590889
-71.059616
-71.215858
-70.747131
-69.809677
-70.747131
-71.059616
-71.215858
-70.903374
-71.059616
-71.059616
-70.903374
-69.965919
-70.747131
-71.215858
-71.528343
-70.278404
-71.059616
-70.903374
-71.372101
-70.747131
-71.059616
-71.059616
-71.059616
-70.903374
-70.434647
-71.215858
-71.059616
-70.434647
-71.215858
-71.215858
-70.903374
-71.059616
-71.840828
-70.747131
-70.747131
-71.215858
-71.372101
-71.215858
-71.215858
-71.372101
-70.590889
-71.840828
-71.372101
-71.059616
-71.372101
-71.215858
-71.528343
-71.215858
-71.528343
-71.528343
-70.903374
-71.372101
-71.528343
-71.372101
-70.903374
-71.215858
-71.840828
-71.372101
-71.372101
-71.372101
-71.528343
-71.372101
-71.528343
-71.840828
-71.840828
-71.840828
-71.684586
-71.684586
-72.153313
-71.684586
-71.684586
-72.153313
-72.153313
-72.153313
-72.153313
-71.99707
-71.99707
-71.840828
-71.372101
-71.99707
-72.153313
-71.684586
-71.684586
-72.153313
-72.309555
-71.840828
-72.153313
-71.99707
-72.309555
-72.153313
-71.99707
-71.99707
-72.309555
-72.309555
-72.153313
-72.153313
-71.99707
-72.153313
-73.090767
-72.465797
-71.99707
-72.153313
-72.465797
-72.465797
-72.465797
-72.465797
-72.309555
-71.99707
-72.465797
-72.778282
-72.309555
-72.153313
-72.465797
-72.934525
-72.62204
-72.465797
-72.465797
-72.309555
-72.62204
-72.465797
-72.62204
-72.153313
-72.62204
-72.153313
-72.153313
-72.778282
-72.153313
-71.99707
-72.778282
-72.309555
-72.309555
-72.153313
-72.778282
-71.99707
-72.309555
-72.153313
-72.153313
-71.99707
-72.465797
-72.309555
-71.99707
-72.309555
-72.309555
-72.153313
-72.309555
-71.99707
-72.153313
-72.153313
-72.309555
-72.153313
-71.840828
-72.465797
-72.309555
-72.153313
-71.99707
-72.309555
-71.840828
-71.684586
-71.840828
-72.153313
-71.528343
-71.372101
-71.840828
-71.372101
-71.684586
-71.372101
-72.153313
-71.684586
-71.372101
-71.372101
-71.99707
-71.528343
-71.215858
-71.840828
-71.372101
-71.528343
-71.372101
-70.903374
-71.99707
-71.684586
-71.215858
-71.372101
-71.372101
-71.684586
-71.215858
-71.684586
-71.528343
-71.215858
-71.684586
-70.903374
-71.215858
-71.215858
-71.059616
-71.840828
-71.059616
-70.434647
-71.215858
-71.528343
-70.278404
-70.434647
-70.903374
-71.840828
-71.528343
-70.903374
-71.059616
-71.215858
-71.059616
-71.215858
-70.747131
-70.434647
-70.590889
-70.903374
-70.747131
-70.590889
-70.903374
-71.684586
-71.372101
-70.434647
-71.528343
-71.059616
-71.372101
-71.372101
-71.528343
-71.059616
-71.059616
-71.372101
-71.372101
-70.747131
-71.372101
-71.215858
-71.684586
-70.903374
-71.215858
-71.372101
-71.372101
-71.372101
-71.059616
-71.528343
-71.059616
-71.372101
-71.372101
-70.434647
-71.059616
-71.528343
-71.215858
-70.903374
-70.903374
-71.528343
-71.059616
-71.372101
-71.372101
-71.372101
-71.059616
-71.372101
-71.684586
-71.059616
-71.215858
-71.059616
-70.903374
-71.372101
-70.903374
-71.215858
-70.590889
-70.903374
-70.903374
-71.215858
-70.903374
-70.747131
-71.215858
-71.059616
-70.590889
-70.590889
-71.059616
-70.590889
-70.903374
-70.747131
-70.903374
-70.747131
-70.747131
-71.215858
-70.903374
-70.747131
-71.059616
-71.059616
-70.590889
-71.372101
-70.903374
-70.903374
-71.215858
-71.372101
-71.215858
-71.215858
-70.903374
-70.903374
-71.215858
-71.372101
-70.903374
-70.903374
-71.059616
-71.059616
-71.059616
-71.059616
-70.903374
-71.059616
-71.372101
-71.215858
-70.590889
-70.747131
-70.903374
-70.747131
-70.434647
-71.059616
-70.747131
-70.747131
-70.747131
-70.590889
-70.434647
-70.278404
-70.122162
-69.809677
-70.590889
-70.278404
-70.122162
-70.122162
-69.809677
-69.809677
-70.278404
-69.809677
-69.809677
-69.809677
-69.965919
-69.653435
-69.809677
-69.653435
-69.653435
-69.497192
-69.34095
-69.34095
-69.653435
-69.497192
-68.872223
-69.184708
-69.028465
-68.872223
-68.559738
-69.184708
-68.403496
-68.403496
-68.559738
-68.247253
-68.247253
-68.247253
-68.403496
-67.778526
-68.091011
-67.622284
-67.778526
-67.778526
-67.934769
-67.466042
-67.466042
-67.153557
-67.466042
-67.309799
-66.997314
-66.841072
-67.622284
-66.997314
-66.997314
-66.841072
-67.153557
-67.153557
-66.68483
-67.153557
-66.997314
-66.528587
-66.841072
-66.528587
-66.68483
-66.05986
-66.68483
-66.841072
-66.528587
-66.216103
-65.903618
-66.05986
-66.216103
-66.216103
-65.903618
-65.903618
-66.05986
-65.903618
-65.903618
-65.434891
-65.747375
-65.122406
-65.903618
-65.278648
-65.434891
-65.903618
-65.278648
-64.809921
-65.278648
-65.434891
-65.122406
-64.653679
-64.966164
-64.966164
-64.653679
-64.497437
-64.966164
-64.497437
-64.809921
-64.809921
-64.653679
-64.341194
-63.716225
-64.184952
-64.341194
-64.184952
-63.872467
-64.653679
-64.184952
-64.653679
-64.184952
-64.341194
-64.341194
-64.341194
-64.341194
-63.716225
-64.497437
-64.184952
-64.184952
-64.028709
-63.716225
-64.028709
-64.341194
-64.184952
-63.716225
-63.872467
-63.872467
-64.653679
-64.028709
-63.872467
-64.341194
-64.184952
-63.716225
-63.559982
-64.497437
-64.184952
-64.184952
-64.341194
-64.653679
-64.028709
-64.497437
-65.278648
-64.341194
-64.341194
-64.653679
-64.497437
-64.497437
-64.653679
-65.122406
-64.966164
-64.497437
-64.497437
-64.809921
-64.809921
-64.497437
-65.122406
-64.809921
-64.809921
-64.966164
-64.653679
-64.653679
-64.966164
-65.278648
-65.278648
-64.809921
-65.122406
-65.278648
-64.966164
-65.278648
-65.122406
-65.122406
-65.591133
-65.122406
-65.278648
-65.278648
-65.122406
-65.122406
-64.966164
-65.591133
-65.747375
-65.122406
-64.966164
-65.278648
-65.434891
-65.122406
-65.122406
-65.278648
-65.434891
-65.434891
-65.278648
-64.966164
-65.122406
-65.122406
-65.122406
-65.591133
-64.966164
-64.809921
-65.278648
-65.122406
-64.966164
-64.653679
-65.122406
-65.434891
-65.122406
-64.809921
-65.434891
-65.122406
-64.497437
-65.122406
-65.278648
-64.809921
-65.278648
-65.122406
-64.184952
-65.122406
-64.809921
-65.122406
-65.122406
-64.341194
-64.653679
-65.278648
-65.122406
-64.653679
-64.653679
-64.809921
-64.809921
-64.497437
-64.497437
-64.497437
-64.966164
-64.497437
-64.653679
-64.497437
-64.653679
-64.497437
-64.653679
-64.497437
-64.341194
-64.341194
-64.809921
-64.497437
-64.497437
-64.809921
-64.809921
-64.653679
-64.341194
-64.809921
-64.497437
-64.497437
-64.653679
-64.497437
-64.653679
-64.653679
-64.341194
-64.497437
-64.341194
-64.497437
-64.653679
-64.966164
-64.497437
-64.497437
-64.966164
-64.809921
-64.497437
-64.653679
-64.653679
-64.497437
-64.497437
-64.653679
-65.278648
-64.497437
-64.497437
-64.809921
-64.966164
-64.966164
-64.653679
-64.653679
-64.966164
-64.809921
-64.966164
-64.497437
-64.653679
-64.497437
-64.341194
-64.653679
-64.653679
-64.497437
-63.872467
-64.653679
-64.653679
-65.122406
-64.809921
-63.872467
-64.028709
-64.028709
-64.184952
-63.559982
-63.40374
-64.028709
-63.716225
-64.341194
-64.028709
-63.716225
-63.247498
-63.872467
-63.247498
-62.77877
-63.559982
-63.716225
-62.935013
-63.40374
-63.40374
-62.935013
-62.77877
-63.716225
-63.247498
-63.559982
-63.091255
-62.77877
-62.153801
-61.997559
-62.622528
-62.310043
-62.622528
-62.622528
-62.77877
-61.997559
-62.466286
-62.153801
-61.997559
-61.685074
-61.685074
-61.685074
-61.528831
-61.685074
-61.685074
-61.528831
-61.841316
-61.685074
-61.685074
-60.74762
-61.216347
-61.372589
-60.74762
-60.435135
-60.903862
-60.591377
-60.591377
-60.435135
-60.591377
-60.12265
-59.966408
-60.591377
-59.966408
-59.653923
-60.12265
-59.653923
-59.341438
-59.028954
-59.341438
-59.185196
-58.872711
-58.872711
-59.341438
-58.872711
-58.716469
-58.872711
-58.872711
-59.028954
-58.560226
-58.872711
-58.560226
-58.403984
-58.403984
-58.403984
-58.716469
-57.779015
-57.779015
-58.091499
-57.935257
-57.622772
-57.622772
-57.935257
-58.091499
-57.779015
-57.779015
-57.46653
-57.46653
-57.779015
-57.622772
-57.46653
-57.46653
-57.310287
-57.154045
-57.310287
-57.154045
-57.46653
-56.997803
-56.997803
-56.997803
-56.685318
-56.997803
-56.84156
-56.997803
-56.84156
-56.84156
-56.84156
-56.685318
-56.372833
-56.84156
-56.216591
-56.372833
-56.529076
-56.372833
-56.060349
-56.060349
-55.904106
-56.372833
-55.904106
-55.747864
-56.216591
-55.747864
-55.904106
-55.435379
-55.591621
-55.279137
-55.435379
-55.435379
-55.122894
-55.591621
-55.279137
-54.966652
-55.122894
-54.654167
-55.122894
-54.654167
-54.81041
-54.341682
-54.497925
-54.654167
-54.497925
-54.18544
-54.029198
-54.029198
-54.341682
-54.341682
-53.872955
-53.872955
-53.872955
-54.18544
-53.560471
-53.560471
-53.560471
-53.091743
-53.091743
-53.247986
-52.935501
-53.091743
-53.091743
-53.404228
-52.623016
-52.779259
-52.310532
-52.779259
-52.310532
-52.779259
-53.091743
-52.154289
-51.685562
-51.998047
-51.998047
-52.154289
-51.685562
-51.998047
-52.466774
-51.685562
-51.52932
-51.52932
-51.685562
-51.373077
-50.90435
-51.841805
-51.52932
-51.216835
-50.435623
-50.90435
-51.52932
-51.216835
-50.748108
-50.90435
-50.90435
-50.748108
-50.435623
-50.123138
-49.341927
-49.966896
-50.435623
-49.498169
-48.873199
-50.123138
-50.279381
-49.810654
-49.029442
-49.029442
-49.341927
-49.185684
-48.873199
-48.873199
-49.185684
-48.24823
-47.935745
-48.873199
-48.24823
-48.404472
-48.404472
-48.091988
-47.935745
-48.091988
-47.779503
-47.154533
-46.998291
-47.310776
-47.467018
-46.998291
-46.529564
-46.529564
-46.217079
-45.748352
-46.060837
-45.435867
-45.279625
-45.123383
-45.279625
-44.342171
-44.498413
-44.185928
-43.873444
-43.873444
-43.404716
-43.092232
-42.623505
-42.935989
-42.154778
-41.68605
-41.68605
-41.061081
-40.592354
-39.811142
-39.6549
-38.717445
-38.248718
-37.936234
-37.155022
-36.686295
-35.905083
-34.967628
-34.186417
-33.71769
-32.623993
-31.061569
-30.280357
-29.186661
-27.936722
-26.374298
-25.280602
-23.249451
-21.843269
-19.499634
-18.093452
-16.531029
-14.343636
-12
-10.437576
-8.2501831
-6.0627899
-5.2815781
-4.0316391
-2.9379425
-2.312973
-2.312973
-2.4692154
-2.6254578
-3.0941849
-4.0316391
-5.7503052
-7.1564865
-8.8751526
-10.906303
-12.624969
-14.499878
-17.155998
-19.343391
-21.062057
-22.468239
-24.343147
-26.374298
-28.092964
-29.81163
-31.374054
-32.623993
-33.873932
-35.905083
-36.530052
-37.623749
-38.248718
-39.342415
-40.436111
-41.217323
-41.842293
-42.623505
-43.873444
-44.498413
-45.435867
-46.529564
-46.685806
-48.091988
-48.091988
-48.716957
-49.966896
-50.748108
-51.216835
-52.310532
-52.466774
-53.247986
-53.872955
-54.18544
-54.654167
-55.904106
-56.060349
-56.372833
-57.46653
-57.622772
-57.935257
-58.716469
-59.185196
-59.028954
-59.810165
-60.278893
-60.435135
-60.278893
-61.060104
-60.74762
-61.216347
-61.528831
-62.153801
-61.685074
-62.153801
-62.622528
-61.997559
-62.622528
-63.091255
-63.247498
-62.622528
-63.559982
-63.40374
-63.247498
-63.40374
-63.40374
-63.559982
-63.559982
-63.559982
-64.184952
-63.872467
-64.184952
-63.872467
-64.653679
-64.028709
-64.028709
-64.184952
-64.653679
-64.028709
-64.184952
-64.184952
-64.184952
-64.184952
-64.653679
-64.028709
-64.653679
-64.341194
-64.028709
-64.341194
-64.497437
-64.028709
-64.184952
-63.872467
-64.184952
-64.028709
-64.341194
-64.341194
-64.028709
-64.184952
-64.028709
-63.716225
-64.184952
-63.872467
-64.497437
-64.497437
-64.497437
-63.559982
-64.028709
-64.497437
-63.872467
-63.247498
-63.559982
-63.872467
-64.497437
-64.028709
-64.028709
-63.559982
-64.341194
-63.247498
-63.716225
-64.028709
-64.341194
-63.091255
-64.028709
-63.559982
-63.872467
-63.40374
-64.184952
-63.872467
-64.028709
-63.247498
-63.559982
-63.247498
-63.716225
-63.40374
-62.935013
-63.716225
-63.872467
-63.559982
-63.872467
-63.091255
-63.40374
-63.716225
-63.247498
-63.559982
-63.716225
-63.716225
-63.716225
-63.716225
-63.872467
-63.247498
-63.716225
-63.716225
-63.559982
-63.40374
-63.716225
-63.40374
-63.247498
-63.247498
-64.028709
-62.622528
-63.247498
-62.622528
-63.091255
-62.77877
-62.622528
-62.77877
-62.310043
-62.466286
-63.091255
-62.622528
-62.77877
-62.153801
-62.622528
-62.77877
-62.310043
-62.310043
-62.622528
-62.466286
-62.466286
-61.997559
-62.622528
-62.935013
-62.466286
-61.997559
-62.153801
-62.310043
-62.153801
-62.310043
-62.153801
-62.935013
-61.841316
-62.310043
-61.997559
-61.997559
-62.310043
-61.997559
-61.841316
-62.310043
-62.77877
-61.997559
-62.466286
-62.310043
-62.622528
-62.310043
-61.997559
-61.997559
-62.310043
-62.466286
-62.153801
-61.997559
-62.466286
-62.466286
-62.310043
-61.997559
-62.310043
-61.997559
-62.77877
-62.310043
-61.997559
-62.466286
-62.466286
-62.77877
-62.310043
-62.622528
-62.310043
-62.153801
-62.310043
-62.622528
-62.310043
-62.466286
-61.997559
-62.466286
-62.622528
-61.997559
-61.685074
-62.466286
-62.153801
-61.685074
-62.153801
-61.997559
-61.841316
-62.466286
-61.997559
-61.841316
-61.997559
-61.528831
-61.528831
-61.841316
-61.685074
-61.372589
-61.528831
-61.841316
-61.685074
-61.528831
-61.841316
-61.528831
-61.216347
-61.372589
-61.372589
-61.528831
-61.372589
-61.372589
-61.372589
-61.216347
-61.060104
-61.216347
-61.216347
-60.74762
-61.528831
-61.060104
-60.74762
-60.74762
-60.74762
-61.216347
-60.903862
-61.216347
-61.216347
-60.74762
-60.903862
-61.528831
-61.216347
-61.060104
-61.216347
-61.060104
-61.372589
-61.216347
-61.216347
-61.372589
-61.216347
-61.528831
-61.060104
-61.528831
-61.685074
-60.903862
-61.216347
-61.372589
-61.372589
-61.372589
-61.060104
-61.216347
-61.372589
-61.685074
-61.216347
-61.685074
-61.216347
-61.528831
-61.841316
-61.216347
-60.278893
-61.060104
-61.841316
-60.591377
-60.12265
-60.591377
-60.903862
-61.216347
-61.060104
-60.903862
-59.966408
-60.74762
-60.278893
-60.591377
-61.216347
-60.591377
-60.903862
-61.060104
-60.278893
-60.903862
-60.278893
-60.591377
-60.278893
-60.12265
-60.435135
-60.903862
-60.903862
-61.372589
-60.435135
-61.372589
-61.060104
-60.591377
-60.278893
-60.903862
-60.903862
-60.591377
-61.060104
-60.591377
-60.903862
-61.216347
-60.435135
-60.74762
-60.74762
-60.74762
-60.591377
-60.74762
-60.435135
-60.591377
-60.435135
-61.060104
-60.12265
-60.74762
-60.435135
-60.12265
-59.653923
-60.903862
-59.966408
-59.810165
-59.810165
-59.653923
-59.653923
-59.810165
-59.653923
-59.653923
-59.341438
-59.497681
-59.653923
-59.185196
-59.341438
-59.810165
-59.653923
-58.872711
-59.497681
-59.341438
-59.185196
-59.341438
-59.497681
-59.966408
-59.497681
-59.028954
-59.185196
-59.185196
-59.497681
-58.872711
-59.341438
-59.497681
-59.653923
-58.872711
-59.185196
-59.497681
-59.341438
-59.497681
-58.872711
-59.341438
-59.653923
-59.497681
-59.966408
-59.341438
-59.497681
-59.497681
-59.497681
-59.341438
-59.810165
-59.810165
-60.278893
-59.810165
-59.341438
-59.653923
-59.810165
-60.12265
-59.810165
-59.653923
-60.12265
-59.810165
-59.497681
-59.966408
-60.12265
-60.12265
-60.435135
-59.966408
-59.810165
-59.966408
-59.966408
-59.966408
-60.278893
-59.653923
-59.810165
-60.278893
-60.12265
-59.966408
-60.74762
-60.12265
-60.435135
-60.278893
-60.278893
-59.497681
-60.12265
-59.810165
-60.12265
-60.12265
-60.435135
-59.810165
-60.591377
-60.591377
-60.12265
-60.278893
-60.591377
-60.12265
-60.12265
-60.435135
-60.278893
-60.12265
-60.278893
-60.74762
-60.435135
-60.591377
-60.903862
-60.12265
-60.278893
-60.435135
-60.435135
-60.903862
-60.435135
-60.903862
-60.74762
-60.278893
-60.74762
-60.903862
-60.12265
-60.12265
-60.435135
-60.74762
-60.12265
-60.278893
-60.591377
-60.74762
-60.278893
-59.810165
-60.591377
-60.591377
-60.903862
-60.12265
-60.12265
-60.12265
-60.278893
-60.278893
-60.435135
-60.591377
-60.435135
-60.278893
-60.591377
-60.903862
-60.435135
-60.435135
-60.278893
-60.903862
-60.74762
-60.12265
-59.497681
-60.12265
-60.12265
-60.74762
-60.903862
-59.653923
-59.810165
-61.216347
-60.74762
-60.12265
-59.810165
-59.810165
-59.966408
-59.810165
-59.341438
-59.497681
-60.12265
-59.966408
-59.653923
-59.653923
-59.810165
-59.966408
-59.653923
-59.810165
-59.341438
-59.653923
-60.278893
-59.653923
-59.341438
-59.653923
-59.341438
-59.653923
-59.185196
-58.872711
-59.028954
-58.872711
-59.028954
-59.341438
-59.653923
-58.872711
-59.653923
-58.716469
-58.872711
-59.185196
-58.560226
-58.716469
-59.653923
-58.716469
-59.028954
-59.185196
-58.716469
-59.028954
-58.872711
-59.185196
-58.560226
-58.247742
-59.028954
-58.716469
-58.560226
-58.247742
-58.872711
-58.560226
-58.247742
-58.560226
-58.403984
-58.403984
-58.403984
-58.247742
-57.935257
-57.935257
-58.403984
-57.935257
-57.622772
-57.779015
-58.247742
-57.46653
-57.310287
-57.779015
-57.622772
-57.779015
-56.84156
-56.997803
-57.622772
-57.310287
-56.84156
-56.997803
-57.46653
-56.84156
-56.997803
-56.997803
-57.154045
-56.84156
-56.997803
-56.685318
-56.997803
-56.372833
-56.685318
-56.216591
-56.372833
-56.685318
-56.216591
-55.904106
-56.685318
-56.372833
-55.904106
-55.591621
-55.435379
-55.747864
-55.591621
-55.591621
-55.122894
-55.279137
-54.966652
-55.122894
-55.279137
-54.81041
-54.966652
-54.966652
-54.341682
-54.966652
-54.81041
-54.341682
-54.497925
-54.18544
-53.872955
-54.029198
-54.029198
-53.560471
-54.497925
-53.560471
-54.029198
-54.029198
-53.560471
-53.247986
-54.18544
-53.560471
-53.560471
-53.560471
-53.404228
-52.935501
-53.404228
-53.247986
-53.091743
-53.404228
-53.247986
-52.935501
-53.716713
-52.935501
-53.247986
-52.623016
-52.779259
-52.623016
-52.935501
-52.466774
-52.310532
-52.623016
-52.310532
-52.310532
-51.998047
-52.623016
-51.998047
-51.998047
-52.466774
-51.998047
-51.998047
-51.998047
-51.685562
-51.841805
-51.841805
-51.685562
-51.841805
-51.841805
-51.841805
-51.373077
-51.841805
-51.373077
-51.373077
-51.373077
-51.373077
-51.841805
-51.060593
-51.216835
-51.373077
-51.060593
-50.748108
-51.060593
-50.435623
-51.060593
-50.591866
-50.90435
-50.591866
-50.591866
-49.966896
-50.279381
-49.810654
-50.435623
-50.279381
-50.279381
-49.498169
-49.498169
-49.654411
-49.498169
-49.810654
-49.966896
-49.498169
-49.498169
-49.185684
-49.029442
-49.341927
-49.498169
-48.404472
-48.560715
-49.498169
-49.185684
-49.341927
-49.029442
-48.404472
-48.716957
-48.873199
-48.24823
-47.310776
-48.24823
-47.935745
-47.467018
-48.404472
-48.091988
-47.467018
-47.154533
-47.779503
-46.998291
-47.62326
-46.529564
-47.310776
-46.998291
-47.154533
-46.373322
-46.842049
-46.842049
-46.060837
-46.685806
-45.904594
-47.154533
-45.748352
-46.217079
-45.904594
-45.59211
-45.904594
-45.748352
-45.59211
-45.123383
-45.59211
-45.435867
-44.96714
-44.96714
-44.654655
-44.810898
-44.498413
-44.498413
-44.654655
-44.342171
-43.873444
-43.717201
-43.248474
-43.404716
-43.404716
-43.092232
-42.623505
-42.31102
-42.467262
-41.998535
-41.373566
-41.217323
-40.904839
-40.904839
-40.436111
-40.123627
-39.967384
-39.186172
-38.873688
-38.248718
-37.467506
-37.467506
-36.998779
-36.061325
-35.123871
-34.811386
-34.030174
-33.405205
-32.467751
-31.374054
-30.749084
-29.499146
-28.405449
-27.624237
-26.218056
-24.186905
-23.249451
-21.062057
-19.187149
-17.624725
-15.906059
-13.562424
-12.312485
-10.750061
-8.5626678
-7.4689713
-6.531517
-4.9690933
-4.1878815
-3.8753967
-3.562912
-3.8753967
-4.1878815
-4.812851
-5.7503052
-7.0002441
-8.5626678
-9.9688492
-11.375031
-13.718666
-15.906059
-17.312241
-19.343391
-20.905815
-22.780724
-24.968117
-26.374298
-27.780479
-28.874176
-30.905327
-31.999023
-33.09272
-34.967628
-35.905083
-37.155022
-38.561203
-39.6549
-40.904839
-42.31102
-43.248474
-44.029686
-45.904594
-46.373322
-47.467018
-48.716957
-49.341927
-51.060593
-51.216835
-52.779259
-53.091743
-53.872955
-54.497925
-55.591621
-56.372833
-57.154045
-58.091499
-58.560226
-59.185196
-60.278893
-60.903862
-61.060104
-62.153801
-62.153801
-63.091255
-63.247498
-63.40374
-64.341194
-64.653679
-64.966164
-65.591133
-65.278648
-65.903618
-66.216103
-66.05986
-66.528587
-66.997314
-66.841072
-67.309799
-67.309799
-67.622284
-68.091011
-67.622284
-67.934769
-68.247253
-68.403496
-68.715981
-68.559738
-68.403496
-68.247253
-69.184708
-68.715981
-68.872223
-69.184708
-69.34095
-68.872223
-69.653435
-69.184708
-69.184708
-69.34095
-69.497192
-69.653435
-69.653435
-69.184708
-69.34095
-69.497192
-69.809677
-69.809677
-69.653435
-70.122162
-69.653435
-69.34095
-69.965919
-69.965919
-69.34095
-69.653435
-70.122162
-70.278404
-69.965919
-70.434647
-70.278404
-69.965919
-69.497192
-70.122162
-70.434647
-70.590889
-70.122162
-70.122162
-70.747131
-70.278404
-70.590889
-70.122162
-70.747131
-70.278404
-70.747131
-70.278404
-70.434647
-71.215858
-71.215858
-70.903374
-70.747131
-70.590889
-71.372101
-70.590889
-70.590889
-71.215858
-70.122162
-71.528343
-70.434647
-71.215858
-71.215858
-71.059616
-71.372101
-70.747131
-71.059616
-71.215858
-70.903374
-70.903374
-70.903374
-70.903374
-71.528343
-71.215858
-71.372101
-71.372101
-70.903374
-71.528343
-71.215858
-71.059616
-71.372101
-71.372101
-71.372101
-71.840828
-71.840828
-70.903374
-71.840828
-71.528343
-71.528343
-71.372101
-71.840828
-71.840828
-71.684586
-71.372101
-71.840828
-71.99707
-71.99707
-72.309555
-71.528343
-71.684586
-71.684586
-72.153313
-71.684586
-72.153313
-71.99707
-71.684586
-72.153313
-71.840828
-72.153313
-71.684586
-72.309555
-71.528343
-72.153313
-72.309555
-71.99707
-72.153313
-72.153313
-71.840828
-72.153313
-71.99707
-71.99707
-71.99707
-72.153313
-72.309555
-71.99707
-71.99707
-72.309555
-72.62204
-72.153313
-71.99707
-72.309555
-72.309555
-72.153313
-72.309555
-72.62204
-71.99707
-72.309555
-72.309555
-72.465797
-72.778282
-72.153313
-72.465797
-72.153313
-71.840828
-71.99707
-72.465797
-72.309555
-72.153313
-72.309555
-72.465797
-71.99707
-72.309555
-72.465797
-72.309555
-72.465797
-71.99707
-72.309555
-71.840828
-72.309555
-72.309555
-71.684586
-72.153313
-72.309555
-71.99707
-72.153313
-71.840828
-72.309555
-71.840828
-72.62204
-71.99707
-71.99707
-72.309555
-71.99707
-72.153313
-72.309555
-71.840828
-71.99707
-71.99707
-72.153313
-71.99707
-72.153313
-71.840828
-72.309555
-71.372101
-72.153313
-72.153313
-71.372101
-71.684586
-71.840828
-71.840828
-71.684586
-71.840828
-71.840828
-72.465797
-71.528343
-71.372101
-71.840828
-71.372101
-71.059616
-71.684586
-71.684586
-71.684586
-71.684586
-71.372101
-71.059616
-72.153313
-71.372101
-71.059616
-71.215858
-71.684586
-71.684586
-71.528343
-71.372101
-71.528343
-71.372101
-71.215858
-70.903374
-71.059616
-71.840828
-71.684586
-70.747131
-71.215858
-71.215858
-70.747131
-70.903374
-71.99707
-70.903374
-70.590889
-71.528343
-71.372101
-71.372101
-70.434647
-71.372101
-70.434647
-70.903374
-70.747131
-71.528343
-70.903374
-71.840828
-70.903374
-71.059616
-71.684586
-70.903374
-71.372101
-70.747131
-71.528343
-71.059616
-70.903374
-70.590889
-71.059616
-71.528343
-70.903374
-71.215858
-71.059616
-71.528343
-71.215858
-71.059616
-71.372101
-71.372101
-71.059616
-71.528343
-71.059616
-71.372101
-71.684586
-70.747131
-71.528343
-71.059616
-71.372101
-70.903374
-71.372101
-71.372101
-71.215858
-70.434647
-71.684586
-70.747131
-71.059616
-71.215858
-70.747131
-71.059616
-70.903374
-71.215858
-71.059616
-71.059616
-70.747131
-71.059616
-70.434647
-71.059616
-71.059616
-71.215858
-71.059616
-70.747131
-71.215858
-70.903374
-71.372101
-70.903374
-71.372101
-70.903374
-70.747131
-71.059616
-71.215858
-70.747131
-71.684586
-70.903374
-71.215858
-71.372101
-71.215858
-71.059616
-71.684586
-71.059616
-71.059616
-71.059616
-71.059616
-70.903374
-71.372101
-70.903374
-70.747131
-71.215858
-71.059616
-71.059616
-71.059616
-71.372101
-71.059616
-71.059616
-71.372101
-71.528343
-71.215858
-71.215858
-71.372101
-71.528343
-71.215858
-71.215858
-71.528343
-71.215858
-70.903374
-71.840828
-70.903374
-71.215858
-71.215858
-71.372101
-71.215858
-71.372101
-71.215858
-71.528343
-71.215858
-71.372101
-71.528343
-71.215858
-71.372101
-71.059616
-71.372101
-70.903374
-71.684586
-71.372101
-70.903374
-71.372101
-70.747131
-71.059616
-71.059616
-71.059616
-71.059616
-71.059616
-70.903374
-71.215858
-70.747131
-71.059616
-70.590889
-71.372101
-70.747131
-70.903374
-71.059616
-70.903374
-70.903374
-71.215858
-70.278404
-71.372101
-70.747131
-70.747131
-71.215858
-70.747131
-70.747131
-70.747131
-70.747131
-70.903374
-70.903374
-70.747131
-71.372101
-70.747131
-70.903374
-70.590889
-70.434647
-70.903374
-70.590889
-70.903374
-70.903374
-70.747131
-70.278404
-70.747131
-70.747131
-70.434647
-70.903374
-70.590889
-70.434647
-70.903374
-70.278404
-70.590889
-70.122162
-70.434647
-70.278404
-70.434647
-70.122162
-69.965919
-70.278404
-70.590889
-69.809677
-70.590889
-70.278404
-70.590889
-69.965919
-70.434647
-69.809677
-69.497192
-69.809677
-70.590889
-69.653435
-70.122162
-69.965919
-69.497192
-70.278404
-70.747131
-69.497192
-69.965919
-70.590889
-70.122162
-70.122162
-69.184708
-69.497192
-69.028465
-69.184708
-69.653435
-69.809677
-69.653435
-69.653435
-69.184708
-69.809677
-70.122162
-69.184708
-69.809677
-69.34095
-70.122162
-69.809677
-69.653435
-69.809677
-69.184708
-69.809677
-69.653435
-69.497192
-69.497192
-69.184708
-69.653435
-69.184708
-69.809677
-69.34095
-69.809677
-70.122162
-69.497192
-69.34095
-69.028465
-69.653435
-69.497192
-69.497192
-69.497192
-69.34095
-69.34095
-69.653435
-69.184708
-69.497192
-68.872223
-68.872223
-69.028465
-68.872223
-68.559738
-68.872223
-68.872223
-68.403496
-68.872223
-68.715981
-68.715981
-68.247253
-68.091011
-68.403496
-67.934769
-67.934769
-68.091011
-67.622284
-67.778526
-67.622284
-67.309799
-67.622284
-67.622284
-67.309799
-67.309799
-67.466042
-67.153557
-67.309799
-67.153557
-67.153557
-67.466042
-67.309799
-67.153557
-67.153557
-66.68483
-66.372345
-66.528587
-66.68483
-66.528587
-66.372345
-66.528587
-66.528587
-66.528587
-66.68483
-66.372345
-66.05986
-66.528587
-66.528587
-66.216103
-66.372345
-66.372345
-66.372345
-66.05986
-66.528587
-66.05986
-66.528587
-66.372345
-66.372345
-66.05986
-66.05986
-66.216103
-66.372345
-66.372345
-66.841072
-66.841072
-66.528587
-66.841072
-66.372345
-66.528587
-66.372345
-66.68483
-66.216103
-66.05986
-66.997314
-66.372345
-67.153557
-66.216103
-66.05986
-66.216103
-66.216103
-66.841072
-66.05986
-66.528587
-66.05986
-66.05986
-66.05986
-66.372345
-66.68483
-65.903618
-66.372345
-65.903618
-66.372345
-66.216103
-65.903618
-65.903618
-66.528587
-65.434891
-66.372345
-65.903618
-65.747375
-65.903618
-65.591133
-65.591133
-65.434891
-65.122406
-65.434891
-65.434891
-65.122406
-65.278648
-64.966164
-65.278648
-64.809921
-64.341194
-64.966164
-64.497437
-64.497437
-64.497437
-64.028709
-64.341194
-64.028709
-63.872467
-63.716225
-63.716225
-63.247498
-63.247498
-63.247498
-63.559982
-63.247498
-62.935013
-63.40374
-63.091255
-62.935013
-62.622528
-63.091255
-62.622528
-62.310043
-62.466286
-62.310043
-61.841316
-62.310043
-62.466286
-61.528831
-62.153801
-62.153801
-61.372589
-61.528831
-61.216347
-61.372589
-60.74762
-61.685074
-61.685074
-61.528831
-61.372589
-61.528831
-60.278893
-60.74762
-61.372589
-60.74762
-60.435135
-61.060104
-60.903862
-61.060104
-60.903862
-60.74762
-60.591377
-60.435135
-59.810165
-59.810165
-60.591377
-60.435135
-59.497681
-59.966408
-59.966408
-60.12265
-59.653923
-60.435135
-59.966408
-60.12265
-59.810165
-59.497681
-60.278893
-59.810165
-59.653923
-59.653923
-60.12265
-59.653923
-60.12265
-60.12265
-59.185196
-60.278893
-60.12265
-60.278893
-59.966408
-60.12265
-61.060104
-60.12265
-60.591377
-60.591377
-60.12265
-60.591377
-60.278893
-60.12265
-60.278893
-60.12265
-60.903862
-60.435135
-60.278893
-60.74762
-60.278893
-60.903862
-60.74762
-60.74762
-60.74762
-60.435135
-60.591377
-60.74762
-60.435135
-60.591377
-60.903862
-60.435135
-60.903862
-60.903862
-60.591377
-60.591377
-60.903862
-60.591377
-60.903862
-60.591377
-60.74762
-61.060104
-61.372589
-61.216347
-61.060104
-60.903862
-61.060104
-61.216347
-61.060104
-61.528831
-61.060104
-61.216347
-61.528831
-61.372589
-61.372589
-61.685074
-61.685074
-61.372589
-61.685074
-61.841316
-61.528831
-61.528831
-61.685074
-61.372589
-61.528831
-61.372589
-61.685074
-61.528831
-61.372589
-61.372589
-61.060104
-61.216347
-61.528831
-61.372589
-60.903862
-61.841316
-61.216347
-61.060104
-60.903862
-61.216347
-60.903862
-61.060104
-61.060104
-61.060104
-61.060104
-61.528831
-61.216347
-61.216347
-61.528831
-61.216347
-61.216347
-60.903862
-61.528831
-61.216347
-60.74762
-61.372589
-61.528831
-61.372589
-61.372589
-61.685074
-61.216347
-61.528831
-61.528831
-61.216347
-61.528831
-61.372589
-61.216347
-61.685074
-61.060104
-62.153801
-61.216347
-61.372589
-61.372589
-61.060104
-61.841316
-61.528831
-61.841316
-61.685074
-61.216347
-61.685074
-61.372589
-61.528831
-61.372589
-61.216347
-61.060104
-60.903862
-60.903862
-61.060104
-61.216347
-61.216347
-61.216347
-61.060104
-61.060104
-61.372589
-60.903862
-61.372589
-60.903862
-61.060104
-61.060104
-60.591377
-61.060104
-60.591377
-60.435135
-60.591377
-60.903862
-60.591377
-60.435135
-60.591377
-60.435135
-60.74762
-60.435135
-60.12265
-60.435135
-60.12265
-60.12265
-60.278893
-60.278893
-60.12265
-60.12265
-60.12265
-60.12265
-60.278893
-60.12265
-60.435135
-59.341438
-60.278893
-59.653923
-59.497681
-60.278893
-60.435135
-59.497681
-59.653923
-60.74762
-60.278893
-60.12265
-59.497681
-59.497681
-59.497681
-59.966408
-59.810165
-60.12265
-60.591377
-60.278893
-59.810165
-60.12265
-60.903862
-60.12265
-60.74762
-60.12265
-60.591377
-60.12265
-60.74762
-60.435135
-60.435135
-59.966408
-60.435135
-59.966408
-60.12265
-60.278893
-60.12265
-60.12265
-59.810165
-61.060104
-60.435135
-60.435135
-60.435135
-60.278893
-61.060104
-60.12265
-59.810165
-59.966408
-59.810165
-61.060104
-59.810165
-60.278893
-59.966408
-59.810165
-60.278893
-59.810165
-60.278893
-59.810165
-59.497681
-60.278893
-59.966408
-59.653923
-60.591377
-59.810165
-60.435135
-59.810165
-59.966408
-60.12265
-60.12265
-59.497681
-59.810165
-59.810165
-60.12265
-59.810165
-59.653923
-60.74762
-59.653923
-59.810165
-59.966408
-60.591377
-60.278893
-60.12265
-59.966408
-60.12265
-60.435135
-59.966408
-60.278893
-60.278893
-60.12265
-60.278893
-60.12265
-59.966408
-59.966408
-60.12265
-60.435135
-60.12265
-60.12265
-60.278893
-60.278893
-60.278893
-60.12265
-60.278893
-59.966408
-60.278893
-59.966408
-60.435135
-60.12265
-60.278893
-60.278893
-60.12265
-59.810165
-60.12265
-60.591377
-59.966408
-60.12265
-60.278893
-60.278893
-59.810165
-60.435135
-59.966408
-60.12265
-60.12265
-60.278893
-60.435135
-60.12265
-60.435135
-60.278893
-59.810165
-60.12265
-59.810165
-60.591377
-60.435135
-60.591377
-59.966408
-60.591377
-60.12265
-60.12265
-60.591377
-59.966408
-60.278893
-60.278893
-59.653923
-59.810165
-59.966408
-60.12265
-59.341438
-60.435135
-59.810165
-59.810165
-59.966408
-59.497681
-60.903862
-60.12265
-60.591377
-59.966408
-59.653923
-60.435135
-60.278893
-59.497681
-60.435135
-60.278893
-60.591377
-60.278893
-60.278893
-60.435135
-59.966408
-60.278893
-60.278893
-60.12265
-60.591377
-60.435135
-59.966408
-60.903862
-60.591377
-60.903862
-60.278893
-60.74762
-60.591377
-60.278893
-60.903862
-60.74762
-60.74762
-60.12265
-60.903862
-60.74762
-60.74762
-60.74762
-61.060104
-60.591377
-60.74762
-60.903862
-61.216347
-60.74762
-60.435135
-61.060104
-61.060104
-60.591377
-60.435135
-61.216347
-61.372589
-61.372589
-61.528831
-60.903862
-61.216347
-61.841316
-61.841316
-61.685074
-61.997559
-61.216347
-61.372589
-61.841316
-61.685074
-61.060104
-61.216347
-61.997559
-62.153801
-61.841316
-62.310043
-62.153801
-61.997559
-62.153801
-61.372589
-61.841316
-62.466286
-61.685074
-62.622528
-61.997559
-62.153801
-62.310043
-61.841316
-62.310043
-62.153801
-62.466286
-62.466286
-62.77877
-62.466286
-63.091255
-62.622528
-61.685074
-62.622528
-62.153801
-62.77877
-63.247498
-61.997559
-62.935013
-62.622528
-62.77877
-62.77877
-62.466286
-63.40374
-62.935013
-62.466286
-62.622528
-62.622528
-64.028709
-62.77877
-63.247498
-63.247498
-63.40374
-63.247498
-63.559982
-63.716225
-63.716225
-63.091255
-63.716225
-63.247498
-63.40374
-63.872467
-64.184952
-63.40374
-63.716225
-63.872467
-63.716225
-64.028709
-63.872467
-64.341194
-63.872467
-64.184952
-64.184952
-64.341194
-64.497437
-65.278648
-64.653679
-64.497437
-64.497437
-64.653679
-64.653679
-65.278648
-64.809921
-64.809921
-64.653679
-64.653679
-64.341194
-65.122406
-64.809921
-64.809921
-65.122406
-64.966164
-65.278648
-65.591133
-64.966164
-65.278648
-65.122406
-65.278648
-65.434891
-65.591133
-65.122406
-65.278648
-65.434891
-65.903618
-65.278648
-65.434891
-65.434891
-65.434891
-65.122406
-65.903618
-65.903618
-65.747375
-65.747375
-65.747375
-65.591133
-65.591133
-65.591133
-65.591133
-65.747375
-65.434891
-66.05986
-66.05986
-65.903618
-65.903618
-65.903618
-66.05986
-65.747375
-66.528587
-65.747375
-65.747375
-65.903618
-65.591133
-66.216103
-65.747375
-66.216103
-65.591133
-65.434891
-65.903618
-65.591133
-66.216103
-65.747375
-65.903618
-65.903618
-65.903618
-65.903618
-65.747375
-65.747375
-65.434891
-65.747375
-65.903618
-65.747375
-65.747375
-65.903618
-65.903618
-65.747375
-65.903618
-65.591133
-66.05986
-65.903618
-66.372345
-66.05986
-65.434891
-66.372345
-65.903618
-65.903618
-65.903618
-65.434891
-65.903618
-65.747375
-65.747375
-66.05986
-66.05986
-65.591133
-66.05986
-65.591133
-65.903618
-65.747375
-65.747375
-65.122406
-66.216103
-65.434891
-65.747375
-65.903618
-65.903618
-65.591133
-65.903618
-65.434891
-65.591133
-65.903618
-65.747375
-65.591133
-65.903618
-65.278648
-65.903618
-65.903618
-65.434891
-65.278648
-65.903618
-65.591133
-65.747375
-65.434891
-65.122406
-65.278648
-65.122406
-65.903618
-65.434891
-64.809921
-65.434891
-65.434891
-65.278648
-65.434891
-65.122406
-64.809921
-64.497437
-64.809921
-64.497437
-65.122406
-65.591133
-65.591133
-65.278648
-64.966164
-65.434891
-64.497437
-65.278648
-64.653679
-65.278648
-65.434891
-64.809921
-65.122406
-65.903618
-64.497437
-65.903618
-65.122406
-65.747375
-64.966164
-64.809921
-65.278648
-65.122406
-64.966164
-64.966164
-65.278648
-64.809921
-64.653679
-64.497437
-64.653679
-64.809921
-64.653679
-64.653679
-64.497437
-64.497437
-64.184952
-64.653679
-64.497437
-64.341194
-64.809921
-64.341194
-64.497437
-64.028709
-64.028709
-64.497437
-63.872467
-64.184952
-64.184952
-64.184952
-64.341194
-64.184952
-64.028709
-64.341194
-63.872467
-64.184952
-64.341194
-64.653679
-64.809921
-64.028709
-64.341194
-64.341194
-63.872467
-64.028709
-64.966164
-64.028709
-64.966164
-64.966164
-64.653679
-64.497437
-64.497437
-64.341194
-64.653679
-64.809921
-64.809921
-64.653679
-65.278648
-64.497437
-64.653679
-64.966164
-64.653679
-64.809921
-64.809921
-64.341194
-64.497437
-64.497437
-64.341194
-64.497437
-64.809921
-64.809921
-64.497437
-64.653679
-65.122406
-64.653679
-64.653679
-64.809921
-64.809921
-64.653679
-64.497437
-64.653679
-64.809921
-64.184952
-65.122406
-64.497437
-64.497437
-64.497437
-64.809921
-64.966164
-64.653679
-64.809921
-64.809921
-64.809921
-65.278648
-64.497437
-64.809921
-65.278648
-65.122406
-64.653679
-64.653679
-65.278648
-64.966164
-64.653679
-64.966164
-65.122406
-65.122406
-64.966164
-65.122406
-64.809921
-65.278648
-64.809921
-64.966164
-65.434891
-65.122406
-65.122406
-65.591133
-65.122406
-64.966164
-64.809921
-64.966164
-65.278648
-65.278648
-65.434891
-65.278648
-65.591133
-65.434891
-65.278648
-65.122406
-65.122406
-65.278648
-65.591133
-65.434891
-65.591133
-65.278648
-65.434891
-65.591133
-65.591133
-65.434891
-65.591133
-65.747375
-65.434891
-65.903618
-65.747375
-64.809921
-65.747375
-65.591133
-65.434891
-65.591133
-65.434891
-65.434891
-65.591133
-65.434891
-65.434891
-65.434891
-65.434891
-65.122406
-65.278648
-65.278648
-65.591133
-65.434891
-65.278648
-65.122406
-65.122406
-64.966164
-64.809921
-65.591133
-65.591133
-64.653679
-65.591133
-64.653679
-64.809921
-65.122406
-65.122406
-64.184952
-64.966164
-65.591133
-64.809921
-64.653679
-65.278648
-65.122406
-65.122406
-64.653679
-64.809921
-64.497437
-64.809921
-64.966164
-65.278648
-65.278648
-64.653679
-64.497437
-65.278648
-64.497437
-65.122406
-64.966164
-64.809921
-64.653679
-64.497437
-65.434891
-64.341194
-64.809921
-64.809921
-65.278648
-64.497437
-64.653679
-64.809921
-64.497437
-64.653679
-64.653679
-65.122406
-64.497437
-65.122406
-64.497437
-64.653679
-64.809921
-64.966164
-64.809921
-64.809921
-64.809921
-64.809921
-65.591133
-64.966164
-65.122406
-64.966164
-64.497437
-64.966164
-64.966164
-64.809921
-65.278648
-65.278648
-64.809921
-65.591133
-65.278648
-65.591133
-65.122406
-65.122406
-65.434891
-65.434891
-65.434891
-65.903618
-64.809921
-65.434891
-65.591133
-64.966164
-65.591133
-65.122406
-65.434891
-65.434891
-65.591133
-64.809921
-65.591133
-65.434891
-65.434891
-65.903618
-65.591133
-65.122406
-66.05986
-65.434891
-65.434891
-65.903618
-65.278648
-65.122406
-65.903618
-65.278648
-65.591133
-65.903618
-65.122406
-65.591133
-65.747375
-65.747375
-65.591133
-65.903618
-65.903618
-65.747375
-65.591133
-65.747375
-65.903618
-65.747375
-65.434891
-66.05986
-65.747375
-65.434891
-65.747375
-65.434891
-65.434891
-65.747375
-65.747375
-65.591133
-65.903618
-65.278648
-65.591133
-65.747375
-65.591133
-66.05986
-65.434891
-65.434891
-65.434891
-65.278648
-65.591133
-65.278648
-65.903618
-65.278648
-65.278648
-65.278648
-65.747375
-65.903618
-65.278648
-65.747375
-65.434891
-65.434891
-65.747375
-65.278648
-66.216103
-64.966164
-65.434891
-65.903618
-65.278648
-65.591133
-65.122406
-65.278648
-65.591133
-65.122406
-65.747375
-64.809921
-65.591133
-65.591133
-64.809921
-65.434891
-64.966164
-65.434891
-65.591133
-64.966164
-65.278648
-65.122406
-64.966164
-65.278648
-65.122406
-64.966164
-65.122406
-64.966164
-65.278648
-65.278648
-65.278648
-65.591133
-65.278648
-65.122406
-65.122406
-64.966164
-65.122406
-65.747375
-65.278648
-64.966164
-65.434891
-64.966164
-64.809921
-64.809921
-65.122406
-64.497437
-65.434891
-64.497437
-65.122406
-65.591133
-64.809921
-65.122406
-65.122406
-65.278648
-64.497437
-65.434891
-64.184952
-64.184952
-64.809921
-64.809921
-64.966164
-64.653679
-65.122406
-64.809921
-65.122406
-64.341194
-65.122406
-64.653679
-64.653679
-64.497437
-64.966164
-65.278648
-64.966164
-65.122406
-64.653679
-65.591133
-64.809921
-65.122406
-65.434891
-65.278648
-64.184952
-65.122406
-65.278648
-65.122406
-65.434891
-64.809921
-65.434891
-64.966164
-65.278648
-64.653679
-65.434891
-64.341194
-65.278648
-65.434891
-64.497437
-65.122406
-65.591133
-65.591133
-64.497437
-64.966164
-65.278648
-64.341194
-65.278648
-64.809921
-64.653679
-64.966164
-64.809921
-64.966164
-64.497437
-64.966164
-64.497437
-64.966164
-64.809921
-64.653679
-64.497437
-64.653679
-64.497437
-65.122406
-64.653679
-64.341194
-64.809921
-64.341194
-64.653679
-64.809921
-64.653679
-64.497437
-64.497437
-64.497437
-64.809921
-64.653679
-64.809921
-64.653679
-64.653679
-64.809921
-64.809921
-64.497437
-65.278648
-64.809921
-64.653679
-65.278648
-65.278648
-64.809921
-65.434891
-64.809921
-65.278648
-65.434891
-65.122406
-64.809921
-65.903618
-65.278648
-65.434891
-65.591133
-65.278648
-65.122406
-65.747375
-65.434891
-65.591133
-66.216103
-65.903618
-65.747375
-65.903618
-65.747375
-65.903618
-65.903618
-66.216103
-66.05986
-65.591133
-66.528587
-66.05986
-65.903618
-66.216103
-66.05986
-66.216103
-66.216103
-66.528587
-66.216103
-66.528587
-66.372345
-66.372345
-66.216103
-66.68483
-66.216103
-66.68483
-66.68483
-66.528587
-67.153557
-66.841072
-67.309799
-66.997314
-66.841072
-66.68483
-67.153557
-66.528587
-66.68483
-67.309799
-66.68483
-66.841072
-66.997314
-66.528587
-66.68483
-66.68483
-66.68483
-67.153557
-66.68483
-66.841072
-66.841072
-66.68483
-67.153557
-66.528587
-67.153557
-66.68483
-67.309799
-67.153557
-67.153557
-66.841072
-66.997314
-66.997314
-67.153557
-67.153557
-67.466042
-66.997314
-66.841072
-67.153557
-66.997314
-67.153557
-66.68483
-66.841072
-67.153557
-66.997314
-66.997314
-67.153557
-66.841072
-66.841072
-66.528587
-66.372345
-66.997314
-66.528587
-66.528587
-66.68483
-66.528587
-66.216103
-67.153557
-66.216103
-66.372345
-66.372345
-66.216103
-66.372345
-66.372345
-66.05986
-66.372345
-66.528587
-66.05986
-66.216103
-66.216103
-65.747375
-66.528587
-66.528587
-66.05986
-65.747375
-66.372345
-66.216103
-66.216103
-65.903618
-66.372345
-65.903618
-65.278648
-66.05986
-66.216103
-66.372345
-65.747375
-65.747375
-66.372345
-66.372345
-66.372345
-65.591133
-65.591133
-65.747375
-66.05986
-65.903618
-66.216103
-65.591133
-65.903618
-66.05986
-66.05986
-65.903618
-66.372345
-65.434891
-66.05986
-66.05986
-66.841072
-66.05986
-65.903618
-66.05986
-65.903618
-65.591133
-65.903618
-65.747375
-65.747375
-65.747375
-65.747375
-65.747375
-66.05986
-66.216103
-65.903618
-66.841072
-65.591133
-66.68483
-65.747375
-65.903618
-65.903618
-66.05986
-66.528587
-66.372345
-66.216103
-66.05986
-66.216103
-66.216103
-66.05986
-65.591133
-65.747375
-65.903618
-65.434891
-66.528587
-65.434891
-66.216103
-65.903618
-65.747375
-66.05986
-66.05986
-66.05986
-66.05986
-65.903618
-66.05986
-66.216103
-65.903618
-66.372345
-65.903618
-65.903618
-66.216103
-66.216103
-66.216103
-66.216103
-65.903618
-65.903618
-65.903618
-66.05986
-66.05986
-65.903618
-65.903618
-66.216103
-65.903618
-66.216103
-66.05986
-65.747375
-66.05986
-66.05986
-66.216103
-66.216103
-65.903618
-66.05986
-65.903618
-65.747375
-66.05986
-65.903618
-65.747375
-66.216103
-65.903618
-65.747375
-66.05986
-65.903618
-66.216103
-65.747375
-66.216103
-65.747375
-65.903618
-66.05986
-65.903618
-65.903618
-66.05986
-65.903618
-65.434891
-66.05986
-66.216103
-65.747375
-66.528587
-65.747375
-65.747375
-65.903618
-65.434891
-66.05986
-65.278648
-65.903618
-65.903618
-65.903618
-65.903618
-65.747375
-66.05986
-65.747375
-65.903618
-65.903618
-65.903618
-66.05986
-65.903618
-66.372345
-65.903618
-65.747375
-66.05986
-65.903618
-66.372345
-65.903618
-66.372345
-65.903618
-66.05986
-66.05986
-65.903618
-66.05986
-65.747375
-65.591133
-66.05986
-65.278648
-66.05986
-65.591133
-65.434891
-65.903618
-65.278648
-65.747375
-65.591133
-65.903618
-65.434891
-65.591133
-65.122406
-65.278648
-65.591133
-64.966164
-65.434891
-65.122406
-65.434891
-65.434891
-64.809921
-65.591133
-65.122406
-64.653679
-65.122406
-65.278648
-65.122406
-65.278648
-65.122406
-64.497437
-65.122406
-65.122406
-64.653679
-65.122406
-64.966164
-64.809921
-65.434891
-64.966164
-64.966164
-65.591133
-64.809921
-64.966164
-65.122406
-64.497437
-64.653679
-65.122406
-65.122406
-65.122406
-64.653679
-65.122406
-65.122406
-65.122406
-64.809921
-64.809921
-64.809921
-64.966164
-64.653679
-65.122406
-65.122406
-65.434891
-64.809921
-64.653679
-65.278648
-65.122406
-64.966164
-65.434891
-64.653679
-63.872467
-65.122406
-64.653679
-64.497437
-64.966164
-64.184952
-64.809921
-64.341194
-64.341194
-64.341194
-64.966164
-64.497437
-64.497437
-64.184952
-64.966164
-64.966164
-64.341194
-64.966164
-64.497437
-65.122406
-64.809921
-64.809921
-64.184952
-64.497437
-64.966164
-64.653679
-64.653679
-64.966164
-64.497437
-64.966164
-64.653679
-64.809921
-64.497437
-64.809921
-64.497437
-65.122406
-64.809921
-65.434891
-64.809921
-65.122406
-65.278648
-65.122406
-65.122406
-64.966164
-65.122406
-64.966164
-65.122406
-65.122406
-65.747375
-64.809921
-65.278648
-65.278648
-65.278648
-64.966164
-65.122406
-65.278648
-65.434891
-65.122406
-65.122406
-65.747375
-65.591133
-65.278648
-65.747375
-65.591133
-65.434891
-66.216103
-65.591133
-65.591133
-66.216103
-65.434891
-65.591133
-65.903618
-65.591133
-65.591133
-66.528587
-65.903618
-65.747375
-66.05986
-65.903618
-65.591133
-66.05986
-66.372345
-66.216103
-65.747375
-66.528587
-65.903618
-65.903618
-66.05986
-66.528587
-65.903618
-66.216103
-66.528587
-65.903618
-66.216103
-66.372345
-66.528587
-66.05986
-66.216103
-66.216103
-65.903618
-65.903618
-66.372345
-65.903618
-66.68483
-66.372345
-66.528587
-66.05986
-66.216103
-66.216103
-66.05986
-66.216103
-66.05986
-66.528587
-65.747375
-66.528587
-66.05986
-65.903618
-65.903618
-65.903618
-66.05986
-65.747375
-66.05986
-66.05986
-65.903618
-66.372345
-65.903618
-66.68483
-65.434891
-66.05986
-66.05986
-65.747375
-66.05986
-65.747375
-66.216103
-66.216103
-65.591133
-66.216103
-66.05986
-66.05986
-65.747375
-66.216103
-65.903618
-65.434891
-65.747375
-66.216103
-65.903618
-65.591133
-65.747375
-65.434891
-65.903618
-65.591133
-65.747375
-66.528587
-65.903618
-65.591133
-65.903618
-65.434891
-66.05986
-65.747375
-65.747375
-65.747375
-66.216103
-65.434891
-65.747375
-65.747375
-65.903618
-66.216103
-65.747375
-65.434891
-65.903618
-65.122406
-65.434891
-65.747375
-65.903618
-65.591133
-65.747375
-65.903618
-65.591133
-65.278648
-65.903618
-65.434891
-65.747375
-65.747375
-65.591133
-65.434891
-65.278648
-64.966164
-65.591133
-66.05986
-65.591133
-65.278648
-66.372345
-66.216103
-65.747375
-65.122406
-65.747375
-65.278648
-65.434891
-65.434891
-65.591133
-64.497437
-66.05986
-65.747375
-65.903618
-65.278648
-65.747375
-65.591133
-65.278648
-65.747375
-65.747375
-65.278648
-65.278648
-65.434891
-66.05986
-65.278648
-66.528587
-65.591133
-66.05986
-65.903618
-65.434891
-66.05986
-65.434891
-66.05986
-65.434891
-65.903618
-65.591133
-65.903618
-66.05986
-66.216103
-65.591133
-66.05986
-65.434891
-65.747375
-66.05986
-65.903618
-65.903618
-65.903618
-65.903618
-66.05986
-65.903618
-66.528587
-66.05986
-65.903618
-66.05986
-66.372345
-65.747375
-66.372345
-65.903618
-65.747375
-66.216103
-65.903618
-66.372345
-66.372345
-66.216103
-66.528587
-65.903618
-66.528587
-66.372345
-66.528587
-66.528587
-66.216103
-66.216103
-66.68483
-66.372345
-66.216103
-66.68483
-66.68483
-66.372345
-67.153557
-66.68483
-66.528587
-66.997314
-66.997314
-66.372345
-66.68483
-66.841072
-66.528587
-67.153557
-66.997314
-66.68483
-67.153557
-66.997314
-66.372345
-66.997314
-67.153557
-66.841072
-66.997314
-67.622284
-67.153557
-66.997314
-67.622284
-67.309799
-67.153557
-67.153557
-67.778526
-67.466042
-66.68483
-67.778526
-67.309799
-67.153557
-67.309799
-67.309799
-67.309799
-67.466042
-67.778526
-67.622284
-67.622284
-67.309799
-67.466042
-67.153557
-67.309799
-67.309799
-67.309799
-67.778526
-67.309799
-67.622284
-67.309799
-67.622284
-67.466042
-67.153557
-66.841072
-67.153557
-67.778526
-67.153557
-67.622284
-67.309799
-67.153557
-67.622284
-66.997314
-67.622284
-66.997314
-67.153557
-66.997314
-67.153557
-67.153557
-67.153557
-67.466042
-67.153557
-67.153557
-67.153557
-66.997314
-67.153557
-67.309799
-67.309799
-66.841072
-67.466042
-67.309799
-67.309799
-67.309799
-66.997314
-67.778526
-67.309799
-67.622284
-67.309799
-67.153557
-67.466042
-67.778526
-66.997314
-67.622284
-67.309799
-67.153557
-67.622284
-67.309799
-67.153557
-67.309799
-66.841072
-66.841072
-67.466042
-67.153557
-67.153557
-67.622284
-67.153557
-67.153557
-67.622284
-66.528587
-66.997314
-67.153557
-66.997314
-66.68483
-67.622284
-66.997314
-66.68483
-67.309799
-66.997314
-67.153557
-67.466042
-66.841072
-66.997314
-67.466042
-67.309799
-66.68483
-65.903618
-67.309799
-67.153557
-66.372345
-66.841072
-67.153557
-67.309799
-67.309799
-67.309799
-66.997314
-67.466042
-67.466042
-67.153557
-66.528587
-66.68483
-66.997314
-67.153557
-66.68483
-67.153557
-66.372345
-67.309799
-67.466042
-66.372345
-66.68483
-66.997314
-67.466042
-67.153557
-66.68483
-67.622284
-66.841072
-66.997314
-67.309799
-67.153557
-67.622284
-66.997314
-67.309799
-67.153557
-67.153557
-67.622284
-66.68483
-67.622284
-67.622284
-67.153557
-67.309799
-67.622284
-67.466042
-67.309799
-67.466042
-67.466042
-67.309799
-67.466042
-68.091011
-67.778526
-67.309799
-67.466042
-67.309799
-67.466042
-67.309799
-67.309799
-67.934769
-67.309799
-67.153557
-67.309799
-66.997314
-67.466042
-67.309799
-67.153557
-67.622284
-67.309799
-67.153557
-67.153557
-67.309799
-66.997314
-67.153557
-67.309799
-67.466042
-67.309799
-67.309799
-67.153557
-67.466042
-67.466042
-66.997314
-67.466042
-67.622284
-67.153557
-67.309799
-67.466042
-67.466042
-67.309799
-67.622284
-66.997314
-67.309799
-66.997314
-67.309799
-66.841072
-67.622284
-67.466042
-67.153557
-67.309799
-67.466042
-67.309799
-67.153557
-67.622284
-67.153557
-67.153557
-66.997314
-67.153557
-67.153557
-66.528587
-67.153557
-66.68483
-66.68483
-66.372345
-66.68483
-66.528587
-66.68483
-66.216103
-66.05986
-66.528587
-66.05986
-66.528587
-65.903618
-65.903618
-65.591133
-65.903618
-65.591133
-65.434891
-65.434891
-65.278648
-65.591133
-65.278648
-65.122406
-65.278648
-64.497437
-64.809921
-64.497437
-64.809921
-64.809921
-64.184952
-64.341194
-64.341194
-64.497437
-64.184952
-63.872467
-64.028709
-64.184952
-64.341194
-64.184952
-63.716225
-64.497437
-64.028709
-63.716225
-64.028709
-63.872467
-64.184952
-63.716225
-64.028709
-63.872467
-63.716225
-63.872467
-63.872467
-63.716225
-63.872467
-63.716225
-63.716225
-64.184952
-63.716225
-64.184952
-63.716225
-63.559982
-63.716225
-64.028709
-63.247498
-64.028709
-63.872467
-63.559982
-63.872467
-63.716225
-63.559982
-63.872467
-64.341194
-63.716225
-64.028709
-63.559982
-63.247498
-63.716225
-64.028709
-63.872467
-63.872467
-63.559982
-63.559982
-63.559982
-63.559982
-64.028709
-63.872467
-64.028709
-63.559982
-62.935013
-64.028709
-63.716225
-63.559982
-63.559982
-63.40374
-62.935013
-63.559982
-63.559982
-63.247498
-62.622528
-63.40374
-63.247498
-63.091255
-63.247498
-63.559982
-63.091255
-63.091255
-62.622528
-62.310043
-63.40374
-62.77877
-61.997559
-63.091255
-61.997559
-62.77877
-61.997559
-62.935013
-62.77877
-62.622528
-61.997559
-62.310043
-62.153801
-61.997559
-62.77877
-62.310043
-61.997559
-62.77877
-62.310043
-62.622528
-61.685074
-62.466286
-62.153801
-62.153801
-62.77877
-62.622528
-61.997559
-62.310043
-61.997559
-62.310043
-62.153801
-61.997559
-62.77877
-61.997559
-62.622528
-62.77877
-62.77877
-63.091255
-62.310043
-62.77877
-62.310043
-62.622528
-63.091255
-62.622528
-62.622528
-62.77877
-62.622528
-62.466286
-63.716225
-62.310043
-62.77877
-63.091255
-62.622528
-62.622528
-63.091255
-62.622528
-62.935013
-63.247498
-62.310043
-62.935013
-62.935013
-62.622528
-63.247498
-63.091255
-63.091255
-63.247498
-62.935013
-62.935013
-63.091255
-62.935013
-63.091255
-62.935013
-62.622528
-62.77877
-63.40374
-63.40374
-63.091255
-63.559982
-64.028709
-63.091255
-63.247498
-63.559982
-63.247498
-63.40374
-63.40374
-63.559982
-63.40374
-63.559982
-63.559982
-63.716225
-63.40374
-64.028709
-63.716225
-64.028709
-63.716225
-63.872467
-63.716225
-63.872467
-64.184952
-63.716225
-63.872467
-64.028709
-63.40374
-64.497437
-63.559982
-64.184952
-64.028709
-64.028709
-63.872467
-63.872467
-64.341194
-64.497437
-63.872467
-64.184952
-64.184952
-63.872467
-64.341194
-64.341194
-64.028709
-64.497437
-64.028709
-64.341194
-64.341194
-64.028709
-63.872467
-64.341194
-64.341194
-64.653679
-64.184952
-64.184952
-64.341194
-63.872467
-64.497437
-64.184952
-64.184952
-64.497437
-64.028709
-63.872467
-64.184952
-64.184952
-64.497437
-64.184952
-64.497437
-64.653679
-64.653679
-64.653679
-64.497437
-64.653679
-64.653679
-63.872467
-64.497437
-64.653679
-64.653679
-64.341194
-64.966164
-64.653679
-64.341194
-64.653679
-64.184952
-64.341194
-64.653679
-64.341194
-64.497437
-64.497437
-64.653679
-64.497437
-64.809921
-64.497437
-64.653679
-64.497437
-64.497437
-64.497437
-64.809921
-64.497437
-64.653679
-64.497437
-64.184952
-64.028709
-64.809921
-64.653679
-64.653679
-64.497437
-64.653679
-64.809921
-64.341194
-64.809921
-64.497437
-64.028709
-64.809921
-65.122406
-64.028709
-64.028709
-65.278648
-64.653679
-64.809921
-64.653679
-64.497437
-64.653679
-64.497437
-65.591133
-64.966164
-65.122406
-64.809921
-63.872467
-65.122406
-64.653679
-64.497437
-64.966164
-64.341194
-64.653679
-64.966164
-65.122406
-64.653679
-64.497437
-65.122406
-65.278648
-65.122406
-64.653679
-65.122406
-65.122406
-64.497437
-64.809921
-65.122406
-65.122406
-64.653679
-64.809921
-65.278648
-64.966164
-65.122406
-64.966164
-64.809921
-64.966164
-64.809921
-64.966164
-65.591133
-65.122406
-65.122406
-65.278648
-64.966164
-65.122406
-64.809921
-65.122406
-65.434891
-65.278648
-65.122406
-64.653679
-65.122406
-65.434891
-65.122406
-64.966164
-65.434891
-65.122406
-64.966164
-65.122406
-64.966164
-65.122406
-64.966164
-65.591133
-65.122406
-65.591133
-64.966164
-65.591133
-65.434891
-65.122406
-65.278648
-65.122406
-65.278648
-65.122406
-65.122406
-65.122406
-65.122406
-65.278648
-64.809921
-64.966164
-65.278648
-64.809921
-64.653679
-65.122406
-64.809921
-64.184952
-64.966164
-64.809921
-64.653679
-64.966164
-65.278648
-64.809921
-65.122406
-65.591133
-64.497437
-64.653679
-64.966164
-64.497437
-64.966164
-64.653679
-65.122406
-64.497437
-64.809921
-65.122406
-64.809921
-64.497437
-65.122406
-64.966164
-64.966164
-64.809921
-65.122406
-64.966164
-64.809921
-64.966164
-64.966164
-65.278648
-65.747375
-65.278648
-65.122406
-65.122406
-64.809921
-65.591133
-64.809921
-64.966164
-65.122406
-64.809921
-64.809921
-64.497437
-64.809921
-64.966164
-64.809921
-64.497437
-64.809921
-64.809921
-64.966164
-64.653679
-64.966164
-64.966164
-64.809921
-64.966164
-64.809921
-65.278648
-64.809921
-64.966164
-64.809921
-64.809921
-65.591133
-64.809921
-64.809921
-65.278648
-64.653679
-65.434891
-64.809921
-65.278648
-65.278648
-65.591133
-65.122406
-65.278648
-65.122406
-65.122406
-65.747375
-64.809921
-65.278648
-65.591133
-64.497437
-65.278648
-64.966164
-64.809921
-65.434891
-64.809921
-65.122406
-65.278648
-64.966164
-65.278648
-65.434891
-64.966164
-65.122406
-65.122406
-65.122406
-65.122406
-65.278648
-65.278648
-64.809921
-65.122406
-65.278648
-64.809921
-64.497437
-65.434891
-65.747375
-64.966164
-65.278648
-65.278648
-64.809921
-64.341194
-64.809921
-64.653679
-65.747375
-65.591133
-64.966164
-64.809921
-65.591133
-64.966164
-64.809921
-64.809921
-65.278648
-65.122406
-64.341194
-64.497437
-65.122406
-65.122406
-65.278648
-65.278648
-64.653679
-65.591133
-65.278648
-65.434891
-65.903618
-65.591133
-64.966164
-65.278648
-65.278648
-64.966164
-66.216103
-65.278648
-65.434891
-65.591133
-65.434891
-65.434891
-65.122406
-65.591133
-65.903618
-65.278648
-65.434891
-65.278648
-65.747375
-65.591133
-65.591133
-65.591133
-65.122406
-66.05986
-65.278648
-65.747375
-65.903618
-65.122406
-65.591133
-66.216103
-65.591133
-65.747375
-65.591133
-65.434891
-65.434891
-65.903618
-65.591133
-65.903618
-65.591133
-66.05986
-65.591133
-65.122406
-65.434891
-65.591133
-65.747375
-65.747375
-65.903618
-65.434891
-65.434891
-65.434891
-65.747375
-65.903618
-65.747375
-65.591133
-65.591133
-65.591133
-65.747375
-65.591133
-65.434891
-66.216103
-65.903618
-65.591133
-65.591133
-65.747375
-65.591133
-65.278648
-65.747375
-65.591133
-65.747375
-65.591133
-65.903618
-65.122406
-65.903618
-65.903618
-65.434891
-65.903618
-65.591133
-65.903618
-66.05986
-66.528587
-65.434891
-66.05986
-66.05986
-65.591133
-65.434891
-65.903618
-65.903618
-65.903618
-65.903618
-65.903618
-65.903618
-65.903618
-66.216103
-65.903618
-66.05986
-66.216103
-66.841072
-65.903618
-65.747375
-65.903618
-66.528587
-65.903618
-66.372345
-65.903618
-66.372345
-65.747375
-65.903618
-65.747375
-65.122406
-65.903618
-66.05986
-65.434891
-65.903618
-65.434891
-64.966164
-65.434891
-65.591133
-65.278648
-65.278648
-65.278648
-65.122406
-64.809921
-65.434891
-64.809921
-64.966164
-64.966164
-64.809921
-64.966164
-64.184952
-64.809921
-64.653679
-64.184952
-64.653679
-64.341194
-64.184952
-64.497437
-63.559982
-64.653679
-63.559982
-63.716225
-63.559982
-63.872467
-63.559982
-63.716225
-63.091255
-63.40374
-63.247498
-63.247498
-63.559982
-63.091255
-63.247498
-63.40374
-62.935013
-62.935013
-62.77877
-62.310043
-62.77877
-62.622528
-62.466286
-62.310043
-62.622528
-61.997559
-62.622528
-62.310043
-61.841316
-61.685074
-61.997559
-61.841316
-61.685074
-61.997559
-61.372589
-61.997559
-62.153801
-61.060104
-61.216347
-61.528831
-61.372589
-61.060104
-61.841316
-61.528831
-61.685074
-61.528831
-61.216347
-61.372589
-61.997559
-62.153801
-60.591377
-61.841316
-62.153801
-61.841316
-61.528831
-61.216347
-61.372589
-61.060104
-61.841316
-61.685074
-61.841316
-61.528831
-60.74762
-61.685074
-61.997559
-61.060104
-62.310043
-60.74762
-61.841316
-61.841316
-61.528831
-61.997559
-61.372589
-61.841316
-60.74762
-61.216347
-61.060104
-61.372589
-61.841316
-61.060104
-61.528831
-61.685074
-61.841316
-61.528831
-61.685074
-62.153801
-61.997559
-61.685074
-61.685074
-61.216347
-61.997559
-61.841316
-61.528831
-61.997559
-61.841316
-61.685074
-61.372589
-61.528831
-61.841316
-61.685074
-61.841316
-61.841316
-62.153801
-61.997559
-62.310043
-61.841316
-62.77877
-61.685074
-61.997559
-62.466286
-61.841316
-62.153801
-61.997559
-61.841316
-61.997559
-62.466286
-62.153801
-62.935013
-62.310043
-61.997559
-62.77877
-62.622528
-62.310043
-62.310043
-62.310043
-62.77877
-62.935013
-62.935013
-62.466286
-62.622528
-62.622528
-62.77877
-62.77877
-62.935013
-62.622528
-62.77877
-62.77877
-63.247498
-62.935013
-62.622528
-62.935013
-63.091255
-63.40374
-63.40374
-62.935013
-63.091255
-63.091255
-63.091255
-62.77877
-62.622528
-62.935013
-63.247498
-63.247498
-62.935013
-62.935013
-62.77877
-63.091255
-62.935013
-62.77877
-63.091255
-62.935013
-63.091255
-62.935013
-62.622528
-63.40374
-62.935013
-62.77877
-62.935013
-62.77877
-63.091255
-63.091255
-62.310043
-62.466286
-63.091255
-62.622528
-63.091255
-62.77877
-62.622528
-62.622528
-62.935013
-62.935013
-62.622528
-63.247498
-62.153801
-62.935013
-62.466286
-62.77877
-62.466286
-63.247498
-62.310043
-62.77877
-62.310043
-62.935013
-62.310043
-62.77877
-62.310043
-62.310043
-62.77877
-62.466286
-62.77877
-62.466286
-62.622528
-62.77877
-62.622528
-62.622528
-62.935013
-62.935013
-62.466286
-62.935013
-62.622528
-62.466286
-62.622528
-62.622528
-62.622528
-62.622528
-62.622528
-63.247498
-62.77877
-62.622528
-62.77877
-62.622528
-62.77877
-62.466286
-63.091255
-62.77877
-62.77877
-62.622528
-62.153801
-62.466286
-62.466286
-62.466286
-62.77877
-63.091255
-62.310043
-63.091255
-61.997559
-62.77877
-62.310043
-62.77877
-62.310043
-63.247498
-63.40374
-63.091255
-62.310043
-63.247498
-62.77877
-63.247498
-63.40374
-62.77877
-62.935013
-63.091255
-63.247498
-62.622528
-62.310043
-62.622528
-63.247498
-63.247498
-63.247498
-62.77877
-63.559982
-62.935013
-63.091255
-62.935013
-62.935013
-62.77877
-62.935013
-63.247498
-62.77877
-63.091255
-62.622528
-63.872467
-63.091255
-63.247498
-63.247498
-63.40374
-63.559982
-63.40374
-62.935013
-63.40374
-63.40374
-63.247498
-62.935013
-63.40374
-63.40374
-63.40374
-63.716225
-63.559982
-63.247498
-63.247498
-63.716225
-63.091255
-63.559982
-63.559982
-63.40374
-63.247498
-63.247498
-62.622528
-63.091255
-63.716225
-63.091255
-63.091255
-63.40374
-63.091255
-62.935013
-63.091255
-63.559982
-62.935013
-62.935013
-63.091255
-63.247498
-62.622528
-63.091255
-63.247498
-62.935013
-63.247498
-62.935013
-62.935013
-63.247498
-63.091255
-63.091255
-63.247498
-62.935013
-63.091255
-63.247498
-63.091255
-62.622528
-63.247498
-63.091255
-63.40374
-63.247498
-63.091255
-63.247498
-63.716225
-63.247498
-62.935013
-62.935013
-63.40374
-63.716225
-63.247498
-63.559982
-63.716225
-63.716225
-64.028709
-63.716225
-63.091255
-63.716225
-64.028709
-63.247498
-63.247498
-63.40374
-63.872467
-64.028709
-64.028709
-63.716225
-63.716225
-64.184952
-64.028709
-63.559982
-63.40374
-64.028709
-64.028709
-64.341194
-64.028709
-63.559982
-64.028709
-63.716225
-63.872467
-63.716225
-64.184952
-63.872467
-64.184952
-64.341194
-63.716225
-64.341194
-63.872467
-64.028709
-64.184952
-63.872467
-63.716225
-63.716225
-63.40374
-63.559982
-64.184952
-63.559982
-63.559982
-63.716225
-63.40374
-63.716225
-63.872467
-63.40374
-63.247498
-63.40374
-63.40374
-63.247498
-63.559982
-63.872467
-63.247498
-63.559982
-63.40374
-63.559982
-63.40374
-63.40374
-63.559982
-63.40374
-63.559982
-63.559982
-63.247498
-63.40374
-63.559982
-63.872467
-63.40374
-63.559982
-64.028709
-63.247498
-63.872467
-63.247498
-63.872467
-63.559982
-63.559982
-63.872467
-63.716225
-63.559982
-63.716225
-64.028709
-64.028709
-63.559982
-64.028709
-64.028709
-64.028709
-64.028709
-63.872467
-63.872467
-64.028709
-63.559982
-63.872467
-63.559982
-63.247498
-63.716225
-63.40374
-64.028709
-64.028709
-63.872467
-63.40374
-63.872467
-64.341194
-63.716225
-64.028709
-64.028709
-64.184952
-63.872467
-63.559982
-63.716225
-64.028709
-63.716225
-63.559982
-64.497437
-64.341194
-63.247498
-63.559982
-63.716225
-64.028709
-64.184952
-63.872467
-63.716225
-63.40374
-63.559982
-64.184952
-64.028709
-63.247498
-63.716225
-63.716225
-63.559982
-63.872467
-63.872467
-63.247498
-63.40374
-63.872467
-64.028709
-63.559982
-63.872467
-63.716225
-63.559982
-63.716225
-63.247498
-63.091255
-63.872467
-63.559982
-63.559982
-63.40374
-63.716225
-63.559982
-64.184952
-63.559982
-63.091255
-63.559982
-63.559982
-63.247498
-63.247498
-63.247498
-63.247498
-63.559982
-63.40374
-63.247498
-63.247498
-63.247498
-64.028709
-62.935013
-63.091255
-63.716225
-63.559982
-63.40374
-63.716225
-64.184952
-63.40374
-63.716225
-63.872467
-63.872467
-63.716225
-63.40374
-64.028709
-63.872467
-63.872467
-64.028709
-64.341194
-64.028709
-63.872467
-64.184952
-64.341194
-64.028709
-63.872467
-64.341194
-64.653679
-64.497437
-64.184952
-63.872467
-64.497437
-64.497437
-64.184952
-64.341194
-64.341194
-64.497437
-64.653679
-64.653679
-64.809921
-65.278648
-64.966164
-64.809921
-64.966164
-64.966164
-65.434891
-65.278648
-64.966164
-64.809921
-65.591133
-65.591133
-65.122406
-64.809921
-65.122406
-65.591133
-65.278648
-65.434891
-65.122406
-65.278648
-65.747375
-65.591133
-65.122406
-65.591133
-65.747375
-65.747375
-65.434891
-65.747375
-65.434891
-65.278648
-65.591133
-65.747375
-65.747375
-66.05986
-65.434891
-65.434891
-66.05986
-65.747375
-65.122406
-65.747375
-65.903618
-65.278648
-65.903618
-66.216103
-65.122406
-65.903618
-65.747375
-65.591133
-65.591133
-65.278648
-65.434891
-64.966164
-65.591133
-65.122406
-65.434891
-65.122406
-65.434891
-65.278648
-65.122406
-65.591133
-65.434891
-65.122406
-65.903618
-65.591133
-64.966164
-65.122406
-65.591133
-65.122406
-65.122406
-65.122406
-64.809921
-64.809921
-64.497437
-65.122406
-64.497437
-64.653679
-64.809921
-64.653679
-64.653679
-64.653679
-64.653679
-65.122406
-64.497437
-64.497437
-64.497437
-64.341194
-64.028709
-63.716225
-64.653679
-64.341194
-63.872467
-63.247498
-64.028709
-64.184952
-63.559982
-63.247498
-63.40374
-63.559982
-64.028709
-62.935013
-63.247498
-63.247498
-63.716225
-63.559982
-63.40374
-63.40374
-63.559982
-63.40374
-62.77877
-63.247498
-62.935013
-62.622528
-63.091255
-62.935013
-62.466286
-62.622528
-63.247498
-63.247498
-62.466286
-62.153801
-61.997559
-62.153801
-62.466286
-62.466286
-62.466286
-63.091255
-61.997559
-61.685074
-62.310043
-62.622528
-61.372589
-62.622528
-61.841316
-61.841316
-62.153801
-62.153801
-61.997559
-62.153801
-61.997559
-61.997559
-62.310043
-61.997559
-62.310043
-62.310043
-61.997559
-61.060104
-61.841316
-62.310043
-61.841316
-61.372589
-62.310043
-61.372589
-61.528831
-61.997559
-61.685074
-61.060104
-61.372589
-61.841316
-61.841316
-62.153801
-61.685074
-61.841316
-61.528831
-61.997559
-61.528831
-61.841316
-61.685074
-61.528831
-61.528831
-61.528831
-61.685074
-61.372589
-61.216347
-61.372589
-61.685074
-61.685074
-61.060104
-61.216347
-61.841316
-61.372589
-61.372589
-61.060104
-61.372589
-61.528831
-61.216347
-61.372589
-61.216347
-61.060104
-61.372589
-61.372589
-61.528831
-61.685074
-61.372589
-61.528831
-61.997559
-61.216347
-61.372589
-61.372589
-61.528831
-61.685074
-61.685074
-61.372589
-61.841316
-61.841316
-61.060104
-61.216347
-61.528831
-61.841316
-61.685074
-61.528831
-61.060104
-61.060104
-61.841316
-61.216347
-61.372589
-61.372589
-61.528831
-61.060104
-61.528831
-61.372589
-60.903862
-60.903862
-61.060104
-60.903862
-60.591377
-61.216347
-61.060104
-61.060104
-60.435135
-60.903862
-60.591377
-60.591377
-60.903862
-60.903862
-60.12265
-60.278893
-60.12265
-60.278893
-61.060104
-60.591377
-59.966408
-60.435135
-60.278893
-60.12265
-60.278893
-60.278893
-59.653923
-60.278893
-60.12265
-59.653923
-60.12265
-59.966408
-59.966408
-59.810165
-60.278893
-59.810165
-59.810165
-60.278893
-59.810165
-59.653923
-59.810165
-59.810165
-59.653923
-59.653923
-59.653923
-59.497681
-59.341438
-59.497681
-59.497681
-59.341438
-59.185196
-59.341438
-59.497681
-59.185196
-59.653923
-59.341438
-58.872711
-59.185196
-59.341438
-59.185196
-58.872711
-58.872711
-59.341438
-58.247742
-58.247742
-58.560226
-58.403984
-58.403984
-57.935257
-58.247742
-58.560226
-57.935257
-57.935257
-58.091499
-58.247742
-58.091499
-57.310287
-58.091499
-57.622772
-57.310287
-57.622772
-57.779015
-57.935257
-57.310287
-57.46653
-56.997803
-57.154045
-57.622772
-57.154045
-56.997803
-56.529076
-56.529076
-56.84156
-56.372833
-56.372833
-56.84156
-56.84156
-56.529076
-56.685318
-56.84156
-56.529076
-56.060349
-56.060349
-55.591621
-55.435379
-55.747864
-55.904106
-55.904106
-55.747864
-55.904106
-55.435379
-55.591621
-54.81041
-55.279137
-55.279137
-55.435379
-54.497925
-54.18544
-54.81041
-54.966652
-55.122894
-55.122894
-54.966652
-54.81041
-55.279137
-54.341682
-54.341682
-54.654167
-54.497925
-53.872955
-54.029198
-53.560471
-54.029198
-53.872955
-53.716713
-53.872955
-53.560471
-54.029198
-52.935501
-53.560471
-53.560471
-53.091743
-52.935501
-54.18544
-53.247986
-52.623016
-52.935501
-53.247986
-52.623016
-52.779259
-52.935501
-52.779259
-52.779259
-52.779259
-52.623016
-52.623016
-52.779259
-52.623016
-52.466774
-52.154289
-52.779259
-52.466774
-52.310532
-52.310532
-52.466774
-52.310532
-51.998047
-52.466774
-52.623016
-52.623016
-52.466774
-51.998047
-52.466774
-51.841805
-51.998047
-52.310532
-52.466774
-52.779259
-52.310532
-52.466774
-52.623016
-52.466774
-51.998047
-52.466774
-52.623016
-52.623016
-52.466774
-52.935501
-52.935501
-53.247986
-52.466774
-52.779259
-52.935501
-53.247986
-53.091743
-53.091743
-52.779259
-52.466774
-53.247986
-53.091743
-52.935501
-52.779259
-52.935501
-52.623016
-53.091743
-52.935501
-53.091743
-53.404228
-53.091743
-53.247986
-53.091743
-53.716713
-53.091743
-53.247986
-53.716713
-53.247986
-53.560471
-53.404228
-53.404228
-54.029198
-53.716713
-53.716713
-53.716713
-53.560471
-53.560471
-54.497925
-53.247986
-54.18544
-54.029198
-53.560471
-53.247986
-54.18544
-54.029198
-53.872955
-54.18544
-54.341682
-53.872955
-54.18544
-54.029198
-54.029198
-54.18544
-54.029198
-54.029198
-54.497925
-54.654167
-54.341682
-54.81041
-54.341682
-54.654167
-54.654167
-54.654167
-54.81041
-54.497925
-54.497925
-54.966652
-54.654167
-54.654167
-54.654167
-54.81041
-54.497925
-54.966652
-54.966652
-55.122894
-54.654167
-54.966652
-55.122894
-54.81041
-54.654167
-54.654167
-55.279137
-54.966652
-54.81041
-54.81041
-55.279137
-54.966652
-54.497925
-55.122894
-55.122894
-55.122894
-54.81041
-54.81041
-55.591621
-55.122894
-54.497925
-54.81041
-55.435379
-55.122894
-54.966652
-54.497925
-55.279137
-55.747864
-54.966652
-55.435379
-55.279137
-55.122894
-54.966652
-55.435379
-55.904106
-55.435379
-55.904106
-55.747864
-55.904106
-55.435379
-55.279137
-55.591621
-55.747864
-55.591621
-55.591621
-55.591621
-55.591621
-56.060349
-56.372833
-55.904106
-55.435379
-56.372833
-56.216591
-56.372833
-56.216591
-56.685318
-56.216591
-56.372833
-56.529076
-56.529076
-56.216591
-56.372833
-56.216591
-56.685318
-56.997803
-56.84156
-56.84156
-56.84156
-56.685318
-56.997803
-57.779015
-56.372833
-57.779015
-57.46653
-57.154045
-57.310287
-57.46653
-57.310287
-57.310287
-58.091499
-57.46653
-57.46653
-57.622772
-57.310287
-57.779015
-57.935257
-58.091499
-58.091499
-57.622772
-58.247742
-58.247742
-58.247742
-58.247742
-58.247742
-59.028954
-58.091499
-58.872711
-59.185196
-58.403984
-58.560226
-59.185196
-58.872711
-58.872711
-58.560226
-59.341438
-59.341438
-59.028954
-58.872711
-59.185196
-59.185196
-59.185196
-58.872711
-59.341438
-59.653923
-59.185196
-59.653923
-59.497681
-59.653923
-59.810165
-59.341438
-59.810165
-59.966408
-59.966408
-59.653923
-59.810165
-60.435135
-60.435135
-60.278893
-60.12265
-60.278893
-60.435135
-60.591377
-60.278893
-60.74762
-60.591377
-60.903862
-60.74762
-60.591377
-61.060104
-61.060104
-61.060104
-60.903862
-60.435135
-61.216347
-60.74762
-60.903862
-60.903862
-60.74762
-61.372589
-61.216347
-60.74762
-61.060104
-61.060104
-60.903862
-61.528831
-60.903862
-60.903862
-61.216347
-61.216347
-61.216347
-61.685074
-60.74762
-61.060104
-61.372589
-61.216347
-60.903862
-61.528831
-61.372589
-61.372589
-61.528831
-61.528831
-61.372589
-61.841316
-61.216347
-61.372589
-61.841316
-61.685074
-61.216347
-61.997559
-61.528831
-60.903862
-61.841316
-61.841316
-61.528831
-61.997559
-61.997559
-61.528831
-61.685074
-61.685074
-61.528831
-61.997559
-62.153801
-62.310043
-61.841316
-61.841316
-62.310043
-61.685074
-61.997559
-62.153801
-62.310043
-62.153801
-62.466286
-62.466286
-62.310043
-61.997559
-62.153801
-62.77877
-62.466286
-61.997559
-62.622528
-62.466286
-62.466286
-62.466286
-62.153801
-62.310043
-62.310043
-62.310043
-62.310043
-62.77877
-62.935013
-62.466286
-62.466286
-62.77877
-62.622528
-62.153801
-62.466286
-62.935013
-62.77877
-62.77877
-62.466286
-62.466286
-62.77877
-63.091255
-62.77877
-62.77877
-62.935013
-63.247498
-62.77877
-62.77877
-63.091255
-63.247498
-62.935013
-62.77877
-63.091255
-63.247498
-62.935013
-63.40374
-63.40374
-62.935013
-62.77877
-63.872467
-63.716225
-63.559982
-62.935013
-64.028709
-62.622528
-64.028709
-62.622528
-63.559982
-63.559982
-63.872467
-63.872467
-63.40374
-64.028709
-64.028709
-63.247498
-63.872467
-63.247498
-64.028709
-63.872467
-63.872467
-64.028709
-64.028709
-63.40374
-64.341194
-64.184952
-63.716225
-64.341194
-64.028709
-64.341194
-63.872467
-64.653679
-63.872467
-64.497437
-64.497437
-64.341194
-64.184952
-64.653679
-64.497437
-64.653679
-64.653679
-64.653679
-64.653679
-64.497437
-64.809921
-64.966164
-64.497437
-64.653679
-64.966164
-65.278648
-64.497437
-64.809921
-64.966164
-64.184952
-64.497437
-64.497437
-64.653679
-64.497437
-64.184952
-64.809921
-64.653679
-64.028709
-63.872467
-64.184952
-64.184952
-64.184952
-63.559982
-64.028709
-64.028709
-63.247498
-63.559982
-63.716225
-63.716225
-63.872467
-63.40374
-63.091255
-63.559982
-63.559982
-63.091255
-63.247498
-63.091255
-62.935013
-62.622528
-62.935013
-62.622528
-62.935013
-62.310043
-62.622528
-62.153801
-62.153801
-62.310043
-62.466286
-62.310043
-61.997559
-61.841316
-61.997559
-61.841316
-61.841316
-61.997559
-61.997559
-61.997559
-61.685074
-61.372589
-61.685074
-61.528831
-61.685074
-61.372589
-61.685074
-61.528831
-61.841316
-61.372589
-61.528831
-61.841316
-61.528831
-61.685074
-61.528831
-61.372589
-61.528831
-61.841316
-61.685074
-61.528831
-61.685074
-61.372589
-61.372589
-61.841316
-61.372589
-61.997559
-61.372589
-61.685074
-61.216347
-61.841316
-61.528831
-61.685074
-62.153801
-61.528831
-61.372589
-61.372589
-61.528831
-61.528831
-61.060104
-61.528831
-61.216347
-61.372589
-61.372589
-61.060104
-60.903862
-61.372589
-61.372589
-60.903862
-61.060104
-60.74762
-61.060104
-60.903862
-61.060104
-61.060104
-60.74762
-60.903862
-60.591377
-60.903862
-60.591377
-60.12265
-60.591377
-60.591377
-60.12265
-60.435135
-60.435135
-60.12265
-60.12265
-60.12265
-60.278893
-59.810165
-59.966408
-59.653923
-59.810165
-59.810165
-59.653923
-60.12265
-59.653923
-59.966408
-59.185196
-59.185196
-59.653923
-59.028954
-59.653923
-58.247742
-59.653923
-59.810165
-59.028954
-58.872711
-58.560226
-58.403984
-59.341438
-58.872711
-58.247742
-58.247742
-59.028954
-59.341438
-59.028954
-58.560226
-59.028954
-58.716469
-58.716469
-58.091499
-58.091499
-58.247742
-58.403984
-57.622772
-58.403984
-57.779015
-59.028954
-57.622772
-58.091499
-59.028954
-58.247742
-57.622772
-59.028954
-57.622772
-57.935257
-57.779015
-57.935257
-58.091499
-58.560226
-58.247742
-57.935257
-58.091499
-58.560226
-58.403984
-58.403984
-58.560226
-58.716469
-58.560226
-58.716469
-57.935257
-58.716469
-58.560226
-58.247742
-59.028954
-58.091499
-58.091499
-58.247742
-59.028954
-58.247742
-58.247742
-58.716469
-59.028954
-58.247742
-58.560226
-58.560226
-58.403984
-58.403984
-58.560226
-58.403984
-58.560226
-58.247742
-58.716469
-58.716469
-58.560226
-58.716469
-58.872711
-58.560226
-58.716469
-58.872711
-58.716469
-58.247742
-58.872711
-59.185196
-59.028954
-58.247742
-58.560226
-58.716469
-58.872711
-58.560226
-59.028954
-58.716469
-58.872711
-58.716469
-58.872711
-59.341438
-58.560226
-58.716469
-58.872711
-59.028954
-58.872711
-58.560226
-58.403984
-58.872711
-58.560226
-58.872711
-58.716469
-58.872711
-58.872711
-59.028954
-59.028954
-58.716469
-58.560226
-59.185196
-58.872711
-58.716469
-58.560226
-59.028954
-59.028954
-58.872711
-58.872711
-58.872711
-58.403984
-58.403984
-58.716469
-59.028954
-59.028954
-59.341438
-58.872711
-58.872711
-58.872711
-59.028954
-58.716469
-59.497681
-59.028954
-59.497681
-59.185196
-59.185196
-59.028954
-59.028954
-59.185196
-59.028954
-59.497681
-59.341438
-59.185196
-60.278893
-58.872711
-59.966408
-59.497681
-59.497681
-59.028954
-60.12265
-59.653923
-59.341438
-60.12265
-59.653923
-59.810165
-60.278893
-60.12265
-59.810165
-59.810165
-60.12265
-59.810165
-60.278893
-60.435135
-60.12265
-60.278893
-60.278893
-60.591377
-60.12265
-60.12265
-60.591377
-60.435135
-60.278893
-60.903862
-60.74762
-60.903862
-60.74762
-60.591377
-60.74762
-60.435135
-60.435135
-60.591377
-60.903862
-60.591377
-60.278893
-60.903862
-60.903862
-60.74762
-60.591377
-60.278893
-60.74762
-60.903862
-60.591377
-61.060104
-60.903862
-60.435135
-60.74762
-60.591377
-60.74762
-60.591377
-60.435135
-61.216347
-60.74762
-60.903862
-60.278893
-60.12265
-60.12265
-59.810165
-59.966408
-60.591377
-60.12265
-60.278893
-61.060104
-60.591377
-60.12265
-59.810165
-59.810165
-60.12265
-59.966408
-59.341438
-60.12265
-60.12265
-60.278893
-60.435135
-59.810165
-59.966408
-60.12265
-60.435135
-60.435135
-59.653923
-60.278893
-60.435135
-60.278893
-60.278893
-59.341438
-60.278893
-60.591377
-59.653923
-59.810165
-59.653923
-59.966408
-60.278893
-60.591377
-60.278893
-60.12265
-60.435135
-60.435135
-59.810165
-60.591377
-60.12265
-59.966408
-60.903862
-60.12265
-60.74762
-60.903862
-60.903862
-60.903862
-60.74762
-61.372589
-60.435135
-60.435135
-60.74762
-60.903862
-60.74762
-61.216347
-61.528831
-61.060104
-61.216347
-61.372589
-61.060104
-61.372589
-61.372589
-61.528831
-61.060104
-61.372589
-61.528831
-61.372589
-61.372589
-61.060104
-62.153801
-61.528831
-61.685074
-61.685074
-61.685074
-61.528831
-61.372589
-61.997559
-61.997559
-62.153801
-61.997559
-61.997559
-61.997559
-62.153801
-62.153801
-62.153801
-62.622528
-62.310043
-61.997559
-62.466286
-62.622528
-62.622528
-62.466286
-61.997559
-62.466286
-63.091255
-62.77877
-62.622528
-62.77877
-62.622528
-62.77877
-62.622528
-62.310043
-62.622528
-62.935013
-62.622528
-62.310043
-62.622528
-62.466286
-62.77877
-62.466286
-62.466286
-62.310043
-63.091255
-62.622528
-62.466286
-62.622528
-62.622528
-62.310043
-62.310043
-62.622528
-62.310043
-62.622528
-62.310043
-61.997559
-62.466286
-61.997559
-62.310043
-61.997559
-62.310043
-61.841316
-62.310043
-61.841316
-62.153801
-61.997559
-62.153801
-61.997559
-61.997559
-61.685074
-62.153801
-61.685074
-62.466286
-62.153801
-61.997559
-62.310043
-61.841316
-61.997559
-62.153801
-62.153801
-61.685074
-62.310043
-61.997559
-61.841316
-61.997559
-62.153801
-61.997559
-61.685074
-62.153801
-61.997559
-62.310043
-61.997559
-62.153801
-61.997559
-61.841316
-62.310043
-62.153801
-61.841316
-61.685074
-61.841316
-61.685074
-61.528831
-61.997559
-61.841316
-61.841316
-62.153801
-62.153801
-62.153801
-61.841316
-61.685074
-61.841316
-61.685074
-61.685074
-62.153801
-61.997559
-61.685074
-61.841316
-61.685074
-62.153801
-62.153801
-61.997559
-61.997559
-61.997559
-61.841316
-61.997559
-62.310043
-62.153801
-62.466286
-61.841316
-62.310043
-61.685074
-62.153801
-62.310043
-62.310043
-61.528831
-61.997559
-62.935013
-62.466286
-61.372589
-61.528831
-61.997559
-62.622528
-62.466286
-62.622528
-62.153801
-61.997559
-62.310043
-62.77877
-62.466286
-62.622528
-62.310043
-62.77877
-62.466286
-62.466286
-61.997559
-62.77877
-62.77877
-62.310043
-61.997559
-62.77877
-61.997559
-62.310043
-62.77877
-62.622528
-62.622528
-62.310043
-62.310043
-62.622528
-62.622528
-62.622528
-62.935013
-63.091255
-62.77877
-62.622528
-62.935013
-62.622528
-62.310043
-62.466286
-62.77877
-62.77877
-63.091255
-62.622528
-62.622528
-63.247498
-62.622528
-62.77877
-62.935013
-63.091255
-62.77877
-62.77877
-63.40374
-62.310043
-62.310043
-62.935013
-62.77877
-63.091255
-62.622528
-63.247498
-62.622528
-62.77877
-63.247498
-62.77877
-62.935013
-62.622528
-62.77877
-63.091255
-62.77877
-62.153801
-62.310043
-62.466286
-62.466286
-61.841316
-62.466286
-62.310043
-62.153801
-61.997559
-62.310043
-62.310043
-61.997559
-62.153801
-61.997559
-62.310043
-61.841316
-61.528831
-61.685074
-61.528831
-61.685074
-61.528831
-61.528831
-61.528831
-61.997559
-61.060104
-61.528831
-60.903862
-61.372589
-61.372589
-60.74762
-60.74762
-60.903862
-60.903862
-60.903862
-60.435135
-60.74762
-60.435135
-60.435135
-60.74762
-60.12265
-60.278893
-60.278893
-60.12265
-59.966408
-60.278893
-59.810165
-59.810165
-59.653923
-59.653923
-59.653923
-59.810165
-59.810165
-59.810165
-59.653923
-59.028954
-59.653923
-59.497681
-59.341438
-59.185196
-59.185196
-58.560226
-59.185196
-59.185196
-58.716469
-59.497681
-58.716469
-58.716469
-58.716469
-58.872711
-58.403984
-58.560226
-58.560226
-58.560226
-58.403984
-58.716469
-58.247742
-58.403984
-58.872711
-58.403984
-58.247742
-58.403984
-58.403984
-58.403984
-58.091499
-59.028954
-58.091499
-58.560226
-58.560226
-58.403984
-58.403984
-58.403984
-58.872711
-58.716469
-58.247742
-59.028954
-59.028954
-58.560226
-58.716469
-58.872711
-58.716469
-58.716469
-58.560226
-58.872711
-59.028954
-59.028954
-59.028954
-59.185196
-59.028954
-59.028954
-59.185196
-59.028954
-58.560226
-59.028954
-59.028954
-59.341438
-59.185196
-58.872711
-59.028954
-59.028954
-59.497681
-59.185196
-59.185196
-59.028954
-59.653923
-58.872711
-59.028954
-59.185196
-59.497681
-59.185196
-59.497681
-59.653923
-59.028954
-59.497681
-59.810165
-59.497681
-59.810165
-59.653923
-59.185196
-59.341438
-59.185196
-59.185196
-59.966408
-60.12265
-59.497681
-59.341438
-59.810165
-59.497681
-59.653923
-60.278893
-59.341438
-60.12265
-60.278893
-60.278893
-60.591377
-59.341438
-60.278893
-60.12265
-60.278893
-59.810165
-60.435135
-59.653923
-60.12265
-61.060104
-60.278893
-59.810165
-60.903862
-60.12265
-60.278893
-60.12265
-60.74762
-60.278893
-60.278893
-60.591377
-60.591377
-60.591377
-60.903862
-61.372589
-60.903862
-61.060104
-61.060104
-60.74762
-61.216347
-61.216347
-61.060104
-61.060104
-61.372589
-60.903862
-61.060104
-61.060104
-61.216347
-61.216347
-61.060104
-61.216347
-61.216347
-61.685074
-61.216347
-61.372589
-61.216347
-61.060104
-61.372589
-61.372589
-61.372589
-61.528831
-61.528831
-61.685074
-61.528831
-61.372589
-62.466286
-61.841316
-61.685074
-61.997559
-61.841316
-61.841316
-62.466286
-62.153801
-62.310043
-61.997559
-61.841316
-61.841316
-62.466286
-62.77877
-61.997559
-62.153801
-62.466286
-62.622528
-62.466286
-62.310043
-62.310043
-62.310043
-62.153801
-62.77877
-62.310043
-61.997559
-62.77877
-62.77877
-62.466286
-61.997559
-62.466286
-62.622528
-63.091255
-62.466286
-62.466286
-62.935013
-62.622528
-62.310043
-62.935013
-62.935013
-62.622528
-62.466286
-62.622528
-62.77877
-62.935013
-62.77877
-62.622528
-62.935013
-62.935013
-62.153801
-62.77877
-62.935013
-62.310043
-63.40374
-62.77877
-62.622528
-62.77877
-62.77877
-62.466286
-63.091255
-62.310043
-62.935013
-62.622528
-63.091255
-62.622528
-62.622528
-62.77877
-62.622528
-62.622528
-62.935013
-62.77877
-62.622528
-63.091255
-62.466286
-62.77877
-62.622528
-62.622528
-62.77877
-62.466286
-62.77877
-62.310043
-62.466286
-62.77877
-63.091255
-62.622528
-62.310043
-62.622528
-62.77877
-62.310043
-62.77877
-62.935013
-62.622528
-62.466286
-62.622528
-62.77877
-62.310043
-62.310043
-62.622528
-62.77877
-62.622528
-62.310043
-62.77877
-61.997559
-62.622528
-62.310043
-62.310043
-62.622528
-62.622528
-62.466286
-62.466286
-62.622528
-62.310043
-62.466286
-62.310043
-63.091255
-62.622528
-62.466286
-62.622528
-62.77877
-62.622528
-62.310043
-62.310043
-62.153801
-62.935013
-63.091255
-61.997559
-61.997559
-62.622528
-62.935013
-62.310043
-62.310043
-62.310043
-62.77877
-63.40374
-63.091255
-62.466286
-62.310043
-62.77877
-62.77877
-62.935013
-62.77877
-62.77877
-63.247498
-63.091255
-63.091255
-62.466286
-63.559982
-63.247498
-63.247498
-63.559982
-62.622528
-62.935013
-63.247498
-62.935013
-62.935013
-63.247498
-63.40374
-63.40374
-63.247498
-62.935013
-62.622528
-63.091255
-63.247498
-63.716225
-62.935013
-62.935013
-63.091255
-63.247498
-63.247498
-62.77877
-63.40374
-63.559982
-63.716225
-62.622528
-64.028709
-63.716225
-63.247498
-63.872467
-63.40374
-63.872467
-63.716225
-64.028709
-62.935013
-63.559982
-63.716225
-63.716225
-63.247498
-63.247498
-63.872467
-63.247498
-63.716225
-64.028709
-63.872467
-63.872467
-63.716225
-63.716225
-64.028709
-63.716225
-63.872467
-64.184952
-64.184952
-63.872467
-63.872467
-64.184952
-64.184952
-63.872467
-64.028709
-64.184952
-64.497437
-64.497437
-63.716225
-64.341194
-64.809921
-64.497437
-64.341194
-64.497437
-64.497437
-64.497437
-64.184952
-64.341194
-64.341194
-64.966164
-64.184952
-64.497437
-64.653679
-64.497437
-64.809921
-64.184952
-64.497437
-64.341194
-65.278648
-64.497437
-64.653679
-64.184952
-64.653679
-64.966164
-65.278648
-65.122406
-64.653679
-65.122406
-64.497437
-64.653679
-64.809921
-64.809921
-64.184952
-64.653679
-64.653679
-65.122406
-65.278648
-64.809921
-64.497437
-64.966164
-64.966164
-64.966164
-64.653679
-64.809921
-64.966164
-64.809921
-64.497437
-64.341194
-64.966164
-64.497437
-64.341194
-65.278648
-64.184952
-64.341194
-64.653679
-64.653679
-64.184952
-64.809921
-64.653679
-64.497437
-64.653679
-64.653679
-64.497437
-64.809921
-64.497437
-64.653679
-64.341194
-64.653679
-64.497437
-64.497437
-64.653679
-64.653679
-64.966164
-64.184952
-64.497437
-64.497437
-64.184952
-64.653679
-64.653679
-64.341194
-64.184952
-64.184952
-64.341194
-64.341194
-63.872467
-64.497437
-64.184952
-64.028709
-64.341194
-64.497437
-64.341194
-63.716225
-64.028709
-65.278648
-64.653679
-63.872467
-64.028709
-64.184952
-63.872467
-64.184952
-63.872467
-64.341194
-64.497437
-64.184952
-64.028709
-64.028709
-63.872467
-63.716225
-63.872467
-63.716225
-63.716225
-64.028709
-64.028709
-64.341194
-64.341194
-63.40374
-64.653679
-64.184952
-63.247498
-63.872467
-64.341194
-64.341194
-64.497437
-64.497437
-64.341194
-64.184952
-64.653679
-64.497437
-64.497437
-63.559982
-63.716225
-64.497437
-64.028709
-63.872467
-64.497437
-64.653679
-64.184952
-64.341194
-64.341194
-64.653679
-64.028709
-64.341194
-63.247498
-63.716225
-63.872467
-64.341194
-64.341194
-64.809921
-63.872467
-64.497437
-65.122406
-64.028709
-64.497437
-64.497437
-64.028709
-64.341194
-64.966164
-64.341194
-64.184952
-65.122406
-64.809921
-64.809921
-64.966164
-64.809921
-64.497437
-64.653679
-65.591133
-64.809921
-65.278648
-64.809921
-65.278648
-64.966164
-65.122406
-65.747375
-65.278648
-64.966164
-65.122406
-65.747375
-65.278648
-65.278648
-65.747375
-65.122406
-65.591133
-65.903618
-65.747375
-66.216103
-65.591133
-65.903618
-66.216103
-65.591133
-65.903618
-65.747375
-66.216103
-66.216103
-65.747375
-66.528587
-66.216103
-65.903618
-66.372345
-66.372345
-66.372345
-66.372345
-66.528587
-66.216103
-66.68483
-66.372345
-66.372345
-66.68483
-67.153557
-66.528587
-67.153557
-66.841072
-66.528587
-66.372345
-67.153557
-66.68483
-66.528587
-67.153557
-66.997314
-66.997314
-67.309799
-66.841072
-66.997314
-67.309799
-66.997314
-66.997314
-67.466042
-67.466042
-67.153557
-67.309799
-67.153557
-67.309799
-67.153557
-67.309799
-67.309799
-66.997314
-66.997314
-67.622284
-66.997314
-66.997314
-67.466042
-67.622284
-66.841072
-67.622284
-67.466042
-67.153557
-67.466042
-67.622284
-66.997314
-67.309799
-67.466042
-67.309799
-67.466042
-67.466042
-67.153557
-67.153557
-67.309799
-67.153557
-67.622284
-67.466042
-67.622284
-67.778526
-67.622284
-67.153557
-67.466042
-67.153557
-67.309799
-67.466042
-67.309799
-67.466042
-67.309799
-67.153557
-67.309799
-66.997314
-67.466042
-67.153557
-67.778526
-67.466042
-66.997314
-67.622284
-67.622284
-67.153557
-67.153557
-67.622284
-67.309799
-67.153557
-66.997314
-67.466042
-67.309799
-67.309799
-67.153557
-67.466042
-67.466042
-67.153557
-67.622284
-67.309799
-67.309799
-66.997314
-67.153557
-67.778526
-66.68483
-67.153557
-66.841072
-66.997314
-67.466042
-67.466042
-66.841072
-66.841072
-67.778526
-67.309799
-66.841072
-67.466042
-67.309799
-67.309799
-67.309799
-67.622284
-67.934769
-67.622284
-67.309799
-67.778526
-67.622284
-67.153557
-67.309799
-67.153557
-67.622284
-67.778526
-67.778526
-68.091011
-68.403496
-67.778526
-67.153557
-67.466042
-67.309799
-67.622284
-67.466042
-67.778526
-68.091011
-67.778526
-68.091011
-67.778526
-67.622284
-67.778526
-67.934769
-68.091011
-67.778526
-67.466042
-68.247253
-67.778526
-68.091011
-68.247253
-68.247253
-67.778526
-67.622284
-67.778526
-67.622284
-68.559738
-68.247253
-68.247253
-67.622284
-67.934769
-67.778526
-68.247253
-68.247253
-68.403496
-67.778526
-67.778526
-67.622284
-67.934769
-68.247253
-68.403496
-68.403496
-68.091011
-68.559738
-68.091011
-68.403496
-68.247253
-68.559738
-68.403496
-68.403496
-68.403496
-68.559738
-68.247253
-68.715981
-68.403496
-68.559738
-68.247253
-68.715981
-68.715981
-68.403496
-68.247253
-68.715981
-68.091011
-68.872223
-68.403496
-68.403496
-68.715981
-68.247253
-68.559738
-68.559738
-68.872223
-68.872223
-68.715981
-68.559738
-68.872223
-68.715981
-68.872223
-69.028465
-69.028465
-69.184708
-68.872223
-69.028465
-69.34095
-69.184708
-68.872223
-69.028465
-69.028465
-69.184708
-68.872223
-69.028465
-69.028465
-68.715981
-69.497192
-68.872223
-69.028465
-69.028465
-69.028465
-69.497192
-69.028465
-69.34095
-69.028465
-68.872223
-69.028465
-68.872223
-69.028465
-69.497192
-69.184708
-69.028465
-69.809677
-68.872223
-69.184708
-69.184708
-69.184708
-69.028465
-69.653435
-69.34095
-69.028465
-69.028465
-69.028465
-68.872223
-69.497192
-68.872223
-69.34095
-69.028465
-69.184708
-68.715981
-69.34095
-68.872223
-68.872223
-69.34095
-69.028465
-68.872223
-69.653435
-69.34095
-69.028465
-69.34095
-69.34095
-69.028465
-68.715981
-69.34095
-69.028465
-68.872223
-69.028465
-69.497192
-69.184708
-68.715981
-69.184708
-69.028465
-68.715981
-69.028465
-68.872223
-69.028465
-68.715981
-69.34095
-69.028465
-68.872223
-68.872223
-69.34095
-68.715981
-68.872223
-68.872223
-69.028465
-68.872223
-68.559738
-68.403496
-69.028465
-68.559738
-68.715981
-68.559738
-68.872223
-68.559738
-68.559738
-68.403496
-68.559738
-68.872223
-68.247253
-68.247253
-68.872223
-68.403496
-68.247253
-68.247253
-68.872223
-68.715981
-68.403496
-68.247253
-68.091011
-69.34095
-68.247253
-68.559738
-68.872223
-68.559738
-68.403496
-69.028465
-68.715981
-68.247253
-68.715981
-69.497192
-69.028465
-68.247253
-68.247253
-68.559738
-68.559738
-69.028465
-68.559738
-69.028465
-68.715981
-68.247253
-69.028465
-69.028465
-67.934769
-68.872223
-68.403496
-69.028465
-68.715981
-69.028465
-68.715981
-68.872223
-68.872223
-69.028465
-69.34095
-69.028465
-69.184708
-68.872223
-69.653435
-69.184708
-68.403496
-69.028465
-69.028465
-68.872223
-68.715981
-68.715981
-68.872223
-68.872223
-69.34095
-68.715981
-69.34095
-69.34095
-68.872223
-69.34095
-69.184708
-69.184708
-68.715981
-68.872223
-68.715981
-69.028465
-69.184708
-69.34095
-68.872223
-68.872223
-68.872223
-69.34095
-69.028465
-68.872223
-69.184708
-69.028465
-68.872223
-68.872223
-69.497192
-68.872223
-68.715981
-69.028465
-69.34095
-69.184708
-68.715981
-69.028465
-69.028465
-68.872223
-68.872223
-69.184708
-68.872223
-69.028465
-68.872223
-69.184708
-69.497192
-69.184708
-69.34095
-69.497192
-69.497192
-69.028465
-69.34095
-69.184708
-69.653435
-69.497192
-69.34095
-69.34095
-69.653435
-69.497192
-69.497192
-69.497192
-69.184708
-69.497192
-69.965919
-69.497192
-69.809677
-69.497192
-69.653435
-69.653435
-69.653435
-69.653435
-69.653435
-69.497192
-69.809677
-69.497192
-69.653435
-69.653435
-69.653435
-69.809677
-69.497192
-70.590889
-69.497192
-69.809677
-69.965919
-69.965919
-69.653435
-69.809677
-69.653435
-70.122162
-69.809677
-69.809677
-69.497192
-70.434647
-69.653435
-69.497192
-69.809677
-69.653435
-69.34095
-70.590889
-69.497192
-69.497192
-69.497192
-69.809677
-69.653435
-69.653435
-69.34095
-69.34095
-69.653435
-69.809677
-69.497192
-69.34095
-69.809677
-69.497192
-69.653435
-69.34095
-69.497192
-69.653435
-69.497192
-69.497192
-69.184708
-69.184708
-69.34095
-69.184708
-69.34095
-68.872223
-69.34095
-69.34095
-69.184708
-69.028465
-69.028465
-69.34095
-69.184708
-69.184708
-69.653435
-69.184708
-69.184708
-69.184708
-69.028465
-68.872223
-68.872223
-68.872223
-69.34095
-69.028465
-68.559738
-68.872223
-69.184708
-68.715981
-68.872223
-68.715981
-69.653435
-68.559738
-68.872223
-68.559738
-68.872223
-68.715981
-69.34095
-69.028465
-68.403496
-69.34095
-68.403496
-68.559738
-69.028465
-68.247253
-68.559738
-68.715981
-68.247253
-69.028465
-68.872223
-68.559738
-69.028465
-68.559738
-68.872223
-68.247253
-67.934769
-68.559738
-68.247253
-68.247253
-68.091011
-69.184708
-69.028465
-69.184708
-68.247253
-68.872223
-68.872223
-68.247253
-69.184708
-68.247253
-69.497192
-69.184708
-69.028465
-69.653435
-68.715981
-68.872223
-68.715981
-69.028465
-68.559738
-69.34095
-69.497192
-68.715981
-69.028465
-69.184708
-69.34095
-69.184708
-69.34095
-69.34095
-69.653435
-69.34095
-69.184708
-69.028465
-69.497192
-69.184708
-69.184708
-68.872223
-69.028465
-69.809677
-69.497192
-69.653435
-69.34095
-68.872223
-69.34095
-69.497192
-69.653435
-69.028465
-70.122162
-69.965919
-69.184708
-69.34095
-69.653435
-69.653435
-69.653435
-69.809677
-69.809677
-69.653435
-69.653435
-70.122162
-69.809677
-69.653435
-69.653435
-69.809677
-70.122162
-69.809677
-69.809677
-69.965919
-69.965919
-69.653435
-70.122162
-70.122162
-70.278404
-69.965919
-70.122162
-70.122162
-70.278404
-70.434647
-70.122162
-69.809677
-70.590889
-70.278404
-69.965919
-69.965919
-70.434647
-70.434647
-70.747131
-70.434647
-70.278404
-70.747131
-70.590889
-70.122162
-70.122162
-70.747131
-70.590889
-70.434647
-70.590889
-70.122162
-70.278404
-70.590889
-70.434647
-70.590889
-70.122162
-70.278404
-70.903374
-70.278404
-69.965919
-70.747131
-70.278404
-70.590889
-70.122162
-70.122162
-70.434647
-70.747131
-70.278404
-70.590889
-70.747131
-70.434647
-70.122162
-70.122162
-70.747131
-70.122162
-70.434647
-70.590889
-70.122162
-70.747131
-70.278404
-70.122162
-70.434647
-70.122162
-70.122162
-69.809677
-70.903374
-69.965919
-70.747131
-69.965919
-70.903374
-70.278404
-70.590889
-69.809677
-70.122162
-70.122162
-70.278404
-69.965919
-69.809677
-70.122162
-69.809677
-69.809677
-69.965919
-70.278404
-70.122162
-69.809677
-70.122162
-69.497192
-69.809677
-69.809677
-69.809677
-69.497192
-69.653435
-69.497192
-70.122162
-69.497192
-69.34095
-69.34095
-69.653435
-69.34095
-69.184708
-69.34095
-69.653435
-69.184708
-69.34095
-69.497192
-69.809677
-69.184708
-69.34095
-69.497192
-69.809677
-69.497192
-69.34095
-69.184708
-69.653435
-69.34095
-69.497192
-68.872223
-69.34095
-69.809677
-69.34095
-69.184708
-68.872223
-69.028465
-68.872223
-68.872223
-68.715981
-68.872223
-69.653435
-68.715981
-68.872223
-68.872223
-69.653435
-69.184708
-68.715981
-69.028465
-68.247253
-68.403496
-69.028465
-68.715981
-69.028465
-69.497192
-69.184708
-68.715981
-68.872223
-69.653435
-68.559738
-69.184708
-69.653435
-68.872223
-68.872223
-69.184708
-68.403496
-69.34095
-68.872223
-69.184708
-68.872223
-69.028465
-68.247253
-68.872223
-69.184708
-69.653435
-68.403496
-69.184708
-69.184708
-69.965919
-69.34095
-69.184708
-69.653435
-69.028465
-69.497192
-68.872223
-69.028465
-69.028465
-69.028465
-68.872223
-69.34095
-69.184708
-69.184708
-69.34095
-69.653435
-69.34095
-68.872223
-69.653435
-69.497192
-69.34095
-68.872223
-69.34095
-69.497192
-69.184708
-69.34095
-69.653435
-69.028465
-69.028465
-69.809677
-69.653435
-69.184708
-69.184708
-69.809677
-69.497192
-69.497192
-69.184708
-69.653435
-69.34095
-69.34095
-68.872223
-69.809677
-69.653435
-69.653435
-69.497192
-69.653435
-69.653435
-69.653435
-69.809677
-69.653435
-70.434647
-69.653435
-69.34095
-69.497192
-70.122162
-69.653435
-69.809677
-69.653435
-69.809677
-70.122162
-69.809677
-69.809677
-70.122162
-69.653435
-69.965919
-69.965919
-69.809677
-69.497192
-69.653435
-69.809677
-70.122162
-69.653435
-69.653435
-69.965919
-69.809677
-69.653435
-69.184708
-70.278404
-69.497192
-69.653435
-69.965919
-69.653435
-69.809677
-69.809677
-69.809677
-69.809677
-69.965919
-69.965919
-69.497192
-69.965919
-69.497192
-69.497192
-69.497192
-69.809677
-69.653435
-69.809677
-69.497192
-69.653435
-69.809677
-69.965919
-69.653435
-69.965919
-69.809677
-69.653435
-69.653435
-69.809677
-69.653435
-69.497192
-69.653435
-69.497192
-69.653435
-69.184708
-69.653435
-69.184708
-69.184708
-69.653435
-69.34095
-69.653435
-69.653435
-69.34095
-69.184708
-69.34095
-69.497192
-69.184708
-69.028465
-69.34095
-69.184708
-69.028465
-68.872223
-69.184708
-69.497192
-69.028465
-69.028465
-69.184708
-69.028465
-69.028465
-68.715981
-69.184708
-69.184708
-68.715981
-69.34095
-69.34095
-69.028465
-69.028465
-68.559738
-69.184708
-68.715981
-69.184708
-68.715981
-69.184708
-68.872223
-69.028465
-68.091011
-68.872223
-69.34095
-69.028465
-68.403496
-68.715981
-68.559738
-69.028465
-68.247253
-68.559738
-69.34095
-69.653435
-68.872223
-68.247253
-69.028465
-68.872223
-68.559738
-68.247253
-69.028465
-69.028465
-69.34095
-69.653435
-69.028465
-68.872223
-69.34095
-69.34095
-69.34095
-68.403496
-69.34095
-69.497192
-68.559738
-69.34095
-69.028465
-69.028465
-68.715981
-69.184708
-69.028465
-69.34095
-68.872223
-69.184708
-69.028465
-69.34095
-68.872223
-69.34095
-69.653435
-69.34095
-69.497192
-69.028465
-69.028465
-69.653435
-69.653435
-68.872223
-68.403496
-69.34095
-69.34095
-69.184708
-69.497192
-69.184708
-69.028465
-69.184708
-69.028465
-69.34095
-68.872223
-69.184708
-69.028465
-68.403496
-69.184708
-69.184708
-68.715981
-68.559738
-69.184708
-68.872223
-69.028465
-69.184708
-69.184708
-68.715981
-69.028465
-69.184708
-69.028465
-68.715981
-68.872223
-69.34095
-69.028465
-68.403496
-69.34095
-69.34095
-69.184708
-68.715981
-69.34095
-69.184708
-68.872223
-68.872223
-69.184708
-69.028465
-69.184708
-69.028465
-68.872223
-69.184708
-69.184708
-69.028465
-68.872223
-69.028465
-69.34095
-69.184708
-69.184708
-69.497192
-69.653435
-69.184708
-68.872223
-69.34095
-69.497192
-69.653435
-69.653435
-69.34095
-69.653435
-69.497192
-69.184708
-69.184708
-69.653435
-69.34095
-69.653435
-69.653435
-69.028465
-69.184708
-69.497192
-69.184708
-69.34095
-69.34095
-69.184708
-69.184708
-68.872223
-69.497192
-69.497192
-69.184708
-69.34095
-68.872223
-69.497192
-69.184708
-68.872223
-69.028465
-69.028465
-69.184708
-69.184708
-69.184708
-68.872223
-68.872223
-68.715981
-68.715981
-68.559738
-69.028465
-68.559738
-68.247253
-68.403496
-68.715981
-68.091011
-68.715981
-68.247253
-68.247253
-68.403496
-68.247253
-68.403496
-68.091011
-68.247253
-67.778526
-68.091011
-68.091011
-68.403496
-67.934769
-67.778526
-68.091011
-67.622284
-67.466042
-67.934769
-67.309799
-68.091011
-67.622284
-67.309799
-67.934769
-67.778526
-67.466042
-67.622284
-67.466042
-66.997314
-67.778526
-67.153557
-67.153557
-67.153557
-66.841072
-67.309799
-66.841072
-67.153557
-66.997314
-66.528587
-67.309799
-66.68483
-67.153557
-67.153557
-66.841072
-66.841072
-66.68483
-66.528587
-66.997314
-66.841072
-66.372345
-66.68483
-66.372345
-66.528587
-66.372345
-66.372345
-67.309799
-66.372345
-66.216103
-66.68483
-66.68483
-66.05986
-66.216103
-66.68483
-66.841072
-66.216103
-66.372345
-67.153557
-66.841072
-66.528587
-66.05986
-66.372345
-65.903618
-66.528587
-66.68483
-66.68483
-67.153557
-66.68483
-66.68483
-67.153557
-66.68483
-66.68483
-67.309799
-66.68483
-66.05986
-66.68483
-66.841072
-66.372345
-66.841072
-66.528587
-67.466042
-66.68483
-67.309799
-67.466042
-67.153557
-67.309799
-66.997314
-67.466042
-67.309799
-67.153557
-66.997314
-67.622284
-67.466042
-67.778526
-67.778526
-67.466042
-67.466042
-67.309799
-67.778526
-67.153557
-67.309799
-67.622284
-67.309799
-67.622284
-67.309799
-67.622284
-67.466042
-67.466042
-67.309799
-67.778526
-67.778526
-67.309799
-67.622284
-67.622284
-67.934769
-67.309799
-68.091011
-68.091011
-67.622284
-67.622284
-67.778526
-67.778526
-67.778526
-67.778526
-68.091011
-67.934769
-68.091011
-67.622284
-67.622284
-67.934769
-67.622284
-67.622284
-68.091011
-67.466042
-67.934769
-67.778526
-67.466042
-68.091011
-67.466042
-67.622284
-67.622284
-67.622284
-68.091011
-67.778526
-67.778526
-68.091011
-67.934769
-67.466042
-67.934769
-67.622284
-68.091011
-67.934769
-67.622284
-68.247253
-67.778526
-68.091011
-68.247253
-67.934769
-67.622284
-68.559738
-68.247253
-68.247253
-68.715981
-68.403496
-68.403496
-68.247253
-68.247253
-68.715981
-68.247253
-68.559738
-67.934769
-68.559738
-69.028465
-68.559738
-68.247253
-68.247253
-68.247253
-68.091011
-67.934769
-68.247253
-68.403496
-67.934769
-68.403496
-68.403496
-68.559738
-67.622284
-68.559738
-67.778526
-68.559738
-67.934769
-68.403496
-67.622284
-68.091011
-67.934769
-68.091011
-68.091011
-67.934769
-68.091011
-67.622284
-68.559738
-67.778526
-68.091011
-67.778526
-67.934769
-67.778526
-67.622284
-67.934769
-67.934769
-68.091011
-67.466042
-68.091011
-67.778526
-67.622284
-67.934769
-67.153557
-68.091011
-67.778526
-67.778526
-67.622284
-67.622284
-67.622284
-67.622284
-67.778526
-68.247253
-67.622284
-67.934769
-67.934769
-67.622284
-67.622284
-67.466042
-68.091011
-67.622284
-67.622284
-67.778526
-68.091011
-67.622284
-67.778526
-67.309799
-68.403496
-67.622284
-67.934769
-68.091011
-67.622284
-68.091011
-67.466042
-67.934769
-68.403496
-67.934769
-67.622284
-67.778526
-68.091011
-67.778526
-68.091011
-68.247253
-67.778526
-67.778526
-68.247253
-68.247253
-67.622284
-67.934769
-68.559738
-68.403496
-67.934769
-68.091011
-67.622284
-67.622284
-68.872223
-67.934769
-68.559738
-68.559738
-68.091011
-68.403496
-69.028465
-68.091011
-68.559738
-67.934769
-68.559738
-68.715981
-68.091011
-69.028465
-68.872223
-68.247253
-68.872223
-69.028465
-68.715981
-68.715981
-68.247253
-68.403496
-68.559738
-69.028465
-68.872223
-68.715981
-69.028465
-68.715981
-69.34095
-68.872223
-69.34095
-68.872223
-69.028465
-68.872223
-68.091011
-69.653435
-69.028465
-69.028465
-68.715981
-68.872223
-68.872223
-68.872223
-68.872223
-69.184708
-69.497192
-68.872223
-68.872223
-69.184708
-68.872223
-69.34095
-69.34095
-69.028465
-68.872223
-68.872223
-69.34095
-68.872223
-69.184708
-69.184708
-69.028465
-69.184708
-68.872223
-69.497192
-69.653435
-69.184708
-69.184708
-69.34095
-69.497192
-69.497192
-69.497192
-69.653435
-68.872223
-69.653435
-69.809677
-69.497192
-70.122162
-69.497192
-69.34095
-69.653435
-69.965919
-69.809677
-69.809677
-69.653435
-69.653435
-70.122162
-69.497192
-69.809677
-69.809677
-69.497192
-69.809677
-69.809677
-69.34095
-69.965919
-69.34095
-69.965919
-69.653435
-69.653435
-69.497192
-69.809677
-69.497192
-69.809677
-69.809677
-69.809677
-69.809677
-69.34095
-69.653435
-69.653435
-69.34095
-69.965919
-69.184708
-69.809677
-69.653435
-69.653435
-69.809677
-69.497192
-69.653435
-69.497192
-69.653435
-69.653435
-69.34095
-69.497192
-69.34095
-69.653435
-69.184708
-69.34095
-69.965919
-69.184708
-69.653435
-69.184708
-69.809677
-68.872223
-69.34095
-69.34095
-69.028465
-69.184708
-69.184708
-69.184708
-69.028465
-69.184708
-69.184708
-69.028465
-69.34095
-69.028465
-69.34095
-69.184708
-69.028465
-69.34095
-69.028465
-68.715981
-68.715981
-69.028465
-69.028465
-68.872223
-69.028465
-68.872223
-69.34095
-69.028465
-68.872223
-69.028465
-68.872223
-69.028465
-68.872223
-68.872223
-68.247253
-69.34095
-69.184708
-68.872223
-68.715981
-68.403496
-68.559738
-68.403496
-67.934769
-68.091011
-68.091011
-67.778526
-68.091011
-67.934769
-67.778526
-68.247253
-67.778526
-67.778526
-67.778526
-67.622284
-67.778526
-67.309799
-67.153557
-67.153557
-66.997314
-67.153557
-66.997314
-66.841072
-66.841072
-67.153557
-67.153557
-66.372345
-66.68483
-67.153557
-66.68483
-66.68483
-66.528587
-66.216103
-66.997314
-66.05986
-66.216103
-66.68483
-66.68483
-67.309799
-66.997314
-66.841072
-66.68483
-66.997314
-66.372345
-66.68483
-66.841072
-66.841072
-67.466042
-67.153557
-67.778526
-66.372345
-67.466042
-66.841072
-67.153557
-66.997314
-66.68483
-67.153557
-66.68483
-67.153557
-67.622284
-66.68483
-67.622284
-67.466042
-66.528587
-67.466042
-67.309799
-67.309799
-67.309799
-67.622284
-67.466042
-67.153557
-67.309799
-67.466042
-67.778526
-67.309799
-67.778526
-68.091011
-67.309799
-67.309799
-67.466042
-67.622284
-67.466042
-67.466042
-67.622284
-67.622284
-68.091011
-67.778526
-67.934769
-67.622284
-67.778526
-67.934769
-67.934769
-67.934769
-67.778526
-68.091011
-68.091011
-68.091011
-68.091011
-67.622284
-67.934769
-68.403496
-67.934769
-68.403496
-68.247253
-68.559738
-68.403496
-68.091011
-68.559738
-68.559738
-68.247253
-68.715981
-68.403496
-68.091011
-68.715981
-68.403496
-68.559738
-68.403496
-68.715981
-68.715981
-68.715981
-68.872223
-68.559738
-69.028465
-68.715981
-68.872223
-68.559738
-68.872223
-69.028465
-69.028465
-68.715981
-69.184708
-68.872223
-68.715981
-69.184708
-69.028465
-68.715981
-69.497192
-69.028465
-69.34095
-69.184708
-69.184708
-69.028465
-68.715981
-69.34095
-69.028465
-69.34095
-68.559738
-69.184708
-69.184708
-69.653435
-68.872223
-69.028465
-69.34095
-69.34095
-69.028465
-68.872223
-69.34095
-68.715981
-69.028465
-68.559738
-68.872223
-69.34095
-69.34095
-68.559738
-69.028465
-68.872223
-68.872223
-68.872223
-68.872223
-69.028465
-68.872223
-69.028465
-68.247253
-69.028465
-68.872223
-69.34095
-69.184708
-68.559738
-69.028465
-68.559738
-69.34095
-69.184708
-68.872223
-68.559738
-68.403496
-69.184708
-68.559738
-68.872223
-68.715981
-68.872223
-69.184708
-68.559738
-68.872223
-68.872223
-68.559738
-68.559738
-69.028465
-68.559738
-68.715981
-68.559738
-69.34095
-68.559738
-68.559738
-68.715981
-68.872223
-69.497192
-68.559738
-68.715981
-68.715981
-68.403496
-69.028465
-68.559738
-69.028465
-68.872223
-68.559738
-69.028465
-69.34095
-68.559738
-68.559738
-68.715981
-68.559738
-68.715981
-68.872223
-68.091011
-68.559738
-68.559738
-68.091011
-68.403496
-69.028465
-68.247253
-68.091011
-68.715981
-68.872223
-69.184708
-68.559738
-68.247253
-68.247253
-68.715981
-68.247253
-69.184708
-68.403496
-69.34095
-68.403496
-68.247253
-68.715981
-68.559738
-69.028465
-68.403496
-69.184708
-68.559738
-68.715981
-68.247253
-69.34095
-69.028465
-68.872223
-69.028465
-69.184708
-68.559738
-69.34095
-69.184708
-68.872223
-68.559738
-68.872223
-68.872223
-69.34095
-69.653435
-68.559738
-69.184708
-69.497192
-68.559738
-69.809677
-68.872223
-69.653435
-68.872223
-69.497192
-68.715981
-69.34095
-69.184708
-69.028465
-69.965919
-68.559738
-69.34095
-69.653435
-69.34095
-69.497192
-69.497192
-69.497192
-69.34095
-69.653435
-69.497192
-69.184708
-69.497192
-69.965919
-69.653435
-69.497192
-69.34095
-69.809677
-69.809677
-69.809677
-69.809677
-69.809677
-69.965919
-70.278404
-69.965919
-69.497192
-69.809677
-69.965919
-69.965919
-70.122162
-70.122162
-69.497192
-70.278404
-69.809677
-69.653435
-69.965919
-69.809677
-70.278404
-70.122162
-69.809677
-69.809677
-70.434647
-69.809677
-70.278404
-69.809677
-69.965919
-70.122162
-69.965919
-69.653435
-70.122162
-69.965919
-69.653435
-69.965919
-70.278404
-69.965919
-69.965919
-70.122162
-70.278404
-70.590889
-70.122162
-69.809677
-70.122162
-69.809677
-70.122162
-69.497192
-70.122162
-69.809677
-69.653435
-70.122162
-70.122162
-69.809677
-69.653435
-70.590889
-69.809677
-70.434647
-69.809677
-69.653435
-69.653435
-69.809677
-70.122162
-69.965919
-69.809677
-69.653435
-70.278404
-69.497192
-70.122162
-69.653435
-69.965919
-69.965919
-70.122162
-69.809677
-69.809677
-69.965919
-69.184708
-69.965919
-69.653435
-69.497192
-69.809677
-69.965919
-69.653435
-69.965919
-69.965919
-69.653435
-70.122162
-69.34095
-69.497192
-69.965919
-69.34095
-69.809677
-69.653435
-69.809677
-69.809677
-69.34095
-69.653435
-69.653435
-69.653435
-69.809677
-69.34095
-69.965919
-69.34095
-69.34095
-69.34095
-69.34095
-69.497192
-69.184708
-69.184708
-69.184708
-68.872223
-69.809677
-68.872223
-69.184708
-69.184708
-69.184708
-69.34095
-69.028465
-69.028465
-69.653435
-68.872223
-69.028465
-68.872223
-69.34095
-69.184708
-69.184708
-69.028465
-69.028465
-69.184708
-68.559738
-69.653435
-69.184708
-69.184708
-69.497192
-68.715981
-69.497192
-69.34095
-68.559738
-68.872223
-69.497192
-69.34095
-68.872223
-69.34095
-68.872223
-69.184708
-69.653435
-69.653435
-69.653435
-68.872223
-69.028465
-69.653435
-68.872223
-69.34095
-69.34095
-69.809677
-68.872223
-69.653435
-69.497192
-69.809677
-68.715981
-69.653435
-69.184708
-69.809677
-69.34095
-69.028465
-69.028465
-69.028465
-69.653435
-69.497192
-69.34095
-69.184708
-69.184708
-69.184708
-69.34095
-69.497192
-69.497192
-70.278404
-69.184708
-69.809677
-69.965919
-69.497192
-69.34095
-69.965919
-69.965919
-69.809677
-70.278404
-69.653435
-69.497192
-69.965919
-69.497192
-70.278404
-69.653435
-69.809677
-69.965919
-69.497192
-69.809677
-69.497192
-70.122162
-69.809677
-69.34095
-70.434647
-69.653435
-69.965919
-70.122162
-69.653435
-70.122162
-69.809677
-69.965919
-70.122162
-69.809677
-69.809677
-69.809677
-69.809677
-70.122162
-69.965919
-69.965919
-70.278404
-69.809677
-69.965919
-69.965919
-69.809677
-70.278404
-69.653435
-70.278404
-69.965919
-70.278404
-69.497192
-70.903374
-69.965919
-70.122162
-70.434647
-69.965919
-70.590889
-70.434647
-69.809677
-70.278404
-70.122162
-70.122162
-70.434647
-70.903374
-69.965919
-70.278404
-70.278404
-70.434647
-70.278404
-70.122162
-70.278404
-70.590889
-70.122162
-70.122162
-70.122162
-69.965919
-70.278404
-69.965919
-70.903374
-69.809677
-70.278404
-70.122162
-70.278404
-69.965919
-70.278404
-70.278404
-69.965919
-70.122162
-70.278404
-69.809677
-69.809677
-70.747131
-69.809677
-70.747131
-69.965919
-70.903374
-69.809677
-69.809677
-70.122162
-69.809677
-70.122162
-69.965919
-70.122162
-69.965919
-70.278404
-69.965919
-69.809677
-69.965919
-69.653435
-70.278404
-69.965919
-69.809677
-69.653435
-69.653435
-69.809677
-69.497192
-69.653435
-69.965919
-69.965919
-69.34095
-69.497192
-69.809677
-69.34095
-69.809677
-69.653435
-69.497192
-69.653435
-69.653435
-69.34095
-69.34095
-69.497192
-69.34095
-69.653435
-69.34095
-69.497192
-69.028465
-69.497192
-69.497192
-68.715981
-69.34095
-69.028465
-69.184708
-69.497192
-69.028465
-69.184708
-68.872223
-68.559738
-69.184708
-69.028465
-69.028465
-69.34095
-68.559738
-68.559738
-68.715981
-68.715981
-68.559738
-69.497192
-69.028465
-68.872223
-69.34095
-68.872223
-68.872223
-69.184708
-69.34095
-68.872223
-68.559738
-68.872223
-69.184708
-69.497192
-69.028465
-69.028465
-69.34095
-68.559738
-68.872223
-68.247253
-69.34095
-69.497192
-68.247253
-69.184708
-69.028465
-68.872223
-68.715981
-69.34095
-68.872223
-69.028465
-69.653435
-69.028465
-69.028465
-69.34095
-69.184708
-69.184708
-68.559738
-68.872223
-69.34095
-69.028465
-69.028465
-68.715981
-68.872223
-69.497192
-69.497192
-69.184708
-69.028465
-69.028465
-68.715981
-69.028465
-68.872223
-69.34095
-68.715981
-69.184708
-69.028465
-69.028465
-69.497192
-69.028465
-69.497192
-68.872223
-69.184708
-69.028465
-69.184708
-69.497192
-69.34095
-69.497192
-69.184708
-69.34095
-69.497192
-68.715981
-69.497192
-69.497192
-69.34095
-69.809677
-69.497192
-69.497192
-69.809677
-69.184708
-69.965919
-69.34095
-69.653435
-69.809677
-69.497192
-69.965919
-69.497192
-69.653435
-69.653435
-69.809677
-69.653435
-69.809677
-69.653435
-69.497192
-69.653435
-69.184708
-70.278404
-69.653435
-69.809677
-69.809677
-69.965919
-70.122162
-69.965919
-70.122162
-69.809677
-69.965919
-69.809677
-70.434647
-70.122162
-70.122162
-69.965919
-70.122162
-69.965919
-70.278404
-70.122162
-69.965919
-70.434647
-70.747131
-69.809677
-70.590889
-69.809677
-70.278404
-70.590889
-70.122162
-70.747131
-70.122162
-70.590889
-69.965919
-70.278404
-70.122162
-70.122162
-70.434647
-70.590889
-70.278404
-70.434647
-70.122162
-70.122162
-70.278404
-69.965919
-70.590889
-70.122162
-70.278404
-70.434647
-69.809677
-69.965919
-70.122162
-70.122162
-69.809677
-70.122162
-69.497192
-70.434647
-69.809677
-69.809677
-69.809677
-69.809677
-69.497192
-69.809677
-69.809677
-69.809677
-70.278404
-69.809677
-70.122162
-69.809677
-69.653435
-69.653435
-69.809677
-69.653435
-69.34095
-69.34095
-69.653435
-69.497192
-69.809677
-69.809677
-69.497192
-69.653435
-69.34095
-69.653435
-69.34095
-69.34095
-69.653435
-69.34095
-69.809677
-69.34095
-69.184708
-69.497192
-69.497192
-69.809677
-69.497192
-69.34095
-69.653435
-69.34095
-69.34095
-69.653435
-69.028465
-69.34095
-69.184708
-69.184708
-69.497192
-69.028465
-69.028465
-69.809677
-69.028465
-68.872223
-69.184708
-69.497192
-69.184708
-69.497192
-68.872223
-69.028465
-69.497192
-69.34095
-68.403496
-69.497192
-69.497192
-69.809677
-68.247253
-68.872223
-68.872223
-69.653435
-69.653435
-69.184708
-69.028465
-68.715981
-69.497192
-69.028465
-69.809677
-69.184708
-69.497192
-69.184708
-68.872223
-69.809677
-69.653435
-69.028465
-68.872223
-68.872223
-69.34095
-69.34095
-69.028465
-69.653435
-69.184708
-69.34095
-69.184708
-69.653435
-69.34095
-69.184708
-69.028465
-69.497192
-69.653435
-69.34095
-70.278404
-69.028465
-69.34095
-69.34095
-69.497192
-69.809677
-69.184708
-69.34095
-69.653435
-69.809677
-69.653435
-69.34095
-69.809677
-69.653435
-69.809677
-69.497192
-69.497192
-69.809677
-69.184708
-69.809677
-69.184708
-69.809677
-69.34095
-69.028465
-69.965919
-69.653435
-69.809677
-69.809677
-69.653435
-69.965919
-69.34095
-69.965919
-69.965919
-69.34095
-70.122162
-69.653435
-69.965919
-69.653435
-69.497192
-70.122162
-69.653435
-69.653435
-69.965919
-69.653435
-69.809677
-69.965919
-69.497192
-69.965919
-69.809677
-69.34095
-69.809677
-69.809677
-69.809677
-69.965919
-69.965919
-70.278404
-70.122162
-69.965919
-69.497192
-70.122162
-69.653435
-69.965919
-69.965919
-69.34095
-69.809677
-69.809677
-69.497192
-69.809677
-69.497192
-69.497192
-69.965919
-69.965919
-69.653435
-69.965919
-69.653435
-69.809677
-69.653435
-69.34095
-69.653435
-69.809677
-69.653435
-69.497192
-70.278404
-69.653435
-69.965919
-69.34095
-70.122162
-69.809677
-70.122162
-69.497192
-69.653435
-69.653435
-69.497192
-69.34095
-69.184708
-69.184708
-69.653435
-69.34095
-69.028465
-69.809677
-69.34095
-69.653435
-69.028465
-69.34095
-69.028465
-69.184708
-68.559738
-68.872223
-69.497192
-69.028465
-69.028465
-69.028465
-68.559738
-69.028465
-68.715981
-69.028465
-69.028465
-68.715981
-68.715981
-68.872223
-68.872223
-69.028465
-69.34095
-68.872223
-69.028465
-68.872223
-68.559738
-69.028465
-68.247253
-68.403496
-68.715981
-68.403496
-68.559738
-68.403496
-68.715981
-68.403496
-67.934769
-68.559738
-68.091011
-68.091011
-68.715981
-68.091011
-68.403496
-68.091011
-68.091011
-68.247253
-68.247253
-68.091011
-68.403496
-68.091011
-68.247253
-68.403496
-68.091011
-68.403496
-67.778526
-68.091011
-68.559738
-68.247253
-67.934769
-68.715981
-67.778526
-67.778526
-67.934769
-68.247253
-68.247253
-67.622284
-67.778526
-68.091011
-68.091011
-67.466042
-67.934769
-67.934769
-67.778526
-68.091011
-68.091011
-67.309799
-67.934769
-68.091011
-68.403496
-68.247253
-67.622284
-68.091011
-67.934769
-68.715981
-67.622284
-68.559738
-67.934769
-68.403496
-68.247253
-68.403496
-68.091011
-68.403496
-68.403496
-68.091011
-67.778526
-68.872223
-68.559738
-68.091011
-67.622284
-68.715981
-68.403496
-68.247253
-69.184708
-68.872223
-68.091011
-68.715981
-68.403496
-68.091011
-68.559738
-68.403496
-68.247253
-68.872223
-68.403496
-68.872223
-68.403496
-68.715981
-68.247253
-68.559738
-69.028465
-68.559738
-69.028465
-68.715981
-68.715981
-68.715981
-68.403496
-69.184708
-68.403496
-68.872223
-68.715981
-68.715981
-68.872223
-68.559738
-68.559738
-68.872223
-68.559738
-69.028465
-68.715981
-68.559738
-69.028465
-68.872223
-69.028465
-69.028465
-68.872223
-68.715981
-68.872223
-69.184708
-68.715981
-69.028465
-69.184708
-69.34095
-69.028465
-69.34095
-68.872223
-69.34095
-69.184708
-69.34095
-69.34095
-69.184708
-69.028465
-69.184708
-69.653435
-69.34095
-69.497192
-69.34095
-69.184708
-69.34095
-69.028465
-69.028465
-69.653435
-69.497192
-69.653435
-69.497192
-69.653435
-69.028465
-70.278404
-69.34095
-69.653435
-69.34095
-69.184708
-69.653435
-69.028465
-69.497192
-69.34095
-69.809677
-69.184708
-69.497192
-69.653435
-69.34095
-69.653435
-69.184708
-69.497192
-69.653435
-69.497192
-69.497192
-69.184708
-69.028465
-69.653435
-68.872223
-69.497192
-69.028465
-69.653435
-69.028465
-69.028465
-69.34095
-68.559738
-69.184708
-68.872223
-69.184708
-68.715981
-69.497192
-68.403496
-69.028465
-68.559738
-68.872223
-68.559738
-68.715981
-69.028465
-68.715981
-68.715981
-68.247253
-68.247253
-68.715981
-68.403496
-68.715981
-68.091011
-68.403496
-68.715981
-68.091011
-68.247253
-68.091011
-68.247253
-68.247253
-68.091011
-68.715981
-68.091011
-68.247253
-68.403496
-67.622284
-68.247253
-67.934769
-68.091011
-68.091011
-67.622284
-68.715981
-67.934769
-67.622284
-67.778526
-67.934769
-68.403496
-67.622284
-68.091011
-68.091011
-67.778526
-68.247253
-67.622284
-67.934769
-67.934769
-67.934769
-68.091011
-69.028465
-67.622284
-68.091011
-67.778526
-67.309799
-67.153557
-67.778526
-67.934769
-67.778526
-66.997314
-68.091011
-68.091011
-67.778526
-67.309799
-67.466042
-67.934769
-67.466042
-68.091011
-67.466042
-67.309799
-67.778526
-67.778526
-68.403496
-67.153557
-68.091011
-68.247253
-67.309799
-68.091011
-67.309799
-68.091011
-67.778526
-68.091011
-67.622284
-68.247253
-67.466042
-68.091011
-68.247253
-67.622284
-68.559738
-68.559738
-68.247253
-67.309799
-68.247253
-68.091011
-68.559738
-67.466042
-68.247253
-68.247253
-68.403496
-68.091011
-68.247253
-68.715981
-68.091011
-68.403496
-68.247253
-68.559738
-68.247253
-69.184708
-68.403496
-68.715981
-69.028465
-68.403496
-69.34095
-68.403496
-68.872223
-68.559738
-68.715981
-69.028465
-68.403496
-68.715981
-68.559738
-68.247253
-68.872223
-68.559738
-68.403496
-68.559738
-68.403496
-68.715981
-68.247253
-68.872223
-69.028465
-68.559738
-69.028465
-68.715981
-68.715981
-68.872223
-68.715981
-69.184708
-68.715981
-69.184708
-68.872223
-69.028465
-68.559738
-69.028465
-68.715981
-69.184708
-69.184708
-68.715981
-69.34095
-68.559738
-69.028465
-68.872223
-68.715981
-68.872223
-68.559738
-68.872223
-68.872223
-69.184708
-68.872223
-69.028465
-69.34095
-69.184708
-68.872223
-69.184708
-68.715981
-69.028465
-69.34095
-68.872223
-69.184708
-69.028465
-69.028465
-69.184708
-69.34095
-69.028465
-69.028465
-69.028465
-68.403496
-68.872223
-68.872223
-68.715981
-69.34095
-68.872223
-68.872223
-68.872223
-68.715981
-68.872223
-68.872223
-68.715981
-69.34095
-68.872223
-69.184708
-69.028465
-69.184708
-68.872223
-68.715981
-69.028465
-68.872223
-69.028465
-68.715981
-68.872223
-68.872223
-68.559738
-68.715981
-69.028465
-69.028465
-68.559738
-69.34095
-68.872223
-68.872223
-68.872223
-68.247253
-69.028465
-68.559738
-69.028465
-68.715981
-68.715981
-68.872223
-68.872223
-69.34095
-68.715981
-69.34095
-68.559738
-68.559738
-68.559738
-68.559738
-68.872223
-68.559738
-68.715981
-68.559738
-68.403496
-68.715981
-68.403496
-69.028465
-68.872223
-68.715981
-68.247253
-68.403496
-68.091011
-68.403496
-68.559738
-68.247253
-69.028465
-68.091011
-68.247253
-68.247253
-68.247253
-68.715981
-68.091011
-68.403496
-69.028465
-68.247253
-68.091011
-68.403496
-68.247253
-67.622284
-68.403496
-68.091011
-68.091011
-67.934769
-68.091011
-68.715981
-68.247253
-67.934769
-68.715981
-69.184708
-67.622284
-67.778526
-67.934769
-67.934769
-68.091011
-68.247253
-67.622284
-68.091011
-68.403496
-68.559738
-68.091011
-68.247253
-68.715981
-67.778526
-69.028465
-67.934769
-68.559738
-68.403496
-68.559738
-68.715981
-68.872223
-67.934769
-68.247253
-67.622284
-68.403496
-68.559738
-68.091011
-68.559738
-68.403496
-68.247253
-68.247253
-68.403496
-68.247253
-68.403496
-68.403496
-69.028465
-68.403496
-68.559738
-68.715981
-68.091011
-68.715981
-68.091011
-68.872223
-68.872223
-67.778526
-68.403496
-68.247253
-68.247253
-68.715981
-68.559738
-68.715981
-68.559738
-69.028465
-68.872223
-68.872223
-68.403496
-68.247253
-69.028465
-68.559738
-69.028465
-68.403496
-68.715981
-68.715981
-68.559738
-69.184708
-68.715981
-69.028465
-69.028465
-68.715981
-69.184708
-68.715981
-68.715981
-69.34095
-68.872223
-69.184708
-69.028465
-69.028465
-69.028465
-69.34095
-68.715981
-69.184708
-68.872223
-69.184708
-68.872223
-69.028465
-69.34095
-69.497192
-69.184708
-69.497192
-69.34095
-69.184708
-69.653435
-68.872223
-69.497192
-69.34095
-69.497192
-69.34095
-69.809677
-69.184708
-68.872223
-69.497192
-69.184708
-69.653435
-69.497192
-69.184708
-70.122162
-69.34095
-69.184708
-69.497192
-69.184708
-69.653435
-69.34095
-69.028465
-69.497192
-69.34095
-69.497192
-69.028465
-69.184708
-69.028465
-69.497192
-69.028465
-69.809677
-69.028465
-69.34095
-69.653435
-69.809677
-69.34095
-69.497192
-69.34095
-68.872223
-69.653435
-69.028465
-69.184708
-69.184708
-69.653435
-68.872223
-68.872223
-69.34095
-68.872223
-69.184708
-69.028465
-69.497192
-68.872223
-69.653435
-68.715981
-69.184708
-68.872223
-69.028465
-69.028465
-68.715981
-69.34095
-68.872223
-69.34095
-68.872223
-69.028465
-69.34095
-68.872223
-69.184708
-68.872223
-69.184708
-69.028465
-68.715981
-69.34095
-68.559738
-69.028465
-69.028465
-68.247253
-69.184708
-68.559738
-68.715981
-68.715981
-68.715981
-68.872223
-68.403496
-69.028465
-69.184708
-68.403496
-69.653435
-68.403496
-68.559738
-69.028465
-68.872223
-68.403496
-68.715981
-68.559738
-68.559738
-68.247253
-68.247253
-69.184708
-68.715981
-68.715981
-68.872223
-68.403496
-68.559738
-68.403496
-67.622284
-67.778526
-68.872223
-68.872223
-68.091011
-68.403496
-68.403496
-68.715981
-67.934769
-67.778526
-68.403496
-68.247253
-68.247253
-68.091011
-67.934769
-68.403496
-69.028465
-69.028465
-68.403496
-68.403496
-69.028465
-67.622284
-68.872223
-68.091011
-68.715981
-68.715981
-69.028465
-68.247253
-68.403496
-68.247253
-69.028465
-69.028465
-68.247253
-68.559738
-67.934769
-68.872223
-69.34095
-68.559738
-68.559738
-68.715981
-69.028465
-69.028465
-68.559738
-68.715981
-68.715981
-69.028465
-68.872223
-68.559738
-68.872223
-69.028465
-68.872223
-69.34095
-69.028465
-69.184708
-68.715981
-69.028465
-69.028465
-68.872223
-68.872223
-69.028465
-69.34095
-68.872223
-68.715981
-69.184708
-68.872223
-69.34095
-68.872223
-69.184708
-69.028465
-68.715981
-69.497192
-68.872223
-69.028465
-69.653435
-69.028465
-69.497192
-69.028465
-69.028465
-69.028465
-68.872223
-69.497192
-69.028465
-69.34095
-69.34095
-69.184708
-69.34095
-69.028465
-68.872223
-69.34095
-69.653435
-68.715981
-69.34095
-69.184708
-69.34095
-69.497192
-69.34095
-69.34095
-69.497192
-68.872223
-69.497192
-69.809677
-69.184708
-69.653435
-69.184708
-69.34095
-69.653435
-69.184708
-69.497192
-69.497192
-69.653435
-69.184708
-69.497192
-69.497192
-68.872223
-69.809677
-69.184708
-69.497192
-69.184708
-69.34095
-69.497192
-69.184708
-69.497192
-69.184708
-69.497192
-69.184708
-69.497192
-69.653435
-69.184708
-68.872223
-69.497192
-69.028465
-69.34095
-69.653435
-69.653435
-69.653435
-69.497192
-69.34095
-69.028465
-69.653435
-69.028465
-69.497192
-69.028465
-69.34095
-69.34095
-69.028465
-69.184708
-69.184708
-69.184708
-68.559738
-69.809677
-68.872223
-69.34095
-69.028465
-69.184708
-69.028465
-69.028465
-69.028465
-69.34095
-69.497192
-69.028465
-69.028465
-69.34095
-68.715981
-69.653435
-68.872223
-69.184708
-68.872223
-68.247253
-68.872223
-68.559738
-68.715981
-68.872223
-68.559738
-69.184708
-68.559738
-68.715981
-68.715981
-68.403496
-69.028465
-68.715981
-69.028465
-68.715981
-68.247253
-68.872223
-68.247253
-68.247253
-68.559738
-68.247253
-69.028465
-68.247253
-68.091011
-68.872223
-68.247253
-68.403496
-68.403496
-68.403496
-68.715981
-68.403496
-67.778526
-68.715981
-68.559738
-68.247253
-67.934769
-68.403496
-68.559738
-68.715981
-67.622284
-68.247253
-68.872223
-68.559738
-67.622284
-68.403496
-68.091011
-68.403496
-68.403496
-68.247253
-68.403496
-67.778526
-67.778526
-68.559738
-68.247253
-68.403496
-68.403496
-68.715981
-68.091011
-68.872223
-68.091011
-68.247253
-67.934769
-67.622284
-68.247253
-68.247253
-68.715981
-68.559738
-68.715981
-68.559738
-68.872223
-68.715981
-68.559738
-68.091011
-69.028465
-68.403496
-68.872223
-68.403496
-68.715981
-68.715981
-68.715981
-68.872223
-68.247253
-68.247253
-68.872223
-68.091011
-68.872223
-68.872223
-68.559738
-68.715981
-69.34095
-68.559738
-68.872223
-68.715981
-68.403496
-69.34095
-68.872223
-69.184708
-69.028465
-68.715981
-69.653435
-68.872223
-69.028465
-69.028465
-69.028465
-69.028465
-68.559738
-69.028465
-69.184708
-69.34095
-68.872223
-68.872223
-69.184708
-69.184708
-69.028465
-69.184708
-69.34095
-69.34095
-69.34095
-68.872223
-69.497192
-68.872223
-69.497192
-69.653435
-69.184708
-69.184708
-69.34095
-69.184708
-69.653435
-69.184708
-69.184708
-69.653435
-69.184708
-69.497192
-69.653435
-69.184708
-69.34095
-69.34095
-69.028465
-69.34095
-69.653435
-69.34095
-69.497192
-69.497192
-68.872223
-69.809677
-69.184708
-69.653435
-69.184708
-69.497192
-69.653435
-69.34095
-69.497192
-69.653435
-69.653435
-69.809677
-69.184708
-69.184708
-69.965919
-69.34095
-69.34095
-69.497192
-69.809677
-69.184708
-69.497192
-69.028465
-69.653435
-69.34095
-69.34095
-69.653435
-69.34095
-69.028465
-69.184708
-69.34095
-68.872223
-69.965919
-69.34095
-69.34095
-69.028465
-69.653435
-69.184708
-69.184708
-69.184708
-68.872223
-69.34095
-68.872223
-69.34095
-68.872223
-69.34095
-69.028465
-68.872223
-69.184708
-69.028465
-69.34095
-68.559738
-69.34095
-69.34095
-68.872223
-69.497192
-68.872223
-69.184708
-69.34095
-69.028465
-68.872223
-69.028465
-69.028465
-68.715981
-68.559738
-68.872223
-68.559738
-68.872223
-68.715981
-68.715981
-69.028465
-68.715981
-69.028465
-69.028465
-68.559738
-68.872223
-68.559738
-69.028465
-68.715981
-68.559738
-69.028465
-68.559738
-68.715981
-69.028465
-68.559738
-69.028465
-69.028465
-68.559738
-68.403496
-68.872223
-68.872223
-68.872223
-67.934769
-68.403496
-68.715981
-68.559738
-68.247253
-68.872223
-69.028465
-68.247253
-68.403496
-68.872223
-68.559738
-68.403496
-68.247253
-69.028465
-69.028465
-68.872223
-69.028465
-68.872223
-68.403496
-68.403496
-68.403496
-68.559738
-68.559738
-68.091011
-69.028465
-68.403496
-68.872223
-68.403496
-68.872223
-68.559738
-68.872223
-68.559738
-69.028465
-68.403496
-68.403496
-68.715981
-69.028465
-69.028465
-69.028465
-69.34095
-68.559738
-68.091011
-68.715981
-69.184708
-69.028465
-69.497192
-68.715981
-68.559738
-68.559738
-68.715981
-69.184708
-69.497192
-69.34095
-68.247253
-68.872223
-68.559738
-68.559738
-69.028465
-69.34095
-69.34095
-69.028465
-69.028465
-68.559738
-68.872223
-69.34095
-69.028465
-69.184708
-69.34095
-68.872223
-69.028465
-69.028465
-69.184708
-69.184708
-68.872223
-69.028465
-68.872223
-69.653435
-68.872223
-69.34095
-69.497192
-69.028465
-69.497192
-69.184708
-69.184708
-69.809677
-69.184708
-69.497192
-69.34095
-69.184708
-69.497192
-69.497192
-69.497192
-69.34095
-69.34095
-69.653435
-69.34095
-69.653435
-70.122162
-69.653435
-69.653435
-69.809677
-69.809677
-69.497192
-69.965919
-69.497192
-69.965919
-69.965919
-69.497192
-69.809677
-69.809677
-69.809677
-69.965919
-69.965919
-69.965919
-69.653435
-69.965919
-69.34095
-69.809677
-69.809677
-69.653435
-70.122162
-69.653435
-69.809677
-69.965919
-69.809677
-69.497192
-69.809677
-69.809677
-69.184708
-70.122162
-69.497192
-69.809677
-69.653435
-70.590889
-69.34095
-70.122162
-69.965919
-69.965919
-69.653435
-69.497192
-69.184708
-69.965919
-69.184708
-69.653435
-69.809677
-69.653435
-70.122162
-69.34095
-69.965919
-69.809677
-69.809677
-69.34095
-69.497192
-69.34095
-69.34095
-69.653435
-69.497192
-69.653435
-69.34095
-69.34095
-69.184708
-69.34095
-69.497192
-69.34095
-69.653435
-69.497192
-69.184708
-69.653435
-69.028465
-69.497192
-69.028465
-69.184708
-69.34095
-69.497192
-69.184708
-69.028465
-69.184708
-69.34095
-69.34095
-69.34095
-69.184708
-69.184708
-69.34095
-68.559738
-69.028465
-69.028465
-69.184708
-69.34095
-69.184708
-69.184708
-68.872223
-69.028465
-69.184708
-68.872223
-68.872223
-69.184708
-68.872223
-68.872223
-69.184708
-69.028465
-69.028465
-69.184708
-69.028465
-69.028465
-68.872223
-68.872223
-69.497192
-69.184708
-69.184708
-69.34095
-68.247253
-68.872223
-69.653435
-68.247253
-68.247253
-69.34095
-68.872223
-68.872223
-69.497192
-69.028465
-68.872223
-68.872223
-68.247253
-68.872223
-68.872223
-69.184708
-68.403496
-69.34095
-68.715981
-69.184708
-68.559738
-68.715981
-69.34095
-69.184708
-68.715981
-68.403496
-69.34095
-68.247253
-69.34095
-68.715981
-69.028465
-68.559738
-69.653435
-69.184708
-68.872223
-69.34095
-68.559738
-69.184708
-69.653435
-69.809677
-69.028465
-69.028465
-69.34095
-69.34095
-69.34095
-69.184708
-69.184708
-69.497192
-69.497192
-69.653435
-69.497192
-69.184708
-69.34095
-69.653435
-69.028465
-69.653435
-69.34095
-69.653435
-69.497192
-69.809677
-69.34095
-69.34095
-69.184708
-69.497192
-69.497192
-69.653435
-69.184708
-69.184708
-69.34095
-69.34095
-69.497192
-69.653435
-69.184708
-69.653435
-68.872223
-69.809677
-69.653435
-69.497192
-69.809677
-69.184708
-69.809677
-69.809677
-69.653435
-70.122162
-69.497192
-69.34095
-70.122162
-69.653435
-69.497192
-69.653435
-69.34095
-69.653435
-69.653435
-69.653435
-69.497192
-69.965919
-69.653435
-69.965919
-69.809677
-69.497192
-69.965919
-69.653435
-69.965919
-69.965919
-69.653435
-69.809677
-70.122162
-69.653435
-70.278404
-69.809677
-69.497192
-69.965919
-69.965919
-69.653435
-69.965919
-69.653435
-70.278404
-69.653435
-69.965919
-69.965919
-69.497192
-69.653435
-69.184708
-69.497192
-69.497192
-69.497192
-69.497192
-69.184708
-69.497192
-69.497192
-69.184708
-69.184708
-69.34095
-69.497192
-69.34095
-69.34095
-69.653435
-69.028465
-69.028465
-68.872223
-69.497192
-68.715981
-69.34095
-69.028465
-69.184708
-69.184708
-68.872223
-69.184708
-69.028465
-69.028465
-69.028465
-69.184708
-69.028465
-68.715981
-69.028465
-68.715981
-69.184708
-68.247253
-69.184708
-68.872223
-68.872223
-69.028465
-69.34095
-68.872223
-68.559738
-69.028465
-68.247253
-68.403496
-68.872223
-68.715981
-69.028465
-69.028465
-68.403496
-68.559738
-68.872223
-68.715981
-68.559738
-68.559738
-68.872223
-69.028465
-68.559738
-68.559738
-68.403496
-68.559738
-69.028465
-68.091011
-69.028465
-68.403496
-68.091011
-68.715981
-68.247253
-68.091011
-68.715981
-67.934769
-69.028465
-68.715981
-68.403496
-68.247253
-68.403496
-68.559738
-68.559738
-68.715981
-67.778526
-68.872223
-68.247253
-68.091011
-68.247253
-68.559738
-68.715981
-69.028465
-68.247253
-68.559738
-68.403496
-68.559738
-68.559738
-68.091011
-67.778526
-68.559738
-68.559738
-68.091011
-68.403496
-68.247253
-68.559738
-68.091011
-67.778526
-68.247253
-68.091011
-68.403496
-68.091011
-69.028465
-68.091011
-68.091011
-67.934769
-68.403496
-68.715981
-68.247253
-69.653435
-68.091011
-69.184708
-68.247253
-68.715981
-68.559738
-69.028465
-68.559738
-68.559738
-69.184708
-68.715981
-68.872223
-69.028465
-69.028465
-68.715981
-69.34095
-68.872223
-68.715981
-69.184708
-69.028465
-69.497192
-68.872223
-68.559738
-69.653435
-69.028465
-69.34095
-69.34095
-69.028465
-69.497192
-69.028465
-69.184708
-69.34095
-68.872223
-69.34095
-68.872223
-69.34095
-68.715981
-68.715981
-69.184708
-68.872223
-69.653435
-69.653435
-69.028465
-69.653435
-69.184708
-69.184708
-69.34095
-69.497192
-69.497192
-69.34095
-69.497192
-69.809677
-69.653435
-69.184708
-69.653435
-69.497192
-69.653435
-69.653435
-69.653435
-70.122162
-69.497192
-69.34095
-69.653435
-69.653435
-69.184708
-69.965919
-69.653435
-69.184708
-69.184708
-69.34095
-68.872223
-69.34095
-68.872223
-68.559738
-69.34095
-68.872223
-68.247253
-68.715981
-68.091011
-68.403496
-68.403496
-68.091011
-68.247253
-67.934769
-68.091011
-67.622284
-67.622284
-67.309799
-67.466042
-67.309799
-67.309799
-66.997314
-66.841072
-66.841072
-67.153557
-66.372345
-66.528587
-66.841072
-65.903618
-66.372345
-66.372345
-66.528587
-66.528587
-66.528587
-65.747375
-66.528587
-65.591133
-66.528587
-65.747375
-66.05986
-66.216103
-65.747375
-66.216103
-65.747375
-65.747375
-65.591133
-65.434891
-65.903618
-65.591133
-65.434891
-65.434891
-65.434891
-65.122406
-65.122406
-65.122406
-65.122406
-65.747375
-65.278648
-65.122406
-64.809921
-64.966164
-65.434891
-64.809921
-65.278648
-64.653679
-64.966164
-65.122406
-64.966164
-64.966164
-64.653679
-64.497437
-64.497437
-64.966164
-64.653679
-64.653679
-64.341194
-64.809921
-64.184952
-64.653679
-64.653679
-64.341194
-64.809921
-64.341194
-64.028709
-64.653679
-63.559982
-64.184952
-64.028709
-64.184952
-64.497437
-63.872467
-63.559982
-64.028709
-63.716225
-64.184952
-63.559982
-63.40374
-64.028709
-64.341194
-63.716225
-63.716225
-63.872467
-63.872467
-63.559982
-63.40374
-63.247498
-64.028709
-63.872467
-63.716225
-64.028709
-63.40374
-63.40374
-63.559982
-63.559982
-64.184952
-63.247498
-64.184952
-63.091255
-64.497437
-63.091255
-64.184952
-63.716225
-64.653679
-63.716225
-63.716225
-63.247498
-64.184952
-63.716225
-63.40374
-64.028709
-63.872467
-63.716225
-63.247498
-63.716225
-63.559982
-64.341194
-63.091255
-63.247498
-63.872467
-63.247498
-63.559982
-63.40374
-63.716225
-62.935013
-63.716225
-63.247498
-63.40374
-62.77877
-62.622528
-63.559982
-63.716225
-63.40374
-63.247498
-63.40374
-63.559982
-63.40374
-63.559982
-63.247498
-63.559982
-62.935013
-63.40374
-63.40374
-62.77877
-63.559982
-63.091255
-63.40374
-63.091255
-63.247498
-63.091255
-63.091255
-63.40374
-63.40374
-63.716225
-63.247498
-62.935013
-63.40374
-63.716225
-62.935013
-63.559982
-63.091255
-63.247498
-63.247498
-62.77877
-63.40374
-62.935013
-63.247498
-63.559982
-63.091255
-63.40374
-63.247498
-62.77877
-63.091255
-63.091255
-63.091255
-63.40374
-62.622528
-62.935013
-62.935013
-63.091255
-63.091255
-63.40374
-62.622528
-62.77877
-62.935013
-62.77877
-62.935013
-62.622528
-62.622528
-62.622528
-62.622528
-62.466286
-62.935013
-62.153801
-62.77877
-62.466286
-61.997559
-62.310043
-61.997559
-62.466286
-61.685074
-62.466286
-62.466286
-62.310043
-61.685074
-62.310043
-61.685074
-62.153801
-61.372589
-61.685074
-61.528831
-61.372589
-61.685074
-61.685074
-61.528831
-61.216347
-61.216347
-60.903862
-61.060104
-60.903862
-60.74762
-61.060104
-60.903862
-60.435135
-60.903862
-60.74762
-60.74762
-60.74762
-60.278893
-60.74762
-60.12265
-60.435135
-60.435135
-60.435135
-60.278893
-59.810165
-60.591377
-59.966408
-60.278893
-60.12265
-60.12265
-60.278893
-60.12265
-60.278893
-59.810165
-60.12265
-60.12265
-59.810165
-60.591377
-60.12265
-60.278893
-60.278893
-60.12265
-60.435135
-60.278893
-60.591377
-60.278893
-60.591377
-60.278893
-60.278893
-60.278893
-60.435135
-60.278893
-60.591377
-60.74762
-60.278893
-60.435135
-60.591377
-60.74762
-60.74762
-60.435135
-60.903862
-60.903862
-60.278893
-60.591377
-60.435135
-61.060104
-60.74762
-60.74762
-61.372589
-60.903862
-61.216347
-61.060104
-60.903862
-61.060104
-61.372589
-60.903862
-61.216347
-61.685074
-61.528831
-61.528831
-61.685074
-61.841316
-61.685074
-61.372589
-60.903862
-60.903862
-61.841316
-62.153801
-60.591377
-61.841316
-61.372589
-61.841316
-60.591377
-61.528831
-61.685074
-61.216347
-61.372589
-62.153801
-61.841316
-61.685074
-61.997559
-61.372589
-61.997559
-61.528831
-61.685074
-61.997559
-61.841316
-61.685074
-61.997559
-62.310043
-61.841316
-62.310043
-61.216347
-62.153801
-61.997559
-62.310043
-62.153801
-62.310043
-62.153801
-62.153801
-62.153801
-62.310043
-62.77877
-62.153801
-62.310043
-62.310043
-62.153801
-62.77877
-62.310043
-62.935013
-62.622528
-63.091255
-62.622528
-62.622528
-63.091255
-62.935013
-63.091255
-63.40374
-63.247498
-63.247498
-63.247498
-63.40374
-63.40374
-63.559982
-63.716225
-63.40374
-63.716225
-63.559982
-63.716225
-64.028709
-63.559982
-63.716225
-63.872467
-63.716225
-64.341194
-63.872467
-63.716225
-64.653679
-64.028709
-64.341194
-64.341194
-64.028709
-64.809921
-64.184952
-64.341194
-64.341194
-64.184952
-64.497437
-64.966164
-64.653679
-64.809921
-64.653679
-64.653679
-64.653679
-64.809921
-64.653679
-65.122406
-64.809921
-64.966164
-65.434891
-65.122406
-65.122406
-65.434891
-65.278648
-64.809921
-65.591133
-65.122406
-65.278648
-65.122406
-65.434891
-65.278648
-65.434891
-65.278648
-65.278648
-65.122406
-64.966164
-65.434891
-65.278648
-64.966164
-65.122406
-65.122406
-65.278648
-64.966164
-64.966164
-65.278648
-64.653679
-65.122406
-64.341194
-65.122406
-64.497437
-65.122406
-64.809921
-64.653679
-64.497437
-64.653679
-64.497437
-64.184952
-64.497437
-64.653679
-64.497437
-64.184952
-64.184952
-64.341194
-63.872467
-64.497437
-63.716225
-63.872467
-64.028709
-63.247498
-64.028709
-63.559982
-64.028709
-63.40374
-63.247498
-63.40374
-63.091255
-63.40374
-62.622528
-63.091255
-62.622528
-62.622528
-63.091255
-62.622528
-62.466286
-62.466286
-62.77877
-62.310043
-62.77877
-61.997559
-61.997559
-62.153801
-61.997559
-61.997559
-62.310043
-62.153801
-62.153801
-62.77877
-62.310043
-62.310043
-62.77877
-61.841316
-61.841316
-61.997559
-61.685074
-62.310043
-61.997559
-61.841316
-62.622528
-62.466286
-61.216347
-61.685074
-62.153801
-61.528831
-61.997559
-62.310043
-61.997559
-61.528831
-61.841316
-62.310043
-62.310043
-61.528831
-61.841316
-61.841316
-61.685074
-61.997559
-61.997559
-62.466286
-62.77877
-62.153801
-62.153801
-62.310043
-62.77877
-62.466286
-63.091255
-62.77877
-62.622528
-62.622528
-63.091255
-62.622528
-63.091255
-62.622528
-63.091255
-62.310043
-62.935013
-63.40374
-62.622528
-62.622528
-62.77877
-63.716225
-62.466286
-63.40374
-63.247498
-63.559982
-63.091255
-63.716225
-63.559982
-63.247498
-63.247498
-63.716225
-62.935013
-63.559982
-63.559982
-63.716225
-64.028709
-63.40374
-64.028709
-63.559982
-63.716225
-63.716225
-64.184952
-64.028709
-63.872467
-64.028709
-64.028709
-63.716225
-64.184952
-64.028709
-64.341194
-63.872467
-64.653679
-63.716225
-64.184952
-64.184952
-64.497437
-64.497437
-64.497437
-64.653679
-64.497437
-64.653679
-64.341194
-64.809921
-65.278648
-64.809921
-64.809921
-64.809921
-65.122406
-64.809921
-64.653679
-65.122406
-65.122406
-65.434891
-64.809921
-65.122406
-65.278648
-65.591133
-65.278648
-65.278648
-65.122406
-65.747375
-65.903618
-65.903618
-65.278648
-65.591133
-66.05986
-65.747375
-65.434891
-65.591133
-65.903618
-66.05986
-66.05986
-65.903618
-65.747375
-66.05986
-66.372345
-66.216103
-66.372345
-65.903618
-66.528587
-66.372345
-65.747375
-66.372345
-66.372345
-66.372345
-66.528587
-66.528587
-66.372345
-66.528587
-66.372345
-66.372345
-66.528587
-66.372345
-66.372345
-66.68483
-66.528587
-66.05986
-66.372345
-66.68483
-66.372345
-66.997314
-66.68483
-66.841072
-66.372345
-66.68483
-66.372345
-66.841072
-66.997314
-66.68483
-66.841072
-66.997314
-66.841072
-66.68483
-67.153557
-67.153557
-66.841072
-66.997314
-67.153557
-66.841072
-66.372345
-67.309799
-66.841072
-66.841072
-67.153557
-66.997314
-66.68483
-67.153557
-66.68483
-66.841072
-66.68483
-66.68483
-67.153557
-67.153557
-66.372345
-66.841072
-67.309799
-66.841072
-66.997314
-66.528587
-67.153557
-66.841072
-66.68483
-66.528587
-67.466042
-66.997314
-66.372345
-66.68483
-66.841072
-66.997314
-66.997314
-66.68483
-66.997314
-67.622284
-66.841072
-67.153557
-67.309799
-67.153557
-67.153557
-66.68483
-66.528587
-67.466042
-67.466042
-66.68483
-66.05986
-66.841072
-67.309799
-67.153557
-66.528587
-66.372345
-66.05986
-66.997314
-66.372345
-65.747375
-66.05986
-66.05986
-66.216103
-66.528587
-65.903618
-65.903618
-65.747375
-66.05986
-65.278648
-65.122406
-65.747375
-65.903618
-64.497437
-65.591133
-65.278648
-65.278648
-65.278648
-65.591133
-65.278648
-65.903618
-65.278648
-65.122406
-64.966164
-64.809921
-65.278648
-66.216103
-64.809921
-65.122406
-64.966164
-65.122406
-65.747375
-64.966164
-65.278648
-65.122406
-65.122406
-65.591133
-65.434891
-64.809921
-66.05986
-64.966164
-65.747375
-65.903618
-65.591133
-65.434891
-65.122406
-66.05986
-65.278648
-65.278648
-65.747375
-65.903618
-65.591133
-65.278648
-66.216103
-65.434891
-65.434891
-65.903618
-65.903618
-65.591133
-65.122406
-65.903618
-65.903618
-65.747375
-65.747375
-65.903618
-65.903618
-65.591133
-65.747375
-66.216103
-66.05986
-65.747375
-66.372345
-66.372345
-66.05986
-66.216103
-66.05986
-66.68483
-66.528587
-65.903618
-66.05986
-66.528587
-66.372345
-66.528587
-66.372345
-66.528587
-66.997314
-66.372345
-66.68483
-66.372345
-66.841072
-66.841072
-66.216103
-66.216103
-66.528587
-67.153557
-66.68483
-66.05986
-66.372345
-66.68483
-66.68483
-66.68483
-66.528587
-66.05986
-66.997314
-66.997314
-66.68483
-66.372345
-66.372345
-66.997314
-66.68483
-66.841072
-66.68483
-66.841072
-66.528587
-66.68483
-66.997314
-66.68483
-66.372345
-66.528587
-66.841072
-66.68483
-67.153557
-66.68483
-66.528587
-67.153557
-66.841072
-66.372345
-66.68483
-66.997314
-66.372345
-66.997314
-67.153557
-66.372345
-66.997314
-66.997314
-66.68483
-67.466042
-67.309799
-66.841072
-66.68483
-67.153557
-67.153557
-67.153557
-67.309799
-66.841072
-66.68483
-67.309799
-67.153557
-66.841072
-66.997314
-67.466042
-66.68483
-66.997314
-67.153557
-67.309799
-66.997314
-66.997314
-67.466042
-67.153557
-66.997314
-67.309799
-66.997314
-67.309799
-66.68483
-67.153557
-67.153557
-66.68483
-66.372345
-66.68483
-66.841072
-66.68483
-66.372345
-66.841072
-66.216103
-66.372345
-66.216103
-66.372345
-66.528587
-66.372345
-66.216103
-66.216103
-66.216103
-66.216103
-65.903618
-66.05986
-66.528587
-66.216103
-65.747375
-65.903618
-66.528587
-66.997314
-65.903618
-66.216103
-66.216103
-66.528587
-66.841072
-66.05986
-66.528587
-66.372345
-66.528587
-66.05986
-66.05986
-66.216103
-65.903618
-66.216103
-66.841072
-67.153557
-66.528587
-66.528587
-67.153557
-66.528587
-66.372345
-66.05986
-66.68483
-66.68483
-66.05986
-66.68483
-66.997314
-66.216103
-67.153557
-66.372345
-66.05986
-66.841072
-65.903618
-66.841072
-66.372345
-67.153557
-66.372345
-66.841072
-66.372345
-66.528587
-67.309799
-67.466042
-66.841072
-67.466042
-66.997314
-67.153557
-66.997314
-66.997314
-67.309799
-66.68483
-66.997314
-67.309799
-67.153557
-67.466042
-67.309799
-67.466042
-67.466042
-67.466042
-67.309799
-67.622284
-67.778526
-67.778526
-67.622284
-67.622284
-68.091011
-67.466042
-67.466042
-67.778526
-68.091011
-67.934769
-67.622284
-68.091011
-67.778526
-67.778526
-67.466042
-68.247253
-68.247253
-67.466042
-68.247253
-68.247253
-67.934769
-67.934769
-68.091011
-68.247253
-68.091011
-68.091011
-68.715981
-68.559738
-68.403496
-68.247253
-68.715981
-68.872223
-68.715981
-68.559738
-68.403496
-69.34095
-68.715981
-68.403496
-68.559738
-68.559738
-69.028465
-69.028465
-68.715981
-68.715981
-68.715981
-68.559738
-68.715981
-68.872223
-69.184708
-68.872223
-69.028465
-69.028465
-69.028465
-68.872223
-69.184708
-69.34095
-69.184708
-69.028465
-68.872223
-69.34095
-69.34095
-68.872223
-68.872223
-69.497192
-68.872223
-69.184708
-69.653435
-69.184708
-69.184708
-69.653435
-69.34095
-69.184708
-69.653435
-69.028465
-69.184708
-69.809677
-69.184708
-69.34095
-69.497192
-69.184708
-68.715981
-69.497192
-69.028465
-69.34095
-69.184708
-69.184708
-69.184708
-69.34095
-69.497192
-69.184708
-69.34095
-69.184708
-69.497192
-68.715981
-69.653435
-68.872223
-69.184708
-69.184708
-69.653435
-69.028465
-69.184708
-69.497192
-69.653435
-69.028465
-69.184708
-69.028465
-68.872223
-68.872223
-69.34095
-69.028465
-68.872223
-68.872223
-68.872223
-69.028465
-69.184708
-69.184708
-69.497192
-69.184708
-68.872223
-69.028465
-68.872223
-68.872223
-68.872223
-68.872223
-69.497192
-68.715981
-68.559738
-69.028465
-69.028465
-68.872223
-68.715981
-68.403496
-69.184708
-68.872223
-68.559738
-68.559738
-69.184708
-69.34095
-68.872223
-68.559738
-69.497192
-69.653435
-69.028465
-68.247253
-69.028465
-68.247253
-69.028465
-69.028465
-68.403496
-68.872223
-69.028465
-69.028465
-68.715981
-69.184708
-69.184708
-68.091011
-68.247253
-68.403496
-69.028465
-69.028465
-69.34095
-69.653435
-68.403496
-68.247253
-69.184708
-69.184708
-68.715981
-68.247253
-68.872223
-68.403496
-68.872223
-68.559738
-69.028465
-69.34095
-69.809677
-69.028465
-68.715981
-68.872223
-69.028465
-68.559738
-69.184708
-69.34095
-68.872223
-69.184708
-69.028465
-69.028465
-68.715981
-69.497192
-68.403496
-68.872223
-69.497192
-69.34095
-68.872223
-69.184708
-68.872223
-68.247253
-68.715981
-69.653435
-68.559738
-68.403496
-69.184708
-68.715981
-68.872223
-68.872223
-69.028465
-68.715981
-69.028465
-69.184708
-68.872223
-68.559738
-68.559738
-69.653435
-68.715981
-69.028465
-69.34095
-69.028465
-68.872223
-68.872223
-69.184708
-69.028465
-69.184708
-69.028465
-69.34095
-69.184708
-69.184708
-68.559738
-69.184708
-69.184708
-68.872223
-69.184708
-69.497192
-69.497192
-69.34095
-69.34095
-69.34095
-69.653435
-69.028465
-69.184708
-69.184708
-69.653435
-68.872223
-68.872223
-69.34095
-69.965919
-69.809677
-69.184708
-69.184708
-68.872223
-69.497192
-70.122162
-69.497192
-68.872223
-69.34095
-69.497192
-69.809677
-69.497192
-69.653435
-69.34095
-69.653435
-69.809677
-69.653435
-69.497192
-69.34095
-69.653435
-69.497192
-69.497192
-69.497192
-69.809677
-69.497192
-69.497192
-69.809677
-69.965919
-69.34095
-69.809677
-69.34095
-69.34095
-69.809677
-69.809677
-69.34095
-69.965919
-69.809677
-69.653435
-69.653435
-69.653435
-69.653435
-69.653435
-69.497192
-69.34095
-69.965919
-69.653435
-69.809677
-69.809677
-70.122162
-69.34095
-69.34095
-69.497192
-69.809677
-69.497192
-69.653435
-69.653435
-68.872223
-69.653435
-69.653435
-69.184708
-69.653435
-69.028465
-69.184708
-69.184708
-69.497192
-69.653435
-69.184708
-69.184708
-69.184708
-69.809677
-69.34095
-69.028465
-69.34095
-69.653435
-69.34095
-69.34095
-69.028465
-69.653435
-69.028465
-69.184708
-69.497192
-69.184708
-69.184708
-68.872223
-69.653435
-69.34095
-69.028465
-68.872223
-69.184708
-69.028465
-69.653435
-68.872223
-68.872223
-69.34095
-69.028465
-68.559738
-69.028465
-69.028465
-69.34095
-68.715981
-68.247253
-68.715981
-69.184708
-68.872223
-69.184708
-68.247253
-68.715981
-68.403496
-68.715981
-68.872223
-69.028465
-68.247253
-69.028465
-69.028465
-68.872223
-68.559738
-68.091011
-68.403496
-68.091011
-67.934769
-68.091011
-68.247253
-69.184708
-68.715981
-67.934769
-68.403496
-69.028465
-67.622284
-69.028465
-68.091011
-68.715981
-68.403496
-68.403496
-68.715981
-69.028465
-67.934769
-67.934769
-67.934769
-68.403496
-67.622284
-67.934769
-68.403496
-67.622284
-68.559738
-68.091011
-68.247253
-67.778526
-68.872223
-68.247253
-67.778526
-68.091011
-68.091011
-68.091011
-68.403496
-68.403496
-67.934769
-68.403496
-68.559738
-68.559738
-67.778526
-68.403496
-68.559738
-68.091011
-68.247253
-68.559738
-68.403496
-67.934769
-68.403496
-68.872223
-68.247253
-68.247253
-67.622284
-68.715981
-68.403496
-68.091011
-68.559738
-68.403496
-68.091011
-68.091011
-67.934769
-68.091011
-68.091011
-67.778526
-67.934769
-67.778526
-67.622284
-67.309799
-67.778526
-67.778526
-67.622284
-67.153557
-67.622284
-67.934769
-67.622284
-67.622284
-67.466042
-67.309799
-67.622284
-67.934769
-67.466042
-67.934769
-68.091011
-67.466042
-67.778526
-67.622284
-67.778526
-67.934769
-67.934769
-67.622284
-68.091011
-68.247253
-67.934769
-67.622284
-67.622284
-67.934769
-67.778526
-68.403496
-67.622284
-67.934769
-68.091011
-67.934769
-67.466042
-67.309799
-68.091011
-67.622284
-67.934769
-67.466042
-68.247253
-67.934769
-67.934769
-67.622284
-67.309799
-67.778526
-68.247253
-67.778526
-67.934769
-67.466042
-67.309799
-67.622284
-67.466042
-67.466042
-67.622284
-67.309799
-67.622284
-67.622284
-67.778526
-67.778526
-67.622284
-67.778526
-67.466042
-66.997314
-67.309799
-67.466042
-67.153557
-66.997314
-67.622284
-67.309799
-67.153557
-67.778526
-67.153557
-66.997314
-67.466042
-67.778526
-67.153557
-67.153557
-67.622284
-67.622284
-67.309799
-67.466042
-67.309799
-66.68483
-67.153557
-67.934769
-67.466042
-66.997314
-67.466042
-67.778526
-67.309799
-67.466042
-67.309799
-67.622284
-67.309799
-67.153557
-67.153557
-67.778526
-67.778526
-66.997314
-67.622284
-67.934769
-67.309799
-67.622284
-67.466042
-67.622284
-67.466042
-67.309799
-67.466042
-67.466042
-67.153557
-67.466042
-67.622284
-67.309799
-67.934769
-66.997314
-67.309799
-67.622284
-67.309799
-66.997314
-67.778526
-67.309799
-67.622284
-67.934769
-68.091011
-67.622284
-66.841072
-68.091011
-68.403496
-67.309799
-67.309799
-67.309799
-67.778526
-67.622284
-67.934769
-67.622284
-67.153557
-67.466042
-67.153557
-67.934769
-68.247253
-67.309799
-67.309799
-66.997314
-68.403496
-67.309799
-67.934769
-68.247253
-67.778526
-67.778526
-67.778526
-67.934769
-68.091011
-68.091011
-67.778526
-67.309799
-68.091011
-67.466042
-68.091011
-68.403496
-67.466042
-68.403496
-68.091011
-67.778526
-67.778526
-67.778526
-67.466042
-68.091011
-68.091011
-68.091011
-68.091011
-67.622284
-68.403496
-68.091011
-68.247253
-67.778526
-68.091011
-67.622284
-68.091011
-68.247253
-67.934769
-68.091011
-67.778526
-68.872223
-68.247253
-67.934769
-68.247253
-68.715981
-68.403496
-68.247253
-68.872223
-68.403496
-68.247253
-68.715981
-68.559738
-68.403496
-68.559738
-68.559738
-68.715981
-68.872223
-68.559738
-68.559738
-68.559738
-68.872223
-69.028465
-68.559738
-68.872223
-69.34095
-69.028465
-68.872223
-69.34095
-69.184708
-69.184708
-68.872223
-69.028465
-69.497192
-69.34095
-69.34095
-68.872223
-69.028465
-69.965919
-69.653435
-69.34095
-69.34095
-69.34095
-69.497192
-69.34095
-69.653435
-69.028465
-69.184708
-69.34095
-69.497192
-69.653435
-69.028465
-69.34095
-69.653435
-69.653435
-69.34095
-69.34095
-69.34095
-69.497192
-69.34095
-68.872223
-69.028465
-68.872223
-69.497192
-69.184708
-69.028465
-69.653435
-69.653435
-69.184708
-69.184708
-69.34095
-69.184708
-68.872223
-68.872223
-69.184708
-69.34095
-69.497192
-69.028465
-69.184708
-69.653435
-68.559738
-69.184708
-69.34095
-69.34095
-68.559738
-69.653435
-69.184708
-69.028465
-68.872223
-69.653435
-69.184708
-69.028465
-69.653435
-69.028465
-69.184708
-69.34095
-69.653435
-69.028465
-69.34095
-69.653435
-69.184708
-69.028465
-69.184708
-69.184708
-69.653435
-69.028465
-69.34095
-69.184708
-69.184708
-69.184708
-68.872223
-69.34095
-68.872223
-69.34095
-69.34095
-69.34095
-69.028465
-68.872223
-69.34095
-68.715981
-68.559738
-68.559738
-69.34095
-68.559738
-69.028465
-68.247253
-68.403496
-68.715981
-68.715981
-68.715981
-68.715981
-69.184708
-68.091011
-68.247253
-68.715981
-68.872223
-69.028465
-68.559738
-67.934769
-68.091011
-68.559738
-68.247253
-68.559738
-68.247253
-68.091011
-68.403496
-68.872223
-68.247253
-68.247253
-68.715981
-68.872223
-68.559738
-67.934769
-67.622284
-68.091011
-68.247253
-68.247253
-68.559738
-68.715981
-69.34095
-68.247253
-68.403496
-69.184708
-68.247253
-69.028465
-68.247253
-68.715981
-68.715981
-68.403496
-69.028465
-68.559738
-69.028465
-68.872223
-69.184708
-68.872223
-68.872223
-68.091011
-68.872223
-69.028465
-68.715981
-69.028465
-69.653435
-68.091011
-68.872223
-69.653435
-69.184708
-69.184708
-69.028465
-69.34095
-68.872223
-68.872223
-69.184708
-68.872223
-69.653435
-69.653435
-69.34095
-69.184708
-69.184708
-68.872223
-69.184708
-69.028465
-69.34095
-69.497192
-69.34095
-68.872223
-69.497192
-69.497192
-69.028465
-69.34095
-69.809677
-69.653435
-69.184708
-69.497192
-69.653435
-69.34095
-69.653435
-69.34095
-69.809677
-69.497192
-69.497192
-69.653435
-69.653435
-69.809677
-69.653435
-70.122162
-70.278404
-70.278404
-69.653435
-69.34095
-70.278404
-70.122162
-69.809677
-69.497192
-70.122162
-69.809677
-70.122162
-69.653435
-69.965919
-70.278404
-69.497192
-69.965919
-69.965919
-69.653435
-69.809677
-70.122162
-69.653435
-69.965919
-69.653435
-70.122162
-69.497192
-69.34095
-69.34095
-69.653435
-69.653435
-69.653435
-69.184708
-69.34095
-69.653435
-69.653435
-68.872223
-68.872223
-69.653435
-69.34095
-69.34095
-69.34095
-69.653435
-69.34095
-69.184708
-69.184708
-69.028465
-69.497192
-69.184708
-68.872223
-69.184708
-69.34095
-68.872223
-69.34095
-69.653435
-68.872223
-69.497192
-69.184708
-69.497192
-69.34095
-69.653435
-69.028465
-69.028465
-69.653435
-69.497192
-68.872223
-69.965919
-69.028465
-69.34095
-69.028465
-69.184708
-69.184708
-68.872223
-69.34095
-68.715981
-69.184708
-69.184708
-69.184708
-68.872223
-69.184708
-69.965919
-68.872223
-68.872223
-68.872223
-68.715981
-69.497192
-68.872223
-69.34095
-69.34095
-69.028465
-68.872223
-69.34095
-69.028465
-68.559738
-69.028465
-69.184708
-69.028465
-69.028465
-69.34095
-69.34095
-69.497192
-69.028465
-68.715981
-69.497192
-69.028465
-68.872223
-69.184708
-68.715981
-68.715981
-69.028465
-68.715981
-68.872223
-69.497192
-69.184708
-68.872223
-68.872223
-69.028465
-68.872223
-69.028465
-68.872223
-68.559738
-69.653435
-69.184708
-68.872223
-69.184708
-68.559738
-69.34095
-69.497192
-68.559738
-68.872223
-68.715981
-69.653435
-69.184708
-69.184708
-69.184708
-69.34095
-69.34095
-69.653435
-68.872223
-68.559738
-69.34095
-69.497192
-68.559738
-69.497192
-68.872223
-69.653435
-68.715981
-68.715981
-69.184708
-68.872223
-69.497192
-69.028465
-69.965919
-69.028465
-69.34095
-68.872223
-69.34095
-68.872223
-69.34095
-69.497192
-69.028465
-69.497192
-68.872223
-69.34095
-69.809677
-69.809677
-69.34095
-69.965919
-69.653435
-69.497192
-69.497192
-70.122162
-69.809677
-69.809677
-70.278404
-69.809677
-69.809677
-69.34095
-69.965919
-69.809677
-69.497192
-69.965919
-69.809677
-69.653435
-69.809677
-70.434647
-69.965919
-69.965919
-70.434647
-70.278404
-69.965919
-70.122162
-70.590889
-70.122162
-69.965919
-69.809677
-70.278404
-70.122162
-70.122162
-69.809677
-70.747131
-70.434647
-69.965919
-70.434647
-70.590889
-70.122162
-70.278404
-70.122162
-70.590889
-70.747131
-70.590889
-70.434647
-70.434647
-70.434647
-70.747131
-70.434647
-70.590889
-70.903374
-70.903374
-70.434647
-70.747131
-70.590889
-70.747131
-70.434647
-70.747131
-70.903374
-70.122162
-70.903374
-70.903374
-70.590889
-70.747131
-70.590889
-70.747131
-70.903374
-70.434647
-70.590889
-70.122162
-70.903374
-70.747131
-70.122162
-70.903374
-70.747131
-70.903374
-70.590889
-71.059616
-70.590889
-70.434647
-70.903374
-70.590889
-70.278404
-71.528343
-70.122162
-70.434647
-70.590889
-70.590889
-70.122162
-70.590889
-70.122162
-70.434647
-70.747131
-70.278404
-69.965919
-70.903374
-70.122162
-70.278404
-70.122162
-70.590889
-70.278404
-70.747131
-70.122162
-70.122162
-69.965919
-70.434647
-70.122162
-69.809677
-70.278404
-70.278404
-70.122162
-70.278404
-70.278404
-69.809677
-70.122162
-70.278404
-69.965919
-69.653435
-70.122162
-69.965919
-70.122162
-70.122162
-70.122162
-70.122162
-69.809677
-70.122162
-70.122162
-69.809677
-69.965919
-69.809677
-70.590889
-69.965919
-69.497192
-69.497192
-69.965919
-69.653435
-69.497192
-69.809677
-70.122162
-69.653435
-69.809677
-69.497192
-69.653435
-69.653435
-69.809677
-69.34095
-69.965919
-69.653435
-69.653435
-69.809677
-69.965919
-69.497192
-69.653435
-69.653435
-69.184708
-69.34095
-69.965919
-69.653435
-69.809677
-69.653435
-69.497192
-69.34095
-69.653435
-70.122162
-69.028465
-69.497192
-70.122162
-69.809677
-69.653435
-69.809677
-70.122162
-69.653435
-69.965919
-69.184708
-69.653435
-69.184708
-69.653435
-69.028465
-69.497192
-69.653435
-69.653435
-69.497192
-69.497192
-69.497192
-69.497192
-69.809677
-68.872223
-69.34095
-69.653435
-69.653435
-69.184708
-70.278404
-69.184708
-69.653435
-69.497192
-69.809677
-69.497192
-69.809677
-69.184708
-69.34095
-69.34095
-69.809677
-69.497192
-69.653435
-69.34095
-69.653435
-69.809677
-69.34095
-69.028465
-69.965919
-69.497192
-69.184708
-69.809677
-69.653435
-69.653435
-69.965919
-69.965919
-69.809677
-70.122162
-70.278404
-70.278404
-69.653435
-70.122162
-70.278404
-69.965919
-70.278404
-69.965919
-70.590889
-70.122162
-69.653435
-70.122162
-69.809677
-70.122162
-70.278404
-70.590889
-70.590889
-69.965919
-69.965919
-70.434647
-70.278404
-70.278404
-70.278404
-70.122162
-70.122162
-70.434647
-70.590889
-69.809677
-70.122162
-70.590889
-70.278404
-70.590889
-70.278404
-70.903374
-70.590889
-70.122162
-69.965919
-70.590889
-70.590889
-70.747131
-70.122162
-70.590889
-70.434647
-71.059616
-70.122162
-70.278404
-70.590889
-70.747131
-70.903374
-70.434647
-70.122162
-70.122162
-70.903374
-70.747131
-70.434647
-70.278404
-70.903374
-71.059616
-70.590889
-70.903374
-70.747131
-70.122162
-70.747131
-70.590889
-70.434647
-70.903374
-70.434647
-70.590889
-70.747131
-70.590889
-70.590889
-70.903374
-70.903374
-70.747131
-70.590889
-70.747131
-70.903374
-70.278404
-70.747131
-70.434647
-70.747131
-70.590889
-70.278404
-70.434647
-70.590889
-70.747131
-69.965919
-70.747131
-70.434647
-70.122162
-70.590889
-71.059616
-70.278404
-70.747131
-70.590889
-70.590889
-70.434647
-70.122162
-70.434647
-70.122162
-69.809677
-70.590889
-70.590889
-69.965919
-69.809677
-70.747131
-69.965919
-70.278404
-70.434647
-70.590889
-70.278404
-69.653435
-69.809677
-70.122162
-69.809677
-69.965919
-70.278404
-70.434647
-69.497192
-69.653435
-70.278404
-69.809677
-69.653435
-69.34095
-69.653435
-69.497192
-69.497192
-69.34095
-68.872223
-69.653435
-69.184708
-69.184708
-68.872223
-69.34095
-69.497192
-69.028465
-68.559738
-67.934769
-69.34095
-68.247253
-68.247253
-68.559738
-68.715981
-68.559738
-67.622284
-69.184708
-68.247253
-67.622284
-68.559738
-68.559738
-68.559738
-68.559738
-68.247253
-68.247253
-68.247253
-67.778526
-68.403496
-68.403496
-67.622284
-68.247253
-68.403496
-67.934769
-68.403496
-68.247253
-68.403496
-68.247253
-68.559738
-68.403496
-67.622284
-68.403496
-68.403496
-68.247253
-68.559738
-68.247253
-68.247253
-69.184708
-68.559738
-67.622284
-68.247253
-68.872223
-67.934769
-68.715981
-68.715981
-68.559738
-68.872223
-68.559738
-68.403496
-68.403496
-68.559738
-68.715981
-67.934769
-68.403496
-69.184708
-68.403496
-68.403496
-69.028465
-68.715981
-68.247253
-68.872223
-68.715981
-68.247253
-68.559738
-69.34095
-68.559738
-68.872223
-69.028465
-69.028465
-69.184708
-68.559738
-68.715981
-69.028465
-68.403496
-68.872223
-69.184708
-69.184708
-68.559738
-68.872223
-69.184708
-69.653435
-69.028465
-68.872223
-69.653435
-69.34095
-69.184708
-69.184708
-69.497192
-69.184708
-69.184708
-69.653435
-69.653435
-69.34095
-69.497192
-69.34095
-69.497192
-70.122162
-69.653435
-69.34095
-69.34095
-69.497192
-69.965919
-69.184708
-69.184708
-69.184708
-69.809677
-69.653435
-69.184708
-69.184708
-69.34095
-69.809677
-69.809677
-69.653435
-69.34095
-69.497192
-70.122162
-69.653435
-69.653435
-69.497192
-69.809677
-69.809677
-69.653435
-69.497192
-69.653435
-69.34095
-69.965919
-69.653435
-69.34095
-69.34095
-69.653435
-69.34095
-69.965919
-69.809677
-69.653435
-69.34095
-69.184708
-69.184708
-69.184708
-69.653435
-69.497192
-69.184708
-69.653435
-69.34095
-69.34095
-69.653435
-69.34095
-69.184708
-69.497192
-69.497192
-69.34095
-69.028465
-69.653435
-69.184708
-69.497192
-69.34095
-68.872223
-69.653435
-69.184708
-69.34095
-68.872223
-69.653435
-69.028465
-68.872223
-69.184708
-69.028465
-69.028465
-68.872223
-68.872223
-68.872223
-68.715981
-69.184708
-69.497192
-68.872223
-69.028465
-68.559738
-68.715981
-69.028465
-68.559738
-69.028465
-69.028465
-68.872223
-68.559738
-69.184708
-68.403496
-69.028465
-68.559738
-68.559738
-69.028465
-68.403496
-68.559738
-68.559738
-69.184708
-68.559738
-68.247253
-68.247253
-68.715981
-68.872223
-68.091011
-68.872223
-69.028465
-68.715981
-68.247253
-68.403496
-68.715981
-68.559738
-68.872223
-68.872223
-68.559738
-68.247253
-69.184708
-68.715981
-68.247253
-68.403496
-69.34095
-69.184708
-68.872223
-68.715981
-69.028465
-68.715981
-69.184708
-69.028465
-69.028465
-69.184708
-68.403496
-68.872223
-69.34095
-68.403496
-68.872223
-68.872223
-68.872223
-68.247253
-68.559738
-68.247253
-68.247253
-69.34095
-68.247253
-68.559738
-68.403496
-68.403496
-68.247253
-68.715981
-68.403496
-68.715981
-68.872223
-68.559738
-68.403496
-68.559738
-68.559738
-68.559738
-68.247253
-69.34095
-69.028465
-68.091011
-68.715981
-68.715981
-68.403496
-68.559738
-69.028465
-68.091011
-68.559738
-68.715981
-68.715981
-68.403496
-68.559738
-69.34095
-68.403496
-68.872223
-68.715981
-68.403496
-68.247253
-68.715981
-69.184708
-68.247253
-68.715981
-68.559738
-69.028465
-69.028465
-68.559738
-68.872223
-69.028465
-68.872223
-69.028465
-69.34095
-69.028465
-68.872223
-68.872223
-69.028465
-69.34095
-69.028465
-68.872223
-69.184708
-69.184708
-69.34095
-68.872223
-69.34095
-69.34095
-68.872223
-69.028465
-68.872223
-69.184708
-69.34095
-69.184708
-68.872223
-69.184708
-69.497192
-69.184708
-69.184708
-69.34095
-69.34095
-69.34095
-69.497192
-69.34095
-69.184708
-69.497192
-69.497192
-69.184708
-69.34095
-69.184708
-69.809677
-69.653435
-69.184708
-69.497192
-69.653435
-69.34095
-69.184708
-69.497192
-69.497192
-69.184708
-69.34095
-69.653435
-69.184708
-69.34095
-69.34095
-68.872223
-68.872223
-69.34095
-69.028465
-68.872223
-69.184708
-69.028465
-69.34095
-68.715981
-68.715981
-69.028465
-68.872223
-69.028465
-69.028465
-69.34095
-68.559738
-68.872223
-68.872223
-69.184708
-68.403496
-69.497192
-68.715981
-69.028465
-69.184708
-69.028465
-68.403496
-69.028465
-68.872223
-68.403496
-68.559738
-68.715981
-68.715981
-68.247253
-68.872223
-69.028465
-68.091011
-68.715981
-68.715981
-68.403496
-68.403496
-68.715981
-68.872223
-68.247253
-68.715981
-68.559738
-68.403496
-68.403496
-68.091011
-68.559738
-68.559738
-68.247253
-68.403496
-68.403496
-68.403496
-68.559738
-68.403496
-68.715981
-68.403496
-68.403496
-68.247253
-68.559738
-68.403496
-68.247253
-68.091011
-68.559738
-68.247253
-67.934769
-68.247253
-69.028465
-68.872223
-68.403496
-68.091011
-68.091011
-68.715981
-68.403496
-68.091011
-67.934769
-67.622284
-68.403496
-69.028465
-67.934769
-68.247253
-68.403496
-69.028465
-68.715981
-67.934769
-67.622284
-68.091011
-67.934769
-68.403496
-68.247253
-68.559738
-69.34095
-67.934769
-68.247253
-69.028465
-67.934769
-68.715981
-68.559738
-69.028465
-68.872223
-68.559738
-68.715981
-68.559738
-68.559738
-69.028465
-68.872223
-69.028465
-67.934769
-68.403496
-69.184708
-69.028465
-68.715981
-68.715981
-68.715981
-68.403496
-68.872223
-69.184708
-68.559738
-68.872223
-68.247253
-68.872223
-68.247253
-69.653435
-68.559738
-68.559738
-69.184708
-69.184708
-68.559738
-68.715981
-69.184708
-68.559738
-68.559738
-68.715981
-69.184708
-69.028465
-68.872223
-69.497192
-68.715981
-69.184708
-68.872223
-69.34095
-69.34095
-68.872223
-69.184708
-69.184708
-68.872223
-69.184708
-68.872223
-69.184708
-69.184708
-69.184708
-69.809677
-69.028465
-69.184708
-69.653435
-69.184708
-69.497192
-69.497192
-69.34095
-69.653435
-69.184708
-69.184708
-69.965919
-69.497192
-69.653435
-69.653435
-69.34095
-69.497192
-69.809677
-69.497192
-69.497192
-69.497192
-69.809677
-69.965919
-69.653435
-69.809677
-69.497192
-69.809677
-69.497192
-69.497192
-69.809677
-69.653435
-69.809677
-69.809677
-69.653435
-69.653435
-69.34095
-69.965919
-69.809677
-69.965919
-69.497192
-69.653435
-69.497192
-69.497192
-69.809677
-69.965919
-69.184708
-69.653435
-69.965919
-69.653435
-69.497192
-69.653435
-69.184708
-69.809677
-69.809677
-68.872223
-69.497192
-69.653435
-69.497192
-69.653435
-69.653435
-69.497192
-69.653435
-69.653435
-69.653435
-69.497192
-69.653435
-69.34095
-69.809677
-69.653435
-69.184708
-69.497192
-69.809677
-69.184708
-69.34095
-69.653435
-69.34095
-69.653435
-69.34095
-69.653435
-69.028465
-68.715981
-69.497192
-69.497192
-69.34095
-69.34095
-69.653435
-69.653435
-69.184708
-69.184708
-68.872223
-68.715981
-69.34095
-69.028465
-68.872223
-68.559738
-68.872223
-69.34095
-68.715981
-68.715981
-69.34095
-69.028465
-69.184708
-68.559738
-69.028465
-68.559738
-68.559738
-68.559738
-68.872223
-68.559738
-68.559738
-68.247253
-69.028465
-68.559738
-68.403496
-68.247253
-68.872223
-68.872223
-68.403496
-68.091011
-68.715981
-69.028465
-68.559738
-68.247253
-68.091011
-68.715981
-68.091011
-67.934769
-67.778526
-68.559738
-69.184708
-68.247253
-67.934769
-68.559738
-68.715981
-68.403496
-68.091011
-68.091011
-68.091011
-68.403496
-68.091011
-67.309799
-67.934769
-68.403496
-68.715981
-68.403496
-68.403496
-68.559738
-67.622284
-68.559738
-67.622284
-68.403496
-68.403496
-68.715981
-68.403496
-67.622284
-68.559738
-68.403496
-68.715981
-68.247253
-67.934769
-68.559738
-68.091011
-67.778526
-69.028465
-68.247253
-68.247253
-68.247253
-68.715981
-68.091011
-68.247253
-68.559738
-68.403496
-68.403496
-68.559738
-68.559738
-68.403496
-68.403496
-68.559738
-67.778526
-68.872223
-68.559738
-68.872223
-68.403496
-68.247253
-68.247253
-68.247253
-68.091011
-68.403496
-68.403496
-68.559738
-67.934769
-68.715981
-68.247253
-68.247253
-69.028465
-69.028465
-68.403496
-68.247253
-68.872223
-68.559738
-68.403496
-68.715981
-68.247253
-68.403496
-68.403496
-68.403496
-69.34095
-68.715981
-68.559738
-68.559738
-69.028465
-68.715981
-68.403496
-68.403496
-68.715981
-69.028465
-68.559738
-68.715981
-69.184708
-69.34095
-69.028465
-68.715981
-68.715981
-69.34095
-69.34095
-68.872223
-68.715981
-68.872223
-69.028465
-68.872223
-69.184708
-68.559738
-69.184708
-69.028465
-69.028465
-69.028465
-68.872223
-69.028465
-69.028465
-69.653435
-68.715981
-68.872223
-69.028465
-69.028465
-68.872223
-69.184708
-69.34095
-68.872223
-68.872223
-69.028465
-68.872223
-69.184708
-69.028465
-69.34095
-69.497192
-68.872223
-68.559738
-69.34095
-69.34095
-68.715981
-69.028465
-68.872223
-68.715981
-68.872223
-69.34095
-68.872223
-69.184708
-68.403496
-68.872223
-68.872223
-69.184708
-68.872223
-69.028465
-69.184708
-69.028465
-68.715981
-68.715981
-68.715981
-68.715981
-68.715981
-69.028465
-68.247253
-69.028465
-68.872223
-68.559738
-68.403496
-68.559738
-68.559738
-68.247253
-68.559738
-68.872223
-68.247253
-68.247253
-68.403496
-68.715981
-68.403496
-68.559738
-68.872223
-68.872223
-68.403496
-68.403496
-68.715981
-68.403496
-68.247253
-68.403496
-68.559738
-68.403496
-68.403496
-68.091011
-68.872223
-67.934769
-68.247253
-68.715981
-68.559738
-68.559738
-67.778526
-68.091011
-68.715981
-69.028465
-67.934769
-68.403496
-68.403496
-68.559738
-68.403496
-68.091011
-68.559738
-68.403496
-68.403496
-68.091011
-68.403496
-68.247253
-68.715981
-67.934769
-67.934769
-68.247253
-68.247253
-67.778526
-67.778526
-67.934769
-68.559738
-68.715981
-68.403496
-68.247253
-67.934769
-67.934769
-67.934769
-68.403496
-68.091011
-67.934769
-68.559738
-67.466042
-68.403496
-67.622284
-68.247253
-68.403496
-68.559738
-68.091011
-68.247253
-68.091011
-67.778526
-68.715981
-68.247253
-68.247253
-68.559738
-67.778526
-68.247253
-68.872223
-68.091011
-68.247253
-68.559738
-67.934769
-67.934769
-68.247253
-68.247253
-68.715981
-67.622284
-68.872223
-67.622284
-68.403496
-68.247253
-68.403496
-68.091011
-68.247253
-68.403496
-68.091011
-68.403496
-68.247253
-67.934769
-68.091011
-68.872223
-68.247253
-68.403496
-68.715981
-68.247253
-68.403496
-68.715981
-68.559738
-68.715981
-68.247253
-68.091011
-68.247253
-68.559738
-68.403496
-68.403496
-68.715981
-68.715981
-68.091011
-68.715981
-68.559738
-68.247253
-68.715981
-68.247253
-68.872223
-69.028465
-68.715981
-68.559738
-69.028465
-68.872223
-68.872223
-68.715981
-68.559738
-69.34095
-69.028465
-68.872223
-68.715981
-69.028465
-69.184708
-68.872223
-69.028465
-68.403496
-69.34095
-69.497192
-69.028465
-68.715981
-68.872223
-69.028465
-69.184708
-69.028465
-69.028465
-68.559738
-69.34095
-68.872223
-69.028465
-69.028465
-69.34095
-69.497192
-69.497192
-69.028465
-68.872223
-69.184708
-68.872223
-68.872223
-69.653435
-69.028465
-69.653435
-68.872223
-68.872223
-69.028465
-69.184708
-68.872223
-69.497192
-68.715981
-68.872223
-68.872223
-68.872223
-68.715981
-69.028465
-69.34095
-68.715981
-69.028465
-69.34095
-68.247253
-69.184708
-69.028465
-69.028465
-69.028465
-69.028465
-68.715981
-68.715981
-69.184708
-68.872223
-68.559738
-68.715981
-68.872223
-68.715981
-69.028465
-68.715981
-68.715981
-68.559738
-68.872223
-68.715981
-68.091011
-69.028465
-68.559738
-68.247253
-68.247253
-68.403496
-68.715981
-68.403496
-68.247253
-68.715981
-68.247253
-68.247253
-68.403496
-68.715981
-69.028465
-68.559738
-68.403496
-68.715981
-68.247253
-68.091011
-68.715981
-68.403496
-68.247253
-68.247253
-68.091011
-68.872223
-68.247253
-68.247253
-68.247253
-68.403496
-67.934769
-68.559738
-68.247253
-68.403496
-68.715981
-68.403496
-68.091011
-67.778526
-68.559738
-68.403496
-67.934769
-67.778526
-68.247253
-68.715981
-68.247253
-68.091011
-68.559738
-68.559738
-68.247253
-67.934769
-68.247253
-68.403496
-68.091011
-68.715981
-67.934769
-68.091011
-68.715981
-69.028465
-68.559738
-67.622284
-69.34095
-68.247253
-68.715981
-68.872223
-69.028465
-68.247253
-68.872223
-68.559738
-68.715981
-68.715981
-68.247253
-68.559738
-69.028465
-68.247253
-68.715981
-68.247253
-68.715981
-68.872223
-68.872223
-68.559738
-68.715981
-68.559738
-68.872223
-68.559738
-68.872223
-68.715981
-68.403496
-68.247253
-68.872223
-68.872223
-69.028465
-68.872223
-69.028465
-68.872223
-68.872223
-69.34095
-68.559738
-69.028465
-69.028465
-68.715981
-69.028465
-69.028465
-69.184708
-68.872223
-68.872223
-69.028465
-68.872223
-68.872223
-68.872223
-69.34095
-69.028465
-69.028465
-69.653435
-69.184708
-69.028465
-69.34095
-69.497192
-69.653435
-69.34095
-69.028465
-69.184708
-69.653435
-69.34095
-68.872223
-69.653435
-69.965919
-69.184708
-69.653435
-69.809677
-70.278404
-69.653435
-69.653435
-69.497192
-69.809677
-69.809677
-69.809677
-69.497192
-69.653435
-69.809677
-69.653435
-69.965919
-69.653435
-69.965919
-70.278404
-69.965919
-69.809677
-69.184708
-70.122162
-69.809677
-69.653435
-69.965919
-69.497192
-69.809677
-70.434647
-70.278404
-69.965919
-70.122162
-70.278404
-69.497192
-69.497192
-69.965919
-69.653435
-69.497192
-70.278404
-69.653435
-69.809677
-69.965919
-69.497192
-69.497192
-69.965919
-69.184708
-69.497192
-69.497192
-69.184708
-69.34095
-69.809677
-68.872223
-69.34095
-69.34095
-69.184708
-69.34095
-69.34095
-69.028465
-69.028465
-68.872223
-69.184708
-68.872223
-69.028465
-68.715981
-68.715981
-68.872223
-69.184708
-69.34095
-68.872223
-69.497192
-68.715981
-68.872223
-69.184708
-69.028465
-69.184708
-68.559738
-69.028465
-68.715981
-68.715981
-69.028465
-69.028465
-68.559738
-68.247253
-69.184708
-68.403496
-68.247253
-68.559738
-68.559738
-68.559738
-68.403496
-68.403496
-68.559738
-68.715981
-68.559738
-68.559738
-69.028465
-68.559738
-68.247253
-68.872223
-68.559738
-68.559738
-68.559738
-68.247253
-68.559738
-68.403496
-68.715981
-68.247253
-69.34095
-67.934769
-68.247253
-68.091011
-68.247253
-69.028465
-68.247253
-68.715981
-68.715981
-68.247253
-69.028465
-68.403496
-68.403496
-68.247253
-68.559738
-69.028465
-67.934769
-67.778526
-68.715981
-69.028465
-68.715981
-68.403496
-68.559738
-68.247253
-68.247253
-68.403496
-68.403496
-68.715981
-68.091011
-68.247253
-69.028465
-68.091011
-68.715981
-68.091011
-68.559738
-68.247253
-68.247253
-68.247253
-68.403496
-68.872223
-69.028465
-67.934769
-69.028465
-69.028465
-68.247253
-68.872223
-68.247253
-68.091011
-69.028465
-68.559738
-69.028465
-68.559738
-68.247253
-68.872223
-69.028465
-69.028465
-68.403496
-68.559738
-69.028465
-68.872223
-68.715981
-68.715981
-69.028465
-69.028465
-68.403496
-68.872223
-68.715981
-68.403496
-68.715981
-69.184708
-68.872223
-68.559738
-69.34095
-69.34095
-68.559738
-68.715981
-69.34095
-68.715981
-68.559738
-69.184708
-69.34095
-68.872223
-68.559738
-69.028465
-69.184708
-68.559738
-68.872223
-69.184708
-69.34095
-68.872223
-68.715981
-69.34095
-69.028465
-68.872223
-68.872223
-69.497192
-69.497192
-69.653435
-69.497192
-69.184708
-69.809677
-69.809677
-69.653435
-69.34095
-69.965919
-69.809677
-69.653435
-69.184708
-69.653435
-69.965919
-69.809677
-69.653435
-69.497192
-69.497192
-70.122162
-69.965919
-69.653435
-69.497192
-69.34095
-69.809677
-69.809677
-69.809677
-69.653435
-69.965919
-69.965919
-69.653435
-69.965919
-69.653435
-69.809677
-70.122162
-69.809677
-69.809677
-69.809677
-69.497192
-69.653435
-69.965919
-69.653435
-69.809677
-69.653435
-69.809677
-69.965919
-69.653435
-69.34095
-69.965919
-69.184708
-69.497192
-69.653435
-69.497192
-69.497192
-69.809677
-69.653435
-69.184708
-69.497192
-69.653435
-69.653435
-69.497192
-69.653435
-69.497192
-69.653435
-69.497192
-69.184708
-69.653435
-69.809677
-69.497192
-69.497192
-69.497192
-69.497192
-69.184708
-69.028465
-69.965919
-69.34095
-69.184708
-69.34095
-69.653435
-69.653435
-68.872223
-69.653435
-69.34095
-68.715981
-69.34095
-69.653435
-69.497192
-69.34095
-69.028465
-69.653435
-68.872223
-69.653435
-69.34095
-69.497192
-69.34095
-69.34095
-69.497192
-69.34095
-69.184708
-68.715981
-69.34095
-68.872223
-69.34095
-69.653435
-69.34095
-69.497192
-69.653435
-68.872223
-68.872223
-69.497192
-69.34095
-69.028465
-69.184708
-69.184708
-69.028465
-69.34095
-68.872223
-69.497192
-69.497192
-69.653435
-69.653435
-69.184708
-68.715981
-69.653435
-69.653435
-68.872223
-68.559738
-69.34095
-69.809677
-69.34095
-69.34095
-69.653435
-69.028465
-69.497192
-68.403496
-68.559738
-69.34095
-69.653435
-68.403496
-69.497192
-68.715981
-68.559738
-68.872223
-69.34095
-69.34095
-68.872223
-69.028465
-69.653435
-68.715981
-68.872223
-68.715981
-68.715981
-69.028465
-68.715981
-69.184708
-69.497192
-69.028465
-68.559738
-69.028465
-69.184708
-69.34095
-69.497192
-69.34095
-69.028465
-69.028465
-69.965919
-69.028465
-69.653435
-69.653435
-69.184708
-69.34095
-69.497192
-69.497192
-69.34095
-69.34095
-69.965919
-69.497192
-69.809677
-69.497192
-69.809677
-69.497192
-69.497192
-69.34095
-69.965919
-69.497192
-69.497192
-69.809677
-69.653435
-69.653435
-69.809677
-69.809677
-69.653435
-69.34095
-69.653435
-69.965919
-69.34095
-69.809677
-69.497192
-69.965919
-69.809677
-69.965919
-69.497192
-70.122162
-69.965919
-69.809677
-69.497192
-69.809677
-69.965919
-70.122162
-69.809677
-69.965919
-70.278404
-69.965919
-70.278404
-70.122162
-70.278404
-70.278404
-70.590889
-70.122162
-69.965919
-70.278404
-70.122162
-69.809677
-70.434647
-70.278404
-70.434647
-70.590889
-70.278404
-70.278404
-69.965919
-70.278404
-70.590889
-70.278404
-69.809677
-69.809677
-70.122162
-70.590889
-69.809677
-70.278404
-70.122162
-70.122162
-70.278404
-70.434647
-70.122162
-70.590889
-70.434647
-70.434647
-70.122162
-70.122162
-69.34095
-70.434647
-69.965919
-69.809677
-70.278404
-70.122162
-69.965919
-69.809677
-70.122162
-69.965919
-69.809677
-70.122162
-70.278404
-69.965919
-70.122162
-69.809677
-69.809677
-69.653435
-69.809677
-69.184708
-70.122162
-69.809677
-69.497192
-69.653435
-69.809677
-69.653435
-69.184708
-70.278404
-69.653435
-69.653435
-69.809677
-69.497192
-69.809677
-69.653435
-69.497192
-69.497192
-69.34095
-69.653435
-69.497192
-69.809677
-69.497192
-69.028465
-69.809677
-69.34095
-69.028465
-69.653435
-69.809677
-69.184708
-69.028465
-69.497192
-69.497192
-69.184708
-69.184708
-69.184708
-69.497192
-69.34095
-69.184708
-69.184708
-69.653435
-69.184708
-68.872223
-69.028465
-69.653435
-69.34095
-69.34095
-68.559738
-68.872223
-69.497192
-68.872223
-69.028465
-68.715981
-68.247253
-68.403496
-68.247253
-68.715981
-69.34095
-68.559738
-68.559738
-68.872223
-68.872223
-68.715981
-68.559738
-68.715981
-68.872223
-68.403496
-68.403496
-68.715981
-68.715981
-69.028465
-69.34095
-68.715981
-68.872223
-69.34095
-68.715981
-68.872223
-68.559738
-69.34095
-69.34095
-69.028465
-69.34095
-68.403496
-69.028465
-69.34095
-69.184708
-68.715981
-68.872223
-68.559738
-67.934769
-69.028465
-69.184708
-68.247253
-69.184708
-68.872223
-68.559738
-68.872223
-69.028465
-68.559738
-68.403496
-69.497192
-69.028465
-69.184708
-69.028465
-69.184708
-68.872223
-68.559738
-69.184708
-69.184708
-69.028465
-68.715981
-69.497192
-69.184708
-69.028465
-68.872223
-69.028465
-69.184708
-69.184708
-69.028465
-68.872223
-69.028465
-68.872223
-69.809677
-69.184708
-69.184708
-69.497192
-68.872223
-69.497192
-68.872223
-69.653435
-69.184708
-69.34095
-69.184708
-69.809677
-69.497192
-69.497192
-69.497192
-69.34095
-69.965919
-69.809677
-69.34095
-69.497192
-69.965919
-69.653435
-69.653435
-69.497192
-69.653435
-69.809677
-69.965919
-69.497192
-69.653435
-70.122162
-70.278404
-69.965919
-69.965919
-70.122162
-70.434647
-70.278404
-69.653435
-69.809677
-69.965919
-70.278404
-70.122162
-69.809677
-70.278404
-70.590889
-70.122162
-70.590889
-69.965919
-69.965919
-70.278404
-70.278404
-70.590889
-70.590889
-70.590889
-70.122162
-70.590889
-70.590889
-70.434647
-70.122162
-70.278404
-70.903374
-70.278404
-70.434647
-70.434647
-70.434647
-71.215858
-70.122162
-70.434647
-70.434647
-70.278404
-69.809677
-70.590889
-69.965919
-69.809677
-70.590889
-70.903374
-70.278404
-70.122162
-70.434647
-69.809677
-70.122162
-70.278404
-70.278404
-69.653435
-70.747131
-70.434647
-69.809677
-70.278404
-70.278404
-69.809677
-69.809677
-70.122162
-69.809677
-69.965919
-70.122162
-70.122162
-70.278404
-69.965919
-70.278404
-70.122162
-69.965919
-69.809677
-70.434647
-69.965919
-69.809677
-69.653435
-70.434647
-69.809677
-69.653435
-70.122162
-70.122162
-69.965919
-69.653435
-69.653435
-70.278404
-69.809677
-69.497192
-69.497192
-69.809677
-70.278404
-69.653435
-69.497192
-69.965919
-69.809677
-69.028465
-69.184708
-69.965919
-69.653435
-69.653435
-69.497192
-69.809677
-69.653435
-69.965919
-69.34095
-69.497192
-69.653435
-69.653435
-69.653435
-69.184708
-69.653435
-69.653435
-69.34095
-69.184708
-69.653435
-69.497192
-69.653435
-69.653435
-69.809677
-69.809677
-69.809677
-69.497192
-69.497192
-69.028465
-69.028465
-69.497192
-69.653435
-69.653435
-69.809677
-69.809677
-69.34095
-69.809677
-70.122162
-69.653435
-69.965919
-69.34095
-69.497192
-69.809677
-69.497192
-69.809677
-69.34095
-69.497192
-69.34095
-69.653435
-69.653435
-69.653435
-69.497192
-69.965919
-69.965919
-69.653435
-69.653435
-69.965919
-69.34095
-69.965919
-70.122162
-69.809677
-69.653435
-70.434647
-69.809677
-69.965919
-70.122162
-70.434647
-69.809677
-69.965919
-69.809677
-69.965919
-69.497192
-69.497192
-70.434647
-70.122162
-69.965919
-69.965919
-70.903374
-70.122162
-70.122162
-70.278404
-70.434647
-70.278404
-70.122162
-70.590889
-70.590889
-70.278404
-70.434647
-70.747131
-70.590889
-70.122162
-70.278404
-70.278404
-70.590889
-70.434647
-70.122162
-70.278404
-70.590889
-70.278404
-69.965919
-70.434647
-70.590889
-70.434647
-69.965919
-70.122162
-70.122162
-70.434647
-70.122162
-69.809677
-70.122162
-70.434647
-70.434647
-70.590889
-70.903374
-70.278404
-70.278404
-71.059616
-70.122162
-70.278404
-70.590889
-70.590889
-70.590889
-70.590889
-70.122162
-70.278404
-70.122162
-71.059616
-70.122162
-70.278404
-70.590889
-70.434647
-70.122162
-70.434647
-70.278404
-70.278404
-70.278404
-70.434647
-70.278404
-70.590889
-70.434647
-70.278404
-70.278404
-70.903374
-70.122162
-70.590889
-70.747131
-70.122162
-69.965919
-70.434647
-69.965919
-70.278404
-70.122162
-69.809677
-70.122162
-70.122162
-70.122162
-69.497192
-70.122162
-69.809677
-69.653435
-69.965919
-70.278404
-69.809677
-69.809677
-70.434647
-69.809677
-69.653435
-69.965919
-69.809677
-70.122162
-69.184708
-70.278404
-69.653435
-69.497192
-69.965919
-69.809677
-69.497192
-69.34095
-70.278404
-69.653435
-69.497192
-69.497192
-69.809677
-69.497192
-69.184708
-69.34095
-69.653435
-69.184708
-68.872223
-69.497192
-69.34095
-69.34095
-69.028465
-69.653435
-69.653435
-69.34095
-68.715981
-69.028465
-69.184708
-69.184708
-68.715981
-68.715981
-69.497192
-68.872223
-68.872223
-68.559738
-69.028465
-68.715981
-69.028465
-69.028465
-68.247253
-69.184708
-68.559738
-68.247253
-68.403496
-68.247253
-68.247253
-68.247253
-68.872223
-68.091011
-67.934769
-69.184708
-68.403496
-68.247253
-68.403496
-68.091011
-68.247253
-68.247253
-68.091011
-68.403496
-68.872223
-68.403496
-67.622284
-68.715981
-67.934769
-67.934769
-68.715981
-67.778526
-68.091011
-68.247253
-68.403496
-68.247253
-67.622284
-67.934769
-67.934769
-68.247253
-68.091011
-67.778526
-68.559738
-67.622284
-67.934769
-67.778526
-67.934769
-67.622284
-68.247253
-67.934769
-67.934769
-67.934769
-67.934769
-67.622284
-67.309799
-67.934769
-67.778526
-67.934769
-67.934769
-67.466042
-67.622284
-68.091011
-67.622284
-67.622284
-67.778526
-67.934769
-68.403496
-67.934769
-68.091011
-68.247253
-67.934769
-67.622284
-68.091011
-68.091011
-68.091011
-67.934769
-68.247253
-67.622284
-68.091011
-68.091011
-68.247253
-68.247253
-67.934769
-68.403496
-68.403496
-67.934769
-68.247253
-68.715981
-68.559738
-68.091011
-68.091011
-68.559738
-67.778526
-68.247253
-68.247253
-68.091011
-67.934769
-68.559738
-68.247253
-68.715981
-69.028465
-68.403496
-68.403496
-68.403496
-68.872223
-68.559738
-68.715981
-68.247253
-68.403496
-68.559738
-68.715981
-69.028465
-68.715981
-68.715981
-69.028465
-68.872223
-68.872223
-68.091011
-68.559738
-69.184708
-68.872223
-69.184708
-68.715981
-68.872223
-69.184708
-68.872223
-68.715981
-69.34095
-68.872223
-69.028465
-69.184708
-69.497192
-69.028465
-69.653435
-69.184708
-68.559738
-69.497192
-68.872223
-68.715981
-69.184708
-69.34095
-68.872223
-69.34095
-68.872223
-68.403496
-69.184708
-68.872223
-69.028465
-69.028465
-68.872223
-68.403496
-69.028465
-69.028465
-68.715981
-69.028465
-69.028465
-69.028465
-69.184708
-69.028465
-68.872223
-69.184708
-69.028465
-68.872223
-68.872223
-68.872223
-68.872223
-68.715981
-68.559738
-69.34095
-69.028465
-68.872223
-69.028465
-69.184708
-68.715981
-68.715981
-68.872223
-69.184708
-68.872223
-68.403496
-68.872223
-68.403496
-69.028465
-69.028465
-69.028465
-68.872223
-68.715981
-68.715981
-69.184708
-68.715981
-68.559738
-69.028465
-69.028465
-69.34095
-68.715981
-68.559738
-69.184708
-69.184708
-68.403496
-69.028465
-68.872223
-69.028465
-68.559738
-68.715981
-68.872223
-69.184708
-68.403496
-68.247253
-68.872223
-68.559738
-69.028465
-68.247253
-68.247253
-68.403496
-69.497192
-69.028465
-68.247253
-68.715981
-69.028465
-68.715981
-68.247253
-68.559738
-68.403496
-68.403496
-69.028465
-68.403496
-68.247253
-68.247253
-69.028465
-68.872223
-68.247253
-68.715981
-68.872223
-68.247253
-68.872223
-68.403496
-68.403496
-69.184708
-69.028465
-68.403496
-68.872223
-68.559738
-68.247253
-69.028465
-68.559738
-68.715981
-68.872223
-69.028465
-68.403496
-69.184708
-69.028465
-69.028465
-69.028465
-68.403496
-68.559738
-69.184708
-68.872223
-68.715981
-69.028465
-69.028465
-68.559738
-68.403496
-69.028465
-69.34095
-69.028465
-69.028465
-69.184708
-68.872223
-69.028465
-69.34095
-69.34095
-68.872223
-68.872223
-69.184708
-69.184708
-68.872223
-69.028465
-69.34095
-68.715981
-68.872223
-69.809677
-69.497192
-69.028465
-69.028465
-69.497192
-68.872223
-69.184708
-69.34095
-69.497192
-69.653435
-68.872223
-69.184708
-69.653435
-69.34095
-69.184708
-69.184708
-69.653435
-69.34095
-69.34095
-69.028465
-69.653435
-69.497192
-69.497192
-69.34095
-69.497192
-69.653435
-69.34095
-69.34095
-69.34095
-69.809677
-70.278404
-69.34095
-69.653435
-69.497192
-69.497192
-69.809677
-69.653435
-69.184708
-69.497192
-70.278404
-69.965919
-69.34095
-69.34095
-69.653435
-69.653435
-69.809677
-69.653435
-69.497192
-69.965919
-69.653435
-69.653435
-69.653435
-69.965919
-69.653435
-69.653435
-69.653435
-69.497192
-69.653435
-69.653435
-69.497192
-69.653435
-69.497192
-69.34095
-69.965919
-69.497192
-69.184708
-69.653435
-69.497192
-69.184708
-69.34095
-69.184708
-69.497192
-68.872223
-69.809677
-69.184708
-69.34095
-69.653435
-69.184708
-68.872223
-69.34095
-69.653435
-69.184708
-69.497192
-69.653435
-69.497192
-69.028465
-69.497192
-69.497192
-69.184708
-69.34095
-69.34095
-68.872223
-69.184708
-69.497192
-69.184708
-68.872223
-69.184708
-69.184708
-69.184708
-68.872223
-69.028465
-68.715981
-69.028465
-69.028465
-69.028465
-69.028465
-68.872223
-68.559738
-69.028465
-68.559738
-68.559738
-69.028465
-69.028465
-68.559738
-68.872223
-68.403496
-69.34095
-68.247253
-68.872223
-68.715981
-68.872223
-69.028465
-68.872223
-68.247253
-68.872223
-68.872223
-68.559738
-68.403496
-68.559738
-69.028465
-69.028465
-67.934769
-68.715981
-68.091011
-68.715981
-68.872223
-67.622284
-68.559738
-68.559738
-68.403496
-68.403496
-68.872223
-68.559738
-68.715981
-68.247253
-67.778526
-68.247253
-67.934769
-68.247253
-68.715981
-69.028465
-68.715981
-68.559738
-68.559738
-69.028465
-68.403496
-69.028465
-68.247253
-69.028465
-68.403496
-68.715981
-68.559738
-68.872223
-68.247253
-68.872223
-68.247253
-68.715981
-68.403496
-68.715981
-68.247253
-68.559738
-68.872223
-67.934769
-68.715981
-68.715981
-68.872223
-68.872223
-68.715981
-68.872223
-69.028465
-68.715981
-68.872223
-69.028465
-68.872223
-68.559738
-68.715981
-69.184708
-68.872223
-69.028465
-68.559738
-69.028465
-69.184708
-68.872223
-68.872223
-69.184708
-68.872223
-69.028465
-69.653435
-69.965919
-69.028465
-68.872223
-69.34095
-69.34095
-69.653435
-69.184708
-69.34095
-69.34095
-69.34095
-69.497192
-69.653435
-69.497192
-69.184708
-69.028465
-69.34095
-69.184708
-69.497192
-69.34095
-69.497192
-69.809677
-69.184708
-69.653435
-69.653435
-69.965919
-69.184708
-69.497192
-69.809677
-69.965919
-69.653435
-69.809677
-69.809677
-70.122162
-70.122162
-69.653435
-69.653435
-69.809677
-70.434647
-69.965919
-69.653435
-69.965919
-69.965919
-70.278404
-70.434647
-70.122162
-70.278404
-69.809677
-69.965919
-70.122162
-69.809677
-69.965919
-69.965919
-70.122162
-69.653435
-69.653435
-69.809677
-69.809677
-69.497192
-69.809677
-69.653435
-69.653435
-69.965919
-70.122162
-69.809677
-69.965919
-69.497192
-69.653435
-69.809677
-69.653435
-69.34095
-69.809677
-69.497192
-69.653435
-69.34095
-69.497192
-69.809677
-69.653435
-69.809677
-69.184708
-69.497192
-69.809677
-69.809677
-69.497192
-69.653435
-69.653435
-69.184708
-69.497192
-69.653435
-69.653435
-69.497192
-69.653435
-69.34095
-69.497192
-69.497192
-69.653435
-69.497192
-69.028465
-69.653435
-69.184708
-69.653435
-69.653435
-69.497192
-69.184708
-69.028465
-70.122162
-69.34095
-69.184708
-69.497192
-69.184708
-69.34095
-69.028465
-69.34095
-69.497192
-69.028465
-69.184708
-69.184708
-69.34095
-68.872223
-68.559738
-69.34095
-69.34095
-69.028465
-69.028465
-68.872223
-68.872223
-69.184708
-68.872223
-68.715981
-69.028465
-68.872223
-69.028465
-68.559738
-68.559738
-68.872223
-68.872223
-69.028465
-69.184708
-68.559738
-69.34095
-68.559738
-68.715981
-67.934769
-68.872223
-69.028465
-68.559738
-68.403496
-69.34095
-69.184708
-69.028465
-68.872223
-69.028465
-68.559738
-69.34095
-69.34095
-69.653435
-69.34095
-69.028465
-69.028465
-69.497192
-69.028465
-69.653435
-69.028465
-69.809677
-68.872223
-68.872223
-68.872223
-69.184708
-69.34095
-69.34095
-68.872223
-69.497192
-69.34095
-68.872223
-69.028465
-69.497192
-69.34095
-69.184708
-69.653435
-69.497192
-69.653435
-69.028465
-69.497192
-69.184708
-69.184708
-69.497192
-68.872223
-69.184708
-69.497192
-70.122162
-69.34095
-69.184708
-69.653435
-69.653435
-68.872223
-69.653435
-69.653435
-69.184708
-69.028465
-69.34095
-69.34095
-69.184708
-69.34095
-69.497192
-68.872223
-69.184708
-69.34095
-69.34095
-69.184708
-69.184708
-69.184708
-69.34095
-69.34095
-69.184708
-69.028465
-69.497192
-69.34095
-69.34095
-69.497192
-69.809677
-69.34095
-69.184708
-69.653435
-69.809677
-69.34095
-69.184708
-69.184708
-69.965919
-69.653435
-69.184708
-69.184708
-69.184708
-69.497192
-69.34095
-69.184708
-69.497192
-69.184708
-69.497192
-69.34095
-69.34095
-69.497192
-69.653435
-69.653435
-69.184708
-69.34095
-69.028465
-69.497192
-69.028465
-69.184708
-69.184708
-69.34095
-69.653435
-69.34095
-69.028465
-69.34095
-69.184708
-69.653435
-69.028465
-69.34095
-69.497192
-69.34095
-69.184708
-69.809677
-69.34095
-68.872223
-69.028465
-69.184708
-68.872223
-69.653435
-69.028465
-69.34095
-69.34095
-69.653435
-69.028465
-69.653435
-68.872223
-68.872223
-69.34095
-69.184708
-68.872223
-69.34095
-69.184708
-68.872223
-69.028465
-69.184708
-69.028465
-69.184708
-69.34095
-68.872223
-68.872223
-69.497192
-68.872223
-69.184708
-69.028465
-69.653435
-69.028465
-68.872223
-69.34095
-69.184708
-68.715981
-69.34095
-69.34095
-68.872223
-68.872223
-68.872223
-69.184708
-68.872223
-69.028465
-69.34095
-69.028465
-69.028465
-69.184708
-69.028465
-68.872223
-69.34095
-69.028465
-69.184708
-69.184708
-68.403496
-68.872223
-69.34095
-68.872223
-68.715981
-68.715981
-68.872223
-68.715981
-68.247253
-68.715981
-68.559738
-68.715981
-68.715981
-68.403496
-67.934769
-68.715981
-68.559738
-68.715981
-68.559738
-68.403496
-68.715981
-67.778526
-68.715981
-67.778526
-68.715981
-68.247253
-68.091011
-68.247253
-68.715981
-68.247253
-68.403496
-68.715981
-68.715981
-68.403496
-68.247253
-68.091011
-68.091011
-67.934769
-68.247253
-68.247253
-68.559738
-68.872223
-68.091011
-68.247253
-68.715981
-68.247253
-68.403496
-68.403496
-69.184708
-68.872223
-68.247253
-68.715981
-68.247253
-68.247253
-68.403496
-68.403496
-68.091011
-68.403496
-68.715981
-68.247253
-68.247253
-69.497192
-67.934769
-69.028465
-68.559738
-68.872223
-68.872223
-68.715981
-68.715981
-68.559738
-68.715981
-68.559738
-68.872223
-68.872223
-69.653435
-69.028465
-68.559738
-69.028465
-69.028465
-69.028465
-68.715981
-69.34095
-68.872223
-68.715981
-69.028465
-68.715981
-69.028465
-68.872223
-69.653435
-69.184708
-68.715981
-69.34095
-69.028465
-69.497192
-68.872223
-69.497192
-69.497192
-69.184708
-69.34095
-69.34095
-69.965919
-69.497192
-69.497192
-69.653435
-69.809677
-69.497192
-69.497192
-69.809677
-69.965919
-69.653435
-69.653435
-69.653435
-69.965919
-70.122162
-69.653435
-69.653435
-69.497192
-69.653435
-69.653435
-69.653435
-69.497192
-69.653435
-70.122162
-69.809677
-69.809677
-69.653435
-69.809677
-70.122162
-69.965919
-69.809677
-69.497192
-69.965919
-70.122162
-69.809677
-69.809677
-69.965919
-69.965919
-69.965919
-70.122162
-70.122162
-70.122162
-70.434647
-69.497192
-69.653435
-69.965919
-70.278404
-69.809677
-69.809677
-69.809677
-69.497192
-69.965919
-69.653435
-69.34095
-69.809677
-70.122162
-69.653435
-69.497192
-69.497192
-69.809677
-69.809677
-69.653435
-69.653435
-69.809677
-69.653435
-69.497192
-70.122162
-69.809677
-69.497192
-69.653435
-70.122162
-69.809677
-69.497192
-69.809677
-69.497192
-69.497192
-69.497192
-69.809677
-69.653435
-69.653435
-69.809677
-69.184708
-69.809677
-69.809677
-69.653435
-69.653435
-69.809677
-70.122162
-69.184708
-69.497192
-69.497192
-69.653435
-69.497192
-69.34095
-69.809677
-69.653435
-69.184708
-69.809677
-69.34095
-69.497192
-69.184708
-69.34095
-69.965919
-69.653435
-69.184708
-69.497192
-69.497192
-69.497192
-69.34095
-69.653435
-69.653435
-69.497192
-68.872223
-69.34095
-69.809677
-69.497192
-68.872223
-69.34095
-69.497192
-69.497192
-69.184708
-69.028465
-69.965919
-69.809677
-69.653435
-69.653435
-69.184708
-69.184708
-69.809677
-69.34095
-68.872223
-69.34095
-69.497192
-68.715981
-69.34095
-69.809677
-68.872223
-69.184708
-69.34095
-68.872223
-69.184708
-69.028465
-69.497192
-69.497192
-70.278404
-69.184708
-69.34095
-69.184708
-69.497192
-69.184708
-69.34095
-68.559738
-69.653435
-69.184708
-69.497192
-69.497192
-69.184708
-69.34095
-69.34095
-69.028465
-69.184708
-69.34095
-69.184708
-68.715981
-68.872223
-69.028465
-69.184708
-69.028465
-69.34095
-69.809677
-69.653435
-69.028465
-69.497192
-69.809677
-69.497192
-69.184708
-69.653435
-69.497192
-68.872223
-69.497192
-69.653435
-69.497192
-69.34095
-69.34095
-69.497192
-69.809677
-69.34095
-69.34095
-69.497192
-69.653435
-69.34095
-69.653435
-69.653435
-69.34095
-69.653435
-69.184708
-69.497192
-69.497192
-69.497192
-69.809677
-69.34095
-69.34095
-69.653435
-69.653435
-69.809677
-69.497192
-69.965919
-70.122162
-69.653435
-69.809677
-69.965919
-69.965919
-69.497192
-69.965919
-69.653435
-69.809677
-69.809677
-69.809677
-69.653435
-70.122162
-70.122162
-69.809677
-70.122162
-69.653435
-70.590889
-70.122162
-69.809677
-69.497192
-69.809677
-70.278404
-69.809677
-69.809677
-69.809677
-70.122162
-70.122162
-70.122162
-70.122162
-69.965919
-70.278404
-70.122162
-69.965919
-69.809677
-69.965919
-70.434647
-69.809677
-70.434647
-70.122162
-70.434647
-70.434647
-70.122162
-70.747131
-69.965919
-69.809677
-70.747131
-69.809677
-69.965919
-70.278404
-69.653435
-70.278404
-70.122162
-69.965919
-70.122162
-70.122162
-69.809677
-70.278404
-69.653435
-69.653435
-69.34095
-69.809677
-69.34095
-69.184708
-69.809677
-69.34095
-69.184708
-69.184708
-69.653435
-68.872223
-69.184708
-69.184708
-69.028465
-68.559738
-69.028465
-69.028465
-68.247253
-68.403496
-68.091011
-68.247253
-67.622284
-67.778526
-67.309799
-67.466042
-67.466042
-66.997314
-67.153557
-66.68483
-66.372345
-66.528587
-66.216103
-65.903618
-66.05986
-66.05986
-66.05986
-65.278648
-65.747375
-65.122406
-64.653679
-64.809921
-64.809921
-64.966164
-64.497437
-64.341194
-64.653679
-64.341194
-64.341194
-63.872467
-64.497437
-64.028709
-63.872467
-63.872467
-64.028709
-63.872467
-63.559982
-63.247498
-63.247498
-63.559982
-63.247498
-63.091255
-62.622528
-62.622528
-63.872467
-63.40374
-63.091255
-62.935013
-63.247498
-62.153801
-62.77877
-62.622528
-62.153801
-61.997559
-62.622528
-61.997559
-62.77877
-62.77877
-63.091255
-62.77877
-62.153801
-61.841316
-61.997559
-61.997559
-62.153801
-61.841316
-62.310043
-61.685074
-61.997559
-61.841316
-62.153801
-61.997559
-61.685074
-61.060104
-61.372589
-61.685074
-61.997559
-60.903862
-61.528831
-61.372589
-61.997559
-61.372589
-61.216347
-61.528831
-61.997559
-61.060104
-61.841316
-61.841316
-61.528831
-61.372589
-61.685074
-61.685074
-62.153801
-61.841316
-61.685074
-61.372589
-61.841316
-61.841316
-61.372589
-62.466286
-61.528831
-61.528831
-61.372589
-61.685074
-61.528831
-61.372589
-61.216347
-61.216347
-61.685074
-61.841316
-61.685074
-61.685074
-61.528831
-62.153801
-61.060104
-61.216347
-61.685074
-61.685074
-61.685074
-61.528831
-61.997559
-61.372589
-61.060104
-61.841316
-61.528831
-61.685074
-61.685074
-61.372589
-61.997559
-61.372589
-61.372589
-62.153801
-61.685074
-61.997559
-61.528831
-61.841316
-61.997559
-61.685074
-61.841316
-61.841316
-61.841316
-61.841316
-61.685074
-61.841316
-62.153801
-62.153801
-61.997559
-61.841316
-62.153801
-62.153801
-61.997559
-61.997559
-61.528831
-61.685074
-62.310043
-61.685074
-61.372589
-61.685074
-61.841316
-61.685074
-61.216347
-61.216347
-61.528831
-61.528831
-61.372589
-61.216347
-61.685074
-61.372589
-61.060104
-61.372589
-61.216347
-61.372589
-61.528831
-61.216347
-61.372589
-61.216347
-61.216347
-61.528831
-61.216347
-61.060104
-61.685074
-61.060104
-61.060104
-61.841316
-61.216347
-61.060104
-61.997559
-60.903862
-61.216347
-61.372589
-61.841316
-61.060104
-61.841316
-61.216347
-61.528831
-61.528831
-61.528831
-61.216347
-61.372589
-61.997559
-61.685074
-61.841316
-61.372589
-61.685074
-61.685074
-61.841316
-61.997559
-61.528831
-62.153801
-62.153801
-62.310043
-61.528831
-62.153801
-62.622528
-61.841316
-62.310043
-62.622528
-62.310043
-61.997559
-62.153801
-62.310043
-62.466286
-62.153801
-62.310043
-62.310043
-62.466286
-62.77877
-62.466286
-63.091255
-62.622528
-62.622528
-62.77877
-62.77877
-62.310043
-62.622528
-63.091255
-63.091255
-62.77877
-62.622528
-62.935013
-62.310043
-62.935013
-62.935013
-63.247498
-63.40374
-63.40374
-63.247498
-62.466286
-62.466286
-62.622528
-63.247498
-63.559982
-63.091255
-62.935013
-64.341194
-63.559982
-63.40374
-62.622528
-62.935013
-63.247498
-63.247498
-62.935013
-63.091255
-63.40374
-63.40374
-63.716225
-64.341194
-63.247498
-64.184952
-64.028709
-63.559982
-63.559982
-64.184952
-64.028709
-63.091255
-64.341194
-64.341194
-64.028709
-64.653679
-64.184952
-63.872467
-64.653679
-64.497437
-63.872467
-64.341194
-64.028709
-64.028709
-64.341194
-64.497437
-64.184952
-63.872467
-63.872467
-64.497437
-64.341194
-64.028709
-64.028709
-64.341194
-64.341194
-64.184952
-64.341194
-64.653679
-64.809921
-64.184952
-64.497437
-65.122406
-64.497437
-64.497437
-64.966164
-64.497437
-64.966164
-64.966164
-64.653679
-64.653679
-64.497437
-65.122406
-64.497437
-64.809921
-64.966164
-64.809921
-64.497437
-65.122406
-65.278648
-65.122406
-64.966164
-65.434891
-65.278648
-65.278648
-65.122406
-65.434891
-65.434891
-65.278648
-65.278648
-65.278648
-65.591133
-65.591133
-65.122406
-65.434891
-65.903618
-65.591133
-65.591133
-65.591133
-65.903618
-66.05986
-66.05986
-65.747375
-66.05986
-66.528587
-65.747375
-66.528587
-65.903618
-66.372345
-66.05986
-66.05986
-65.903618
-66.216103
-66.68483
-66.372345
-66.372345
-66.528587
-66.216103
-66.372345
-66.216103
-66.216103
-66.528587
-66.372345
-66.216103
-66.372345
-66.68483
-66.528587
-66.216103
-66.841072
-66.528587
-66.216103
-66.68483
-66.68483
-66.372345
-66.841072
-66.841072
-66.997314
-66.372345
-66.372345
-66.68483
-67.153557
-66.216103
-67.153557
-66.997314
-66.841072
-66.841072
-66.997314
-66.841072
-66.528587
-67.153557
-66.841072
-66.372345
-66.997314
-67.153557
-66.68483
-67.153557
-66.68483
-66.841072
-66.372345
-67.153557
-67.153557
-66.528587
-66.997314
-66.841072
-67.153557
-66.528587
-66.841072
-66.997314
-66.841072
-66.841072
-67.153557
-67.153557
-66.841072
-67.153557
-66.997314
-66.841072
-66.68483
-66.68483
-66.68483
-66.68483
-66.997314
-67.153557
-66.841072
-66.68483
-66.997314
-67.309799
-67.309799
-66.68483
-66.841072
-67.153557
-66.841072
-66.997314
-67.466042
-66.68483
-66.997314
-66.68483
-66.841072
-66.997314
-66.68483
-67.153557
-66.841072
-66.841072
-66.841072
-66.997314
-67.153557
-66.997314
-67.153557
-67.153557
-66.372345
-66.216103
-66.68483
-67.466042
-67.153557
-66.528587
-66.372345
-67.622284
-67.153557
-66.528587
-66.372345
-66.372345
-66.68483
-66.841072
-66.841072
-66.372345
-66.841072
-66.997314
-67.466042
-67.309799
-66.68483
-67.466042
-66.841072
-67.466042
-66.841072
-67.778526
-67.466042
-67.153557
-67.778526
-66.68483
-67.309799
-67.466042
-67.934769
-67.466042
-67.309799
-67.466042
-67.309799
-67.622284
-67.778526
-67.309799
-67.622284
-67.622284
-67.309799
-67.622284
-67.622284
-67.466042
-67.153557
-68.091011
-67.622284
-67.934769
-67.934769
-68.247253
-67.934769
-67.778526
-68.091011
-67.778526
-67.622284
-68.091011
-68.247253
-68.247253
-67.622284
-68.403496
-67.778526
-68.091011
-68.091011
-67.622284
-68.247253
-67.622284
-68.247253
-68.403496
-68.091011
-67.778526
-68.403496
-68.091011
-68.091011
-68.091011
-68.247253
-67.934769
-68.091011
-68.091011
-68.559738
-68.247253
-68.247253
-67.778526
-68.091011
-68.247253
-68.091011
-68.091011
-68.403496
-68.403496
-69.028465
-68.247253
-68.403496
-68.247253
-68.715981
-68.559738
-68.403496
-68.247253
-68.247253
-68.247253
-68.247253
-68.403496
-68.403496
-68.715981
-68.715981
-67.934769
-68.403496
-68.559738
-68.715981
-68.247253
-68.247253
-67.934769
-68.559738
-68.872223
-67.934769
-68.559738
-68.091011
-68.403496
-68.247253
-68.091011
-68.559738
-67.934769
-68.559738
-68.247253
-68.247253
-67.934769
-67.934769
-67.778526
-67.934769
-68.247253
-67.934769
-67.622284
-68.559738
-67.778526
-67.778526
-68.091011
-68.403496
-67.309799
-68.247253
-67.778526
-68.091011
-68.091011
-67.778526
-67.622284
-67.466042
-68.091011
-67.466042
-68.247253
-67.466042
-67.778526
-67.153557
-68.091011
-67.309799
-67.622284
-67.778526
-68.403496
-67.622284
-67.778526
-68.091011
-67.778526
-67.622284
-67.466042
-67.622284
-67.934769
-67.466042
-67.934769
-67.934769
-67.153557
-67.466042
-67.778526
-67.622284
-67.622284
-67.622284
-67.934769
-67.622284
-67.309799
-67.622284
-67.622284
-67.466042
-67.466042
-67.309799
-67.622284
-66.997314
-67.153557
-67.309799
-67.466042
-67.153557
-67.309799
-67.309799
-67.309799
-67.309799
-67.153557
-67.309799
-66.997314
-67.622284
-67.309799
-66.997314
-66.841072
-67.466042
-66.997314
-67.153557
-67.153557
-67.622284
-67.309799
-67.153557
-67.622284
-66.997314
-67.153557
-67.466042
-67.309799
-66.997314
-66.841072
-66.997314
-67.466042
-67.778526
-67.309799
-67.153557
-68.091011
-66.997314
-66.68483
-67.153557
-67.778526
-67.466042
-67.153557
-68.247253
-66.841072
-67.622284
-67.309799
-67.466042
-67.153557
-67.778526
-67.309799
-67.934769
-67.309799
-67.309799
-67.778526
-68.559738
-68.403496
-67.778526
-67.622284
-67.622284
-68.247253
-68.091011
-67.934769
-67.466042
-67.622284
-67.309799
-67.934769
-67.934769
-67.934769
-67.778526
-67.778526
-68.091011
-68.403496
-68.247253
-68.715981
-68.247253
-68.091011
-68.715981
-68.715981
-68.247253
-68.403496
-68.559738
-68.715981
-68.403496
-68.247253
-68.247253
-68.403496
-68.403496
-67.778526
-68.872223
-68.403496
-68.559738
-68.247253
-68.872223
-68.559738
-68.872223
-68.715981
-69.028465
-68.715981
-68.715981
-68.715981
-68.559738
-68.872223
-68.872223
-68.872223
-69.028465
-68.559738
-68.559738
-68.559738
-68.559738
-68.872223
-69.184708
-68.715981
-69.184708
-68.872223
-68.872223
-68.872223
-69.184708
-69.34095
-69.184708
-68.872223
-68.872223
-69.653435
-69.653435
-69.184708
-69.028465
-69.184708
-69.653435
-69.497192
-69.809677
-69.653435
-69.028465
-69.497192
-69.497192
-69.497192
-69.34095
-69.497192
-69.653435
-69.497192
-69.653435
-69.028465
-69.653435
-69.653435
-69.028465
-69.497192
-69.653435
-69.34095
-69.653435
-69.34095
-69.497192
-69.184708
-69.653435
-69.653435
-69.34095
-69.028465
-69.653435
-69.34095
-69.184708
-69.184708
-69.653435
-69.184708
-69.497192
-69.653435
-69.34095
-69.028465
-69.497192
-69.028465
-69.028465
-68.872223
-69.497192
-69.184708
-69.184708
-69.653435
-69.184708
-69.028465
-69.028465
-69.497192
-69.34095
-68.872223
-69.34095
-69.028465
-69.653435
-69.653435
-68.872223
-68.872223
-68.715981
-69.497192
-69.184708
-69.184708
-69.184708
-69.028465
-69.184708
-68.872223
-69.028465
-69.184708
-68.872223
-69.34095
-69.497192
-69.184708
-68.872223
-68.403496
-69.184708
-68.872223
-68.872223
-68.559738
-69.028465
-68.715981
-68.715981
-69.028465
-68.715981
-68.872223
-68.872223
-68.872223
-69.028465
-69.184708
-68.247253
-69.028465
-68.403496
-68.872223
-69.184708
-68.247253
-68.872223
-68.872223
-69.028465
-69.34095
-68.872223
-68.872223
-69.028465
-68.247253
-68.559738
-68.559738
-68.559738
-68.091011
-68.403496
-68.872223
-69.028465
-69.184708
-69.184708
-69.028465
-69.184708
-68.247253
-68.403496
-68.715981
-69.028465
-68.403496
-68.559738
-69.184708
-68.403496
-69.184708
-68.872223
-67.622284
-68.247253
-68.091011
-68.872223
-68.247253
-69.34095
-68.091011
-69.184708
-69.184708
-69.028465
-69.028465
-68.872223
-69.184708
-69.184708
-69.184708
-68.872223
-69.184708
-69.184708
-69.028465
-68.872223
-69.653435
-68.403496
-68.559738
-69.184708
-69.34095
-69.653435
-68.559738
-69.497192
-69.653435
-69.34095
-69.653435
-69.653435
-69.497192
-69.184708
-69.184708
-69.653435
-69.653435
-69.184708
-69.653435
-69.184708
-69.184708
-69.809677
-69.653435
-69.497192
-69.809677
-69.653435
-69.653435
-69.653435
-69.809677
-70.278404
-69.653435
-69.497192
-69.809677
-69.809677
-69.653435
-69.809677
-69.653435
-70.278404
-69.809677
-69.809677
-69.965919
-69.965919
-69.809677
-69.965919
-69.965919
-70.122162
-70.122162
-69.965919
-69.809677
-70.278404
-70.122162
-70.122162
-69.809677
-69.965919
-69.965919
-70.434647
-69.809677
-69.809677
-70.122162
-69.809677
-70.278404
-70.122162
-69.965919
-69.34095
-69.965919
-70.278404
-70.122162
-69.965919
-69.965919
-69.965919
-70.122162
-69.965919
-69.653435
-70.122162
-69.809677
-70.122162
-69.965919
-70.122162
-70.122162
-70.278404
-70.122162
-69.653435
-69.965919
-70.434647
-69.965919
-70.122162
-70.122162
-69.809677
-69.965919
-69.653435
-69.965919
-69.653435
-70.278404
-69.965919
-69.809677
-69.965919
-69.965919
-69.965919
-69.809677
-70.122162
-69.653435
-70.122162
-69.809677
-70.122162
-69.809677
-70.122162
-69.965919
-69.497192
-70.122162
-69.809677
-69.653435
-69.965919
-69.809677
-69.497192
-69.497192
-70.122162
-69.653435
-69.653435
-69.34095
-69.497192
-69.809677
-69.653435
-69.965919
-69.653435
-69.809677
-69.809677
-69.809677
-69.653435
-69.184708
-69.653435
-69.653435
-69.653435
-69.497192
-69.653435
-69.809677
-69.34095
-69.653435
-69.34095
-69.965919
-69.809677
-69.497192
-69.34095
-69.653435
-69.965919
-69.653435
-69.34095
-69.34095
-69.497192
-69.653435
-69.184708
-69.184708
-68.559738
-69.497192
-69.497192
-69.34095
-69.497192
-69.028465
-69.653435
-69.497192
-69.34095
-68.559738
-69.497192
-69.809677
-68.872223
-69.028465
-69.34095
-69.809677
-69.653435
-69.497192
-69.184708
-69.34095
-69.497192
-69.497192
-69.653435
-69.34095
-69.184708
-69.497192
-69.809677
-68.872223
-69.653435
-68.559738
-69.809677
-69.184708
-68.715981
-69.184708
-69.34095
-69.653435
-69.184708
-69.497192
-69.497192
-69.653435
-69.34095
-69.028465
-69.34095
-69.497192
-69.497192
-69.028465
-69.497192
-69.028465
-68.872223
-69.809677
-69.184708
-68.872223
-69.653435
-69.028465
-69.184708
-69.497192
-69.653435
-69.497192
-69.184708
-69.653435
-69.184708
-69.028465
-69.34095
-69.653435
-69.184708
-69.497192
-69.965919
-69.653435
-69.653435
-69.653435
-69.965919
-69.653435
-69.497192
-69.809677
-69.34095
-69.184708
-69.653435
-69.809677
-69.965919
-69.497192
-69.965919
-69.809677
-69.497192
-69.965919
-69.965919
-69.965919
-69.809677
-69.653435
-70.434647
-70.122162
-69.497192
-69.965919
-69.965919
-70.278404
-69.809677
-69.497192
-70.278404
-70.122162
-70.122162
-69.965919
-70.122162
-70.278404
-70.122162
-70.278404
-69.965919
-69.965919
-70.747131
-70.278404
-69.809677
-69.965919
-69.497192
-70.122162
-70.122162
-70.434647
-69.809677
-70.278404
-70.278404
-69.965919
-70.122162
-70.278404
-70.434647
-70.590889
-70.590889
-70.122162
-70.434647
-70.122162
-70.278404
-70.122162
-70.122162
-70.278404
-70.434647
-69.809677
-70.122162
-70.122162
-70.278404
-70.122162
-70.278404
-70.278404
-70.278404
-70.434647
-70.278404
-70.434647
-70.278404
-70.122162
-70.278404
-70.122162
-70.278404
-70.122162
-70.122162
-70.278404
-70.278404
-69.965919
-70.122162
-70.278404
-69.809677
-70.278404
-70.122162
-69.809677
-69.809677
-70.434647
-69.965919
-70.122162
-70.434647
-70.278404
-70.122162
-69.809677
-70.278404
-69.809677
-70.122162
-70.590889
-69.809677
-69.965919
-70.278404
-69.809677
-70.122162
-69.965919
-70.122162
-70.590889
-70.122162
-70.122162
-70.434647
-70.122162
-70.122162
-70.278404
-70.278404
-71.059616
-69.809677
-69.653435
-70.122162
-70.434647
-70.122162
-69.653435
-69.809677
-69.965919
-70.122162
-69.965919
-69.965919
-70.278404
-69.809677
-69.809677
-69.653435
-69.965919
-69.965919
-69.809677
-69.34095
-69.184708
-69.965919
-69.965919
-69.965919
-69.965919
-69.965919
-70.278404
-69.653435
-69.965919
-69.653435
-69.34095
-70.122162
-70.590889
-70.278404
-69.653435
-69.497192
-70.122162
-69.653435
-69.809677
-69.653435
-70.434647
-70.122162
-69.497192
-70.278404
-70.278404
-69.497192
-70.278404
-69.653435
-70.122162
-70.122162
-70.122162
-69.965919
-70.122162
-69.809677
-69.497192
-69.809677
-70.122162
-69.653435
-70.122162
-70.122162
-70.590889
-70.122162
-69.809677
-70.434647
-69.809677
-70.122162
-70.278404
-69.965919
-70.278404
-70.434647
-70.122162
-69.965919
-70.278404
-70.122162
-70.122162
-70.434647
-70.434647
-69.809677
-70.434647
-70.278404
-70.122162
-70.122162
-70.434647
-70.278404
-70.122162
-70.122162
-70.278404
-70.278404
-70.122162
-70.590889
-70.122162
-70.590889
-70.278404
-70.590889
-70.122162
-70.278404
-70.903374
-70.590889
-69.965919
-70.903374
-70.590889
-70.590889
-70.434647
-70.122162
-70.903374
-70.278404
-70.590889
-70.434647
-70.590889
-70.747131
-70.590889
-70.434647
-70.747131
-70.590889
-70.278404
-70.434647
-70.747131
-70.434647
-70.903374
-70.747131
-70.434647
-71.059616
-70.747131
-70.590889
-70.747131
-70.903374
-71.059616
-70.434647
-70.747131
-70.122162
-70.278404
-70.590889
-70.590889
-70.590889
-70.747131
-70.747131
-70.434647
-70.434647
-70.434647
-70.434647
-70.903374
-69.809677
-70.434647
-70.278404
-70.434647
-70.590889
-70.747131
-70.278404
-70.122162
-70.434647
-70.590889
-69.809677
-70.903374
-70.278404
-70.278404
-70.278404
-70.590889
-70.590889
-69.965919
-70.122162
-70.434647
-70.122162
-70.590889
-70.434647
-70.122162
-70.747131
-70.122162
-70.122162
-70.434647
-70.434647
-69.809677
-70.590889
-70.122162
-70.590889
-70.122162
-70.590889
-70.122162
-70.122162
-70.434647
-70.122162
-69.809677
-70.434647
-70.278404
-70.278404
-70.122162
-70.434647
-70.278404
-69.965919
-70.122162
-70.590889
-69.965919
-69.497192
-69.809677
-70.278404
-69.653435
-69.809677
-70.122162
-70.122162
-70.122162
-69.809677
-70.122162
-69.809677
-69.965919
-69.965919
-69.965919
-70.122162
-69.653435
-69.809677
-69.965919
-70.122162
-69.653435
-69.653435
-69.653435
-70.278404
-69.34095
-69.965919
-69.497192
-70.122162
-69.497192
-69.028465
-69.497192
-69.809677
-70.278404
-69.653435
-69.34095
-69.497192
-70.122162
-69.809677
-69.809677
-70.278404
-69.34095
-69.653435
-70.278404
-69.809677
-69.184708
-69.653435
-69.809677
-70.122162
-69.809677
-70.122162
-70.122162
-70.434647
-69.497192
-69.34095
-69.809677
-69.809677
-69.34095
-69.965919
-70.278404
-69.497192
-70.434647
-70.122162
-69.809677
-69.809677
-70.278404
-69.965919
-70.122162
-69.809677
-70.278404
-70.122162
-70.903374
-69.965919
-70.590889
-69.965919
-69.809677
-70.122162
-69.965919
-70.122162
-70.278404
-70.278404
-70.278404
-69.965919
-70.747131
-70.278404
-69.965919
-70.903374
-70.903374
-70.434647
-70.278404
-71.059616
-70.122162
-70.590889
-70.590889
-69.965919
-70.434647
-70.434647
-70.903374
-70.590889
-70.590889
-70.590889
-70.590889
-70.278404
-70.434647
-70.434647
-70.903374
-70.278404
-70.278404
-71.215858
-70.434647
-70.747131
-70.903374
-70.903374
-70.747131
-70.747131
-71.059616
-71.372101
-71.059616
-70.747131
-70.747131
-70.903374
-70.903374
-71.059616
-70.747131
-71.528343
-71.059616
-71.059616
-70.903374
-71.528343
-71.059616
-71.215858
-71.059616
-70.747131
-71.372101
-71.215858
-70.903374
-71.215858
-71.059616
-71.372101
-71.528343
-71.372101
-71.215858
-71.372101
-71.840828
-71.215858
-71.215858
-71.528343
-71.372101
-71.372101
-71.372101
-71.215858
-70.903374
-71.684586
-70.903374
-71.372101
-71.215858
-71.372101
-71.059616
-70.903374
-71.528343
-71.059616
-71.372101
-71.215858
-71.059616
-70.903374
-71.372101
-71.059616
-71.059616
-71.215858
-71.059616
-71.528343
-71.684586
-71.059616
-70.903374
-70.747131
-71.215858
-70.903374
-71.059616
-71.215858
-70.903374
-71.215858
-71.059616
-71.059616
-71.372101
-70.747131
-70.903374
-70.747131
-71.215858
-70.747131
-70.903374
-71.372101
-70.903374
-70.903374
-70.903374
-71.059616
-70.747131
-70.903374
-71.215858
-70.747131
-70.903374
-71.372101
-71.059616
-71.059616
-71.059616
-71.528343
-70.590889
-70.434647
-70.903374
-71.215858
-70.747131
-70.747131
-70.747131
-71.372101
-70.747131
-70.903374
-70.903374
-70.747131
-70.590889
-70.747131
-71.059616
-70.590889
-70.278404
-70.903374
-70.590889
-70.903374
-71.059616
-70.434647
-70.747131
-71.215858
-70.278404
-70.747131
-70.434647
-70.903374
-70.747131
-70.747131
-70.590889
-70.747131
-71.215858
-70.747131
-70.434647
-70.903374
-70.903374
-70.903374
-70.434647
-70.747131
-70.747131
-70.434647
-70.747131
-70.590889
-70.903374
-70.434647
-70.747131
-70.903374
-70.747131
-70.434647
-71.215858
-71.215858
-70.278404
-70.122162
-70.747131
-71.059616
-70.278404
-71.059616
-70.434647
-71.059616
-71.059616
-70.903374
-70.747131
-71.215858
-70.434647
-71.059616
-70.747131
-71.059616
-70.590889
-71.059616
-70.903374
-70.590889
-70.590889
-71.372101
-70.434647
-71.215858
-70.434647
-70.278404
-70.590889
-71.059616
-70.434647
-70.747131
-71.215858
-70.590889
-70.278404
-70.590889
-71.059616
-70.434647
-70.278404
-71.215858
-70.590889
-70.434647
-70.122162
-70.590889
-70.278404
-70.590889
-70.903374
-70.278404
-70.434647
-70.122162
-70.747131
-70.747131
-70.278404
-70.747131
-70.590889
-70.434647
-70.122162
-70.434647
-70.747131
-70.278404
-70.434647
-70.903374
-70.590889
-70.590889
-70.434647
-70.903374
-70.590889
-70.278404
-70.122162
-70.590889
-70.434647
-70.278404
-70.122162
-70.747131
-70.590889
-70.434647
-70.122162
-70.278404
-70.903374
-70.434647
-70.278404
-70.278404
-70.122162
-70.590889
-70.903374
-70.590889
-69.809677
-70.434647
-70.590889
-70.434647
-70.590889
-70.122162
-70.122162
-70.747131
-70.122162
-69.965919
-69.653435
-70.278404
-70.590889
-69.809677
-70.122162
-70.278404
-70.278404
-69.965919
-69.653435
-70.122162
-70.122162
-69.965919
-69.809677
-70.278404
-70.278404
-70.434647
-69.965919
-69.809677
-69.809677
-69.965919
-69.809677
-70.122162
-69.653435
-69.965919
-69.653435
-69.965919
-69.497192
-70.122162
-69.497192
-69.028465
-69.965919
-69.809677
-69.497192
-69.809677
-69.965919
-68.559738
-69.809677
-69.497192
-69.653435
-69.028465
-70.122162
-69.497192
-69.34095
-69.184708
-69.028465
-69.34095
-69.028465
-69.34095
-69.028465
-68.872223
-69.184708
-69.184708
-68.872223
-68.872223
-69.34095
-68.872223
-68.559738
-69.34095
-69.653435
-68.872223
-68.872223
-69.028465
-69.184708
-68.872223
-68.715981
-68.872223
-69.184708
-68.872223
-68.559738
-69.028465
-69.028465
-68.715981
-68.247253
-68.559738
-69.028465
-68.403496
-68.247253
-68.403496
-69.028465
-68.559738
-68.091011
-68.559738
-68.559738
-68.091011
-68.091011
-68.247253
-68.403496
-68.091011
-67.778526
-67.622284
-68.403496
-67.622284
-67.622284
-67.466042
-68.247253
-68.403496
-68.247253
-67.934769
-68.403496
-68.247253
-67.778526
-67.466042
-67.778526
-67.466042
-67.622284
-67.778526
-68.091011
-67.622284
-67.934769
-68.715981
-68.091011
-67.622284
-68.715981
-67.622284
-68.091011
-68.247253
-69.028465
-68.559738
-68.559738
-68.715981
-68.403496
-68.247253
-67.622284
-68.247253
-68.091011
-68.403496
-68.247253
-68.715981
-68.872223
-67.934769
-68.403496
-69.184708
-68.091011
-68.247253
-68.872223
-68.403496
-68.559738
-69.34095
-68.559738
-68.559738
-69.028465
-68.559738
-68.403496
-68.715981
-68.872223
-68.403496
-68.559738
-68.715981
-68.247253
-69.028465
-68.403496
-68.559738
-68.715981
-68.247253
-68.715981
-68.559738
-68.559738
-68.559738
-68.715981
-68.715981
-68.715981
-68.403496
-68.715981
-69.028465
-68.247253
-68.559738
-68.715981
-68.715981
-68.715981
-69.028465
-68.559738
-68.872223
-68.715981
-68.247253
-68.559738
-68.559738
-68.715981
-69.028465
-68.872223
-68.872223
-68.872223
-69.028465
-69.184708
-69.34095
-69.028465
-68.715981
-69.028465
-69.184708
-69.028465
-69.34095
-68.715981
-68.872223
-69.653435
-69.028465
-68.872223
-69.028465
-68.872223
-69.34095
-69.34095
-68.872223
-69.028465
-68.559738
-69.34095
-69.497192
-69.028465
-68.715981
-69.028465
-69.184708
-69.184708
-68.872223
-69.34095
-69.028465
-68.559738
-69.184708
-69.34095
-69.184708
-68.872223
-68.872223
-68.872223
-69.184708
-69.028465
-68.872223
-69.497192
-69.184708
-68.872223
-69.34095
-69.028465
-68.872223
-68.872223
-69.653435
-68.872223
-68.247253
-69.184708
-69.184708
-69.028465
-68.872223
-69.34095
-68.715981
-69.184708
-68.872223
-68.872223
-68.715981
-69.653435
-68.559738
-69.028465
-68.715981
-68.872223
-69.184708
-68.403496
-69.028465
-69.34095
-68.559738
-68.715981
-68.715981
-69.028465
-69.028465
-68.872223
-68.872223
-69.028465
-68.872223
-69.028465
-69.184708
-68.559738
-68.715981
-68.872223
-68.872223
-68.872223
-68.715981
-68.247253
-68.403496
-69.184708
-68.559738
-68.247253
-68.559738
-68.715981
-68.715981
-68.559738
-68.715981
-68.247253
-68.091011
-68.715981
-68.872223
-68.403496
-69.028465
-68.091011
-68.559738
-68.559738
-68.715981
-68.715981
-68.559738
-68.247253
-68.715981
-68.715981
-69.184708
-68.559738
-68.559738
-68.247253
-69.028465
-68.872223
-68.559738
-68.872223
-69.028465
-68.872223
-68.091011
-68.091011
-69.184708
-69.028465
-68.715981
-68.247253
-68.091011
-68.559738
-68.872223
-69.497192
-68.403496
-68.715981
-68.872223
-67.934769
-69.34095
-68.559738
-68.872223
-69.028465
-69.34095
-68.872223
-68.559738
-68.559738
-69.184708
-69.184708
-68.872223
-69.34095
-69.34095
-69.028465
-68.872223
-69.653435
-68.872223
-69.184708
-68.872223
-68.872223
-69.653435
-69.34095
-69.34095
-69.34095
-69.34095
-68.872223
-69.184708
-69.965919
-69.028465
-68.872223
-69.184708
-69.653435
-69.653435
-69.184708
-69.184708
-69.653435
-69.34095
-69.497192
-69.653435
-69.497192
-69.809677
-69.34095
-69.34095
-69.497192
-69.965919
-69.809677
-69.34095
-69.653435
-69.653435
-69.809677
-69.809677
-69.497192
-69.965919
-70.122162
-69.965919
-69.653435
-69.809677
-70.278404
-70.278404
-70.278404
-70.278404
-70.122162
-69.965919
-70.278404
-70.278404
-69.653435
-69.965919
-70.590889
-70.434647
-70.278404
-70.278404
-70.122162
-69.965919
-70.122162
-70.278404
-70.903374
-70.122162
-69.809677
-70.122162
-70.278404
-70.434647
-70.278404
-70.278404
-70.278404
-70.122162
-69.965919
-70.122162
-70.434647
-69.965919
-70.122162
-70.122162
-69.809677
-70.434647
-70.122162
-70.122162
-70.278404
-69.653435
-70.278404
-70.122162
-70.122162
-70.122162
-70.278404
-69.809677
-69.809677
-70.590889
-70.278404
-69.653435
-70.278404
-69.809677
-69.809677
-69.653435
-70.434647
-69.809677
-70.278404
-69.809677
-70.122162
-69.809677
-69.809677
-70.122162
-69.809677
-69.809677
-69.809677
-70.122162
-69.809677
-69.809677
-69.965919
-70.278404
-70.122162
-69.809677
-69.965919
-70.278404
-70.122162
-69.965919
-69.653435
-70.122162
-69.653435
-69.497192
-69.809677
-69.809677
-69.965919
-69.809677
-69.34095
-69.653435
-69.965919
-69.653435
-69.497192
-69.497192
-69.653435
-69.809677
-69.809677
-69.653435
-69.497192
-69.653435
-69.809677
-69.809677
-69.34095
-69.965919
-69.653435
-69.34095
-69.497192
-69.184708
-69.34095
-69.965919
-69.497192
-69.184708
-69.34095
-69.34095
-69.497192
-69.653435
-69.34095
-68.872223
-69.34095
-69.653435
-69.809677
-69.34095
-69.184708
-68.559738
-69.184708
-69.34095
-69.653435
-69.653435
-69.34095
-68.872223
-68.872223
-69.34095
-69.184708
-68.872223
-68.872223
-69.497192
-69.34095
-69.34095
-69.34095
-69.028465
-69.34095
-69.34095
-69.497192
-69.653435
-69.653435
-68.715981
-69.653435
-69.028465
-69.34095
-69.653435
-68.872223
-69.653435
-69.653435
-69.497192
-69.653435
-69.028465
-69.653435
-68.872223
-69.653435
-69.34095
-69.028465
-69.497192
-69.497192
-69.497192
-69.809677
-69.028465
-69.965919
-69.497192
-69.809677
-70.122162
-69.497192
-69.028465
-69.809677
-70.278404
-69.965919
-69.653435
-69.965919
-70.122162
-69.809677
-69.497192
-70.434647
-69.809677
-69.653435
-69.965919
-69.965919
-70.278404
-69.809677
-69.809677
-70.278404
-70.278404
-69.653435
-69.653435
-70.122162
-70.590889
-69.809677
-70.122162
-69.965919
-70.122162
-69.965919
-70.278404
-70.278404
-70.278404
-70.122162
-70.122162
-70.278404
-69.965919
-70.590889
-70.590889
-70.122162
-69.965919
-70.122162
-70.278404
-70.590889
-70.590889
-70.590889
-70.278404
-70.278404
-70.434647
-70.590889
-70.122162
-70.278404
-70.903374
-70.590889
-70.747131
-70.434647
-70.278404
-70.434647
-70.434647
-70.903374
-70.903374
-70.903374
-70.434647
-70.747131
-70.903374
-71.372101
-70.903374
-70.747131
-70.903374
-70.590889
-70.434647
-70.122162
-70.747131
-71.059616
-70.747131
-70.122162
-70.434647
-70.903374
-70.747131
-70.590889
-71.372101
-70.903374
-70.590889
-70.747131
-70.903374
-70.434647
-70.434647
-70.747131
-70.590889
-70.122162
-70.590889
-70.590889
-70.434647
-69.965919
-70.903374
-70.122162
-70.434647
-70.278404
-70.590889
-70.590889
-69.965919
-70.278404
-70.278404
-70.278404
-69.965919
-70.278404
-70.590889
-69.809677
-69.809677
-70.434647
-70.278404
-69.809677
-69.965919
-70.122162
-70.122162
-69.965919
-69.653435
-69.809677
-70.278404
-70.122162
-69.497192
-70.122162
-69.809677
-69.809677
-70.122162
-69.965919
-69.965919
-69.809677
-69.809677
-69.809677
-69.653435
-69.809677
-69.809677
-69.809677
-69.497192
-69.809677
-69.809677
-69.653435
-69.497192
-69.497192
-69.809677
-69.653435
-69.653435
-69.653435
-68.872223
-69.497192
-69.653435
-69.34095
-69.34095
-69.653435
-69.497192
-68.872223
-69.497192
-69.653435
-68.872223
-68.872223
-68.872223
-69.497192
-69.653435
-68.872223
-68.403496
-69.028465
-68.403496
-69.028465
-69.653435
-69.184708
-68.559738
-68.872223
-69.34095
-69.028465
-69.184708
-68.872223
-68.403496
-68.715981
-68.247253
-68.872223
-69.653435
-69.497192
-69.028465
-68.872223
-69.497192
-68.872223
-69.028465
-69.34095
-68.872223
-69.184708
-69.184708
-69.34095
-68.872223
-69.653435
-69.34095
-69.653435
-68.247253
-69.653435
-69.34095
-69.184708
-69.34095
-69.497192
-69.184708
-69.497192
-69.497192
-70.122162
-69.34095
-69.497192
-69.653435
-69.653435
-69.653435
-69.028465
-69.653435
-68.872223
-69.653435
-68.872223
-69.965919
-69.653435
-69.34095
-68.872223
-69.184708
-69.965919
-69.497192
-69.497192
-69.653435
-69.809677
-69.497192
-69.184708
-69.653435
-69.653435
-69.809677
-69.497192
-69.653435
-69.653435
-69.653435
-69.497192
-69.497192
-69.497192
-70.278404
-69.809677
-69.653435
-69.809677
-69.497192
-69.809677
-69.965919
-69.809677
-69.653435
-69.965919
-70.122162
-69.965919
-69.809677
-69.965919
-70.122162
-69.965919
-70.122162
-69.809677
-69.497192
-69.809677
-70.434647
-70.434647
-70.122162
-69.809677
-70.122162
-69.809677
-70.434647
-70.122162
-70.122162
-70.278404
-69.965919
-69.809677
-70.122162
-70.747131
-70.122162
-70.122162
-69.965919
-70.122162
-70.122162
-70.278404
-70.122162
-70.122162
-70.122162
-70.122162
-70.278404
-70.278404
-70.122162
-70.122162
-70.278404
-70.278404
-70.122162
-70.590889
-69.809677
-69.965919
-70.278404
-70.122162
-69.965919
-69.809677
-70.590889
-69.653435
-70.122162
-70.434647
-69.965919
-70.278404
-69.965919
-70.434647
-70.122162
-69.809677
-70.278404
-70.122162
-70.278404
-69.965919
-69.965919
-69.809677
-69.653435
-69.809677
-70.122162
-70.122162
-69.809677
-69.653435
-70.747131
-69.809677
-69.653435
-70.278404
-69.965919
-70.278404
-69.809677
-69.809677
-70.278404
-70.278404
-69.809677
-69.809677
-70.278404
-69.809677
-69.809677
-70.122162
-69.497192
-70.278404
-69.653435
-69.497192
-69.809677
-69.653435
-69.497192
-69.809677
-69.653435
-69.653435
-69.809677
-69.809677
-69.497192
-69.497192
-69.809677
-69.653435
-69.653435
-69.497192
-69.653435
-69.809677
-69.809677
-70.278404
-69.497192
-69.653435
-69.653435
-69.653435
-69.497192
-69.34095
-69.34095
-69.653435
-69.34095
-69.028465
-69.965919
-69.809677
-69.809677
-69.497192
-69.34095
-69.809677
-69.965919
-69.809677
-69.184708
-69.653435
-69.965919
-69.653435
-69.809677
-70.278404
-69.497192
-69.965919
-70.278404
-69.965919
-69.184708
-69.809677
-69.965919
-69.653435
-70.122162
-69.653435
-69.809677
-69.497192
-70.122162
-69.809677
-70.434647
-69.497192
-69.653435
-69.34095
-69.497192
-69.809677
-69.34095
-70.278404
-70.122162
-70.122162
-69.809677
-69.965919
-69.965919
-69.497192
-69.653435
-69.809677
-70.278404
-69.497192
-69.653435
-69.965919
-69.653435
-69.809677
-69.965919
-69.965919
-69.184708
-70.122162
-69.809677
-69.965919
-69.653435
-69.809677
-69.809677
-70.122162
-69.809677
-69.809677
-70.122162
-69.653435
-70.278404
-70.122162
-70.122162
-70.122162
-70.122162
-69.653435
-70.122162
-70.590889
-70.590889
-70.122162
-70.122162
-70.278404
-70.278404
-70.434647
-70.278404
-70.278404
-70.434647
-70.747131
-70.590889
-70.278404
-70.278404
-70.747131
-70.747131
-70.590889
-70.747131
-70.590889
-70.434647
-70.590889
-71.059616
-70.903374
-70.903374
-70.278404
-71.215858
-71.059616
-70.590889
-70.903374
-70.434647
-70.903374
-71.059616
-70.903374
-71.215858
-70.903374
-71.372101
-71.215858
-71.059616
-71.215858
-71.372101
-71.059616
-71.059616
-71.059616
-71.215858
-71.215858
-71.372101
-71.215858
-71.215858
-71.059616
-71.528343
-70.903374
-70.903374
-71.528343
-71.215858
-71.215858
-71.215858
-71.528343
-70.903374
-71.215858
-71.215858
-71.059616
-71.215858
-71.528343
-71.99707
-70.747131
-71.215858
-71.372101
-71.059616
-70.903374
-71.372101
-71.372101
-70.903374
-71.215858
-71.215858
-71.215858
-71.215858
-70.903374
-71.372101
-70.903374
-70.903374
-70.903374
-71.059616
-70.903374
-71.215858
-70.903374
-71.059616
-70.747131
-70.590889
-70.747131
-70.903374
-71.059616
-71.059616
-70.278404
-71.215858
-70.747131
-70.747131
-70.903374
-70.747131
-71.215858
-70.590889
-70.747131
-70.747131
-71.215858
-70.747131
-70.434647
-70.434647
-70.747131
-70.590889
-70.903374
-70.434647
-70.122162
-70.590889
-71.372101
-70.434647
-70.434647
-70.434647
-70.590889
-70.590889
-70.278404
-70.590889
-70.278404
-70.434647
-70.903374
-70.278404
-69.809677
-70.122162
-70.278404
-70.434647
-70.278404
-69.965919
-69.653435
-70.122162
-69.809677
-69.965919
-69.809677
-70.122162
-70.122162
-69.34095
-69.809677
-70.590889
-69.965919
-69.653435
-69.497192
-69.653435
-69.184708
-69.809677
-69.184708
-69.028465
-68.872223
-69.653435
-69.809677
-69.809677
-68.872223
-69.653435
-69.497192
-69.653435
-69.34095
-69.653435
-69.965919
-69.653435
-69.653435
-69.965919
-69.184708
-69.34095
-69.965919
-69.497192
-69.809677
-69.34095
-69.34095
-69.653435
-69.653435
-69.653435
-70.278404
-69.653435
-69.653435
-69.653435
-70.122162
-69.34095
-69.184708
-69.653435
-69.653435
-69.653435
-69.184708
-69.184708
-69.653435
-69.184708
-69.184708
-69.653435
-69.653435
-69.653435
-69.653435
-69.34095
-70.122162
-69.809677
-69.497192
-69.653435
-69.028465
-69.497192
-69.34095
-69.184708
-69.653435
-69.653435
-69.184708
-69.184708
-69.497192
-69.497192
-69.653435
-69.184708
-69.184708
-69.497192
-69.809677
-69.653435
-69.34095
-69.34095
-69.497192
-69.809677
-69.497192
-69.184708
-69.34095
-69.34095
-69.653435
-69.497192
-69.34095
-68.872223
-69.028465
-69.497192
-69.809677
-69.34095
-69.497192
-69.184708
-69.184708
-69.497192
-69.497192
-69.497192
-69.653435
-69.497192
-69.497192
-69.653435
-69.653435
-69.965919
-69.184708
-69.497192
-69.028465
-69.497192
-69.653435
-69.653435
-69.653435
-69.653435
-69.653435
-69.653435
-69.653435
-69.34095
-69.028465
-69.809677
-69.653435
-69.184708
-69.184708
-69.809677
-69.34095
-69.184708
-69.653435
-69.34095
-69.34095
-69.184708
-69.653435
-69.184708
-69.184708
-69.34095
-69.028465
-69.34095
-69.184708
-69.028465
-69.028465
-69.028465
-69.34095
-69.028465
-69.028465
-68.872223
-69.497192
-68.872223
-68.872223
-68.872223
-69.184708
-68.715981
-69.028465
-69.028465
-69.028465
-68.872223
-68.403496
-68.559738
-68.715981
-68.872223
-68.559738
-68.872223
-69.028465
-69.184708
-69.028465
-69.028465
-69.34095
-68.559738
-68.247253
-68.403496
-68.559738
-68.559738
-68.403496
-68.247253
-68.559738
-69.028465
-68.403496
-68.715981
-68.403496
-68.715981
-68.403496
-68.247253
-68.403496
-68.559738
-68.403496
-68.715981
-68.247253
-68.247253
-68.247253
-68.559738
-68.247253
-68.559738
-67.934769
-67.622284
-68.403496
-68.715981
-67.934769
-67.778526
-68.091011
-67.622284
-67.934769
-68.247253
-68.403496
-68.247253
-68.403496
-68.247253
-67.778526
-68.403496
-68.247253
-67.778526
-67.622284
-68.403496
-68.247253
-68.403496
-68.403496
-68.247253
-67.934769
-68.247253
-68.559738
-68.403496
-67.934769
-67.778526
-68.247253
-68.403496
-67.934769
-68.872223
-67.778526
-68.403496
-68.403496
-68.559738
-68.403496
-68.715981
-67.622284
-68.872223
-68.559738
-68.247253
-68.559738
-68.872223
-68.403496
-68.403496
-67.934769
-68.872223
-67.622284
-68.403496
-68.403496
-68.403496
-68.247253
-69.028465
-68.247253
-68.715981
-68.403496
-68.715981
-68.715981
-68.559738
-68.247253
-68.559738
-68.715981
-68.403496
-68.872223
-68.872223
-69.028465
-68.403496
-68.247253
-68.715981
-68.559738
-68.559738
-68.559738
-68.872223
-68.559738
-68.403496
-68.872223
-68.872223
-69.497192
-68.715981
-68.715981
-69.028465
-68.872223
-68.872223
-68.872223
-68.872223
-69.653435
-69.497192
-69.184708
-69.028465
-69.184708
-69.34095
-69.184708
-69.028465
-68.872223
-68.715981
-69.028465
-69.028465
-68.872223
-68.715981
-68.559738
-68.872223
-68.403496
-68.559738
-68.715981
-68.091011
-68.247253
-68.091011
-68.091011
-67.778526
-67.778526
-67.622284
-67.778526
-67.934769
-67.622284
-67.778526
-67.934769
-67.466042
-67.466042
-67.466042
-67.778526
-67.778526
-67.466042
-67.309799
-67.466042
-67.778526
-67.934769
-67.466042
-67.778526
-67.466042
-67.778526
-67.778526
-67.778526
-67.778526
-67.466042
-67.466042
-68.403496
-67.622284
-67.309799
-67.622284
-67.934769
-67.622284
-67.466042
-67.778526
-67.778526
-67.309799
-67.622284
-67.934769
-67.778526
-67.934769
-67.778526
-67.622284
-67.622284
-67.778526
-67.778526
-68.091011
-67.153557
-67.622284
-68.091011
-67.778526
-67.309799
-67.934769
-67.622284
-67.622284
-67.622284
-68.091011
-68.091011
-67.622284
-67.778526
-68.247253
-67.934769
-67.934769
-67.778526
-67.309799
-68.091011
-67.622284
-67.622284
-67.778526
-67.778526
-67.622284
-67.622284
-67.466042
-67.778526
-67.466042
-67.622284
-67.622284
-67.309799
-67.934769
-67.622284
-67.778526
-67.622284
-67.309799
-67.622284
-68.091011
-67.466042
-67.622284
-67.622284
-67.622284
-67.466042
-67.934769
-67.153557
-67.153557
-67.778526
-68.403496
-67.622284
-67.309799
-67.622284
-67.309799
-67.622284
-67.622284
-67.778526
-67.622284
-67.622284
-67.778526
-67.466042
-67.622284
-67.934769
-67.934769
-66.997314
-67.934769
-68.091011
-68.403496
-68.559738
-68.091011
-67.622284
-67.622284
-68.247253
-67.934769
-67.934769
-67.466042
-67.622284
-68.559738
-67.778526
-67.622284
-68.559738
-67.934769
-67.778526
-68.559738
-68.403496
-68.403496
-67.309799
-69.028465
-67.934769
-68.091011
-68.403496
-68.872223
-68.403496
-68.247253
-68.247253
-68.247253
-68.247253
-68.403496
-68.403496
-68.715981
-68.247253
-68.403496
-68.872223
-67.622284
-67.934769
-67.934769
-68.715981
-68.247253
-68.091011
-69.028465
-68.091011
-68.247253
-68.091011
-68.403496
-68.559738
-68.247253
-68.403496
-68.715981
-68.715981
-68.715981
-68.715981
-68.559738
-69.028465
-68.715981
-68.715981
-68.559738
-68.872223
-68.872223
-68.559738
-68.559738
-68.872223
-69.028465
-68.559738
-68.715981
-68.559738
-69.028465
-69.028465
-68.872223
-68.872223
-69.028465
-69.184708
-68.715981
-69.028465
-69.028465
-68.715981
-69.028465
-69.497192
-69.34095
-69.028465
-68.872223
-69.028465
-69.184708
-69.34095
-69.184708
-69.34095
-69.34095
-69.184708
-69.184708
-69.34095
-68.872223
-69.028465
-69.184708
-69.34095
-69.34095
-69.34095
-69.184708
-69.653435
-69.34095
-69.497192
-69.34095
-69.497192
-69.184708
-69.184708
-69.653435
-69.809677
-69.653435
-69.497192
-69.184708
-69.497192
-69.497192
-69.184708
-69.653435
-69.497192
-69.497192
-69.34095
-69.653435
-69.184708
-69.34095
-69.34095
-69.653435
-69.497192
-68.872223
-69.028465
-69.653435
-69.028465
-69.028465
-69.184708
-69.653435
-69.34095
-69.028465
-69.497192
-69.184708
-69.184708
-69.34095
-69.184708
-69.34095
-69.028465
-69.184708
-69.184708
-68.872223
-68.715981
-69.184708
-69.34095
-69.028465
-68.559738
-69.184708
-69.028465
-69.184708
-69.34095
-69.028465
-69.028465
-69.34095
-69.184708
-69.028465
-69.34095
-69.184708
-68.872223
-69.34095
-69.028465
-69.028465
-68.872223
-69.184708
-68.872223
-68.715981
-69.497192
-68.715981
-68.715981
-68.872223
-68.872223
-69.34095
-68.715981
-68.872223
-68.715981
-69.184708
-69.34095
-68.872223
-68.715981
-68.715981
-69.028465
-69.34095
-69.028465
-68.559738
-68.715981
-68.247253
-69.184708
-69.497192
-69.184708
-68.715981
-68.872223
-68.559738
-69.028465
-69.184708
-69.497192
-68.559738
-68.715981
-68.715981
-68.715981
-68.247253
-69.653435
-69.028465
-68.872223
-68.872223
-68.872223
-69.184708
-69.184708
-69.184708
-69.184708
-68.715981
-69.028465
-69.028465
-69.028465
-68.559738
-69.497192
-68.247253
-69.028465
-69.34095
-68.247253
-68.559738
-69.184708
-69.497192
-69.028465
-68.247253
-69.34095
-69.028465
-69.34095
-69.497192
-69.653435
-68.872223
-68.872223
-69.497192
-69.653435
-68.715981
-69.497192
-69.497192
-69.34095
-69.965919
-69.34095
-69.809677
-69.028465
-69.184708
-69.653435
-69.497192
-69.653435
-69.653435
-69.497192
-69.809677
-69.497192
-69.653435
-69.497192
-69.809677
-69.965919
-69.809677
-69.809677
-70.122162
-70.122162
-69.653435
-69.653435
-69.809677
-69.965919
-69.809677
-70.122162
-69.497192
-70.122162
-70.122162
-69.965919
-69.809677
-69.965919
-70.278404
-70.434647
-70.278404
-70.122162
-69.965919
-70.434647
-70.434647
-70.122162
-70.122162
-69.965919
-70.278404
-70.278404
-70.278404
-69.965919
-70.122162
-70.434647
-70.590889
-70.122162
-70.122162
-70.122162
-70.434647
-70.590889
-70.590889
-70.122162
-70.590889
-70.278404
-70.278404
-70.590889
-70.590889
-70.434647
-70.122162
-70.122162
-70.434647
-70.434647
-70.590889
-70.747131
-70.590889
-69.965919
-69.965919
-70.434647
-70.747131
-70.122162
-70.278404
-70.590889
-70.590889
-70.278404
-70.278404
-70.903374
-70.278404
-69.965919
-70.590889
-70.590889
-70.278404
-70.122162
-70.122162
-70.122162
-70.434647
-70.590889
-70.747131
-70.278404
-70.278404
-70.590889
-70.122162
-70.590889
-69.965919
-70.747131
-70.278404
-69.965919
-70.590889
-69.809677
-70.122162
-70.434647
-70.747131
-70.278404
-70.122162
-70.122162
-70.590889
-70.278404
-69.809677
-70.590889
-70.434647
-70.122162
-70.122162
-70.122162
-70.278404
-70.122162
-70.590889
-70.122162
-70.590889
-70.122162
-69.965919
-70.278404
-70.434647
-70.122162
-70.122162
-70.122162
-70.122162
-70.278404
-70.747131
-69.965919
-69.809677
-70.278404
-70.590889
-70.278404
-70.122162
-70.278404
-70.278404
-70.122162
-69.965919
-70.278404
-70.122162
-70.590889
-70.434647
-69.809677
-70.278404
-70.278404
-70.122162
-70.122162
-70.278404
-69.965919
-69.809677
-69.965919
-70.122162
-70.903374
-69.809677
-70.278404
-70.590889
-70.278404
-70.278404
-70.278404
-70.434647
-70.278404
-69.965919
-69.184708
-70.747131
-71.059616
-70.434647
-70.278404
-70.278404
-70.434647
-70.903374
-70.590889
-70.278404
-69.653435
-70.747131
-70.903374
-69.653435
-70.747131
-70.278404
-70.747131
-69.809677
-70.590889
-70.903374
-70.434647
-70.278404
-70.278404
-70.122162
-69.653435
-70.590889
-70.122162
-70.278404
-69.809677
-70.278404
-70.903374
-70.122162
-70.122162
-70.434647
-70.747131
-70.434647
-70.590889
-70.590889
-69.965919
-69.809677
-70.590889
-69.965919
-70.122162
-70.278404
-70.434647
-70.747131
-70.122162
-69.809677
-70.747131
-70.278404
-70.122162
-70.278404
-70.590889
-70.903374
-70.278404
-70.434647
-70.434647
-71.215858
-70.434647
-70.122162
-70.278404
-70.590889
-70.590889
-70.278404
-70.122162
-70.434647
-70.590889
-70.122162
-70.278404
-70.747131
-70.590889
-70.278404
-70.590889
-70.278404
-70.278404
-70.590889
-70.747131
-70.590889
-70.434647
-70.434647
-70.903374
-70.747131
-70.434647
-70.590889
-70.903374
-70.747131
-70.903374
-71.372101
-70.590889
-70.434647
-70.590889
-70.903374
-71.059616
-70.747131
-70.903374
-70.747131
-70.434647
-70.903374
-71.215858
-71.059616
-70.434647
-70.747131
-70.903374
-71.059616
-70.903374
-71.215858
-70.903374
-70.747131
-70.434647
-70.747131
-70.903374
-70.434647
-70.590889
-70.903374
-71.372101
-70.590889
-70.747131
-71.059616
-70.747131
-70.590889
-70.590889
-70.903374
-70.903374
-70.903374
-71.059616
-70.434647
-71.059616
-70.434647
-70.903374
-70.747131
-70.590889
-71.059616
-70.590889
-70.434647
-70.278404
-70.903374
-70.122162
-70.122162
-71.059616
-70.278404
-70.122162
-70.122162
-70.590889
-70.278404
-70.122162
-70.434647
-70.747131
-70.278404
-70.122162
-70.434647
-70.590889
-70.122162
-70.122162
-70.434647
-70.903374
-70.122162
-70.278404
-70.122162
-70.434647
-70.278404
-70.122162
-70.122162
-70.278404
-69.965919
-69.653435
-70.278404
-69.965919
-70.122162
-69.809677
-69.965919
-70.122162
-69.809677
-70.434647
-69.965919
-69.653435
-69.809677
-69.653435
-69.965919
-69.965919
-70.122162
-69.653435
-69.965919
-70.278404
-69.965919
-69.184708
-69.653435
-69.653435
-70.278404
-69.809677
-69.809677
-69.965919
-69.965919
-69.34095
-69.653435
-69.809677
-69.497192
-69.34095
-69.653435
-70.434647
-69.965919
-69.653435
-70.122162
-69.965919
-69.497192
-69.497192
-69.809677
-69.809677
-69.965919
-69.809677
-70.122162
-69.809677
-69.497192
-69.497192
-69.809677
-70.434647
-69.965919
-69.965919
-69.497192
-70.122162
-70.122162
-70.122162
-69.965919
-69.653435
-69.965919
-69.809677
-70.278404
-69.653435
-69.653435
-70.590889
-70.122162
-69.965919
-70.122162
-70.434647
-70.122162
-70.278404
-69.809677
-70.903374
-70.122162
-69.809677
-70.434647
-70.590889
-69.809677
-69.809677
-70.278404
-70.122162
-70.122162
-70.122162
-70.278404
-70.590889
-70.122162
-70.122162
-70.122162
-70.747131
-69.809677
-70.122162
-70.278404
-70.434647
-70.278404
-70.590889
-70.122162
-70.590889
-70.590889
-69.809677
-70.122162
-70.434647
-70.122162
-70.122162
-70.434647
-70.122162
-70.590889
-70.747131
-70.122162
-70.122162
-70.434647
-70.434647
-70.590889
-70.278404
-70.590889
-70.122162
-70.747131
-70.747131
-70.434647
-70.122162
-70.747131
-70.747131
-70.747131
-70.434647
-70.747131
-70.434647
-70.903374
-70.903374
-70.747131
-70.434647
-70.747131
-70.903374
-70.903374
-70.903374
-71.059616
-71.059616
-70.747131
-70.903374
-71.215858
-71.059616
-71.372101
-70.434647
-70.903374
-71.059616
-70.747131
-70.747131
-71.215858
-70.434647
-70.903374
-70.590889
-71.059616
-70.747131
-70.903374
-71.059616
-71.215858
-71.215858
-70.747131
-70.903374
-70.747131
-70.590889
-70.903374
-71.059616
-71.528343
-70.747131
-71.372101
-71.059616
-70.747131
-71.059616
-71.059616
-70.590889
-71.215858
-71.059616
-71.059616
-70.747131
-71.059616
-70.747131
-71.059616
-70.903374
-71.059616
-70.903374
-70.747131
-70.278404
-70.903374
-70.590889
-70.747131
-70.590889
-70.903374
-70.590889
-70.434647
-70.590889
-70.747131
-70.590889
-70.434647
-70.122162
-70.590889
-70.434647
-70.122162
-70.590889
-70.590889
-70.122162
-70.434647
-70.278404
-70.278404
-70.747131
-70.278404
-70.122162
-70.434647
-70.278404
-70.590889
-70.122162
-70.122162
-70.434647
-70.590889
-70.122162
-69.653435
-69.965919
-70.434647
-70.122162
-70.122162
-69.809677
-70.278404
-70.278404
-69.965919
-69.809677
-69.809677
-69.653435
-70.122162
-70.278404
-70.278404
-69.965919
-70.122162
-69.497192
-69.653435
-70.590889
-69.497192
-69.809677
-69.497192
-69.34095
-69.809677
-70.278404
-70.278404
-69.497192
-70.122162
-69.809677
-69.809677
-69.809677
-69.653435
-69.497192
-68.872223
-69.497192
-70.278404
-70.278404
-70.590889
-69.653435
-69.653435
-70.590889
-69.184708
-69.965919
-69.809677
-70.122162
-69.653435
-69.497192
-69.965919
-69.809677
-69.965919
-70.278404
-69.809677
-69.653435
-70.434647
-70.122162
-69.653435
-69.653435
-70.122162
-70.122162
-69.653435
-69.809677
-70.747131
-69.809677
-69.497192
-69.965919
-70.122162
-69.965919
-69.965919
-70.122162
-70.122162
-69.965919
-69.965919
-70.434647
-69.809677
-70.278404
-70.278404
-70.278404
-70.747131
-70.122162
-70.122162
-70.278404
-70.590889
-70.434647
-70.122162
-69.653435
-70.590889
-70.903374
-70.122162
-69.965919
-70.434647
-70.747131
-70.590889
-70.278404
-70.278404
-70.278404
-70.747131
-69.965919
-70.590889
-70.747131
-70.434647
-70.590889
-70.747131
-70.590889
-70.122162
-70.434647
-70.903374
-70.434647
-70.434647
-70.434647
-70.747131
-70.590889
-70.747131
-70.590889
-70.747131
-70.434647
-70.590889
-71.059616
-70.590889
-70.590889
-70.434647
-70.747131
-70.747131
-70.903374
-70.903374
-70.434647
-70.590889
-70.590889
-70.434647
-70.903374
-70.747131
-70.747131
-70.434647
-71.059616
-70.590889
-70.590889
-70.747131
-70.747131
-70.747131
-70.747131
-71.215858
-70.122162
-70.122162
-70.434647
-70.590889
-70.278404
-69.965919
-70.903374
-70.278404
-69.809677
-70.434647
-70.747131
-70.122162
-70.278404
-70.903374
-70.278404
-70.122162
-70.434647
-70.434647
-70.590889
-69.809677
-69.809677
-70.278404
-70.278404
-69.965919
-70.122162
-70.122162
-69.653435
-69.965919
-70.278404
-70.122162
-69.965919
-70.122162
-70.122162
-69.653435
-69.965919
-69.809677
-69.809677
-69.809677
-69.34095
-69.809677
-70.122162
-69.809677
-69.653435
-69.497192
-69.965919
-69.653435
-69.34095
-69.809677
-69.34095
-69.653435
-69.497192
-69.497192
-69.497192
-69.653435
-69.184708
-69.184708
-69.34095
-69.184708
-69.34095
-69.653435
-69.653435
-68.872223
-69.497192
-69.965919
-69.184708
-69.184708
-69.653435
-69.497192
-69.34095
-69.497192
-69.653435
-69.184708
-69.184708
-69.184708
-69.653435
-69.184708
-69.184708
-69.497192
-69.497192
-69.34095
-69.653435
-68.872223
-69.34095
-69.34095
-69.497192
-69.653435
-68.872223
-68.559738
-69.653435
-69.653435
-69.028465
-69.34095
-69.497192
-69.809677
-69.497192
-69.653435
-69.653435
-69.497192
-69.653435
-68.559738
-68.872223
-69.184708
-69.34095
-69.653435
-69.184708
-68.715981
-69.497192
-68.715981
-68.872223
-69.028465
-68.559738
-69.34095
-69.653435
-69.809677
-69.34095
-69.653435
-69.653435
-68.715981
-69.184708
-70.122162
-69.497192
-68.872223
-69.653435
-69.34095
-69.184708
-68.715981
-69.653435
-69.653435
-69.184708
-69.34095
-69.653435
-69.34095
-69.497192
-69.184708
-69.497192
-69.653435
-69.653435
-69.184708
-69.497192
-69.653435
-69.653435
-69.653435
-69.497192
-69.653435
-69.497192
-69.497192
-69.184708
-69.497192
-69.34095
-69.653435
-69.184708
-69.653435
-69.497192
-69.809677
-69.653435
-69.34095
-69.653435
-69.653435
-69.809677
-69.497192
-69.497192
-69.653435
-69.965919
-69.965919
-69.653435
-69.809677
-69.809677
-69.965919
-69.965919
-69.653435
-69.497192
-69.809677
-70.278404
-70.590889
-69.497192
-69.965919
-69.809677
-70.122162
-70.278404
-70.122162
-70.434647
-69.965919
-69.497192
-69.653435
-70.590889
-70.122162
-69.965919
-69.809677
-69.653435
-70.278404
-70.122162
-69.965919
-69.965919
-69.809677
-69.34095
-69.809677
-70.278404
-70.122162
-69.965919
-69.809677
-69.809677
-69.653435
-69.965919
-69.809677
-69.809677
-70.122162
-69.653435
-69.653435
-69.809677
-69.809677
-69.809677
-69.965919
-70.122162
-69.965919
-69.809677
-69.809677
-69.653435
-70.122162
-69.653435
-69.965919
-69.965919
-69.809677
-69.809677
-69.809677
-70.122162
-69.497192
-69.965919
-69.809677
-69.653435
-69.653435
-69.809677
-69.653435
-69.497192
-69.34095
-70.122162
-69.34095
-69.34095
-69.653435
-69.653435
-69.653435
-69.497192
-69.653435
-69.965919
-69.34095
-69.34095
-69.34095
-69.653435
-69.497192
-69.653435
-69.653435
-69.497192
-70.278404
-69.184708
-69.34095
-69.653435
-69.184708
-69.653435
-69.653435
-69.184708
-69.184708
-69.653435
-69.653435
-69.184708
-69.497192
-69.653435
-69.34095
-69.028465
-69.809677
-69.028465
-69.184708
-69.184708
-69.809677
-69.028465
-68.715981
-69.184708
-69.184708
-69.497192
-69.028465
-69.028465
-68.872223
-68.872223
-68.715981
-69.809677
-69.184708
-68.403496
-68.403496
-69.028465
-68.715981
-68.715981
-69.497192
-69.028465
-68.715981
-68.715981
-69.497192
-69.653435
-69.34095
-68.715981
-68.403496
-68.247253
-68.715981
-69.028465
-69.34095
-69.028465
-69.184708
-68.715981
-69.34095
-69.028465
-68.872223
-69.653435
-68.872223
-68.872223
-69.653435
-69.184708
-68.559738
-69.497192
-69.34095
-69.184708
-69.028465
-69.34095
-68.559738
-69.184708
-69.34095
-69.965919
-69.965919
-69.497192
-69.965919
-70.122162
-69.028465
-69.653435
-69.653435
-70.122162
-70.122162
-69.653435
-69.965919
-69.809677
-69.34095
-69.965919
-70.278404
-70.278404
-69.965919
-69.653435
-69.965919
-70.278404
-69.653435
-70.122162
-70.122162
-70.434647
-70.122162
-69.809677
-70.278404
-70.903374
-70.434647
-69.965919
-70.434647
-70.122162
-70.590889
-70.278404
-69.809677
-69.809677
-70.903374
-70.122162
-70.278404
-70.278404
-70.434647
-70.590889
-70.434647
-70.903374
-70.122162
-70.590889
-71.059616
-70.278404
-70.747131
-70.434647
-70.590889
-70.747131
-70.747131
-70.903374
-70.590889
-70.590889
-71.059616
-71.215858
-70.903374
-70.434647
-70.590889
-70.903374
-70.747131
-71.059616
-70.747131
-70.747131
-70.590889
-70.590889
-70.590889
-70.903374
-71.059616
-70.122162
-70.434647
-70.434647
-71.059616
-70.590889
-70.903374
-70.747131
-70.747131
-70.278404
-70.590889
-70.590889
-70.747131
-70.590889
-70.903374
-70.434647
-70.434647
-70.903374
-70.903374
-70.434647
-70.590889
-70.903374
-70.903374
-70.278404
-70.590889
-70.590889
-70.590889
-70.434647
-70.590889
-70.903374
-70.278404
-70.590889
-70.590889
-70.122162
-70.590889
-70.434647
-70.590889
-69.809677
-70.122162
-70.434647
-70.434647
-70.122162
-70.278404
-70.122162
-70.122162
-70.122162
-70.122162
-70.434647
-70.122162
-70.278404
-70.122162
-70.278404
-70.590889
-69.965919
-70.590889
-70.434647
-69.965919
-70.122162
-70.278404
-70.278404
-69.809677
-70.122162
-69.965919
-70.122162
-70.122162
-70.278404
-69.653435
-69.965919
-70.278404
-69.809677
-69.497192
-69.809677
-69.653435
-69.809677
-69.809677
-69.497192
-69.497192
-69.965919
-70.122162
-69.653435
-69.965919
-69.809677
-69.34095
-69.809677
-70.122162
-69.653435
-69.497192
-69.809677
-69.497192
-69.809677
-69.34095
-69.653435
-69.497192
-69.184708
-69.497192
-70.122162
-69.653435
-69.653435
-68.715981
-69.653435
-69.653435
-69.184708
-69.809677
-69.809677
-69.809677
-69.653435
-69.497192
-69.653435
-70.122162
-69.497192
-69.497192
-69.809677
-69.34095
-69.34095
-69.965919
-69.34095
-69.184708
-69.653435
-69.184708
-69.809677
-69.965919
-69.653435
-70.122162
-69.809677
-69.34095
-68.872223
-69.184708
-69.809677
-69.653435
-69.184708
-69.809677
-68.872223
-69.653435
-69.34095
-69.653435
-69.653435
-69.653435
-70.122162
-69.653435
-69.497192
-69.653435
-69.497192
-69.809677
-69.809677
-69.809677
-69.965919
-69.497192
-69.809677
-69.497192
-69.497192
-69.809677
-69.497192
-69.653435
-69.809677
-69.809677
-69.653435
-69.809677
-69.653435
-69.965919
-69.809677
-69.965919
-69.809677
-70.590889
-69.965919
-69.809677
-70.122162
-70.278404
-70.122162
-70.122162
-69.809677
-69.965919
-70.122162
-69.965919
-70.278404
-70.122162
-70.122162
-70.122162
-70.278404
-70.278404
-69.965919
-69.809677
-70.278404
-70.278404
-69.809677
-69.809677
-70.122162
-70.590889
-70.122162
-70.434647
-70.122162
-69.809677
-69.809677
-70.278404
-70.434647
-70.122162
-69.809677
-69.965919
-70.122162
-70.278404
-70.278404
-70.278404
-70.122162
-69.965919
-70.122162
-70.122162
-70.434647
-70.747131
-69.965919
-69.965919
-70.122162
-70.278404
-70.590889
-70.122162
-70.278404
-70.278404
-70.278404
-70.122162
-69.653435
-70.122162
-70.122162
-69.653435
-70.278404
-70.122162
-69.965919
-69.809677
-70.122162
-70.278404
-69.809677
-70.122162
-69.653435
-69.809677
-69.653435
-69.965919
-69.965919
-69.34095
-69.965919
-70.278404
-69.809677
-69.653435
-69.965919
-69.965919
-69.965919
-69.809677
-69.965919
-69.653435
-69.34095
-69.809677
-70.122162
-69.965919
-69.809677
-69.809677
-70.122162
-70.278404
-69.809677
-69.809677
-69.653435
-69.965919
-69.809677
-69.653435
-70.278404
-69.497192
-69.653435
-69.653435
-70.434647
-69.653435
-69.809677
-69.653435
-69.653435
-69.965919
-69.653435
-69.184708
-69.497192
-69.965919
-69.497192
-69.497192
-69.497192
-69.184708
-69.497192
-69.809677
-69.34095
-69.497192
-69.497192
-69.34095
-69.653435
-69.809677
-69.653435
-69.34095
-69.653435
-69.653435
-69.184708
-68.872223
-68.872223
-69.34095
-69.809677
-69.184708
-68.715981
-69.497192
-68.872223
-68.559738
-69.965919
-69.653435
-69.184708
-68.403496
-69.184708
-69.34095
-69.184708
-68.715981
-69.497192
-69.028465
-69.34095
-69.184708
-68.872223
-68.872223
-68.715981
-68.559738
-69.184708
-69.184708
-68.872223
-69.34095
-69.965919
-69.184708
-68.403496
-69.653435
-69.184708
-69.028465
-69.34095
-69.653435
-68.872223
-69.028465
-69.497192
-69.34095
-69.653435
-69.34095
-69.497192
-68.872223
-69.497192
-69.34095
-69.34095
-69.028465
-69.34095
-69.653435
-69.809677
-69.184708
-69.184708
-69.184708
-69.497192
-69.497192
-68.872223
-69.653435
-69.184708
-68.872223
-69.653435
-69.809677
-69.653435
-69.653435
-69.184708
-69.497192
-69.34095
-69.965919
-69.497192
-69.497192
-69.184708
-69.653435
-68.872223
-69.809677
-69.809677
-69.653435
-69.497192
-69.184708
-69.653435
-69.497192
-69.653435
-69.497192
-69.497192
-69.965919
-69.653435
-69.497192
-69.653435
-69.809677
-69.965919
-69.809677
-69.497192
-69.653435
-69.809677
-69.965919
-70.278404
-69.809677
-69.653435
-69.809677
-69.965919
-70.122162
-70.122162
-69.809677
-69.809677
-69.653435
-70.122162
-70.434647
-69.809677
-69.653435
-69.809677
-69.653435
-70.122162
-69.965919
-69.965919
-69.809677
-69.809677
-69.809677
-70.122162
-69.965919
-69.965919
-69.653435
-69.653435
-69.809677
-70.122162
-69.965919
-70.278404
-69.965919
-70.122162
-70.122162
-69.965919
-69.653435
-69.965919
-69.497192
-69.653435
-69.809677
-69.965919
-69.497192
-69.965919
-69.809677
-69.809677
-69.34095
-70.278404
-69.965919
-69.184708
-69.809677
-69.965919
-69.653435
-69.809677
-69.653435
-69.809677
-69.497192
-69.809677
-69.497192
-69.965919
-69.653435
-70.278404
-69.653435
-69.497192
-69.653435
-69.965919
-69.809677
-69.028465
-69.653435
-69.809677
-69.34095
-69.34095
-69.34095
-69.497192
-69.653435
-69.184708
-69.028465
-69.653435
-69.184708
-69.497192
-69.34095
-69.653435
-69.653435
-69.184708
-69.184708
-69.653435
-69.653435
-69.028465
-68.872223
-68.872223
-69.653435
-69.34095
-69.184708
-69.028465
-68.559738
-69.34095
-69.184708
-68.715981
-68.872223
-68.559738
-69.184708
-69.028465
-69.184708
-68.559738
-69.184708
-68.872223
-68.872223
-69.028465
-68.872223
-68.715981
-68.872223
-68.872223
-69.028465
-68.559738
-69.184708
-68.403496
-68.403496
-68.715981
-68.247253
-68.872223
-69.184708
-68.403496
-69.028465
-69.34095
-69.184708
-68.559738
-68.247253
-67.934769
-68.715981
-68.872223
-68.247253
-68.091011
-69.34095
-69.028465
-68.872223
-68.247253
-69.653435
-69.184708
-68.715981
-68.872223
-69.34095
-68.247253
-68.403496
-68.559738
-68.872223
-68.715981
-68.715981
-69.34095
-69.028465
-68.559738
-69.184708
-69.028465
-68.715981
-68.872223
-69.653435
-68.872223
-68.715981
-68.715981
-68.559738
-68.715981
-68.872223
-69.34095
-68.715981
-69.184708
-68.247253
-68.872223
-68.715981
-69.34095
-69.184708
-69.184708
-68.872223
-68.872223
-69.028465
-69.34095
-69.34095
-69.028465
-68.872223
-69.497192
-69.184708
-69.184708
-69.028465
-69.028465
-69.653435
-68.872223
-68.872223
-69.184708
-69.34095
-69.34095
-68.872223
-68.872223
-69.809677
-69.653435
-69.184708
-69.184708
-69.34095
-69.497192
-69.184708
-69.184708
-69.497192
-69.497192
-69.965919
-69.653435
-69.34095
-69.653435
-69.497192
-69.809677
-69.653435
-69.809677
-69.497192
-69.34095
-69.653435
-69.497192
-69.497192
-69.497192
-69.653435
-69.653435
-69.653435
-70.122162
-69.809677
-69.497192
-69.653435
-69.497192
-69.497192
-70.278404
-69.497192
-69.497192
-69.184708
-69.809677
-69.653435
-69.653435
-69.497192
-69.653435
-69.653435
-69.965919
-69.653435
-69.497192
-69.184708
-69.653435
-69.653435
-69.497192
-69.809677
-69.34095
-69.653435
-69.34095
-70.278404
-69.497192
-69.497192
-69.653435
-69.965919
-69.497192
-69.497192
-69.965919
-69.184708
-69.653435
-69.809677
-69.497192
-69.34095
-69.497192
-69.497192
-69.653435
-69.653435
-69.809677
-69.809677
-69.497192
-69.809677
-69.653435
-69.653435
-69.497192
-69.184708
-69.809677
-69.34095
-69.184708
-69.653435
-69.653435
-69.34095
-69.184708
-69.34095
-69.809677
-69.34095
-69.497192
-69.34095
-69.497192
-69.653435
-69.34095
-69.028465
-69.34095
-69.653435
-69.653435
-69.653435
-69.653435
-69.497192
-69.653435
-69.497192
-69.497192
-69.653435
-69.653435
-69.34095
-69.184708
-69.809677
-70.122162
-69.965919
-69.653435
-69.184708
-69.653435
-69.965919
-69.965919
-69.653435
-69.497192
-69.497192
-69.809677
-70.122162
-69.34095
-69.653435
-69.184708
-69.34095
-70.122162
-69.653435
-69.965919
-69.497192
-69.184708
-69.34095
-70.122162
-69.809677
-69.184708
-69.653435
-69.965919
-69.965919
-69.653435
-69.497192
-68.872223
-69.184708
-69.965919
-69.653435
-69.653435
-69.497192
-69.809677
-69.965919
-69.965919
-69.34095
-70.278404
-69.497192
-69.965919
-69.653435
-69.965919
-70.434647
-70.122162
-70.122162
-70.278404
-70.122162
-69.497192
-69.809677
-70.122162
-70.122162
-70.122162
-70.278404
-69.809677
-69.809677
-70.122162
-70.434647
-70.122162
-70.434647
-70.434647
-70.278404
-70.434647
-70.434647
-70.122162
-70.278404
-70.278404
-69.965919
-70.278404
-70.278404
-70.122162
-70.122162
-70.278404
-70.747131
-70.434647
-70.434647
-70.747131
-70.590889
-70.434647
-70.122162
-70.903374
-70.747131
-70.590889
-70.590889
-70.590889
-70.747131
-70.747131
-70.278404
-70.434647
-70.590889
-70.903374
-70.747131
-70.434647
-70.747131
-70.278404
-71.215858
-70.903374
-70.590889
-70.590889
-70.747131
-70.903374
-70.747131
-70.903374
-70.747131
-70.903374
-70.903374
-70.903374
-70.434647
-70.590889
-70.903374
-71.215858
-70.590889
-70.747131
-70.747131
-70.747131
-71.059616
-70.903374
-71.059616
-70.590889
-70.903374
-70.903374
-71.059616
-71.215858
-70.590889
-70.590889
-70.747131
-70.747131
-70.278404
-70.747131
-70.747131
-70.747131
-70.747131
-70.434647
-70.747131
-71.059616
-70.747131
-70.747131
-70.590889
-70.903374
-70.434647
-70.278404
-70.903374
-70.590889
-70.434647
-70.434647
-70.590889
-70.278404
-70.278404
-70.590889
-70.278404
-70.278404
-70.434647
-70.903374
-70.434647
-70.122162
-70.590889
-70.278404
-70.278404
-70.590889
-70.278404
-70.590889
-69.809677
-71.059616
-70.122162
-70.122162
-70.278404
-70.278404
-70.434647
-69.809677
-70.122162
-70.122162
-70.122162
-70.278404
-70.122162
-70.278404
-70.278404
-70.278404
-70.122162
-70.434647
-70.434647
-70.122162
-70.122162
-70.122162
-70.278404
-69.965919
-69.965919
-69.965919
-70.434647
-69.653435
-69.653435
-69.965919
-69.809677
-69.965919
-69.497192
-69.497192
-69.809677
-70.122162
-69.809677
-69.653435
-69.497192
-69.497192
-69.34095
-69.34095
-69.653435
-69.497192
-69.653435
-69.965919
-69.028465
-69.653435
-69.34095
-69.34095
-69.965919
-69.184708
-69.184708
-69.184708
-69.028465
-69.184708
-69.184708
-68.559738
-69.34095
-69.184708
-69.34095
-69.34095
-69.653435
-69.028465
-69.028465
-69.34095
-69.184708
-68.715981
-69.028465
-69.497192
-69.184708
-69.34095
-69.184708
-69.184708
-69.497192
-68.872223
-68.559738
-69.497192
-69.653435
-68.403496
-69.34095
-69.028465
-69.028465
-69.028465
-69.184708
-69.184708
-69.028465
-69.184708
-68.872223
-69.34095
-69.028465
-69.497192
-69.028465
-69.028465
-69.34095
-69.184708
-69.653435
-68.247253
-69.497192
-69.184708
-69.809677
-69.184708
-69.497192
-69.809677
-69.497192
-68.559738
-69.34095
-69.184708
-69.965919
-69.497192
-69.497192
-69.184708
-69.497192
-69.184708
-69.184708
-68.872223
-69.34095
-69.497192
-69.497192
-69.653435
-69.653435
-69.34095
-69.965919
-69.34095
-69.184708
-69.497192
-69.497192
-69.653435
-69.653435
-69.497192
-69.653435
-69.965919
-69.497192
-69.653435
-69.965919
-69.809677
-69.965919
-69.653435
-69.34095
-69.653435
-70.278404
-70.122162
-69.497192
-69.809677
-69.497192
-69.809677
-69.809677
-69.653435
-69.809677
-69.809677
-69.965919
-69.965919
-69.809677
-69.653435
-69.965919
-69.965919
-70.122162
-70.122162
-69.653435
-69.809677
-69.965919
-69.965919
-70.434647
-70.122162
-70.122162
-69.965919
-69.653435
-69.809677
-70.122162
-69.965919
-69.965919
-70.122162
-69.34095
-70.122162
-70.122162
-70.122162
-69.965919
-69.965919
-69.809677
-69.965919
-69.653435
-69.809677
-70.122162
-69.653435
-69.809677
-69.965919
-69.809677
-69.184708
-69.965919
-69.965919
-69.653435
-69.965919
-69.809677
-69.809677
-69.184708
-70.278404
-69.497192
-69.184708
-69.497192
-69.653435
-69.653435
-69.184708
-69.965919
-69.34095
-69.497192
-69.34095
-69.809677
-69.965919
-69.653435
-69.809677
-69.809677
-69.653435
-69.653435
-69.184708
-69.497192
-69.653435
-69.497192
-69.653435
-69.809677
-69.653435
-69.184708
-69.653435
-69.34095
-69.653435
-69.34095
-69.184708
-69.653435
-69.497192
-68.872223
-69.184708
-69.184708
-69.184708
-69.34095
-69.184708
-69.184708
-69.184708
-69.809677
-68.715981
-68.872223
-68.872223
-69.184708
-69.34095
-69.028465
-69.028465
-68.715981
-69.497192
-69.184708
-68.872223
-68.715981
-68.872223
-68.872223
-69.028465
-68.872223
-69.028465
-68.247253
-69.028465
-68.872223
-68.247253
-68.872223
-68.715981
-68.403496
-69.028465
-69.184708
-69.184708
-69.184708
-68.247253
-68.403496
-69.34095
-68.715981
-68.091011
-68.872223
-68.872223
-69.028465
-68.715981
-69.184708
-69.34095
-69.028465
-68.872223
-69.028465
-68.559738
-68.559738
-69.34095
-68.559738
-68.559738
-69.028465
-68.715981
-69.028465
-69.184708
-69.028465
-69.028465
-68.872223
-68.559738
-68.403496
-68.715981
-68.559738
-68.872223
-68.872223
-68.091011
-68.403496
-68.559738
-69.028465
-68.715981
-68.559738
-68.872223
-68.872223
-68.559738
-68.403496
-69.028465
-68.715981
-68.403496
-68.872223
-68.715981
-68.559738
-68.559738
-67.934769
-69.028465
-68.559738
-68.403496
-68.715981
-69.028465
-68.403496
-68.715981
-68.559738
-68.715981
-69.028465
-68.247253
-68.403496
-68.872223
-69.184708
-68.715981
-68.872223
-68.559738
-69.34095
-68.715981
-68.872223
-68.559738
-68.872223
-68.559738
-68.403496
-69.028465
-68.403496
-68.872223
-68.559738
-68.872223
-68.715981
-68.872223
-68.559738
-69.028465
-69.028465
-68.559738
-68.403496
-69.028465
-69.184708
-69.028465
-68.872223
-69.028465
-69.653435
-69.34095
-69.028465
-69.028465
-68.872223
-68.403496
-69.653435
-69.34095
-69.184708
-68.715981
-69.184708
-69.34095
-69.184708
-69.34095
-69.184708
-69.184708
-69.34095
-69.028465
-69.028465
-69.497192
-69.34095
-69.184708
-69.184708
-68.872223
-69.028465
-69.184708
-68.872223
-69.184708
-69.497192
-69.184708
-69.34095
-69.184708
-69.184708
-68.715981
-69.653435
-69.34095
-69.34095
-69.184708
-69.497192
-69.34095
-69.028465
-69.497192
-69.028465
-69.184708
-69.184708
-69.34095
-68.872223
-68.715981
-69.34095
-69.497192
-68.872223
-69.653435
-69.34095
-69.34095
-68.715981
-69.34095
-69.028465
-69.028465
-68.872223
-69.184708
-69.184708
-68.872223
-68.872223
-69.34095
-69.184708
-68.872223
-69.34095
-69.028465
-69.497192
-68.559738
-68.872223
-68.872223
-69.34095
-69.184708
-68.559738
-68.872223
-69.028465
-69.028465
-68.715981
-68.872223
-69.028465
-68.715981
-68.403496
-68.715981
-68.403496
-68.559738
-68.247253
-68.559738
-68.559738
-68.715981
-68.559738
-68.403496
-68.559738
-68.403496
-68.247253
-68.403496
-68.559738
-68.715981
-68.715981
-68.403496
-68.715981
-68.403496
-68.403496
-68.559738
-68.247253
-68.403496
-68.559738
-68.559738
-68.715981
-68.559738
-68.247253
-68.247253
-68.247253
-68.403496
-68.247253
-67.778526
-67.778526
-68.247253
-68.403496
-69.028465
-69.028465
-68.715981
-68.403496
-68.403496
-69.028465
-67.622284
-67.778526
-68.403496
-68.403496
-68.091011
-68.247253
-68.403496
-68.403496
-68.403496
-68.091011
-68.247253
-68.091011
-68.403496
-68.715981
-67.934769
-68.247253
-68.403496
-68.715981
-68.715981
-68.715981
-68.715981
-68.559738
-68.247253
-68.715981
-68.403496
-68.715981
-68.403496
-68.715981
-68.872223
-69.028465
-68.715981
-68.872223
-68.872223
-68.403496
-68.559738
-69.184708
-69.028465
-68.559738
-68.559738
-68.872223
-68.559738
-68.872223
-68.559738
-68.559738
-68.872223
-68.559738
-68.872223
-69.028465
-69.028465
-68.715981
-68.715981
-69.028465
-68.872223
-68.715981
-68.715981
-68.872223
-68.872223
-69.653435
-69.184708
-68.715981
-69.028465
-69.028465
-68.715981
-68.715981
-68.872223
-68.872223
-68.872223
-69.028465
-68.872223
-68.715981
-69.028465
-69.184708
-69.028465
-68.715981
-68.872223
-69.184708
-69.184708
-69.184708
-68.559738
-68.715981
-69.184708
-69.028465
-69.34095
-68.872223
-68.559738
-68.715981
-69.028465
-68.872223
-68.872223
-68.872223
-68.715981
-69.028465
-68.715981
-69.028465
-69.497192
-68.872223
-68.872223
-69.184708
-69.028465
-69.34095
-69.028465
-69.184708
-69.028465
-69.028465
-68.872223
-68.403496
-68.872223
-69.028465
-68.872223
-69.184708
-69.34095
-69.028465
-69.028465
-69.184708
-69.028465
-68.872223
-68.559738
-69.184708
-69.34095
-68.715981
-69.34095
-69.34095
-68.872223
-68.872223
-68.872223
-68.872223
-68.247253
-69.028465
-68.559738
-68.872223
-68.872223
-69.497192
-68.715981
-68.872223
-68.872223
-69.184708
-68.872223
-69.184708
-68.872223
-68.872223
-68.872223
-69.028465
-69.028465
-69.184708
-68.872223
-68.715981
-69.028465
-68.872223
-68.715981
-68.715981
-69.028465
-68.872223
-69.028465
-68.715981
-68.872223
-69.34095
-68.559738
-68.247253
-68.872223
-68.715981
-68.715981
-68.872223
-68.559738
-68.247253
-68.715981
-68.715981
-68.715981
-68.403496
-68.559738
-68.715981
-68.403496
-68.247253
-68.091011
-68.559738
-68.559738
-68.403496
-68.403496
-68.403496
-68.247253
-68.403496
-69.028465
-68.403496
-68.247253
-67.622284
-69.028465
-68.403496
-68.559738
-68.247253
-68.091011
-67.934769
-68.872223
-68.715981
-67.622284
-68.247253
-68.403496
-68.403496
-68.559738
-67.934769
-68.091011
-68.091011
-67.778526
-68.247253
-68.403496
-68.091011
-67.153557
-68.403496
-68.715981
-67.466042
-68.715981
-67.622284
-68.247253
-67.934769
-68.403496
-68.403496
-68.403496
-67.622284
-68.715981
-68.247253
-67.466042
-68.247253
-68.247253
-68.247253
-68.247253
-68.091011
-68.403496
-67.622284
-68.715981
-67.934769
-68.091011
-68.559738
-68.247253
-68.247253
-68.403496
-68.247253
-69.028465
-68.403496
-68.559738
-68.091011
-67.934769
-68.247253
-68.091011
-68.715981
-68.403496
-68.247253
-68.403496
-68.559738
-69.028465
-68.559738
-68.403496
-68.403496
-69.028465
-68.403496
-68.559738
-68.403496
-68.403496
-68.559738
-68.559738
-68.715981
-68.872223
-68.559738
-68.403496
-68.872223
-68.872223
-68.559738
-68.559738
-68.559738
-68.559738
-69.34095
-69.184708
-68.715981
-68.872223
-68.403496
-69.184708
-68.872223
-69.028465
-68.715981
-69.028465
-69.184708
-69.34095
-69.028465
-68.872223
-68.559738
-69.028465
-69.184708
-69.028465
-68.872223
-69.028465
-68.715981
-68.715981
-69.653435
-69.028465
-68.872223
-69.028465
-68.872223
-69.184708
-69.184708
-68.872223
-69.184708
-68.872223
-68.715981
-69.028465
-69.34095
-69.028465
-68.872223
-69.184708
-69.653435
-68.872223
-69.028465
-69.028465
-69.184708
-68.872223
-68.872223
-69.34095
-69.497192
-68.715981
-69.184708
-69.184708
-69.028465
-69.34095
-69.184708
-68.872223
-68.559738
-69.34095
-69.184708
-69.028465
-69.028465
-69.34095
-68.559738
-69.028465
-69.184708
-69.184708
-68.872223
-69.184708
-69.184708
-68.872223
-68.715981
-69.028465
-68.872223
-68.715981
-68.403496
-68.715981
-68.715981
-68.715981
-68.715981
-69.028465
-69.028465
-68.559738
-68.403496
-68.247253
-68.559738
-68.559738
-68.403496
-68.403496
-68.872223
-68.403496
-68.403496
-68.247253
-68.715981
-68.715981
-68.559738
-68.091011
-68.559738
-68.403496
-67.934769
-67.934769
-68.247253
-68.247253
-68.403496
-68.091011
-68.247253
-68.247253
-68.247253
-67.934769
-68.403496
-67.934769
-68.247253
-68.559738
-68.247253
-68.247253
-67.934769
-67.778526
-67.622284
-68.247253
-68.559738
-68.403496
-68.403496
-68.403496
-67.934769
-68.559738
-68.559738
-68.247253
-68.403496
-68.091011
-68.247253
-69.028465
-67.622284
-67.622284
-68.091011
-68.559738
-68.715981
-68.403496
-68.403496
-68.247253
-68.559738
-68.403496
-68.247253
-67.622284
-68.559738
-68.715981
-67.934769
-68.247253
-68.403496
-68.559738
-67.778526
-67.934769
-68.559738
-68.091011
-68.247253
-69.028465
-68.872223
-68.715981
-68.872223
-68.403496
-68.715981
-68.247253
-68.872223
-69.028465
-68.091011
-68.872223
-68.403496
-68.715981
-68.872223
-68.559738
-69.497192
-69.028465
-69.028465
-68.872223
-69.028465
-69.184708
-69.028465
-69.028465
-69.34095
-69.028465
-69.184708
-69.34095
-68.872223
-69.497192
-68.559738
-69.34095
-69.653435
-69.184708
-69.184708
-69.028465
-69.497192
-69.184708
-69.184708
-69.184708
-69.653435
-69.34095
-69.184708
-69.184708
-69.497192
-69.653435
-69.653435
-69.184708
-69.34095
-69.809677
-69.184708
-69.653435
-69.34095
-69.653435
-69.653435
-69.653435
-69.809677
-69.497192
-69.497192
-69.184708
-69.653435
-69.653435
-69.34095
-69.184708
-69.809677
-69.809677
-69.653435
-69.653435
-69.34095
-69.497192
-70.278404
-69.809677
-69.809677
-69.653435
-69.653435
-69.653435
-69.497192
-69.497192
-69.653435
-69.653435
-69.34095
-69.653435
-69.653435
-69.809677
-69.809677
-69.965919
-69.809677
-69.497192
-69.965919
-69.497192
-69.653435
-69.809677
-69.965919
-69.809677
-69.809677
-69.965919
-69.653435
-69.809677
-69.965919
-69.965919
-69.497192
-69.653435
-70.122162
-70.122162
-69.653435
-69.653435
-69.653435
-69.497192
-69.34095
-69.497192
-69.497192
-69.184708
-69.497192
-69.34095
-69.34095
-69.497192
-69.809677
-69.653435
-69.653435
-69.653435
-69.497192
-69.653435
-69.497192
-69.34095
-69.653435
-69.497192
-69.34095
-69.34095
-69.34095
-69.34095
-69.028465
-69.184708
-69.653435
-69.184708
-69.184708
-69.497192
-69.34095
-69.184708
-68.872223
-69.184708
-69.184708
-69.184708
-69.34095
-69.028465
-69.34095
-69.653435
-68.872223
-68.559738
-69.028465
-69.028465
-69.028465
-68.872223
-69.028465
-69.028465
-69.184708
-68.715981
-68.715981
-68.559738
-69.34095
-68.872223
-69.028465
-69.028465
-68.715981
-68.559738
-68.872223
-68.559738
-68.247253
-68.247253
-68.559738
-68.559738
-68.247253
-69.028465
-68.715981
-67.622284
-67.622284
-68.559738
-68.559738
-67.466042
-68.091011
-68.091011
-67.153557
-68.091011
-68.559738
-68.247253
-67.622284
-67.309799
-67.309799
-67.466042
-68.091011
-67.778526
-67.622284
-67.778526
-67.466042
-67.466042
-67.778526
-67.309799
-67.934769
-67.309799
-67.622284
-67.153557
-67.466042
-66.841072
-67.153557
-67.466042
-66.997314
-67.153557
-67.934769
-67.153557
-67.153557
-66.997314
-67.153557
-67.778526
-67.153557
-67.466042
-67.153557
-67.309799
-67.309799
-67.622284
-67.622284
-67.309799
-67.153557
-67.309799
-67.778526
-67.466042
-67.622284
-67.309799
-67.466042
-67.466042
-67.778526
-67.153557
-67.466042
-67.309799
-67.153557
-67.153557
-66.997314
-67.309799
-67.309799
-67.466042
-67.309799
-67.153557
-67.622284
-67.309799
-67.309799
-67.309799
-67.622284
-67.466042
-67.153557
-67.309799
-67.309799
-67.309799
-67.466042
-67.309799
-67.466042
-67.466042
-67.778526
-67.778526
-67.309799
-67.622284
-67.622284
-68.091011
-67.153557
-67.309799
-67.622284
-67.622284
-67.622284
-67.622284
-67.622284
-67.778526
-67.778526
-67.778526
-68.247253
-67.622284
-67.622284
-67.934769
-67.778526
-67.934769
-67.934769
-68.091011
-68.091011
-67.778526
-67.309799
-67.778526
-68.091011
-67.934769
-68.091011
-67.622284
-68.403496
-68.247253
-68.091011
-68.091011
-68.091011
-67.778526
-68.247253
-67.778526
-67.778526
-67.934769
-68.247253
-67.778526
-67.778526
-67.934769
-67.778526
-67.622284
-68.403496
-68.091011
-68.091011
-67.778526
-68.403496
-67.622284
-67.622284
-68.247253
-67.622284
-67.778526
-67.934769
-67.934769
-67.622284
-67.622284
-67.622284
-67.934769
-67.622284
-67.466042
-67.622284
-67.466042
-67.622284
-67.778526
-67.934769
-68.091011
-67.466042
-67.309799
-67.778526
-67.622284
-67.466042
-67.622284
-67.466042
-67.778526
-67.622284
-67.466042
-67.934769
-67.309799
-67.309799
-67.153557
-67.466042
-67.309799
-67.622284
-67.309799
-67.309799
-67.466042
-67.309799
-67.466042
-67.622284
-67.778526
-67.466042
-67.622284
-67.153557
-67.466042
-67.466042
-67.622284
-67.153557
-67.466042
-66.997314
-67.778526
-67.466042
-67.778526
-67.153557
-66.997314
-67.466042
-67.466042
-67.153557
-67.153557
-66.997314
-67.622284
-67.622284
-67.309799
-67.153557
-66.841072
-67.309799
-67.466042
-67.309799
-67.153557
-67.153557
-67.466042
-67.466042
-66.997314
-67.153557
-67.466042
-67.153557
-66.528587
-66.528587
-66.997314
-67.778526
-67.622284
-67.153557
-66.997314
-66.68483
-66.68483
-67.309799
-67.622284
-66.68483
-67.309799
-67.466042
-66.68483
-67.309799
-66.997314
-66.997314
-67.153557
-66.841072
-66.997314
-67.934769
-67.309799
-67.309799
-66.841072
-67.466042
-67.309799
-67.153557
-67.778526
-67.309799
-67.778526
-67.309799
-66.997314
-67.309799
-66.841072
-67.153557
-67.934769
-67.466042
-67.466042
-67.778526
-67.309799
-68.091011
-67.778526
-67.153557
-67.622284
-68.091011
-67.153557
-67.309799
-68.247253
-67.934769
-67.622284
-67.309799
-67.622284
-67.622284
-68.091011
-67.622284
-68.091011
-68.091011
-68.091011
-67.778526
-67.622284
-68.247253
-68.091011
-68.091011
-67.778526
-68.091011
-68.559738
-68.091011
-68.091011
-68.091011
-67.934769
-68.247253
-68.559738
-68.247253
-68.247253
-68.247253
-68.559738
-68.715981
-68.403496
-68.091011
-68.403496
-68.872223
-68.872223
-68.247253
-68.403496
-68.559738
-68.872223
-68.872223
-68.559738
-68.559738
-68.715981
-68.559738
-69.028465
-69.028465
-68.559738
-68.715981
-68.715981
-69.028465
-69.028465
-69.028465
-69.028465
-68.715981
-68.872223
-69.028465
-69.028465
-69.184708
-68.872223
-68.715981
-68.559738
-69.028465
-69.184708
-69.028465
-68.715981
-69.34095
-69.184708
-69.028465
-69.184708
-68.872223
-68.559738
-69.028465
-69.34095
-68.715981
-68.559738
-69.028465
-68.715981
-68.559738
-68.872223
-68.872223
-68.403496
-68.403496
-68.715981
-68.247253
-68.872223
-68.872223
-68.872223
-68.247253
-68.247253
-68.715981
-69.028465
-68.559738
-69.028465
-68.403496
-69.184708
-68.715981
-68.559738
-68.872223
-68.403496
-68.559738
-68.403496
-68.715981
-68.559738
-68.403496
-68.559738
-69.34095
-68.559738
-68.559738
-68.559738
-68.715981
-68.715981
-68.715981
-69.028465
-69.184708
-69.028465
-68.559738
-68.247253
-68.715981
-68.715981
-68.715981
-69.028465
-68.403496
-68.247253
-68.872223
-69.028465
-68.559738
-67.934769
-68.715981
-68.403496
-68.715981
-68.559738
-68.247253
-68.247253
-68.872223
-68.559738
-68.403496
-68.091011
-68.091011
-68.247253
-69.028465
-68.403496
-68.559738
-68.559738
-68.559738
-69.028465
-68.559738
-68.247253
-68.403496
-68.559738
-68.403496
-68.559738
-68.715981
-68.247253
-67.778526
-68.403496
-69.028465
-68.715981
-69.028465
-68.715981
-68.559738
-68.559738
-68.715981
-68.872223
-68.559738
-67.778526
-68.403496
-69.184708
-67.622284
-68.247253
-68.247253
-69.34095
-67.778526
-67.778526
-69.028465
-67.934769
-68.403496
-68.872223
-69.028465
-68.559738
-68.559738
-68.872223
-69.028465
-68.247253
-69.028465
-68.403496
-68.559738
-68.403496
-69.184708
-68.715981
-68.715981
-68.247253
-69.028465
-69.34095
-68.247253
-68.715981
-69.34095
-68.559738
-68.715981
-68.872223
-69.34095
-68.872223
-68.559738
-69.34095
-68.872223
-69.184708
-68.559738
-69.184708
-68.872223
-69.34095
-69.184708
-69.184708
-69.497192
-69.028465
-68.872223
-69.497192
-69.184708
-69.184708
-69.028465
-69.028465
-69.497192
-69.653435
-69.34095
-68.715981
-69.497192
-69.653435
-69.653435
-69.497192
-69.184708
-69.497192
-69.809677
-69.965919
-69.34095
-69.497192
-69.497192
-69.809677
-69.809677
-69.653435
-69.653435
-69.34095
-69.965919
-69.809677
-69.809677
-69.653435
-69.653435
-69.809677
-69.965919
-69.965919
-69.809677
-69.653435
-69.653435
-69.184708
-70.122162
-70.434647
-69.965919
-69.809677
-69.497192
-70.122162
-69.653435
-70.278404
-69.965919
-70.122162
-69.809677
-69.497192
-70.278404
-69.809677
-69.653435
-69.809677
-70.278404
-69.965919
-69.653435
-70.122162
-69.653435
-69.653435
-69.653435
-70.278404
-69.965919
-69.653435
-70.122162
-69.653435
-69.653435
-70.122162
-69.653435
-70.122162
-69.653435
-69.809677
-69.653435
-69.653435
-69.809677
-69.497192
-69.653435
-69.184708
-69.653435
-69.653435
-69.653435
-69.653435
-69.809677
-69.653435
-69.497192
-69.497192
-69.653435
-69.184708
-69.028465
-69.497192
-69.34095
-69.653435
-68.872223
-69.653435
-69.653435
-68.872223
-69.028465
-69.34095
-69.34095
-69.34095
-69.184708
-69.34095
-69.34095
-69.653435
-69.184708
-68.872223
-68.872223
-69.184708
-69.184708
-68.872223
-68.559738
-68.872223
-69.184708
-68.872223
-68.872223
-68.559738
-69.184708
-69.184708
-68.872223
-68.872223
-68.872223
-68.715981
-69.653435
-68.403496
-68.403496
-69.028465
-68.559738
-69.028465
-68.559738
-68.559738
-68.559738
-68.559738
-68.715981
-68.559738
-68.559738
-68.403496
-68.559738
-68.715981
-68.559738
-68.247253
-69.653435
-68.403496
-67.622284
-68.247253
-69.028465
-69.184708
-68.559738
-68.559738
-68.247253
-68.403496
-68.872223
-68.872223
-69.028465
-68.403496
-68.247253
-69.028465
-68.559738
-67.778526
-68.872223
-68.247253
-68.872223
-69.028465
-69.184708
-68.559738
-68.872223
-68.403496
-69.028465
-69.028465
-68.872223
-68.872223
-68.247253
-69.028465
-68.715981
-68.872223
-69.028465
-68.872223
-69.497192
-68.559738
-68.715981
-69.184708
-68.872223
-68.715981
-69.028465
-69.184708
-69.184708
-69.184708
-69.184708
-69.497192
-69.184708
-69.028465
-69.653435
-69.653435
-69.184708
-69.028465
-69.34095
-69.809677
-69.34095
-69.653435
-69.34095
-69.653435
-69.653435
-69.34095
-69.184708
-69.809677
-69.34095
-69.497192
-69.34095
-69.184708
-69.809677
-69.653435
-69.184708
-69.653435
-69.653435
-69.653435
-69.653435
-69.653435
-69.497192
-69.653435
-69.809677
-69.653435
-69.809677
-69.497192
-69.809677
-70.122162
-69.809677
-69.809677
-69.653435
-69.653435
-70.278404
-70.278404
-69.809677
-69.653435
-69.497192
-69.965919
-69.965919
-70.122162
-69.965919
-70.122162
-69.653435
-70.122162
-69.965919
-70.122162
-69.965919
-69.653435
-69.965919
-69.965919
-70.122162
-70.122162
-69.965919
-70.278404
-69.497192
-69.809677
-69.809677
-69.809677
-69.653435
-70.278404
-70.278404
-69.965919
-70.122162
-70.278404
-70.278404
-69.809677
-69.965919
-69.809677
-70.278404
-69.965919
-70.122162
-69.653435
-69.809677
-69.965919
-69.653435
-70.122162
-69.653435
-70.278404
-69.809677
-69.809677
-69.965919
-69.497192
-69.653435
-69.653435
-69.965919
-69.653435
-69.34095
-69.497192
-69.965919
-69.497192
-69.653435
-69.497192
-69.809677
-69.653435
-69.497192
-69.809677
-70.122162
-69.497192
-69.809677
-69.809677
-70.278404
-69.653435
-69.653435
-69.497192
-69.809677
-69.965919
-69.809677
-69.809677
-69.653435
-70.278404
-69.653435
-69.34095
-69.653435
-70.122162
-69.497192
-69.497192
-69.34095
-69.653435
-69.653435
-69.653435
-69.184708
-69.34095
-69.965919
-69.653435
-69.497192
-69.34095
-69.34095
-69.653435
-69.653435
-69.653435
-69.184708
-69.34095
-69.497192
-69.653435
-69.34095
-69.497192
-69.028465
-69.653435
-69.653435
-69.184708
-68.872223
-69.497192
-69.184708
-68.872223
-69.028465
-69.497192
-69.34095
-68.872223
-68.715981
-69.809677
-69.809677
-69.34095
-68.715981
-68.715981
-68.403496
-69.028465
-68.715981
-68.715981
-68.872223
-69.184708
-70.278404
-68.872223
-68.715981
-69.653435
-69.028465
-69.184708
-68.559738
-69.809677
-69.184708
-69.34095
-69.653435
-69.028465
-69.028465
-68.872223
-69.653435
-68.872223
-69.028465
-69.184708
-69.184708
-69.028465
-69.028465
-69.34095
-69.497192
-69.028465
-69.34095
-69.497192
-69.653435
-68.872223
-69.653435
-69.653435
-69.028465
-69.34095
-69.184708
-69.34095
-69.497192
-69.34095
-69.184708
-69.34095
-69.184708
-68.872223
-69.34095
-69.653435
-68.872223
-68.872223
-69.34095
-69.653435
-69.184708
-68.872223
-69.34095
-69.497192
-68.872223
-69.34095
-69.34095
-69.184708
-69.184708
-69.028465
-69.184708
-69.653435
-69.497192
-69.34095
-69.34095
-68.872223
-69.809677
-69.497192
-69.028465
-69.34095
-69.497192
-69.809677
-69.497192
-69.497192
-69.34095
-69.028465
-70.122162
-69.653435
-69.809677
-69.34095
-69.653435
-69.809677
-70.122162
-70.122162
-70.278404
-69.653435
-69.653435
-70.278404
-70.590889
-69.653435
-69.653435
-69.809677
-69.809677
-69.809677
-69.965919
-70.122162
-69.809677
-69.653435
-69.653435
-69.965919
-70.122162
-69.653435
-69.653435
-69.809677
-69.809677
-69.809677
-69.497192
-69.653435
-70.434647
-70.122162
-69.497192
-70.278404
-70.122162
-69.653435
-69.809677
-70.122162
-69.653435
-69.653435
-70.122162
-69.965919
-69.653435
-70.278404
-69.809677
-69.653435
-69.653435
-70.122162
-69.965919
-69.965919
-69.809677
-69.653435
-69.497192
-69.653435
-69.965919
-69.653435
-69.653435
-69.34095
-70.278404
-69.497192
-69.653435
-69.653435
-69.965919
-69.497192
-69.965919
-69.653435
-69.497192
-69.497192
-69.653435
-69.965919
-69.497192
-69.184708
-69.184708
-69.653435
-69.965919
-69.497192
-69.184708
-69.34095
-69.184708
-69.653435
-69.34095
-69.34095
-69.184708
-69.809677
-69.34095
-69.34095
-69.34095
-69.184708
-69.34095
-69.653435
-69.184708
-69.184708
-69.497192
-69.34095
-69.34095
-68.872223
-69.028465
-69.34095
-69.497192
-69.34095
-69.028465
-69.34095
-68.872223
-69.34095
-69.184708
-68.872223
-69.028465
-69.028465
-69.184708
-68.872223
-69.809677
-69.34095
-69.497192
-69.34095
-69.653435
-69.028465
-68.872223
-69.184708
-68.872223
-69.028465
-68.715981
-69.497192
-69.653435
-69.653435
-69.184708
-69.184708
-69.497192
-69.028465
-68.403496
-69.028465
-69.497192
-68.559738
-69.184708
-69.34095
-69.653435
-69.028465
-69.34095
-69.653435
-69.184708
-69.184708
-68.872223
-69.497192
-69.028465
-68.247253
-69.028465
-69.184708
-68.872223
-69.34095
-69.34095
-69.653435
-69.34095
-69.497192
-69.653435
-69.653435
-69.653435
-70.122162
-69.653435
-68.872223
-69.497192
-69.34095
-69.184708
-69.497192
-69.653435
-70.278404
-69.497192
-69.653435
-69.965919
-69.809677
-69.965919
-69.653435
-70.122162
-69.809677
-69.809677
-69.497192
-69.809677
-70.122162
-69.965919
-69.965919
-69.809677
-70.278404
-70.278404
-69.809677
-70.122162
-70.122162
-70.434647
-70.278404
-70.122162
-69.965919
-70.747131
-70.122162
-70.278404
-70.278404
-70.590889
-70.747131
-70.278404
-70.590889
-70.122162
-70.122162
-71.059616
-70.434647
-70.747131
-70.122162
-71.059616
-70.747131
-70.747131
-70.903374
-70.747131
-70.122162
-70.590889
-71.528343
-70.747131
-70.434647
-70.747131
-70.434647
-70.747131
-70.903374
-70.903374
-70.590889
-70.590889
-70.434647
-70.747131
-70.747131
-71.528343
-71.059616
-70.747131
-70.590889
-71.215858
-71.059616
-70.903374
-70.747131
-70.278404
-71.372101
-70.903374
-70.903374
-70.747131
-70.903374
-70.903374
-70.747131
-71.528343
-70.590889
-70.903374
-71.372101
-71.215858
-70.903374
-70.747131
-71.528343
-70.747131
-70.903374
-71.372101
-70.903374
-70.903374
-71.215858
-71.215858
-70.903374
-70.434647
-70.903374
-71.059616
-70.903374
-70.903374
-70.747131
-70.903374
-70.278404
-70.122162
-70.590889
-70.590889
-70.434647
-69.965919
-70.747131
-71.059616
-70.278404
-70.278404
-70.590889
-70.590889
-70.434647
-70.278404
-70.122162
-71.059616
-70.122162
-70.590889
-69.965919
-70.590889
-70.122162
-70.122162
-70.122162
-70.122162
-70.434647
-70.278404
-70.122162
-70.278404
-70.122162
-70.278404
-69.965919
-70.122162
-70.122162
-70.122162
-70.278404
-69.809677
-69.809677
-69.809677
-69.965919
-69.653435
-69.809677
-70.122162
-69.809677
-69.497192
-69.809677
-69.965919
-69.497192
-69.809677
-68.872223
-69.184708
-69.653435
-69.653435
-69.809677
-69.809677
-69.497192
-69.809677
-69.809677
-69.497192
-69.653435
-69.653435
-69.028465
-69.34095
-69.497192
-69.653435
-69.965919
-69.809677
-69.965919
-69.653435
-69.497192
-69.34095
-68.559738
-69.653435
-69.653435
-68.872223
-69.653435
-69.653435
-70.278404
-68.872223
-69.809677
-69.497192
-69.653435
-69.34095
-69.965919
-69.497192
-69.497192
-69.497192
-69.34095
-69.809677
-69.184708
-69.497192
-70.122162
-69.028465
-69.653435
-69.653435
-69.965919
-69.965919
-69.028465
-69.653435
-69.34095
-69.653435
-69.653435
-70.278404
-69.809677
-69.809677
-69.34095
-70.122162
-69.34095
-69.184708
-69.497192
-69.497192
-69.653435
-69.497192
-69.34095
-69.965919
-69.809677
-69.497192
-69.34095
-69.653435
-69.809677
-69.653435
-69.497192
-69.184708
-69.653435
-69.965919
-69.184708
-69.497192
-69.184708
-69.809677
-69.653435
-69.653435
-69.809677
-69.809677
-69.809677
-69.34095
-69.497192
-69.34095
-69.34095
-69.653435
-69.809677
-69.34095
-69.34095
-69.497192
-69.809677
-69.34095
-69.34095
-69.34095
-69.653435
-69.965919
-69.497192
-69.184708
-69.653435
-69.028465
-69.653435
-69.809677
-69.653435
-69.34095
-69.497192
-69.497192
-69.497192
-69.653435
-69.497192
-69.34095
-69.497192
-69.028465
-69.184708
-69.497192
-69.809677
-69.653435
-69.184708
-69.34095
-69.34095
-69.965919
-69.809677
-69.184708
-69.653435
-69.34095
-68.872223
-69.653435
-69.653435
-69.34095
-68.715981
-69.34095
-68.872223
-69.028465
-69.653435
-69.028465
-69.184708
-68.872223
-69.653435
-69.184708
-68.872223
-69.34095
-69.653435
-68.872223
-68.872223
-69.184708
-69.028465
-68.872223
-68.715981
-69.028465
-69.028465
-68.715981
-69.184708
-69.028465
-68.715981
-69.184708
-69.028465
-68.872223
-68.872223
-68.715981
-68.715981
-69.34095
-68.715981
-69.028465
-68.403496
-69.184708
-68.872223
-68.872223
-68.872223
-69.028465
-69.497192
-68.872223
-68.872223
-69.028465
-69.028465
-69.184708
-68.872223
-68.247253
-69.028465
-68.872223
-68.559738
-69.028465
-69.028465
-69.34095
-68.872223
-69.028465
-68.872223
-68.715981
-69.028465
-68.872223
-68.872223
-68.559738
-68.715981
-68.715981
-69.028465
-68.715981
-69.028465
-68.247253
-68.403496
-69.028465
-69.028465
-68.715981
-68.559738
-68.247253
-68.872223
-68.247253
-68.403496
-67.934769
-68.247253
-68.403496
-68.403496
-68.872223
-69.184708
-68.247253
-68.715981
-67.934769
-68.091011
-68.247253
-68.403496
-68.559738
-68.247253
-68.247253
-69.028465
-68.403496
-67.934769
-68.559738
-69.34095
-68.247253
-68.559738
-68.403496
-68.715981
-68.403496
-69.028465
-68.715981
-68.091011
-69.028465
-69.184708
-68.403496
-68.403496
-68.091011
-68.559738
-68.559738
-68.559738
-68.715981
-68.403496
-68.715981
-68.559738
-68.559738
-68.715981
-68.559738
-68.403496
-69.497192
-69.028465
-68.403496
-68.872223
-69.028465
-68.715981
-68.715981
-69.34095
-68.559738
-68.559738
-68.091011
-68.872223
-68.872223
-68.872223
-68.559738
-68.559738
-68.715981
-68.872223
-68.559738
-68.715981
-69.028465
-68.715981
-68.872223
-68.715981
-68.247253
-69.028465
-68.872223
-68.872223
-68.559738
-68.715981
-68.872223
-68.559738
-69.028465
-68.403496
-68.715981
-68.872223
-68.403496
-68.247253
-68.403496
-68.247253
-68.559738
-68.403496
-68.403496
-68.247253
-67.934769
-68.403496
-68.403496
-68.091011
-68.091011
-67.622284
-68.247253
-68.247253
-68.247253
-68.091011
-67.622284
-68.247253
-68.091011
-68.403496
-68.091011
-67.622284
-67.778526
-67.622284
-68.247253
-67.778526
-68.091011
-67.778526
-68.091011
-67.153557
-67.466042
-68.091011
-67.622284
-67.309799
-67.466042
-67.153557
-67.778526
-67.466042
-66.997314
-67.466042
-66.997314
-66.997314
-67.153557
-67.466042
-66.841072
-67.309799
-67.153557
-67.153557
-66.841072
-66.68483
-66.841072
-66.841072
-66.997314
-66.997314
-66.372345
-66.68483
-66.372345
-67.466042
-66.528587
-66.528587
-66.528587
-66.216103
-66.216103
-66.216103
-66.68483
-66.216103
-66.372345
-66.68483
-66.372345
-66.05986
-66.216103
-66.528587
-66.05986
-66.216103
-65.747375
-66.372345
-66.372345
-65.903618
-65.747375
-66.05986
-66.216103
-66.216103
-65.747375
-65.747375
-66.528587
-65.278648
-65.747375
-65.903618
-65.747375
-66.216103
-65.434891
-65.434891
-65.591133
-65.903618
-65.122406
-64.966164
-65.122406
-65.434891
-65.278648
-65.122406
-65.278648
-65.122406
-65.122406
-65.591133
-64.966164
-64.497437
-64.497437
-64.809921
-65.278648
-64.809921
-64.653679
-64.653679
-64.497437
-64.966164
-65.278648
-64.653679
-64.653679
-64.497437
-64.184952
-64.184952
-64.184952
-64.341194
-64.653679
-64.497437
-63.559982
-64.809921
-65.122406
-64.497437
-63.559982
-63.716225
-64.028709
-64.184952
-64.184952
-63.716225
-63.559982
-63.872467
-64.809921
-64.809921
-63.247498
-64.341194
-64.653679
-64.028709
-64.497437
-64.184952
-64.028709
-64.341194
-64.184952
-64.184952
-64.653679
-63.559982
-64.341194
-64.341194
-63.872467
-64.341194
-64.809921
-64.341194
-63.872467
-64.809921
-64.184952
-64.028709
-63.872467
-64.653679
-64.497437
-64.184952
-64.341194
-64.341194
-64.497437
-64.497437
-64.184952
-64.653679
-64.341194
-64.184952
-64.341194
-63.872467
-64.341194
-64.184952
-64.184952
-64.653679
-64.497437
-64.184952
-64.341194
-64.966164
-64.341194
-64.341194
-64.653679
-64.184952
-64.497437
-64.184952
-64.184952
-64.497437
-64.653679
-63.872467
-64.341194
-64.341194
-64.497437
-64.966164
-64.497437
-64.028709
-64.497437
-64.497437
-64.341194
-64.497437
-64.497437
-64.497437
-64.653679
-65.122406
-64.653679
-64.809921
-64.653679
-64.966164
-65.122406
-64.966164
-65.278648
-64.653679
-65.122406
-65.122406
-64.966164
-65.122406
-65.122406
-64.966164
-65.278648
-65.747375
-65.122406
-64.966164
-65.122406
-65.434891
-65.434891
-65.591133
-65.591133
-65.903618
-65.434891
-65.278648
-65.903618
-66.05986
-65.591133
-65.903618
-65.591133
-65.903618
-65.903618
-65.747375
-65.903618
-66.216103
-65.747375
-66.216103
-66.216103
-66.216103
-65.747375
-66.05986
-66.216103
-66.216103
-66.05986
-66.216103
-66.05986
-66.05986
-65.747375
-66.05986
-65.903618
-66.216103
-66.216103
-66.372345
-65.903618
-65.903618
-66.841072
-66.05986
-66.372345
-66.216103
-66.841072
-66.216103
-66.216103
-66.68483
-66.528587
-66.05986
-66.841072
-66.372345
-66.528587
-66.528587
-66.528587
-66.841072
-66.05986
-66.372345
-66.841072
-66.68483
-66.68483
-66.528587
-66.216103
-66.997314
-66.841072
-66.528587
-66.528587
-66.997314
-66.841072
-66.528587
-66.68483
-66.68483
-66.68483
-66.841072
-66.68483
-66.68483
-66.68483
-66.997314
-67.309799
-66.997314
-66.68483
-67.309799
-67.466042
-66.997314
-66.997314
-66.68483
-66.997314
-67.466042
-67.153557
-66.997314
-67.153557
-67.466042
-67.778526
-66.997314
-67.153557
-66.841072
-67.153557
-67.153557
-67.466042
-67.934769
-67.622284
-67.622284
-67.622284
-67.622284
-67.466042
-67.778526
-67.778526
-66.997314
-67.309799
-67.622284
-67.934769
-68.091011
-67.934769
-67.934769
-67.934769
-67.934769
-67.622284
-67.622284
-68.403496
-67.466042
-67.934769
-68.247253
-67.778526
-68.559738
-67.934769
-68.091011
-68.247253
-68.559738
-68.403496
-67.934769
-67.934769
-67.934769
-68.091011
-68.559738
-68.559738
-67.622284
-68.091011
-69.028465
-68.403496
-68.403496
-68.715981
-68.715981
-69.028465
-67.778526
-69.184708
-69.184708
-68.247253
-68.715981
-69.184708
-68.872223
-68.559738
-68.715981
-69.34095
-68.872223
-68.715981
-69.184708
-68.872223
-69.497192
-68.715981
-68.403496
-69.653435
-69.184708
-69.028465
-68.872223
-69.184708
-68.715981
-69.34095
-69.184708
-69.184708
-69.965919
-69.028465
-69.184708
-69.497192
-69.34095
-69.653435
-69.34095
-69.653435
-69.497192
-69.809677
-69.497192
-69.653435
-69.497192
-69.809677
-70.278404
-70.122162
-70.122162
-69.809677
-69.497192
-70.278404
-69.809677
-69.653435
-69.809677
-69.809677
-70.122162
-69.809677
-70.122162
-70.434647
-70.278404
-69.965919
-70.434647
-70.747131
-70.122162
-70.278404
-70.278404
-70.122162
-70.434647
-70.434647
-70.590889
-70.278404
-70.590889
-70.122162
-70.747131
-70.903374
-70.590889
-70.434647
-70.434647
-70.747131
-70.903374
-70.590889
-70.122162
-70.590889
-70.903374
-70.747131
-70.434647
-70.747131
-70.434647
-70.747131
-70.278404
-70.903374
-70.590889
-70.590889
-70.747131
-70.434647
-70.903374
-70.747131
-70.903374
-70.434647
-70.590889
-70.278404
-70.903374
-70.434647
-70.590889
-71.059616
-70.278404
-70.590889
-70.590889
-70.747131
-70.434647
-70.590889
-71.215858
-70.434647
-70.278404
-70.747131
-70.903374
-70.747131
-70.747131
-70.434647
-70.747131
-70.903374
-70.434647
-70.590889
-70.747131
-70.590889
-70.747131
-70.590889
-70.278404
-70.903374
-70.278404
-70.122162
-70.590889
-70.434647
-70.434647
-70.434647
-70.278404
-70.747131
-70.903374
-70.903374
-70.590889
-70.434647
-70.590889
-70.747131
-70.434647
-70.122162
-70.122162
-70.747131
-71.059616
-70.122162
-70.122162
-69.965919
-70.747131
-70.122162
-70.122162
-70.278404
-70.122162
-70.434647
-70.747131
-69.653435
-70.747131
-70.278404
-70.278404
-70.903374
-69.965919
-70.590889
-70.590889
-70.434647
-69.497192
-70.903374
-71.059616
-70.122162
-70.122162
-70.590889
-70.747131
-70.590889
-70.434647
-69.965919
-70.122162
-70.434647
-70.434647
-71.215858
-71.059616
-69.809677
-70.122162
-71.059616
-70.278404
-70.278404
-70.122162
-70.903374
-70.122162
-69.809677
-70.278404
-70.122162
-70.434647
-70.590889
-70.278404
-70.590889
-70.122162
-70.278404
-70.590889
-70.434647
-70.747131
-70.903374
-70.122162
-70.434647
-71.059616
-70.434647
-70.434647
-70.122162
-70.590889
-70.747131
-70.278404
-70.747131
-70.903374
-70.434647
-70.903374
-70.590889
-71.215858
-70.122162
-70.434647
-70.747131
-71.528343
-70.903374
-70.747131
-70.434647
-71.059616
-71.059616
-71.059616
-70.747131
-71.059616
-71.059616
-71.215858
-71.215858
-70.903374
-71.059616
-70.747131
-71.059616
-71.059616
-71.372101
-71.372101
-71.684586
-71.684586
-71.059616
-71.372101
-71.372101
-71.059616
-71.059616
-71.372101
-71.840828
-71.528343
-71.528343
-71.528343
-71.528343
-71.528343
-71.684586
-71.528343
-71.528343
-71.372101
-71.215858
-71.372101
-71.528343
-71.528343
-71.99707
-71.372101
-71.528343
-71.684586
-72.153313
-71.840828
-71.372101
-71.528343
-71.684586
-71.840828
-71.99707
-71.840828
-71.840828
-71.840828
-71.684586
-71.840828
-71.99707
-71.99707
-71.840828
-71.684586
-71.372101
-71.684586
-71.840828
-71.215858
-71.840828
-71.99707
-71.528343
-71.528343
-71.99707
-71.372101
-71.372101
-71.99707
-71.840828
-71.528343
-71.840828
-72.153313
-71.684586
-71.528343
-71.99707
-71.684586
-71.528343
-71.684586
-71.684586
-71.840828
-71.684586
-71.684586
-71.840828
-71.528343
-71.684586
-71.840828
-71.684586
-71.528343
-71.528343
-71.372101
-71.684586
-71.372101
-71.528343
-71.840828
-71.528343
-71.372101
-71.215858
-71.372101
-71.684586
-71.059616
-71.215858
-71.215858
-71.528343
-71.215858
-70.747131
-70.903374
-71.372101
-70.903374
-71.059616
-70.747131
-70.590889
-71.059616
-71.059616
-70.903374
-70.903374
-71.059616
-71.528343
-70.122162
-70.434647
-70.747131
-70.747131
-70.590889
-70.590889
-70.590889
-70.590889
-70.590889
-70.903374
-70.122162
-70.434647
-70.590889
-70.434647
-70.122162
-70.747131
-70.122162
-70.278404
-70.278404
-70.434647
-70.747131
-70.122162
-70.278404
-70.122162
-70.434647
-70.278404
-70.122162
-69.965919
-70.747131
-70.122162
-69.653435
-70.590889
-70.590889
-70.590889
-69.965919
-69.497192
-69.653435
-70.122162
-70.590889
-70.434647
-70.590889
-69.965919
-70.122162
-70.278404
-70.122162
-69.653435
-70.747131
-69.809677
-70.278404
-70.590889
-70.122162
-70.278404
-70.590889
-70.434647
-69.809677
-69.965919
-70.903374
-70.122162
-70.122162
-70.590889
-70.903374
-70.747131
-70.590889
-70.903374
-69.809677
-70.590889
-70.903374
-70.747131
-70.122162
-70.903374
-70.434647
-70.903374
-70.122162
-70.747131
-70.590889
-70.590889
-70.903374
-70.590889
-70.747131
-70.434647
-70.747131
-70.590889
-70.590889
-70.590889
-70.434647
-70.747131
-70.903374
-71.059616
-70.590889
-70.903374
-70.434647
-70.903374
-70.590889
-70.434647
-70.903374
-70.747131
-71.372101
-71.059616
-71.059616
-70.747131
-71.215858
-70.747131
-71.215858
-70.903374
-70.590889
-71.215858
-71.372101
-70.903374
-70.747131
-71.215858
-71.059616
-71.215858
-71.215858
-71.059616
-71.059616
-71.372101
-71.372101
-71.215858
-71.059616
-70.903374
-71.372101
-71.059616
-71.528343
-71.215858
-71.215858
-71.059616
-71.215858
-71.215858
-71.840828
-71.372101
-71.215858
-71.059616
-71.059616
-71.372101
-71.528343
-71.840828
-71.528343
-71.840828
-70.903374
-71.372101
-71.684586
-71.372101
-71.372101
-71.372101
-71.372101
-71.372101
-71.372101
-71.372101
-71.528343
-71.372101
-71.840828
-71.684586
-71.684586
-71.528343
-72.465797
-71.528343
-71.372101
-71.684586
-71.528343
-71.059616
-71.528343
-72.153313
-71.528343
-71.372101
-71.372101
-71.99707
-71.372101
-71.372101
-71.528343
-71.528343
-71.059616
-71.059616
-71.528343
-71.215858
-71.215858
-71.215858
-71.840828
-71.215858
-71.059616
-71.059616
-71.059616
-71.059616
-71.059616
-71.059616
-71.059616
-70.747131
-70.434647
-71.372101
-71.372101
-71.059616
-71.059616
-71.215858
-71.215858
-71.059616
-70.903374
-70.590889
-71.059616
-71.372101
-71.059616
-70.903374
-70.747131
-71.059616
-71.372101
-70.903374
-70.122162
-70.903374
-70.903374
-70.747131
-70.590889
-70.590889
-70.278404
-70.747131
-71.059616
-70.903374
-70.747131
-70.590889
-71.215858
-70.434647
-71.059616
-70.747131
-70.434647
-70.278404
-70.590889
-71.372101
-70.434647
-70.278404
-70.122162
-70.747131
-70.434647
-70.278404
-71.059616
-70.434647
-69.965919
-71.372101
-71.059616
-71.215858
-70.747131
-70.278404
-69.809677
-70.278404
-70.278404
-70.590889
-71.215858
-70.747131
-70.747131
-70.122162
-70.903374
-70.903374
-70.747131
-70.903374
-70.122162
-70.590889
-70.903374
-70.590889
-70.434647
-70.434647
-70.590889
-70.747131
-70.590889
-71.059616
-70.278404
-70.434647
-70.747131
-70.903374
-70.122162
-70.903374
-70.747131
-71.215858
-70.903374
-70.903374
-70.903374
-70.747131
-70.122162
-70.903374
-70.747131
-70.747131
-70.434647
-70.434647
-70.590889
-71.059616
-70.434647
-70.747131
-70.590889
-70.434647
-70.903374
-70.903374
-70.903374
-70.903374
-70.434647
-70.590889
-71.059616
-71.059616
-70.434647
-71.059616
-70.903374
-70.903374
-70.747131
-70.434647
-70.903374
-71.215858
-70.434647
-70.590889
-70.747131
-70.903374
-71.059616
-70.747131
-71.059616
-71.215858
-71.059616
-71.215858
-70.903374
-70.903374
-70.590889
-71.215858
-71.528343
-71.059616
-70.747131
-70.747131
-70.747131
-71.215858
-71.372101
-71.528343
-71.372101
-71.372101
-71.528343
-71.059616
-71.059616
-70.903374
-71.215858
-71.684586
-71.372101
-70.903374
-71.059616
-71.059616
-71.059616
-70.903374
-71.215858
-71.059616
-71.528343
-71.372101
-71.372101
-70.747131
-71.372101
-70.903374
-71.528343
-71.840828
-70.747131
-70.903374
-71.372101
-71.215858
-71.372101
-70.747131
-71.372101
-71.372101
-71.372101
-70.903374
-71.372101
-71.684586
-71.059616
-71.528343
-70.903374
-71.684586
-71.215858
-70.747131
-70.903374
-71.215858
-71.528343
-71.528343
-70.903374
-71.528343
-72.153313
-70.903374
-70.903374
-71.372101
-71.059616
-71.372101
-71.215858
-70.747131
-71.215858
-71.372101
-71.372101
-70.903374
-71.059616
-71.215858
-71.215858
-71.215858
-71.059616
-71.215858
-71.215858
-71.059616
-71.528343
-70.903374
-70.903374
-70.903374
-71.215858
-71.215858
-71.215858
-71.059616
-70.434647
-70.747131
-71.215858
-70.434647
-70.747131
-70.903374
-71.059616
-70.747131
-70.903374
-70.747131
-71.059616
-71.059616
-71.215858
-70.903374
-70.590889
-70.903374
-71.059616
-70.903374
-70.590889
-70.590889
-70.903374
-70.903374
-71.215858
-70.590889
-70.903374
-70.278404
-70.590889
-70.747131
-70.747131
-70.747131
-71.372101
-70.903374
-70.903374
-70.903374
-70.747131
-70.122162
-70.434647
-71.215858
-70.434647
-70.122162
-70.434647
-70.747131
-70.590889
-70.747131
-70.278404
-70.903374
-70.122162
-70.434647
-70.278404
-70.747131
-70.747131
-70.434647
-71.059616
-70.122162
-70.278404
-70.747131
-69.809677
-70.434647
-70.278404
-70.590889
-71.059616
-70.434647
-70.278404
-69.965919
-70.903374
-70.434647
-70.434647
-70.747131
-70.122162
-70.747131
-70.590889
-70.434647
-70.903374
-70.434647
-70.434647
-69.965919
-70.747131
-70.590889
-70.590889
-70.590889
-69.809677
-70.747131
-70.903374
-70.747131
-70.590889
-70.434647
-70.590889
-70.434647
-70.590889
-70.903374
-70.434647
-70.747131
-70.590889
-70.903374
-70.590889
-70.590889
-70.590889
-70.903374
-70.434647
-70.903374
-70.434647
-70.590889
-70.590889
-70.903374
-71.215858
-70.903374
-70.747131
-70.747131
-71.059616
-71.215858
-71.059616
-71.215858
-71.059616
-70.903374
-71.059616
-70.903374
-70.903374
-71.528343
-70.747131
-71.215858
-71.215858
-70.903374
-71.215858
-71.215858
-71.059616
-71.215858
-71.372101
-71.059616
-71.215858
-70.747131
-71.215858
-70.903374
-71.215858
-71.528343
-71.528343
-71.059616
-71.372101
-71.528343
-71.528343
-71.215858
-71.528343
-71.215858
-71.372101
-71.528343
-71.215858
-71.059616
-70.747131
-70.903374
-71.215858
-71.840828
-71.059616
-71.059616
-71.059616
-71.059616
-71.059616
-70.903374
-70.903374
-71.215858
-70.903374
-70.590889
-70.747131
-70.590889
-71.059616
-70.434647
-70.590889
-71.528343
-70.434647
-70.590889
-70.590889
-70.590889
-70.590889
-70.903374
-70.278404
-70.590889
-70.747131
-70.122162
-70.278404
-70.434647
-70.590889
-70.590889
-70.434647
-69.809677
-70.122162
-70.590889
-70.590889
-70.278404
-70.122162
-70.122162
-70.590889
-69.965919
-70.278404
-70.122162
-70.122162
-70.747131
-70.747131
-69.809677
-69.809677
-70.122162
-69.809677
-70.278404
-70.278404
-69.965919
-69.965919
-70.122162
-70.434647
-70.122162
-69.809677
-69.965919
-69.809677
-69.965919
-69.809677
-69.965919
-70.122162
-69.497192
-69.653435
-69.653435
-69.653435
-69.965919
-69.809677
-69.653435
-69.809677
-69.653435
-69.809677
-69.809677
-69.184708
-70.122162
-69.965919
-69.653435
-69.653435
-69.497192
-69.34095
-69.497192
-70.122162
-69.653435
-69.34095
-69.497192
-69.34095
-69.497192
-69.34095
-69.809677
-70.278404
-69.497192
-68.872223
-69.497192
-69.653435
-69.653435
-69.965919
-69.34095
-69.809677
-69.653435
-69.497192
-69.653435
-69.809677
-69.184708
-69.965919
-69.809677
-69.34095
-69.497192
-70.122162
-69.34095
-69.653435
-69.497192
-70.122162
-69.653435
-69.497192
-69.653435
-70.122162
-69.809677
-69.184708
-69.809677
-70.278404
-70.122162
-69.965919
-69.809677
-69.653435
-69.965919
-69.34095
-70.122162
-69.965919
-69.965919
-69.497192
-69.809677
-69.965919
-69.809677
-69.965919
-70.434647
-70.278404
-70.278404
-70.434647
-70.278404
-70.122162
-70.590889
-70.278404
-70.122162
-70.122162
-70.122162
-70.278404
-70.278404
-70.122162
-70.278404
-70.434647
-70.278404
-70.434647
-70.903374
-70.278404
-70.278404
-70.434647
-70.903374
-70.434647
-70.278404
-70.590889
-70.747131
-70.278404
-70.278404
-70.590889
-70.747131
-70.434647
-70.278404
-70.747131
-70.903374
-70.747131
-70.903374
-70.590889
-70.590889
-70.122162
-70.903374
-70.747131
-70.590889
-70.747131
-70.747131
-70.903374
-70.903374
-70.590889
-70.590889
-70.903374
-71.059616
-71.059616
-70.903374
-70.747131
-70.590889
-70.434647
-70.903374
-70.747131
-70.747131
-71.059616
-71.215858
-71.372101
-70.747131
-70.747131
-70.434647
-70.590889
-70.903374
-70.747131
-70.903374
-70.903374
-71.059616
-70.903374
-70.590889
-70.747131
-70.747131
-70.903374
-70.590889
-70.903374
-70.747131
-70.590889
-70.747131
-70.278404
-71.215858
-71.059616
-70.434647
-71.059616
-70.590889
-71.059616
-70.903374
-70.590889
-70.434647
-70.903374
-70.903374
-70.278404
-70.590889
-70.122162
-70.434647
-70.434647
-70.434647
-69.809677
-70.122162
-70.903374
-70.434647
-69.653435
-69.965919
-69.965919
-70.434647
-70.122162
-70.122162
-70.278404
-69.653435
-70.590889
-70.278404
-70.278404
-69.965919
-70.122162
-70.278404
-69.965919
-69.965919
-69.809677
-69.809677
-69.965919
-69.809677
-69.965919
-70.122162
-69.497192
-69.809677
-69.809677
-69.809677
-69.965919
-70.278404
-69.809677
-69.809677
-69.497192
-69.653435
-70.278404
-70.434647
-69.653435
-69.34095
-69.809677
-69.809677
-69.653435
-69.809677
-70.122162
-69.653435
-69.653435
-69.497192
-69.34095
-69.497192
-70.122162
-69.653435
-70.122162
-69.809677
-69.497192
-69.028465
-69.497192
-69.809677
-69.497192
-69.965919
-70.278404
-70.434647
-69.965919
-69.965919
-69.34095
-69.809677
-69.653435
-70.122162
-70.590889
-69.809677
-69.184708
-69.965919
-70.122162
-69.34095
-69.653435
-68.872223
-70.122162
-69.653435
-69.184708
-69.653435
-69.653435
-69.965919
-69.965919
-69.653435
-69.497192
-70.278404
-69.34095
-69.497192
-69.965919
-69.809677
-69.497192
-69.809677
-69.34095
-70.122162
-70.122162
-69.653435
-69.653435
-69.965919
-70.278404
-70.122162
-70.278404
-70.122162
-69.965919
-70.278404
-70.434647
-69.809677
-70.122162
-70.122162
-70.278404
-69.965919
-70.122162
-70.122162
-69.809677
-69.965919
-70.122162
-70.122162
-69.809677
-70.122162
-69.809677
-70.434647
-70.434647
-70.278404
-70.122162
-70.122162
-70.122162
-70.747131
-70.434647
-69.965919
-70.122162
-70.278404
-70.278404
-70.434647
-70.590889
-70.434647
-70.122162
-70.434647
-70.122162
-70.903374
-70.903374
-71.059616
-70.434647
-70.122162
-70.590889
-70.434647
-71.059616
-70.903374
-71.059616
-70.434647
-70.747131
-70.590889
-70.590889
-70.590889
-71.059616
-70.747131
-71.215858
-70.590889
-70.747131
-70.747131
-70.122162
-70.903374
-70.747131
-70.747131
-71.059616
-71.215858
-71.059616
-70.747131
-70.590889
-70.590889
-70.434647
-71.059616
-71.684586
-70.590889
-70.903374
-70.903374
-70.747131
-70.903374
-70.903374
-70.747131
-71.528343
-70.903374
-70.747131
-70.434647
-70.903374
-71.059616
-71.059616
-70.747131
-71.215858
-70.903374
-70.747131
-71.059616
-71.215858
-70.747131
-70.903374
-70.747131
-70.434647
-70.903374
-70.903374
-70.590889
-70.903374
-70.903374
-70.590889
-70.747131
-70.434647
-70.434647
-70.590889
-70.434647
-70.590889
-70.590889
-71.059616
-70.590889
-70.590889
-70.590889
-69.965919
-70.747131
-70.590889
-70.434647
-70.590889
-70.278404
-70.590889
-70.434647
-70.434647
-70.747131
-70.122162
-70.278404
-70.122162
-70.590889
-70.590889
-70.122162
-69.965919
-70.122162
-70.122162
-70.590889
-70.590889
-70.278404
-70.122162
-69.965919
-69.809677
-70.747131
-70.434647
-70.122162
-69.653435
-70.122162
-70.122162
-70.278404
-70.122162
-70.278404
-70.278404
-69.809677
-69.809677
-69.184708
-69.809677
-70.590889
-70.122162
-70.590889
-69.497192
-69.497192
-69.184708
-69.653435
-70.434647
-69.809677
-69.653435
-70.434647
-69.965919
-70.278404
-69.497192
-69.184708
-69.34095
-69.653435
-69.653435
-69.184708
-69.34095
-69.965919
-69.965919
-69.809677
-69.809677
-70.278404
-69.34095
-69.653435
-70.122162
-70.122162
-69.965919
-69.809677
-69.965919
-70.278404
-69.497192
-69.653435
-69.497192
-69.809677
-69.809677
-70.278404
-69.965919
-70.122162
-69.184708
-69.965919
-69.184708
-70.590889
-70.122162
-69.809677
-70.278404
-69.809677
-69.809677
-70.122162
-69.965919
-69.965919
-70.278404
-69.653435
-69.809677
-69.965919
-69.809677
-69.809677
-69.653435
-69.965919
-69.965919
-69.653435
-69.809677
-69.497192
-69.965919
-69.497192
-70.122162
-69.965919
-69.965919
-70.122162
-69.809677
-69.965919
-69.809677
-69.965919
-70.278404
-69.653435
-69.653435
-69.653435
-69.965919
-69.965919
-70.122162
-70.122162
-69.809677
-69.653435
-69.965919
-70.434647
-70.278404
-70.122162
-70.122162
-69.965919
-70.278404
-70.122162
-70.278404
-70.278404
-69.809677
-70.122162
-70.278404
-70.122162
-70.434647
-70.903374
-70.903374
-69.965919
-70.122162
-70.278404
-69.809677
-70.590889
-70.590889
-70.434647
-70.434647
-70.747131
-70.434647
-70.747131
-70.434647
-70.590889
-70.278404
-70.590889
-70.434647
-70.903374
-70.747131
-70.434647
-70.434647
-70.434647
-70.590889
-70.903374
-70.434647
-70.122162
-70.747131
-70.590889
-69.965919
-70.122162
-70.434647
-70.590889
-70.590889
-69.965919
-70.122162
-70.278404
-69.809677
-70.278404
-70.747131
-70.278404
-70.122162
-70.122162
-70.434647
-70.434647
-69.965919
-70.434647
-70.122162
-70.278404
-70.278404
-69.965919
-69.965919
-69.809677
-70.278404
-69.809677
-69.653435
-70.122162
-70.122162
-69.965919
-69.965919
-69.809677
-69.965919
-69.965919
-69.965919
-69.497192
-69.809677
-69.653435
-69.653435
-69.809677
-69.497192
-69.653435
-69.653435
-69.965919
-69.965919
-69.028465
-69.965919
-69.497192
-69.184708
-69.34095
-69.965919
-69.497192
-69.497192
-69.184708
-69.028465
-69.497192
-69.653435
-69.34095
-69.34095
-69.184708
-69.34095
-69.184708
-69.34095
-69.184708
-69.653435
-69.028465
-68.872223
-69.34095
-69.184708
-69.34095
-68.872223
-68.715981
-69.028465
-69.34095
-68.872223
-68.872223
-69.497192
-69.809677
-69.497192
-69.653435
-69.184708
-68.247253
-69.184708
-69.184708
-69.028465
-69.184708
-69.809677
-69.653435
-69.497192
-69.653435
-69.653435
-69.497192
-69.653435
-69.653435
-68.715981
-69.34095
-69.34095
-69.34095
-69.653435
-69.497192
-69.028465
-70.122162
-69.653435
-69.34095
-69.184708
-69.497192
-69.965919
-69.34095
-69.184708
-69.965919
-69.497192
-69.653435
-69.34095
-69.809677
-69.653435
-69.184708
-69.809677
-68.872223
-69.497192
-69.809677
-69.497192
-69.809677
-69.965919
-69.965919
-69.653435
-69.809677
-69.497192
-69.653435
-69.653435
-69.965919
-69.809677
-69.965919
-69.653435
-70.434647
-69.809677
-69.653435
-70.122162
-70.122162
-70.278404
-70.122162
-69.809677
-69.965919
-69.653435
-70.278404
-70.434647
-69.965919
-69.965919
-69.965919
-70.122162
-70.122162
-70.122162
-70.122162
-70.278404
-69.965919
-69.809677
-70.434647
-70.434647
-70.278404
-69.653435
-70.122162
-70.122162
-69.965919
-70.434647
-69.965919
-70.122162
-70.434647
-70.278404
-70.122162
-69.965919
-70.434647
-70.434647
-70.122162
-70.434647
-69.653435
-70.122162
-70.278404
-70.590889
-70.278404
-70.278404
-70.122162
-70.122162
-70.122162
-70.278404
-69.809677
-69.809677
-70.278404
-70.278404
-70.278404
-70.122162
-70.278404
-69.809677
-69.809677
-70.278404
-70.278404
-70.278404
-70.122162
-69.965919
-69.653435
-69.809677
-70.122162
-69.34095
-69.809677
-69.809677
-70.122162
-69.809677
-69.965919
-69.809677
-70.434647
-69.965919
-69.809677
-70.122162
-70.278404
-69.965919
-69.184708
-69.809677
-69.809677
-69.809677
-69.809677
-69.809677
-70.122162
-69.965919
-69.809677
-69.497192
-69.809677
-69.965919
-69.497192
-69.497192
-69.965919
-69.653435
-70.122162
-69.497192
-69.653435
-69.34095
-70.122162
-69.809677
-69.497192
-69.809677
-69.809677
-69.809677
-69.809677
-69.497192
-69.653435
-69.184708
-70.122162
-70.278404
-69.497192
-69.653435
-69.497192
-69.809677
-69.497192
-69.653435
-69.497192
-69.653435
-68.872223
-69.653435
-69.653435
-69.653435
-69.497192
-69.497192
-69.34095
-69.497192
-69.653435
-69.809677
-69.34095
-69.497192
-69.184708
-69.34095
-69.34095
-69.653435
-69.809677
-69.184708
-69.34095
-69.34095
-69.653435
-69.653435
-69.34095
-69.184708
-69.028465
-69.653435
-68.872223
-69.184708
-68.872223
-69.497192
-69.34095
-69.809677
-69.653435
-68.247253
-69.184708
-69.653435
-69.34095
-69.653435
-69.34095
-69.497192
-69.184708
-69.965919
-69.653435
-69.809677
-69.653435
-69.184708
-69.497192
-69.653435
-68.872223
-70.122162
-69.028465
-69.809677
-69.497192
-69.965919
-69.965919
-69.809677
-69.184708
-69.809677
-69.184708
-69.965919
-69.184708
-69.653435
-69.809677
-69.965919
-69.184708
-69.809677
-69.965919
-69.965919
-69.497192
-69.028465
-69.497192
-70.278404
-69.497192
-69.028465
-69.965919
-70.278404
-69.809677
-69.809677
-69.497192
-69.653435
-70.434647
-70.122162
-69.653435
-70.122162
-70.122162
-69.965919
-70.122162
-69.965919
-70.278404
-70.122162
-70.122162
-70.590889
-70.278404
-70.278404
-70.122162
-70.122162
-70.590889
-70.903374
-70.590889
-70.434647
-70.122162
-70.122162
-70.278404
-70.903374
-70.434647
-70.122162
-71.059616
-70.434647
-70.747131
-70.590889
-70.747131
-70.747131
-70.747131
-70.590889
-70.747131
-71.059616
-71.059616
-71.372101
-70.590889
-70.747131
-70.590889
-70.434647
-71.528343
-71.059616
-71.059616
-70.747131
-70.590889
-71.372101
-70.903374
-71.059616
-71.059616
-70.747131
-71.215858
-71.372101
-71.372101
-70.903374
-71.372101
-70.903374
-71.059616
-71.059616
-71.059616
-71.059616
-71.215858
-71.059616
-70.903374
-71.059616
-70.903374
-71.684586
-71.215858
-71.215858
-71.215858
-71.059616
-71.215858
-70.747131
-70.747131
-71.215858
-70.747131
-70.747131
-70.903374
-71.215858
-70.903374
-70.903374
-70.590889
-71.215858
-70.903374
-70.903374
-70.747131
-70.590889
-70.903374
-70.747131
-70.903374
-70.590889
-71.215858
-70.434647
-70.590889
-70.747131
-70.747131
-70.747131
-70.747131
-70.903374
-70.590889
-70.747131
-71.059616
-70.903374
-70.434647
-70.434647
-70.903374
-70.434647
-71.059616
-70.747131
-70.747131
-71.059616
-71.215858
-70.747131
-70.278404
-70.434647
-70.590889
-70.747131
-70.747131
-70.747131
-70.590889
-70.122162
-70.903374
-70.747131
-70.590889
-70.590889
-70.434647
-70.434647
-71.215858
-70.747131
-70.590889
-70.747131
-70.434647
-70.434647
-70.122162
-70.590889
-70.903374
-70.903374
-70.590889
-70.278404
-70.434647
-70.278404
-70.122162
-70.590889
-70.122162
-70.903374
-70.903374
-70.903374
-69.965919
-70.434647
-71.059616
-71.215858
-70.903374
-69.965919
-70.434647
-70.903374
-69.809677
-69.809677
-70.747131
-70.434647
-70.590889
-70.903374
-70.903374
-70.590889
-70.434647
-70.590889
-70.122162
-70.747131
-70.278404
-70.122162
-70.122162
-70.903374
-70.122162
-70.590889
-70.278404
-70.278404
-69.809677
-70.278404
-70.747131
-70.590889
-70.434647
-69.809677
-70.434647
-70.747131
-70.747131
-70.747131
-70.590889
-70.590889
-71.215858
-70.278404
-70.434647
-70.590889
-70.903374
-70.747131
-69.965919
-70.434647
-70.590889
-70.747131
-70.903374
-70.434647
-70.122162
-70.747131
-70.747131
-70.434647
-70.903374
-70.434647
-70.747131
-70.434647
-70.903374
-71.215858
-70.747131
-70.434647
-70.903374
-71.215858
-70.590889
-71.059616
-70.590889
-71.059616
-70.903374
-70.903374
-70.903374
-70.903374
-70.903374
-71.059616
-71.059616
-71.372101
-70.747131
-70.903374
-71.059616
-71.059616
-71.528343
-71.528343
-71.215858
-71.372101
-71.372101
-71.215858
-71.215858
-71.215858
-71.528343
-71.372101
-71.215858
-71.215858
-71.059616
-71.372101
-71.372101
-71.372101
-71.528343
-71.528343
-71.528343
-71.528343
-71.372101
-70.903374
-70.903374
-71.372101
-71.684586
-71.528343
-70.903374
-71.372101
-71.372101
-71.372101
-71.372101
-71.215858
-71.528343
-71.840828
-71.528343
-71.528343
-71.528343
-71.372101
-71.528343
-72.153313
-71.215858
-71.059616
-71.059616
-71.528343
-71.215858
-71.215858
-71.372101
-71.840828
-71.528343
-71.528343
-71.528343
-71.840828
-71.528343
-70.747131
-70.903374
-71.684586
-71.215858
-71.528343
-71.059616
-71.372101
-71.372101
-71.372101
-71.215858
-70.747131
-71.528343
-71.215858
-71.059616
-71.059616
-71.372101
-71.215858
-71.215858
-71.528343
-70.903374
-71.215858
-71.059616
-71.059616
-70.747131
-70.747131
-70.903374
-71.215858
-70.747131
-71.059616
-70.903374
-70.903374
-71.372101
-71.215858
-71.215858
-70.903374
-70.590889
-70.903374
-71.059616
-71.059616
-70.747131
-70.747131
-70.590889
-70.590889
-71.059616
-70.747131
-70.590889
-70.590889
-70.590889
-70.747131
-70.434647
-70.903374
-70.903374
-70.903374
-70.747131
-70.122162
-70.590889
-70.590889
-71.215858
-70.278404
-70.122162
-70.278404
-70.122162
-70.278404
-70.747131
-71.215858
-70.434647
-70.747131
-70.903374
-70.590889
-69.809677
-69.965919
-70.278404
-70.747131
-71.215858
-69.809677
-70.747131
-70.747131
-70.747131
-70.122162
-70.122162
-70.434647
-70.747131
-70.278404
-70.278404
-70.278404
-70.122162
-70.434647
-71.059616
-70.122162
-70.903374
-70.747131
-70.278404
-71.059616
-70.434647
-70.434647
-70.747131
-70.903374
-70.122162
-70.590889
-70.122162
-70.278404
-70.903374
-70.434647
-70.590889
-71.059616
-70.747131
-70.747131
-70.122162
-71.059616
-70.434647
-70.590889
-70.590889
-70.434647
-71.215858
-71.528343
-70.747131
-70.903374
-70.903374
-70.903374
-71.372101
-71.215858
-70.590889
-70.903374
-71.372101
-71.684586
-70.590889
-70.903374
-71.059616
-71.059616
-71.059616
-71.215858
-71.059616
-70.747131
-71.372101
-71.215858
-71.215858
-71.059616
-70.903374
-71.528343
-71.215858
-71.528343
-71.528343
-71.215858
-71.059616
-71.059616
-71.215858
-71.684586
-71.684586
-71.372101
-71.372101
-71.528343
-71.059616
-71.372101
-71.372101
-71.528343
-71.215858
-71.372101
-71.059616
-70.903374
-71.372101
-71.684586
-71.840828
-71.840828
-71.059616
-71.372101
-71.215858
-71.372101
-71.372101
-71.215858
-71.684586
-71.372101
-71.528343
-71.372101
-71.372101
-71.372101
-71.372101
-71.372101
-71.684586
-71.840828
-71.99707
-71.528343
-71.840828
-71.372101
-71.059616
-71.372101
-71.684586
-71.372101
-71.528343
-71.215858
-71.372101
-71.684586
-71.684586
-71.684586
-71.528343
-71.215858
-71.372101
-71.372101
-71.372101
-71.840828
-71.528343
-71.059616
-71.372101
-71.372101
-71.215858
-71.215858
-71.215858
-71.372101
-71.684586
-70.903374
-71.215858
-71.528343
-71.840828
-71.528343
-71.059616
-71.215858
-71.215858
-71.840828
-71.528343
-71.372101
-71.059616
-71.684586
-71.528343
-71.372101
-71.215858
-71.059616
-71.684586
-71.215858
-71.215858
-71.372101
-71.215858
-71.528343
-71.059616
-70.903374
-71.215858
-71.059616
-71.215858
-71.372101
-71.372101
-71.372101
-70.903374
-71.059616
-71.059616
-71.372101
-71.059616
-70.903374
-71.059616
-70.747131
-71.215858
-71.684586
-71.059616
-70.903374
-70.903374
-70.903374
-70.903374
-71.059616
-71.372101
-70.903374
-71.059616
-70.590889
-70.903374
-71.059616
-70.903374
-71.372101
-70.434647
-70.747131
-70.434647
-70.903374
-70.590889
-70.434647
-70.590889
-70.590889
-70.903374
-71.215858
-70.903374
-70.434647
-70.590889
-70.590889
-71.215858
-70.590889
-70.747131
-70.747131
-71.059616
-70.747131
-70.434647
-70.903374
-71.215858
-70.903374
-71.059616
-71.059616
-70.122162
-70.122162
-71.372101
-70.434647
-70.590889
-70.590889
-70.434647
-70.590889
-71.215858
-70.747131
-71.215858
-70.122162
-70.747131
-70.590889
-71.215858
-70.903374
-71.059616
-71.059616
-70.903374
-71.059616
-70.278404
-70.903374
-70.903374
-71.372101
-71.372101
-71.059616
-70.590889
-70.903374
-71.059616
-71.215858
-71.059616
-70.747131
-71.059616
-71.372101
-71.215858
-71.059616
-70.747131
-70.903374
-71.528343
-71.215858
-71.059616
-71.215858
-71.215858
-71.372101
-71.372101
-72.153313
-70.903374
-71.372101
-71.372101
-71.684586
-71.372101
-71.059616
-71.372101
-71.372101
-71.528343
-71.840828
-71.528343
-71.372101
-71.684586
-71.99707
-71.684586
-71.99707
-71.372101
-71.840828
-71.684586
-71.528343
-71.840828
-71.684586
-72.309555
-71.840828
-71.840828
-71.528343
-71.684586
-71.528343
-71.99707
-71.99707
-71.840828
-71.99707
-71.684586
-71.99707
-71.840828
-72.153313
-72.153313
-72.153313
-72.309555
-72.465797
-71.840828
-71.99707
-71.528343
-71.684586
-72.309555
-72.153313
-72.62204
-72.62204
-71.99707
-72.153313
-71.99707
-72.309555
-72.153313
-72.465797
-72.465797
-72.465797
-71.99707
-72.153313
-72.62204
-71.840828
-71.99707
-72.465797
-72.309555
-72.465797
-71.840828
-72.153313
-72.62204
-72.153313
-72.153313
-71.99707
-72.62204
-72.309555
-72.153313
-72.153313
-72.62204
-72.309555
-72.309555
-72.153313
-72.62204
-72.153313
-72.62204
-72.153313
-72.153313
-72.778282
-72.465797
-72.309555
-72.153313
-72.153313
-72.153313
-71.99707
-71.99707
-72.153313
-71.99707
-72.62204
-72.153313
-71.99707
-71.840828
-72.153313
-72.153313
-72.309555
-72.309555
-72.153313
-71.684586
-72.465797
-71.99707
-71.840828
-72.153313
-71.840828
-72.153313
-71.99707
-71.99707
-71.840828
-71.840828
-71.684586
-71.528343
-71.99707
-71.684586
-71.528343
-71.528343
-71.684586
-71.372101
-71.528343
-71.684586
-71.99707
-71.528343
-71.372101
-71.059616
-71.528343
-71.99707
-71.840828
-71.528343
-71.372101
-71.372101
-71.059616
-71.059616
-71.059616
-71.840828
-71.372101
-70.903374
-71.372101
-71.372101
-70.747131
-70.122162
-71.684586
-71.684586
-71.059616
-71.372101
-71.684586
-71.528343
-70.903374
-70.903374
-70.903374
-71.215858
-70.747131
-71.528343
-70.903374
-71.372101
-70.903374
-71.215858
-71.372101
-70.747131
-71.059616
-71.215858
-71.528343
-70.434647
-70.747131
-71.215858
-71.059616
-70.747131
-70.434647
-71.215858
-71.215858
-71.528343
-70.903374
-70.590889
-70.903374
-71.372101
-71.215858
-71.215858
-71.372101
-71.372101
-71.528343
-71.215858
-71.215858
-71.215858
-71.528343
-70.903374
-70.747131
-71.215858
-70.903374
-71.528343
-70.903374
-70.903374
-71.059616
-71.372101
-71.215858
-71.215858
-71.372101
-71.528343
-71.528343
-71.215858
-71.840828
-71.528343
-71.528343
-71.684586
-71.99707
-71.372101
-71.372101
-70.903374
-71.215858
-71.372101
-71.372101
-71.215858
-71.528343
-71.372101
-71.215858
-71.840828
-71.99707
-71.528343
-71.528343
-71.059616
-71.372101
-71.372101
-72.153313
-71.528343
-71.528343
-71.059616
-71.528343
-71.528343
-71.372101
-71.99707
-71.372101
-71.372101
-71.528343
-71.372101
-71.684586
-71.684586
-71.99707
-71.684586
-71.684586
-71.840828
-71.840828
-71.684586
-71.372101
-71.372101
-71.840828
-71.99707
-72.153313
-71.684586
-71.684586
-71.840828
-71.840828
-71.840828
-71.528343
-71.684586
-71.684586
-71.684586
-71.840828
-71.372101
-71.684586
-71.99707
-71.840828
-71.840828
-71.684586
-71.684586
-71.684586
-71.372101
-71.215858
-71.840828
-71.372101
-71.215858
-71.215858
-71.840828
-71.684586
-71.059616
-71.215858
-71.684586
-71.684586
-71.372101
-70.903374
-71.528343
-71.372101
-71.215858
-71.372101
-70.903374
-71.372101
-70.903374
-71.215858
-71.215858
-71.528343
-71.372101
-71.372101
-71.528343
-71.059616
-71.528343
-71.840828
-71.059616
-70.903374
-71.059616
-71.059616
-71.372101
-71.215858
-71.372101
-70.903374
-70.747131
-71.528343
-70.903374
-70.747131
-70.590889
-71.059616
-70.747131
-70.903374
-71.059616
-70.747131
-70.590889
-70.122162
-70.434647
-70.903374
-70.590889
-70.590889
-70.434647
-70.590889
-70.278404
-70.434647
-70.122162
-70.590889
-70.278404
-70.122162
-70.278404
-70.278404
-70.747131
-69.809677
-70.278404
-69.809677
-70.590889
-70.434647
-70.590889
-70.122162
-70.278404
-70.434647
-70.434647
-69.809677
-69.653435
-69.653435
-69.809677
-70.590889
-70.590889
-70.278404
-70.122162
-70.122162
-70.278404
-69.497192
-69.497192
-69.809677
-69.965919
-70.122162
-69.34095
-70.122162
-70.590889
-70.590889
-70.122162
-69.809677
-70.590889
-70.278404
-70.903374
-70.590889
-70.434647
-69.653435
-70.122162
-70.122162
-70.590889
-70.590889
-70.590889
-70.434647
-69.809677
-69.809677
-70.903374
-70.278404
-70.434647
-71.372101
-70.747131
-71.059616
-70.590889
-70.747131
-71.059616
-71.215858
-70.747131
-70.434647
-70.747131
-70.903374
-70.903374
-70.590889
-70.590889
-70.590889
-70.903374
-71.215858
-70.747131
-70.278404
-70.747131
-71.059616
-71.059616
-70.903374
-70.903374
-70.590889
-70.747131
-71.372101
-70.747131
-70.590889
-71.059616
-71.215858
-71.059616
-71.059616
-71.372101
-70.903374
-70.903374
-70.903374
-71.215858
-71.372101
-70.903374
-71.528343
-71.215858
-71.372101
-71.372101
-70.903374
-71.215858
-71.528343
-71.372101
-71.059616
-71.528343
-71.372101
-71.059616
-71.528343
-71.372101
-71.059616
-71.215858
-71.372101
-71.215858
-71.372101
-71.372101
-71.528343
-71.372101
-71.372101
-71.215858
-71.215858
-71.840828
-71.215858
-71.059616
-71.215858
-71.372101
-71.372101
-71.372101
-71.372101
-71.372101
-71.528343
-71.215858
-71.372101
-71.372101
-71.215858
-71.840828
-71.99707
-71.215858
-71.059616
-71.215858
-71.059616
-71.059616
-71.528343
-71.059616
-71.372101
-71.372101
-71.059616
-71.215858
-70.747131
-71.215858
-71.372101
-71.059616
-71.215858
-70.903374
-70.903374
-70.903374
-71.528343
-71.059616
-70.747131
-70.903374
-70.590889
-71.215858
-70.903374
-71.215858
-71.215858
-71.059616
-71.215858
-70.590889
-70.434647
-70.747131
-71.528343
-70.590889
-70.903374
-70.903374
-70.747131
-70.903374
-70.434647
-70.747131
-70.747131
-71.215858
-70.903374
-70.434647
-70.122162
-70.747131
-70.747131
-70.434647
-70.903374
-70.747131
-70.434647
-70.434647
-70.903374
-70.434647
-70.278404
-70.122162
-70.278404
-70.590889
-70.903374
-70.903374
-69.965919
-70.278404
-70.590889
-70.434647
-70.434647
-70.122162
-70.122162
-69.965919
-70.278404
-69.965919
-70.590889
-70.122162
-70.122162
-70.747131
-69.965919
-70.122162
-70.278404
-70.122162
-70.434647
-70.434647
-69.809677
-70.278404
-69.965919
-70.122162
-70.434647
-70.590889
-69.809677
-70.278404
-70.434647
-70.122162
-69.809677
-70.590889
-70.590889
-70.747131
-70.903374
-69.809677
-69.809677
-70.122162
-70.122162
-70.434647
-70.747131
-69.965919
-70.122162
-70.434647
-70.122162
-69.809677
-70.122162
-69.965919
-69.809677
-70.278404
-70.278404
-69.497192
-70.590889
-70.434647
-70.434647
-70.278404
-69.965919
-70.747131
-70.903374
-69.809677
-70.278404
-70.747131
-70.122162
-69.965919
-70.122162
-70.434647
-70.278404
-69.965919
-69.497192
-69.965919
-70.278404
-70.122162
-69.809677
-70.434647
-70.278404
-70.122162
-70.590889
-69.965919
-69.809677
-70.122162
-70.122162
-70.122162
-69.965919
-69.965919
-70.122162
-70.434647
-70.434647
-70.122162
-69.809677
-70.434647
-70.590889
-70.278404
-70.278404
-69.809677
-70.122162
-70.747131
-70.434647
-70.122162
-70.434647
-69.965919
-70.747131
-70.747131
-70.903374
-70.122162
-70.122162
-70.590889
-70.434647
-70.434647
-70.434647
-70.747131
-70.590889
-70.434647
-70.590889
-70.747131
-70.590889
-70.747131
-70.590889
-70.278404
-70.434647
-70.434647
-70.747131
-70.590889
-71.059616
-70.903374
-71.059616
-70.747131
-70.747131
-70.590889
-70.747131
-70.903374
-70.590889
-71.215858
-71.215858
-70.434647
-71.059616
-70.434647
-70.434647
-70.278404
-70.434647
-70.747131
-70.903374
-70.590889
-70.434647
-70.747131
-70.747131
-70.434647
-70.122162
-70.590889
-70.590889
-70.122162
-70.434647
-70.590889
-70.903374
-70.122162
-70.122162
-70.747131
-70.903374
-70.590889
-70.903374
-70.590889
-70.434647
-70.903374
-70.278404
-70.278404
-70.747131
-70.903374
-70.747131
-70.278404
-70.903374
-71.059616
-70.434647
-70.590889
-70.434647
-70.590889
-70.278404
-70.434647
-70.122162
-70.122162
-70.903374
-70.590889
-70.590889
-70.278404
-69.965919
-70.590889
-70.122162
-70.122162
-70.434647
-69.809677
-70.434647
-70.590889
-70.278404
-69.809677
-70.278404
-70.122162
-70.434647
-70.278404
-70.122162
-70.278404
-69.809677
-70.122162
-70.278404
-70.278404
-70.278404
-69.497192
-69.653435
-69.965919
-70.122162
-70.122162
-70.122162
-69.965919
-69.965919
-70.122162
-70.122162
-70.278404
-70.434647
-69.653435
-69.497192
-69.809677
-70.122162
-69.965919
-69.497192
-69.809677
-69.497192
-69.965919
-69.34095
-70.278404
-69.809677
-70.122162
-70.434647
-70.434647
-69.653435
-69.809677
-70.122162
-69.497192
-69.34095
-69.497192
-69.965919
-70.434647
-70.278404
-70.434647
-70.434647
-70.122162
-69.184708
-69.653435
-70.590889
-70.434647
-69.497192
-70.278404
-69.965919
-70.278404
-69.809677
-69.965919
-70.278404
-69.809677
-69.965919
-69.497192
-70.278404
-70.278404
-69.653435
-69.653435
-70.122162
-70.278404
-69.965919
-69.184708
-70.122162
-70.278404
-70.590889
-69.653435
-69.497192
-70.278404
-70.434647
-69.809677
-70.590889
-69.965919
-70.590889
-70.590889
-70.590889
-69.809677
-70.590889
-70.278404
-70.434647
-70.278404
-70.278404
-69.965919
-70.903374
-70.434647
-70.903374
-70.434647
-70.278404
-70.590889
-70.903374
-70.122162
-70.122162
-70.122162
-70.434647
-70.590889
-70.747131
-70.903374
-70.590889
-70.590889
-69.965919
-71.059616
-70.747131
-70.903374
-70.434647
-70.590889
-70.590889
-70.122162
-71.059616
-70.590889
-71.059616
-70.903374
-70.903374
-70.903374
-71.059616
-70.903374
-70.747131
-70.903374
-70.434647
-70.434647
-70.903374
-70.903374
-71.059616
-70.903374
-70.903374
-71.059616
-70.903374
-71.059616
-70.434647
-70.590889
-71.215858
-71.372101
-71.059616
-70.747131
-70.903374
-70.590889
-70.903374
-70.747131
-71.215858
-71.059616
-71.059616
-71.059616
-71.059616
-71.215858
-70.434647
-70.903374
-71.059616
-71.215858
-70.590889
-70.903374
-71.215858
-70.903374
-70.747131
-70.747131
-71.372101
-70.903374
-70.278404
-70.903374
-70.903374
-70.747131
-70.590889
-70.434647
-70.903374
-70.278404
-70.590889
-70.747131
-70.903374
-71.215858
-70.590889
-70.747131
-70.278404
-71.059616
-70.434647
-70.747131
-70.590889
-70.747131
-70.747131
-70.434647
-70.434647
-70.434647
-70.747131
-70.903374
-70.122162
-70.278404
-70.590889
-70.747131
-70.590889
-70.122162
-70.122162
-70.278404
-70.590889
-70.434647
-70.278404
-69.809677
-69.965919
-70.122162
-70.122162
-70.278404
-70.434647
-70.122162
-69.965919
-70.122162
-70.903374
-69.809677
-70.122162
-69.965919
-69.809677
-69.965919
-69.965919
-69.809677
-70.278404
-69.809677
-69.965919
-70.278404
-69.965919
-70.434647
-69.653435
-69.653435
-69.653435
-69.809677
-69.965919
-69.965919
-69.809677
-69.653435
-70.278404
-70.434647
-69.34095
-69.809677
-69.028465
-69.497192
-69.34095
-69.965919
-69.809677
-69.653435
-69.34095
-69.809677
-69.809677
-69.965919
-69.184708
-69.184708
-69.184708
-69.497192
-69.184708
-68.872223
-68.872223
-69.965919
-70.122162
-69.497192
-69.497192
-69.809677
-69.34095
-69.965919
-69.653435
-69.809677
-69.965919
-69.653435
-69.653435
-69.809677
-69.497192
-69.809677
-69.184708
-69.809677
-70.122162
-70.590889
-69.653435
-69.497192
-69.653435
-70.122162
-69.653435
-69.809677
-69.809677
-70.278404
-69.809677
-70.278404
-69.809677
-69.965919
-69.965919
-69.653435
-69.809677
-69.653435
-70.122162
-70.434647
-69.809677
-69.965919
-69.809677
-69.809677
-70.278404
-70.434647
-69.809677
-70.122162
-69.653435
-70.434647
-70.278404
-69.965919
-69.653435
-69.965919
-70.278404
-70.278404
-70.278404
-70.122162
-70.122162
-69.809677
-70.434647
-70.590889
-69.809677
-70.278404
-70.278404
-69.965919
-70.122162
-70.278404
-70.434647
-70.122162
-69.809677
-70.122162
-70.122162
-70.278404
-70.590889
-70.278404
-70.590889
-70.278404
-70.434647
-70.590889
-70.903374
-70.747131
-70.590889
-70.747131
-70.122162
-70.590889
-70.434647
-70.747131
-70.747131
-71.215858
-71.059616
-70.747131
-70.122162
-70.903374
-70.590889
-71.059616
-70.747131
-70.903374
-70.903374
-71.059616
-70.903374
-71.059616
-70.747131
-70.590889
-71.528343
-71.059616
-70.747131
-70.747131
-70.747131
-70.903374
-71.215858
-70.903374
-70.747131
-71.059616
-70.590889
-70.590889
-71.059616
-71.215858
-70.747131
-70.747131
-70.747131
-70.903374
-70.903374
-70.747131
-70.434647
-70.903374
-71.059616
-71.215858
-70.434647
-70.903374
-71.215858
-71.215858
-70.747131
-70.747131
-70.903374
-70.747131
-70.903374
-70.590889
-70.747131
-70.903374
-70.903374
-70.434647
-70.903374
-70.747131
-70.903374
-71.059616
-70.747131
-70.590889
-70.434647
-71.059616
-70.903374
-70.590889
-70.903374
-70.434647
-70.590889
-70.590889
-70.747131
-70.747131
-70.590889
-70.434647
-70.122162
-70.903374
-70.903374
-70.590889
-70.434647
-70.590889
-70.122162
-70.278404
-70.590889
-70.434647
-70.590889
-70.434647
-69.809677
-70.122162
-70.903374
-70.434647
-70.590889
-69.809677
-70.434647
-70.434647
-70.434647
-70.590889
-70.278404
-70.590889
-70.590889
-70.903374
-70.122162
-70.278404
-70.434647
-70.590889
-71.372101
-71.059616
-70.278404
-70.278404
-70.590889
-70.122162
-69.965919
-70.278404
-71.059616
-71.059616
-71.215858
-70.590889
-70.747131
-70.434647
-70.434647
-71.059616
-70.434647
-70.122162
-70.434647
-70.434647
-70.590889
-71.059616
-70.278404
-70.590889
-70.590889
-70.122162
-69.965919
-70.434647
-70.747131
-70.434647
-70.122162
-70.590889
-70.747131
-70.903374
-70.122162
-70.434647
-70.747131
-70.903374
-70.747131
-71.215858
-69.965919
-70.590889
-70.903374
-70.278404
-70.747131
-70.590889
-71.059616
-71.372101
-70.903374
-70.903374
-70.590889
-71.059616
-70.747131
-70.903374
-70.903374
-71.372101
-70.903374
-71.372101
-70.903374
-71.059616
-70.747131
-71.059616
-71.372101
-70.903374
-71.372101
-71.059616
-71.215858
-71.528343
-71.215858
-71.059616
-71.215858
-71.215858
-71.528343
-71.684586
-71.528343
-71.372101
-71.215858
-71.528343
-71.528343
-71.528343
-71.99707
-71.684586
-71.528343
-71.528343
-71.372101
-71.840828
-71.99707
-72.153313
-71.372101
-71.528343
-71.528343
-71.840828
-72.153313
-72.153313
-71.840828
-71.684586
-71.99707
-72.153313
-71.684586
-71.684586
-71.99707
-71.684586
-72.153313
-71.99707
-71.99707
-71.684586
-71.372101
-71.840828
-71.99707
-71.99707
-71.684586
-71.840828
-71.99707
-72.465797
-71.99707
-71.840828
-71.215858
-71.99707
-71.840828
-71.059616
-71.372101
-71.528343
-71.840828
-71.840828
-71.528343
-71.215858
-71.840828
-71.215858
-71.059616
-71.528343
-71.372101
-71.215858
-70.903374
-70.747131
-71.372101
-70.747131
-70.903374
-71.215858
-70.434647
-71.059616
-70.590889
-70.903374
-70.747131
-71.215858
-70.434647
-70.903374
-70.747131
-70.747131
-71.059616
-70.903374
-70.278404
-70.122162
-70.747131
-70.590889
-70.278404
-70.122162
-70.278404
-70.278404
-70.434647
-70.278404
-69.965919
-69.965919
-70.590889
-70.590889
-70.122162
-69.809677
-69.809677
-70.122162
-70.278404
-69.965919
-69.653435
-70.122162
-69.809677
-69.809677
-69.965919
-69.965919
-69.497192
-69.965919
-69.809677
-69.809677
-69.809677
-70.278404
-69.653435
-69.34095
-69.497192
-69.809677
-69.809677
-69.809677
-69.653435
-69.028465
-69.34095
-69.028465
-69.34095
-69.653435
-69.028465
-68.715981
-68.872223
-69.34095
-69.34095
-68.559738
-68.559738
-69.184708
-69.653435
-68.872223
-69.028465
-68.091011
-68.247253
-69.028465
-68.403496
-68.403496
-69.184708
-69.34095
-69.028465
-68.715981
-68.715981
-68.872223
-68.559738
-69.184708
-68.872223
-67.778526
-68.247253
-68.872223
-68.403496
-68.403496
-68.403496
-67.934769
-68.559738
-69.028465
-68.403496
-69.028465
-68.715981
-68.403496
-68.091011
-67.778526
-68.715981
-68.715981
-68.091011
-68.247253
-68.247253
-68.247253
-68.247253
-68.091011
-68.559738
-68.559738
-68.559738
-67.466042
-67.934769
-68.715981
-68.559738
-68.247253
-68.715981
-68.247253
-68.872223
-68.559738
-68.403496
-68.403496
-68.247253
-68.559738
-68.872223
-69.028465
-68.403496
-68.403496
-68.872223
-68.715981
-68.559738
-69.028465
-69.184708
-69.028465
-68.872223
-69.028465
-68.715981
-69.028465
-69.028465
-69.184708
-69.34095
-68.715981
-69.028465
-69.34095
-69.497192
-69.184708
-69.497192
-69.184708
-69.34095
-69.184708
-69.028465
-69.34095
-69.809677
-69.497192
-69.653435
-69.184708
-69.497192
-69.653435
-69.809677
-69.653435
-69.653435
-69.497192
-69.965919
-69.653435
-69.809677
-69.809677
-70.278404
-69.965919
-69.653435
-69.497192
-69.809677
-69.809677
-69.965919
-69.965919
-69.809677
-69.809677
-70.122162
-69.965919
-69.497192
-69.809677
-69.653435
-69.497192
-69.965919
-69.809677
-69.965919
-69.653435
-70.278404
-69.653435
-70.278404
-70.278404
-70.122162
-69.965919
-70.278404
-69.653435
-69.653435
-70.278404
-69.965919
-70.278404
-69.653435
-69.965919
-70.434647
-70.122162
-69.497192
-69.809677
-70.278404
-69.965919
-69.809677
-69.497192
-70.122162
-69.809677
-69.34095
-69.653435
-69.965919
-70.278404
-69.965919
-69.653435
-69.497192
-69.965919
-69.809677
-69.965919
-69.497192
-69.497192
-69.809677
-69.653435
-69.653435
-69.653435
-69.653435
-69.653435
-69.497192
-69.028465
-69.34095
-69.34095
-69.653435
-69.497192
-69.184708
-69.34095
-69.184708
-69.028465
-69.965919
-69.184708
-69.028465
-68.559738
-69.028465
-69.028465
-68.872223
-68.872223
-69.028465
-68.715981
-68.559738
-68.872223
-69.184708
-69.184708
-68.715981
-68.247253
-68.715981
-68.872223
-69.028465
-68.715981
-68.872223
-68.715981
-68.403496
-68.715981
-68.091011
-68.559738
-69.184708
-68.559738
-68.872223
-68.559738
-69.028465
-68.247253
-69.028465
-68.872223
-68.559738
-68.559738
-68.715981
-69.184708
-68.247253
-67.622284
-68.872223
-68.715981
-69.184708
-69.34095
-68.872223
-68.715981
-68.403496
-68.715981
-69.34095
-69.028465
-68.247253
-68.715981
-69.184708
-68.559738
-69.184708
-68.559738
-69.028465
-68.559738
-69.028465
-68.559738
-68.247253
-68.872223
-68.872223
-69.184708
-68.247253
-68.715981
-68.872223
-69.028465
-68.403496
-68.247253
-68.559738
-69.184708
-68.091011
-68.247253
-68.872223
-69.028465
-68.247253
-69.028465
-68.403496
-68.559738
-68.872223
-68.403496
-68.091011
-68.715981
-68.872223
-68.403496
-68.247253
-68.247253
-68.247253
-68.559738
-68.559738
-68.247253
-68.403496
-68.403496
-68.715981
-68.403496
-68.091011
-68.403496
-67.934769
-67.934769
-68.403496
-68.247253
-67.934769
-68.403496
-68.247253
-68.247253
-68.403496
-68.247253
-68.091011
-67.778526
-67.622284
-68.559738
-68.247253
-68.091011
-67.934769
-68.091011
-68.247253
-68.247253
-68.403496
-68.403496
-68.247253
-68.091011
-68.247253
-67.934769
-68.247253
-68.715981
-68.247253
-68.403496
-68.091011
-67.622284
-67.934769
-68.091011
-68.403496
-68.715981
-68.247253
-68.247253
-68.091011
-67.778526
-67.934769
-68.403496
-67.934769
-68.559738
-68.559738
-68.247253
-67.934769
-67.934769
-67.934769
-67.778526
-68.091011
-68.247253
-68.091011
-68.091011
-67.778526
-68.247253
-68.247253
-68.091011
-68.091011
-67.778526
-68.247253
-68.403496
-68.091011
-68.247253
-68.247253
-68.091011
-67.622284
-68.403496
-67.934769
-68.247253
-67.778526
-67.934769
-68.715981
-67.778526
-67.934769
-67.934769
-67.778526
-68.091011
-68.403496
-67.622284
-68.091011
-68.247253
-67.622284
-67.622284
-67.622284
-68.091011
-67.934769
-67.778526
-67.622284
-67.622284
-68.091011
-67.466042
-67.622284
-67.934769
-67.778526
-67.778526
-68.091011
-67.778526
-67.778526
-67.153557
-67.934769
-67.934769
-67.466042
-67.309799
-67.622284
-67.622284
-67.622284
-67.622284
-67.309799
-67.466042
-67.466042
-67.466042
-67.622284
-67.153557
-67.153557
-67.622284
-67.934769
-67.309799
-67.466042
-67.622284
-67.309799
-67.466042
-67.153557
-67.466042
-67.466042
-67.466042
-67.466042
-67.153557
-67.153557
-66.841072
-67.309799
-67.309799
-67.778526
-67.934769
-67.309799
-67.622284
-66.997314
-67.309799
-67.466042
-67.153557
-66.841072
-67.622284
-67.466042
-66.372345
-66.997314
-67.309799
-67.466042
-67.466042
-66.997314
-67.153557
-67.153557
-67.153557
-67.309799
-67.153557
-67.466042
-66.841072
-67.153557
-67.309799
-66.997314
-67.778526
-67.466042
-67.153557
-67.153557
-66.528587
-66.997314
-67.153557
-67.778526
-66.841072
-67.309799
-67.466042
-67.153557
-67.309799
-67.153557
-67.466042
-67.309799
-66.997314
-67.309799
-67.153557
-67.153557
-67.934769
-67.309799
-67.153557
-67.153557
-67.153557
-67.622284
-67.622284
-66.997314
-67.153557
-67.622284
-68.091011
-67.466042
-67.466042
-67.309799
-67.309799
-67.778526
-67.622284
-67.622284
-67.466042
-67.778526
-68.247253
-67.622284
-67.778526
-67.622284
-67.622284
-67.622284
-67.622284
-67.622284
-67.934769
-67.466042
-67.934769
-68.403496
-67.934769
-68.091011
-67.309799
-67.622284
-68.247253
-68.403496
-67.778526
-68.091011
-67.778526
-67.778526
-67.934769
-67.934769
-67.934769
-67.778526
-67.622284
-67.466042
-67.934769
-67.934769
-68.091011
-68.247253
-67.934769
-68.247253
-67.622284
-67.622284
-67.622284
-68.247253
-68.403496
-67.466042
-67.778526
-67.622284
-68.091011
-67.622284
-67.934769
-68.091011
-67.934769
-68.091011
-67.934769
-67.934769
-67.778526
-67.778526
-67.622284
-67.934769
-68.403496
-67.934769
-67.934769
-67.778526
-67.934769
-68.091011
-68.247253
-67.778526
-68.091011
-68.559738
-68.091011
-67.934769
-67.934769
-68.247253
-67.622284
-67.934769
-67.778526
-68.247253
-68.403496
-68.091011
-67.934769
-68.559738
-68.403496
-68.403496
-67.934769
-68.559738
-68.715981
-68.091011
-68.091011
-68.559738
-68.403496
-68.091011
-68.091011
-67.934769
-67.934769
-67.778526
-68.403496
-67.934769
-68.091011
-68.872223
-68.091011
-67.934769
-68.247253
-68.247253
-68.247253
-68.091011
-68.247253
-68.247253
-68.403496
-68.403496
-68.403496
-68.403496
-68.247253
-67.934769
-68.247253
-68.715981
-68.091011
-68.091011
-67.622284
-68.247253
-67.934769
-68.091011
-68.403496
-68.091011
-67.622284
-67.934769
-68.403496
-67.934769
-68.247253
-68.091011
-67.622284
-67.778526
-67.934769
-68.091011
-67.934769
-68.403496
-67.622284
-68.403496
-67.466042
-67.934769
-67.934769
-68.403496
-68.091011
-67.466042
-68.091011
-66.997314
-67.934769
-68.403496
-68.091011
-68.403496
-67.622284
-68.403496
-68.247253
-67.309799
-67.309799
-68.091011
-68.091011
-68.403496
-68.715981
-68.403496
-67.934769
-68.091011
-68.403496
-68.559738
-67.778526
-67.622284
-68.247253
-67.778526
-68.403496
-68.403496
-67.622284
-67.622284
-68.403496
-68.559738
-68.403496
-68.091011
-68.559738
-68.403496
-67.934769
-68.403496
-68.715981
-68.559738
-68.559738
-68.403496
-67.622284
-68.872223
-68.559738
-68.872223
-68.403496
-68.559738
-68.872223
-68.247253
-68.872223
-69.028465
-69.028465
-67.778526
-68.872223
-69.028465
-68.403496
-68.403496
-68.872223
-68.872223
-68.559738
-68.872223
-69.028465
-69.184708
-68.715981
-68.715981
-69.028465
-68.872223
-68.715981
-68.559738
-68.872223
-68.559738
-68.872223
-69.34095
-69.028465
-68.559738
-68.872223
-69.028465
-69.184708
-69.653435
-69.34095
-69.184708
-68.872223
-69.34095
-69.028465
-69.965919
-69.028465
-68.872223
-69.028465
-69.184708
-69.497192
-69.497192
-69.497192
-69.497192
-69.34095
-69.184708
-69.184708
-69.653435
-69.809677
-69.809677
-69.34095
-69.653435
-69.34095
-69.497192
-69.497192
-69.34095
-69.497192
-69.809677
-69.653435
-69.497192
-69.497192
-69.34095
-69.653435
-69.34095
-69.497192
-69.653435
-69.653435
-69.809677
-69.653435
-69.184708
-69.497192
-69.809677
-69.497192
-69.809677
-69.653435
-69.653435
-69.34095
-69.809677
-69.34095
-69.653435
-69.809677
-69.497192
-69.653435
-69.653435
-69.184708
-69.965919
-69.653435
-69.028465
-70.122162
-69.34095
-69.497192
-69.965919
-69.497192
-69.497192
-69.34095
-69.34095
-69.653435
-69.34095
-69.809677
-69.809677
-69.653435
-69.184708
-69.653435
-69.809677
-69.34095
-69.653435
-69.497192
-69.497192
-69.965919
-69.34095
-69.497192
-69.497192
-69.965919
-69.497192
-69.653435
-69.653435
-69.34095
-69.653435
-69.497192
-69.028465
-69.497192
-69.184708
-69.34095
-69.653435
-69.653435
-69.34095
-68.872223
-69.34095
-69.184708
-69.184708
-69.184708
-69.653435
-69.34095
-69.028465
-68.715981
-69.184708
-69.653435
-69.34095
-68.872223
-68.872223
-69.028465
-69.028465
-68.872223
-69.028465
-68.872223
-68.872223
-69.028465
-68.715981
-68.247253
-69.34095
-69.028465
-69.028465
-68.559738
-68.403496
-68.559738
-69.028465
-68.559738
-68.247253
-68.559738
-67.934769
-68.715981
-69.028465
-68.872223
-68.091011
-68.715981
-68.715981
-68.872223
-68.403496
-68.559738
-68.247253
-68.091011
-68.091011
-67.934769
-69.028465
-69.028465
-69.028465
-68.247253
-68.559738
-68.559738
-69.028465
-68.872223
-68.247253
-68.403496
-68.715981
-69.184708
-68.247253
-68.559738
-68.715981
-68.872223
-68.403496
-68.872223
-68.403496
-68.247253
-68.403496
-68.559738
-68.872223
-68.403496
-68.872223
-68.403496
-68.715981
-68.715981
-68.559738
-68.091011
-68.559738
-68.872223
-69.028465
-67.934769
-68.559738
-68.091011
-68.872223
-68.559738
-68.715981
-68.559738
-68.715981
-69.028465
-69.184708
-68.559738
-68.091011
-68.403496
-68.559738
-68.872223
-68.715981
-68.559738
-68.247253
-68.247253
-68.559738
-68.872223
-68.559738
-68.403496
-68.559738
-69.184708
-69.184708
-69.028465
-69.028465
-68.872223
-68.403496
-68.403496
-69.184708
-69.028465
-68.403496
-69.028465
-68.559738
-68.715981
-69.028465
-68.715981
-68.559738
-68.715981
-68.559738
-68.715981
-68.559738
-68.247253
-69.028465
-69.809677
-69.028465
-68.872223
-68.559738
-68.715981
-68.715981
-68.715981
-69.028465
-69.028465
-69.028465
-68.872223
-69.34095
-68.872223
-68.403496
-68.247253
-68.559738
-68.715981
-69.028465
-69.184708
-68.715981
-68.715981
-68.403496
-68.872223
-68.559738
-68.559738
-68.715981
-68.403496
-68.715981
-68.872223
-68.559738
-68.559738
-68.872223
-68.715981
-69.184708
-69.028465
-68.715981
-69.028465
-68.559738
-68.403496
-68.559738
-68.403496
-69.028465
-68.091011
-68.091011
-68.559738
-68.715981
-68.403496
-68.247253
-68.715981
-68.872223
-69.028465
-68.247253
-68.403496
-68.559738
-68.872223
-67.934769
-68.559738
-68.403496
-68.247253
-68.247253
-68.559738
-68.403496
-68.091011
-68.247253
-68.715981
-68.247253
-68.247253
-68.403496
-68.403496
-68.403496
-68.559738
-68.403496
-68.403496
-68.091011
-68.403496
-68.872223
-68.247253
-67.934769
-68.247253
-68.247253
-68.559738
-68.247253
-68.247253
-68.559738
-67.934769
-68.091011
-68.559738
-68.872223
-68.247253
-68.247253
-68.091011
-68.247253
-68.247253
-68.403496
-68.247253
-68.247253
-68.247253
-67.934769
-67.934769
-68.403496
-68.091011
-68.247253
-68.715981
-68.091011
-68.091011
-67.778526
-67.778526
-67.466042
-68.247253
-68.091011
-67.934769
-67.309799
-68.247253
-67.934769
-66.997314
-67.466042
-67.622284
-68.091011
-67.934769
-67.466042
-67.466042
-67.466042
-67.622284
-67.934769
-68.091011
-68.091011
-66.841072
-67.309799
-67.622284
-67.622284
-67.778526
-66.68483
-67.622284
-67.778526
-67.309799
-67.622284
-67.778526
-67.466042
-67.934769
-67.622284
-67.622284
-67.309799
-67.778526
-67.778526
-67.466042
-67.622284
-68.091011
-67.934769
-67.778526
-67.778526
-68.403496
-67.778526
-67.934769
-67.934769
-67.934769
-68.091011
-67.778526
-68.091011
-67.622284
-68.247253
-68.091011
-68.091011
-68.091011
-68.091011
-68.091011
-67.934769
-67.778526
-67.466042
-67.309799
-67.934769
-67.622284
-67.466042
-67.466042
-67.309799
-67.466042
-67.466042
-67.778526
-66.841072
-67.153557
-67.309799
-67.153557
-67.309799
-67.153557
-66.997314
-66.68483
-66.997314
-67.153557
-67.622284
-67.153557
-66.528587
-66.997314
-66.997314
-66.997314
-66.997314
-66.997314
-67.153557
-67.153557
-66.68483
-66.841072
-66.841072
-67.778526
-67.309799
-66.68483
-66.997314
-67.153557
-67.309799
-67.622284
-67.309799
-66.997314
-67.622284
-67.622284
-67.466042
-66.997314
-67.153557
-67.466042
-67.153557
-67.466042
-67.466042
-67.466042
-67.466042
-67.309799
-67.309799
-67.466042
-67.466042
-67.466042
-67.466042
-67.309799
-67.309799
-68.247253
-68.091011
-67.778526
-67.153557
-67.622284
-67.622284
-67.622284
-67.622284
-67.778526
-67.778526
-67.934769
-67.778526
-67.622284
-67.778526
-67.466042
-67.778526
-67.466042
-68.091011
-67.309799
-67.778526
-67.934769
-67.778526
-68.091011
-67.622284
-67.622284
-67.622284
-68.403496
-67.309799
-67.466042
-67.466042
-67.466042
-67.466042
-67.778526
-67.309799
-67.622284
-67.934769
-67.778526
-67.309799
-67.466042
-67.622284
-67.622284
-67.622284
-67.309799
-67.309799
-67.622284
-67.778526
-67.778526
-67.309799
-66.841072
-67.309799
-67.153557
-67.466042
-66.997314
-66.841072
-66.841072
-66.841072
-67.466042
-67.153557
-66.841072
-67.153557
-67.153557
-66.997314
-67.153557
-67.309799
-67.153557
-66.997314
-66.997314
-66.528587
-67.153557
-67.778526
-67.309799
-67.309799
-66.997314
-66.68483
-66.997314
-67.466042
-67.466042
-66.997314
-67.153557
-66.841072
-66.997314
-67.466042
-67.153557
-67.309799
-67.778526
-67.934769
-67.622284
-67.153557
-67.622284
-66.997314
-66.68483
-66.841072
-67.309799
-67.778526
-67.622284
-67.778526
-67.622284
-67.309799
-66.841072
-66.841072
-67.309799
-67.309799
-66.841072
-67.622284
-67.778526
-67.309799
-67.153557
-67.778526
-67.778526
-66.68483
-67.466042
-67.778526
-67.309799
-66.997314
-66.997314
-67.153557
-67.622284
-67.466042
-67.309799
-68.091011
-67.309799
-67.309799
-67.466042
-67.153557
-67.153557
-67.309799
-67.466042
-67.309799
-67.309799
-67.622284
-67.622284
-67.153557
-67.309799
-67.309799
-68.091011
-68.091011
-67.466042
-67.466042
-68.091011
-67.934769
-67.622284
-67.466042
-67.622284
-67.309799
-68.091011
-67.778526
-67.622284
-67.622284
-67.934769
-68.091011
-68.091011
-68.091011
-67.778526
-68.091011
-68.091011
-68.247253
-67.934769
-68.247253
-68.091011
-68.247253
-68.091011
-68.247253
-68.091011
-68.091011
-68.247253
-68.403496
-67.778526
-68.403496
-68.715981
-68.247253
-67.934769
-68.403496
-68.559738
-68.091011
-68.559738
-68.403496
-68.403496
-68.403496
-68.247253
-68.247253
-68.091011
-68.715981
-68.872223
-68.872223
-68.403496
-68.403496
-68.715981
-68.559738
-68.403496
-68.872223
-68.872223
-68.715981
-68.715981
-68.872223
-68.559738
-69.028465
-68.559738
-68.091011
-68.403496
-68.559738
-68.091011
-68.247253
-68.715981
-68.559738
-68.403496
-68.559738
-68.247253
-68.403496
-68.091011
-68.247253
-68.247253
-68.247253
-68.715981
-68.091011
-68.247253
-68.559738
-68.559738
-68.091011
-68.403496
-68.247253
-68.403496
-68.091011
-67.778526
-68.715981
-68.872223
-68.403496
-67.778526
-68.403496
-68.247253
-68.403496
-68.091011
-68.403496
-68.559738
-68.403496
-68.403496
-67.934769
-68.247253
-68.559738
-68.403496
-68.247253
-68.247253
-68.091011
-68.403496
-68.403496
-68.715981
-68.247253
-68.403496
-68.403496
-68.403496
-68.247253
-68.403496
-68.247253
-68.091011
-68.403496
-68.872223
-68.091011
-68.091011
-67.934769
-68.715981
-68.247253
-68.091011
-68.247253
-67.934769
-68.091011
-68.091011
-68.247253
-68.091011
-67.934769
-68.091011
-67.934769
-68.091011
-67.778526
-67.778526
-68.403496
-68.247253
-67.622284
-67.778526
-68.091011
-67.466042
-67.778526
-67.778526
-68.091011
-67.778526
-67.778526
-67.622284
-67.934769
-68.091011
-68.091011
-67.622284
-67.466042
-68.403496
-68.247253
-67.153557
-67.622284
-67.778526
-68.091011
-67.934769
-68.247253
-68.403496
-68.247253
-68.247253
-68.091011
-67.622284
-67.622284
-68.091011
-67.934769
-67.153557
-68.247253
-67.466042
-68.559738
-67.622284
-68.091011
-67.778526
-68.091011
-66.997314
-68.403496
-67.778526
-67.934769
-67.934769
-67.466042
-68.091011
-68.247253
-67.778526
-67.778526
-68.559738
-66.997314
-67.778526
-67.622284
-67.622284
-68.403496
-67.778526
-67.778526
-68.091011
-68.091011
-67.466042
-67.622284
-67.778526
-68.091011
-68.091011
-68.247253
-68.091011
-67.622284
-68.247253
-68.559738
-68.091011
-67.934769
-68.091011
-68.403496
-68.091011
-68.403496
-68.091011
-67.622284
-68.403496
-68.403496
-68.247253
-68.247253
-68.091011
-68.247253
-68.403496
-68.559738
-68.403496
-68.715981
-68.403496
-68.091011
-68.559738
-68.559738
-68.403496
-68.403496
-68.247253
-68.559738
-68.559738
-68.403496
-68.559738
-69.028465
-68.715981
-68.403496
-68.091011
-68.872223
-69.028465
-68.872223
-68.559738
-68.559738
-68.872223
-68.872223
-69.028465
-69.184708
-69.184708
-69.028465
-69.028465
-69.184708
-68.872223
-68.872223
-69.028465
-69.028465
-69.184708
-69.184708
-69.184708
-69.028465
-68.559738
-68.872223
-68.872223
-69.184708
-69.028465
-69.184708
-69.184708
-68.872223
-69.34095
-69.184708
-68.715981
-69.028465
-69.184708
-68.872223
-69.184708
-68.872223
-69.34095
-69.028465
-68.872223
-69.34095
-69.184708
-69.497192
-69.34095
-68.559738
-69.34095
-69.184708
-69.028465
-69.028465
-68.872223
-69.028465
-68.872223
-69.184708
-68.715981
-69.028465
-69.028465
-69.028465
-68.715981
-68.559738
-68.872223
-69.028465
-69.028465
-68.872223
-68.559738
-69.497192
-68.872223
-68.247253
-68.559738
-68.559738
-68.872223
-68.715981
-68.872223
-68.559738
-69.028465
-68.559738
-68.559738
-68.559738
-68.247253
-68.403496
-68.715981
-68.715981
-68.559738
-68.559738
-68.247253
-68.247253
-68.403496
-68.715981
-68.872223
-68.559738
-68.091011
-68.403496
-68.403496
-68.872223
-68.247253
-68.403496
-68.247253
-68.091011
-68.091011
-68.872223
-68.715981
-68.247253
-68.247253
-68.403496
-68.091011
-67.934769
-68.091011
-68.247253
-68.247253
-67.778526
-68.559738
-67.778526
-68.403496
-67.934769
-68.091011
-68.403496
-68.559738
-68.091011
-67.622284
-68.247253
-69.028465
-68.559738
-68.403496
-67.934769
-67.934769
-68.247253
-67.934769
-68.559738
-68.403496
-68.872223
-68.247253
-68.403496
-68.559738
-67.622284
-69.028465
-68.091011
-68.403496
-69.184708
-69.028465
-68.403496
-68.247253
-68.403496
-68.091011
-68.403496
-67.934769
-68.247253
-68.872223
-68.715981
-68.872223
-68.091011
-69.028465
-69.028465
-68.872223
-68.247253
-68.403496
-69.028465
-68.247253
-68.403496
-68.872223
-69.184708
-68.715981
-69.028465
-69.028465
-68.715981
-68.872223
-69.34095
-69.184708
-68.715981
-69.028465
-68.872223
-69.34095
-69.184708
-68.715981
-68.715981
-69.028465
-69.34095
-69.184708
-68.559738
-68.247253
-69.184708
-69.34095
-69.34095
-69.653435
-69.184708
-68.872223
-69.184708
-69.184708
-69.497192
-69.184708
-68.872223
-69.34095
-69.184708
-69.653435
-69.497192
-69.653435
-69.497192
-69.34095
-69.184708
-69.34095
-69.809677
-69.965919
-69.965919
-69.497192
-69.653435
-69.809677
-69.653435
-69.497192
-69.653435
-69.809677
-69.653435
-69.809677
-69.497192
-69.34095
-69.653435
-69.653435
-69.965919
-70.434647
-69.653435
-69.653435
-69.497192
-69.653435
-69.809677
-69.965919
-69.653435
-70.122162
-69.809677
-69.809677
-69.34095
-69.653435
-69.965919
-69.809677
-70.278404
-69.809677
-69.809677
-69.809677
-69.809677
-69.809677
-69.809677
-70.122162
-69.809677
-69.809677
-69.965919
-69.965919
-69.809677
-69.809677
-69.809677
-69.653435
-70.122162
-69.34095
-69.809677
-69.809677
-69.809677
-70.122162
-69.809677
-69.653435
-69.497192
-70.122162
-69.653435
-69.34095
-69.497192
-69.809677
-69.653435
-69.809677
-69.653435
-69.809677
-69.653435
-69.965919
-69.184708
-69.653435
-69.653435
-69.653435
-69.653435
-69.184708
-69.653435
-69.184708
-69.965919
-69.653435
-69.34095
-69.34095
-69.34095
-69.497192
-69.497192
-69.497192
-69.184708
-69.497192
-69.34095
-69.028465
-69.809677
-69.809677
-69.184708
-68.715981
-69.34095
-69.184708
-69.497192
-68.872223
-69.184708
-69.028465
-69.34095
-68.715981
-69.184708
-69.497192
-69.184708
-68.559738
-68.872223
-68.559738
-68.715981
-69.028465
-69.028465
-69.184708
-69.028465
-68.872223
-68.715981
-68.872223
-68.247253
-69.028465
-69.184708
-69.497192
-69.028465
-68.247253
-68.872223
-68.872223
-68.247253
-68.403496
-68.559738
-69.34095
-69.34095
-69.184708
-69.34095
-69.184708
-69.184708
-68.715981
-68.559738
-68.559738
-69.028465
-68.872223
-68.872223
-69.653435
-68.247253
-69.497192
-69.34095
-69.34095
-68.872223
-69.028465
-69.34095
-69.184708
-68.872223
-69.34095
-69.028465
-69.809677
-69.184708
-69.497192
-69.184708
-69.653435
-69.809677
-69.184708
-68.872223
-69.34095
-69.34095
-69.497192
-69.34095
-69.184708
-69.497192
-70.122162
-69.653435
-69.184708
-69.184708
-69.34095
-69.653435
-69.34095
-69.34095
-69.653435
-69.497192
-69.809677
-70.122162
-69.184708
-69.34095
-69.497192
-70.278404
-69.34095
-69.34095
-69.653435
-69.809677
-69.497192
-69.809677
-69.653435
-69.497192
-69.809677
-69.653435
-69.965919
-69.809677
-69.809677
-69.809677
-69.809677
-69.809677
-69.809677
-69.965919
-70.278404
-69.809677
-69.965919
-69.965919
-69.497192
-69.965919
-70.590889
-69.809677
-69.809677
-69.809677
-69.965919
-69.965919
-69.965919
-70.278404
-70.278404
-69.965919
-70.122162
-70.278404
-69.809677
-70.122162
-69.965919
-70.278404
-70.434647
-69.965919
-69.809677
-69.653435
-69.809677
-70.278404
-70.122162
-69.809677
-70.122162
-70.122162
-70.278404
-69.965919
-70.278404
-69.965919
-70.278404
-70.278404
-70.122162
-69.965919
-69.809677
-70.278404
-70.122162
-69.809677
-70.278404
-70.434647
-69.809677
-69.497192
-69.965919
-70.278404
-69.965919
-69.653435
-69.965919
-70.278404
-69.653435
-70.278404
-70.122162
-69.965919
-69.965919
-69.653435
-69.965919
-69.965919
-70.434647
-69.653435
-69.34095
-69.497192
-70.122162
-69.809677
-69.809677
-69.809677
-69.34095
-70.122162
-70.122162
-69.34095
-69.809677
-70.122162
-70.122162
-69.965919
-69.809677
-69.653435
-69.497192
-70.278404
-69.965919
-69.653435
-69.653435
-69.809677
-69.809677
-69.965919
-69.965919
-69.497192
-69.653435
-69.34095
-69.965919
-69.653435
-69.184708
-69.809677
-69.653435
-69.653435
-69.497192
-69.653435
-69.809677
-69.497192
-69.809677
-69.34095
-69.653435
-69.965919
-69.653435
-69.497192
-69.497192
-69.653435
-69.184708
-69.497192
-69.809677
-69.809677
-69.653435
-69.497192
-69.184708
-69.34095
-69.028465
-69.809677
-69.653435
-69.184708
-68.872223
-68.872223
-69.653435
-69.497192
-69.028465
-69.965919
-70.278404
-69.653435
-68.872223
-69.028465
-69.34095
-68.872223
-68.872223
-68.872223
-69.497192
-69.809677
-69.653435
-69.653435
-69.34095
-69.809677
-69.653435
-69.653435
-69.653435
-70.122162
-69.028465
-68.872223
-69.653435
-69.653435
-69.497192
-69.809677
-69.653435
-69.184708
-69.809677
-69.34095
-69.028465
-69.34095
-69.809677
-69.965919
-69.34095
-68.872223
-69.809677
-69.965919
-69.497192
-69.809677
-69.653435
-69.653435
-69.653435
-69.653435
-69.653435
-70.590889
-70.122162
-69.497192
-69.497192
-69.653435
-69.965919
-69.653435
-69.965919
-69.809677
-69.809677
-69.809677
-70.590889
-69.965919
-69.653435
-69.653435
-70.122162
-69.809677
-70.122162
-70.122162
-69.965919
-69.809677
-70.278404
-70.122162
-70.278404
-70.434647
-69.809677
-70.590889
-70.434647
-70.434647
-70.903374
-70.278404
-70.590889
-70.590889
-70.590889
-70.903374
-71.059616
-70.903374
-70.122162
[truncated: 1,145,719 more chars]
