# Supplementary material for: A Synaptic Mechanism for Temporal Filtering of Visual Signals
Source: PLoS Biol. 2014 Oct 21;12(10):e1001972. doi: 10.1371/journal.pbio.1001972 (PMC4205119; doi:10.1371/journal.pbio.1001972)
Supplement: Data S1 — All raw data files as well as averages and statistical parameters presented in the manuscript. Formats provided include raw-text (Ascii) and Excel (xls). In addition, we provide the original Igor-Pro files (Wavemetrics), which contain both the raw data and the original figure formatting. Data referring to particular panels are located in the respective folders. For any further information, please contact Tom Baden at thomas.baden@uni-tuebingen.de. (ZIP) [file pbio.1001972.s009.zip › fig3/Fig3F/Ephys2.txt]

Ephys2
-65.153069
-64.528099
-64.528099
-64.684341
-64.840584
-64.528099
-64.996826
-64.840584
-64.528099
-64.371857
-64.684341
-64.684341
-65.309311
-64.371857
-64.215614
-64.840584
-64.528099
-64.840584
-64.684341
-63.90313
-64.684341
-64.528099
-64.528099
-64.840584
-64.684341
-64.840584
-64.215614
-64.528099
-64.371857
-64.371857
-64.371857
-64.371857
-64.684341
-64.528099
-64.528099
-64.371857
-64.684341
-64.528099
-64.371857
-64.840584
-64.371857
-64.371857
-64.528099
-64.528099
-64.215614
-64.528099
-64.528099
-64.371857
-64.528099
-64.371857
-64.528099
-64.215614
-64.059372
-64.059372
-64.528099
-64.528099
-63.746887
-64.059372
-64.528099
-64.215614
-64.371857
-63.746887
-64.371857
-64.215614
-64.215614
-63.90313
-64.059372
-64.059372
-63.90313
-63.90313
-63.590645
-64.996826
-64.215614
-64.059372
-64.528099
-64.371857
-63.90313
-64.215614
-64.059372
-63.27816
-64.215614
-64.528099
-64.371857
-64.059372
-64.371857
-64.840584
-64.059372
-64.528099
-64.059372
-63.434402
-64.059372
-64.371857
-63.90313
-63.90313
-64.059372
-64.371857
-63.434402
-64.059372
-64.371857
-64.371857
-63.746887
-64.528099
-63.90313
-64.215614
-64.215614
-64.371857
-63.746887
-64.371857
-63.90313
-64.684341
-64.684341
-64.059372
-64.215614
-64.371857
-64.371857
-64.684341
-64.215614
-64.528099
-64.684341
-64.684341
-64.528099
-64.371857
-64.684341
-64.215614
-64.215614
-64.059372
-64.528099
-64.528099
-64.371857
-64.528099
-64.684341
-64.215614
-64.684341
-64.528099
-64.840584
-64.840584
-64.528099
-64.840584
-64.684341
-64.840584
-64.684341
-64.371857
-64.684341
-64.528099
-64.684341
-64.684341
-64.840584
-64.840584
-64.684341
-64.684341
-64.684341
-64.840584
-64.684341
-64.684341
-64.840584
-64.996826
-64.996826
-64.840584
-64.684341
-64.840584
-64.840584
-64.840584
-64.996826
-64.996826
-65.153069
-65.309311
-64.684341
-64.840584
-64.996826
-64.996826
-64.684341
-65.309311
-65.153069
-64.840584
-65.153069
-64.684341
-64.996826
-65.153069
-64.996826
-64.840584
-64.840584
-65.465553
-64.840584
-65.153069
-64.684341
-65.153069
-64.996826
-64.996826
-64.996826
-65.153069
-64.840584
-64.840584
-64.528099
-64.996826
-64.684341
-65.309311
-64.684341
-64.840584
-64.996826
-64.840584
-64.996826
-64.840584
-64.996826
-64.684341
-64.996826
-64.371857
-64.528099
-65.309311
-64.684341
-64.840584
-64.840584
-64.996826
-64.684341
-64.996826
-64.840584
-64.371857
-64.840584
-64.684341
-64.840584
-64.371857
-64.840584
-64.528099
-64.215614
-64.840584
-64.371857
-64.528099
-64.840584
-64.371857
-64.215614
-64.371857
-64.684341
-64.528099
-64.215614
-64.528099
-64.840584
-64.371857
-64.528099
-64.528099
-64.840584
-64.684341
-64.528099
-64.528099
-64.215614
-64.371857
-64.528099
-64.371857
-64.059372
-64.371857
-64.528099
-64.059372
-64.215614
-64.215614
-64.684341
-64.215614
-64.215614
-64.371857
-64.215614
-64.215614
-64.215614
-64.371857
-64.059372
-64.371857
-64.215614
-64.215614
-64.059372
-64.215614
-63.90313
-64.215614
-64.215614
-63.90313
-64.215614
-64.215614
-63.590645
-64.059372
-63.434402
-64.059372
-63.121918
-63.590645
-64.528099
-64.059372
-63.746887
-64.215614
-64.684341
-64.371857
-63.590645
-63.434402
-63.590645
-64.215614
-63.434402
-63.121918
-63.90313
-64.371857
-64.059372
-63.746887
-63.746887
-64.371857
-63.746887
-64.371857
-64.528099
-63.90313
-64.215614
-64.371857
-64.059372
-64.684341
-64.371857
-63.746887
-64.371857
-63.746887
-64.371857
-63.746887
-64.059372
-64.528099
-64.528099
-64.528099
-64.371857
-64.059372
-64.059372
-64.215614
-64.528099
-64.371857
-64.059372
-64.371857
-64.371857
-64.684341
-64.215614
-64.371857
-64.215614
-64.840584
-64.528099
-64.059372
-64.840584
-64.371857
-64.371857
-64.840584
-64.684341
-64.528099
-64.684341
-64.528099
-64.840584
-64.684341
-64.684341
-64.371857
-64.996826
-64.371857
-64.684341
-64.684341
-64.684341
-64.840584
-64.371857
-64.684341
-64.840584
-64.371857
-64.840584
-64.371857
-64.684341
-64.684341
-64.371857
-65.153069
-64.840584
-64.528099
-64.840584
-64.996826
-64.371857
-65.309311
-64.684341
-64.840584
-65.153069
-64.996826
-65.153069
-64.996826
-64.996826
-65.465553
-64.840584
-65.153069
-64.996826
-65.153069
-65.153069
-65.153069
-64.996826
-64.996826
-65.309311
-65.309311
-65.309311
-64.996826
-65.309311
-64.996826
-65.778038
-64.996826
-65.153069
-65.153069
-65.153069
-65.309311
-65.465553
-65.621796
-65.153069
-65.465553
-65.465553
-65.309311
-64.996826
-64.684341
-64.996826
-65.309311
-65.309311
-65.153069
-64.996826
-65.153069
-64.996826
-65.309311
-65.153069
-64.996826
-65.621796
-64.996826
-65.153069
-64.996826
-65.153069
-65.153069
-65.153069
-64.996826
-65.153069
-64.840584
-64.996826
-64.996826
-64.371857
-64.840584
-64.996826
-64.840584
-64.684341
-65.153069
-64.996826
-64.996826
-65.153069
-64.684341
-64.996826
-64.840584
-64.840584
-64.684341
-64.840584
-64.684341
-64.371857
-64.840584
-64.528099
-64.371857
-64.371857
-64.840584
-64.840584
-64.528099
-64.371857
-64.684341
-64.528099
-64.371857
-64.684341
-64.840584
-64.840584
-64.528099
-64.059372
-64.059372
-64.215614
-64.684341
-64.528099
-64.528099
-64.371857
-64.215614
-64.371857
-64.528099
-64.528099
-64.215614
-64.371857
-64.059372
-64.528099
-64.840584
-64.371857
-63.90313
-64.215614
-64.371857
-64.215614
-64.215614
-63.746887
-64.371857
-64.371857
-63.590645
-63.90313
-64.059372
-64.059372
-63.746887
-64.059372
-64.059372
-64.059372
-64.059372
-63.90313
-63.434402
-63.434402
-63.590645
-64.528099
-64.215614
-64.684341
-63.746887
-64.059372
-64.528099
-64.059372
-64.215614
-64.371857
-63.746887
-63.90313
-64.215614
-64.528099
-63.746887
-64.215614
-64.059372
-64.371857
-63.746887
-63.90313
-64.840584
-64.215614
-64.840584
-64.059372
-63.90313
-64.215614
-64.059372
-65.153069
-64.215614
-64.840584
-64.371857
-64.528099
-64.371857
-64.215614
-64.371857
-64.840584
-64.528099
-64.215614
-64.684341
-64.528099
-64.528099
-64.528099
-64.684341
-64.684341
-64.684341
-64.371857
-64.996826
-64.371857
-64.840584
-64.371857
-64.528099
-64.840584
-64.840584
-64.684341
-64.371857
-64.996826
-64.840584
-64.840584
-64.684341
-65.153069
-64.528099
-64.684341
-64.996826
-64.996826
-64.996826
-64.684341
-64.840584
-65.309311
-64.840584
-64.840584
-64.840584
-65.153069
-64.996826
-64.996826
-64.996826
-64.840584
-64.996826
-65.309311
-64.996826
-64.840584
-65.309311
-64.684341
-64.996826
-64.840584
-65.153069
-65.153069
-64.996826
-64.840584
-64.684341
-65.309311
-65.153069
-64.840584
-64.996826
-65.465553
-64.996826
-65.465553
-65.309311
-64.840584
-65.153069
-65.309311
-65.153069
-64.840584
-64.996826
-65.153069
-65.153069
-65.153069
-65.309311
-64.996826
-65.153069
-65.153069
-65.153069
-65.153069
-64.840584
-64.840584
-64.840584
-64.996826
-64.528099
-64.840584
-64.840584
-64.996826
-64.840584
-64.840584
-64.684341
-65.153069
-64.528099
-64.684341
-64.684341
-64.371857
-64.996826
-64.371857
-64.684341
-64.840584
-64.528099
-64.840584
-64.371857
-64.528099
-64.840584
-64.684341
-64.371857
-64.684341
-64.840584
-64.371857
-64.371857
-64.684341
-64.528099
-64.528099
-64.684341
-64.840584
-64.215614
-64.840584
-64.528099
-64.215614
-64.059372
-64.371857
-64.528099
-64.215614
-63.90313
-64.215614
-64.059372
-64.215614
-63.90313
-64.215614
-64.059372
-64.215614
-64.215614
-64.215614
-64.059372
-63.746887
-64.371857
-64.059372
-64.371857
-64.215614
-63.746887
-64.215614
-63.90313
-64.059372
-64.059372
-63.90313
-63.90313
-63.746887
-64.059372
-63.90313
-64.215614
-63.590645
-63.590645
-64.215614
-63.746887
-63.90313
-63.746887
-63.590645
-63.27816
-64.059372
-64.215614
-63.121918
-63.90313
-64.528099
-64.215614
-63.746887
-62.965675
-63.746887
-63.590645
-63.590645
-63.590645
-63.434402
-63.90313
-64.215614
-64.215614
-63.27816
-64.059372
-64.059372
-63.746887
-64.215614
-64.215614
-64.059372
-64.059372
-63.746887
-63.746887
-63.590645
-63.746887
-64.215614
-63.590645
-63.590645
-63.90313
-64.215614
-64.371857
-63.746887
-63.746887
-63.434402
-63.90313
-64.059372
-64.215614
-63.590645
-63.590645
-63.746887
-63.90313
-64.215614
-64.215614
-63.90313
-63.90313
-64.215614
-63.746887
-63.90313
-63.90313
-64.059372
-63.746887
-63.90313
-63.90313
-64.059372
-64.215614
-63.746887
-64.059372
-63.590645
-64.215614
-63.746887
-63.90313
-63.90313
-63.746887
-64.059372
-63.90313
-64.215614
-64.215614
-64.059372
-64.215614
-63.90313
-63.90313
-64.215614
-63.90313
-64.059372
-64.059372
-64.215614
-64.059372
-64.528099
-64.371857
-63.90313
-64.371857
-64.371857
-64.528099
-64.371857
-64.059372
-64.684341
-64.528099
-64.215614
-64.371857
-64.215614
-64.528099
-64.371857
-64.528099
-64.371857
-64.528099
-64.840584
-65.153069
-64.528099
-64.684341
-64.528099
-64.840584
-64.528099
-64.371857
-64.684341
-64.996826
-64.996826
-64.996826
-64.528099
-64.684341
-64.996826
-64.840584
-64.371857
-64.996826
-64.684341
-64.840584
-64.684341
-64.684341
-64.528099
-64.996826
-64.684341
-64.528099
-64.996826
-64.684341
-64.840584
-64.684341
-64.684341
-64.684341
-64.215614
-64.215614
-64.684341
-64.528099
-64.684341
-64.528099
-64.684341
-64.684341
-64.371857
-64.215614
-64.371857
-64.371857
-64.059372
-64.371857
-64.528099
-64.528099
-64.684341
-64.371857
-63.90313
-64.215614
-64.215614
-63.90313
-64.371857
-63.746887
-64.371857
-64.059372
-64.528099
-64.215614
-63.90313
-64.371857
-63.90313
-64.528099
-64.371857
-64.059372
-63.746887
-64.059372
-63.746887
-64.059372
-63.746887
-63.746887
-64.215614
-64.215614
-64.215614
-63.590645
-63.746887
-64.215614
-63.746887
-63.590645
-64.059372
-63.90313
-63.90313
-63.90313
-63.90313
-63.90313
-63.746887
-63.434402
-63.434402
-64.059372
-63.746887
-63.27816
-63.90313
-64.059372
-63.746887
-63.121918
-63.434402
-64.215614
-63.90313
-63.121918
-63.746887
-63.27816
-63.27816
-63.121918
-63.27816
-63.90313
-63.27816
-63.90313
-63.746887
-63.90313
-62.496948
-62.965675
-63.746887
-63.90313
-63.27816
-63.434402
-63.590645
-63.434402
-63.590645
-63.90313
-63.90313
-63.27816
-64.059372
-63.90313
-63.90313
-63.121918
-63.590645
-63.27816
-63.121918
-64.059372
-63.27816
-63.434402
-63.90313
-63.746887
-64.215614
-64.059372
-63.434402
-64.059372
-63.590645
-64.059372
-64.528099
-64.371857
-64.215614
-64.059372
-63.746887
-63.90313
-63.434402
-63.90313
-64.215614
-63.90313
-63.590645
-64.371857
-63.746887
-64.371857
-64.059372
-64.215614
-64.215614
-63.590645
-64.059372
-64.059372
-64.215614
-64.215614
-64.059372
-64.371857
-64.059372
-63.90313
-64.059372
-64.371857
-63.90313
-64.059372
-63.90313
-64.215614
-64.215614
-64.059372
-64.215614
-64.215614
-64.215614
-64.371857
-64.059372
-64.684341
-64.371857
-64.371857
-64.528099
-64.528099
-64.215614
-64.215614
-64.371857
-64.528099
-64.215614
-64.840584
-64.371857
-64.528099
-64.371857
-64.371857
-64.215614
-64.371857
-64.215614
-64.059372
-64.371857
-64.996826
-64.684341
-64.371857
-64.684341
-64.371857
-64.840584
-64.371857
-64.371857
-64.684341
-64.371857
-64.996826
-64.840584
-65.153069
-64.684341
-64.684341
-64.840584
-64.996826
-64.371857
-65.153069
-64.684341
-64.371857
-64.528099
-64.684341
-64.528099
-64.371857
-64.528099
-64.528099
-64.684341
-64.528099
-64.684341
-64.528099
-64.684341
-64.840584
-64.215614
-64.840584
-64.215614
-64.996826
-64.059372
-64.371857
-64.371857
-64.371857
-64.215614
-64.840584
-64.059372
-64.371857
-64.528099
-64.215614
-64.528099
-64.528099
-64.215614
-64.215614
-64.371857
-64.528099
-64.059372
-64.684341
-64.528099
-64.059372
-64.215614
-63.90313
-64.215614
-63.90313
-64.059372
-64.215614
-63.90313
-63.90313
-63.90313
-64.059372
-63.90313
-63.90313
-64.215614
-64.059372
-63.90313
-63.746887
-63.90313
-63.434402
-63.746887
-63.90313
-63.90313
-64.059372
-63.90313
-64.059372
-63.590645
-63.590645
-63.746887
-63.434402
-63.590645
-63.590645
-63.90313
-63.746887
-63.590645
-63.434402
-63.90313
-63.590645
-63.27816
-63.746887
-62.809433
-63.434402
-63.27816
-63.90313
-63.121918
-63.27816
-63.27816
-63.121918
-62.809433
-63.90313
-63.27816
-63.590645
-63.90313
-63.121918
-62.809433
-64.059372
-63.90313
-63.121918
-63.434402
-63.27816
-63.590645
-63.90313
-63.90313
-64.059372
-63.590645
-63.90313
-63.27816
-62.965675
-63.746887
-63.90313
-62.965675
-63.90313
-63.121918
-64.059372
-63.590645
-63.434402
-63.746887
-63.746887
-63.27816
-63.590645
-62.965675
-63.434402
-63.590645
-64.059372
-63.590645
-63.590645
-63.90313
-63.746887
-63.746887
-63.27816
-63.434402
-63.90313
-63.27816
-64.059372
-64.215614
-63.90313
-63.90313
-64.059372
-63.90313
-63.121918
-64.528099
-63.746887
-63.90313
-63.746887
-63.590645
-63.746887
-64.215614
-64.059372
-64.059372
-63.90313
-63.746887
-64.371857
-64.215614
-63.90313
-64.528099
-64.528099
-64.215614
-64.059372
-64.528099
-64.215614
-64.528099
-64.528099
-64.840584
-64.528099
-64.528099
-64.371857
-64.684341
-64.371857
-64.528099
-64.371857
-64.528099
-64.528099
-64.371857
-64.528099
-64.528099
-64.059372
-64.371857
-64.840584
-64.840584
-64.371857
-64.528099
-64.684341
-64.215614
-64.996826
-64.684341
-64.371857
-64.684341
-64.840584
-64.371857
-64.371857
-64.840584
-64.684341
-64.684341
-64.528099
-64.528099
-64.528099
-64.528099
-64.684341
-64.371857
-64.371857
-64.840584
-64.528099
-64.840584
-64.371857
-64.996826
-64.528099
-64.371857
-64.840584
-64.684341
-64.371857
-64.371857
-64.528099
-64.371857
-64.371857
-64.528099
-64.684341
-64.840584
-64.528099
-64.684341
-64.684341
-64.840584
-64.371857
-64.840584
-64.684341
-64.371857
-64.371857
-64.371857
-64.371857
-64.528099
-64.684341
-64.371857
-64.528099
-64.996826
-64.528099
-64.371857
-64.684341
-64.371857
-64.840584
-64.684341
-64.684341
-64.371857
-64.684341
-64.528099
-64.371857
-64.371857
-64.528099
-64.059372
-64.528099
-64.684341
-64.528099
-64.528099
-64.528099
-64.684341
-64.215614
-64.528099
-64.684341
-64.371857
-64.215614
-64.371857
-64.371857
-64.528099
-64.059372
-64.840584
-64.059372
-64.215614
-64.215614
-64.059372
-64.059372
-63.90313
-64.528099
-64.684341
-64.059372
-64.059372
-64.215614
-63.746887
-63.90313
-64.059372
-64.059372
-64.059372
-63.590645
-63.746887
-64.059372
-63.90313
-64.215614
-63.746887
-63.746887
-64.059372
-64.059372
-64.059372
-63.746887
-64.371857
-63.746887
-64.371857
-63.90313
-64.371857
-63.90313
-63.27816
-64.371857
-64.215614
-63.746887
-63.27816
-64.528099
-64.371857
-64.371857
-64.059372
-64.684341
-64.059372
-64.528099
-64.371857
-63.90313
-63.434402
-64.528099
-64.528099
-62.809433
-64.371857
-63.746887
-63.746887
-64.684341
-64.215614
-63.434402
-64.215614
-63.746887
-63.590645
-64.059372
-63.90313
-64.371857
-63.434402
-64.059372
-64.371857
-64.371857
-63.90313
-64.215614
-63.90313
-64.528099
-64.215614
-63.90313
-64.059372
-63.90313
-64.215614
-63.90313
-64.371857
-64.528099
-64.215614
-64.215614
-64.059372
-64.528099
-64.371857
-64.059372
-63.746887
-64.528099
-64.059372
-63.90313
-64.059372
-64.371857
-64.371857
-64.215614
-64.371857
-64.371857
-64.215614
-64.371857
-64.215614
-64.215614
-63.90313
-64.059372
-64.059372
-64.059372
-64.215614
-64.528099
-64.215614
-64.371857
-64.528099
-64.528099
-64.371857
-64.528099
-64.371857
-64.684341
-64.371857
-64.371857
-64.371857
-64.371857
-64.684341
-64.528099
-64.371857
-64.215614
-64.528099
-64.684341
-64.371857
-64.684341
-64.840584
-64.528099
-64.371857
-64.684341
-64.684341
-64.996826
-64.528099
-64.528099
-64.684341
-65.153069
-64.996826
-64.371857
-64.684341
-65.153069
-64.528099
-64.684341
-64.371857
-64.528099
-64.684341
-64.528099
-64.684341
-64.840584
-64.371857
-64.528099
-64.215614
-65.153069
-64.528099
-64.528099
-64.840584
-64.684341
-64.528099
-64.371857
-64.528099
-64.684341
-64.684341
-64.215614
-64.371857
-64.840584
-64.528099
-64.371857
-64.528099
-64.528099
-64.059372
-64.215614
-64.528099
-64.528099
-64.215614
-64.528099
-64.371857
-64.840584
-64.371857
-64.215614
-64.371857
-64.528099
-64.215614
-64.371857
-64.528099
-64.215614
-64.528099
-64.528099
-64.371857
-64.059372
-64.215614
-64.215614
-63.90313
-64.059372
-64.371857
-64.215614
-63.90313
-64.528099
-64.215614
-64.059372
-64.059372
-64.528099
-63.746887
-64.528099
-64.059372
-64.215614
-64.528099
-64.059372
-64.215614
-64.371857
-64.371857
-63.90313
-64.059372
-64.215614
-64.059372
-63.90313
-63.90313
-63.746887
-64.215614
-63.90313
-64.215614
-64.215614
-63.746887
-63.90313
-64.215614
-64.059372
-63.90313
-63.590645
-63.746887
-64.528099
-64.059372
-63.746887
-63.746887
-63.434402
-64.215614
-64.528099
-64.215614
-64.215614
-63.746887
-64.059372
-64.059372
-64.059372
-63.121918
-63.90313
-64.528099
-64.215614
-64.215614
-64.215614
-64.371857
-64.059372
-64.684341
-63.90313
-63.434402
-63.746887
-64.684341
-63.590645
-64.528099
-63.90313
-64.371857
-63.90313
-64.215614
-64.215614
-64.371857
-64.059372
-63.90313
-63.746887
-64.371857
-64.371857
-64.371857
-64.059372
-64.215614
-64.059372
-63.90313
-64.371857
-64.371857
-64.371857
-63.90313
-64.059372
-63.590645
-63.746887
-64.215614
-63.90313
-64.371857
-64.528099
-63.90313
-63.90313
-64.371857
-64.215614
-64.215614
-64.215614
-64.371857
-64.371857
-64.215614
-64.371857
-64.215614
-64.371857
-64.215614
-64.371857
-64.528099
-64.684341
-64.684341
-64.371857
-64.528099
-64.528099
-64.528099
-64.059372
-64.059372
-64.371857
-64.840584
-64.528099
-64.840584
-64.528099
-64.840584
-64.371857
-64.684341
-64.371857
-64.371857
-64.684341
-64.528099
-64.371857
-64.840584
-64.528099
-64.840584
-64.684341
-64.684341
-64.371857
-64.684341
-64.684341
-64.996826
-64.684341
-64.215614
-64.840584
-64.684341
-64.840584
-64.684341
-64.840584
-64.528099
-64.684341
-65.153069
-64.528099
-64.840584
-64.996826
-64.996826
-64.684341
-64.996826
-64.840584
-64.996826
-64.996826
-64.840584
-64.371857
-65.153069
-64.840584
-64.840584
-64.528099
-64.996826
-64.528099
-64.840584
-64.684341
-64.528099
-64.840584
-64.684341
-64.684341
-65.153069
-64.996826
-64.528099
-64.371857
-64.371857
-64.684341
-64.996826
-64.371857
-64.528099
-64.371857
-64.215614
-64.684341
-65.465553
-64.684341
-64.528099
-64.684341
-64.528099
-64.528099
-64.684341
-64.840584
-64.528099
-64.528099
-64.684341
-64.371857
-64.371857
-64.684341
-64.371857
-64.684341
-64.215614
-64.684341
-64.528099
-64.528099
-64.996826
-64.215614
-64.528099
-64.371857
-64.996826
-64.684341
-64.528099
-64.528099
-64.371857
-64.371857
-64.684341
-64.684341
-64.371857
-64.215614
-64.684341
-64.528099
-64.528099
-64.371857
-64.059372
-64.371857
-64.371857
-64.215614
-64.371857
-64.371857
-64.528099
-64.059372
-63.90313
-64.059372
-63.90313
-64.059372
-64.215614
-63.90313
-64.059372
-64.215614
-64.215614
-64.215614
-63.90313
-64.215614
-64.059372
-64.059372
-64.215614
-64.215614
-64.215614
-64.371857
-64.215614
-64.528099
-64.371857
-63.746887
-64.215614
-64.371857
-63.590645
-63.90313
-64.215614
-64.371857
-64.528099
-64.528099
-64.215614
-64.371857
-64.215614
-64.528099
-63.90313
-64.059372
-64.684341
-63.590645
-64.371857
-64.371857
-63.90313
-63.434402
-63.590645
-63.121918
-64.059372
-64.371857
-64.371857
-64.059372
-64.215614
-64.215614
-64.996826
-63.746887
-64.059372
-64.371857
-64.528099
-64.059372
-64.215614
-64.371857
-64.215614
-64.371857
-64.371857
-64.528099
-64.059372
-64.528099
-64.215614
-64.371857
-64.528099
-64.528099
-64.528099
-64.371857
-64.215614
-64.059372
-64.059372
-64.059372
-64.528099
-64.528099
-64.528099
-64.684341
-64.528099
-64.371857
-64.371857
-64.684341
-64.215614
-64.371857
-64.528099
-64.371857
-64.371857
-64.528099
-64.684341
-64.840584
-64.684341
-64.528099
-64.684341
-64.684341
-64.684341
-64.996826
-64.528099
-64.840584
-64.528099
-64.684341
-64.996826
-64.684341
-64.996826
-64.996826
-64.684341
-64.996826
-64.840584
-64.840584
-64.996826
-64.840584
-64.840584
-65.309311
-64.996826
-65.153069
-64.840584
-65.153069
-64.840584
-65.153069
-65.153069
-64.840584
-64.840584
-64.996826
-64.996826
-64.996826
-65.153069
-65.153069
-65.309311
-64.840584
-65.153069
-64.996826
-64.684341
-65.465553
-65.153069
-64.996826
-64.840584
-65.153069
-65.153069
-65.153069
-65.465553
-64.996826
-65.153069
-64.996826
-64.684341
-65.309311
-64.528099
-64.996826
-64.996826
-64.996826
-64.840584
-64.840584
-65.153069
-64.996826
-65.153069
-64.684341
-64.684341
-65.153069
-65.153069
-64.684341
-64.996826
-64.840584
-64.996826
-64.684341
-64.840584
-64.840584
-64.371857
-64.840584
-64.684341
-64.840584
-64.996826
-64.996826
-64.528099
-64.684341
-64.684341
-64.684341
-64.684341
-64.684341
-64.840584
-64.528099
-64.684341
-64.996826
-64.528099
-64.528099
-64.528099
-64.684341
-64.528099
-64.840584
-64.840584
-64.684341
-64.371857
-64.371857
-64.684341
-64.371857
-64.684341
-64.684341
-64.059372
-64.528099
-64.371857
-64.528099
-64.371857
-64.059372
-64.059372
-64.371857
-64.371857
-63.90313
-64.215614
-64.528099
-64.371857
-64.215614
-64.059372
-64.215614
-64.371857
-64.215614
-63.90313
-64.059372
-64.528099
-64.371857
-63.90313
-64.215614
-64.528099
-64.528099
-63.90313
-63.746887
-64.371857
-64.215614
-63.746887
-64.528099
-64.528099
-63.746887
-63.590645
-64.371857
-64.371857
-64.371857
-64.528099
-64.528099
-64.059372
-63.90313
-63.27816
-63.90313
-64.215614
-63.746887
-63.746887
-64.528099
-63.434402
-63.590645
-64.059372
-64.059372
-63.434402
-64.059372
-63.590645
-63.746887
-63.90313
-64.371857
-63.90313
-63.90313
-64.684341
-63.746887
-63.746887
-63.90313
-64.215614
-64.059372
-63.590645
-64.840584
-64.215614
-64.215614
-63.746887
-64.371857
-64.371857
-64.215614
-64.059372
-64.684341
-63.746887
-64.059372
-64.215614
-64.371857
-64.215614
-64.528099
-64.371857
-64.059372
-64.059372
-64.215614
-64.059372
-64.215614
-64.371857
-64.528099
-64.059372
-64.528099
-64.215614
-64.684341
-64.059372
-64.215614
-64.840584
-64.528099
-64.215614
-64.215614
-64.059372
-64.840584
-64.528099
-64.059372
-64.215614
-64.528099
-64.371857
-64.528099
-64.528099
-64.371857
-64.684341
-64.371857
-64.528099
-64.528099
-64.528099
-64.528099
-64.528099
-64.684341
-64.528099
-64.215614
-64.996826
-64.528099
-64.840584
-64.528099
-64.684341
-64.059372
-64.371857
-64.371857
-64.840584
-64.371857
-64.840584
-64.371857
-64.840584
-64.528099
-64.840584
-64.371857
-64.528099
-64.371857
-64.528099
-64.528099
-64.684341
-64.528099
-64.371857
-64.684341
-64.215614
-64.528099
-64.840584
-64.528099
-64.371857
-64.528099
-64.371857
-64.684341
-64.371857
-64.840584
-64.528099
-64.371857
-64.996826
-64.840584
-64.528099
-64.684341
-64.528099
-64.371857
-64.840584
-64.840584
-64.215614
-64.528099
-64.371857
-64.528099
-64.684341
-64.371857
-64.996826
-64.215614
-64.840584
-64.528099
-64.371857
-64.371857
-64.371857
-64.684341
-64.528099
-64.528099
-64.059372
-64.371857
-64.215614
-64.528099
-64.059372
-64.215614
-64.684341
-64.528099
-63.90313
-64.371857
-64.215614
-64.371857
-64.059372
-64.371857
-64.371857
-64.371857
-64.684341
-64.371857
-64.215614
-64.215614
-64.528099
-63.746887
-64.371857
-64.528099
-64.528099
-64.371857
-63.90313
-64.059372
-64.059372
-64.215614
-64.059372
-64.215614
-64.059372
-64.059372
-64.059372
-64.059372
-64.059372
-63.90313
-63.90313
-63.90313
-64.215614
-64.215614
-63.746887
-63.434402
-63.434402
-63.746887
-63.27816
-63.90313
-63.590645
-63.590645
-64.059372
-64.059372
-63.27816
-63.90313
-63.90313
-63.90313
-63.434402
-63.590645
-64.215614
-63.90313
-64.371857
-63.90313
-64.059372
-64.059372
-63.434402
-63.590645
-63.434402
-63.90313
-63.434402
-64.059372
-63.746887
-64.215614
-64.059372
-64.215614
-64.059372
-64.371857
-63.27816
-63.434402
-64.059372
-64.059372
-63.434402
-63.90313
-64.371857
-63.90313
-64.371857
-64.059372
-64.371857
-64.059372
-63.90313
-63.746887
-64.215614
-64.059372
-64.528099
-64.059372
-64.840584
-64.371857
-64.371857
-64.215614
-64.528099
-64.371857
-64.059372
-64.684341
-64.684341
-64.684341
-64.371857
-64.371857
-64.684341
-64.528099
-64.059372
-64.840584
-64.840584
-64.371857
-64.528099
-64.371857
-64.371857
-64.684341
-64.371857
-64.371857
-64.840584
-64.684341
-64.528099
-64.528099
-64.371857
-64.840584
-64.684341
-64.684341
-64.528099
-65.153069
-64.840584
-64.684341
-64.528099
-64.996826
-65.153069
-64.996826
-64.684341
-64.371857
-64.371857
-64.684341
-64.996826
-64.684341
-64.996826
-64.684341
-65.153069
-64.996826
-64.840584
-64.684341
-64.684341
-64.840584
-64.840584
-65.309311
-64.996826
-64.840584
-64.840584
-64.840584
-64.996826
-64.996826
-64.840584
-64.840584
-64.996826
-64.528099
-64.684341
-64.840584
-64.684341
-64.684341
-64.528099
-64.996826
-64.840584
-64.996826
-64.371857
-64.996826
-64.840584
-64.684341
-64.840584
-64.996826
-64.840584
-64.840584
-64.996826
-64.528099
-64.371857
-64.684341
-64.996826
-64.684341
-64.684341
-64.996826
-64.840584
-64.684341
-64.528099
-64.684341
-64.528099
-64.371857
-64.528099
-64.059372
-64.528099
-64.371857
-64.371857
-64.371857
-64.215614
-64.371857
-64.528099
-64.528099
-64.215614
-64.528099
-64.371857
-64.215614
-64.059372
-64.371857
-63.90313
-63.746887
-64.371857
-64.059372
-64.215614
-64.215614
-64.215614
-63.90313
-64.059372
-64.059372
-63.90313
-63.746887
-63.90313
-64.215614
-64.059372
-63.90313
-63.90313
-63.90313
-63.90313
-63.590645
-63.90313
-63.90313
-63.90313
-64.059372
-63.90313
-64.215614
-63.90313
-64.215614
-63.746887
-63.590645
-63.434402
-63.590645
-63.746887
-63.434402
-63.90313
-63.746887
-63.90313
-63.746887
-63.590645
-63.121918
-64.059372
-63.746887
-64.371857
-63.746887
-64.215614
-63.90313
-63.746887
-63.590645
-63.434402
-63.90313
-63.90313
-63.27816
-63.121918
-63.90313
-64.215614
-63.746887
-64.059372
-63.90313
-63.90313
-64.215614
-63.90313
-63.434402
-63.121918
-63.90313
-63.90313
-62.809433
-64.215614
-63.121918
-63.746887
-63.90313
-63.90313
-63.121918
-63.27816
-63.434402
-62.496948
-63.746887
-63.90313
-63.121918
-64.059372
-63.121918
-63.90313
-63.90313
-64.059372
-64.215614
-64.059372
-63.746887
-63.90313
-63.90313
-63.746887
-63.746887
-63.90313
-63.90313
-64.059372
-64.215614
-63.746887
-63.590645
-63.90313
-63.590645
-63.434402
-64.215614
-63.90313
-63.90313
-63.746887
-64.059372
-64.059372
-63.746887
-63.90313
-63.746887
-64.059372
-64.059372
-63.746887
-64.215614
-64.059372
-63.90313
-64.059372
-64.059372
-63.746887
-64.215614
-64.059372
-63.90313
-64.059372
-64.059372
-63.90313
-63.746887
-64.059372
-64.059372
-64.059372
-63.746887
-64.215614
-64.215614
-64.215614
-64.371857
-64.215614
-63.90313
-63.90313
-64.215614
-64.215614
-64.528099
-64.059372
-64.059372
-64.215614
-63.90313
-64.371857
-64.215614
-63.90313
-64.215614
-63.90313
-64.215614
-64.059372
-64.371857
-64.371857
-63.90313
-64.215614
-64.215614
-64.215614
-64.371857
-64.215614
-64.528099
-64.215614
-64.215614
-64.059372
-64.371857
-63.90313
-64.059372
-64.059372
-64.059372
-64.059372
-64.371857
-63.90313
-64.059372
-64.215614
-64.059372
-64.059372
-64.215614
-64.059372
-63.90313
-64.059372
-64.215614
-63.90313
-63.90313
-64.684341
-64.059372
-63.746887
-64.371857
-63.90313
-63.90313
-64.371857
-63.746887
-64.059372
-63.90313
-64.215614
-64.059372
-63.90313
-63.746887
-63.90313
-63.90313
-63.746887
-63.90313
-63.590645
-64.059372
-64.059372
-63.746887
-63.590645
-63.590645
-63.434402
-63.434402
-63.746887
-63.90313
-63.590645
-63.434402
-63.27816
-63.121918
-63.434402
-63.121918
-63.434402
-63.590645
-63.27816
-63.27816
-63.590645
-63.121918
-63.590645
-63.27816
-62.965675
-62.809433
-63.121918
-63.434402
-63.121918
-63.121918
-63.121918
-62.809433
-63.434402
-63.121918
-62.965675
-62.809433
-63.121918
-63.434402
-62.653191
-62.496948
-63.27816
-63.27816
-62.653191
-62.965675
-62.653191
-63.121918
-62.965675
-63.590645
-63.121918
-62.340706
-62.496948
-62.496948
-63.121918
-62.809433
-62.340706
-63.121918
-62.809433
-62.496948
-62.653191
-62.809433
-62.809433
-63.121918
-62.809433
-62.965675
-62.184464
-62.496948
-63.27816
-63.121918
-62.496948
-62.809433
-63.121918
-62.496948
-62.653191
-63.121918
-63.121918
-62.965675
-62.809433
-63.121918
-62.809433
-63.121918
-62.809433
-62.965675
-63.121918
-63.121918
-62.496948
-62.653191
-63.27816
-62.965675
-62.965675
-62.965675
-63.121918
-62.653191
-63.121918
-62.496948
-63.121918
-63.27816
-63.434402
-62.965675
-62.965675
-63.121918
-62.653191
-62.965675
-63.27816
-62.496948
-63.121918
-63.121918
-62.809433
-63.121918
-63.434402
-63.27816
-63.27816
-62.965675
-63.121918
-62.809433
-63.121918
-63.27816
-63.121918
-63.434402
-63.121918
-63.27816
-63.90313
-63.434402
-63.27816
-63.121918
-63.434402
-63.590645
-63.121918
-63.90313
-63.590645
-63.434402
-63.590645
-63.434402
-63.90313
-63.434402
-63.746887
-63.434402
-63.121918
-63.590645
-63.434402
-63.121918
-63.746887
-63.90313
-63.90313
-63.590645
-63.121918
-63.590645
-63.90313
-63.590645
-63.590645
-63.746887
-63.90313
-63.590645
-63.90313
-64.059372
-63.434402
-63.90313
-63.746887
-63.746887
-63.590645
-63.90313
-64.059372
-63.90313
-63.90313
-63.90313
-63.746887
-63.90313
-64.059372
-63.746887
-63.90313
-63.90313
-63.746887
-63.90313
-64.059372
-63.90313
-63.746887
-64.215614
-64.059372
-63.90313
-63.90313
-63.434402
-63.434402
-64.215614
-63.90313
-63.90313
-64.215614
-63.746887
-63.90313
-63.434402
-64.059372
-63.434402
-63.746887
-63.746887
-64.059372
-64.215614
-63.590645
-64.059372
-63.590645
-63.90313
-63.746887
-63.90313
-63.590645
-63.590645
-63.746887
-63.590645
-63.90313
-63.590645
-63.90313
-63.434402
-63.90313
-63.434402
-63.746887
-63.434402
-64.215614
-63.90313
-63.590645
-63.590645
-63.434402
-63.746887
-63.746887
-63.121918
-63.746887
-63.90313
-63.90313
-63.590645
-63.121918
-63.27816
-63.434402
-63.27816
-63.121918
-63.121918
-63.434402
-63.434402
-63.121918
-63.121918
-62.965675
-63.121918
-63.434402
-63.590645
-63.121918
-62.809433
-63.121918
-63.121918
-63.27816
-62.809433
-63.90313
-63.121918
-63.590645
-63.27816
-63.121918
-63.121918
-62.809433
-63.121918
-63.121918
-63.434402
-62.809433
-63.27816
-63.121918
-62.496948
-62.965675
-63.746887
-63.590645
-63.27816
-62.809433
-62.809433
-63.434402
-63.27816
-63.121918
-63.27816
-63.90313
-62.496948
-63.590645
-63.590645
-62.496948
-63.434402
-62.496948
-63.121918
-62.809433
-62.496948
-62.496948
-63.590645
-63.590645
-63.27816
-63.27816
-63.434402
-63.434402
-63.121918
-63.27816
-63.434402
-63.27816
-63.746887
-63.27816
-62.809433
-63.746887
-64.059372
-63.590645
-63.27816
-63.90313
-64.215614
-63.27816
-63.590645
-63.27816
-63.90313
-63.90313
-63.27816
-63.27816
-63.434402
-63.746887
-63.434402
-63.90313
-63.90313
-64.059372
-63.434402
-63.90313
-63.90313
-63.590645
-63.746887
-63.746887
-63.746887
-63.434402
-63.90313
-63.90313
-63.746887
-64.059372
-63.90313
-63.90313
-63.746887
-63.746887
-63.90313
-63.90313
-63.90313
-63.590645
-64.059372
-64.059372
-63.746887
-63.746887
-63.90313
-63.590645
-63.746887
-63.90313
-64.215614
-64.215614
-63.90313
-64.371857
-64.528099
-64.215614
-64.059372
-63.90313
-63.90313
-64.215614
-64.059372
-64.215614
-64.059372
-64.215614
-64.215614
-64.684341
-64.059372
-64.528099
-64.371857
-64.371857
-64.059372
-64.059372
-64.371857
-64.215614
-64.215614
-64.059372
-64.684341
-64.215614
-63.90313
-64.215614
-64.371857
-64.528099
-64.371857
-64.371857
-64.371857
-64.684341
-64.371857
-64.996826
-64.371857
-64.371857
-64.371857
-64.840584
-64.684341
-64.371857
-64.371857
-64.215614
-64.371857
-64.528099
-64.528099
-64.528099
-64.528099
-64.528099
-64.215614
-64.371857
-64.371857
-64.371857
-64.528099
-64.059372
-64.215614
-64.215614
-64.215614
-64.371857
-64.215614
-64.528099
-64.371857
-64.371857
-64.215614
-64.215614
-64.528099
-64.059372
-64.215614
-64.215614
-64.528099
-64.215614
-64.059372
-63.90313
-64.371857
-64.215614
-64.528099
-64.371857
-64.528099
-64.371857
-63.90313
-64.215614
-64.215614
-64.059372
-64.059372
-63.90313
-64.059372
-64.684341
-64.371857
-64.371857
-63.746887
-64.059372
-64.215614
-64.059372
-63.746887
-64.059372
-63.746887
-64.371857
-63.90313
-64.059372
-63.90313
-63.90313
-63.90313
-64.528099
-64.059372
-63.90313
-64.059372
-64.215614
-64.528099
-63.746887
-64.371857
-63.90313
-64.059372
-63.434402
-63.434402
-64.215614
-64.215614
-63.434402
-64.059372
-63.746887
-64.059372
-63.27816
-63.434402
-63.746887
-63.434402
-64.059372
-64.215614
-63.590645
-63.27816
-63.121918
-64.215614
-64.215614
-63.27816
-63.90313
-63.90313
-63.746887
-62.965675
-64.059372
-63.590645
-63.434402
-64.215614
-63.121918
-63.746887
-63.434402
-63.746887
-63.90313
-63.90313
-63.121918
-63.90313
-63.434402
-63.746887
-63.746887
-64.371857
-64.059372
-63.90313
-64.059372
-64.215614
-63.90313
-63.746887
-64.059372
-63.434402
-63.746887
-64.059372
-63.90313
-64.371857
-64.215614
-63.90313
-64.528099
-64.059372
-64.059372
-64.528099
-63.746887
-64.684341
-64.059372
-64.215614
-64.059372
-64.528099
-64.215614
-64.059372
-64.215614
-64.371857
-64.059372
-64.371857
-64.528099
-64.215614
-64.684341
-64.215614
-64.215614
-64.215614
-64.215614
-64.684341
-64.528099
-64.528099
-64.528099
-64.215614
-64.840584
-64.215614
-64.528099
-64.528099
-64.059372
-64.840584
-64.840584
-64.371857
-64.371857
-64.371857
-64.371857
-64.840584
-64.528099
-64.371857
-64.215614
-64.215614
-64.371857
-64.528099
-64.371857
-64.528099
-64.371857
-64.528099
-64.528099
-64.840584
-64.840584
-64.684341
-64.528099
-64.684341
-64.684341
-64.684341
-64.684341
-64.840584
-64.371857
-64.371857
-64.996826
-64.371857
-64.059372
-64.528099
-64.528099
-64.528099
-64.215614
-64.996826
-64.684341
-64.371857
-64.371857
-64.059372
-64.371857
-64.215614
-64.840584
-63.90313
-64.059372
-64.371857
-64.371857
-64.371857
-64.059372
-64.684341
-64.371857
-64.215614
-63.90313
-64.215614
-64.684341
-64.059372
-64.528099
-64.371857
-63.90313
-64.215614
-64.059372
-63.90313
-64.059372
-64.215614
-64.371857
-64.215614
-63.90313
-64.215614
-63.90313
-63.90313
-63.90313
-63.746887
-63.746887
-64.059372
-63.434402
-63.90313
-63.746887
-63.590645
-63.90313
-63.90313
-63.90313
-63.590645
-63.90313
-63.590645
-63.434402
-63.121918
-63.434402
-63.90313
-63.746887
-63.746887
-63.590645
-63.90313
-63.90313
-63.90313
-63.121918
-63.434402
-63.434402
-63.434402
-63.434402
-63.434402
-63.121918
-63.434402
-63.90313
-63.90313
-63.121918
-63.590645
-63.434402
-63.434402
-63.27816
-63.434402
-62.965675
-62.809433
-63.27816
-63.434402
-63.746887
-63.746887
-63.90313
-63.121918
-62.965675
-63.590645
-63.590645
-62.809433
-63.27816
-63.90313
-63.590645
-63.590645
-63.90313
-63.434402
-64.059372
-63.746887
-63.434402
-62.496948
-63.121918
-63.90313
-63.27816
-63.746887
-63.27816
-63.27816
-62.965675
-63.121918
-63.434402
-64.215614
-63.121918
-63.27816
-63.27816
-63.434402
-63.434402
-63.90313
-64.059372
-63.27816
-63.434402
-63.434402
-62.965675
-63.590645
-63.27816
-63.90313
-63.90313
-63.590645
-64.059372
-63.90313
-64.059372
-63.746887
-63.746887
-63.590645
-64.059372
-63.746887
-63.90313
-63.746887
-63.746887
-63.746887
-63.90313
-64.528099
-63.590645
-64.059372
-63.746887
-63.746887
-64.059372
-64.215614
-63.746887
-63.746887
-64.684341
-63.90313
-63.90313
-64.059372
-64.059372
-64.215614
-63.90313
-63.90313
-64.059372
-64.215614
-64.059372
-63.90313
-63.90313
-63.90313
-64.371857
-64.215614
-64.059372
-64.059372
-63.90313
-64.215614
-64.215614
-64.215614
-64.215614
-63.90313
-64.059372
-64.528099
-64.371857
-64.059372
-64.371857
-64.059372
-64.840584
-64.996826
-64.371857
-64.215614
-64.059372
-64.371857
-64.371857
-64.371857
-64.371857
-64.059372
-64.528099
-64.059372
-64.215614
-64.371857
-64.371857
-64.528099
-64.215614
-64.528099
-64.528099
-64.840584
-64.840584
-64.215614
-64.840584
-64.528099
-64.684341
-64.059372
-64.059372
-64.528099
-64.059372
-64.371857
-64.371857
-64.371857
-64.371857
-64.059372
-64.215614
-63.90313
-64.528099
-64.528099
-64.215614
-64.528099
-64.684341
-64.215614
-64.059372
-64.371857
-64.371857
-64.059372
-64.059372
-64.371857
-64.371857
-64.215614
-64.215614
-64.371857
-64.215614
-64.371857
-64.059372
-64.215614
-64.215614
-64.059372
-64.215614
-64.215614
-64.215614
-64.059372
-64.215614
-64.371857
-64.215614
-64.371857
-64.059372
-64.528099
-64.215614
-64.371857
-64.215614
-64.059372
-64.059372
-64.059372
-64.215614
-64.059372
-64.371857
-64.059372
-64.215614
-64.215614
-63.90313
-63.90313
-64.059372
-63.90313
-64.059372
-64.059372
-64.215614
-63.590645
-63.590645
-63.746887
-63.590645
-63.746887
-63.90313
-63.90313
-63.90313
-63.90313
-63.90313
-63.746887
-63.27816
-63.434402
-63.746887
-63.746887
-63.90313
-63.434402
-62.965675
-63.746887
-62.965675
-63.90313
-63.746887
-63.434402
-63.90313
-63.590645
-63.121918
-64.215614
-63.746887
-63.590645
-63.27816
-63.121918
-63.121918
-63.746887
-62.965675
-63.121918
-63.434402
-63.90313
-64.684341
-63.434402
-63.90313
-64.215614
-63.746887
-64.059372
-64.059372
-64.215614
-63.90313
-64.371857
-63.90313
-64.059372
-64.371857
-63.90313
-63.746887
-63.434402
-64.059372
-64.371857
-63.434402
-63.90313
-63.590645
-63.746887
-64.528099
-64.215614
-63.746887
-63.90313
-63.746887
-63.434402
-63.90313
-63.90313
-64.215614
-63.90313
-64.059372
-64.371857
-64.059372
-64.215614
-64.371857
-64.528099
-64.059372
-63.590645
-64.059372
-64.215614
-64.215614
-64.215614
-63.90313
-64.215614
-64.215614
-63.746887
-64.215614
-64.371857
-64.059372
-64.059372
-63.90313
-63.746887
-64.059372
-64.371857
-64.215614
-63.746887
-64.215614
-64.371857
-64.684341
-63.746887
-64.059372
-64.059372
-64.215614
-64.371857
-63.746887
-64.059372
-64.840584
-64.215614
-64.528099
-64.059372
-64.215614
-64.215614
-64.215614
-64.215614
-64.371857
-64.059372
-64.215614
-64.371857
-64.528099
-64.215614
-64.215614
-64.371857
-63.90313
-64.371857
-64.371857
-64.528099
-64.528099
-64.528099
-64.528099
-64.371857
-64.840584
-64.684341
-64.528099
-64.528099
-64.371857
-64.528099
-64.684341
-64.215614
-64.371857
-64.371857
-64.684341
-64.371857
-64.059372
-64.059372
-64.371857
-64.059372
-64.528099
-64.059372
-64.371857
-64.215614
-64.371857
-64.059372
-64.215614
-64.371857
-64.215614
-63.590645
-64.215614
-63.90313
-63.746887
-63.90313
-64.215614
-63.590645
-64.215614
-63.90313
-63.90313
-63.90313
-63.590645
-63.90313
-63.746887
-63.90313
-63.590645
-63.434402
-63.90313
-63.90313
-63.121918
-63.90313
-63.590645
-63.590645
-63.27816
-63.27816
-63.746887
-63.121918
-63.590645
-63.121918
-63.434402
-63.590645
-63.121918
-62.809433
-63.121918
-63.27816
-63.121918
-62.809433
-63.121918
-62.965675
-62.809433
-62.496948
-62.809433
-62.809433
-62.809433
-62.496948
-62.340706
-62.496948
-62.496948
-62.653191
-62.496948
-62.184464
-62.496948
-62.653191
-62.653191
-62.965675
-61.871979
-62.653191
-62.653191
-62.184464
-62.496948
-62.340706
-62.184464
-62.340706
-62.028221
-62.496948
-62.965675
-62.340706
-62.496948
-61.715736
-62.028221
-62.496948
-62.184464
-61.871979
-61.715736
-62.653191
-62.653191
-61.559494
-62.184464
-62.340706
-62.496948
-62.496948
-62.809433
-62.496948
-61.871979
-61.871979
-62.340706
-62.965675
-62.184464
-62.184464
-62.809433
-62.340706
-62.028221
-62.809433
-62.653191
-62.184464
-62.965675
-62.809433
-62.653191
-62.340706
-62.184464
-63.121918
-62.184464
-62.653191
-63.121918
-62.184464
-62.028221
-62.965675
-62.496948
-62.653191
-62.965675
-62.496948
-62.340706
-62.809433
-62.653191
-62.340706
-62.809433
-62.340706
-62.496948
-63.27816
-62.496948
-62.496948
-62.653191
-62.809433
-62.496948
-62.965675
-62.496948
-62.809433
-62.496948
-62.809433
-62.965675
-63.121918
-62.809433
-62.496948
-62.965675
-62.965675
-63.434402
-63.27816
-62.965675
-63.27816
-62.809433
-63.27816
-62.809433
-62.809433
-62.965675
-63.121918
-63.27816
-63.121918
-62.965675
-62.965675
-63.121918
-63.121918
-63.434402
-63.121918
-63.27816
-63.90313
-63.434402
-63.27816
-63.121918
-63.590645
-63.121918
-63.434402
-63.590645
-63.590645
-63.121918
-63.746887
-63.590645
-63.590645
-63.434402
-63.590645
-63.434402
-63.434402
-63.121918
-63.746887
-63.434402
-63.121918
-63.434402
-63.434402
-63.590645
-63.90313
-63.590645
-63.590645
-63.590645
-63.434402
-63.27816
-63.590645
-63.434402
-63.590645
-63.590645
-63.590645
-63.434402
-63.434402
-63.746887
-63.590645
-63.434402
-63.434402
-63.27816
-63.590645
-63.590645
-63.434402
-63.121918
-63.590645
-63.90313
-63.27816
-63.590645
-63.590645
-63.434402
-63.121918
-63.27816
-63.434402
-63.434402
-62.965675
-63.27816
-63.590645
-63.590645
-63.27816
-63.27816
-63.121918
-63.590645
-63.434402
-63.434402
-63.27816
-63.434402
-63.121918
-63.121918
-63.121918
-63.121918
-63.121918
-62.809433
-63.590645
-62.965675
-62.809433
-63.27816
-63.590645
-63.27816
-63.121918
-63.434402
-62.809433
-63.121918
-63.121918
-62.809433
-62.965675
-62.809433
-62.653191
-62.809433
-62.496948
-62.653191
-62.496948
-62.653191
-62.809433
-61.871979
-62.028221
-62.653191
-61.871979
-62.184464
-62.028221
-62.340706
-61.871979
-61.559494
-62.184464
-61.715736
-61.871979
-62.028221
-62.028221
-61.871979
-61.715736
-61.403252
-61.247009
-61.715736
-61.559494
-61.871979
-61.247009
-61.090767
-61.247009
-61.871979
-61.715736
-61.247009
-61.559494
-61.559494
-61.559494
-61.090767
-61.715736
-62.028221
-61.715736
-61.403252
-61.715736
-61.559494
-61.247009
-61.715736
-62.028221
-61.559494
-61.247009
-61.871979
-61.090767
-62.028221
-61.559494
-61.715736
-61.715736
-61.247009
-61.247009
-61.559494
-61.247009
-61.871979
-61.247009
-61.715736
-60.62204
-61.247009
-61.871979
-61.403252
-60.778282
-61.247009
-61.090767
-61.559494
-61.559494
-61.715736
-60.934525
-61.247009
-61.715736
-61.871979
-61.247009
-61.403252
-61.403252
-61.403252
-61.403252
-61.403252
-61.247009
-61.090767
-61.403252
-61.247009
-61.090767
-61.871979
-61.403252
-61.247009
-61.090767
-61.403252
-61.403252
-61.559494
-61.247009
-61.090767
-61.715736
-61.403252
-61.247009
-61.559494
-61.403252
-62.028221
-61.403252
-61.403252
-61.403252
-61.715736
-61.403252
-61.247009
-61.403252
-60.934525
-61.403252
-61.715736
-61.559494
-61.247009
-61.247009
-61.559494
-61.403252
-61.247009
-61.247009
-61.247009
-61.559494
-61.403252
-61.403252
-61.247009
-61.090767
-61.559494
-61.403252
-61.090767
-60.934525
-61.090767
-61.090767
-61.403252
-61.247009
-61.559494
-61.247009
-61.247009
-61.247009
-61.247009
-61.559494
-61.247009
-61.403252
-61.090767
-61.247009
-60.934525
-61.247009
-61.403252
-60.934525
-61.090767
-61.090767
-61.090767
-60.934525
-61.090767
-61.403252
-60.934525
-61.247009
-61.247009
-61.247009
-60.934525
-61.247009
-61.403252
-60.62204
-60.934525
-61.247009
-60.778282
-61.090767
-60.934525
-61.247009
-60.934525
-61.247009
-61.403252
-61.090767
-61.090767
-60.778282
-61.090767
-60.934525
-61.090767
-61.247009
-61.403252
-60.778282
-60.778282
-60.934525
-60.934525
-60.778282
-60.934525
-61.403252
-60.778282
-60.778282
-60.934525
-60.778282
-61.090767
-60.778282
-60.62204
-61.090767
-61.247009
-60.62204
-60.62204
-61.090767
-60.934525
-60.934525
-61.090767
-60.778282
-61.090767
-61.090767
-60.778282
-60.62204
-60.934525
-60.934525
-60.934525
-60.934525
-60.934525
-61.090767
-60.934525
-60.934525
-60.934525
-60.62204
-60.934525
-61.247009
-60.934525
-61.090767
-61.090767
-60.778282
-61.090767
-61.090767
-61.090767
-61.090767
-60.62204
-60.465797
-60.934525
-60.62204
-60.62204
-60.778282
-61.090767
-61.247009
-60.934525
-61.090767
-61.090767
-60.62204
-60.778282
-61.715736
-61.247009
-60.934525
-61.247009
-60.778282
-60.778282
-61.403252
-61.090767
-61.247009
-61.559494
-60.934525
-60.934525
-61.715736
-60.62204
-61.247009
-61.871979
-61.403252
-61.559494
-61.559494
-61.715736
-61.871979
-61.559494
-61.715736
-61.715736
-62.028221
-62.028221
-61.247009
-61.247009
-62.028221
-61.871979
-61.247009
-61.715736
-61.871979
-61.559494
-61.403252
-61.559494
-61.871979
-61.871979
-61.871979
-61.715736
-62.496948
-62.340706
-61.559494
-61.559494
-61.559494
-61.247009
-61.559494
-61.715736
-61.871979
-61.559494
-61.559494
-61.715736
-61.559494
-61.559494
-61.715736
-61.715736
-61.715736
-62.028221
-61.559494
-61.559494
-61.559494
-61.871979
-62.028221
-61.715736
-61.715736
-62.028221
-62.184464
-62.028221
-61.871979
-61.871979
-62.184464
-62.340706
-62.340706
-62.028221
-62.340706
-62.340706
-62.184464
-62.184464
-62.496948
-62.028221
-62.340706
-62.809433
-62.340706
-62.653191
-62.184464
-62.340706
-62.340706
-62.340706
-62.184464
-62.965675
-62.340706
-62.653191
-63.121918
-62.809433
-62.653191
-62.496948
-62.496948
-62.653191
-62.653191
-62.653191
-62.496948
-62.653191
-62.809433
-62.496948
-62.496948
-63.121918
-62.965675
-62.340706
-62.496948
-62.340706
-62.496948
-62.340706
-62.184464
-62.809433
-62.496948
-62.340706
-62.340706
-62.496948
-62.653191
-62.184464
-62.809433
-62.653191
-62.184464
-62.653191
-62.496948
-62.496948
-62.184464
-62.496948
-62.653191
-62.496948
-62.809433
-62.496948
-62.340706
-62.496948
-62.653191
-62.184464
-61.871979
-62.340706
-62.184464
-62.653191
-62.184464
-62.184464
-62.340706
-62.340706
-62.184464
-62.184464
-62.028221
-62.028221
-62.184464
-62.340706
-62.496948
-62.184464
-61.871979
-62.184464
-62.028221
-62.184464
-62.340706
-62.028221
-61.715736
-62.340706
-62.028221
-62.028221
-62.028221
-62.028221
-61.871979
-61.559494
-61.715736
-61.871979
-62.028221
-61.871979
-61.871979
-61.403252
-61.715736
-61.559494
-61.559494
-61.871979
-61.715736
-61.715736
-61.871979
-61.559494
-61.559494
-61.247009
-61.247009
-61.559494
-61.247009
-61.090767
-60.934525
-61.559494
-61.403252
-61.559494
-61.715736
-61.403252
-60.778282
-61.090767
-61.871979
-62.028221
-61.090767
-62.028221
-61.715736
-60.778282
-61.403252
-61.403252
-60.934525
-60.934525
-61.247009
-61.871979
-62.184464
-61.403252
-61.871979
-61.871979
-61.559494
-60.934525
-60.62204
-61.559494
-61.871979
-60.62204
-61.715736
-61.247009
-61.559494
-62.028221
-61.559494
-61.559494
-61.715736
-61.559494
-61.247009
-61.090767
-61.715736
-61.559494
-60.934525
-61.403252
-61.871979
-61.247009
-61.403252
-61.715736
-61.715736
-62.028221
-61.715736
-61.559494
-61.871979
-61.403252
-61.247009
-61.715736
-61.559494
-61.559494
-60.934525
-61.247009
-61.247009
-62.028221
-61.715736
-61.871979
-61.871979
-61.871979
-62.028221
-61.403252
-61.715736
-61.871979
-62.028221
-61.715736
-61.871979
-62.028221
-61.871979
-61.403252
-61.871979
-62.340706
-62.184464
-61.871979
-61.871979
-62.340706
-62.028221
-62.184464
-62.028221
-62.028221
-62.653191
-62.340706
-62.653191
-62.028221
-62.184464
-62.184464
-62.340706
-62.496948
-62.496948
-61.871979
-62.496948
-62.184464
-62.496948
-62.653191
-62.340706
-62.340706
-62.653191
-62.653191
-62.340706
-62.653191
-62.496948
-62.809433
-62.340706
-62.496948
-62.653191
-62.496948
-62.496948
-62.184464
-62.809433
-62.496948
-62.653191
-62.965675
-62.184464
-62.809433
-62.340706
-62.965675
-62.653191
-62.653191
-62.653191
-62.340706
-62.965675
-62.653191
-62.496948
-62.496948
-62.809433
-62.809433
-62.965675
-62.809433
-62.809433
-62.496948
-62.496948
-62.496948
-62.653191
-62.653191
-62.809433
-62.653191
-62.965675
-62.809433
-62.653191
-62.653191
-62.496948
-62.653191
-63.27816
-62.496948
-62.496948
-62.496948
-62.496948
-62.496948
-62.496948
-62.496948
-62.496948
-62.184464
-62.340706
-62.340706
-62.496948
-62.340706
-62.653191
-62.809433
-62.496948
-62.496948
-62.653191
-62.184464
-62.340706
-62.184464
-62.340706
-62.496948
-62.653191
-61.871979
-62.184464
-62.340706
-62.340706
-62.184464
-62.340706
-62.340706
-62.184464
-62.496948
-62.340706
-62.184464
-62.184464
-62.340706
-62.340706
-62.496948
-62.340706
-62.184464
-62.340706
-62.496948
-62.184464
-61.871979
-62.340706
-62.340706
-62.184464
-62.184464
-61.871979
-62.028221
-61.715736
-62.496948
-62.340706
-62.184464
-62.028221
-61.871979
-61.871979
-62.340706
-62.340706
-61.871979
-61.247009
-62.184464
-62.340706
-62.184464
-61.559494
-62.028221
-62.184464
-62.028221
-61.559494
-62.184464
-62.496948
-62.496948
-61.871979
-61.559494
-61.715736
-62.184464
-61.715736
-62.340706
-62.028221
-61.715736
-62.028221
-62.496948
-61.559494
-62.028221
-61.090767
-62.184464
-62.340706
-62.184464
-62.028221
-62.028221
-61.715736
-61.871979
-61.871979
-62.028221
-62.028221
-62.184464
-61.247009
-62.340706
-61.871979
-62.496948
-62.340706
-62.653191
-62.340706
-61.871979
-62.028221
-62.028221
-62.496948
-62.496948
-62.653191
-62.496948
-62.653191
-62.184464
-62.496948
-62.496948
-62.496948
-62.496948
-62.496948
-62.496948
-62.340706
-62.340706
-62.653191
-62.653191
-62.340706
-62.653191
-62.340706
-62.340706
-62.653191
-62.340706
-62.340706
-62.809433
-62.965675
-62.809433
-62.496948
-62.965675
-62.809433
-62.809433
-63.434402
-62.809433
-62.653191
-63.27816
-63.121918
-62.965675
-62.653191
-62.809433
-63.121918
-63.27816
-62.965675
-63.27816
-62.965675
-63.434402
-63.27816
-63.27816
-62.809433
-62.809433
-63.27816
-63.27816
-63.121918
-63.434402
-63.590645
-62.653191
-63.121918
-63.434402
-63.121918
-62.965675
-63.121918
-63.121918
-63.434402
-63.27816
-63.434402
-63.27816
-63.121918
-62.653191
-62.809433
-62.809433
-63.434402
-63.434402
-63.121918
-63.27816
-63.27816
-63.121918
-63.27816
-62.496948
-63.121918
-63.121918
-62.965675
-63.27816
-63.121918
-63.121918
-62.809433
-63.121918
-63.27816
-62.809433
-62.809433
-62.809433
-63.121918
-62.809433
-62.809433
-63.27816
-62.809433
-62.809433
-62.809433
-62.965675
-62.809433
-63.121918
-62.965675
-62.965675
-62.653191
-63.27816
-62.653191
-62.653191
-63.121918
-62.653191
-62.965675
-62.653191
-62.653191
-62.653191
-62.965675
-62.809433
-62.809433
-62.653191
-62.965675
-62.965675
-62.653191
-62.653191
-62.496948
-62.653191
-62.653191
-62.653191
-62.809433
-62.965675
-62.496948
-62.653191
-62.653191
-62.809433
-62.184464
-62.496948
-62.496948
-62.340706
-62.496948
-62.496948
-62.028221
-62.028221
-62.496948
-62.809433
-62.496948
-62.496948
-62.184464
-62.340706
-62.340706
-62.496948
-61.871979
-62.184464
-62.653191
-62.496948
-62.340706
-62.340706
-62.496948
-62.184464
-62.028221
-61.715736
-62.028221
-62.496948
-62.028221
-62.340706
-61.715736
-62.184464
-62.496948
-62.340706
-61.871979
-62.340706
-62.028221
-62.184464
-61.871979
-62.184464
-62.340706
-62.653191
-62.496948
-62.653191
-62.184464
-62.184464
-61.715736
-62.653191
-62.496948
-61.871979
-61.871979
-62.653191
-62.184464
-62.028221
-62.496948
-62.184464
-62.496948
-62.184464
-62.340706
-62.184464
-62.340706
-62.496948
-62.184464
-62.496948
-62.653191
-62.340706
-62.965675
-62.184464
-62.184464
-62.184464
-62.340706
-62.496948
-62.184464
-62.184464
-62.496948
-62.496948
-62.184464
-62.184464
-62.496948
-62.653191
-62.340706
-62.653191
-62.184464
-62.340706
-62.653191
-62.496948
-62.496948
-62.653191
-62.184464
-62.496948
-62.496948
-62.184464
-62.496948
-62.653191
-62.809433
-62.496948
-62.496948
-62.653191
-62.809433
-62.496948
-63.121918
-62.340706
-62.809433
-62.809433
-62.965675
-62.965675
-62.809433
-62.809433
-62.809433
-63.121918
-63.121918
-62.965675
-62.809433
-62.653191
-62.965675
-62.809433
-62.965675
-63.121918
-63.27816
-63.121918
-62.965675
-62.809433
-63.121918
-63.746887
-63.434402
-63.27816
-63.121918
-63.27816
-63.121918
-63.27816
-63.434402
-63.27816
-63.590645
-62.965675
-63.27816
-62.809433
-63.590645
-63.121918
-63.27816
-63.121918
-63.121918
-63.27816
-62.965675
-63.121918
-63.434402
-63.121918
-63.434402
-63.590645
-62.965675
-63.434402
-63.27816
-63.121918
-63.121918
-63.121918
-63.27816
-63.27816
-62.965675
-62.809433
-63.121918
-63.121918
-63.121918
-63.121918
-62.965675
-63.27816
-63.121918
-63.27816
-63.27816
-62.809433
-62.965675
-62.965675
-62.965675
-62.809433
-63.27816
-62.653191
-62.809433
-63.121918
-62.340706
-62.809433
-62.496948
-62.965675
-62.809433
-62.653191
-62.653191
-62.809433
-62.965675
-62.653191
-62.809433
-62.809433
-62.653191
-62.809433
-62.809433
-63.121918
-63.27816
-62.809433
-62.653191
-63.27816
-62.809433
-62.653191
-62.809433
-62.809433
-63.121918
-62.965675
-62.809433
-62.965675
-62.653191
-62.809433
-63.121918
-62.809433
-62.496948
-62.809433
-62.965675
-62.653191
-62.653191
-62.809433
-62.653191
-62.496948
-62.809433
-62.340706
-62.809433
-62.496948
-62.809433
-62.809433
-62.496948
-62.184464
-62.184464
-62.653191
-62.653191
-62.809433
-62.340706
-62.965675
-62.653191
-61.871979
-62.496948
-62.653191
-62.653191
-61.871979
-62.184464
-62.496948
-61.247009
-62.184464
-62.809433
-62.340706
-62.184464
-61.871979
-62.028221
-62.340706
-62.496948
-62.340706
-62.653191
-62.496948
-61.559494
-62.496948
-62.965675
-61.559494
-62.340706
-61.871979
-62.653191
-62.653191
-62.496948
-62.184464
-62.809433
-62.184464
-62.496948
-62.340706
-62.496948
-62.496948
-62.028221
-62.653191
-62.028221
-63.121918
-62.340706
-62.340706
-61.871979
-62.809433
-62.653191
-62.340706
-62.496948
-62.809433
-62.653191
-62.184464
-62.496948
-62.340706
-62.809433
-62.496948
-62.653191
-62.809433
-62.653191
-62.184464
-62.653191
-62.809433
-62.340706
-62.496948
-62.496948
-62.653191
-62.809433
-62.653191
-62.809433
-62.496948
-62.653191
-62.496948
-62.496948
-62.653191
-62.809433
-62.653191
-63.121918
-62.496948
-62.965675
-62.653191
-62.809433
-62.809433
-62.653191
-63.27816
-62.809433
-62.965675
-62.809433
-62.496948
-63.434402
-62.496948
-62.965675
-62.809433
-62.965675
-62.809433
-62.809433
-62.965675
-62.965675
-62.809433
-62.965675
-62.965675
-62.809433
-62.809433
-62.809433
-63.121918
-62.809433
-63.27816
-63.590645
-63.121918
-63.121918
-62.809433
-63.121918
-62.965675
-63.590645
-63.27816
-63.434402
-63.27816
-63.121918
-63.121918
-63.27816
-63.27816
-63.121918
-63.27816
-63.121918
-62.809433
-62.809433
-62.809433
-63.27816
-62.653191
-63.27816
-63.121918
-63.27816
-63.590645
-63.27816
-63.434402
-62.809433
-63.590645
-63.121918
-63.121918
-63.434402
-63.27816
-62.965675
-63.27816
-63.121918
-63.27816
-63.27816
-62.965675
-63.590645
-62.809433
-62.496948
-63.434402
-63.27816
-62.965675
-62.809433
-63.27816
-62.809433
-62.809433
-62.965675
-63.434402
-62.809433
-62.965675
-62.809433
-62.809433
-62.809433
-62.965675
-62.965675
-62.965675
-62.965675
-62.965675
-62.496948
-62.809433
-62.965675
-62.653191
-62.965675
-62.496948
-62.965675
-62.809433
-62.653191
-62.653191
-62.653191
-62.809433
-62.340706
-62.496948
-61.871979
-62.496948
-62.965675
-62.653191
-62.340706
-62.184464
-62.496948
-62.496948
-62.340706
-62.340706
-62.340706
-62.496948
-62.184464
-61.715736
-61.715736
-62.340706
-62.340706
-62.340706
-62.340706
-62.340706
-61.871979
-62.028221
-62.028221
-62.028221
-61.871979
-62.496948
-62.340706
-61.871979
-61.559494
-62.340706
-62.340706
-61.559494
-62.496948
-62.340706
-62.340706
-61.871979
-62.028221
-62.028221
-62.184464
-62.184464
-62.496948
-62.496948
-62.028221
-61.715736
-62.340706
-62.028221
-61.871979
-62.340706
-62.496948
-62.028221
-62.184464
-62.496948
-62.184464
-62.496948
-62.184464
-62.340706
-62.496948
-62.653191
-62.496948
-62.184464
-62.653191
-62.340706
-61.247009
-62.340706
-62.496948
-62.028221
-62.028221
-61.715736
-62.340706
-62.653191
-62.653191
-62.028221
-62.496948
-62.809433
-62.496948
-62.496948
-62.340706
-62.496948
-62.809433
-62.184464
-62.496948
-62.653191
-62.496948
-62.496948
-62.496948
-62.653191
-62.653191
-62.965675
-62.653191
-62.496948
-62.340706
-62.184464
-62.653191
-62.496948
-62.809433
-62.496948
-62.496948
-62.653191
-62.653191
-62.965675
-63.121918
-62.340706
-62.653191
-62.965675
-62.653191
-62.496948
-62.653191
-62.809433
-62.809433
-62.809433
-62.653191
-62.809433
-62.340706
-62.809433
-62.653191
-62.965675
-62.653191
-62.496948
-62.184464
-62.496948
-62.653191
-62.653191
-62.340706
-62.496948
-62.340706
-62.653191
-62.653191
-62.496948
-62.496948
-62.340706
-62.184464
-62.496948
-62.496948
-62.184464
-62.340706
-62.028221
-62.184464
-62.184464
-62.184464
-62.184464
-62.184464
-62.340706
-62.496948
-62.340706
-61.871979
-62.496948
-62.184464
-62.028221
-61.871979
-61.871979
-61.871979
-61.871979
-61.871979
-62.184464
-61.871979
-61.871979
-62.028221
-62.028221
-61.871979
-62.028221
-61.871979
-61.871979
-62.028221
-62.028221
-61.871979
-61.871979
-61.871979
-62.028221
-61.871979
-62.184464
-61.559494
-61.871979
-62.028221
-61.559494
-61.871979
-62.028221
-62.028221
-61.871979
-61.871979
-62.184464
-62.028221
-61.559494
-61.559494
-62.028221
-61.715736
-61.715736
-62.184464
-62.028221
-62.184464
-61.871979
-62.028221
-62.028221
-62.028221
-62.028221
-61.559494
-61.871979
-62.028221
-61.559494
-61.871979
-62.028221
-62.028221
-62.028221
-61.871979
-61.715736
-62.028221
-61.871979
-61.559494
-62.028221
-61.559494
-61.715736
-61.247009
-61.247009
-61.559494
-62.028221
-61.715736
-61.559494
-62.028221
-61.559494
-61.871979
-61.715736
-61.559494
-61.247009
-61.403252
-61.559494
-62.184464
-61.871979
-61.403252
-61.715736
-62.028221
-61.871979
-61.090767
-61.871979
-62.028221
-61.403252
-62.028221
-62.340706
-62.028221
-61.715736
-61.715736
-61.090767
-61.871979
-61.403252
-61.559494
-61.559494
-62.184464
-61.715736
-61.715736
-62.184464
-61.247009
-62.184464
-61.715736
-61.871979
-62.028221
-61.559494
-61.715736
-62.184464
-61.871979
-62.653191
-62.496948
-61.715736
-61.559494
-62.496948
-61.715736
-61.871979
-62.028221
-62.028221
-62.184464
-62.340706
-61.715736
-62.653191
-61.715736
-62.184464
-62.028221
-61.871979
-62.496948
-62.340706
-62.496948
-62.496948
-62.653191
-62.028221
-61.871979
-62.496948
-62.184464
-62.496948
-62.340706
-62.184464
-62.653191
-62.184464
-62.653191
-62.653191
-62.496948
-62.496948
-62.496948
-62.496948
-63.27816
-62.809433
-62.496948
-62.496948
-62.653191
-62.809433
-63.121918
-62.965675
-62.809433
-62.965675
-62.809433
-62.809433
-62.496948
-62.653191
-62.965675
-63.27816
-63.121918
-62.809433
-62.965675
-63.27816
-63.27816
-63.121918
-63.121918
-63.121918
-62.809433
-62.653191
-63.434402
-63.121918
-63.121918
-62.965675
-62.965675
-63.27816
-63.27816
-63.121918
-63.121918
-63.121918
-63.27816
-63.27816
-63.121918
-63.27816
-63.121918
-63.27816
-63.434402
-63.434402
-63.590645
-63.27816
-63.121918
-63.121918
-63.121918
-63.121918
-63.27816
-63.121918
-63.121918
-63.434402
-63.27816
-62.809433
-63.121918
-63.434402
-62.965675
-63.121918
-63.590645
-62.965675
-62.809433
-63.121918
-63.590645
-63.434402
-63.121918
-63.590645
-63.27816
-63.121918
-62.965675
-63.121918
-63.434402
-62.965675
-62.809433
-63.27816
-63.121918
-62.965675
-63.27816
-63.121918
-63.27816
-63.121918
-63.121918
-63.121918
-62.809433
-63.121918
-63.121918
-63.121918
-63.27816
-63.27816
-63.27816
-62.965675
-63.121918
-62.965675
-63.121918
-63.121918
-63.121918
-63.121918
-63.121918
-63.434402
-62.965675
-63.121918
-62.809433
-62.653191
-62.809433
-62.809433
-62.965675
-62.809433
-63.121918
-62.809433
-62.809433
-62.653191
-62.809433
-62.965675
-63.27816
-62.965675
-62.653191
-62.184464
-62.496948
-62.965675
-62.496948
-62.809433
-62.496948
-62.496948
-62.965675
-62.496948
-62.496948
-62.496948
-62.965675
-62.809433
-62.496948
-62.653191
-62.496948
-62.496948
-62.809433
-62.653191
-62.184464
-62.340706
-62.965675
-62.496948
-61.871979
-62.653191
-63.121918
-62.496948
-62.184464
-62.653191
-62.809433
-62.809433
-62.496948
-62.496948
-62.340706
-62.028221
-62.496948
-62.809433
-62.809433
-62.028221
-62.965675
-62.653191
-62.653191
-62.496948
-62.184464
-62.028221
-62.496948
-63.27816
-62.809433
-62.496948
-63.27816
-62.809433
-62.653191
-63.121918
-62.184464
-63.121918
-62.340706
-63.121918
-63.121918
-63.121918
-63.121918
-62.496948
-62.809433
-62.496948
-62.965675
-62.653191
-63.27816
-62.809433
-62.965675
-63.121918
-62.965675
-63.121918
-62.965675
-62.965675
-62.965675
-62.965675
-62.809433
-63.121918
-62.965675
-63.121918
-63.434402
-63.121918
-63.27816
-63.121918
-63.27816
-63.121918
-63.121918
-63.121918
-63.27816
-63.121918
-63.434402
-62.965675
-63.121918
-63.121918
-63.590645
-63.590645
-63.121918
-63.121918
-63.590645
-63.121918
-63.27816
-63.27816
-63.434402
-63.27816
-63.434402
-63.434402
-63.121918
-63.27816
-62.965675
-63.90313
-63.27816
-63.590645
-63.746887
-63.121918
-63.27816
-63.27816
-63.434402
-63.590645
-63.434402
-63.434402
-63.434402
-63.90313
-63.434402
-63.27816
-63.434402
-63.746887
-63.746887
-64.059372
-63.590645
-63.746887
-63.90313
-64.059372
-63.746887
-63.746887
-63.434402
-63.90313
-63.590645
-63.90313
-63.746887
-63.90313
-63.590645
-63.746887
-63.90313
-63.90313
-64.215614
-63.434402
-63.590645
-63.434402
-63.27816
-63.121918
-63.90313
-63.434402
-63.590645
-63.746887
-63.90313
-63.90313
-63.590645
-63.90313
-63.27816
-63.90313
-63.434402
-63.590645
-63.590645
-63.746887
-63.590645
-63.90313
-63.90313
-63.746887
-63.434402
-63.90313
-63.121918
-63.590645
-63.590645
-63.90313
-63.590645
-63.434402
-62.965675
-63.121918
-63.27816
-63.590645
-63.434402
-63.590645
-63.434402
-63.27816
-63.434402
-63.121918
-63.121918
-62.809433
-63.590645
-62.965675
-63.27816
-63.121918
-62.965675
-62.965675
-63.121918
-62.496948
-62.965675
-62.653191
-62.653191
-63.121918
-62.809433
-62.496948
-62.809433
-62.496948
-62.653191
-62.496948
-62.496948
-62.965675
-63.121918
-62.809433
-62.184464
-62.496948
-62.653191
-62.028221
-62.653191
-62.184464
-62.340706
-62.340706
-62.653191
-62.965675
-62.184464
-62.184464
-61.715736
-61.715736
-61.871979
-62.184464
-62.184464
-61.715736
-62.653191
-61.871979
-61.247009
-61.715736
-61.871979
-61.871979
-62.028221
-61.871979
-61.715736
-61.403252
-61.559494
-62.028221
-62.184464
-61.403252
-62.653191
-61.871979
-61.715736
-61.871979
-61.559494
-62.184464
-62.028221
-61.871979
-61.871979
-62.184464
-62.496948
-61.559494
-62.340706
-61.871979
-62.028221
-62.340706
-61.715736
-62.340706
-62.496948
-62.496948
-62.340706
-62.184464
-62.184464
-61.871979
-61.871979
-62.184464
-62.184464
-62.028221
-62.653191
-62.496948
-62.028221
-62.496948
-62.653191
-62.653191
-62.340706
-62.653191
-61.871979
-62.340706
-62.184464
-62.653191
-62.340706
-62.496948
-62.340706
-62.496948
-62.496948
-62.496948
-62.496948
-62.184464
-62.340706
-62.653191
-62.340706
-62.653191
-62.653191
-62.496948
-62.496948
-62.965675
-62.496948
-62.653191
-62.340706
-62.809433
-62.184464
-62.653191
-62.809433
-62.653191
-62.340706
-62.496948
-62.653191
-62.965675
-62.653191
-62.653191
-62.809433
-62.653191
-62.809433
-62.496948
-62.809433
-62.653191
-62.809433
-62.809433
-62.496948
-62.653191
-62.496948
-63.27816
-62.496948
-62.340706
-62.496948
-62.340706
-62.653191
-62.496948
-63.121918
-62.496948
-62.653191
-62.496948
-62.653191
-62.653191
-62.496948
-62.496948
-62.184464
-62.653191
-62.809433
-62.965675
-62.340706
-62.653191
-62.653191
-62.653191
-62.809433
-62.340706
-62.653191
-62.809433
-62.496948
-62.653191
-62.496948
-62.965675
-62.496948
-62.340706
-62.028221
-63.121918
-62.496948
-62.184464
-62.496948
-62.653191
-62.496948
-62.340706
-62.653191
-62.496948
-62.809433
-62.809433
-62.496948
-62.496948
-62.653191
-62.340706
-62.496948
-62.340706
-62.496948
-62.809433
-62.496948
-62.028221
-62.653191
-62.653191
-62.496948
-62.496948
-62.496948
-62.496948
-62.496948
-62.340706
-62.496948
-62.496948
-62.496948
-62.340706
-62.653191
-62.653191
-62.496948
-62.496948
-62.496948
-62.340706
-62.340706
-62.028221
-62.496948
-62.809433
-62.653191
-61.871979
-62.340706
-62.340706
-62.340706
-62.028221
-62.496948
-62.184464
-62.184464
-62.184464
-62.653191
-62.340706
-62.340706
-62.496948
-62.184464
-62.028221
-62.496948
-62.184464
-61.871979
-62.340706
-61.871979
-62.184464
-61.715736
-62.340706
-61.715736
-61.559494
-62.028221
-62.340706
-62.028221
-61.715736
-62.809433
-62.653191
-61.559494
-61.559494
-61.559494
-62.184464
-62.028221
-62.340706
-62.028221
-61.247009
-61.247009
-62.028221
-62.496948
-62.028221
-62.184464
-62.340706
-61.559494
-62.653191
-62.653191
-62.340706
-62.028221
-62.965675
-61.247009
-62.184464
-62.028221
-62.028221
-61.715736
-62.184464
-61.871979
-62.028221
-62.184464
-62.340706
-61.871979
-62.184464
-62.653191
-62.184464
-62.028221
-62.496948
-62.496948
-61.871979
-62.340706
-62.496948
-62.653191
-62.809433
-62.340706
-62.340706
-62.496948
-62.496948
-62.184464
-62.496948
-62.496948
-62.496948
-62.496948
-62.184464
-62.340706
-62.184464
-62.496948
-62.496948
-62.496948
-62.184464
-62.965675
-61.871979
-62.496948
-62.184464
-62.809433
-62.340706
-62.653191
-62.184464
-62.496948
-62.653191
-62.340706
-62.496948
-62.653191
-62.496948
-62.809433
-62.653191
-62.653191
-62.653191
-62.340706
-62.653191
-62.653191
-62.965675
-62.809433
-62.496948
-62.809433
-62.965675
-62.653191
-62.809433
-62.809433
-63.121918
-62.809433
-62.809433
-63.121918
-62.809433
-63.121918
-63.121918
-62.809433
-63.121918
-62.965675
-62.809433
-63.121918
-62.809433
-62.809433
-62.965675
-62.809433
-62.965675
-62.809433
-62.965675
-63.121918
-62.965675
-62.965675
-62.809433
-62.809433
-62.653191
-62.653191
-62.965675
-62.496948
-62.809433
-62.965675
-62.653191
-62.809433
-62.653191
-62.496948
-62.809433
-62.496948
-62.496948
-62.965675
-62.653191
-62.496948
-63.121918
-62.653191
-62.653191
-63.121918
-62.809433
-62.653191
-62.809433
-62.496948
-62.340706
-62.809433
-62.340706
-62.496948
-62.809433
-63.121918
-62.809433
-62.496948
-62.340706
-62.653191
-62.809433
-62.653191
-62.653191
-62.653191
-62.653191
-63.121918
-62.496948
-62.496948
-62.496948
-62.653191
-62.496948
-62.340706
-62.653191
-62.653191
-62.184464
-61.871979
-62.653191
-62.184464
-62.028221
-62.340706
-62.496948
-62.496948
-62.028221
-62.496948
-62.184464
-62.184464
-61.715736
-62.184464
-61.871979
-62.028221
-62.184464
-62.184464
-62.184464
-61.871979
-61.559494
-62.028221
-62.653191
-61.871979
-61.715736
-62.184464
-62.184464
-62.028221
-61.715736
-62.184464
-62.496948
-62.340706
-62.028221
-62.184464
-61.871979
-62.028221
-61.559494
-62.184464
-62.184464
-61.871979
-61.871979
-62.028221
-61.559494
-61.247009
-61.403252
-61.871979
-62.340706
-62.496948
-62.028221
-62.340706
-62.028221
-61.247009
-61.090767
-62.028221
-62.028221
-61.403252
-61.871979
-61.871979
-61.559494
-61.403252
-61.559494
-61.871979
-61.559494
-62.028221
-62.028221
-61.559494
-61.403252
-61.403252
-61.715736
-61.559494
-61.715736
-61.871979
-61.403252
-61.715736
-62.028221
-61.247009
-62.028221
-61.871979
-61.715736
-61.403252
-61.559494
-61.247009
-61.871979
-61.559494
-61.871979
-62.028221
-61.871979
-62.184464
-62.028221
-62.028221
-62.028221
-61.871979
-62.028221
-62.184464
-62.028221
-62.028221
-62.028221
-61.871979
-61.715736
-62.184464
-61.871979
-62.496948
-61.871979
-61.715736
-62.184464
-62.028221
-62.340706
-62.028221
-62.184464
-62.340706
-62.184464
-62.184464
-62.028221
-62.184464
-62.653191
-62.340706
-62.340706
-62.028221
-62.184464
-62.184464
-62.184464
-62.496948
-62.809433
-62.184464
-62.340706
-62.496948
-62.496948
-62.496948
-62.496948
-62.809433
-62.965675
-62.653191
-62.653191
-62.653191
-62.809433
-62.653191
-62.653191
-62.965675
-63.121918
-62.965675
-62.653191
-62.965675
-62.653191
-62.809433
-62.653191
-62.809433
-62.653191
-62.496948
-62.965675
-62.653191
-62.809433
-62.809433
-62.965675
-62.809433
-62.809433
-62.653191
-63.27816
-62.653191
-62.653191
-62.496948
-62.496948
-62.496948
-62.965675
-62.809433
-63.121918
-63.121918
-62.653191
-62.653191
-62.653191
-62.496948
-62.809433
-62.184464
-62.653191
-62.496948
-62.496948
-62.653191
-62.653191
-62.809433
-62.496948
-62.653191
-62.965675
-62.496948
-62.496948
-62.809433
-62.653191
-62.496948
-62.653191
-62.653191
-62.496948
-62.653191
-62.809433
-62.496948
-62.340706
-62.809433
-62.496948
-62.184464
-62.809433
-62.340706
-62.653191
-62.184464
-62.184464
-62.184464
-62.340706
-62.340706
-62.653191
-62.340706
-62.340706
-61.871979
-62.653191
-62.340706
-62.184464
-62.653191
-62.184464
-62.653191
-62.184464
-62.184464
-62.496948
-62.340706
-62.184464
-62.028221
-62.340706
-62.028221
-61.871979
-61.871979
-62.653191
-62.028221
-62.340706
-62.340706
-61.871979
-62.028221
-61.871979
-62.028221
-61.871979
-62.340706
-61.871979
-61.871979
-61.403252
-62.496948
-61.871979
-62.028221
-61.871979
-62.028221
-61.559494
-62.028221
-62.496948
-62.028221
-61.247009
-62.028221
-62.184464
-62.184464
-62.340706
-62.340706
-62.184464
-62.340706
-61.715736
-62.028221
-62.184464
-62.184464
-61.715736
-62.340706
-61.559494
-62.340706
-61.871979
-62.028221
-62.340706
-62.340706
-62.028221
-61.559494
-61.559494
-61.559494
-62.340706
-62.184464
-61.715736
-62.809433
-61.715736
-62.028221
-62.340706
-62.340706
-62.028221
-62.028221
-62.496948
-62.340706
-62.340706
-62.028221
-62.340706
-62.496948
-62.028221
-62.653191
-61.871979
-62.496948
-62.340706
-62.653191
-62.496948
-62.809433
-62.340706
-62.496948
-62.496948
-62.496948
-62.496948
-62.809433
-62.809433
-62.496948
-62.496948
-62.340706
-62.496948
-62.653191
-62.653191
-62.496948
-63.27816
-62.809433
-62.653191
-62.809433
-62.653191
-62.496948
-62.809433
-62.809433
-62.965675
-62.809433
-62.653191
-62.653191
-63.121918
-62.809433
-62.965675
-62.809433
-63.590645
-62.809433
-62.965675
-63.121918
-63.121918
-62.809433
-63.121918
-63.27816
-63.27816
-63.590645
-63.121918
-63.27816
-63.121918
-63.121918
-63.27816
-63.434402
-63.27816
-63.27816
-63.434402
-63.121918
-63.434402
-63.27816
-63.27816
-63.121918
-63.434402
-63.27816
-63.27816
-62.965675
-63.590645
-63.27816
-63.590645
-63.746887
-63.434402
-63.434402
-63.434402
-63.434402
-63.121918
-63.121918
-63.434402
-63.121918
-63.121918
-63.121918
-63.27816
-63.434402
-62.965675
-63.121918
-63.27816
-63.590645
-63.121918
-62.809433
-63.121918
-63.121918
-62.496948
-63.27816
-62.496948
-62.965675
-63.27816
-63.121918
-63.27816
-62.965675
-62.809433
-62.653191
-62.809433
-62.965675
-63.121918
-62.496948
-62.965675
-62.653191
-62.809433
-62.809433
-62.809433
-62.965675
-62.496948
-62.653191
-62.809433
-62.809433
-62.809433
-62.653191
-62.809433
-62.809433
-62.809433
-62.653191
-62.496948
-62.653191
-63.121918
-62.809433
-62.340706
-62.653191
-62.653191
-62.653191
-62.653191
-62.496948
-62.965675
-62.653191
-62.653191
-62.653191
-62.340706
-62.653191
-62.496948
-62.184464
-62.653191
-62.496948
-62.340706
-62.184464
-62.496948
-62.496948
-62.184464
-62.340706
-62.340706
-62.496948
-62.809433
-62.496948
-62.184464
-62.496948
-61.871979
-62.496948
-61.871979
-61.871979
-61.715736
-61.871979
-62.653191
-61.715736
-61.715736
-62.653191
-62.340706
-62.340706
-61.715736
-61.403252
-61.871979
-61.871979
-61.871979
-61.559494
-62.184464
-61.871979
-62.496948
-62.496948
-62.028221
-62.184464
-61.871979
-62.653191
-62.028221
-62.340706
-62.340706
-62.496948
-62.028221
-62.653191
-62.653191
-61.871979
-61.871979
-61.871979
-62.496948
-62.028221
-62.184464
-62.028221
-62.028221
-62.496948
-62.653191
-62.184464
-62.340706
-62.496948
-62.184464
-62.653191
-61.871979
-62.496948
-62.496948
-62.184464
-62.496948
-62.496948
-62.496948
-62.653191
-62.653191
-62.809433
-62.496948
-62.496948
-62.653191
-62.965675
-62.496948
-62.809433
-62.809433
-62.496948
-62.965675
-62.809433
-62.965675
-62.809433
-62.965675
-63.27816
-62.653191
-62.965675
-62.965675
-62.809433
-63.27816
-63.121918
-63.27816
-62.809433
-63.27816
-62.496948
-63.121918
-63.121918
-63.121918
-63.121918
-62.965675
-63.434402
-63.121918
-63.27816
-62.809433
-63.121918
-63.121918
-63.590645
-63.121918
-63.434402
-63.590645
-63.27816
-63.590645
-62.653191
-63.121918
-62.965675
-63.121918
-63.434402
-63.121918
-63.27816
-63.746887
-63.27816
-63.27816
-63.434402
-63.434402
-63.434402
-63.121918
-63.27816
-63.27816
-63.434402
-63.434402
-63.27816
-63.590645
-63.27816
-63.590645
-63.746887
-63.746887
-63.590645
-63.434402
-63.27816
-63.434402
-63.434402
-63.434402
-63.434402
-63.121918
-63.590645
-63.590645
-63.27816
-63.90313
-63.590645
-63.746887
-63.121918
-63.434402
-63.590645
-63.27816
-63.590645
-63.434402
-63.121918
-63.90313
-63.434402
-63.590645
-63.590645
-63.121918
-63.27816
-63.121918
-63.590645
-63.590645
-63.27816
-63.590645
-63.434402
-63.121918
-63.590645
-63.590645
-63.27816
-63.27816
-63.434402
-63.121918
-63.434402
-63.27816
-63.27816
-63.746887
-62.965675
-63.27816
-63.90313
-63.434402
-63.27816
-63.590645
-63.27816
-63.434402
-63.590645
-62.809433
-63.121918
-63.121918
-62.809433
-63.27816
-63.121918
-63.27816
-63.434402
-62.809433
-63.121918
-62.965675
-62.809433
-63.27816
-62.653191
-62.809433
-62.965675
-62.653191
-62.809433
-62.965675
-63.121918
-62.965675
-62.653191
-62.340706
-62.653191
-63.27816
-63.27816
-62.496948
-62.340706
-63.121918
-62.965675
-62.809433
-63.27816
-62.653191
-62.340706
-62.965675
-63.121918
-62.340706
-62.653191
-63.121918
-62.809433
-62.965675
-62.809433
-62.965675
-62.809433
-62.809433
-62.496948
-62.340706
-62.809433
-63.121918
-62.340706
-62.809433
-62.496948
-63.27816
-62.496948
-62.809433
-63.121918
-62.653191
-62.809433
-62.965675
-62.653191
-62.340706
-62.809433
-63.27816
-61.871979
-63.121918
-62.809433
-62.965675
-62.809433
-62.653191
-62.965675
-63.121918
-62.496948
-62.496948
-62.653191
-62.653191
-62.653191
-62.653191
-62.965675
-62.496948
-62.653191
-62.496948
-62.653191
-62.809433
-63.121918
-62.809433
-63.27816
-62.496948
-62.809433
-62.809433
-62.653191
-62.809433
-62.809433
-62.965675
-63.121918
-63.121918
-63.121918
-63.121918
-63.121918
-63.434402
-63.27816
-63.27816
-62.965675
-62.965675
-62.809433
-63.434402
-63.27816
-62.809433
-63.27816
-63.27816
-63.434402
-62.965675
-63.27816
-62.965675
-63.27816
-63.27816
-62.965675
-63.434402
-63.590645
-63.590645
-63.27816
-63.434402
-63.434402
-63.434402
-63.590645
-63.27816
-63.27816
-63.590645
-63.434402
-63.27816
-62.965675
-63.27816
-63.121918
-63.746887
-63.434402
-63.590645
-63.590645
-63.90313
-63.746887
-63.590645
-63.746887
-63.590645
-63.590645
-63.746887
-63.590645
-63.121918
-63.90313
-63.434402
-63.27816
-63.746887
-63.590645
-63.746887
-63.434402
-63.90313
-63.746887
-63.90313
-63.121918
-63.27816
-63.434402
-63.746887
-63.590645
-63.590645
-63.434402
-63.121918
-63.590645
-63.90313
-63.27816
-63.90313
-63.27816
-63.746887
-63.90313
-63.434402
-63.590645
-63.121918
-63.434402
-63.434402
-62.965675
-63.434402
-63.27816
-63.27816
-63.121918
-63.434402
-63.27816
-63.121918
-63.434402
-63.90313
-63.121918
-63.434402
-63.121918
-63.121918
-63.434402
-63.121918
-62.809433
-63.27816
-62.965675
-63.27816
-62.965675
-63.27816
-63.121918
-63.121918
-62.965675
-62.653191
-62.809433
-62.653191
-62.809433
-63.27816
-62.965675
-62.965675
-62.965675
-62.965675
-63.121918
-62.965675
-62.809433
-62.809433
-62.653191
-62.653191
-63.121918
-62.653191
-62.340706
-62.496948
-62.496948
-62.965675
-62.809433
-62.809433
-62.809433
-62.653191
-63.121918
-62.496948
-62.653191
-63.121918
-62.653191
-61.871979
-62.340706
-62.653191
-62.653191
-61.871979
-62.653191
-62.184464
-62.028221
-62.496948
-62.809433
-63.121918
-62.028221
-61.871979
-62.496948
-62.184464
-62.028221
-62.809433
-62.496948
-62.653191
-62.184464
-62.809433
-62.965675
-62.340706
-62.965675
-61.871979
-62.653191
-63.27816
-62.965675
-62.340706
-62.809433
-62.653191
-62.496948
-62.809433
-62.965675
-62.653191
-62.496948
-62.965675
-62.965675
-62.653191
-63.27816
-62.653191
-63.590645
-62.496948
-62.809433
-62.809433
-63.27816
-63.27816
-63.121918
-63.121918
-62.965675
-63.121918
-62.965675
-63.27816
-63.590645
-63.590645
-63.121918
-63.27816
-63.590645
-62.809433
-63.121918
-62.965675
-62.965675
-63.27816
-63.27816
-63.434402
-63.121918
-63.434402
-63.27816
-63.590645
-63.27816
-63.121918
-63.27816
-63.590645
-63.27816
-63.590645
-63.434402
-62.965675
-63.121918
-63.90313
-63.90313
-63.121918
-63.121918
-63.90313
-63.121918
-62.965675
-63.434402
-63.590645
-63.27816
-63.27816
-63.746887
-63.590645
-63.90313
-63.434402
-63.746887
-63.434402
-63.746887
-63.590645
-63.590645
-63.434402
-63.590645
-63.746887
-63.90313
-63.90313
-63.121918
-63.27816
-63.90313
-63.590645
-63.90313
-63.590645
-63.90313
-64.059372
-63.746887
-63.590645
-63.746887
-63.746887
-63.434402
-63.746887
-63.590645
-63.746887
-63.590645
-63.90313
-63.746887
-63.90313
-63.90313
-63.746887
-63.90313
-63.90313
-63.90313
-64.059372
-63.90313
-63.434402
-63.746887
-63.746887
-63.90313
-63.90313
-63.746887
-63.434402
-64.059372
-63.590645
-63.590645
-63.90313
-63.590645
-63.90313
-63.90313
-63.434402
-63.90313
-63.590645
-63.746887
-63.434402
-63.746887
-63.746887
-63.434402
-63.590645
-63.746887
-63.590645
-63.90313
-63.746887
-63.90313
-63.27816
-63.590645
-63.434402
-63.746887
-63.434402
-64.059372
-63.590645
-63.90313
-63.434402
-63.746887
-63.590645
-63.27816
-63.746887
-63.590645
-63.434402
-63.27816
-63.27816
-63.746887
-63.434402
-62.965675
-63.590645
-62.809433
-63.27816
-63.27816
-63.434402
-63.27816
-63.27816
-62.809433
-63.590645
-63.434402
-63.27816
-63.590645
-62.965675
-63.27816
-63.121918
-63.590645
-63.121918
-62.809433
-63.746887
-63.434402
-63.27816
-62.809433
-62.653191
-62.965675
-62.965675
-63.121918
-63.434402
-63.90313
-63.121918
-62.965675
-63.590645
-62.809433
-63.27816
-63.590645
-63.121918
-63.121918
-62.965675
-63.121918
-62.965675
-63.121918
-63.27816
-63.434402
-63.90313
-62.653191
-63.121918
-63.121918
-63.27816
-63.121918
-63.590645
-63.434402
-63.27816
-63.27816
-63.434402
-62.809433
-63.746887
-63.434402
-63.746887
-63.746887
-63.746887
-63.434402
-62.965675
-63.590645
-63.434402
-63.590645
-63.434402
-63.590645
-63.590645
-63.27816
-63.434402
-63.434402
-63.746887
-64.059372
-63.746887
-63.746887
-63.121918
-63.27816
-63.121918
-63.590645
-63.590645
-63.90313
-63.590645
-63.434402
-63.746887
-63.27816
-63.27816
-63.590645
-63.590645
-63.90313
-63.434402
-63.90313
-63.90313
-63.90313
-63.590645
-63.434402
-63.746887
-63.746887
-63.746887
-63.746887
-63.746887
-63.90313
-63.90313
-63.90313
-63.746887
-63.746887
-63.590645
-63.90313
-63.90313
-63.90313
-63.90313
-64.215614
-63.90313
-63.90313
-63.590645
-63.90313
-64.059372
-64.215614
-64.059372
-63.90313
-64.059372
-64.059372
-64.215614
-64.059372
-63.746887
-64.215614
-64.215614
-64.371857
-64.215614
-64.215614
-64.371857
-64.059372
-64.059372
-64.371857
-64.528099
-64.528099
-63.746887
-64.059372
-64.371857
-64.684341
-64.528099
-64.059372
-64.215614
-64.371857
-64.528099
-64.528099
-64.371857
-64.215614
-64.371857
-64.528099
-64.371857
-64.528099
-64.215614
-64.371857
-64.371857
-64.371857
-64.059372
-64.215614
-64.215614
-64.059372
-64.371857
-64.059372
-64.684341
-64.059372
-64.215614
-64.371857
-63.90313
-64.215614
-64.059372
-64.059372
-63.746887
-64.059372
-64.215614
-63.90313
-64.371857
-64.059372
-64.059372
-64.059372
-63.90313
-64.371857
-64.215614
-64.215614
-64.215614
-63.90313
-63.90313
-64.215614
-63.90313
-63.90313
-64.371857
-64.215614
-63.746887
-63.90313
-64.215614
-63.90313
-63.434402
-64.059372
-63.746887
-64.059372
-63.90313
-63.90313
-63.90313
-63.90313
-64.059372
-63.590645
-63.90313
-63.590645
-63.590645
-63.90313
-63.590645
-63.121918
-63.90313
-63.590645
-63.590645
-63.121918
-63.434402
-63.590645
-63.434402
-63.27816
-63.746887
-63.746887
-63.90313
-63.27816
-63.121918
-63.121918
-63.434402
-63.746887
-63.434402
-63.27816
-63.27816
-63.90313
-62.496948
-62.653191
-63.121918
-63.90313
-63.121918
-62.809433
-63.590645
-63.434402
-62.809433
-62.809433
-62.965675
-63.27816
-63.27816
-63.27816
-62.965675
-62.496948
-62.496948
-63.434402
-63.590645
-62.965675
-62.809433
-63.434402
-62.809433
-62.965675
-63.434402
-63.121918
-63.434402
-62.496948
-63.121918
-63.27816
-63.121918
-62.809433
-63.121918
-63.590645
-62.653191
-62.809433
-62.809433
-63.590645
-62.809433
-62.653191
-62.653191
-62.653191
-62.809433
-62.965675
-63.27816
-62.809433
-62.809433
-63.434402
-62.965675
-63.121918
-62.965675
-63.27816
-63.121918
-62.809433
-63.434402
-63.27816
-63.121918
-62.496948
-63.121918
-63.121918
-62.809433
-63.121918
-62.809433
-63.121918
-62.496948
-62.809433
-63.121918
-63.27816
-62.965675
-63.121918
-63.121918
-62.965675
-63.121918
-62.809433
-63.121918
-62.809433
-63.121918
-63.27816
-63.27816
-63.27816
-63.27816
-63.434402
-62.653191
-62.965675
-63.27816
-63.27816
-62.965675
-62.965675
-63.121918
-63.434402
-63.121918
-63.121918
-63.121918
-63.27816
-63.27816
-62.809433
-63.434402
-63.27816
-63.27816
-63.27816
-63.27816
-63.121918
-63.121918
-63.27816
-62.965675
-63.27816
-62.965675
-63.121918
-63.590645
-63.434402
-63.27816
-62.965675
-63.121918
-62.965675
-62.965675
-62.965675
-63.27816
-63.27816
-62.653191
-63.27816
-63.27816
-62.809433
-62.965675
-62.809433
-62.809433
-62.965675
-63.121918
-62.809433
-62.965675
-62.965675
-62.653191
-63.27816
-63.121918
-62.809433
-62.653191
-63.121918
-62.340706
-63.121918
-62.809433
-62.496948
-63.27816
-62.653191
-62.653191
-62.809433
-62.496948
-62.496948
-62.965675
-63.121918
-62.809433
-62.496948
-62.809433
-62.496948
-62.496948
-62.653191
-62.496948
-62.965675
-62.965675
-62.809433
-62.496948
-62.496948
-62.496948
-62.496948
-62.496948
-62.496948
-62.496948
-62.496948
-62.496948
-62.496948
-62.496948
-62.496948
-62.496948
-62.496948
-62.184464
-62.809433
-62.184464
-62.496948
-62.184464
-62.809433
-62.184464
-62.653191
-62.496948
-62.028221
-62.340706
-62.184464
-62.184464
-62.340706
-62.184464
-61.871979
-61.871979
-62.496948
-62.028221
-62.028221
-62.496948
-62.028221
-62.028221
-61.559494
-62.496948
-62.653191
-62.028221
-62.028221
-61.559494
-62.496948
-61.871979
-62.496948
-61.871979
-61.403252
-62.496948
-62.340706
-61.247009
-62.184464
-62.496948
-62.496948
-61.559494
-61.715736
-61.559494
-62.028221
-61.871979
-61.715736
-62.184464
-62.340706
-62.653191
-61.871979
-62.653191
-62.653191
-61.247009
-62.184464
-62.496948
-62.496948
-62.809433
-62.653191
-61.871979
-62.653191
-62.809433
-62.340706
-62.496948
-62.184464
-61.871979
-62.496948
-61.715736
-62.496948
-62.496948
-62.028221
-62.184464
-62.496948
-62.184464
-62.184464
-62.028221
-62.496948
-62.496948
-62.184464
-62.028221
-62.340706
-62.184464
-62.340706
-62.965675
-62.496948
-62.496948
-62.653191
-62.496948
-62.340706
-62.965675
-62.496948
-62.340706
-62.340706
-62.653191
-62.809433
-62.653191
-62.496948
-62.653191
-62.496948
-62.496948
-62.653191
-62.496948
-62.653191
-62.340706
-62.496948
-62.809433
-62.653191
-62.809433
-62.496948
-62.809433
-62.496948
-62.184464
-62.653191
-62.496948
-62.496948
-62.340706
-62.496948
-62.653191
-62.496948
-62.496948
-63.121918
-62.965675
-63.121918
-62.965675
-62.809433
-63.121918
-62.965675
-63.121918
-62.965675
-62.965675
-62.809433
-62.965675
-62.809433
-62.965675
-62.965675
-62.965675
-62.809433
-63.121918
-62.496948
-62.653191
-62.809433
-62.809433
-62.496948
-62.653191
-62.965675
-63.121918
-63.27816
-63.434402
-63.27816
-62.965675
-63.121918
-62.653191
-62.809433
-62.965675
-62.809433
-63.27816
-62.965675
-62.965675
-63.121918
-63.121918
-62.965675
-62.809433
-62.809433
-62.809433
-63.121918
-62.809433
-62.809433
-63.121918
-63.121918
-62.809433
-62.809433
-62.965675
-62.653191
-63.27816
-62.653191
-63.121918
-62.809433
-62.965675
-62.965675
-62.653191
-62.809433
-62.653191
-62.653191
-62.653191
-62.809433
-62.653191
-63.27816
-62.496948
-62.653191
-62.653191
-62.965675
-62.653191
-62.653191
-62.496948
-62.340706
-62.653191
-62.809433
-62.653191
-62.496948
-62.496948
-62.496948
-62.653191
-62.496948
-62.184464
-62.809433
-62.340706
-62.653191
-62.340706
-62.496948
-62.340706
-62.965675
-62.496948
-62.340706
-62.653191
-62.340706
-62.496948
-62.184464
-62.653191
-62.496948
-62.184464
-62.496948
-62.653191
-62.340706
-61.871979
-62.184464
-62.028221
-62.184464
-62.028221
-62.028221
-62.184464
-62.184464
-61.871979
-61.871979
-62.340706
-62.809433
-62.653191
-62.653191
-61.559494
-62.496948
-62.028221
-62.184464
-62.028221
-62.496948
-62.340706
-62.340706
-62.496948
-62.496948
-62.340706
-62.340706
-62.496948
-61.871979
-61.247009
-62.340706
-62.496948
-61.403252
-62.184464
-61.871979
-62.496948
-62.184464
-62.028221
-62.496948
-62.028221
-62.496948
-62.028221
-62.653191
-61.715736
-61.715736
-61.871979
-62.496948
-61.715736
-62.028221
-61.715736
-61.871979
-62.028221
-61.871979
-62.028221
-61.871979
-62.496948
-62.028221
-61.871979
-61.871979
-62.496948
-61.715736
-62.028221
-62.340706
-61.559494
-61.871979
-62.184464
-62.028221
-62.028221
-62.184464
-62.340706
-62.653191
-62.184464
-62.496948
-62.184464
-62.340706
-62.340706
-62.184464
-62.496948
-62.184464
-62.184464
-62.028221
-62.184464
-62.340706
-62.496948
-62.340706
-62.496948
-62.653191
-62.496948
-62.653191
-62.809433
-62.184464
-63.27816
-62.653191
-62.496948
-62.340706
-62.496948
-62.809433
-62.809433
-62.496948
-62.809433
-62.809433
-62.965675
-62.496948
-62.496948
-63.121918
-62.496948
-62.653191
-62.496948
-62.965675
-62.965675
-62.496948
-62.809433
-62.653191
-62.340706
-62.809433
-62.653191
-62.496948
-62.809433
-62.653191
-62.340706
-62.184464
-62.340706
-62.496948
-62.496948
-62.496948
-62.653191
-62.184464
-62.184464
-62.653191
-62.028221
-62.340706
-62.340706
-62.340706
-62.028221
-62.496948
-62.496948
-62.496948
-62.184464
-62.340706
-62.496948
-62.340706
-62.340706
-62.340706
-62.340706
-62.496948
-62.340706
-62.184464
-62.184464
-62.184464
-62.340706
-62.340706
-62.496948
-62.496948
-62.653191
-62.340706
-62.653191
-62.184464
-62.028221
-62.184464
-62.496948
-62.340706
-62.653191
-62.340706
-62.184464
-61.871979
-62.340706
-62.340706
-62.028221
-61.871979
-62.184464
-62.184464
-62.184464
-62.340706
-62.184464
-61.871979
-62.184464
-62.496948
-62.340706
-61.871979
-62.028221
-62.340706
-62.184464
-62.184464
-62.184464
-62.028221
-61.871979
-62.028221
-62.340706
-62.184464
-61.715736
-61.871979
-61.871979
-62.184464
-62.340706
-62.340706
-61.871979
-62.028221
-61.871979
-62.028221
-62.340706
-62.184464
-61.871979
-62.653191
-62.340706
-61.715736
-62.028221
-61.871979
-62.028221
-61.871979
-61.871979
-62.028221
-60.934525
-61.559494
-62.496948
-61.715736
-61.559494
-62.028221
-62.184464
-62.028221
-61.559494
-62.028221
-62.184464
-61.403252
-61.247009
-62.028221
-61.715736
-62.340706
-62.184464
-61.871979
-61.715736
-61.715736
-62.184464
-62.184464
-61.715736
-61.715736
-62.184464
-61.403252
-62.496948
-62.340706
-62.028221
-62.184464
-62.184464
-61.559494
-62.340706
-61.559494
-62.028221
-61.715736
-61.715736
-62.028221
-61.871979
-62.653191
-61.871979
-62.028221
-62.184464
-61.871979
-62.340706
-61.871979
-62.184464
-61.871979
-62.496948
-62.184464
-61.871979
-62.496948
-62.340706
-62.340706
-62.340706
-62.496948
-62.496948
-62.028221
-62.965675
-62.028221
-62.653191
-62.496948
-62.653191
-62.496948
-62.340706
-62.184464
-62.653191
-62.184464
-62.028221
-62.653191
-62.653191
-62.496948
-62.340706
-62.653191
-62.340706
-62.496948
-62.184464
-62.340706
-62.496948
-62.653191
-62.496948
-63.121918
-62.653191
-62.184464
-62.496948
-62.965675
-62.496948
-62.496948
-62.653191
-62.809433
-62.653191
-62.496948
-62.496948
-62.496948
-62.496948
-63.121918
-62.653191
-62.653191
-62.809433
-62.496948
-62.965675
-62.809433
-62.496948
-62.809433
-62.809433
-62.653191
-62.653191
-62.653191
-62.809433
-62.653191
-62.965675
-63.121918
-62.809433
-62.965675
-62.809433
-62.809433
-62.496948
-62.653191
-62.496948
-62.809433
-62.809433
-62.496948
-62.653191
-62.496948
-63.121918
-62.496948
-62.184464
-62.809433
-62.809433
-62.340706
-62.809433
-62.965675
-62.965675
-62.965675
-62.496948
-62.340706
-62.965675
-62.496948
-62.340706
-62.496948
-62.965675
-62.496948
-62.809433
-62.340706
-62.028221
-62.653191
-62.496948
-62.496948
-62.496948
-62.496948
-62.496948
-62.184464
-62.496948
-62.340706
-62.184464
-61.871979
-62.340706
-62.496948
-62.028221
-62.340706
-62.340706
-62.028221
-62.496948
-62.028221
-62.184464
-61.871979
-61.871979
-62.496948
-61.871979
-62.340706
-62.184464
-62.340706
-62.184464
-62.496948
-62.340706
-62.184464
-61.715736
-62.028221
-62.028221
-62.496948
-62.028221
-62.184464
-62.028221
-62.028221
-61.871979
-61.871979
-62.028221
-62.184464
-61.871979
-62.028221
-62.184464
-62.028221
-61.871979
-61.559494
-62.184464
-62.028221
-61.871979
-61.403252
-62.340706
-62.028221
-61.715736
-61.559494
-61.247009
-61.247009
-61.559494
-61.871979
-61.871979
-62.028221
-61.403252
-61.559494
-62.340706
-61.247009
-61.403252
-62.184464
-62.028221
-61.871979
-61.247009
-61.715736
-61.247009
-61.715736
-61.715736
-62.184464
-62.184464
-61.715736
-61.403252
-62.028221
-62.028221
-62.184464
-62.184464
-62.340706
-61.559494
-62.028221
-62.184464
-62.028221
-62.184464
-62.028221
-62.184464
-61.403252
-61.715736
-62.028221
-62.496948
-61.559494
-62.496948
-62.184464
-61.871979
-62.028221
-62.028221
-62.496948
-62.184464
-62.028221
-62.340706
-62.340706
-62.184464
-62.496948
-62.184464
-62.340706
-62.028221
-62.184464
-62.496948
-62.340706
-62.653191
-62.340706
-62.184464
-62.496948
-62.184464
-62.340706
-62.496948
-62.184464
-62.496948
-61.871979
-62.653191
-62.965675
-62.965675
-62.653191
-62.965675
-62.809433
-62.496948
-62.653191
-62.653191
-62.653191
-62.496948
-62.496948
-62.809433
-62.653191
-62.965675
-62.496948
-62.809433
-62.965675
-62.965675
-63.27816
-62.653191
-62.809433
-62.653191
-62.965675
-62.965675
-63.27816
-63.27816
-63.121918
-63.121918
-63.121918
-63.121918
-63.121918
-63.121918
-63.27816
-62.965675
-63.27816
-62.809433
-63.27816
-63.27816
-63.121918
-63.590645
-63.121918
-63.121918
-63.27816
-63.27816
-63.434402
-63.27816
-63.27816
-63.121918
-63.121918
-63.27816
-63.27816
-63.434402
-62.965675
-62.965675
-63.121918
-63.590645
-63.434402
-63.27816
-62.965675
-63.27816
-63.590645
-63.434402
-62.809433
-62.965675
-63.746887
-63.121918
-63.27816
-63.27816
-62.965675
-63.434402
-63.434402
-63.27816
-63.27816
-63.27816
-63.434402
-63.121918
-63.434402
-62.965675
-62.809433
-63.121918
-62.653191
-62.653191
-62.965675
-62.496948
-62.809433
-63.27816
-62.965675
-62.965675
-62.653191
-63.121918
-62.809433
-62.965675
-62.809433
-62.965675
-62.809433
-62.809433
-62.965675
-62.653191
-62.965675
-63.121918
-62.653191
-62.809433
-62.965675
-62.653191
-62.496948
-62.496948
-62.496948
-62.496948
-62.496948
-62.340706
-62.340706
-62.496948
-62.496948
-62.653191
-62.340706
-62.809433
-62.340706
-62.496948
-62.809433
-62.809433
-62.340706
-62.184464
-62.340706
-62.340706
-62.184464
-62.340706
-62.184464
-62.340706
-62.340706
-62.028221
-62.653191
-62.809433
-62.653191
-62.028221
-62.028221
-62.340706
-62.653191
-62.809433
-62.653191
-62.653191
-62.340706
-62.340706
-62.809433
-61.871979
-61.559494
-62.496948
-62.496948
-62.496948
-62.028221
-62.653191
-62.653191
-62.184464
-62.340706
-62.653191
-61.247009
-61.559494
-62.340706
-61.871979
-62.028221
-62.028221
-62.340706
-62.184464
-61.871979
-62.028221
-61.871979
-61.403252
-61.403252
-61.871979
-62.028221
-61.871979
-62.028221
-62.184464
-61.715736
-62.184464
-61.715736
-61.871979
-61.403252
-61.559494
-61.871979
-62.184464
-62.028221
-62.028221
-61.871979
-61.871979
-62.184464
-62.496948
-62.028221
-61.715736
-62.184464
-62.184464
-62.184464
-62.028221
-61.871979
-61.871979
-61.871979
-62.184464
-62.028221
-61.715736
-61.871979
-61.871979
-61.871979
-62.028221
-61.871979
-62.184464
-62.184464
-61.559494
-62.340706
-62.028221
-61.871979
-62.340706
-62.028221
-62.028221
-62.028221
-62.184464
-62.340706
-62.184464
-61.871979
-62.184464
-62.340706
-62.496948
-62.028221
-62.028221
-61.871979
-61.871979
-62.184464
-61.715736
-62.184464
-62.340706
-62.028221
-62.028221
-62.340706
-62.184464
-62.184464
-62.028221
-61.871979
-62.028221
-62.340706
-62.028221
-61.871979
-61.559494
-62.184464
-61.715736
-62.028221
-62.028221
-61.403252
-62.184464
-62.340706
-61.871979
-62.028221
-62.028221
-61.871979
-62.028221
-61.871979
-62.184464
-62.184464
-62.028221
-61.871979
-61.559494
-61.871979
-62.028221
-61.559494
-61.559494
-61.871979
-62.028221
-62.184464
-62.028221
-61.871979
-61.247009
-61.715736
-61.871979
-61.715736
-61.871979
-61.559494
-61.871979
-61.559494
-61.403252
-61.715736
-61.403252
-61.715736
-61.871979
-61.403252
-62.028221
-61.247009
-61.247009
-61.247009
-61.559494
-61.715736
-61.247009
-61.403252
-61.090767
-61.403252
-60.934525
-61.090767
-61.559494
-61.403252
-61.247009
-61.403252
-61.403252
-61.403252
-61.403252
-60.934525
-60.934525
-61.090767
-61.247009
-61.090767
-61.559494
-60.934525
-61.247009
-60.934525
-61.247009
-61.247009
-61.090767
-61.247009
-61.403252
-60.934525
-60.778282
-61.090767
-60.62204
-61.247009
-60.778282
-60.934525
-61.090767
-61.090767
-60.62204
-61.247009
-61.090767
-60.62204
-61.090767
-60.62204
-60.934525
-60.62204
-60.62204
-60.62204
-61.403252
-60.934525
-60.465797
-60.465797
-60.309555
-61.403252
-60.309555
-60.309555
-60.153313
-60.934525
-61.247009
-60.62204
-60.934525
-60.934525
-60.62204
-60.62204
-60.465797
-60.62204
-61.247009
-60.309555
-60.778282
-60.153313
-59.99707
-61.090767
-61.090767
-60.778282
-60.309555
-61.090767
-60.153313
-61.247009
-60.934525
-60.934525
-60.62204
-61.090767
-60.153313
-61.090767
-61.247009
-60.778282
-60.465797
-60.934525
-60.309555
-61.090767
-61.247009
-60.309555
-60.465797
-60.934525
-60.934525
-60.309555
-60.465797
-60.62204
-60.62204
-61.247009
-61.090767
-61.090767
-60.778282
-60.778282
-60.778282
-60.778282
-61.090767
-60.62204
-60.62204
-61.247009
-60.934525
-60.62204
-60.934525
-60.934525
-60.62204
-61.090767
-61.090767
-60.778282
-60.62204
-61.090767
-60.62204
-61.403252
-60.934525
-60.934525
-60.934525
-61.090767
-60.934525
-61.090767
-61.247009
-61.247009
-61.247009
-61.090767
-61.403252
-60.62204
-60.934525
-61.247009
-61.403252
-61.403252
-61.090767
-61.403252
-61.247009
-61.247009
-61.403252
-61.559494
-61.715736
-61.715736
-61.403252
-61.559494
-61.715736
-61.559494
-61.090767
-61.247009
-61.715736
-61.715736
-61.403252
-61.403252
-61.403252
-61.871979
-61.559494
-62.028221
-61.715736
-61.559494
-61.559494
-61.715736
-61.559494
-61.559494
-61.715736
-62.340706
-61.403252
-61.559494
-61.559494
-62.028221
-61.715736
-62.028221
-62.028221
-61.403252
-61.715736
-61.403252
-61.559494
-62.028221
-61.715736
-61.403252
-61.715736
-61.871979
-61.871979
-61.559494
-61.559494
-61.871979
-62.028221
-62.028221
-61.247009
-62.028221
-61.715736
-61.247009
-61.715736
-61.559494
-61.403252
-61.090767
-61.871979
-61.559494
-61.559494
-61.715736
-61.715736
-61.247009
-61.559494
-61.559494
-61.715736
-61.871979
-61.247009
-61.871979
-61.247009
-61.871979
-61.559494
-61.247009
-61.403252
-62.028221
-61.715736
-61.247009
-61.871979
-61.403252
-61.559494
-61.403252
-61.559494
-61.247009
-61.403252
-61.559494
-61.871979
-61.090767
-61.403252
-61.403252
-61.559494
-61.715736
-61.403252
-61.403252
-61.715736
-61.247009
-61.559494
-61.247009
-61.403252
-61.247009
-61.559494
-61.871979
-61.559494
-61.090767
-61.559494
-61.403252
-61.559494
-61.715736
-61.247009
-61.247009
-61.090767
-61.247009
-61.247009
-61.715736
-60.934525
-61.559494
-61.715736
-61.715736
-61.715736
-61.559494
-61.247009
-61.559494
-61.715736
-60.934525
-61.247009
-62.028221
-61.559494
-61.715736
-61.247009
-61.715736
-61.715736
-61.559494
-61.871979
-61.715736
-61.559494
-61.247009
-62.184464
-61.403252
-61.715736
-61.871979
-62.184464
-61.559494
-61.559494
-61.715736
-61.090767
-61.871979
-61.871979
-62.340706
-61.247009
-61.715736
-61.871979
-62.184464
-61.715736
-61.871979
-61.871979
-61.559494
-61.403252
-61.559494
-62.340706
-61.871979
-62.184464
-62.184464
-62.028221
-61.871979
-62.184464
-62.028221
-61.559494
-62.184464
-61.715736
-62.184464
-62.184464
-62.184464
-62.184464
-61.715736
-62.496948
-62.184464
-62.340706
-62.184464
-62.028221
-62.028221
-62.028221
-62.184464
-62.184464
-62.340706
-61.871979
-62.340706
-62.028221
-61.715736
-62.340706
-62.496948
-61.871979
-62.340706
-62.028221
-62.184464
-62.340706
-62.340706
-62.028221
-62.028221
-62.340706
-62.340706
-62.184464
-62.496948
-62.496948
-62.184464
-62.340706
-61.871979
-62.184464
-62.184464
-62.184464
-62.496948
-62.340706
-62.496948
-62.340706
-62.340706
-62.496948
-62.184464
-62.340706
-62.496948
-62.340706
-62.340706
-62.653191
-62.653191
-62.340706
-62.496948
-62.340706
-62.496948
-62.184464
-62.028221
-62.340706
-62.653191
-62.496948
-62.184464
-62.496948
-62.653191
-62.340706
-62.496948
-62.496948
-62.809433
-62.496948
-62.653191
-62.340706
-62.653191
-62.340706
-62.340706
-61.871979
-62.184464
-61.871979
-62.340706
-62.340706
-62.496948
-62.184464
-62.340706
-62.340706
-61.871979
-62.340706
-62.184464
-61.247009
-62.340706
-61.715736
-61.403252
-61.715736
-61.715736
-61.559494
-61.403252
-61.715736
-61.247009
-61.403252
-61.559494
-61.403252
-61.090767
-61.403252
-61.090767
-60.934525
-60.934525
-61.403252
-61.090767
-60.778282
-61.247009
-61.403252
-60.62204
-60.778282
-60.62204
-60.62204
-60.934525
-60.778282
-60.934525
-60.309555
-60.778282
-60.778282
-60.309555
-60.309555
-60.153313
-60.309555
-60.309555
-60.309555
-60.465797
-60.153313
-60.153313
-60.153313
-60.309555
-60.62204
-60.465797
-59.840828
-59.840828
-60.309555
-60.309555
-60.153313
-59.99707
-59.99707
-59.528343
-60.153313
-59.528343
-59.840828
-59.372101
-59.840828
-59.99707
-59.372101
-59.99707
-60.309555
-59.840828
-59.840828
-59.99707
-60.153313
-59.372101
-59.684586
-60.153313
-59.059616
-59.99707
-59.840828
-59.99707
-59.684586
-59.99707
-59.840828
-60.153313
-60.153313
-60.153313
-59.215858
-59.528343
-60.153313
-59.99707
-59.840828
-60.309555
-60.153313
-59.372101
-59.215858
-59.840828
-60.153313
-59.840828
-60.309555
-59.99707
-60.153313
-60.153313
-60.153313
-59.99707
-59.840828
-59.684586
-60.153313
-59.840828
-59.684586
-59.372101
-59.684586
-59.528343
-59.684586
-59.684586
-59.99707
-59.372101
-60.153313
-59.99707
-59.99707
-59.99707
-60.153313
-60.153313
-59.372101
-59.684586
-60.309555
-59.684586
-59.528343
-59.840828
-59.840828
-59.99707
-59.840828
-59.99707
-59.840828
-59.840828
-59.684586
-59.99707
-59.684586
-59.99707
-59.684586
-60.153313
-59.684586
-59.840828
-60.153313
-60.309555
-59.684586
-59.840828
-59.684586
-60.153313
-59.840828
-60.153313
-60.465797
-60.309555
-59.99707
-59.684586
-60.309555
-60.309555
-60.309555
-60.309555
-60.465797
-59.99707
-60.465797
-59.99707
-60.465797
-60.778282
-60.153313
-60.153313
-60.309555
-60.309555
-60.465797
-60.153313
-60.465797
-60.465797
-60.62204
-60.778282
-60.309555
-59.99707
-60.465797
-60.309555
-60.309555
-60.153313
-60.465797
-60.465797
-60.465797
-60.309555
-59.99707
-59.99707
-60.778282
-60.153313
-59.840828
-60.309555
-60.309555
-60.153313
-60.62204
-59.99707
-60.465797
-60.309555
-60.153313
-59.840828
-60.309555
-60.309555
-60.465797
-59.840828
-59.99707
-60.153313
-60.153313
-59.840828
-59.99707
-60.153313
-59.684586
-59.99707
-59.840828
-59.684586
-59.528343
-59.99707
-59.99707
-59.684586
-59.840828
-59.840828
-59.99707
-59.99707
-59.684586
-59.528343
-59.372101
-59.528343
-59.528343
-59.528343
-59.684586
-59.528343
-59.528343
-59.528343
-59.528343
-59.372101
-59.059616
-59.528343
-59.528343
-59.528343
-59.215858
-59.215858
-59.528343
-59.372101
-59.059616
-59.372101
-59.372101
-58.903374
-59.059616
-59.215858
-59.059616
-59.215858
-59.372101
-59.059616
-59.215858
-58.903374
-59.372101
-59.215858
-59.215858
-58.903374
-58.903374
-58.747131
-59.059616
-58.903374
-58.590889
-59.528343
-59.059616
-59.215858
-58.903374
-59.215858
-59.059616
-58.590889
-58.747131
-59.059616
-58.590889
-58.903374
-59.528343
-59.684586
-59.059616
-58.903374
-59.215858
-59.372101
-58.278404
-59.684586
-59.528343
-59.528343
-59.059616
-59.059616
-59.528343
-59.059616
-58.903374
-59.528343
-59.528343
-59.215858
-58.747131
-59.840828
-58.747131
-59.528343
-59.215858
-59.99707
-59.059616
-59.99707
-59.528343
-59.059616
-59.840828
-59.528343
-59.059616
-59.840828
-59.840828
-59.684586
-59.059616
-60.153313
-59.528343
-59.840828
-59.99707
-59.684586
-59.528343
-60.153313
-59.528343
-59.372101
-59.840828
-59.528343
-59.99707
-60.153313
-59.99707
-59.99707
-59.840828
-60.153313
-59.99707
-60.153313
-59.99707
-59.99707
-59.99707
-59.684586
-59.99707
-59.840828
-60.465797
-60.153313
-60.153313
-59.840828
-60.153313
-60.153313
-60.153313
-60.309555
-60.309555
-60.465797
-60.153313
-60.153313
-60.778282
-60.465797
-60.62204
-60.153313
-60.309555
-60.62204
-60.465797
-60.153313
-60.934525
-60.778282
-60.465797
-60.309555
-60.778282
-60.62204
-60.309555
-60.309555
-60.62204
-61.090767
-60.778282
-60.934525
-60.778282
-60.934525
-60.62204
-60.62204
-60.465797
-60.778282
-60.778282
-60.934525
-60.778282
-60.934525
-60.62204
-60.934525
-60.62204
-60.62204
-60.778282
-61.090767
-61.403252
-61.090767
-60.934525
-60.934525
-61.090767
-60.934525
-60.934525
-60.62204
-61.090767
-60.934525
-60.62204
-60.934525
-61.090767
-61.090767
-61.403252
-61.247009
-60.934525
-61.247009
-60.62204
-60.778282
-61.090767
-61.090767
-60.934525
-61.090767
-60.62204
-60.778282
-61.247009
-61.090767
-61.090767
-61.247009
-61.247009
-60.778282
-61.559494
-60.62204
-61.090767
-61.247009
-61.090767
-61.247009
-61.247009
-61.403252
-60.934525
-61.090767
-60.934525
-61.403252
-61.090767
-61.403252
-61.090767
-61.247009
-61.247009
-61.247009
-61.403252
-60.934525
-61.247009
-61.247009
-61.090767
-61.090767
-61.247009
-61.247009
-61.090767
-61.559494
-60.934525
-61.247009
-61.090767
-60.934525
-61.090767
-60.934525
-60.934525
-61.247009
-60.62204
-61.090767
-60.62204
-61.247009
-61.090767
-61.090767
-61.247009
-61.403252
-60.778282
-60.62204
-60.934525
-61.090767
-61.247009
-60.62204
-60.934525
-61.247009
-60.778282
-61.090767
-60.465797
-61.090767
-61.090767
-60.62204
-61.090767
-60.465797
-60.465797
-61.403252
-61.559494
-61.090767
-61.403252
-60.778282
-60.934525
-61.403252
-60.778282
-60.309555
-61.090767
-61.403252
-61.247009
-60.934525
-61.247009
-61.403252
-61.090767
-61.403252
-61.247009
-60.62204
-61.403252
-61.403252
-60.62204
-61.090767
-61.247009
-61.247009
-60.934525
-61.090767
-61.559494
-61.403252
-60.778282
-60.62204
-60.778282
-61.090767
-61.403252
-60.62204
-60.934525
-60.934525
-61.090767
-61.090767
-61.090767
-61.247009
-62.028221
-61.247009
-61.247009
-60.934525
-61.090767
-61.559494
-61.090767
-61.247009
-61.247009
-60.62204
-61.247009
-61.403252
-61.403252
-61.403252
-61.715736
-61.247009
-61.247009
-61.247009
-61.715736
-61.403252
-61.403252
-61.715736
-61.403252
-61.090767
-61.403252
-61.715736
-62.028221
-61.715736
-61.715736
-61.247009
-61.559494
-61.559494
-62.028221
-62.028221
-61.090767
-62.184464
-62.028221
-61.871979
-61.403252
-62.028221
-62.340706
-61.715736
-61.871979
-61.715736
-62.028221
-61.715736
-61.559494
-62.028221
-62.028221
-62.184464
-61.871979
-61.715736
-62.028221
-62.184464
-62.184464
-62.184464
-62.184464
-62.340706
-62.184464
-62.184464
-61.559494
-62.340706
-62.340706
-62.028221
-62.184464
-61.871979
-61.871979
-62.184464
-62.184464
-62.184464
-62.340706
-62.028221
-62.028221
-61.871979
-62.184464
-62.184464
-62.184464
-62.340706
-62.028221
-62.184464
-62.028221
-61.871979
-62.028221
-62.184464
-61.871979
-62.340706
-61.871979
-62.028221
-62.653191
-62.496948
-62.340706
-61.715736
-62.028221
-62.653191
-62.184464
-62.028221
-62.340706
-62.340706
-62.028221
-62.653191
-61.871979
-61.715736
-62.184464
-62.184464
-62.184464
-62.340706
-62.340706
-62.496948
-62.028221
-62.496948
-61.871979
-62.653191
-61.871979
-62.496948
-62.184464
-62.184464
-62.028221
-62.028221
-62.028221
-62.184464
-62.028221
-62.340706
-62.184464
-62.496948
-62.184464
-62.028221
-62.184464
-62.184464
-62.653191
-62.028221
-62.028221
-62.496948
-62.340706
-62.028221
-62.184464
-62.028221
-62.028221
-62.340706
-62.184464
-62.184464
-62.340706
-61.715736
-62.028221
-62.340706
-62.340706
-62.028221
-61.871979
-62.340706
-61.871979
-62.028221
-62.028221
-61.871979
-62.184464
-61.871979
-62.184464
-62.340706
-62.028221
-61.871979
-61.403252
-62.028221
-61.871979
-61.871979
-62.340706
-62.184464
-62.340706
-62.184464
-61.247009
-62.028221
-61.715736
-61.247009
-61.247009
-62.028221
-62.340706
-61.871979
-62.184464
-62.184464
-62.028221
-62.028221
-62.340706
-61.871979
-62.028221
-62.028221
-62.028221
-61.090767
-61.871979
-61.559494
-61.559494
-61.871979
-61.715736
-61.715736
-62.184464
-62.184464
-62.028221
-62.028221
-62.028221
-61.559494
-62.028221
-62.028221
-61.871979
-62.340706
-62.340706
-61.871979
-61.871979
-62.028221
-62.653191
-62.340706
-61.871979
-61.871979
-62.028221
-62.340706
-62.028221
-62.340706
-62.184464
-62.340706
-62.184464
-61.871979
-62.496948
-62.653191
-62.340706
-62.653191
-62.965675
-62.496948
-62.653191
-62.653191
-62.340706
-62.496948
-62.653191
-62.809433
-62.496948
-62.653191
-62.340706
-62.809433
-62.809433
-62.809433
-63.121918
-62.965675
-62.496948
-62.496948
-62.965675
-62.965675
-62.653191
-62.809433
-62.809433
-62.809433
-62.965675
-62.653191
-62.809433
-62.653191
-62.965675
-62.965675
-62.653191
-62.809433
-62.809433
-63.121918
-63.121918
-63.121918
-63.27816
-63.121918
-63.121918
-63.27816
-63.27816
-63.27816
-63.27816
-63.434402
-62.965675
-63.121918
-62.965675
-63.27816
-63.121918
-63.27816
-63.27816
-63.121918
-63.121918
-63.27816
-62.965675
-63.27816
-63.434402
-63.121918
-63.434402
-63.27816
-63.121918
-63.27816
-63.121918
-63.27816
-63.121918
-63.27816
-63.27816
-62.965675
-63.27816
-62.496948
-62.809433
-63.27816
-63.27816
-62.653191
-63.121918
-63.27816
-62.965675
-63.121918
-62.965675
-62.809433
-63.27816
-62.965675
-63.121918
-63.121918
-63.121918
-62.653191
-62.653191
-63.121918
-62.653191
-62.809433
-63.27816
-62.965675
-62.653191
-63.434402
-63.121918
-62.809433
-62.809433
-62.965675
-62.653191
-62.809433
-62.809433
-62.496948
-62.809433
-62.965675
-62.653191
-62.496948
-62.496948
-62.965675
-62.496948
-62.653191
-62.184464
-62.653191
-62.340706
-62.809433
-62.496948
-62.653191
-62.496948
-62.653191
-62.496948
-62.496948
-62.809433
-62.496948
-62.496948
-62.496948
-62.653191
-62.496948
-62.965675
-62.496948
-62.809433
-62.496948
-62.496948
-62.653191
-62.496948
-62.340706
-62.653191
-62.340706
-62.184464
-62.496948
-62.653191
-62.653191
-62.340706
-62.184464
-62.809433
-62.184464
-62.653191
-62.184464
-62.028221
-62.184464
-62.340706
-62.340706
-62.496948
-62.809433
-62.340706
-62.340706
-61.715736
-62.496948
-62.653191
-62.965675
-62.965675
-62.496948
-62.028221
-62.340706
-62.809433
-63.121918
-62.340706
-62.809433
-62.809433
-62.340706
-62.965675
-62.653191
-62.496948
-62.496948
-62.496948
-62.496948
-62.965675
-62.184464
-62.965675
-62.184464
-63.121918
-62.496948
-62.496948
-62.809433
-62.496948
-62.653191
-62.340706
-62.653191
-62.496948
-62.496948
-62.340706
-62.496948
-63.434402
-62.496948
-62.965675
-62.809433
-62.340706
-62.496948
-62.653191
-62.340706
-63.27816
-62.184464
-62.809433
-62.496948
-62.496948
-62.496948
-62.809433
-62.653191
-62.496948
-62.809433
-62.809433
-62.653191
-62.496948
-62.653191
-62.496948
-62.496948
-62.340706
-62.965675
-62.653191
-62.653191
-62.809433
-62.653191
-62.653191
-62.340706
-62.496948
-63.121918
-62.653191
-62.496948
-63.121918
-62.496948
-62.653191
-62.653191
-62.653191
-62.809433
-62.496948
-62.653191
-62.653191
-62.653191
-62.965675
-62.809433
-62.653191
-62.809433
-62.965675
-62.653191
-62.653191
-62.653191
-62.496948
-62.496948
-62.653191
-62.809433
-62.653191
-62.653191
-63.27816
-62.809433
-62.965675
-62.340706
-62.809433
-62.809433
-62.653191
-62.496948
-62.340706
-62.965675
-62.496948
-62.809433
-62.809433
-63.121918
-62.965675
-62.496948
-63.27816
-62.496948
-62.653191
-62.653191
-62.653191
-62.965675
-62.809433
-62.496948
-62.653191
-62.496948
-62.496948
-62.496948
-62.809433
-62.496948
-62.184464
-62.809433
-62.809433
-62.496948
-62.965675
-62.184464
-62.496948
-62.496948
-62.653191
-62.340706
-62.653191
-62.340706
-62.340706
-62.653191
-62.340706
-61.871979
-62.340706
-62.496948
-62.028221
-62.496948
-62.340706
-62.340706
-62.340706
-62.496948
-62.496948
-62.496948
-61.871979
-62.340706
-62.653191
-61.871979
-62.184464
-62.184464
-62.184464
-62.184464
-62.184464
-62.184464
-62.184464
-62.028221
-62.340706
-62.184464
-62.028221
-62.184464
-62.184464
-62.340706
-61.871979
-61.871979
-62.496948
-62.340706
-62.028221
-62.028221
-62.028221
-62.184464
-62.653191
-61.871979
-61.871979
-62.028221
-62.184464
-61.559494
-62.028221
-62.028221
-62.496948
-62.184464
-61.559494
-61.871979
-62.184464
-61.871979
-61.247009
-61.559494
-61.871979
-61.247009
-61.090767
-62.028221
-60.934525
-60.934525
-62.340706
-61.871979
-61.559494
-61.090767
-61.090767
-60.934525
-61.090767
-60.934525
-61.247009
-62.028221
-62.028221
-61.403252
-60.934525
-61.871979
-61.403252
-61.403252
-60.778282
-61.871979
-62.028221
-61.403252
-61.715736
-61.715736
-61.403252
-61.403252
-61.403252
-61.871979
-61.559494
-61.247009
-61.871979
-61.715736
-61.715736
-61.871979
-61.559494
-61.715736
-61.871979
-61.871979
-61.403252
-61.559494
-61.403252
-61.247009
-61.871979
-61.559494
-61.247009
-61.403252
-61.247009
-62.028221
-62.028221
-62.028221
-61.715736
-61.871979
-62.184464
-62.028221
-61.559494
-61.715736
-61.871979
-61.871979
-61.715736
-62.028221
-62.184464
-61.715736
-61.871979
-62.184464
-61.871979
-61.715736
-62.184464
-62.184464
-62.184464
-62.028221
-62.028221
-62.340706
-62.340706
-62.340706
-62.340706
-62.340706
-62.496948
-62.184464
-62.184464
-62.496948
-62.184464
-62.496948
-62.184464
-62.496948
-62.653191
-62.653191
-62.028221
-62.496948
-62.496948
-62.184464
-62.028221
-62.184464
-62.653191
-62.340706
-62.653191
-62.340706
-62.340706
-63.121918
-62.653191
-62.653191
-62.653191
-62.340706
-62.653191
-62.653191
-62.184464
-62.340706
-62.653191
-62.496948
-62.340706
-62.496948
-62.496948
-62.496948
-63.121918
-62.028221
-62.184464
-62.809433
-62.184464
-62.809433
-62.496948
-62.340706
-62.965675
-62.340706
-62.184464
-62.496948
-62.340706
-62.496948
-62.809433
-61.871979
-62.496948
-62.653191
-62.496948
-62.184464
-62.965675
-62.184464
-62.184464
-62.653191
-62.184464
-62.028221
-62.653191
-62.028221
-62.340706
-62.496948
-62.653191
-62.184464
-62.028221
-62.340706
-62.184464
-62.184464
-62.184464
-62.340706
-62.184464
-62.184464
-62.340706
-62.028221
-62.184464
-62.028221
-62.184464
-62.184464
-61.715736
-62.184464
-62.340706
-62.028221
-62.028221
-62.184464
-62.184464
-62.340706
-61.715736
-62.028221
-61.871979
-62.028221
-62.028221
-61.559494
-62.028221
-61.871979
-61.559494
-62.028221
-62.028221
-61.871979
-61.871979
-62.184464
-61.715736
-61.715736
-61.871979
-61.559494
-61.715736
-61.559494
-61.403252
-62.028221
-61.871979
-61.871979
-61.403252
-61.403252
-62.340706
-61.559494
-61.715736
-61.247009
-61.090767
-62.028221
-62.028221
-62.028221
-61.715736
-61.247009
-62.028221
-61.871979
-61.247009
-61.090767
-61.871979
-62.028221
-61.871979
-62.028221
-62.028221
-61.559494
-61.559494
-61.715736
-61.247009
-61.247009
-61.715736
-61.871979
-61.247009
-62.184464
-61.090767
-61.871979
-62.028221
-62.184464
-61.715736
-61.715736
-61.247009
-62.340706
-61.559494
-61.871979
-62.340706
-62.340706
-61.559494
-62.496948
-61.715736
-61.403252
-62.496948
-62.340706
-62.028221
-61.559494
-61.715736
-61.871979
-62.028221
-61.871979
-61.559494
-61.871979
-61.715736
-62.340706
-62.028221
-62.184464
-62.496948
-61.871979
-62.496948
-62.184464
-62.340706
-62.340706
-62.028221
-62.184464
-62.340706
-62.340706
-62.496948
-61.871979
-62.340706
-61.871979
-61.871979
-61.871979
-62.028221
-62.184464
-62.340706
-62.340706
-62.340706
-62.653191
-62.340706
-62.496948
-62.184464
-62.653191
-62.496948
-62.496948
-62.184464
-62.809433
-62.809433
-62.809433
-62.809433
-62.653191
-62.496948
-62.653191
-62.496948
-62.340706
-62.496948
-62.653191
-62.340706
-62.653191
-62.965675
-62.653191
-62.653191
-63.121918
-62.496948
-62.496948
-62.809433
-62.653191
-62.340706
-62.653191
-62.965675
-62.653191
-62.809433
-62.653191
-62.653191
-62.809433
-63.121918
-62.653191
-62.653191
-62.496948
-62.809433
-62.965675
-62.809433
-62.809433
-62.965675
-62.184464
-62.809433
-62.653191
-63.121918
-62.809433
-62.653191
-62.965675
-62.496948
-62.496948
-62.653191
-62.496948
-62.653191
-62.184464
-62.496948
-62.653191
-62.653191
-62.496948
-62.496948
-62.653191
-62.184464
-62.184464
-62.653191
-62.340706
-62.496948
-62.496948
-62.496948
-62.184464
-62.496948
-62.340706
-62.028221
-62.340706
-62.028221
-62.028221
-61.871979
-62.028221
-61.871979
-62.340706
-62.340706
-62.184464
-62.496948
-62.028221
-62.340706
-62.340706
-62.184464
-62.184464
-62.340706
-62.028221
-62.340706
-62.028221
-62.028221
-61.871979
-62.184464
-61.871979
-61.871979
-61.871979
-62.028221
-62.184464
-61.871979
-62.028221
-62.340706
-61.715736
-62.028221
-61.559494
-61.715736
-62.028221
-61.715736
-61.715736
-61.403252
-61.403252
-61.403252
-61.559494
-61.715736
-61.559494
-62.028221
-61.559494
-61.247009
-61.559494
-61.247009
-61.559494
-61.559494
-61.247009
-61.559494
-61.403252
-61.090767
-61.090767
-61.403252
-61.715736
-61.715736
-61.403252
-62.028221
-61.559494
-61.090767
-61.090767
-61.247009
-61.559494
-61.559494
-61.715736
-61.090767
-60.934525
-61.247009
-61.559494
-61.871979
-60.934525
-61.559494
-61.871979
-61.247009
-61.247009
-61.559494
-62.028221
-61.871979
-61.090767
-62.028221
-61.559494
-62.028221
-61.247009
-61.247009
-61.559494
-61.715736
-61.090767
-61.559494
-61.403252
-61.559494
-61.559494
-61.715736
-61.871979
-61.715736
-61.403252
-61.871979
-61.247009
-61.559494
-61.559494
-62.028221
-61.247009
-62.028221
-61.403252
-61.559494
-62.028221
-61.715736
-61.715736
-62.184464
-61.871979
-62.028221
-61.559494
-61.871979
-62.028221
-62.340706
-62.340706
-61.871979
-61.871979
-62.184464
-62.028221
-62.184464
-62.184464
-62.184464
-62.496948
-61.871979
-62.496948
-62.496948
-62.496948
-62.184464
-62.496948
-62.340706
-62.653191
-62.184464
-62.340706
-62.340706
-62.653191
-62.496948
-62.496948
-62.653191
-62.653191
-62.496948
-62.496948
-62.496948
-62.653191
-62.653191
-62.809433
-62.184464
-62.965675
-62.809433
-62.653191
-62.653191
-62.809433
-62.653191
-62.809433
-62.496948
-62.809433
-62.965675
-62.496948
-63.121918
-62.965675
-62.965675
-62.965675
-63.590645
-63.27816
-63.121918
-62.965675
-62.965675
-62.496948
-62.809433
-63.121918
-63.27816
-63.27816
-63.121918
-63.27816
-63.121918
-63.27816
-63.27816
-63.121918
-63.27816
-62.965675
-62.653191
-62.496948
-63.590645
-63.27816
-63.121918
-63.121918
-63.434402
-63.434402
-63.434402
-63.121918
-62.965675
-63.434402
-63.121918
-62.496948
-63.590645
-63.434402
-63.121918
-63.27816
-63.121918
-63.27816
-63.434402
-63.590645
-63.121918
-63.27816
-63.27816
-63.27816
-63.121918
-63.121918
-63.434402
-63.121918
-63.121918
-63.27816
-62.965675
-63.121918
-63.121918
-63.121918
-63.27816
-63.27816
-63.121918
-63.27816
-63.27816
-63.121918
-63.434402
-62.965675
-63.121918
-62.965675
-62.965675
-63.27816
-62.965675
-62.809433
-63.121918
-63.121918
-62.809433
-62.809433
-63.121918
-62.809433
-62.809433
-62.965675
-62.965675
-63.27816
-63.27816
-62.653191
-62.653191
-62.965675
-62.809433
-62.496948
-61.871979
-63.27816
-62.653191
-62.653191
-62.340706
-62.653191
-62.965675
-62.653191
-62.809433
-62.653191
-62.653191
-62.965675
-62.340706
-62.496948
-62.809433
-62.496948
-62.340706
-62.496948
-62.496948
-62.809433
-62.809433
-63.27816
-62.653191
-62.809433
-62.340706
-62.653191
-62.653191
-62.809433
-62.809433
-62.809433
-63.27816
-62.965675
-62.340706
-62.496948
-62.653191
-62.496948
-63.27816
-62.809433
-62.809433
-62.340706
-63.27816
-62.809433
-62.496948
-63.434402
-62.965675
-63.590645
-63.90313
-62.809433
-62.809433
-63.590645
-63.121918
-62.653191
-62.965675
-63.590645
-63.27816
-62.809433
-63.590645
-63.27816
-62.809433
-63.121918
-63.746887
-63.434402
-63.121918
-63.27816
-63.27816
-63.121918
-63.590645
-63.27816
-63.27816
-63.121918
-63.121918
-63.590645
-63.27816
-63.27816
-63.746887
-63.27816
-63.434402
-63.590645
-63.590645
-63.590645
-63.746887
-63.746887
-63.90313
-63.27816
-63.434402
-63.590645
-64.059372
-63.90313
-63.434402
-63.90313
-63.746887
-63.746887
-63.746887
-63.746887
-63.90313
-64.215614
-64.059372
-63.746887
-63.90313
-64.215614
-63.590645
-63.746887
-63.746887
-63.746887
-63.746887
-63.746887
-63.746887
-64.059372
-64.215614
-63.90313
-64.215614
-64.059372
-63.746887
-64.059372
-64.059372
-64.215614
-64.215614
-63.746887
-63.90313
-64.371857
-64.059372
-63.590645
-63.90313
-64.059372
-63.590645
-63.746887
-64.059372
-64.059372
-63.590645
-63.90313
-64.059372
-64.059372
-64.059372
-63.90313
-64.059372
-63.90313
-63.90313
-63.434402
-63.90313
-63.90313
-64.059372
-64.059372
-63.746887
-63.746887
-63.746887
-64.215614
-63.746887
-63.746887
-64.215614
-63.746887
-63.746887
-64.059372
-63.434402
-63.746887
-63.746887
-63.90313
-63.746887
-63.90313
-64.215614
-63.746887
-63.90313
-64.059372
-63.90313
-63.590645
-63.90313
-63.746887
-63.590645
-63.90313
-63.746887
-63.590645
-63.746887
-63.746887
-63.590645
-63.90313
-63.121918
-63.90313
-63.746887
-63.434402
-63.590645
-63.90313
-63.746887
-63.590645
-63.590645
-63.27816
-63.434402
-63.121918
-63.434402
-63.434402
-63.590645
-63.434402
-63.434402
-63.434402
-63.590645
-63.121918
-63.27816
-63.590645
-63.121918
-63.27816
-63.27816
-63.590645
-63.121918
-63.434402
-63.121918
-63.27816
-63.27816
-63.121918
-62.965675
-62.496948
-63.27816
-62.965675
-63.90313
-62.809433
-62.965675
-63.746887
-63.27816
-62.496948
-63.434402
-63.590645
-62.496948
-62.653191
-63.121918
-62.965675
-63.121918
-63.590645
-63.590645
-63.434402
-62.653191
-62.340706
-62.809433
-62.965675
-62.965675
-63.121918
-63.121918
-62.809433
-62.965675
-63.27816
-63.434402
-62.965675
-62.653191
-63.121918
-63.27816
-62.653191
-62.965675
-62.653191
-62.809433
-63.434402
-62.653191
-63.434402
-62.965675
-62.653191
-62.496948
-62.653191
-63.27816
-63.121918
-62.965675
-62.965675
-63.27816
-62.809433
-63.434402
-63.27816
-62.809433
-62.809433
-63.121918
-62.965675
-62.809433
-63.121918
-63.121918
-62.496948
-63.121918
-63.434402
-63.27816
-63.121918
-63.121918
-62.965675
-62.809433
-63.121918
-63.121918
-63.27816
-63.27816
-63.27816
-63.121918
-63.27816
-63.121918
-62.965675
-63.27816
-63.27816
-63.121918
-63.590645
-63.590645
-63.434402
-63.27816
-63.590645
-63.746887
-63.590645
-63.434402
-63.121918
-63.590645
-63.434402
-63.434402
-62.965675
-63.590645
-63.590645
-63.90313
-63.434402
-63.590645
-63.590645
-63.90313
-63.90313
-63.121918
-63.590645
-63.90313
-63.590645
-63.121918
-63.590645
-63.746887
-63.434402
-63.90313
-63.590645
-63.90313
-63.746887
-63.746887
-63.746887
-63.590645
-63.27816
-63.90313
-63.746887
-63.90313
-63.590645
-64.059372
-63.27816
-63.434402
-63.434402
-63.434402
-63.121918
-63.434402
-63.434402
-63.434402
-63.90313
-63.90313
-63.434402
-63.746887
-63.434402
-63.590645
-63.434402
-63.121918
-62.965675
-63.121918
-63.434402
-62.809433
-63.590645
-63.27816
-63.746887
-63.121918
-63.90313
-63.27816
-63.121918
-63.434402
-62.809433
-63.590645
-63.121918
-62.965675
-63.121918
-63.121918
-63.27816
-63.121918
-62.184464
-62.809433
-62.653191
-62.653191
-62.809433
-62.965675
-63.121918
-62.653191
-63.121918
-62.340706
-62.496948
-62.496948
-62.653191
-63.121918
-62.653191
-62.496948
-62.809433
-62.340706
-62.496948
-62.340706
-62.340706
-62.184464
-62.653191
-62.340706
-62.496948
-62.184464
-62.184464
-62.028221
-62.184464
-62.184464
-62.340706
-62.184464
-62.496948
-62.028221
-61.715736
-61.871979
-61.871979
-62.184464
-61.871979
-61.559494
-61.871979
-62.340706
-61.871979
-61.715736
-61.715736
-61.871979
-62.028221
-62.184464
-61.403252
-61.403252
-61.559494
-62.184464
-62.340706
-61.559494
-62.028221
-61.871979
-62.184464
-61.247009
-61.090767
-61.559494
-61.871979
-61.559494
-61.247009
-61.247009
-61.559494
-61.871979
-62.028221
-61.559494
-62.184464
-62.028221
-61.871979
-61.247009
-62.184464
-62.653191
-62.184464
-62.028221
-62.184464
-61.403252
-61.403252
-61.715736
-62.028221
-61.715736
-61.715736
-62.184464
-61.559494
-62.184464
-62.184464
-61.715736
-62.340706
-62.028221
-61.871979
-61.871979
-62.028221
-62.340706
-62.184464
-62.184464
-61.871979
-61.871979
-62.340706
-62.028221
-61.715736
-62.028221
-62.028221
-62.184464
-61.871979
-62.340706
-62.340706
-62.340706
-62.653191
-62.340706
-62.340706
-62.184464
-62.340706
-62.496948
-62.496948
-62.653191
-62.184464
-62.496948
-62.340706
-62.340706
-62.965675
-62.965675
-62.496948
-62.496948
-62.184464
-62.965675
-62.496948
-62.496948
-62.965675
-62.965675
-62.496948
-62.653191
-63.27816
-62.809433
-63.121918
-62.809433
-62.809433
-63.434402
-63.121918
-62.809433
-62.965675
-63.121918
-63.27816
-63.434402
-63.121918
-63.121918
-63.27816
-63.27816
-63.434402
-63.121918
-63.121918
-63.27816
-63.434402
-63.434402
-63.434402
-63.27816
-63.27816
-63.434402
-63.590645
-63.121918
-63.27816
-63.27816
-63.746887
-63.434402
-63.27816
-63.27816
-63.27816
-63.27816
-63.434402
-63.27816
-63.121918
-63.434402
-63.590645
-63.590645
-63.590645
-63.27816
-63.590645
-63.590645
-63.434402
-63.27816
-63.590645
-63.590645
-62.809433
-63.746887
-63.746887
-63.590645
-63.121918
-63.746887
-63.121918
-63.434402
-63.434402
-63.27816
-63.590645
-63.27816
-63.590645
-63.121918
-63.434402
-63.27816
-63.121918
-63.121918
-63.434402
-63.434402
-63.434402
-63.434402
-63.590645
-63.27816
-63.27816
-63.121918
-63.434402
-63.27816
-63.434402
-62.965675
-63.121918
-63.121918
-63.27816
-63.121918
-62.809433
-63.121918
-63.590645
-63.434402
-63.121918
-63.121918
-63.121918
-63.121918
-62.965675
-63.27816
-63.434402
-62.965675
-63.27816
-63.121918
-63.27816
-63.121918
-62.653191
-63.121918
-63.27816
-63.121918
-62.809433
-63.121918
-62.809433
-63.121918
-63.27816
-63.121918
-63.27816
-62.809433
-63.121918
-63.27816
-63.27816
-63.121918
-63.27816
-62.965675
-63.27816
-63.121918
-63.434402
-62.809433
-62.653191
-63.434402
-63.121918
-62.653191
-63.434402
-63.746887
-63.27816
-63.121918
-63.121918
-62.809433
-63.121918
-63.590645
-63.746887
-63.90313
-62.496948
-63.27816
-63.746887
-62.496948
-63.434402
-63.121918
-63.746887
-63.746887
-63.590645
-63.27816
-63.434402
-62.965675
-62.965675
-63.590645
-63.434402
-63.121918
-63.90313
-63.434402
-62.965675
-63.434402
-64.371857
-63.746887
-63.90313
-63.746887
-63.90313
-63.27816
-63.121918
-63.90313
-63.746887
-63.90313
-63.434402
-63.590645
-63.434402
-63.90313
-63.121918
-63.121918
-63.121918
-63.27816
-63.746887
-63.434402
-63.121918
-63.434402
-63.27816
-62.809433
-63.746887
-63.90313
-63.590645
-63.590645
-64.215614
-63.746887
-63.434402
-64.059372
-63.746887
-64.059372
-63.434402
-63.746887
-63.590645
-63.590645
-63.590645
-63.746887
-64.059372
-64.059372
-64.215614
-63.590645
-64.371857
-63.590645
-63.746887
-63.90313
-63.746887
-64.371857
-63.90313
-63.746887
-63.746887
-64.528099
-64.215614
-64.215614
-64.059372
-64.371857
-64.059372
-63.746887
-63.90313
-64.059372
-64.059372
-64.215614
-64.059372
-64.059372
-63.90313
-64.215614
-64.215614
-64.371857
-64.215614
-63.90313
-64.215614
-64.371857
-64.215614
-64.215614
-63.90313
-64.059372
-64.371857
-64.215614
-64.215614
-64.215614
-64.215614
-64.215614
-64.371857
-64.684341
-64.528099
-64.528099
-64.528099
-64.528099
-64.371857
-64.059372
-64.371857
-64.684341
-64.371857
-64.371857
-64.371857
-64.684341
-63.746887
-64.215614
-64.528099
-64.371857
-64.371857
-64.840584
-64.215614
-64.528099
-64.215614
-64.059372
-64.059372
-64.371857
-64.528099
-63.746887
-64.684341
-64.059372
-63.90313
-63.746887
-64.215614
-64.215614
-64.059372
-64.215614
-64.059372
-64.059372
-63.90313
-64.059372
-64.059372
-64.215614
-64.059372
-64.059372
-63.90313
-63.90313
-64.215614
-64.215614
-63.90313
-63.90313
-63.90313
-63.590645
-64.215614
-63.90313
-64.215614
-63.90313
-63.90313
-63.746887
-63.90313
-63.746887
-64.215614
-63.434402
-63.90313
-63.90313
-63.746887
-63.434402
-63.434402
-63.90313
-63.590645
-63.434402
-63.27816
-63.746887
-64.059372
-63.27816
-63.121918
-63.434402
-63.590645
-63.90313
-63.90313
-63.121918
-63.90313
-63.746887
-63.746887
-64.215614
-63.746887
-62.965675
-63.746887
-63.90313
-62.809433
-63.121918
-63.434402
-63.746887
-63.90313
-63.590645
-63.434402
-63.590645
-63.434402
-62.965675
-62.809433
-63.746887
-63.121918
-62.653191
-63.90313
-63.121918
-63.746887
-63.746887
-63.746887
-63.590645
-63.746887
-63.434402
-63.27816
-63.590645
-63.746887
-63.90313
-63.746887
-63.434402
-63.746887
-62.965675
-64.059372
-63.590645
-63.27816
-63.434402
-63.590645
-63.90313
-63.434402
-63.90313
-63.590645
-63.90313
-63.121918
-63.590645
-63.27816
-63.746887
-63.746887
-63.27816
-63.90313
-63.746887
-64.059372
-63.590645
-63.746887
-63.90313
-63.90313
-64.059372
-64.059372
-63.90313
-63.746887
-63.90313
-64.215614
-64.059372
-63.746887
-64.215614
-64.215614
-64.215614
-64.371857
-64.059372
-64.528099
-63.90313
-63.746887
-64.215614
-64.059372
-64.528099
-64.371857
-64.215614
-64.528099
-64.371857
-64.059372
-64.371857
-64.528099
-64.528099
-64.215614
-64.371857
-64.528099
-64.528099
-64.059372
-64.528099
-64.840584
-64.996826
-64.840584
-64.684341
-64.528099
-64.528099
-64.684341
-64.684341
-64.840584
-64.371857
-64.840584
-64.840584
-64.684341
-64.371857
-64.840584
-64.840584
-64.528099
-64.840584
-64.684341
-64.371857
-64.371857
-64.840584
-65.153069
-64.684341
-64.528099
-64.840584
-64.684341
-64.684341
-64.684341
-64.840584
-64.996826
-64.840584
-64.528099
-64.840584
-64.840584
-64.528099
-65.153069
-64.684341
-64.371857
-64.840584
-64.840584
-64.684341
-64.684341
-64.996826
-64.684341
-64.528099
-64.528099
-64.684341
-64.371857
-64.840584
-64.996826
-64.840584
-64.371857
-64.528099
-64.840584
-64.684341
-64.840584
-64.528099
-64.684341
-64.840584
-64.684341
-64.371857
-64.684341
-64.684341
-64.840584
-64.840584
-64.684341
-64.371857
-64.528099
-64.684341
-64.840584
-64.528099
-64.528099
-64.528099
-64.996826
-64.215614
-64.371857
-64.528099
-64.371857
-64.371857
-64.840584
-64.371857
-64.840584
-64.371857
-64.684341
-64.215614
-64.059372
-64.215614
-64.528099
-64.371857
-64.528099
-64.684341
-64.215614
-64.215614
-64.371857
-64.684341
-64.528099
-64.215614
-64.215614
-64.840584
-64.059372
-64.528099
-64.059372
-64.371857
-64.528099
-64.684341
-64.215614
-64.215614
-64.684341
-64.528099
-63.90313
-64.215614
-64.840584
-63.746887
-64.059372
-64.684341
-64.371857
-63.590645
-64.215614
-64.840584
-64.528099
-64.840584
-64.528099
-64.528099
-64.528099
-63.90313
-64.059372
-64.371857
-64.840584
-63.746887
-64.684341
-64.528099
-64.840584
-64.528099
-64.215614
-64.059372
-64.684341
-64.528099
-64.371857
-64.528099
-64.215614
-64.059372
-64.684341
-64.996826
-64.215614
-65.309311
-64.684341
-64.840584
-64.840584
-64.996826
-64.684341
-65.153069
-64.684341
-64.840584
-64.684341
-64.684341
-64.528099
-64.684341
-64.996826
-65.153069
-64.840584
-64.840584
-65.153069
-65.153069
-64.840584
-64.996826
-64.684341
-64.996826
-64.684341
-65.153069
-64.840584
-65.153069
-64.840584
-64.840584
-64.840584
-64.528099
-64.684341
-65.153069
-64.840584
-64.996826
-64.996826
-65.153069
-64.684341
-64.840584
-64.996826
-64.996826
-64.996826
-64.840584
-64.996826
-65.153069
-64.996826
-64.996826
-65.309311
-64.996826
-65.153069
-64.996826
-64.996826
-64.996826
-65.465553
-65.153069
-64.840584
-64.684341
-65.465553
-65.465553
-64.996826
-64.840584
-64.840584
-65.309311
-65.309311
-65.153069
-65.153069
-65.153069
-65.153069
-64.684341
-64.996826
-64.996826
-64.996826
-65.153069
-64.996826
-64.996826
-65.465553
-64.840584
-64.996826
-65.153069
-65.153069
-65.153069
-65.309311
-65.153069
-65.153069
-65.153069
-65.309311
-64.684341
-64.996826
-64.684341
-64.840584
-64.684341
-64.684341
-64.684341
-64.684341
-64.684341
-64.840584
-64.996826
-65.153069
-64.684341
-64.840584
-64.840584
-64.059372
-64.684341
-64.840584
-64.528099
-64.840584
-64.684341
-64.371857
-64.528099
-64.215614
-64.684341
-64.371857
-64.684341
-64.059372
-64.215614
-64.215614
-64.059372
-64.684341
-64.215614
-64.528099
-64.215614
-63.90313
-64.215614
-64.371857
-64.059372
-63.590645
-63.90313
-64.059372
-63.90313
-63.746887
-64.215614
-63.90313
-63.90313
-63.90313
-64.059372
-63.590645
-63.434402
-63.746887
-63.90313
-63.90313
-63.590645
-63.590645
-63.434402
-63.590645
-63.590645
-63.590645
-63.27816
-63.590645
-63.27816
-63.434402
-63.434402
-63.90313
-63.90313
-63.121918
-63.121918
-63.27816
-63.590645
-63.27816
-63.27816
-63.590645
-63.590645
-63.121918
-62.965675
-63.121918
-62.965675
-63.590645
-63.434402
-63.434402
-63.27816
-63.27816
-63.121918
-63.434402
-63.121918
-62.496948
-63.121918
-63.27816
-63.121918
-62.809433
-62.653191
-63.121918
-62.809433
-63.121918
-63.121918
-63.434402
-62.496948
-62.496948
-63.27816
-62.809433
-63.121918
-63.121918
-62.965675
-62.965675
-63.27816
-62.809433
-62.809433
-62.809433
-62.965675
-63.121918
-62.809433
-61.871979
-62.496948
-63.27816
-62.496948
-62.653191
-62.653191
-62.653191
-62.653191
-62.653191
-62.965675
-63.121918
-62.653191
-62.496948
-62.653191
-62.496948
-63.121918
-63.27816
-62.340706
-62.809433
-62.965675
-62.653191
-62.496948
-62.496948
-62.809433
-63.27816
-62.496948
-62.965675
-62.653191
-62.809433
-62.653191
-62.965675
-62.965675
-62.653191
-63.121918
-63.27816
-62.809433
-62.809433
-62.809433
-63.121918
-62.965675
-62.809433
-63.121918
-63.121918
-63.121918
-63.27816
-63.121918
-63.27816
-63.434402
-63.590645
-63.434402
-63.27816
-63.434402
-63.590645
-63.434402
-63.90313
-63.27816
-63.434402
-63.90313
-63.746887
-63.590645
-63.590645
-63.434402
-63.746887
-63.90313
-63.90313
-63.90313
-63.90313
-63.90313
-63.90313
-63.434402
-63.90313
-63.90313
-63.746887
-64.371857
-64.528099
-64.059372
-63.90313
-64.059372
-63.90313
-64.371857
-64.059372
-64.528099
-64.215614
-64.059372
-63.746887
-64.215614
-64.215614
-63.90313
-64.059372
-64.215614
-64.059372
-64.059372
-64.215614
-64.059372
-63.90313
-64.059372
-64.059372
-63.90313
-63.90313
-64.059372
-63.90313
-64.215614
-63.90313
-64.059372
-64.371857
-64.059372
-64.215614
-63.746887
-64.059372
-63.746887
-63.746887
-63.90313
-63.90313
-64.215614
-64.059372
-63.90313
-64.059372
-64.059372
-63.590645
-63.90313
-63.746887
-63.90313
-63.746887
-63.746887
-63.590645
-64.215614
-63.90313
-63.746887
-63.590645
-63.434402
-63.746887
-64.371857
-63.90313
-63.746887
-64.059372
-64.059372
-63.746887
-63.590645
-63.590645
-63.746887
-63.746887
-63.590645
-63.746887
-63.90313
-63.590645
-63.121918
-63.434402
-63.590645
-63.121918
-63.27816
-62.809433
-63.121918
-62.496948
-63.121918
-63.121918
-63.27816
-62.496948
-62.653191
-62.965675
-62.653191
-62.496948
-62.496948
-62.809433
-62.653191
-62.496948
-62.496948
-62.184464
-62.653191
-62.496948
-62.653191
-62.496948
-62.653191
-62.653191
-62.184464
-62.809433
-63.27816
-61.871979
-62.184464
-62.496948
-62.653191
-62.496948
-62.184464
-62.184464
-62.496948
-62.653191
-62.496948
-62.653191
-62.028221
-62.028221
-62.340706
-62.340706
-61.247009
-62.653191
-62.184464
-62.028221
-61.871979
-61.871979
-62.184464
-61.871979
-62.809433
-62.653191
-62.653191
-62.653191
-62.496948
-62.184464
-62.496948
-61.871979
-62.496948
-62.184464
-62.340706
-62.028221
-62.496948
-62.496948
-62.653191
-62.496948
-62.496948
-62.028221
-62.496948
-62.496948
-62.496948
-62.965675
-63.121918
-63.27816
-62.496948
-62.809433
-62.965675
-62.496948
-62.496948
-62.965675
-62.653191
-62.809433
-62.496948
-63.121918
-62.653191
-62.496948
-62.809433
-63.434402
-62.653191
-63.27816
-63.27816
-63.27816
-63.27816
-63.27816
-63.434402
-63.27816
-63.121918
-63.434402
-63.434402
-63.590645
-63.590645
-63.121918
-63.590645
-63.27816
-63.590645
-63.121918
-63.590645
-63.434402
-63.121918
-63.121918
-63.590645
-63.90313
-63.90313
-63.434402
-63.434402
-63.90313
-63.590645
-63.746887
-63.434402
-63.434402
-63.90313
-63.590645
-63.746887
-63.590645
-63.590645
-63.746887
-63.746887
-63.746887
-63.90313
-63.746887
-64.059372
-63.590645
-63.590645
-63.590645
-63.121918
-63.590645
-63.590645
-63.434402
-63.746887
-63.90313
-63.121918
-63.434402
-63.746887
-63.434402
-63.746887
-63.121918
-63.434402
-63.90313
-63.590645
-63.434402
-63.746887
-63.590645
-63.434402
-63.434402
-63.590645
-63.27816
-63.590645
-63.90313
-63.27816
-63.90313
-63.434402
-63.121918
-63.90313
-63.590645
-62.965675
-63.434402
-63.590645
-63.121918
-63.27816
-63.434402
-62.809433
-63.590645
-63.121918
-63.590645
-62.965675
-63.121918
-63.27816
-63.27816
-63.121918
-63.121918
-63.121918
-62.965675
-63.121918
-62.809433
-62.809433
-62.965675
-63.121918
-63.27816
-63.121918
-63.121918
-63.27816
-62.653191
-62.965675
-62.965675
-62.965675
-62.965675
-62.965675
-62.809433
-62.965675
-62.653191
-62.965675
-62.653191
-62.653191
-62.809433
-62.809433
-62.809433
-63.121918
-62.965675
-62.653191
-62.809433
-62.496948
-62.965675
-62.653191
-62.340706
-63.121918
-62.965675
-62.653191
-62.653191
-62.184464
-62.496948
-62.809433
-62.965675
-62.496948
-63.27816
-63.27816
-62.809433
-62.184464
-62.809433
-63.121918
-62.496948
-62.809433
-63.121918
-62.965675
-62.965675
-62.809433
-62.028221
-62.496948
-62.653191
-62.965675
-63.121918
-63.27816
-62.965675
-62.340706
-62.965675
-62.965675
-62.496948
-62.496948
-63.27816
-63.121918
-63.27816
-63.590645
-62.653191
-63.27816
-63.90313
-62.809433
-63.27816
-63.590645
-62.496948
-62.653191
-63.121918
-63.27816
-62.496948
-62.965675
-63.27816
-62.496948
-63.746887
-62.965675
-62.965675
-62.809433
-62.965675
-62.653191
-63.121918
-63.27816
-63.121918
-63.27816
-63.27816
-63.121918
-62.653191
-62.965675
-63.27816
-63.121918
-63.27816
-63.434402
-63.121918
-63.121918
-63.121918
-63.590645
-62.809433
-63.590645
-63.27816
-63.27816
-63.90313
-63.27816
-63.434402
-63.434402
-63.121918
-63.121918
-63.27816
-63.746887
-63.590645
-63.434402
-63.434402
-63.746887
-63.121918
-63.434402
-63.590645
-63.590645
-63.90313
-63.434402
-63.90313
-63.590645
-63.90313
-63.121918
-63.434402
-63.27816
-63.434402
-63.27816
-63.434402
-64.059372
-63.746887
-63.90313
-63.434402
-63.590645
-63.590645
-63.746887
-63.434402
-63.434402
-63.746887
-63.90313
-63.590645
-63.746887
-63.590645
-63.746887
-63.590645
-63.434402
-63.434402
-63.590645
-63.434402
-63.434402
-63.434402
-63.434402
-63.121918
-63.590645
-63.121918
-63.434402
-63.434402
-63.590645
-62.965675
-63.590645
-63.434402
-63.434402
-63.590645
-63.590645
-63.27816
-63.27816
-63.434402
-63.746887
-63.90313
-63.121918
-63.121918
-63.590645
-62.809433
-63.121918
-63.434402
-63.27816
-62.809433
-63.27816
-63.121918
-63.121918
-63.121918
-62.965675
-63.27816
-62.965675
-63.27816
-62.809433
-63.590645
-63.434402
-63.121918
-63.27816
-62.965675
-63.434402
-62.965675
-62.965675
-63.434402
-63.121918
-63.27816
-63.121918
-63.590645
-62.965675
-63.27816
-63.121918
-62.965675
-63.27816
-63.27816
-62.965675
-62.809433
-63.121918
-63.27816
-63.121918
-63.121918
-63.121918
-63.27816
-63.121918
-62.653191
-63.121918
-63.434402
-62.809433
-62.496948
-62.496948
-62.809433
-62.809433
-63.121918
-62.653191
-63.121918
-62.809433
-62.965675
-62.809433
-62.965675
-62.653191
-62.653191
-63.27816
-62.653191
-62.496948
-62.809433
-62.496948
-62.496948
-63.121918
-63.27816
-62.965675
-62.496948
-63.434402
-63.121918
-62.496948
-62.809433
-63.121918
-62.965675
-62.809433
-62.653191
-62.809433
-62.496948
-62.965675
-63.121918
-63.121918
-62.340706
-62.184464
-63.121918
-62.496948
-62.809433
-62.965675
-63.121918
-62.653191
-62.496948
-62.653191
-63.27816
-62.809433
-62.184464
-62.653191
-63.434402
-61.715736
-62.809433
-63.121918
-62.340706
-63.121918
-62.809433
-62.496948
-62.809433
-62.653191
-62.809433
-63.434402
-62.809433
-62.809433
-62.809433
-62.809433
-63.27816
-62.809433
-63.121918
-62.965675
-63.434402
-63.121918
-63.121918
-63.121918
-63.121918
-62.965675
-63.121918
-62.965675
-63.121918
-63.434402
-63.27816
-62.809433
-63.121918
-63.434402
-63.121918
-63.434402
-63.434402
-63.434402
-62.965675
-63.121918
-63.121918
-63.121918
-63.27816
-62.809433
-63.434402
-63.27816
-63.746887
-63.27816
-63.27816
-63.746887
-63.27816
-63.121918
-63.434402
-63.590645
-63.27816
-63.27816
-63.90313
-63.590645
-63.590645
-63.590645
-63.434402
-63.434402
-63.590645
-63.746887
-63.434402
-63.590645
-64.215614
-63.746887
-63.90313
-63.746887
-63.90313
-64.215614
-63.590645
-63.434402
-63.90313
-63.27816
-63.746887
-63.746887
-63.90313
-63.590645
-63.90313
-64.059372
-63.746887
-63.27816
-63.434402
-63.590645
-63.590645
-63.434402
-64.059372
-63.590645
-63.434402
-63.590645
-63.590645
-63.590645
-63.90313
-63.590645
-63.434402
-63.434402
-63.590645
-63.121918
-63.90313
-63.434402
-63.590645
-63.746887
-63.90313
-63.434402
-63.590645
-63.90313
-63.27816
-63.27816
-63.590645
-63.121918
-63.590645
-63.434402
-63.27816
-63.434402
-63.27816
-63.746887
-63.121918
-63.121918
-63.746887
-63.590645
-62.965675
-62.809433
-62.965675
-63.27816
-63.434402
-63.27816
-63.434402
-63.121918
-63.121918
-63.434402
-62.965675
-63.27816
-63.27816
-63.121918
-63.590645
-63.121918
-63.27816
-63.27816
-63.27816
-62.965675
-63.121918
-63.121918
-63.121918
-62.965675
-62.809433
-63.27816
-63.27816
-63.27816
-63.121918
-62.809433
-63.27816
-63.27816
-62.809433
-62.965675
-62.965675
-62.496948
-62.965675
-63.121918
-62.496948
-63.434402
-62.965675
-62.965675
-62.496948
-63.121918
-63.27816
-62.809433
-62.965675
-63.121918
-62.809433
-63.27816
-63.121918
-62.809433
-62.653191
-62.028221
-62.809433
-62.965675
-62.653191
-62.496948
-62.965675
-63.121918
-63.121918
-63.121918
-62.809433
-63.121918
-62.965675
-62.653191
-62.184464
-62.496948
-63.27816
-62.496948
-62.965675
-63.434402
-63.121918
-62.496948
-62.965675
-62.340706
-63.121918
-63.121918
-62.809433
-62.653191
-62.809433
-62.496948
-62.653191
-63.121918
-62.809433
-63.27816
-62.340706
-62.965675
-63.121918
-63.121918
-62.496948
-63.121918
-62.809433
-62.496948
-62.653191
-63.434402
-63.27816
-62.809433
-62.809433
-62.965675
-63.121918
-63.121918
-62.965675
-63.27816
-63.27816
-63.27816
-63.121918
-63.27816
-62.965675
-63.590645
-62.809433
-63.121918
-62.809433
-63.27816
-62.809433
-63.121918
-63.590645
-63.746887
-63.121918
-63.121918
-63.434402
-63.121918
-63.27816
-62.965675
-63.434402
-63.27816
-63.121918
-63.434402
-63.121918
-63.590645
-63.27816
-63.27816
-63.27816
-63.590645
-63.27816
-63.590645
-63.434402
-63.434402
-63.590645
-63.590645
-63.27816
-63.590645
-63.590645
-63.121918
-63.121918
-63.27816
-63.27816
-63.27816
-63.27816
-63.27816
-63.27816
-63.590645
-63.590645
-63.27816
-63.121918
-63.434402
-63.90313
-63.746887
-63.27816
-63.27816
-63.121918
-63.90313
-63.434402
-63.434402
-63.121918
-63.27816
-63.434402
-63.434402
-63.27816
-63.27816
-62.965675
-63.121918
-63.27816
-63.27816
-63.27816
-63.434402
-63.27816
-63.27816
-63.27816
-62.965675
-63.121918
-63.590645
-62.965675
-62.965675
-63.27816
-63.121918
-63.27816
-63.434402
-62.965675
-62.965675
-63.121918
-62.809433
-63.121918
-63.27816
-62.809433
-63.121918
-62.965675
-62.965675
-62.809433
-63.27816
-63.27816
-63.121918
-62.809433
-62.653191
-63.121918
-62.809433
-62.965675
-63.590645
-62.965675
-63.27816
-63.27816
-63.121918
-62.809433
-62.496948
-62.965675
-62.653191
-62.809433
-62.809433
-62.653191
-62.809433
-62.965675
-62.340706
-62.809433
-62.184464
-62.496948
-62.496948
-62.809433
-62.809433
-62.809433
-62.496948
-62.653191
-62.809433
-62.496948
-62.809433
-62.809433
-62.809433
-62.496948
-62.653191
-62.653191
-62.809433
-62.809433
-62.184464
-62.809433
-62.653191
-62.809433
-62.653191
-62.496948
-63.121918
-62.496948
-62.965675
-62.965675
-62.184464
-62.028221
-62.184464
-62.653191
-62.653191
-62.184464
-62.653191
-63.27816
-62.653191
-62.028221
-61.715736
-62.496948
-62.340706
-62.809433
-62.184464
-61.715736
-61.715736
-62.496948
-62.809433
-62.653191
-61.871979
-62.653191
-62.340706
-62.496948
-61.871979
-62.028221
-61.871979
-61.715736
-62.653191
-62.340706
-61.871979
-62.340706
-62.340706
-61.715736
-62.653191
-62.496948
-62.184464
-62.496948
-62.809433
-62.184464
-62.340706
-62.028221
-62.496948
-62.184464
-62.340706
-62.340706
-62.028221
-62.809433
-62.184464
-62.653191
-62.653191
-62.496948
-62.653191
-62.340706
-62.653191
-62.809433
-62.653191
-62.653191
-62.653191
-62.653191
-61.871979
-62.965675
-62.809433
-62.496948
-62.653191
-62.809433
-62.965675
-62.965675
-62.965675
-62.809433
-62.809433
-63.121918
-63.27816
-62.965675
-63.590645
-62.809433
-63.121918
-63.121918
-63.27816
-63.27816
-63.434402
-63.434402
-63.121918
-63.27816
-63.434402
-63.590645
-63.27816
-62.809433
-63.27816
-63.590645
-63.434402
-63.590645
-63.434402
-63.590645
-63.746887
-63.90313
-63.121918
-63.434402
-63.590645
-63.90313
-63.746887
-63.590645
-63.590645
-63.746887
-63.90313
-63.590645
-63.90313
-63.590645
-63.90313
-63.434402
-63.590645
-63.590645
-63.90313
-63.90313
-63.590645
-63.746887
-63.590645
-64.059372
-63.90313
-63.590645
-63.590645
-64.059372
-63.590645
-63.434402
-63.90313
-63.746887
-63.90313
-63.746887
-64.059372
-64.371857
-63.746887
-63.434402
-63.90313
-64.215614
-63.590645
-63.746887
-63.590645
-63.590645
-63.434402
-63.746887
-63.27816
-63.27816
-63.746887
-63.90313
-63.746887
-64.059372
-63.90313
-63.590645
-63.27816
-63.590645
-63.434402
-63.90313
-63.90313
-63.90313
-63.434402
-63.746887
-63.590645
-63.434402
-63.590645
-63.746887
-62.965675
-63.434402
-63.590645
-63.590645
-63.121918
-63.121918
-63.746887
-63.121918
-63.434402
-63.121918
-63.434402
-63.27816
-63.90313
-63.121918
-63.121918
-62.965675
-63.121918
-63.121918
-63.121918
-63.27816
-63.121918
-63.590645
-63.27816
-63.121918
-63.27816
-62.965675
-62.965675
-63.27816
-62.965675
-62.965675
-63.121918
-63.434402
-63.27816
-63.121918
-63.121918
-63.27816
-63.434402
-63.746887
-63.434402
-62.965675
-63.27816
-62.496948
-63.434402
-62.496948
-62.809433
-63.121918
-63.746887
-63.27816
-63.27816
-63.90313
-63.90313
-63.121918
-62.496948
-62.965675
-63.434402
-63.27816
-63.90313
-63.121918
-62.965675
-63.121918
-63.434402
-63.590645
-63.434402
-63.434402
-63.590645
-63.121918
-63.90313
-63.590645
-63.434402
-63.590645
-63.590645
-63.121918
-63.121918
-62.965675
-63.434402
-64.059372
-63.27816
-64.059372
-63.434402
-63.434402
-63.90313
-63.90313
-64.059372
-63.746887
-63.590645
-63.590645
-64.059372
-64.215614
-63.590645
-64.215614
-64.059372
-63.746887
-63.746887
-63.90313
-63.90313
-63.90313
-63.90313
-64.371857
-63.746887
-63.90313
-63.90313
-63.746887
-63.90313
-63.590645
-64.371857
-64.528099
-64.215614
-63.746887
-64.215614
-63.746887
-64.059372
-64.215614
-64.528099
-64.059372
-64.215614
-63.746887
-64.215614
-64.059372
-64.528099
-64.215614
-64.371857
-64.371857
-64.059372
-64.059372
-64.215614
-64.684341
-63.90313
-64.371857
-64.528099
-64.215614
-64.215614
-64.059372
-64.215614
-64.371857
-64.215614
-63.90313
-64.371857
-64.528099
-64.371857
-63.90313
-64.528099
-64.528099
-64.371857
-64.059372
-64.371857
-64.215614
-64.528099
-64.528099
-64.059372
-64.371857
-64.528099
-64.059372
-64.371857
-64.371857
-64.059372
-64.059372
-64.528099
-64.371857
-64.684341
-64.215614
-64.059372
-64.059372
-63.90313
-64.059372
-63.90313
-63.90313
-63.90313
-63.90313
-63.90313
-63.746887
-63.746887
-63.590645
-64.059372
-64.059372
-63.590645
-63.590645
-63.590645
-63.90313
-63.90313
-63.434402
-63.90313
-64.371857
-63.746887
-63.90313
-63.90313
-63.90313
-63.590645
-63.434402
-63.746887
-63.121918
-63.590645
-63.590645
-63.27816
-63.434402
-63.434402
-63.746887
-63.27816
-63.121918
-63.434402
-63.590645
-63.590645
-63.590645
-63.434402
-63.746887
-63.27816
-63.434402
-63.90313
-63.434402
-63.121918
-63.27816
-63.590645
-63.434402
-63.590645
-63.434402
-63.590645
-63.27816
-63.27816
-63.27816
-63.434402
-63.121918
-63.590645
-63.434402
-63.590645
-62.965675
-63.434402
-63.434402
-62.965675
-63.590645
-63.27816
-63.121918
-63.121918
-63.121918
-63.121918
-63.27816
-63.121918
-63.121918
-62.965675
-62.965675
-63.27816
-62.965675
-62.496948
-62.496948
-63.434402
-63.27816
-62.496948
-62.965675
-63.434402
-63.27816
-62.809433
-62.340706
-62.965675
-63.121918
-62.028221
-63.121918
-62.809433
-63.121918
-62.965675
-62.809433
-62.965675
-62.809433
-63.27816
-63.121918
-62.809433
-62.496948
-62.809433
-62.965675
-62.184464
-63.27816
-62.340706
-62.965675
-63.121918
-62.965675
-62.340706
-63.121918
-62.496948
-62.496948
-63.121918
-63.121918
-62.653191
-63.434402
-62.809433
-62.809433
-62.809433
-63.746887
-63.746887
-62.965675
-63.590645
-63.434402
-63.121918
-62.809433
-63.27816
-63.27816
-63.121918
-63.27816
-63.27816
-63.121918
-63.746887
-62.809433
-63.27816
-63.90313
-62.965675
-63.434402
-63.27816
-63.121918
-63.27816
-63.27816
-63.590645
-63.27816
-63.590645
-63.121918
-63.27816
-63.90313
-63.121918
-63.434402
-63.746887
-63.746887
-63.590645
-63.746887
-63.746887
-63.434402
-64.059372
-63.590645
-63.746887
-64.215614
-63.746887
-63.90313
-64.059372
-63.90313
-63.746887
-64.059372
-63.90313
-64.215614
-64.059372
-63.90313
-64.215614
-64.059372
-64.059372
-64.215614
-63.746887
-64.371857
-64.059372
-63.90313
-64.215614
-63.746887
-64.059372
-64.215614
-64.215614
-63.746887
-64.215614
-64.371857
-64.215614
-64.059372
-64.215614
-64.528099
-64.059372
-64.215614
-64.371857
-63.746887
-64.371857
-64.371857
-63.746887
-63.90313
-64.059372
-64.215614
-64.215614
-64.059372
-64.528099
-64.059372
-63.90313
-64.059372
-64.215614
-64.215614
-64.528099
-64.059372
-64.059372
-64.215614
-64.528099
-64.215614
-64.371857
-64.215614
-64.528099
-64.371857
-64.371857
-64.215614
-64.528099
-64.059372
-64.371857
-64.371857
-64.215614
-64.215614
-64.059372
-64.059372
-64.371857
-64.059372
-64.059372
-64.059372
-63.746887
-64.371857
-64.059372
-63.90313
-64.059372
-64.059372
-63.90313
-63.90313
-64.215614
-64.215614
-63.90313
-63.90313
-63.90313
-63.90313
-64.059372
-63.746887
-64.059372
-64.059372
-64.215614
-63.90313
-64.059372
-63.746887
-63.90313
-64.215614
-63.746887
-63.90313
-63.90313
-63.90313
-63.746887
-63.434402
-63.746887
-63.746887
-63.90313
-63.90313
-63.746887
-63.90313
-63.90313
-63.90313
-63.590645
-63.746887
-63.746887
-63.590645
-63.746887
-63.434402
-63.90313
-63.434402
-63.90313
-63.746887
-63.590645
-63.121918
-63.90313
-63.121918
-63.434402
-63.746887
-63.746887
-63.27816
-63.746887
-63.434402
-63.121918
-63.90313
-64.059372
-63.746887
-63.746887
-63.121918
-63.27816
-63.746887
-63.590645
-63.590645
-63.746887
-63.434402
-63.27816
-63.90313
-63.590645
-63.27816
-63.90313
-63.90313
-63.434402
-63.90313
-63.590645
-63.90313
-63.746887
-63.27816
-63.746887
-63.434402
-64.215614
-63.90313
-63.590645
-64.215614
-63.434402
-63.90313
-64.371857
-64.371857
-64.059372
-64.059372
-63.434402
-63.746887
-64.215614
-63.746887
-63.90313
-63.90313
-63.746887
-64.371857
-63.746887
-64.215614
-64.059372
-63.90313
-64.059372
-64.059372
-64.215614
-63.90313
-64.059372
-64.215614
-64.059372
-64.215614
-64.528099
-64.371857
-63.90313
-64.059372
-64.215614
-64.215614
-64.371857
-64.371857
-64.371857
-64.059372
-63.90313
-64.371857
-64.684341
-64.215614
-64.215614
-64.371857
-64.371857
-64.215614
-64.215614
-63.90313
-64.215614
-64.684341
-64.215614
-64.371857
-64.371857
-64.684341
-64.528099
-64.528099
-64.371857
-64.371857
-64.371857
-64.215614
-64.371857
-64.371857
-64.840584
-64.371857
-64.528099
-64.371857
-64.215614
-64.528099
-64.684341
-64.528099
-64.371857
-64.684341
-64.684341
-64.528099
-64.371857
-64.371857
-64.371857
-64.684341
-64.371857
-64.371857
-64.528099
-64.840584
-64.684341
-64.371857
-64.371857
-64.059372
-64.840584
-64.371857
-64.371857
-64.371857
-64.371857
-64.684341
-64.528099
-64.528099
-64.528099
-64.684341
-64.528099
-64.684341
-64.371857
-64.215614
-64.684341
-64.215614
-64.371857
-64.528099
-64.528099
-64.059372
-64.840584
-64.371857
-64.528099
-64.996826
-64.684341
-64.371857
-64.371857
-64.371857
-64.528099
-64.371857
-64.371857
-64.215614
-64.371857
-64.528099
-64.371857
-64.371857
-64.059372
-64.371857
-64.371857
-64.371857
-64.371857
-64.840584
-64.059372
-64.059372
-64.371857
-64.215614
-64.371857
-63.90313
-64.371857
-64.371857
-64.371857
-64.059372
-64.059372
-64.528099
-64.528099
-64.059372
-63.90313
-64.059372
-63.746887
-63.90313
-64.059372
-63.90313
-64.059372
-64.059372
-64.215614
-64.371857
-63.746887
-63.590645
-63.90313
-64.059372
-63.746887
-63.434402
-63.90313
-64.059372
-63.746887
-63.590645
-63.590645
-64.215614
-64.371857
-64.059372
-64.059372
-63.590645
-63.90313
-64.215614
-63.90313
-63.90313
-62.965675
-63.746887
-63.746887
-63.27816
-63.90313
-64.215614
-63.90313
-64.059372
-63.746887
-63.590645
-63.590645
-63.90313
-64.215614
-63.590645
-63.121918
-64.059372
-63.746887
-63.590645
-64.371857
-63.434402
-63.27816
-63.746887
-63.590645
-63.90313
-64.528099
-64.059372
-63.746887
-64.059372
-63.746887
-63.746887
-64.215614
-63.434402
-64.059372
-63.90313
-63.90313
-64.059372
-63.90313
-64.059372
-63.590645
-64.059372
-64.528099
-64.059372
-63.90313
-64.059372
-63.90313
-63.746887
-63.746887
-64.059372
-64.059372
-64.215614
-64.059372
-64.528099
-64.371857
-63.90313
-64.215614
-64.059372
-63.746887
-63.746887
-64.371857
-64.215614
-64.371857
-64.371857
-64.215614
-63.90313
-64.059372
-64.215614
-64.371857
-64.215614
-64.215614
-64.528099
-64.371857
-64.528099
-64.371857
-64.684341
-64.528099
-64.371857
-64.059372
-64.371857
-64.528099
-64.059372
-64.371857
-64.371857
-64.840584
-64.528099
-64.840584
-64.528099
-64.840584
-64.840584
-64.528099
-64.371857
-64.840584
-64.996826
-64.684341
-64.840584
-64.528099
-64.684341
-64.840584
-64.996826
-64.684341
-64.840584
-64.371857
-64.684341
-64.684341
-64.684341
-64.684341
-64.684341
-64.684341
-64.684341
-64.371857
-64.684341
-64.684341
-64.528099
-64.840584
-64.684341
-64.996826
-64.996826
-64.840584
-64.684341
-65.153069
-64.528099
-64.684341
-64.840584
-64.528099
-64.684341
-64.371857
-64.684341
-64.684341
-64.684341
-64.684341
-64.684341
-65.153069
-64.371857
-64.371857
-64.996826
-64.215614
-64.215614
-64.840584
-64.684341
-64.684341
-64.371857
-64.528099
-64.371857
-64.528099
-64.371857
-64.371857
-64.371857
-64.684341
-64.528099
-64.528099
-64.528099
-64.371857
-64.371857
-64.059372
-64.215614
-64.215614
-64.059372
-64.215614
-63.90313
-64.371857
-63.90313
-64.059372
-63.90313
-64.059372
-63.590645
-64.059372
-63.746887
-64.215614
-63.90313
-64.215614
-64.059372
-63.90313
-63.90313
-63.746887
-63.90313
-63.90313
-63.746887
-64.528099
-64.215614
-63.746887
-63.90313
-64.059372
-63.434402
-63.90313
-63.590645
-63.90313
-63.90313
-63.746887
-63.590645
-63.90313
-63.590645
-63.434402
-64.215614
-63.90313
-63.590645
-63.590645
-63.434402
-63.434402
-63.434402
-63.590645
-64.215614
-64.059372
-63.746887
-62.965675
-64.059372
-64.371857
-63.590645
-63.746887
-64.059372
-64.059372
-63.90313
-64.059372
-63.434402
-63.590645
-63.90313
-64.059372
-63.90313
-63.121918
-63.90313
-64.059372
-63.121918
-63.90313
-63.590645
-64.059372
-63.90313
-63.590645
-63.746887
-63.434402
-63.746887
-63.590645
-64.215614
-63.590645
-63.746887
-63.746887
-63.27816
-63.27816
-63.434402
-64.059372
-63.90313
-63.27816
-63.434402
-63.121918
-63.434402
-63.434402
-63.746887
-63.746887
-63.27816
-63.746887
-63.434402
-63.90313
-63.121918
-63.434402
-63.90313
-63.90313
-63.746887
-63.746887
-63.434402
-63.90313
-63.90313
-63.90313
-63.746887
-63.434402
-63.590645
-63.746887
-63.90313
-63.90313
-64.059372
-64.059372
-63.90313
-63.90313
-63.590645
-63.746887
-63.90313
-63.746887
-63.746887
-64.059372
-64.059372
-63.90313
-63.90313
-64.059372
-64.059372
-63.746887
-63.746887
-64.215614
-63.90313
-64.059372
-63.90313
-63.90313
-64.059372
-64.371857
-64.371857
-63.90313
-63.746887
-64.215614
-63.746887
-64.215614
-64.059372
-64.215614
-64.528099
-64.215614
-64.371857
-63.746887
-64.371857
-64.371857
-63.746887
-64.059372
-64.059372
-64.215614
-64.528099
-64.371857
-64.371857
-63.90313
-64.215614
-64.528099
-64.371857
-64.215614
-64.059372
-64.371857
-63.90313
-63.90313
-64.371857
-64.059372
-64.059372
-64.215614
-64.059372
-63.746887
-64.840584
-64.059372
-63.90313
-63.90313
-63.90313
-64.215614
-64.371857
-64.059372
-64.215614
-64.215614
-63.746887
-63.746887
-64.059372
-63.90313
-63.746887
-63.746887
-63.90313
-63.746887
-63.434402
-63.90313
-63.434402
-63.590645
-63.90313
-63.90313
-63.590645
-64.059372
-64.059372
-63.590645
-63.590645
-64.059372
-63.746887
-63.90313
-63.590645
-63.90313
-63.746887
-63.434402
-63.90313
-63.90313
-63.590645
-63.90313
-63.90313
-63.90313
-63.590645
-63.27816
-63.590645
-63.746887
-63.434402
-63.590645
-63.746887
-63.590645
-63.121918
-63.434402
-63.590645
-63.90313
-63.434402
-63.121918
-63.590645
-63.434402
-63.121918
-62.965675
-63.590645
-63.27816
-63.121918
-63.121918
-63.590645
-63.590645
-62.965675
-62.809433
-63.590645
-63.27816
-62.965675
-62.809433
-62.809433
-63.121918
-63.121918
-63.27816
-63.121918
-63.90313
-63.90313
-62.653191
-63.27816
-63.121918
-62.809433
-62.809433
-63.746887
-63.590645
-63.121918
-62.965675
-63.121918
-63.590645
-63.90313
-63.27816
-63.590645
-63.434402
-62.809433
-63.90313
-63.590645
-62.809433
-63.90313
-63.434402
-63.121918
-62.965675
-63.121918
-63.746887
-63.27816
-63.90313
-63.434402
-63.27816
-63.90313
-63.590645
-63.746887
-64.215614
-63.746887
-63.27816
-63.746887
-64.059372
-63.90313
-64.215614
-64.215614
-63.590645
-64.059372
-63.590645
-64.215614
-63.590645
-64.215614
-63.590645
-63.90313
-63.746887
-63.746887
-63.590645
-63.90313
-64.215614
-64.059372
-64.059372
-63.590645
-63.90313
-63.90313
-63.90313
-64.059372
-63.90313
-63.746887
-64.059372
-64.059372
-64.215614
-64.215614
-63.746887
-64.371857
-64.059372
-64.059372
-63.746887
-64.215614
-64.059372
-64.215614
-64.371857
-64.684341
-64.371857
-64.684341
-64.059372
-64.059372
-64.215614
-64.371857
-64.371857
-64.371857
-64.684341
-64.528099
-64.371857
-64.371857
-64.528099
-64.528099
-64.528099
-64.371857
-64.528099
-64.684341
-64.215614
-64.528099
-64.371857
-64.684341
-64.528099
-64.684341
-64.528099
-64.371857
-64.528099
-64.684341
-64.371857
-64.528099
-64.215614
-64.840584
-64.684341
-64.684341
-64.528099
-64.684341
-64.996826
-64.840584
-64.528099
-64.684341
-64.684341
-64.371857
-64.840584
-64.371857
-64.371857
-64.684341
-64.996826
-64.371857
-64.996826
-64.840584
-64.528099
-64.528099
-64.684341
-64.996826
-64.840584
-64.528099
-64.528099
-64.996826
-64.371857
-64.371857
-64.371857
-64.528099
-64.684341
-64.215614
-64.371857
-64.528099
-64.371857
-64.371857
-64.371857
-64.059372
-64.528099
-64.059372
-64.371857
-64.215614
-64.059372
-64.371857
-64.215614
-64.215614
-64.528099
-64.371857
-64.371857
-64.059372
-64.684341
-63.746887
-64.059372
-64.059372
-64.215614
-64.215614
-64.059372
-64.371857
-64.215614
-63.90313
-63.746887
-64.215614
-63.90313
-63.746887
-63.90313
-63.90313
-64.059372
-63.590645
-63.746887
-63.90313
-63.90313
-63.90313
-63.590645
-64.059372
-63.90313
-63.434402
-63.90313
-63.590645
-63.746887
-63.590645
-63.27816
-63.590645
-63.27816
-63.590645
-63.121918
-63.590645
-63.90313
-63.434402
-63.27816
-63.121918
-63.90313
-62.809433
-63.27816
-63.27816
-63.90313
-63.434402
-62.496948
-63.590645
-63.590645
-63.434402
-62.965675
-62.809433
-63.434402
-63.27816
-63.121918
-63.27816
-62.496948
-62.809433
-63.121918
-63.90313
-63.590645
-62.965675
-63.590645
-63.121918
-63.90313
-63.121918
-63.27816
-63.121918
-63.27816
-63.121918
-63.746887
-63.434402
-63.434402
-63.90313
-63.590645
-63.434402
-63.90313
-63.90313
-63.27816
-63.746887
-63.27816
-63.27816
-63.90313
-63.27816
-63.590645
-63.590645
-63.590645
-63.27816
-63.121918
-63.90313
-63.746887
-63.90313
-63.746887
-63.746887
-63.121918
-63.746887
-64.059372
-63.746887
-63.746887
-63.746887
-64.059372
-63.746887
-63.90313
-64.059372
-63.434402
-63.90313
-63.90313
-64.215614
-63.90313
-63.90313
-63.90313
-63.746887
-63.590645
-63.746887
-63.746887
-64.059372
-63.90313
-63.90313
-63.90313
-63.90313
-64.059372
-64.215614
-64.059372
-64.215614
-64.215614
-64.215614
-64.215614
-63.90313
-63.90313
-64.059372
-63.746887
-64.059372
-64.215614
-64.371857
-64.059372
-64.059372
-64.371857
-64.059372
-64.371857
-64.528099
-64.371857
-64.059372
-64.059372
-64.059372
-64.215614
-64.528099
-64.371857
-64.371857
-64.528099
-64.215614
-64.059372
-64.215614
-63.90313
-64.059372
-64.528099
-64.528099
-64.528099
-64.528099
-64.528099
-64.371857
-64.371857
-64.528099
-64.528099
-64.371857
-64.528099
-64.684341
-64.371857
-64.215614
-64.059372
-63.90313
-64.371857
-64.059372
-64.371857
-64.059372
-64.215614
-64.215614
-64.059372
-64.371857
-64.371857
-64.371857
-64.059372
-64.528099
-63.90313
-64.528099
-64.371857
-64.059372
-64.059372
-63.90313
-64.215614
-64.059372
-64.371857
-64.215614
-63.90313
-63.90313
-64.215614
-63.90313
-63.90313
-64.059372
-64.371857
-63.746887
-63.90313
-63.746887
-64.059372
-63.746887
-63.90313
-63.90313
-63.746887
-63.434402
-63.590645
-63.590645
-63.90313
-63.746887
-63.590645
-64.059372
-63.90313
-63.590645
-63.746887
-64.059372
-63.90313
-63.121918
-63.434402
-63.590645
-63.746887
-63.434402
-63.746887
-63.746887
-63.746887
-63.27816
-63.434402
-63.90313
-63.90313
-63.434402
-63.434402
-63.90313
-63.121918
-63.90313
-63.27816
-64.059372
-64.059372
-63.434402
-63.590645
-63.90313
-63.746887
-63.90313
-63.27816
-63.27816
-63.27816
-63.746887
-63.746887
-63.434402
-63.90313
-63.746887
-63.27816
-63.746887
-63.90313
-64.059372
-63.90313
-63.90313
-63.90313
-63.27816
-63.27816
-64.840584
-64.059372
-63.27816
-64.059372
-64.059372
-63.746887
-63.90313
-64.528099
-64.215614
-64.371857
-63.746887
-64.528099
-64.059372
-64.528099
-64.059372
-64.215614
-64.059372
-63.746887
-64.215614
-64.528099
-64.215614
-64.215614
-64.371857
-64.059372
-64.684341
-64.215614
-63.90313
-64.059372
-64.371857
-64.059372
-63.90313
-64.528099
-64.059372
-64.215614
-64.215614
-64.215614
-64.059372
-64.215614
-64.528099
-64.371857
-64.371857
-63.90313
-64.528099
-64.371857
-64.059372
-64.840584
-64.215614
-64.528099
-64.528099
-64.371857
-64.528099
-64.528099
-64.059372
-64.528099
-64.371857
-64.528099
-64.059372
-64.371857
-64.528099
-64.215614
-64.528099
-64.684341
-64.840584
-64.684341
-64.528099
-64.528099
-64.840584
-64.840584
-64.371857
-64.528099
-64.684341
-64.684341
-64.684341
-64.371857
-64.840584
-64.684341
-64.528099
-64.684341
-64.684341
-64.840584
-64.996826
-64.840584
-64.215614
-64.684341
-64.840584
-64.840584
-64.840584
-64.684341
-64.371857
-64.840584
-64.528099
-64.528099
-64.528099
-64.684341
-64.840584
-64.528099
-64.371857
-64.371857
-64.840584
-64.840584
-64.371857
-64.371857
-64.684341
-64.371857
-64.684341
-64.371857
-64.684341
-64.528099
-64.371857
-64.371857
-64.684341
-64.684341
-64.371857
-64.371857
-64.371857
-64.528099
-64.840584
-64.528099
-64.371857
-64.059372
-64.371857
-64.059372
-64.371857
-64.215614
-64.684341
-64.059372
-64.371857
-64.371857
-64.059372
-64.371857
-64.215614
-64.528099
-64.371857
-64.371857
-64.215614
-63.90313
-64.215614
-64.059372
-63.90313
-64.215614
-63.746887
-64.059372
-64.059372
-64.215614
-64.528099
-63.746887
-63.746887
-63.746887
-63.90313
-64.059372
-63.746887
-64.215614
-63.90313
-63.746887
-64.059372
-63.90313
-63.746887
-63.90313
-64.059372
-64.059372
-64.059372
-63.746887
-63.90313
-63.90313
-63.90313
-63.746887
-63.746887
-63.590645
-63.90313
-63.27816
-63.590645
-64.059372
-63.90313
-63.27816
-63.590645
-63.90313
-63.434402
-63.434402
-62.809433
-63.90313
-64.059372
-63.590645
-63.746887
-63.90313
-63.121918
-64.059372
-63.90313
-63.434402
-62.965675
-63.746887
-63.90313
-62.809433
-63.27816
-63.746887
-63.746887
-63.90313
-63.590645
-63.121918
-63.121918
-63.27816
-63.90313
-64.059372
-63.90313
-63.121918
-63.121918
-63.90313
-62.653191
-63.590645
-62.965675
-63.27816
-63.27816
-63.27816
-62.809433
-64.059372
-63.434402
-63.590645
-63.121918
-63.121918
-63.746887
-63.434402
-63.121918
-63.90313
-63.121918
-63.27816
-64.059372
-63.590645
-63.27816
-63.434402
-63.746887
-64.059372
-63.590645
-63.90313
-63.434402
-63.434402
-63.434402
-63.590645
-63.27816
-63.90313
-64.059372
-63.90313
-63.590645
-63.746887
-63.746887
-63.746887
-63.90313
-63.90313
-63.746887
-63.590645
-63.90313
-63.746887
-63.746887
-63.90313
-63.90313
-63.746887
-63.90313
-63.90313
-64.215614
-63.90313
-63.90313
-63.746887
-64.215614
-64.059372
-63.90313
-64.528099
-63.90313
-64.059372
-64.215614
-64.215614
-64.215614
-64.528099
-64.684341
-64.215614
-64.371857
-64.684341
-64.528099
-64.528099
-64.528099
-64.684341
-64.528099
-64.684341
-64.528099
-64.371857
-64.684341
-64.371857
-64.215614
-64.371857
-64.528099
-64.371857
-64.528099
-64.528099
-64.059372
-64.215614
-64.371857
-64.840584
-64.528099
-64.059372
-64.371857
-64.840584
-64.371857
-64.371857
-64.215614
-64.215614
-64.215614
-64.371857
-64.215614
-64.215614
-64.059372
-64.528099
-64.684341
-64.528099
-64.371857
-64.371857
-64.528099
-64.215614
-64.215614
-63.90313
-64.684341
-64.215614
-64.059372
-64.215614
-64.059372
-64.215614
-64.215614
-64.059372
-63.90313
-64.059372
-64.371857
-64.059372
-64.371857
-64.371857
-64.059372
-64.371857
-64.059372
-64.371857
-64.215614
-64.215614
-64.215614
-63.746887
-64.059372
-64.059372
-64.059372
-64.059372
-63.90313
-63.90313
-63.746887
-63.746887
-64.059372
-63.746887
-64.059372
-63.90313
-63.90313
-63.746887
-63.90313
-63.434402
-63.90313
-64.059372
-63.434402
-64.059372
-63.590645
-63.746887
-63.746887
-63.746887
-63.746887
-63.746887
-63.590645
-63.90313
-63.590645
-63.590645
-63.434402
-63.27816
-63.590645
-63.90313
-63.121918
-63.590645
-63.590645
-63.121918
-62.965675
-63.121918
-63.121918
-63.27816
-63.590645
-63.27816
-63.27816
-63.590645
-63.121918
-62.809433
-62.965675
-63.121918
-63.590645
-63.90313
-63.121918
-62.496948
-63.590645
-63.27816
-63.121918
-62.965675
-63.434402
-63.590645
-62.965675
-63.590645
-62.653191
-63.121918
-63.434402
-63.121918
-62.496948
-62.496948
-63.27816
-62.809433
-62.496948
-63.121918
-62.653191
-63.121918
-63.121918
-63.121918
-62.965675
-62.653191
-63.27816
-63.121918
-62.809433
-62.809433
-63.121918
-63.27816
-62.809433
-63.121918
-62.809433
-62.809433
-63.121918
-63.434402
-62.653191
-62.809433
-63.121918
-63.27816
-62.653191
-63.121918
-63.434402
-62.809433
-62.496948
-63.27816
-62.965675
-62.965675
-63.27816
-63.434402
-63.121918
-63.121918
-62.809433
-63.434402
-62.965675
-63.590645
-63.434402
-63.121918
-63.121918
-63.590645
-63.121918
-63.121918
-62.965675
-63.121918
-62.965675
-63.434402
-62.965675
-63.27816
-63.27816
-63.27816
-63.27816
-63.746887
-63.590645
-63.121918
-63.434402
-63.590645
-63.590645
-63.434402
-63.434402
-63.590645
-63.434402
-63.434402
-63.90313
-63.746887
-63.590645
-63.434402
-63.434402
-63.434402
-63.90313
-63.90313
-63.746887
-63.746887
-63.746887
-63.90313
-63.90313
-63.746887
-63.90313
-63.590645
-64.371857
-63.90313
-63.590645
-63.590645
-63.90313
-63.90313
-63.590645
-63.590645
-63.590645
-63.434402
-63.90313
-63.746887
-63.90313
-63.590645
-63.90313
-63.590645
-63.434402
-63.90313
-63.746887
-63.746887
-63.90313
-63.90313
-63.746887
-63.90313
-63.746887
-63.590645
-63.121918
-63.590645
-63.90313
-63.746887
-64.059372
-63.90313
-63.590645
-63.90313
-63.121918
-63.590645
-63.90313
-63.746887
-63.434402
-63.590645
-63.90313
-63.746887
-63.90313
-63.746887
-63.434402
-63.746887
-63.590645
-63.90313
-63.434402
-63.746887
-64.059372
-63.746887
-63.590645
-63.590645
-63.746887
-63.434402
-63.90313
-63.590645
-63.434402
-63.590645
-63.590645
-63.590645
-63.27816
-63.90313
-63.746887
-63.27816
-63.590645
-63.434402
-63.27816
-63.434402
-63.590645
-63.434402
-63.27816
-62.809433
-63.27816
-63.590645
-63.27816
-63.27816
-63.434402
-63.590645
-63.434402
-62.965675
-62.965675
-63.27816
-63.121918
-62.809433
-62.965675
-62.496948
-62.496948
-63.121918
-62.496948
-62.965675
-62.496948
-63.121918
-62.965675
-62.809433
-62.809433
-62.809433
-62.340706
-63.27816
-62.965675
-62.653191
-62.965675
-63.121918
-62.184464
-62.809433
-62.965675
-62.965675
-62.184464
-62.496948
-63.121918
-63.121918
-63.27816
-63.121918
-62.653191
-62.965675
-62.496948
-62.340706
-62.653191
-62.809433
-62.184464
-62.809433
-62.340706
-62.965675
-62.653191
-62.496948
-62.965675
-63.121918
-62.184464
-62.184464
-62.340706
-62.809433
-62.496948
-61.871979
-62.809433
-62.496948
-62.653191
-62.653191
-62.965675
-62.965675
-63.121918
-62.809433
-63.746887
-62.340706
-62.496948
-62.653191
-62.496948
-63.121918
-62.965675
-62.653191
-62.496948
-62.496948
-62.965675
-63.27816
-63.27816
-62.653191
-62.809433
-63.27816
-63.121918
-62.965675
-63.27816
-63.27816
-63.121918
-62.965675
-63.121918
-63.121918
-63.121918
-63.121918
-63.27816
-62.809433
-63.121918
-63.27816
-63.27816
-63.121918
-63.590645
-63.434402
-63.90313
-64.059372
-63.434402
-63.27816
-63.90313
-63.746887
-63.590645
-63.121918
-63.90313
-63.434402
-63.434402
-63.121918
-63.434402
-63.746887
-63.590645
-63.434402
-63.590645
-63.746887
-64.059372
-63.90313
-63.746887
-63.590645
-63.746887
-63.90313
-63.90313
-63.590645
-63.590645
-64.059372
-63.90313
-63.746887
-63.90313
-63.746887
-63.90313
-63.90313
-63.590645
-63.590645
-64.059372
-64.215614
-63.90313
-63.590645
-63.90313
-63.90313
-63.590645
-63.746887
-63.90313
-63.746887
-63.434402
-63.746887
-63.746887
-63.590645
-63.746887
-64.059372
-63.746887
-64.059372
-63.434402
-63.121918
-63.90313
-63.746887
-63.590645
-63.746887
-64.059372
-63.121918
-63.590645
-63.590645
-63.590645
-63.746887
-63.90313
-63.90313
-63.746887
-63.434402
-63.590645
-63.121918
-63.434402
-63.746887
-63.27816
-63.590645
-63.590645
-63.590645
-63.746887
-63.590645
-63.746887
-63.434402
-63.27816
-63.434402
-63.121918
-63.434402
-63.434402
-63.590645
-63.434402
-63.27816
-63.27816
-63.121918
-63.121918
-63.121918
-63.27816
-63.590645
-63.590645
-63.121918
-63.434402
-63.27816
-63.121918
-62.965675
-63.590645
-63.121918
-63.121918
-62.809433
-63.434402
-63.121918
-63.27816
-63.121918
-63.434402
-63.121918
-62.965675
-63.121918
-62.965675
-63.434402
-63.27816
-63.121918
-62.809433
-62.965675
-63.590645
-63.121918
-62.653191
-63.121918
-62.653191
-63.590645
-62.809433
-62.965675
-62.965675
-63.27816
-63.121918
-62.496948
-63.27816
-63.27816
-62.809433
-62.496948
-62.809433
-63.121918
-63.434402
-63.90313
-63.434402
-62.340706
-62.496948
-63.27816
-63.746887
-63.27816
-62.809433
-63.590645
-63.27816
-63.746887
-62.809433
-63.121918
-62.809433
-63.746887
-63.27816
-63.746887
-63.590645
-63.746887
-63.746887
-63.121918
-63.590645
-63.434402
-63.746887
-62.965675
-63.90313
-63.90313
-63.90313
-63.121918
-63.90313
-63.434402
-63.90313
-63.90313
-64.215614
-64.059372
-63.590645
-63.590645
-63.90313
-63.90313
-63.746887
-63.746887
-63.434402
-64.059372
-63.90313
-63.90313
-63.90313
-64.059372
-64.059372
-63.90313
-64.215614
-64.215614
-63.90313
-64.215614
-63.90313
-63.90313
-64.215614
-63.90313
-64.059372
-64.371857
-64.215614
-64.059372
-64.215614
-64.528099
-64.215614
-64.059372
-64.215614
-64.371857
-64.059372
-64.215614
-64.528099
-64.528099
-64.528099
-64.528099
-64.528099
-64.371857
-64.528099
-64.684341
-64.215614
-64.215614
-64.215614
-64.371857
-64.059372
-64.059372
-64.371857
-64.215614
-64.215614
-64.059372
-64.215614
-64.528099
-64.371857
-64.059372
-64.215614
-64.371857
-64.371857
-64.215614
-64.059372
-63.746887
-63.746887
-64.371857
-64.215614
-64.528099
-64.059372
-64.215614
-64.059372
-64.215614
-64.215614
-64.215614
-64.059372
-64.215614
-64.215614
-64.059372
-64.059372
-63.746887
-63.590645
-63.590645
-63.746887
-63.746887
-64.059372
-63.90313
-63.90313
-63.590645
-63.90313
-63.90313
-63.590645
-63.90313
-63.90313
-63.590645
-63.90313
-63.590645
-63.746887
-63.590645
-63.590645
-64.215614
-63.27816
-63.434402
-63.90313
-63.590645
-63.121918
-63.27816
-63.434402
-63.121918
-63.746887
-63.27816
-63.27816
-63.434402
-63.434402
-63.590645
-63.434402
-63.590645
-63.590645
-63.434402
-63.121918
-63.434402
-63.590645
-63.121918
-63.434402
-63.434402
-63.27816
-63.27816
-63.121918
-63.434402
-63.434402
-62.809433
-63.121918
-63.121918
-62.965675
-62.809433
-62.809433
-63.27816
-63.121918
-62.809433
-62.809433
-62.809433
-63.121918
-62.809433
-62.809433
-62.653191
-62.809433
-63.27816
-62.340706
-62.496948
-62.653191
-62.809433
-62.809433
-62.653191
-62.809433
-62.340706
-63.121918
-62.340706
-63.434402
-62.809433
-62.653191
-62.965675
-62.965675
-62.184464
-62.809433
-62.965675
-62.496948
-62.340706
-62.809433
-62.809433
-62.965675
-62.809433
-62.965675
-63.27816
-62.653191
-62.340706
-62.809433
-62.809433
-62.340706
-62.184464
-62.965675
-62.184464
-62.809433
-63.121918
-63.434402
-63.121918
-62.184464
-63.27816
-63.121918
-63.27816
-62.496948
-62.809433
-62.184464
-62.965675
-63.121918
-63.590645
-62.496948
-62.809433
-62.965675
-62.965675
-63.121918
-62.496948
-62.809433
-63.121918
-62.496948
-63.121918
-62.809433
-62.653191
-62.965675
-63.121918
-63.121918
-63.121918
-62.809433
-62.965675
-63.121918
-63.121918
-63.27816
-63.121918
-62.965675
-62.965675
-63.121918
-63.121918
-63.121918
-63.434402
-63.590645
-62.965675
-62.809433
-63.27816
-63.121918
-63.27816
-63.590645
-63.434402
-63.434402
-63.121918
-63.434402
-63.27816
-63.746887
-63.434402
-63.434402
-63.746887
-63.590645
-63.590645
-63.590645
-63.590645
-63.90313
-63.590645
-63.590645
-63.590645
-63.434402
-63.590645
-63.90313
-63.746887
-63.90313
-63.746887
-63.590645
-63.746887
-63.90313
-64.059372
-64.059372
-64.059372
-63.746887
-64.059372
-64.059372
-63.90313
-64.215614
-63.90313
-63.90313
-64.528099
-64.059372
-63.90313
-63.90313
-63.746887
-64.059372
-64.059372
-63.746887
-63.746887
-64.059372
-63.590645
-63.90313
-63.434402
-63.590645
-63.590645
-63.90313
-63.121918
-63.746887
-63.90313
-63.590645
-63.27816
-63.434402
-63.121918
-63.434402
-63.590645
-63.590645
-63.121918
-63.90313
-63.434402
-63.590645
-63.590645
-63.27816
-62.809433
-63.434402
-63.434402
-63.27816
-63.27816
-63.27816
-62.965675
-63.121918
-63.434402
-63.121918
-63.27816
-62.965675
-63.27816
-63.121918
-62.965675
-63.27816
-62.809433
-62.965675
-62.965675
-63.121918
-63.121918
-63.121918
-63.121918
-63.121918
-62.809433
-62.965675
-62.496948
-62.653191
-62.809433
-62.965675
-62.653191
-62.496948
-62.496948
-62.653191
-62.653191
-62.653191
-62.653191
-62.809433
-62.653191
-62.184464
-62.184464
-62.184464
-62.496948
-62.496948
-62.340706
-62.653191
-62.496948
-62.965675
-62.184464
-62.496948
-62.496948
-62.340706
-62.028221
-62.340706
-62.496948
-62.340706
-62.028221
-62.184464
-62.184464
-61.559494
-61.715736
-62.184464
-62.340706
-61.559494
-62.653191
-62.496948
-61.403252
-62.028221
-62.653191
-62.184464
-61.715736
-62.028221
-62.496948
-62.653191
-62.496948
-62.653191
-62.653191
-62.184464
-61.559494
-62.028221
-62.184464
-62.496948
-61.247009
-62.184464
-61.871979
-62.028221
-61.871979
-62.184464
-62.184464
-62.340706
-61.715736
-62.184464
-62.028221
-62.496948
-62.184464
-62.653191
-62.028221
-62.496948
-62.028221
-62.809433
-62.028221
-62.184464
-62.340706
-62.340706
-62.184464
-62.184464
-62.496948
-62.184464
-62.340706
-62.184464
-62.184464
-62.028221
-62.965675
-62.184464
-62.028221
-62.184464
-62.184464
-62.340706
-62.028221
-62.653191
-62.496948
-62.653191
-62.496948
-62.653191
-62.809433
-62.496948
-62.653191
-62.809433
-62.653191
-62.184464
-62.496948
-62.809433
-62.653191
-62.496948
-62.965675
-62.965675
-62.653191
-63.27816
-63.27816
-62.809433
-62.496948
-62.653191
-63.27816
-62.965675
-63.121918
-62.965675
-62.965675
-63.434402
-63.121918
-63.121918
-63.121918
-63.121918
-62.965675
-62.965675
-62.809433
-63.27816
-63.434402
-62.965675
-63.27816
-63.121918
-63.27816
-62.965675
-63.121918
-63.27816
-62.809433
-62.965675
-63.27816
-63.121918
-62.653191
-63.27816
-62.965675
-63.90313
-62.965675
-63.121918
-63.27816
-63.590645
-62.965675
-62.965675
-63.121918
-63.27816
-63.121918
-62.965675
-63.434402
-63.27816
-62.809433
-63.590645
-63.27816
-63.121918
-63.121918
-63.27816
-63.121918
-62.965675
-63.27816
-62.809433
-63.27816
-63.27816
-63.121918
-63.434402
-63.121918
-62.965675
-63.121918
-62.965675
-62.809433
-63.434402
-63.27816
-62.496948
-63.121918
-63.434402
-62.965675
-63.434402
-63.121918
-62.965675
-63.434402
-63.434402
-63.121918
-62.809433
-63.27816
-63.121918
-63.121918
-63.27816
-63.27816
-63.590645
-63.27816
-63.27816
-63.434402
-63.434402
-63.121918
-63.434402
-63.121918
-62.809433
-62.809433
-63.434402
-62.965675
-63.121918
-63.121918
-63.27816
-63.121918
-63.27816
-63.121918
-62.809433
-62.965675
-62.809433
-63.27816
-63.121918
-62.965675
-63.121918
-62.653191
-62.809433
-62.653191
-62.653191
-62.653191
-62.809433
-62.653191
-63.121918
-62.809433
-63.121918
-62.653191
-63.121918
-63.121918
-62.653191
-62.653191
-62.496948
-62.496948
-62.340706
-62.809433
-63.27816
-62.965675
-62.184464
-62.184464
-62.965675
-62.653191
-62.496948
-63.27816
-62.965675
-62.496948
-62.496948
-62.809433
-62.496948
-62.496948
-62.809433
-62.809433
-62.965675
-62.653191
-62.653191
-62.653191
-62.496948
-62.809433
-62.340706
-63.121918
-62.809433
-62.653191
-63.27816
-62.028221
-62.965675
-62.653191
-62.809433
-62.965675
-62.965675
-62.496948
-62.496948
-63.121918
-62.496948
-62.653191
-62.809433
-63.27816
-62.809433
-62.184464
-62.809433
-62.965675
-63.121918
-63.27816
-62.653191
-63.27816
-63.121918
-62.653191
-62.809433
-62.496948
-62.809433
-62.965675
-62.496948
-62.653191
-62.653191
-62.809433
-62.496948
-62.965675
-62.965675
-63.121918
-63.121918
-62.653191
-62.965675
-62.809433
-62.965675
-63.121918
-63.27816
-63.121918
-62.809433
-63.121918
-62.653191
-63.121918
-62.809433
-63.746887
-62.965675
-62.965675
-63.121918
-63.121918
-63.434402
-63.121918
-62.965675
-63.121918
-63.121918
-62.965675
-63.27816
-63.434402
-63.121918
-62.965675
-63.27816
-63.434402
-63.590645
-63.27816
-63.434402
-63.27816
-63.590645
-63.434402
-62.965675
-63.590645
-63.590645
-63.27816
-63.434402
-63.434402
-63.121918
-63.434402
-63.27816
-63.590645
-63.27816
-63.121918
-63.590645
-63.746887
-63.434402
-63.121918
-63.121918
-63.590645
-63.434402
-63.121918
-63.121918
-63.434402
-62.965675
-63.27816
-62.965675
-63.434402
-63.27816
-63.27816
-63.121918
-63.27816
-63.121918
-62.965675
-62.965675
-63.121918
-62.809433
-63.121918
-62.340706
-63.27816
-62.653191
-62.340706
-63.121918
-62.653191
-62.809433
-62.340706
-62.653191
-62.496948
-62.496948
-62.809433
-62.965675
-62.340706
-62.496948
-62.184464
-62.965675
-62.809433
-62.653191
-62.340706
-62.496948
-62.496948
-62.653191
-62.653191
-62.184464
-62.965675
-62.184464
-62.340706
-61.871979
-62.496948
-62.653191
-62.496948
-62.340706
-62.496948
-62.496948
-62.028221
-62.184464
-62.340706
-62.340706
-62.028221
-62.496948
-62.184464
-62.028221
-61.871979
-61.871979
-61.871979
-61.871979
-62.028221
-62.184464
-62.184464
-61.871979
-61.871979
-62.184464
-62.028221
-62.028221
-62.028221
-61.871979
-62.184464
-62.028221
-61.559494
-62.496948
-62.653191
-61.559494
-61.871979
-61.247009
-61.247009
-62.340706
-62.028221
-61.715736
-61.871979
-62.184464
-62.028221
-61.871979
-62.028221
-62.028221
-61.559494
-62.028221
-62.340706
-62.028221
-62.028221
-62.184464
-62.028221
-62.340706
-61.871979
-62.028221
-61.715736
-61.871979
-62.184464
-61.871979
-61.715736
-62.340706
-62.028221
-61.715736
-61.715736
-62.184464
-61.871979
-61.715736
-62.028221
-61.715736
-61.871979
-62.184464
-62.028221
-62.028221
-62.653191
-61.715736
-62.496948
-62.340706
-62.340706
-62.028221
-62.028221
-62.496948
-61.871979
-62.496948
-62.028221
-62.496948
-62.340706
-62.809433
-62.184464
-62.965675
-62.496948
-62.184464
-62.028221
-62.496948
-62.496948
-62.184464
-62.184464
-62.340706
-62.653191
-62.340706
-62.653191
-62.809433
-62.496948
-62.496948
-62.496948
-62.809433
-62.653191
-62.653191
-63.27816
-62.653191
-62.809433
-62.965675
-63.27816
-63.121918
-62.809433
-62.809433
-63.121918
-62.496948
-62.809433
-63.121918
-62.496948
-62.809433
-62.965675
-63.121918
-63.121918
-63.27816
-63.121918
-62.809433
-63.121918
-63.121918
-63.434402
-62.809433
-63.121918
-63.27816
-62.965675
-62.809433
-62.965675
-63.434402
-63.434402
-63.121918
-63.121918
-63.27816
-62.965675
-63.27816
-63.121918
-62.965675
-62.965675
-63.121918
-63.27816
-63.27816
-62.965675
-63.121918
-63.590645
-63.27816
-62.965675
-63.27816
-63.434402
-63.121918
-63.434402
-63.27816
-63.434402
-63.121918
-63.434402
-62.965675
-63.27816
-63.434402
-63.27816
-63.27816
-63.27816
-63.27816
-63.121918
-62.965675
-63.27816
-62.809433
-62.965675
-62.965675
-62.965675
-62.809433
-62.965675
-62.809433
-62.496948
-63.121918
-62.496948
-62.965675
-62.809433
-62.653191
-62.809433
-62.653191
-63.121918
-62.965675
-63.27816
-62.965675
-62.809433
-62.184464
-63.121918
-62.496948
-62.496948
-62.965675
-62.496948
-62.496948
-62.653191
-62.809433
-62.653191
-62.653191
-62.496948
-62.653191
-62.184464
-62.496948
-62.965675
-62.496948
-62.496948
-62.340706
-62.809433
-62.496948
-62.184464
-62.340706
-62.340706
-62.496948
-62.184464
-62.184464
-62.496948
-62.496948
-62.184464
-62.496948
-62.809433
-62.809433
-62.653191
-62.653191
-62.340706
-62.340706
-62.028221
-62.184464
-62.184464
-62.184464
-62.184464
-62.184464
-62.184464
-61.871979
-61.871979
-61.559494
-62.340706
-62.028221
-62.184464
-62.340706
-61.715736
-62.340706
-62.340706
-61.715736
-62.653191
-62.184464
-62.028221
-62.028221
-61.559494
-61.871979
-62.028221
-61.559494
-61.871979
-62.496948
-62.653191
-62.496948
-62.028221
-62.184464
-62.496948
-61.715736
-62.653191
-62.340706
-62.653191
-62.028221
-62.496948
-62.340706
-62.496948
-62.653191
-62.028221
-62.496948
-61.871979
-62.340706
-62.496948
-62.028221
-62.496948
-62.496948
-62.028221
-62.184464
-62.496948
-62.028221
-62.496948
-62.496948
-62.496948
-62.496948
-62.809433
-61.715736
-62.184464
-62.653191
-62.653191
-62.340706
-62.809433
-62.653191
-62.184464
-62.496948
-62.340706
-62.496948
-62.340706
-62.184464
-62.653191
-62.340706
-62.340706
-62.653191
-62.809433
-62.184464
-62.496948
-62.496948
-62.496948
-62.184464
-62.496948
-62.496948
-62.965675
-62.496948
-62.496948
-62.809433
-62.184464
-62.496948
-62.496948
-62.965675
-62.496948
-62.496948
-62.496948
-63.27816
-62.496948
-62.653191
-62.653191
-62.809433
-62.965675
-62.496948
-63.121918
-62.496948
-62.653191
-62.809433
-62.965675
-62.965675
-62.653191
-62.653191
-62.653191
-62.965675
-62.809433
-63.27816
-62.809433
-62.809433
-62.653191
-62.809433
-62.809433
-62.965675
-62.809433
-62.809433
-63.121918
-63.121918
-62.809433
-62.965675
-63.27816
-62.965675
-63.27816
-62.809433
-63.27816
-63.121918
-62.809433
-63.121918
-63.121918
-63.27816
-62.809433
-63.27816
-63.27816
-62.809433
-62.809433
-63.121918
-63.27816
-63.121918
-62.965675
-62.965675
-62.965675
-62.809433
-63.27816
-63.27816
-62.965675
-62.965675
-63.121918
-63.121918
-62.653191
-63.27816
-62.809433
-62.809433
-62.965675
-63.121918
-62.809433
-62.653191
-63.121918
-62.809433
-62.653191
-62.809433
-63.27816
-62.653191
-62.653191
-63.121918
-62.653191
-62.809433
-62.965675
-62.965675
-62.965675
-62.653191
-62.809433
-62.496948
-62.653191
-62.653191
-62.653191
-62.653191
-62.965675
-62.653191
-62.496948
-62.653191
-62.653191
-62.496948
-62.965675
-62.653191
-62.653191
-62.496948
-62.340706
-62.496948
-62.340706
-62.184464
-62.653191
-62.496948
-62.496948
-62.184464
-62.496948
-62.496948
-62.340706
-62.028221
-62.496948
-62.184464
-62.340706
-61.871979
-62.028221
-62.653191
-62.340706
-62.028221
-62.496948
-62.184464
-62.653191
-62.965675
-62.496948
-61.715736
-62.653191
-62.653191
-62.028221
-62.496948
-62.340706
-62.184464
-62.184464
-61.871979
-62.184464
-62.028221
-62.184464
-62.184464
-62.496948
-62.184464
-62.028221
-62.340706
-62.340706
-61.871979
-62.653191
-62.653191
-62.340706
-62.184464
-62.028221
-62.653191
-62.184464
-61.871979
-62.184464
-62.653191
-62.340706
-62.496948
-62.653191
-62.184464
-63.121918
-62.184464
-62.653191
-62.965675
-62.809433
-62.653191
-62.653191
-62.184464
-62.809433
-62.496948
-63.27816
-62.340706
-62.184464
-62.653191
-62.653191
-62.653191
-62.653191
-62.496948
-62.653191
-62.809433
-62.965675
-62.496948
-62.496948
-62.965675
-63.121918
-62.653191
-62.340706
-63.27816
-62.340706
-62.965675
-62.340706
-62.809433
-62.809433
-62.496948
-62.965675
-63.27816
-62.809433
-62.965675
-62.496948
-63.27816
-63.27816
-62.809433
-62.496948
-62.496948
-63.27816
-63.121918
-62.653191
-63.121918
-63.121918
-62.809433
-63.121918
-63.121918
-63.121918
-62.809433
-62.340706
-62.809433
-63.121918
-62.965675
-63.434402
-62.496948
-63.121918
-62.809433
-63.121918
-62.809433
-62.965675
-63.121918
-63.121918
-62.965675
-62.965675
-62.496948
-62.809433
-62.809433
-63.121918
-63.121918
-63.434402
-62.653191
-63.27816
-62.965675
-62.340706
-62.809433
-62.809433
-63.121918
-62.809433
-62.496948
-62.653191
-62.653191
-62.965675
-62.653191
-62.496948
-63.121918
-62.809433
-62.809433
-62.809433
-62.965675
-63.121918
-63.27816
-62.809433
-62.184464
-62.809433
-62.653191
-62.184464
-62.809433
-62.809433
-62.653191
-62.496948
-62.809433
-62.809433
-62.340706
-62.653191
-62.809433
-62.340706
-62.496948
-62.496948
-62.653191
-62.653191
-62.809433
-62.653191
-62.184464
-62.653191
-62.184464
-62.340706
-62.496948
-62.340706
-62.184464
-62.184464
-62.496948
-62.496948
-62.340706
-62.340706
-62.184464
-62.028221
-62.340706
-62.340706
-62.184464
-62.184464
-61.715736
-62.340706
-62.184464
-62.184464
-61.871979
-62.184464
-62.028221
-61.715736
-61.871979
-62.184464
-61.871979
-61.871979
-61.871979
-62.028221
-62.028221
-61.715736
-61.559494
-62.028221
-61.559494
-61.871979
-62.028221
-61.715736
-61.871979
-61.559494
-62.340706
-61.871979
-61.559494
-62.028221
-62.028221
-61.715736
-61.715736
-61.247009
-61.715736
-61.559494
-61.871979
-61.871979
-61.715736
-62.028221
-62.340706
-62.028221
-61.247009
-61.559494
-61.559494
-61.715736
-61.403252
-61.247009
-62.028221
-61.871979
-62.340706
-62.028221
-61.403252
-62.184464
-62.340706
-61.871979
-61.871979
-62.496948
-62.184464
-61.871979
-62.028221
-61.871979
-61.403252
-61.247009
-62.496948
-61.871979
-62.340706
-61.559494
-62.028221
-61.871979
-62.496948
-62.340706
-62.028221
-61.871979
-62.496948
-62.028221
-62.028221
-62.340706
-62.184464
-62.028221
-61.871979
-62.184464
-61.559494
-62.653191
-62.496948
-61.871979
-62.184464
-62.340706
-61.871979
-62.653191
-62.653191
-62.340706
-62.028221
-62.184464
-62.653191
-62.340706
-62.184464
-62.340706
-62.653191
-62.809433
-62.340706
-62.653191
-62.653191
-62.809433
-62.496948
-62.496948
-62.653191
-62.809433
-62.809433
-62.496948
-62.965675
-62.653191
-62.496948
-62.496948
-62.809433
-62.809433
-62.184464
-63.27816
-62.809433
-63.121918
-62.496948
-62.809433
-62.809433
-62.809433
-62.965675
-63.121918
-63.27816
-62.809433
-63.121918
-63.121918
-62.965675
-63.121918
-63.121918
-63.121918
-62.809433
-62.809433
-63.590645
-63.27816
-63.27816
-63.121918
-63.27816
-63.27816
-63.434402
-63.434402
-63.27816
-63.27816
-63.434402
-63.121918
-63.121918
-63.27816
-62.809433
-63.121918
-63.121918
-63.121918
-63.121918
-63.121918
-63.434402
-63.121918
-63.27816
-62.809433
-62.809433
-62.965675
-63.121918
-62.965675
-63.121918
-62.496948
-62.653191
-62.653191
-62.965675
-62.809433
-62.965675
-63.121918
-62.496948
-63.121918
-62.809433
-62.965675
-62.653191
-63.121918
-62.809433
-62.496948
-62.809433
-62.653191
-62.965675
-62.653191
-63.27816
-62.653191
-62.653191
-62.496948
-63.27816
-62.496948
-62.496948
-62.653191
-62.809433
-62.496948
-62.965675
-62.496948
-62.809433
-62.965675
-62.809433
-63.121918
-62.496948
-62.496948
-62.809433
-62.965675
-62.496948
-62.496948
-62.809433
-62.184464
-62.496948
-62.340706
-62.809433
-62.184464
-62.340706
-62.496948
-62.653191
-62.184464
-62.496948
-62.184464
-62.653191
-62.340706
-62.496948
-62.340706
-62.184464
-62.496948
-61.247009
-62.184464
-62.184464
-62.184464
-62.028221
-62.184464
-62.340706
-62.496948
-62.028221
-62.653191
-62.028221
-62.496948
-62.028221
-62.496948
-62.184464
-61.559494
-62.184464
-62.184464
-61.715736
-61.247009
-62.028221
-62.496948
-62.653191
-62.340706
-62.184464
-62.340706
-62.340706
-62.028221
-61.715736
-61.871979
-62.340706
-62.028221
-61.871979
-62.028221
-61.247009
-61.715736
-62.496948
-62.028221
-62.184464
-62.028221
-61.715736
-62.184464
-61.715736
-61.715736
-61.715736
-62.028221
-62.028221
-61.871979
-61.871979
-61.559494
-62.028221
-61.559494
-61.871979
-62.340706
-62.028221
-61.715736
-61.871979
-61.715736
-62.496948
-62.184464
-62.028221
-62.184464
-62.028221
-62.340706
-61.871979
-62.028221
-62.340706
-62.340706
-62.184464
-62.184464
-62.028221
-62.184464
-61.871979
-62.184464
-61.715736
-62.340706
-62.028221
-62.028221
-62.028221
-62.653191
-62.028221
-62.340706
-62.653191
-62.184464
-62.184464
-62.340706
-62.653191
-62.184464
-62.340706
-62.809433
-62.809433
-62.496948
-62.184464
-62.809433
-62.965675
-62.340706
-62.496948
-62.496948
-62.809433
-62.809433
-62.496948
-62.809433
-62.653191
-62.184464
-62.809433
-62.496948
-62.653191
-62.653191
-62.653191
-62.809433
-62.653191
-62.809433
-62.965675
-62.809433
-62.653191
-62.496948
-62.809433
-62.653191
-62.809433
-62.965675
-62.496948
-62.809433
-63.121918
-62.653191
-62.809433
-62.809433
-62.809433
-62.965675
-62.496948
-62.809433
-63.121918
-62.653191
-62.496948
-62.809433
-62.653191
-63.27816
-62.809433
-62.965675
-62.653191
-62.965675
-62.653191
-62.809433
-62.809433
-62.965675
-62.496948
-62.496948
-62.653191
-62.809433
-62.653191
-62.496948
-62.340706
-62.340706
-62.809433
-62.496948
-62.496948
-62.184464
-62.184464
-62.496948
-62.340706
-62.496948
-62.496948
-62.496948
-61.871979
-62.496948
-62.184464
-62.496948
-62.028221
-62.496948
-62.340706
-62.184464
-62.340706
-62.496948
-62.184464
-61.715736
-62.340706
-62.028221
-61.871979
-61.871979
-62.340706
-62.028221
-62.028221
-62.184464
-62.340706
-62.028221
-62.028221
-62.184464
-62.340706
-62.340706
-62.028221
-62.340706
-61.871979
-62.028221
-61.559494
-61.871979
-61.871979
-62.340706
-61.715736
-61.871979
-62.028221
-61.715736
-61.715736
-61.871979
-61.715736
-62.028221
-61.715736
-61.715736
-61.871979
-61.715736
-61.403252
-62.028221
-62.028221
-62.028221
-62.028221
-61.871979
-61.403252
-61.403252
-61.403252
-62.028221
-61.871979
-61.247009
-62.184464
-61.871979
-61.403252
-61.247009
-61.403252
-61.559494
-61.871979
-61.559494
-61.559494
-61.247009
-61.247009
-62.028221
-62.184464
-61.247009
-61.871979
-62.184464
-61.871979
-61.715736
-62.184464
-62.496948
-62.028221
-61.090767
-62.184464
-61.559494
-61.871979
-62.028221
-61.403252
-62.496948
-61.715736
-61.403252
-61.559494
-61.559494
-61.090767
-61.247009
-61.403252
-61.403252
-61.247009
-62.028221
-61.403252
-61.559494
-61.090767
-61.090767
-61.090767
-61.247009
-61.715736
-61.403252
-61.090767
-61.090767
-61.247009
-61.247009
-61.090767
-61.247009
-61.715736
-61.403252
-61.247009
-61.559494
-61.247009
-61.247009
-61.247009
-61.403252
-61.090767
-61.403252
-61.403252
-61.403252
-60.934525
-61.403252
-61.559494
-61.403252
-61.247009
-61.247009
-61.247009
-62.028221
-61.090767
-61.403252
-61.247009
-61.247009
-61.247009
-61.247009
-61.715736
-61.559494
-61.559494
-61.559494
-61.559494
-61.715736
-61.403252
-61.559494
-61.871979
-61.715736
-61.403252
-61.403252
-61.403252
-61.715736
-61.247009
-61.871979
-62.028221
-61.715736
-61.247009
-61.871979
-61.715736
-61.403252
-61.559494
-61.871979
-61.247009
-61.403252
-61.559494
-61.559494
-61.559494
-61.715736
-61.559494
-61.559494
-61.247009
-61.247009
-61.247009
-61.403252
-61.247009
-61.247009
-61.403252
-61.559494
-61.715736
-62.028221
-61.247009
-61.247009
-61.403252
-60.62204
-61.247009
-61.090767
-61.247009
-61.090767
-61.403252
-61.247009
-61.090767
-60.778282
-61.247009
-61.090767
-61.559494
-61.090767
-61.247009
-61.090767
-60.934525
-61.090767
-61.247009
-61.247009
-61.090767
-60.778282
-61.090767
-61.403252
-61.403252
-61.090767
-61.090767
-60.934525
-60.934525
-61.090767
-60.62204
-60.778282
-61.090767
-60.778282
-61.090767
-60.934525
-61.090767
-60.934525
-61.090767
-60.934525
-61.090767
-60.62204
-60.934525
-60.778282
-60.62204
-60.465797
-60.62204
-60.778282
-60.62204
-60.62204
-60.62204
-60.465797
-60.778282
-60.778282
-60.62204
-61.090767
-60.62204
-60.62204
-60.465797
-60.62204
-60.778282
-60.62204
-60.62204
-60.778282
-60.465797
-59.99707
-60.62204
-60.62204
-60.62204
-60.465797
-60.62204
-60.934525
-60.62204
-60.62204
-60.62204
-60.62204
-60.778282
-60.62204
-59.840828
-61.090767
-60.778282
-60.153313
-60.465797
-60.778282
-60.934525
-60.778282
-60.778282
-61.090767
-61.090767
-61.247009
-60.778282
-59.99707
-59.99707
-60.62204
-60.62204
-60.309555
-60.62204
-60.62204
-60.153313
-60.778282
-60.778282
-60.309555
-60.934525
-61.090767
-60.465797
-61.559494
-60.62204
-61.090767
-61.247009
-60.62204
-61.247009
-60.778282
-60.778282
-61.247009
-61.090767
-60.778282
-60.934525
-61.247009
-61.715736
-61.090767
-60.934525
-60.934525
-60.934525
-60.778282
-61.247009
-61.090767
-61.247009
-60.934525
-61.247009
-61.247009
-61.403252
-60.62204
-61.247009
-61.090767
-61.247009
-60.934525
-61.403252
-61.247009
-60.778282
-61.247009
-61.403252
-61.090767
-61.247009
-61.247009
-61.559494
-61.090767
-61.559494
-61.090767
-61.559494
-61.403252
-61.090767
-61.247009
-61.403252
-61.403252
-61.403252
-61.559494
-61.715736
-61.247009
-61.403252
-61.403252
-61.403252
-61.403252
-61.090767
-61.403252
-61.559494
-61.715736
-61.403252
-61.559494
-61.871979
-61.715736
-61.403252
-61.403252
-62.028221
-61.559494
-61.715736
-61.871979
-61.559494
-62.028221
-62.028221
-61.559494
-61.559494
-62.028221
-61.871979
-62.028221
-61.871979
-62.028221
-61.715736
-61.715736
-61.715736
-61.871979
-61.715736
-61.403252
-61.871979
-61.715736
-61.715736
-61.715736
-61.559494
-61.715736
-61.559494
-61.559494
-61.715736
-61.559494
-61.559494
-61.715736
-61.559494
-61.715736
-62.028221
-61.715736
-61.715736
-61.715736
-62.028221
-61.871979
-61.403252
-61.871979
-61.403252
-61.559494
-62.028221
-61.403252
-61.403252
-61.715736
-61.403252
-61.090767
-61.403252
-61.403252
-61.559494
-61.559494
-61.715736
-61.247009
-61.247009
-61.403252
-61.559494
-61.247009
-61.403252
-61.247009
-61.247009
-61.403252
-61.247009
-61.247009
-61.247009
-60.934525
-62.028221
-61.403252
-61.090767
-61.247009
-61.247009
-61.090767
-61.247009
-60.934525
-61.559494
-61.247009
-61.090767
-61.090767
-61.090767
-61.090767
-60.934525
-61.247009
-61.403252
-61.403252
-61.090767
-60.778282
-60.62204
-61.090767
-60.62204
-61.090767
-60.934525
-61.090767
-60.62204
-60.778282
-60.62204
-60.778282
-61.247009
-61.090767
-60.778282
-60.934525
-61.403252
-61.090767
-60.465797
-60.309555
-60.309555
-60.62204
-61.247009
-60.934525
-60.778282
-61.090767
-61.247009
-60.934525
-59.99707
-60.778282
-60.778282
-60.309555
-60.62204
-60.309555
-60.778282
-60.934525
-61.247009
-60.934525
-60.309555
-61.090767
-60.62204
-61.403252
-60.62204
-60.934525
-61.247009
-60.62204
-61.090767
-61.090767
-62.028221
-61.090767
-61.247009
-61.247009
-60.934525
-61.090767
-61.090767
-61.090767
-61.090767
-61.559494
-61.559494
-61.403252
-61.715736
-61.090767
-61.715736
-61.090767
-61.090767
-61.403252
-61.871979
-61.715736
-61.559494
-61.247009
-61.559494
-61.403252
-61.715736
-62.028221
-61.247009
-61.715736
-61.403252
-61.403252
-61.715736
-61.715736
-61.715736
-61.403252
-61.247009
-61.715736
-61.559494
-61.715736
-61.715736
-61.715736
-61.403252
-61.403252
-61.559494
-61.715736
-61.715736
-61.715736
-61.715736
-62.028221
-62.184464
-61.871979
-61.559494
-62.028221
-61.871979
-62.340706
-61.559494
-62.028221
-62.028221
-61.871979
-62.028221
-62.028221
-61.871979
-62.028221
-61.871979
-62.028221
-62.184464
-62.340706
-62.028221
-61.871979
-62.184464
-62.184464
-62.028221
-62.340706
-62.028221
-62.184464
-62.809433
-62.184464
-62.340706
-62.028221
-62.028221
-62.184464
-62.184464
-62.340706
-62.184464
-62.184464
-62.496948
-62.653191
-62.184464
-62.496948
-62.184464
-62.340706
-61.871979
-62.184464
-62.184464
-62.340706
-62.028221
-62.184464
-62.340706
-62.184464
-62.184464
-61.871979
-62.184464
-61.871979
-62.184464
-62.340706
-62.028221
-62.184464
-62.028221
-62.028221
-61.715736
-62.184464
-61.871979
-62.028221
-61.715736
-62.028221
-61.559494
-61.403252
-61.871979
-61.559494
-61.715736
-61.559494
-61.559494
-61.559494
-61.715736
-61.871979
-61.403252
-61.559494
-61.715736
-61.559494
-61.403252
-61.715736
-61.715736
-61.247009
-61.715736
-61.247009
-61.559494
-61.403252
-61.403252
-61.247009
-61.559494
-61.247009
-61.403252
-61.090767
-61.247009
-61.247009
-61.247009
-60.934525
-61.090767
-61.090767
-61.247009
-61.403252
-61.247009
-61.403252
-61.247009
-61.403252
-61.403252
-60.934525
-61.090767
-61.247009
-61.090767
-61.090767
-60.62204
-61.247009
-61.403252
-60.465797
-61.403252
-61.403252
-60.934525
-60.778282
-60.465797
-60.778282
-60.465797
-60.62204
-61.090767
-60.778282
-61.090767
-61.247009
-61.247009
-60.465797
-60.934525
-61.247009
-61.090767
-60.465797
-60.934525
-61.247009
-61.247009
-61.559494
-61.247009
-61.247009
-60.934525
-60.62204
-60.778282
-61.247009
-61.403252
-60.778282
-61.090767
-60.62204
-61.559494
-61.090767
-61.247009
-61.090767
-61.247009
-60.309555
-61.403252
-61.403252
-61.559494
-61.090767
-62.028221
-60.934525
-61.247009
-61.715736
-61.090767
-61.090767
-61.559494
-61.403252
-61.871979
-61.715736
-61.247009
-61.247009
-61.403252
-61.559494
-61.559494
-61.559494
-61.403252
-61.715736
-61.403252
-61.871979
-61.403252
-61.559494
-61.871979
-61.559494
-61.871979
-61.871979
-61.871979
-61.871979
-61.559494
-61.715736
-62.184464
-62.028221
-61.559494
-61.871979
-62.184464
-62.028221
-61.715736
-62.184464
-61.871979
-61.871979
-62.028221
-62.028221
-62.496948
-62.184464
-62.028221
-62.184464
-62.184464
-62.340706
-62.184464
-62.184464
-62.340706
-62.653191
-62.496948
-62.340706
-62.653191
-62.496948
-62.496948
-62.184464
-62.496948
-62.340706
-62.653191
-62.965675
-62.340706
-62.496948
-62.809433
-63.121918
-62.965675
-62.809433
-62.496948
-62.809433
-63.121918
-62.496948
-62.653191
-62.965675
-63.121918
-62.653191
-62.653191
-62.965675
-62.965675
-62.965675
-62.809433
-62.496948
-62.653191
-62.496948
-62.653191
-62.653191
-62.809433
-62.809433
-62.809433
-62.965675
-62.653191
-62.965675
-62.496948
-62.809433
-62.340706
-62.653191
-62.809433
-62.809433
-63.121918
-62.809433
-62.496948
-62.809433
-62.653191
-62.496948
-63.27816
-62.496948
-62.340706
-62.340706
-62.965675
-62.496948
-62.653191
-62.809433
-62.653191
-62.184464
-62.809433
-62.965675
-62.184464
-62.496948
-62.809433
-62.496948
-63.121918
-62.965675
-62.809433
-62.653191
-62.653191
-62.809433
-62.496948
-62.496948
-62.496948
-62.496948
-62.496948
-62.496948
-62.809433
-62.809433
-62.653191
-62.340706
-62.809433
-62.496948
-62.653191
-62.653191
-62.496948
-62.653191
-62.653191
-62.184464
-62.496948
-62.496948
-62.340706
-62.496948
-62.184464
-62.340706
-62.184464
-62.496948
-62.496948
-62.184464
-61.871979
-61.871979
-62.340706
-62.340706
-62.184464
-61.871979
-61.871979
-62.653191
-62.184464
-62.028221
-61.871979
-61.715736
-62.653191
-62.496948
-61.715736
-62.028221
-62.340706
-62.653191
-62.653191
-61.715736
-62.184464
-62.184464
-61.559494
-62.028221
-62.340706
-62.184464
-62.496948
-62.496948
-62.184464
-62.184464
-62.340706
-62.340706
-62.184464
-61.559494
-62.496948
-62.340706
-61.871979
-62.653191
-62.028221
-62.028221
-63.27816
-62.653191
-62.184464
-62.184464
-62.184464
-62.340706
-62.340706
-62.028221
-61.871979
-62.340706
-62.965675
-61.871979
-62.653191
-62.184464
-62.340706
-62.184464
-62.496948
-62.496948
-62.184464
-62.653191
-62.340706
-62.184464
-62.184464
-62.340706
-62.028221
-62.340706
-62.340706
-62.184464
-62.184464
-62.340706
-62.184464
-62.496948
-62.184464
-62.184464
-62.809433
-62.496948
-62.496948
-62.653191
-62.496948
-62.496948
-62.653191
-62.653191
-62.340706
-62.496948
-62.809433
-62.809433
-62.653191
-62.340706
-62.809433
-62.653191
-62.496948
-62.340706
-62.965675
-62.496948
-62.496948
-62.340706
-62.809433
-62.653191
-62.496948
-62.340706
-62.653191
-62.653191
-62.496948
-62.809433
-62.653191
-62.809433
-62.340706
-62.340706
-62.809433
-62.340706
-62.653191
-62.496948
-62.184464
-62.340706
-62.496948
-62.653191
-62.340706
-62.340706
-62.340706
-62.496948
-62.496948
-62.496948
-62.653191
-62.340706
-62.496948
-62.809433
-62.496948
-62.028221
-62.653191
-62.496948
-62.340706
-62.653191
-62.340706
-62.340706
-62.496948
-62.184464
-62.496948
-62.496948
-62.340706
-62.496948
-62.340706
-62.184464
-62.496948
-62.184464
-62.184464
-62.184464
-62.184464
-62.184464
-62.496948
-62.184464
-61.715736
-62.340706
-61.871979
-61.715736
-62.340706
-62.184464
-62.028221
-62.340706
-61.871979
-61.559494
-62.340706
-62.340706
-61.871979
-62.028221
-62.340706
-61.715736
-62.184464
-61.715736
-62.184464
-61.403252
-62.184464
-62.184464
-62.184464
-61.559494
-61.715736
-61.715736
-62.028221
-62.028221
-62.184464
-61.871979
-61.871979
-62.028221
-61.871979
-61.715736
-61.247009
-61.715736
-61.715736
-61.403252
-61.559494
-61.559494
-61.715736
-61.403252
-61.247009
-61.403252
-61.559494
-61.090767
-61.403252
-61.403252
-61.715736
-61.247009
-61.403252
-61.559494
-61.247009
-61.247009
-61.247009
-61.871979
-61.090767
-61.403252
-61.247009
-61.247009
-61.715736
-61.403252
-61.403252
-61.403252
-61.247009
-61.715736
-61.715736
-60.778282
-61.559494
-61.403252
-60.934525
-61.403252
-61.715736
-60.934525
-61.247009
-61.871979
-61.403252
-60.934525
-60.62204
-61.403252
-61.090767
-60.62204
-61.090767
-61.715736
-61.715736
-61.715736
-61.403252
-61.090767
-61.715736
-61.090767
-61.403252
-60.778282
-61.247009
-61.247009
-61.090767
-61.871979
-61.247009
-61.403252
-62.028221
-60.778282
-61.559494
-61.715736
-61.403252
-61.247009
-61.559494
-61.871979
-61.090767
-61.403252
-61.403252
-61.403252
-61.247009
-61.715736
-61.403252
-61.715736
-61.559494
-61.559494
-61.090767
-61.403252
-61.559494
-61.403252
-61.559494
-62.028221
-61.559494
-61.559494
-61.715736
-61.403252
-61.715736
-61.403252
-62.028221
-62.184464
-61.403252
-61.715736
-61.871979
-61.559494
-61.871979
-62.028221
-61.871979
-61.871979
-61.715736
-61.559494
-62.028221
-62.028221
-61.715736
-62.028221
-62.028221
-61.715736
-61.559494
-61.871979
-62.028221
-61.871979
-61.871979
-61.715736
-62.184464
-62.184464
-61.715736
-61.871979
-62.184464
-61.715736
-61.871979
-62.028221
-62.028221
-62.028221
-62.496948
-61.715736
-61.871979
-62.340706
-62.340706
-62.184464
-62.340706
-62.340706
-62.340706
-62.340706
-62.184464
-62.184464
-62.028221
-62.653191
-62.340706
-62.028221
-61.871979
-62.184464
-62.496948
-62.496948
-62.340706
-62.496948
-62.809433
-62.184464
-62.028221
-62.184464
-62.340706
-62.496948
-62.184464
-62.184464
-61.871979
-62.340706
-62.340706
-62.340706
-62.653191
-62.184464
-61.871979
-62.653191
-62.653191
-62.028221
-62.340706
-62.340706
-62.028221
-62.028221
-62.340706
-61.871979
-62.340706
-62.184464
-62.028221
-62.028221
-62.184464
-62.184464
-62.496948
-62.340706
-62.184464
-62.028221
-62.340706
-61.715736
-62.028221
-61.871979
-61.871979
-61.871979
-62.184464
-62.028221
-62.340706
-61.715736
-61.871979
-62.028221
-61.871979
-61.871979
-61.871979
-61.715736
-62.028221
-61.871979
-61.715736
-62.028221
-62.028221
-61.559494
-61.871979
-62.028221
-61.559494
-61.871979
-62.028221
-61.559494
-61.403252
-61.247009
-61.715736
-61.403252
-61.247009
-61.403252
-61.871979
-61.559494
-61.403252
-61.247009
-61.247009
-61.403252
-61.559494
-61.403252
-61.871979
-61.715736
-61.403252
-60.778282
-61.559494
-61.871979
-61.871979
-61.090767
-61.090767
-62.028221
-61.715736
-60.934525
-61.090767
-61.715736
-61.559494
-61.247009
-61.403252
-61.715736
-61.247009
-60.309555
-61.247009
-61.403252
-61.247009
-61.559494
-61.247009
-61.403252
-60.934525
-61.715736
-61.715736
-61.403252
-61.247009
-62.028221
-60.934525
-61.871979
-61.871979
-60.934525
-61.715736
-62.184464
-61.715736
-62.028221
-62.028221
-61.715736
-61.403252
-61.403252
-61.559494
-62.028221
-61.403252
-62.028221
-61.871979
-61.403252
-61.871979
-62.340706
-62.184464
-61.715736
-61.871979
-62.184464
-62.653191
-62.028221
-61.871979
-62.184464
-61.871979
-62.340706
-61.871979
-61.871979
-62.340706
-62.496948
-62.340706
-62.496948
-62.184464
-62.340706
-62.653191
-62.496948
-62.496948
-62.340706
-62.496948
-62.653191
-62.653191
-62.653191
-62.809433
-62.809433
-62.496948
-62.653191
-62.809433
-62.965675
-62.653191
-62.965675
-62.809433
-62.653191
-62.653191
-62.965675
-63.121918
-62.809433
-62.496948
-62.653191
-63.121918
-62.809433
-62.809433
-62.965675
-63.27816
-63.27816
-62.965675
-63.121918
-62.965675
-63.121918
-62.965675
-62.809433
-62.809433
-63.27816
-63.121918
-63.121918
-63.27816
-63.121918
-62.965675
-63.121918
-63.27816
-62.809433
-63.27816
-63.434402
-63.434402
-63.121918
-63.121918
-63.121918
-63.434402
-63.434402
-62.965675
-62.809433
-63.121918
-63.27816
-63.27816
-63.434402
-63.590645
-63.121918
-63.121918
-63.434402
-62.965675
-63.434402
-63.434402
-62.965675
-63.27816
-63.90313
-63.27816
-63.121918
-63.434402
-63.121918
-63.27816
-62.965675
-63.121918
-63.27816
-62.809433
-63.27816
-63.27816
-62.965675
-63.27816
-63.121918
-63.121918
-63.27816
-62.496948
-63.121918
-63.27816
-63.121918
-63.121918
-62.809433
-62.809433
-62.809433
-63.27816
-62.809433
-62.809433
-62.965675
-63.121918
-62.965675
-62.496948
-62.653191
-63.27816
-62.653191
-62.653191
-62.496948
-63.27816
-62.965675
-62.496948
-62.965675
-62.653191
-62.965675
-62.809433
-62.653191
-62.496948
-62.809433
-62.496948
-62.496948
-62.496948
-62.184464
-62.340706
-62.653191
-62.496948
-62.184464
-62.028221
-62.028221
-62.184464
-62.184464
-62.496948
-62.340706
-62.028221
-62.653191
-62.184464
-61.715736
-62.340706
-62.340706
-61.715736
-62.028221
-61.715736
-61.871979
-62.184464
-61.403252
-62.340706
-62.184464
-62.184464
-62.340706
-61.715736
-61.559494
-62.653191
-62.340706
-61.247009
-62.028221
-62.340706
-62.340706
-62.653191
-62.184464
-62.340706
-62.653191
-62.340706
-61.715736
-61.247009
-62.496948
-62.809433
-62.028221
-62.184464
-61.715736
-62.653191
-62.653191
-62.653191
-62.340706
-62.028221
-62.653191
-62.496948
-62.965675
-62.184464
-62.028221
-62.184464
-62.965675
-61.715736
-62.653191
-62.496948
-62.340706
-62.340706
-62.496948
-62.653191
-62.653191
-62.965675
-62.496948
-62.184464
-62.496948
-62.496948
-62.340706
-62.184464
-62.809433
-62.340706
-62.184464
-62.184464
-62.340706
-62.184464
-62.496948
-62.496948
-62.340706
-62.496948
-62.496948
-62.340706
-62.653191
-62.496948
-62.653191
-62.809433
-62.653191
-62.496948
-63.27816
-62.653191
-62.965675
-62.965675
-62.653191
-62.965675
-62.965675
-62.653191
-62.653191
-63.121918
-63.121918
-63.27816
-62.809433
-63.434402
-63.121918
-62.965675
-62.965675
-63.27816
-63.27816
-62.809433
-62.965675
-63.27816
-63.27816
-62.965675
-63.27816
-63.121918
-63.121918
-63.121918
-63.434402
-63.27816
-63.434402
-63.90313
-62.965675
-63.27816
-63.27816
-63.121918
-63.27816
-63.590645
-63.434402
-63.434402
-63.590645
-63.121918
-63.746887
-63.434402
-63.746887
-63.746887
-63.27816
-63.121918
-63.121918
-63.27816
-63.434402
-62.965675
-62.965675
-62.965675
-63.590645
-63.121918
-63.590645
-63.434402
-63.27816
-63.27816
-62.965675
-62.809433
-63.121918
-63.27816
-62.965675
-62.809433
-62.965675
-62.965675
-63.121918
-63.27816
-62.809433
-62.809433
-62.965675
-62.965675
-63.121918
-62.809433
-62.809433
-63.27816
-62.653191
-63.121918
-62.496948
-62.809433
-62.965675
-62.496948
-62.809433
-62.496948
-62.809433
-62.653191
-63.121918
-62.653191
-62.653191
-62.653191
-62.965675
-62.653191
-62.340706
-62.496948
-62.809433
-62.496948
-62.496948
-62.496948
-62.809433
-62.653191
-62.496948
-62.028221
-62.496948
-62.496948
-62.184464
-62.809433
-62.496948
-62.340706
-62.340706
-62.340706
-62.184464
-62.653191
-61.871979
-62.028221
-62.184464
-62.028221
-62.028221
-62.184464
-62.184464
-61.871979
-61.871979
-62.184464
-61.715736
-61.871979
-62.028221
-61.715736
-61.871979
-61.715736
-61.871979
-61.559494
-61.715736
-61.871979
-62.028221
-62.184464
-62.340706
-61.871979
-61.715736
-62.028221
-62.340706
-61.559494
-61.247009
-61.871979
-62.184464
-62.184464
-62.028221
-62.028221
-62.340706
-62.028221
-61.247009
-61.403252
-62.184464
-62.496948
-61.403252
-62.340706
-61.715736
-62.496948
-61.871979
-61.871979
-61.871979
-62.809433
-61.403252
-62.184464
-62.028221
-62.496948
-61.715736
-62.496948
-62.184464
-61.559494
-62.340706
-62.184464
-61.559494
-62.184464
-62.340706
-62.184464
-62.028221
-62.184464
-62.028221
-62.340706
-62.340706
-62.028221
-62.184464
-62.028221
-62.496948
-62.184464
-61.871979
-62.028221
-61.871979
-62.184464
-61.871979
-62.340706
-62.028221
-62.340706
-62.496948
-62.184464
-62.184464
-62.496948
-62.496948
-62.340706
-62.340706
-62.496948
-62.496948
-62.184464
-62.028221
-62.496948
-62.653191
-62.496948
-62.496948
-62.809433
-62.809433
-62.653191
-62.653191
-62.653191
-62.809433
-62.809433
-62.340706
-62.653191
-63.121918
-62.653191
-62.653191
-62.653191
-62.653191
-62.496948
-62.653191
-62.653191
-62.653191
-63.121918
-62.965675
-62.653191
-62.340706
-62.496948
-62.809433
-62.653191
-62.653191
-62.653191
-62.653191
-63.121918
-62.809433
-62.809433
-62.653191
-62.496948
-62.496948
-62.809433
-62.653191
-62.653191
-62.340706
-62.653191
-62.340706
-62.340706
-62.965675
-62.809433
-62.653191
-62.809433
-62.809433
-62.653191
-62.965675
-62.653191
-62.653191
-62.340706
-62.496948
-62.496948
-62.496948
-62.496948
-62.809433
-62.184464
-62.809433
-62.653191
-62.028221
-62.184464
-62.809433
-62.340706
-62.809433
-62.653191
-62.340706
-62.184464
-62.653191
-62.965675
-62.184464
-62.496948
-62.340706
-62.340706
-62.496948
-62.653191
-62.496948
-62.809433
-62.184464
-62.496948
-62.496948
-62.340706
-62.340706
-62.184464
-62.028221
-62.340706
-62.340706
-61.871979
-62.653191
-62.184464
-62.028221
-62.340706
-62.028221
-62.184464
-61.871979
-62.340706
-62.340706
-61.871979
-61.871979
-62.028221
-62.340706
-61.871979
-62.028221
-62.028221
-62.028221
-62.184464
-61.559494
-62.028221
-61.871979
-61.715736
-62.340706
-62.028221
-61.871979
-61.403252
-61.247009
-61.871979
-62.184464
-61.559494
-61.403252
-61.247009
-61.559494
-61.247009
-62.028221
-62.028221
-61.559494
-61.559494
-61.715736
-61.247009
-61.715736
-62.184464
-62.028221
-61.559494
-61.247009
-61.715736
-61.090767
-61.559494
-61.715736
-62.028221
-61.559494
-61.403252
-61.247009
-61.403252
-61.090767
-61.559494
-62.340706
-61.871979
-61.403252
-61.090767
-61.715736
-61.090767
-61.871979
-61.559494
-61.247009
-62.028221
-61.871979
-61.871979
-61.247009
-61.871979
-61.559494
-60.934525
-61.871979
-61.559494
-62.496948
-61.090767
-61.715736
-61.871979
-62.184464
-61.871979
-61.871979
-62.340706
-60.934525
-62.184464
-62.340706
-62.028221
-61.871979
-61.559494
-62.184464
-61.871979
-61.715736
-61.871979
-62.184464
-61.559494
-61.715736
-61.871979
-61.871979
-62.028221
-61.871979
-61.871979
-61.715736
-62.184464
-62.028221
-61.871979
-62.184464
-61.871979
-62.340706
-62.028221
-62.028221
-62.184464
-61.715736
-62.184464
-62.028221
-62.184464
-61.871979
-62.028221
-61.871979
-62.340706
-62.340706
-61.871979
-62.184464
-61.871979
-62.184464
-62.028221
-61.559494
-62.340706
-62.340706
-62.184464
-61.871979
-62.028221
-62.184464
-62.028221
-62.184464
-62.340706
-62.184464
-62.496948
-62.340706
-62.184464
-62.184464
-62.028221
-62.496948
-62.653191
-62.340706
-62.028221
-62.496948
-62.496948
-62.184464
-62.184464
-62.653191
-62.496948
-62.496948
-61.871979
-62.340706
-62.184464
-62.496948
-62.496948
-62.340706
-62.184464
-62.496948
-62.496948
-62.184464
-62.809433
-62.496948
-62.496948
-62.496948
-61.871979
-61.871979
-62.496948
-62.340706
-62.184464
-62.496948
-62.496948
-62.028221
-62.496948
-62.340706
-62.340706
-62.340706
-61.871979
-62.028221
-62.496948
-62.184464
-61.715736
-62.340706
-62.340706
-62.028221
-62.184464
-61.871979
-61.871979
-62.028221
-61.715736
-62.184464
-61.871979
-61.871979
-62.028221
-62.184464
-61.871979
-62.184464
-62.340706
-61.559494
-62.028221
-61.871979
-61.871979
-61.871979
-61.871979
-62.028221
-61.559494
-62.028221
-61.715736
-61.715736
-61.559494
-62.028221
-61.715736
-61.871979
-61.871979
-62.028221
-61.715736
-61.715736
-61.871979
-61.403252
-61.559494
-61.871979
-61.403252
-61.715736
-61.715736
-61.403252
-61.559494
-61.715736
-61.559494
-61.715736
-61.559494
-61.403252
-61.403252
-61.247009
-61.247009
-61.247009
-61.715736
-61.559494
-61.090767
-61.715736
-61.090767
-61.559494
-62.028221
-61.090767
-61.247009
-60.934525
-60.934525
-61.247009
-61.247009
-60.62204
-61.090767
-61.871979
-61.559494
-60.62204
-60.778282
-61.090767
-61.090767
-60.934525
-60.778282
-61.090767
-61.247009
-61.871979
-61.090767
-61.090767
-61.247009
-61.090767
-61.559494
-60.62204
-61.247009
-61.403252
-61.090767
-61.403252
-61.715736
-61.559494
-61.715736
-61.090767
-61.247009
-61.559494
-61.559494
-61.247009
-61.871979
-61.559494
-61.403252
-61.247009
-61.403252
-61.871979
-61.247009
-62.028221
-61.559494
-61.715736
-61.247009
-61.403252
-61.715736
-61.090767
-61.559494
-61.247009
-61.559494
-61.403252
-61.559494
-61.090767
-61.247009
-61.559494
-61.559494
-61.559494
-61.715736
-61.403252
-61.559494
-61.559494
-61.559494
-61.403252
-61.871979
-61.090767
-61.403252
-61.871979
-61.559494
-61.559494
-61.715736
-61.715736
-61.715736
-61.715736
-61.247009
-61.715736
-61.559494
-61.247009
-62.028221
-62.028221
-62.028221
-62.184464
-61.559494
-61.871979
-61.715736
-61.871979
-61.715736
-61.871979
-62.028221
-62.340706
-62.184464
-62.028221
-62.496948
-62.340706
-62.184464
-62.184464
-62.184464
-62.340706
-62.028221
-62.184464
-62.184464
-62.028221
-62.184464
-62.496948
-62.028221
-62.028221
-62.184464
-62.028221
-62.496948
-62.184464
-62.184464
-62.340706
-62.496948
-62.809433
-62.184464
-62.340706
-62.028221
-62.340706
-62.184464
-62.340706
-62.340706
-62.496948
-62.340706
-62.340706
-62.653191
-62.184464
-62.340706
-61.871979
-62.028221
-62.184464
-62.028221
-62.496948
-61.871979
-62.340706
-62.496948
-62.184464
-62.184464
-62.496948
-62.028221
-61.871979
-61.871979
-62.028221
-61.871979
-62.184464
-61.715736
-62.028221
-62.184464
-61.871979
-62.184464
-62.184464
-62.184464
-62.028221
-62.028221
-62.184464
-62.028221
-62.028221
-62.184464
-62.653191
-62.340706
-62.028221
-62.340706
-62.028221
-61.871979
-61.871979
-62.340706
-62.184464
-62.184464
-62.028221
-62.028221
-62.184464
-62.184464
-62.028221
-62.028221
-61.871979
-61.871979
-62.028221
-61.871979
-61.871979
-62.028221
-61.871979
-62.340706
-61.871979
-61.871979
-62.028221
-61.871979
-61.871979
-61.715736
-61.715736
-61.871979
-62.028221
-62.028221
-61.871979
-61.871979
-61.715736
-61.871979
-62.340706
-61.871979
-62.340706
-62.496948
-62.340706
-62.028221
-62.184464
-62.340706
-62.184464
-61.403252
-62.028221
-62.340706
-61.715736
-62.184464
-62.184464
-62.340706
-62.340706
-62.653191
-62.184464
-62.340706
-62.653191
-62.496948
-61.871979
-61.715736
-62.653191
-62.496948
-61.559494
-62.496948
-61.871979
-61.403252
-62.028221
-61.871979
-61.559494
-62.653191
-62.028221
-61.871979
-61.715736
-62.184464
-61.247009
-62.028221
-62.184464
-62.028221
-61.715736
-62.184464
-62.184464
-62.184464
-61.871979
-62.028221
-61.871979
-62.184464
-62.184464
-62.184464
-62.496948
-62.653191
-62.184464
-62.340706
-62.653191
-62.653191
-61.871979
-62.496948
-62.340706
-62.809433
-62.184464
-62.340706
-62.184464
-62.340706
-62.340706
-62.340706
-62.184464
-62.496948
-62.653191
-62.496948
-62.028221
-62.496948
-62.653191
-62.496948
-62.340706
-62.496948
-62.496948
-62.653191
-62.496948
-62.496948
-62.653191
-62.809433
-62.653191
-62.340706
-62.809433
-62.653191
-62.653191
-62.496948
-63.27816
-62.653191
-62.653191
-62.496948
-62.809433
-62.653191
-62.809433
-62.653191
-62.965675
-62.809433
-62.809433
-62.653191
-62.965675
-62.809433
-62.809433
-62.809433
-63.121918
-62.965675
-62.653191
-63.27816
-62.496948
-62.965675
-62.965675
-62.809433
-63.27816
-62.809433
-62.809433
-62.809433
-63.27816
-63.27816
-62.496948
-63.121918
-62.809433
-63.121918
-62.965675
-63.27816
-62.809433
-62.496948
-63.121918
-62.965675
-62.496948
-62.965675
-63.121918
-62.809433
-63.27816
-62.965675
-62.809433
-62.965675
-62.496948
-62.965675
-62.809433
-62.965675
-62.496948
-62.965675
-62.965675
-62.809433
-62.809433
-62.653191
-62.496948
-62.653191
-62.496948
-62.965675
-62.809433
-62.965675
-62.965675
-62.496948
-62.340706
-62.809433
-62.809433
-62.496948
-62.653191
-62.653191
-62.496948
-62.496948
-62.653191
-62.340706
-62.340706
-62.653191
-62.340706
-62.340706
-62.653191
-62.184464
-62.340706
-62.496948
-62.340706
-62.340706
-62.340706
-62.496948
-62.340706
-62.340706
-62.184464
-62.184464
-62.496948
-62.496948
-61.871979
-62.184464
-62.340706
-62.340706
-62.496948
-62.340706
-62.184464
-62.496948
-62.340706
-61.871979
-62.653191
-62.340706
-62.028221
-62.184464
-62.340706
-62.340706
-62.028221
-61.871979
-61.715736
-62.496948
-62.496948
-61.559494
-62.653191
-61.715736
-61.871979
-62.184464
-62.028221
-62.496948
-62.496948
-62.028221
-62.340706
-62.184464
-62.028221
-61.559494
-61.871979
-62.184464
-62.028221
-62.028221
-62.028221
-61.871979
-62.496948
-62.653191
-62.653191
-62.496948
-63.121918
-61.871979
-62.653191
-62.340706
-62.184464
-62.028221
-62.496948
-62.496948
-62.184464
-62.184464
-62.496948
-62.496948
-62.340706
-62.653191
-62.809433
-62.496948
-62.965675
-62.340706
-62.653191
-62.496948
-62.340706
-62.653191
-62.653191
-63.27816
-62.653191
-63.121918
-62.496948
-62.965675
-62.809433
-62.809433
-62.809433
-62.809433
-63.121918
-63.27816
-62.809433
-63.27816
-63.121918
-63.27816
-63.121918
-63.434402
-62.653191
-63.121918
-63.121918
-63.27816
-63.27816
-63.121918
-63.121918
-63.121918
-63.121918
-63.590645
-63.121918
-63.27816
-63.434402
-63.121918
-63.590645
-63.27816
-63.27816
-63.27816
-63.27816
-63.590645
-63.434402
-63.27816
-63.746887
-63.434402
-63.434402
-63.27816
-63.121918
-63.590645
-63.121918
-63.590645
-63.434402
-63.590645
-63.590645
-63.746887
-63.27816
-63.590645
-63.590645
-63.746887
-63.434402
-63.90313
-63.746887
-63.27816
-63.27816
-63.121918
-63.590645
-63.90313
-63.590645
-63.746887
-63.746887
-63.590645
-63.90313
-63.746887
-63.434402
-63.121918
-63.590645
-63.434402
-63.434402
-63.590645
-63.590645
-63.434402
-63.434402
-63.590645
-63.434402
-63.90313
-63.90313
-63.590645
-63.590645
-63.590645
-63.27816
-63.746887
-63.590645
-63.590645
-63.434402
-63.746887
-63.746887
-63.434402
-63.27816
-63.746887
-63.434402
-63.121918
-63.590645
-63.121918
-63.590645
-63.434402
-63.590645
-63.590645
-63.590645
-63.27816
-63.746887
-62.809433
-63.90313
-63.434402
-63.121918
-63.90313
-63.590645
-63.590645
-63.434402
-63.590645
-63.121918
-63.90313
-63.746887
-63.746887
-63.590645
-63.90313
-63.590645
-63.434402
-63.90313
-63.746887
-63.590645
-63.434402
-63.434402
-63.590645
-63.90313
-63.90313
-63.590645
-63.590645
-63.27816
-63.121918
-63.121918
-63.434402
-62.809433
-63.27816
-63.121918
-63.121918
-63.434402
-63.121918
-63.121918
-63.121918
-63.434402
-63.121918
-62.965675
-63.746887
-63.121918
-63.121918
-63.27816
-63.27816
-63.434402
-63.121918
-63.90313
-63.590645
-63.590645
-62.965675
-63.590645
-63.434402
-63.746887
-62.809433
-63.434402
-63.90313
-62.653191
-62.965675
-63.590645
-63.590645
-63.746887
-62.653191
-63.27816
-63.121918
-63.27816
-63.590645
-63.590645
-63.746887
-62.496948
-63.434402
-63.434402
-62.965675
-63.434402
-62.809433
-62.809433
-63.434402
-62.809433
-63.434402
-63.590645
-63.121918
-63.90313
-63.434402
-63.434402
-63.590645
-63.27816
-63.90313
-63.90313
-63.27816
-63.121918
-63.590645
-63.121918
-63.434402
-63.434402
-63.590645
-63.434402
-63.590645
-62.809433
-63.746887
-63.90313
-63.590645
-63.746887
-63.90313
-63.746887
-63.590645
-63.590645
-63.746887
-63.434402
-63.90313
-64.059372
-63.590645
-63.746887
-63.590645
-63.590645
-63.590645
-63.90313
-63.746887
-63.434402
-64.059372
-63.590645
-64.059372
-63.590645
-63.746887
-63.746887
-63.746887
-64.215614
-63.590645
-64.059372
-63.590645
-63.746887
-64.059372
-63.746887
-63.90313
-63.90313
-63.746887
-63.590645
-64.059372
-64.059372
-63.90313
-63.746887
-64.059372
-64.059372
-63.90313
-63.90313
-64.215614
-63.746887
-63.90313
-63.90313
-64.059372
-64.215614
-64.215614
-64.059372
-64.528099
-64.528099
-64.528099
-64.059372
-64.059372
-64.528099
-64.059372
-64.371857
-64.215614
-64.215614
-64.371857
-64.215614
-64.059372
-64.059372
-64.371857
-64.371857
-64.371857
-64.528099
-64.371857
-64.371857
-64.371857
-64.528099
-64.528099
-64.528099
-63.90313
-63.90313
-64.371857
-64.215614
-64.371857
-64.528099
-64.528099
-64.059372
-63.90313
-64.840584
-64.059372
-64.059372
-64.684341
-64.059372
-64.059372
-64.371857
-63.90313
-64.215614
-64.215614
-64.528099
-63.90313
-63.90313
-64.528099
-64.059372
-64.371857
-64.215614
-63.90313
-64.059372
-64.371857
-63.90313
-64.215614
-64.215614
-64.215614
-63.746887
-63.746887
-64.059372
-64.528099
-64.215614
-64.215614
-63.90313
-63.90313
-63.90313
-64.059372
-63.90313
-63.434402
-63.746887
-63.90313
-64.059372
-63.746887
-63.590645
-63.746887
-63.590645
-63.90313
-63.434402
-63.746887
-63.434402
-63.27816
-63.90313
-63.746887
-63.746887
-63.27816
-63.434402
-63.121918
-63.27816
-63.90313
-63.590645
-63.121918
-63.746887
-63.27816
-63.590645
-63.27816
-63.590645
-63.746887
-63.27816
-63.434402
-63.121918
-62.809433
-63.27816
-63.746887
-64.059372
-63.27816
-63.27816
-63.746887
-62.809433
-63.27816
-63.590645
-63.590645
-63.90313
-62.965675
-63.434402
-63.434402
-63.121918
-63.434402
-63.590645
-63.90313
-63.27816
-63.121918
-63.590645
-63.27816
-63.590645
-63.27816
-63.746887
-63.746887
-63.590645
-64.059372
-63.121918
-63.90313
-63.90313
-63.121918
-63.746887
-63.90313
-63.590645
-63.90313
-63.590645
-63.27816
-63.746887
-64.059372
-64.059372
-63.746887
-63.90313
-63.90313
-64.215614
-63.746887
-63.746887
-63.90313
-64.215614
-64.059372
-64.215614
-63.746887
-64.528099
-64.215614
-64.059372
-64.528099
-64.215614
-64.371857
-64.215614
-64.371857
-64.371857
-64.215614
-63.90313
-64.371857
-63.746887
-64.371857
-64.215614
-64.059372
-64.528099
-64.215614
-64.528099
-64.371857
-64.371857
-64.215614
-64.215614
-64.215614
-64.840584
-64.528099
-64.371857
-64.371857
-64.528099
-64.684341
-64.371857
-64.528099
-64.684341
-64.371857
-64.528099
-64.371857
-64.684341
-64.996826
-64.059372
-64.371857
-64.528099
-64.215614
-64.371857
-64.684341
-64.215614
-64.996826
-64.684341
-64.371857
-64.684341
-64.528099
-64.684341
-64.371857
-64.528099
-64.371857
-64.371857
-64.840584
-65.153069
-64.371857
-64.840584
-64.371857
-64.371857
-64.840584
-64.840584
-64.684341
-64.371857
-64.528099
-64.840584
-64.371857
-64.371857
-64.371857
-64.371857
-64.528099
-64.215614
-64.215614
-64.528099
-64.840584
-64.684341
-64.371857
-64.528099
-64.528099
-63.746887
-64.371857
-64.059372
-64.215614
-64.059372
-64.059372
-64.059372
-64.528099
-64.059372
-63.746887
-64.528099
-64.059372
-63.90313
-63.590645
-64.371857
-64.528099
-64.059372
-64.215614
-64.215614
-64.059372
-64.059372
-63.90313
-63.90313
-64.059372
-64.059372
-63.90313
-64.059372
-64.371857
-63.90313
-63.746887
-63.90313
-63.90313
-63.746887
-63.746887
-63.90313
-63.90313
-64.059372
-63.590645
-63.746887
-63.746887
-63.90313
-63.590645
-63.746887
-63.90313
-63.590645
-63.590645
-63.121918
-63.746887
-63.590645
-63.90313
-63.746887
-63.27816
-63.27816
-63.590645
-63.746887
-63.590645
-63.90313
-63.434402
-62.965675
-63.434402
-63.434402
-63.746887
-63.434402
-63.121918
-63.590645
-63.90313
-63.590645
-63.434402
-62.809433
-62.965675
-63.434402
-63.434402
-63.90313
-63.90313
-62.809433
-63.434402
-63.434402
-62.965675
-63.434402
-63.121918
-63.434402
-63.746887
-63.27816
-63.434402
-63.90313
-63.121918
-63.746887
-63.746887
-62.809433
-63.590645
-63.590645
-63.121918
-63.27816
-63.27816
-63.590645
-63.121918
-63.121918
-63.434402
-63.121918
-63.746887
-62.965675
-63.27816
-63.434402
-63.121918
-63.121918
-63.90313
-62.809433
-63.746887
-63.121918
-63.27816
-63.590645
-63.27816
-63.121918
-63.746887
-63.590645
-63.90313
-63.121918
-63.434402
-63.590645
-63.434402
-64.059372
-63.590645
-64.059372
-63.434402
-63.590645
-63.121918
-63.590645
-63.590645
-63.434402
-63.90313
-63.27816
-63.746887
-63.746887
-63.90313
-63.746887
-63.90313
-63.590645
-64.059372
-63.90313
-64.215614
-63.90313
-63.90313
-64.215614
-63.590645
-63.90313
-64.215614
-63.90313
-64.215614
-63.90313
-64.215614
-64.528099
-64.059372
-64.215614
-64.059372
-64.059372
-63.90313
-64.215614
-64.371857
-63.746887
-64.684341
-64.059372
-64.528099
-64.215614
-64.528099
-64.215614
-64.684341
-64.371857
-64.528099
-64.528099
-64.528099
-64.528099
-64.371857
-64.371857
-64.840584
-64.528099
-64.371857
-64.840584
-64.684341
-64.371857
-64.371857
-64.684341
-64.371857
-64.528099
-64.528099
-64.684341
-64.684341
-64.371857
-64.684341
-64.371857
-64.684341
-64.840584
-64.684341
-64.840584
-64.840584
-64.528099
-64.528099
-64.059372
-64.371857
-64.528099
-64.371857
-64.528099
-64.840584
-64.528099
-64.371857
-64.684341
-64.684341
-64.371857
-64.684341
-64.684341
-64.371857
-64.528099
-64.684341
-64.371857
-64.371857
-64.371857
-64.840584
-64.215614
-64.528099
-64.840584
-64.371857
-64.840584
-64.684341
-64.840584
-64.371857
-64.996826
-64.371857
-64.371857
-64.371857
-64.840584
-64.684341
-64.528099
-64.528099
-64.371857
-64.371857
-64.371857
-64.528099
-64.684341
-64.684341
-64.371857
-64.528099
-64.528099
-64.215614
-64.528099
-64.371857
-64.528099
-64.528099
-64.528099
-64.684341
-64.215614
-64.371857
-63.90313
-64.684341
-64.215614
-64.371857
-64.059372
-64.059372
-64.059372
-64.215614
-64.371857
-64.059372
-63.746887
-64.528099
-63.90313
-63.590645
-64.059372
-64.059372
-64.215614
-63.746887
-63.434402
-63.590645
-63.434402
-63.590645
-64.371857
-63.90313
-63.90313
-63.746887
-64.059372
-64.059372
-63.590645
-63.90313
-64.215614
-62.809433
-63.90313
-63.90313
-64.371857
-64.371857
-64.215614
-64.371857
-64.059372
-63.590645
-63.590645
-64.059372
-64.215614
-63.27816
-64.059372
-64.215614
-63.90313
-63.90313
-63.434402
-63.746887
-63.746887
-64.059372
-64.528099
-64.059372
-63.90313
-63.746887
-63.90313
-63.90313
-63.590645
-64.371857
-63.746887
-63.434402
-64.528099
-64.528099
-63.90313
-63.746887
-64.059372
-64.059372
-64.371857
-64.059372
-64.059372
-64.215614
-64.371857
-64.059372
-64.528099
-63.90313
-63.90313
-63.90313
-64.371857
-64.371857
-64.371857
-64.371857
-63.90313
-64.528099
-63.90313
-64.371857
-64.215614
-63.90313
-64.528099
-64.528099
-64.215614
-64.371857
-64.215614
-64.371857
-64.528099
-64.059372
-64.371857
-64.528099
-64.528099
-64.215614
-64.215614
-64.528099
-64.528099
-64.528099
-64.371857
-64.684341
-64.840584
-64.215614
-64.528099
-64.996826
-64.371857
-64.371857
-64.840584
-64.528099
-64.840584
-64.684341
-64.840584
-64.996826
-64.684341
-64.996826
-64.840584
-64.528099
-64.684341
-64.684341
-64.840584
-64.528099
-64.840584
-65.153069
-64.371857
-64.996826
-64.840584
-64.840584
-64.996826
-64.996826
-64.996826
-64.840584
-64.684341
-65.153069
-64.684341
-64.996826
-65.153069
-64.528099
-64.996826
-64.840584
-65.153069
-64.996826
-64.996826
-65.153069
-64.996826
-64.371857
-64.684341
-64.840584
-64.996826
-65.153069
-64.840584
-64.840584
-65.153069
-64.684341
-64.684341
-64.528099
-64.684341
-64.684341
-65.465553
-64.371857
-64.840584
-65.153069
-64.528099
-64.684341
-64.996826
-64.840584
-64.996826
-64.528099
-64.528099
-64.684341
-64.528099
-64.528099
-64.528099
-64.684341
-64.684341
-64.684341
-64.371857
-64.059372
-64.371857
-64.371857
-64.371857
-64.528099
-63.90313
-64.684341
-64.059372
-64.371857
-64.215614
-63.90313
-64.371857
-64.059372
-64.059372
-64.215614
-63.746887
-63.746887
-63.90313
-64.371857
-63.746887
-63.90313
-63.90313
-63.90313
-63.90313
-63.434402
-63.746887
-64.215614
-63.746887
-63.90313
-63.590645
-63.590645
-63.434402
-63.434402
-63.27816
-63.27816
-63.590645
-63.121918
-63.90313
-63.90313
-63.27816
-63.590645
-63.121918
-63.121918
-62.496948
-63.121918
-63.434402
-63.590645
-63.27816
-62.965675
-63.746887
-63.434402
-62.965675
-63.27816
-63.746887
-63.90313
-63.590645
-63.590645
-63.121918
-63.27816
-63.90313
-63.90313
-63.434402
-62.965675
-63.746887
-63.746887
-63.121918
-63.746887
-63.27816
-63.590645
-63.590645
-63.434402
-63.746887
-63.27816
-63.746887
-63.590645
-63.746887
-63.746887
-63.590645
-63.746887
-62.809433
-63.27816
-63.590645
-63.434402
-63.590645
-63.590645
-64.059372
-63.90313
-63.590645
-63.434402
-64.059372
-63.90313
-63.121918
-64.059372
-64.215614
-63.27816
-63.27816
-63.90313
-63.590645
-64.059372
-63.434402
-63.746887
-63.434402
-63.746887
-63.590645
-63.590645
-63.434402
-63.746887
-63.746887
-63.90313
-63.590645
-63.590645
-63.746887
-63.590645
-63.90313
-63.590645
-63.746887
-63.590645
-63.90313
-63.90313
-63.90313
-64.215614
-63.90313
-63.90313
-64.059372
-63.90313
-64.528099
-63.746887
-64.371857
-64.059372
-64.215614
-64.215614
-63.90313
-64.371857
-64.371857
-64.528099
-64.215614
-64.215614
-64.215614
-64.528099
-64.059372
-64.371857
-64.215614
-64.371857
-64.371857
-64.215614
-64.371857
-64.371857
-64.371857
-64.371857
-64.684341
-64.215614
-64.059372
-64.371857
-64.528099
-64.371857
-63.90313
-64.684341
-63.746887
-63.746887
-64.059372
-64.215614
-64.215614
-63.590645
-64.528099
-63.90313
-64.215614
-63.746887
-64.215614
-63.90313
-64.371857
-64.528099
-64.215614
-63.746887
-64.371857
-63.590645
-64.215614
-63.746887
-64.215614
-63.90313
-64.059372
-64.215614
-63.90313
-63.746887
-64.215614
-63.90313
-63.90313
-63.27816
-64.059372
-63.90313
-63.746887
-63.90313
-63.90313
-63.590645
-63.90313
-63.746887
-63.746887
-63.590645
-63.434402
-63.90313
-64.059372
-63.90313
-63.434402
-64.059372
-63.121918
-64.059372
-63.434402
-63.746887
-63.434402
-64.059372
-63.434402
-63.590645
-63.746887
-63.434402
-63.90313
-63.434402
-63.746887
-63.90313
-63.90313
-63.590645
-63.746887
-63.746887
-63.590645
-63.434402
-63.90313
-63.434402
-63.434402
-63.590645
-63.90313
-64.059372
-63.90313
-63.746887
-63.590645
-63.590645
-63.434402
-63.590645
-63.434402
-63.590645
-63.90313
-63.90313
-63.746887
-63.121918
-63.746887
-64.371857
-64.059372
-63.590645
-63.90313
-63.590645
-63.121918
-63.27816
-62.965675
-64.371857
-63.90313
-63.27816
-63.746887
-63.90313
-63.590645
-63.27816
-63.121918
-63.27816
-63.590645
-63.590645
-63.121918
-62.809433
-63.27816
-63.590645
-64.059372
-62.809433
-63.746887
-63.746887
-63.434402
-63.590645
-63.590645
-63.590645
-64.215614
-63.121918
-63.434402
-63.27816
-63.590645
-63.90313
-63.90313
-63.746887
-63.746887
-63.590645
-63.90313
-63.27816
-63.90313
-64.059372
-63.746887
-63.746887
-63.90313
-64.059372
-63.434402
-63.746887
-63.746887
-64.059372
-64.059372
-63.746887
-63.90313
-63.746887
-63.90313
-63.90313
-63.90313
-64.215614
-63.90313
-63.746887
-64.215614
-63.90313
-64.059372
-64.059372
-64.371857
-63.746887
-64.371857
-63.90313
-64.215614
-63.90313
-64.215614
-63.90313
-63.90313
-64.059372
-64.215614
-64.528099
-64.528099
-64.059372
-64.215614
-63.90313
-64.371857
-64.059372
-64.215614
-64.059372
-64.371857
-64.215614
-63.90313
-64.215614
-63.90313
-64.528099
-64.059372
-64.215614
-64.371857
-64.059372
-63.746887
-64.371857
-64.215614
-64.528099
-64.059372
-64.215614
-64.528099
-64.059372
-63.90313
-64.528099
-64.528099
-64.371857
-64.059372
-64.059372
-64.371857
-64.059372
-64.371857
-64.059372
-64.215614
-63.90313
-64.371857
-64.371857
-64.059372
-64.215614
-64.371857
-64.215614
-64.059372
-64.215614
-64.059372
-64.371857
-64.528099
-64.215614
-64.059372
-64.215614
-64.059372
-64.059372
-64.215614
-63.90313
-63.90313
-64.059372
-64.215614
-63.90313
-64.528099
-64.059372
-64.059372
-64.215614
-64.371857
-63.746887
-64.215614
-63.746887
-64.059372
-63.90313
-63.746887
-64.059372
-64.215614
-63.90313
-63.90313
-64.215614
-64.215614
-64.215614
-63.590645
-63.746887
-63.434402
-63.746887
-63.746887
-63.746887
-63.746887
-63.90313
-63.746887
-63.90313
-63.90313
-63.746887
-63.746887
-63.590645
-63.746887
-64.059372
-63.90313
-63.434402
-63.590645
-63.746887
-63.746887
-63.590645
-63.590645
-63.434402
-63.90313
-63.121918
-63.590645
-63.434402
-63.27816
-63.434402
-63.590645
-63.90313
-63.746887
-63.434402
-63.434402
-63.590645
-63.746887
-63.590645
-63.434402
-63.746887
-63.434402
-63.434402
-63.434402
-63.121918
-63.121918
-64.215614
-63.434402
-62.809433
-63.590645
-63.746887
-63.121918
-63.434402
-63.590645
-62.809433
-63.434402
-63.746887
-63.27816
-63.434402
-63.90313
-63.90313
-63.90313
-63.27816
-62.965675
-63.27816
-63.590645
-63.434402
-64.059372
-64.059372
-63.746887
-63.121918
-64.215614
-63.590645
-63.590645
-63.434402
-64.528099
-63.746887
-63.90313
-64.059372
-63.434402
-64.215614
-64.059372
-63.434402
-64.215614
-63.746887
-63.90313
-63.434402
-64.215614
-63.27816
-63.90313
-63.590645
-63.90313
-64.059372
-63.590645
-63.90313
-63.590645
-64.059372
-63.90313
-63.746887
-63.90313
-63.590645
-63.90313
-63.90313
-63.590645
-63.90313
-63.746887
-63.746887
-63.746887
-63.434402
-63.90313
-63.590645
-63.746887
-64.059372
-64.059372
-63.590645
-63.90313
-63.90313
-64.215614
-63.590645
-64.215614
-64.215614
-64.215614
-63.90313
-63.590645
-64.059372
-64.371857
-63.90313
-64.059372
-64.059372
-64.059372
-64.059372
-64.215614
-64.215614
-64.059372
-64.215614
-64.528099
-64.215614
-64.215614
-63.90313
-64.528099
-64.371857
-64.215614
-64.371857
-63.746887
-64.684341
-64.528099
-64.371857
-64.371857
-64.371857
-64.371857
-64.371857
-64.059372
-64.371857
-64.371857
-64.371857
-64.684341
-64.528099
-64.684341
-64.215614
-64.371857
-64.528099
-64.528099
-64.371857
-64.371857
-64.059372
-64.371857
-64.215614
-64.684341
-64.528099
-64.215614
-64.684341
-64.371857
-64.215614
-63.90313
-64.215614
-63.746887
-64.371857
-63.90313
-64.215614
-64.059372
-63.746887
-64.059372
-63.590645
-63.90313
-63.746887
-63.746887
-63.590645
-63.590645
-63.27816
-63.121918
-63.434402
-63.121918
-63.27816
-63.434402
-63.434402
-63.121918
-63.121918
-62.809433
-63.590645
-62.653191
-63.27816
-63.121918
-62.809433
-62.965675
-62.809433
-62.653191
-62.965675
-63.121918
-62.809433
-62.965675
-62.809433
-62.340706
-62.496948
-62.809433
-62.965675
-62.496948
-62.496948
-62.809433
-62.496948
-62.496948
-62.496948
-62.340706
-62.496948
-62.028221
-62.340706
-62.028221
-62.496948
-62.496948
-62.184464
-62.340706
-62.184464
-62.184464
-62.340706
-62.028221
-62.028221
-62.028221
-62.184464
-61.871979
-62.184464
-62.184464
-62.028221
-62.184464
-61.871979
-62.028221
-62.340706
-61.559494
-62.028221
-62.028221
-61.871979
-62.340706
-61.715736
-62.184464
-62.340706
-61.715736
-61.403252
-61.247009
-61.715736
-62.340706
-61.871979
-61.403252
-62.496948
-62.184464
-61.871979
-61.247009
-61.403252
-61.871979
-61.559494
-62.340706
-61.871979
-61.247009
-62.184464
-62.184464
-62.184464
-61.559494
-62.028221
-62.340706
-62.028221
-61.247009
-62.340706
-62.184464
-61.715736
-61.871979
-62.184464
-62.184464
-62.340706
-61.871979
-61.871979
-62.184464
-61.559494
-62.184464
-62.028221
-62.340706
-62.496948
-62.028221
-62.340706
-62.340706
-62.184464
-62.028221
-62.184464
-61.871979
-62.184464
-61.871979
-61.871979
-62.028221
-62.184464
-61.871979
-62.028221
-61.871979
-62.496948
-62.340706
-62.184464
-62.184464
-62.184464
-62.340706
-62.340706
-62.340706
-62.028221
-62.340706
-62.340706
-62.028221
-62.496948
-62.496948
-62.496948
-62.340706
-62.028221
-62.340706
-62.184464
-62.340706
-62.340706
-62.653191
-62.340706
-62.496948
-62.496948
-62.184464
-62.496948
-62.184464
-62.340706
-62.653191
-62.184464
-62.653191
-62.340706
-62.496948
-62.340706
-62.340706
-62.340706
-62.028221
-62.496948
-62.184464
-62.496948
-62.496948
-62.184464
-62.496948
-62.184464
-62.496948
-62.496948
-62.340706
-62.653191
-62.496948
-62.184464
-62.653191
-62.496948
-62.340706
-62.653191
-62.184464
-62.184464
-62.184464
-62.496948
-62.496948
-62.184464
-62.340706
-62.496948
-62.653191
-62.496948
-62.653191
-62.653191
-62.809433
-62.653191
-62.340706
-62.184464
-62.340706
-62.653191
-62.496948
-62.496948
-62.653191
-62.340706
-62.184464
-62.184464
-62.340706
-61.871979
-62.496948
-62.340706
-62.496948
-62.340706
-62.496948
-62.340706
-62.184464
-62.184464
-62.028221
-62.340706
-62.028221
-62.184464
-62.028221
-62.028221
-61.871979
-62.184464
-62.340706
-62.028221
-62.028221
-62.184464
-61.715736
-62.496948
-62.184464
-62.028221
-61.871979
-62.028221
-62.184464
-61.715736
-62.340706
-61.871979
-62.340706
-61.715736
-62.340706
-62.340706
-62.184464
-62.184464
-62.028221
-62.184464
-61.871979
-61.871979
-61.871979
-62.184464
-61.871979
-61.559494
-62.028221
-62.184464
-62.028221
-61.247009
-62.028221
-62.028221
-61.871979
-62.184464
-62.028221
-61.559494
-61.559494
-61.871979
-62.184464
-61.559494
-61.871979
-61.871979
-61.403252
-61.871979
-61.247009
-61.247009
-61.247009
-61.403252
-62.184464
-61.247009
-60.778282
-61.559494
-61.871979
-61.247009
-61.247009
-61.871979
-61.715736
-60.934525
-61.247009
-61.715736
-62.028221
-61.559494
-61.715736
-61.871979
-61.715736
-60.934525
-61.559494
-61.871979
-61.871979
-61.247009
-62.028221
-61.247009
-62.028221
-61.715736
-61.559494
-61.715736
-62.028221
-60.934525
-62.028221
-62.028221
-62.028221
-61.715736
-61.871979
-61.247009
-62.028221
-61.715736
-61.559494
-61.715736
-62.028221
-61.559494
-62.028221
-61.559494
-61.871979
-62.028221
-62.028221
-61.559494
-61.871979
-61.559494
-62.028221
-61.559494
-61.715736
-61.871979
-61.871979
-62.028221
-61.715736
-61.871979
-61.871979
-61.559494
-61.871979
-62.184464
-61.715736
-61.715736
-61.715736
-61.871979
-62.184464
-61.559494
-61.871979
-61.715736
-62.028221
-61.559494
-61.715736
-61.871979
-61.715736
-62.028221
-61.871979
-62.028221
-61.871979
-61.871979
-62.028221
-62.028221
-61.871979
-62.184464
-61.871979
-62.028221
-62.028221
-61.559494
-61.871979
-62.028221
-62.028221
-61.871979
-62.340706
-62.184464
-61.871979
-62.496948
-62.340706
-62.028221
-62.340706
-62.184464
-62.496948
-62.184464
-62.340706
-62.184464
-62.028221
-62.653191
-62.340706
-62.184464
-62.340706
-62.340706
-62.340706
-62.653191
-62.340706
-62.496948
-62.340706
-62.028221
-62.496948
-62.496948
-62.340706
-62.340706
-62.496948
-62.340706
-62.653191
-62.340706
-62.340706
-62.184464
-62.653191
-61.871979
-62.496948
-62.184464
-62.184464
-62.340706
-62.184464
-62.184464
-62.340706
-62.340706
-61.871979
-62.340706
-62.028221
-62.028221
-62.028221
-62.184464
-62.340706
-62.184464
-62.184464
-61.871979
-62.184464
-62.184464
-62.184464
-62.184464
-62.028221
-62.028221
-62.184464
-62.184464
-62.028221
-62.184464
-61.559494
-62.496948
-62.028221
-62.028221
-61.715736
-62.184464
-61.871979
-61.715736
-61.715736
-62.028221
-61.871979
-61.403252
-61.871979
-61.715736
-62.340706
-61.559494
-61.559494
-61.871979
-61.559494
-61.715736
-61.559494
-61.403252
-61.715736
-62.028221
-61.715736
-62.028221
-61.559494
-61.715736
-62.028221
-61.403252
-61.559494
-61.871979
-61.715736
-61.715736
-61.715736
-61.715736
-61.403252
-61.247009
-61.403252
-62.028221
-61.247009
-61.715736
-61.090767
-61.403252
-61.871979
-61.247009
-62.340706
-61.247009
-61.247009
-61.559494
-61.247009
-62.028221
-61.247009
-61.247009
-62.028221
-61.559494
-61.247009
-61.247009
-61.403252
-61.090767
-61.403252
-61.559494
-61.247009
-61.090767
-62.028221
-61.871979
-61.559494
-60.934525
-62.340706
-60.934525
-61.715736
-61.715736
-61.403252
-61.090767
-61.559494
-62.028221
-61.559494
-61.090767
-61.715736
-61.871979
-61.403252
-61.715736
-62.340706
-61.403252
-62.340706
-61.559494
-62.028221
-61.871979
-62.028221
-61.559494
-62.340706
-62.496948
-62.496948
-62.028221
-62.496948
-62.184464
-62.340706
-62.340706
-62.184464
-62.340706
-62.028221
-62.340706
-62.496948
-62.184464
-62.340706
-62.496948
-62.496948
-62.340706
-62.653191
-62.184464
-62.028221
-62.184464
-62.340706
-61.871979
-62.496948
-62.184464
-62.496948
-62.340706
-62.184464
-62.653191
-62.340706
-62.653191
-62.184464
-62.340706
-62.340706
-62.340706
-62.653191
-62.496948
-62.809433
-62.653191
-62.809433
-63.121918
-62.184464
-63.27816
-62.653191
-62.653191
-62.965675
-62.653191
-63.121918
-62.809433
-62.653191
-63.27816
-62.965675
-62.809433
-62.809433
-63.121918
-63.121918
-62.809433
-62.809433
-62.965675
-62.965675
-63.121918
-62.809433
-62.809433
-63.121918
-63.27816
-62.965675
-63.27816
-63.27816
-63.590645
-63.27816
-63.434402
-63.27816
-63.121918
-63.590645
-63.121918
-63.121918
-62.809433
-63.121918
-63.121918
-63.434402
-63.121918
-63.27816
-63.434402
-63.121918
-63.121918
-63.434402
-63.434402
-63.434402
-63.121918
-63.121918
-63.27816
-63.121918
-63.27816
-63.590645
-63.27816
-63.121918
-63.121918
-63.27816
-63.121918
-63.434402
-63.434402
-63.27816
-63.434402
-63.590645
-63.434402
-63.434402
-63.434402
-63.434402
-63.746887
-63.434402
-63.434402
-63.27816
-63.121918
-63.27816
-63.27816
-63.434402
-63.27816
-63.27816
-63.590645
-63.434402
-63.121918
-63.121918
-63.434402
-63.746887
-63.27816
-63.746887
-63.121918
-63.27816
-63.27816
-63.590645
-63.121918
-63.121918
-63.27816
-63.121918
-62.965675
-63.590645
-63.121918
-63.121918
-63.121918
-63.27816
-63.121918
-63.121918
-63.27816
-62.965675
-62.809433
-62.809433
-63.27816
-62.809433
-63.121918
-63.27816
-63.27816
-62.965675
-62.809433
-62.653191
-62.809433
-63.121918
-63.27816
-62.809433
-62.184464
-62.184464
-62.809433
-62.496948
-63.27816
-63.27816
-62.340706
-62.965675
-63.27816
-63.27816
-62.184464
-62.340706
-62.496948
-62.340706
-62.496948
-62.340706
-62.653191
-63.121918
-63.121918
-62.809433
-62.653191
-63.90313
-62.340706
-62.965675
-62.653191
-63.434402
-63.121918
-62.965675
-62.184464
-63.27816
-62.496948
-63.121918
-62.653191
-62.809433
-63.27816
-62.809433
-62.809433
-62.809433
-62.809433
-62.184464
-62.184464
-62.809433
-62.965675
-63.27816
-62.965675
-62.809433
-62.809433
-62.965675
-63.121918
-63.121918
-62.965675
-63.121918
-62.809433
-62.809433
-62.965675
-63.27816
-62.965675
-63.121918
-63.121918
-62.809433
-62.965675
-62.653191
-62.965675
-62.965675
-63.27816
-62.965675
-63.121918
-63.27816
-63.121918
-63.434402
-62.653191
-63.121918
-63.121918
-63.27816
-63.121918
-63.121918
-63.27816
-63.27816
-63.434402
-63.121918
-63.27816
-63.434402
-63.121918
-63.590645
-63.590645
-63.27816
-63.434402
-62.965675
-63.746887
-63.590645
-62.809433
-63.434402
-63.27816
-63.121918
-63.27816
-63.434402
-63.434402
-63.121918
-63.27816
-63.121918
-63.434402
-63.434402
-62.965675
-63.121918
-63.27816
-63.27816
-63.434402
-62.809433
-63.121918
-62.965675
-62.809433
-62.809433
-63.121918
-62.496948
-62.965675
-62.653191
-63.121918
-62.809433
-62.809433
-62.496948
-62.653191
-62.496948
-62.809433
-62.496948
-62.496948
-62.496948
-62.965675
-62.809433
-62.809433
-62.496948
-62.653191
-62.496948
-62.653191
-62.496948
-62.340706
-62.340706
-62.653191
-62.496948
-62.496948
-62.653191
-62.340706
-62.028221
-62.653191
-62.184464
-62.184464
-62.028221
-62.184464
-62.340706
-62.028221
-62.340706
-62.184464
-62.028221
-62.028221
-62.028221
-62.028221
-62.496948
-61.871979
-62.340706
-62.028221
-62.028221
-61.871979
-61.715736
-61.871979
-61.871979
-62.028221
-61.715736
-62.340706
-62.028221
-62.028221
-61.871979
-61.559494
-61.871979
-62.028221
-61.715736
-61.559494
-61.871979
-61.715736
-61.871979
-61.871979
-61.715736
-61.871979
-61.715736
-61.871979
-61.559494
-61.559494
-61.715736
-61.715736
-61.715736
-61.247009
-61.247009
-61.715736
-61.715736
-61.559494
-61.247009
-61.559494
-61.559494
-61.715736
-60.934525
-60.934525
-61.559494
-61.403252
-61.403252
-60.778282
-61.247009
-61.403252
-61.403252
-61.090767
-61.090767
-61.403252
-61.090767
-60.778282
-61.247009
-62.028221
-61.247009
-61.559494
-61.403252
-61.247009
-61.715736
-61.247009
-61.715736
-61.403252
-61.247009
-61.090767
-61.715736
-61.090767
-62.028221
-61.403252
-62.184464
-62.028221
-61.871979
-61.559494
-61.090767
-61.715736
-62.184464
-61.247009
-61.559494
-61.871979
-61.715736
-61.559494
-61.559494
-61.871979
-62.184464
-61.247009
-62.028221
-61.247009
-61.247009
-61.559494
-62.028221
-62.028221
-62.184464
-61.871979
-62.028221
-62.184464
-61.247009
-61.871979
-61.247009
-61.871979
-61.559494
-62.028221
-61.715736
-62.184464
-61.559494
-62.028221
-61.871979
-62.340706
-62.184464
-62.184464
-61.871979
-62.340706
-62.496948
-62.028221
-62.496948
-62.028221
-62.184464
-62.184464
-62.184464
-62.340706
-62.653191
-62.340706
-62.653191
-62.496948
-62.340706
-62.496948
-63.121918
-62.653191
-62.809433
-62.809433
-62.809433
-62.809433
-62.653191
-63.27816
-62.496948
-62.496948
-63.121918
-62.653191
-63.27816
-62.809433
-62.965675
-62.809433
-62.809433
-63.27816
-62.965675
-63.121918
-62.809433
-62.965675
-62.965675
-63.121918
-63.27816
-62.965675
-62.653191
-62.809433
-62.965675
-62.809433
-62.965675
-62.965675
-62.809433
-63.121918
-63.434402
-63.27816
-63.121918
-63.590645
-62.809433
-63.434402
-63.434402
-63.27816
-63.590645
-63.27816
-63.434402
-63.27816
-62.965675
-62.965675
-63.27816
-63.121918
-63.746887
-63.121918
-62.809433
-63.590645
-63.27816
-63.27816
-62.653191
-62.809433
-62.496948
-62.965675
-63.27816
-63.27816
-62.965675
-62.809433
-62.809433
-62.965675
-63.121918
-62.809433
-62.965675
-62.496948
-63.121918
-62.809433
-62.965675
-62.809433
-63.121918
-62.965675
-63.27816
-62.496948
-62.653191
-62.653191
-62.496948
-62.340706
-62.653191
-62.965675
-62.653191
-62.653191
-62.809433
-62.653191
-62.496948
-62.496948
-62.965675
-62.496948
-62.965675
-62.965675
-62.653191
-62.496948
-62.184464
-62.184464
-62.340706
-62.496948
-62.496948
-62.340706
-62.340706
-62.653191
-62.496948
-62.496948
-62.340706
-62.496948
-62.184464
-62.496948
-62.653191
-62.184464
-62.809433
-62.496948
-61.871979
-62.496948
-62.965675
-62.184464
-62.496948
-62.340706
-62.340706
-62.340706
-62.184464
-62.028221
-61.871979
-62.028221
-62.809433
-62.653191
-61.715736
-62.496948
-62.496948
-61.715736
-62.184464
-61.715736
-62.340706
-62.184464
-62.184464
-61.715736
-61.715736
-62.184464
-62.965675
-62.653191
-61.871979
-62.340706
-62.496948
-62.340706
-61.871979
-62.809433
-62.496948
-62.340706
-62.340706
-62.653191
-62.340706
-62.809433
-62.028221
-61.871979
-62.340706
-63.27816
-62.184464
-62.809433
-62.340706
-62.340706
-62.653191
-62.653191
-62.809433
-62.028221
-62.496948
-62.184464
-62.809433
-62.496948
-62.809433
-62.496948
-62.809433
-62.965675
-63.121918
-62.496948
-62.809433
-62.809433
-62.496948
-62.809433
-63.121918
-62.965675
-62.653191
-63.27816
-62.965675
-62.809433
-63.434402
-63.27816
-63.121918
-62.965675
-63.434402
-62.965675
-63.90313
-63.121918
-63.27816
-63.590645
-63.590645
-63.27816
-63.121918
-63.121918
-63.27816
-63.590645
-63.434402
-63.27816
-63.434402
-63.121918
-63.90313
-63.590645
-63.90313
-63.434402
-63.27816
-63.90313
-63.746887
-63.434402
-63.590645
-63.434402
-63.90313
-63.90313
-63.746887
-63.746887
-63.90313
-63.90313
-63.746887
-63.90313
-64.059372
-63.90313
-64.215614
-63.90313
-63.590645
-63.90313
-64.215614
-63.746887
-64.371857
-64.215614
-64.215614
-63.90313
-64.059372
-64.215614
-64.059372
-64.215614
-63.746887
-63.90313
-63.90313
-63.90313
-64.059372
-63.90313
-64.528099
-63.90313
-63.90313
-64.215614
-63.746887
-64.059372
-64.215614
-63.90313
-63.90313
-63.746887
-63.590645
-63.746887
-64.215614
-63.90313
-63.90313
-63.90313
-63.746887
-64.059372
-63.90313
-63.90313
-63.90313
-63.90313
-63.590645
-63.590645
-64.371857
-64.059372
-63.746887
-63.746887
-64.215614
-63.434402
-64.059372
-63.590645
-63.27816
-63.90313
-63.590645
-63.746887
-63.590645
-63.90313
-63.590645
-63.27816
-63.590645
-63.590645
-63.27816
-63.590645
-63.121918
-63.434402
-63.27816
-63.746887
-62.965675
-63.27816
-62.965675
-63.746887
-63.121918
-63.434402
-63.590645
-63.121918
-63.121918
-63.27816
-63.121918
-63.434402
-62.965675
-62.965675
-62.809433
-62.965675
-62.809433
-63.27816
-63.27816
-62.809433
-62.809433
-62.809433
-63.121918
-62.496948
-62.965675
-62.496948
-62.965675
-63.27816
-62.496948
-62.496948
-62.809433
-63.121918
-63.121918
-63.27816
-62.653191
-62.184464
-63.121918
-62.496948
-62.496948
-62.653191
-62.965675
-63.27816
-63.121918
-63.121918
-63.121918
-63.27816
-63.27816
-62.496948
-62.496948
-62.809433
-63.121918
-62.496948
-62.965675
-62.809433
-62.965675
-62.184464
-62.809433
-62.340706
-62.809433
-63.434402
-62.496948
-62.653191
-63.27816
-62.340706
-63.27816
-62.653191
-62.965675
-62.809433
-62.809433
-62.653191
-63.121918
-63.121918
-62.965675
-62.965675
-62.653191
-62.809433
-63.27816
-62.809433
-62.496948
-63.27816
-62.653191
-62.965675
-62.965675
-62.653191
-62.965675
-63.121918
-62.809433
-63.434402
-62.809433
-62.965675
-62.653191
-62.965675
-62.965675
-62.965675
-63.434402
-62.809433
-62.965675
-62.809433
-62.809433
-62.965675
-62.809433
-62.965675
-62.496948
-63.434402
-63.27816
-63.121918
-63.27816
-62.809433
-62.965675
-63.121918
-62.965675
-62.965675
-63.27816
-62.965675
-63.121918
-62.965675
-63.590645
-63.27816
-63.434402
-63.590645
-62.965675
-63.27816
-63.590645
-63.27816
-63.121918
-63.590645
-63.590645
-63.746887
-63.27816
-63.590645
-63.590645
-63.746887
-63.121918
-64.215614
-63.121918
-63.590645
-63.434402
-63.746887
-63.90313
-64.059372
-63.27816
-63.90313
-63.746887
-63.746887
-63.746887
-63.121918
-63.434402
-63.434402
-64.059372
-63.434402
-63.434402
-63.746887
-63.590645
-63.90313
-63.27816
-64.059372
-63.746887
-63.590645
-63.27816
-63.90313
-63.90313
-63.434402
-63.434402
-63.27816
-63.590645
-63.590645
-63.590645
-63.590645
-63.590645
-63.27816
-63.590645
-63.27816
-62.965675
-63.590645
-63.121918
-63.121918
-63.434402
-63.27816
-63.121918
-62.809433
-63.27816
-63.121918
-62.809433
-63.121918
-63.121918
-63.434402
-63.121918
-63.27816
-62.809433
-63.27816
-62.965675
-62.965675
-63.27816
-62.809433
-63.121918
-62.809433
-62.965675
-63.27816
-63.121918
-62.653191
-63.121918
-62.965675
-62.496948
-62.965675
-62.809433
-62.965675
-62.965675
-62.653191
-63.27816
-62.653191
-62.653191
-62.496948
-62.809433
-62.653191
-62.496948
-62.653191
-62.496948
-62.653191
-62.184464
-62.340706
-62.653191
-62.496948
-62.496948
-62.340706
-61.871979
-61.871979
-62.496948
-62.184464
-62.653191
-62.340706
-62.184464
-62.028221
-62.028221
-62.340706
-62.496948
-62.653191
-62.653191
-61.559494
-62.496948
-62.340706
-61.715736
-62.496948
-62.653191
-62.496948
-62.340706
-62.184464
-62.184464
-62.184464
-62.653191
-62.496948
-62.184464
-61.871979
-62.184464
-62.340706
-62.028221
-62.340706
-62.184464
-62.809433
-62.496948
-62.653191
-62.809433
-61.559494
-62.809433
-62.653191
-62.496948
-62.340706
-62.496948
-63.121918
-62.340706
-62.496948
-62.340706
-63.121918
-62.653191
-62.340706
-62.653191
-62.809433
-62.184464
-62.653191
-62.809433
-62.496948
-62.809433
-62.496948
-62.496948
-62.965675
-62.653191
-62.496948
-62.809433
-62.965675
-62.965675
-62.496948
-62.809433
-62.496948
-62.496948
-62.653191
-63.121918
-62.340706
-62.653191
-62.653191
-62.809433
-62.809433
-62.653191
-62.809433
-62.496948
-63.121918
-62.809433
-62.809433
-62.496948
-62.653191
-62.653191
-62.809433
-63.27816
-62.965675
-63.121918
-62.965675
-63.121918
-63.434402
-63.121918
-63.121918
-63.121918
-63.121918
-63.27816
-62.965675
-63.590645
-62.809433
-63.121918
-63.121918
-63.27816
-62.809433
-63.434402
-63.121918
-63.90313
-63.590645
-63.434402
-63.434402
-63.27816
-63.434402
-63.590645
-63.590645
-63.27816
-62.965675
-63.27816
-63.27816
-63.434402
-63.121918
-63.434402
-63.90313
-63.434402
-63.121918
-63.434402
-63.590645
-63.121918
-63.27816
-63.121918
-63.121918
-62.809433
-63.121918
-62.965675
-63.434402
-63.121918
-62.965675
-63.121918
-63.27816
-63.121918
-63.590645
-62.496948
-62.965675
-62.809433
-63.434402
-62.809433
-63.27816
-62.809433
-63.434402
-62.809433
-63.434402
-63.121918
-63.27816
-62.809433
-62.809433
-62.809433
-62.809433
-63.27816
-63.121918
-63.121918
-62.809433
-63.121918
-63.121918
-62.809433
-62.340706
-62.809433
-62.965675
-62.809433
-62.496948
-62.965675
-62.809433
-62.965675
-62.809433
-62.496948
-62.965675
-62.965675
-62.965675
-62.653191
-62.965675
-62.809433
-63.121918
-63.121918
-62.496948
-62.965675
-62.809433
-63.121918
-62.965675
-62.653191
-62.965675
-62.340706
-62.653191
-62.809433
-63.434402
-62.496948
-62.809433
-62.809433
-62.340706
-62.653191
-62.965675
-62.653191
-62.184464
-62.653191
-62.496948
-62.653191
-62.184464
-62.496948
-62.184464
-62.809433
-62.965675
-62.340706
-62.184464
-62.028221
-62.809433
-63.121918
-62.340706
-63.27816
-62.340706
-61.715736
-62.496948
-62.653191
-62.028221
-62.340706
-62.184464
-62.965675
-62.809433
-62.965675
-63.27816
-62.653191
-62.496948
-62.340706
-62.028221
-62.653191
-62.809433
-61.871979
-62.496948
-62.653191
-62.809433
-62.965675
-62.965675
-62.496948
-62.809433
-62.184464
-62.653191
-62.653191
-63.121918
-62.809433
-62.809433
-62.496948
-62.653191
-62.496948
-62.653191
-62.653191
-62.965675
-62.653191
-62.496948
-62.496948
-62.653191
-63.121918
-62.340706
-62.809433
-62.809433
-62.965675
-62.496948
-62.653191
-62.809433
-63.121918
-62.809433
-63.121918
-63.27816
-62.965675
-62.809433
-63.27816
-63.590645
-62.809433
-63.27816
-62.809433
-62.965675
-63.121918
-62.809433
-63.121918
-63.121918
-63.27816
-62.965675
-63.27816
-62.965675
-63.121918
-63.434402
-62.809433
-63.121918
-63.121918
-63.434402
-63.590645
-63.121918
-63.27816
-63.434402
-63.90313
-63.27816
-63.590645
-63.590645
-63.27816
-63.27816
-63.590645
-63.121918
-63.590645
-63.434402
-63.90313
-63.746887
-63.434402
-63.121918
-63.90313
-63.90313
-63.434402
-63.590645
-63.590645
-63.90313
-63.590645
-63.434402
-63.434402
-63.590645
-63.27816
-62.965675
-63.746887
-63.590645
-63.27816
-63.121918
-63.434402
-63.590645
-63.27816
-62.965675
-63.27816
-63.121918
-63.746887
-63.121918
-63.590645
-63.121918
-63.590645
-63.27816
-63.27816
-63.121918
-62.965675
-62.965675
-63.27816
-63.27816
-63.121918
-63.121918
-63.27816
-62.809433
-63.27816
-62.809433
-62.965675
-62.965675
-62.965675
-62.496948
-63.27816
-62.965675
-62.965675
-62.340706
-62.965675
-62.653191
-62.653191
-62.965675
-62.809433
-62.965675
-62.809433
-62.809433
-62.653191
-62.965675
-62.496948
-62.653191
-62.653191
-62.496948
-62.184464
-62.965675
-62.653191
-62.809433
-62.184464
-62.496948
-62.496948
-62.184464
-62.184464
-62.184464
-62.496948
-62.184464
-62.184464
-62.496948
-61.871979
-62.340706
-62.184464
-62.340706
-62.340706
-61.715736
-62.028221
-62.028221
-62.340706
-61.715736
-61.871979
-61.559494
-61.715736
-61.715736
-62.028221
-62.184464
-61.871979
-61.403252
-62.028221
-61.559494
-62.028221
-62.028221
-61.715736
-61.715736
-61.247009
-62.028221
-62.028221
-61.559494
-61.559494
-61.403252
-61.247009
-61.403252
-61.403252
-61.247009
-61.715736
-61.403252
-61.090767
-61.403252
-62.028221
-61.871979
-61.247009
-60.934525
-61.090767
-61.403252
-61.247009
-61.090767
-62.028221
-62.028221
-61.715736
-60.62204
-62.184464
-62.028221
-61.559494
-61.403252
-62.028221
-61.559494
-61.559494
-62.028221
-61.559494
-61.871979
-61.871979
-61.247009
-61.559494
-61.247009
-61.871979
-62.028221
-61.715736
-61.871979
-61.559494
-61.403252
-61.715736
-61.715736
-62.028221
-61.559494
-61.403252
-61.403252
-61.715736
-61.871979
-61.715736
-61.871979
-61.871979
-61.715736
-62.028221
-62.340706
-61.871979
-62.184464
-61.871979
-62.028221
-62.184464
-61.871979
-61.871979
-62.028221
-62.184464
-62.028221
-62.340706
-62.340706
-62.340706
-62.496948
-62.184464
-62.028221
-62.340706
-62.496948
-61.871979
-62.496948
-62.809433
-62.653191
-62.340706
-62.184464
-62.340706
-62.965675
-62.496948
-62.496948
-62.496948
-62.809433
-62.496948
-62.809433
-62.809433
-62.496948
-62.496948
-62.653191
-62.809433
-62.809433
-62.653191
-62.496948
-62.809433
-62.809433
-62.496948
-62.653191
-63.121918
-62.965675
-62.965675
-62.965675
-62.809433
-62.809433
-62.809433
-62.496948
-62.965675
-62.809433
-63.121918
-62.965675
-62.496948
-63.121918
-62.653191
-62.653191
-62.653191
-62.653191
-63.121918
-62.496948
-62.965675
-62.653191
-63.27816
-62.653191
-62.965675
-62.809433
-63.121918
-62.965675
-62.653191
-62.653191
-62.496948
-62.653191
-62.809433
-62.653191
-62.653191
-62.653191
-62.653191
-62.496948
-62.809433
-62.653191
-62.965675
-62.653191
-62.809433
-62.653191
-62.653191
-62.809433
-62.653191
-63.121918
-62.809433
-62.965675
-62.653191
-62.653191
-62.496948
-62.653191
-62.653191
-62.496948
-62.496948
-62.653191
-62.653191
-62.653191
-62.496948
-62.184464
-62.653191
-62.496948
-62.496948
-62.340706
-62.496948
-62.496948
-62.653191
-62.340706
-62.496948
-62.653191
-62.340706
-62.496948
-62.340706
-62.653191
-62.809433
-62.340706
-62.653191
-62.184464
-62.653191
-62.184464
-62.653191
-62.496948
-62.496948
-62.340706
-62.184464
-62.340706
-62.028221
-62.653191
-62.496948
-62.184464
-62.965675
-62.340706
-62.496948
-62.809433
-62.340706
-62.184464
-62.340706
-62.496948
-62.496948
-62.496948
-62.496948
-62.965675
-62.184464
-62.340706
-62.496948
-62.028221
-62.965675
-62.496948
-61.871979
-62.496948
-62.809433
-62.496948
-62.809433
-61.871979
-61.871979
-61.871979
-62.028221
-61.871979
-62.184464
-62.809433
-62.496948
-62.184464
-62.809433
-62.653191
-62.028221
-62.809433
-62.028221
-62.028221
-62.340706
-62.028221
-62.184464
-62.340706
-62.653191
-62.496948
-61.871979
-62.184464
-62.809433
-62.496948
-62.184464
-62.340706
-62.340706
-62.184464
-62.496948
-62.340706
-62.809433
-62.340706
-62.653191
-62.184464
-62.653191
-62.496948
-62.496948
-62.653191
-62.653191
-62.340706
-62.184464
-62.653191
-62.653191
-62.653191
-62.653191
-62.965675
-62.653191
-62.340706
-62.653191
-62.496948
-62.340706
-62.653191
-62.653191
-62.809433
-62.653191
-62.653191
-62.809433
-62.496948
-62.809433
-62.340706
-62.496948
-62.809433
-62.809433
-62.965675
-63.121918
-63.27816
-62.965675
-62.965675
-62.965675
-62.496948
-62.809433
-62.653191
-62.965675
-62.809433
-62.809433
-63.121918
-63.27816
-63.121918
-63.27816
-62.965675
-63.121918
-62.809433
-63.27816
-63.121918
-63.121918
-62.965675
-63.121918
-63.27816
-63.27816
-63.27816
-63.434402
-63.121918
-63.121918
-63.121918
-62.809433
-63.121918
-63.121918
-63.121918
-63.27816
-63.590645
-63.121918
-63.27816
-63.121918
-63.590645
-62.809433
-63.121918
-63.121918
-63.121918
-63.121918
-63.121918
-62.809433
-63.121918
-63.27816
-63.27816
-63.590645
-63.27816
-63.27816
-62.809433
-62.809433
-63.434402
-63.27816
-62.965675
-63.27816
-62.965675
-62.965675
-62.965675
-63.121918
-62.809433
-63.27816
-63.27816
-63.27816
-63.434402
-63.121918
-62.965675
-63.121918
-62.809433
-62.965675
-62.653191
-62.653191
-63.121918
-62.653191
-62.496948
-62.809433
-63.121918
-62.653191
-62.340706
-62.653191
-62.340706
-62.809433
-62.965675
-62.653191
-62.340706
-62.496948
-62.496948
-62.184464
-62.496948
-62.496948
-62.184464
-62.340706
-62.340706
-61.871979
-62.340706
-62.340706
-62.496948
-62.184464
-62.340706
-62.184464
-62.184464
-61.715736
-62.184464
-62.340706
-61.559494
-62.028221
-62.028221
-62.184464
-62.184464
-62.184464
-62.184464
-61.715736
-62.184464
-62.340706
-62.028221
-61.715736
-61.715736
-62.184464
-62.340706
-61.871979
-62.028221
-62.496948
-62.496948
-61.715736
-61.715736
-61.715736
-61.247009
-61.715736
-62.340706
-61.715736
-61.715736
-62.184464
-61.871979
-62.184464
-61.247009
-61.247009
-61.247009
-61.247009
-61.403252
-61.559494
-62.184464
-62.028221
-62.184464
-61.559494
-62.184464
-62.028221
-62.028221
-62.028221
-62.496948
-62.496948
-61.871979
-62.653191
-62.028221
-62.028221
-62.340706
-62.028221
-62.184464
-62.028221
-62.028221
-62.028221
-62.184464
-61.715736
-62.340706
-61.871979
-61.559494
-61.871979
-62.340706
-62.184464
-62.653191
-62.184464
-61.871979
-62.496948
-62.340706
-62.184464
-62.184464
-62.184464
-62.184464
-62.496948
-62.340706
-62.340706
-62.496948
-62.496948
-62.184464
-62.340706
-62.653191
-62.653191
-62.184464
-62.184464
-62.340706
-62.340706
-62.653191
-62.809433
-62.340706
-62.809433
-62.653191
-62.340706
-62.496948
-62.809433
-62.653191
-62.809433
-62.965675
-62.809433
-62.965675
-62.653191
-62.496948
-62.496948
-62.496948
-62.496948
-62.653191
-62.809433
-62.496948
-62.809433
-62.965675
-63.121918
-62.809433
-62.809433
-62.809433
-62.965675
-63.27816
-63.121918
-62.965675
-62.653191
-63.27816
-63.121918
-62.496948
-62.965675
-62.496948
-63.121918
-63.121918
-62.809433
-63.121918
-63.27816
-63.434402
-62.809433
-63.121918
-63.434402
-63.121918
-62.965675
-63.121918
-63.434402
-62.965675
-62.965675
-63.121918
-63.434402
-63.121918
-63.27816
-63.27816
-63.27816
-63.27816
-62.809433
-63.121918
-63.27816
-63.434402
-63.121918
-63.121918
-62.809433
-63.121918
-62.809433
-63.121918
-63.590645
-63.27816
-63.434402
-63.27816
-62.965675
-62.809433
-63.27816
-62.809433
-63.590645
-63.121918
-62.965675
-62.965675
-62.809433
-63.27816
-62.965675
-62.809433
-62.809433
-62.496948
-62.965675
-62.809433
-62.496948
-62.496948
-62.653191
-62.496948
-62.809433
-62.653191
-62.809433
-62.340706
-62.653191
-62.965675
-62.496948
-62.496948
-62.496948
-62.809433
-62.653191
-62.496948
-62.965675
-62.496948
-62.653191
-62.809433
-62.653191
-62.496948
-62.340706
-62.340706
-62.653191
-62.653191
-62.653191
-62.496948
-62.340706
-61.871979
-62.028221
-62.340706
-62.340706
-62.496948
-62.028221
-62.340706
-62.184464
-62.184464
-62.184464
-61.871979
-62.184464
-61.871979
-62.340706
-62.340706
-62.184464
-61.403252
-62.496948
-61.715736
-61.871979
-61.715736
-62.340706
-62.653191
-61.715736
-61.715736
-62.653191
-62.496948
-61.871979
-61.715736
-61.403252
-62.028221
-62.028221
-61.871979
-61.715736
-62.184464
-62.496948
-62.653191
-62.028221
-61.715736
-62.184464
-61.559494
-62.184464
-62.028221
-61.559494
-61.559494
-62.184464
-62.340706
-61.871979
-61.871979
-62.340706
-62.184464
-61.715736
-62.653191
-62.340706
-62.028221
-62.184464
-62.184464
-62.028221
-62.340706
-62.028221
-62.028221
-61.871979
-62.028221
-62.184464
-62.496948
-62.340706
-62.340706
-62.496948
-62.184464
-62.496948
-62.340706
-62.653191
-61.871979
-61.871979
-62.496948
-62.184464
-62.340706
-62.340706
-62.653191
-61.871979
-62.496948
-62.496948
-62.496948
-62.653191
-62.496948
-62.184464
-62.653191
-62.653191
-62.496948
-62.340706
-62.653191
-62.340706
-62.340706
-62.653191
-62.809433
-62.496948
-62.653191
-62.809433
-62.653191
-62.496948
-62.496948
-62.965675
-62.653191
-62.809433
-62.965675
-62.965675
-62.496948
-62.809433
-62.809433
-63.121918
-62.496948
-62.653191
-63.121918
-63.121918
-62.496948
-62.809433
-62.965675
-62.809433
-63.121918
-62.965675
-63.434402
-62.809433
-63.121918
-62.809433
-63.27816
-62.809433
-63.27816
-63.121918
-63.27816
-63.434402
-62.809433
-63.121918
-63.121918
-63.434402
-63.27816
-63.746887
-63.27816
-63.27816
-63.434402
-63.121918
-62.653191
-63.27816
-63.121918
-63.27816
-63.590645
-63.434402
-63.121918
-63.434402
-63.121918
-63.27816
-63.434402
-63.27816
-63.27816
-63.590645
-62.965675
-63.121918
-63.590645
-63.27816
-63.590645
-63.121918
-63.27816
-62.965675
-63.590645
-63.434402
-63.590645
-62.965675
-63.27816
-63.27816
-63.27816
-63.121918
-63.121918
-62.809433
-63.27816
-63.590645
-63.590645
-63.121918
-63.121918
-63.27816
-63.27816
-63.121918
-63.27816
-63.434402
-63.434402
-63.434402
-63.27816
-63.27816
-63.590645
-63.27816
-63.121918
-63.90313
-63.121918
-62.965675
-63.121918
-63.121918
-62.809433
-63.27816
-63.27816
-62.965675
-62.809433
-62.965675
-62.653191
-63.27816
-62.965675
-63.27816
-63.27816
-62.809433
-63.121918
-62.965675
-63.121918
-62.809433
-63.434402
-63.27816
-62.965675
-62.496948
-62.809433
-63.121918
-63.121918
-62.965675
-63.121918
-62.496948
-62.809433
-62.965675
-63.121918
-63.121918
-62.809433
-62.340706
-63.27816
-63.434402
-62.496948
-62.653191
-63.121918
-63.434402
-63.27816
-62.809433
-63.27816
-63.434402
-62.653191
-62.184464
-62.496948
-62.965675
-63.434402
-62.184464
-62.965675
-62.653191
-63.121918
-62.653191
-62.809433
-62.809433
-63.27816
-62.496948
-62.809433
-62.340706
-62.653191
-62.809433
-62.653191
-62.965675
-62.965675
-62.965675
-62.496948
-63.121918
-63.121918
-62.965675
-62.496948
-62.496948
-62.965675
-62.496948
-62.653191
-63.121918
-63.746887
-63.121918
-63.27816
-62.653191
-63.121918
-62.965675
-62.965675
-63.27816
-63.434402
-63.121918
-62.965675
-63.121918
-63.27816
-63.27816
-63.434402
-62.965675
-62.809433
-63.121918
-63.27816
-62.965675
-63.434402
-63.121918
-63.121918
-63.121918
-63.590645
-62.809433
-63.27816
-63.27816
-63.434402
-63.434402
-63.434402
-63.121918
-63.121918
-63.590645
-63.121918
-63.27816
-63.434402
-63.121918
-63.746887
-63.434402
-63.27816
-63.27816
-63.434402
-63.27816
-63.434402
-63.121918
-63.90313
-63.434402
-63.121918
-63.590645
-63.27816
-63.590645
-63.90313
-63.746887
-63.746887
-63.590645
-63.434402
-63.590645
-63.90313
-63.90313
-63.590645
-63.590645
-63.746887
-63.746887
-63.746887
-63.434402
-64.059372
-63.590645
-63.90313
-63.90313
-64.059372
-63.590645
-64.059372
-63.746887
-63.746887
-63.434402
-63.90313
-63.746887
-63.746887
-63.90313
-63.90313
-63.590645
-63.590645
-64.059372
-63.90313
-63.90313
-63.746887
-63.590645
-63.90313
-64.059372
-63.590645
-63.746887
-63.590645
-63.434402
-63.90313
-63.434402
-63.590645
-64.059372
-63.590645
-63.590645
-64.059372
-63.746887
-63.90313
-63.90313
-63.434402
-63.590645
-63.90313
-63.590645
-63.434402
-63.746887
-63.434402
-63.590645
-63.746887
-63.590645
-63.590645
-63.590645
-63.434402
-63.590645
-63.590645
-63.90313
-63.90313
-63.434402
-63.27816
-63.590645
-63.434402
-63.434402
-63.590645
-63.434402
-63.121918
-63.27816
-63.27816
-63.27816
-62.809433
-63.90313
-63.90313
-63.121918
-62.965675
-63.746887
-63.121918
-63.121918
-63.590645
-63.746887
-62.809433
-63.27816
-63.434402
-63.121918
-62.965675
-63.27816
-63.746887
-63.590645
-63.121918
-63.121918
-63.90313
-63.746887
-63.121918
-63.746887
-64.059372
-63.590645
-63.121918
-62.809433
-63.434402
-63.746887
-62.809433
-62.965675
-63.121918
-63.746887
-63.434402
-63.590645
-63.746887
-63.90313
-63.590645
-63.90313
-63.121918
-63.434402
-63.90313
-63.121918
-63.27816
-63.90313
-63.121918
-62.809433
-63.590645
-63.27816
-63.434402
-63.746887
-63.121918
-63.121918
-63.90313
-63.746887
-63.121918
-63.90313
-63.27816
-63.590645
-63.434402
-64.059372
-63.590645
-63.590645
-64.215614
-63.590645
-63.746887
-64.215614
-63.90313
-63.590645
-63.434402
-63.434402
-63.590645
-64.059372
-63.746887
-63.90313
-63.90313
-64.215614
-63.90313
-63.90313
-63.90313
-63.90313
-63.746887
-64.059372
-63.90313
-63.746887
-63.90313
-63.746887
-64.059372
-64.059372
-63.746887
-63.590645
-63.90313
-64.215614
-64.059372
-64.215614
-64.059372
-63.90313
-63.90313
-64.215614
-64.059372
-63.90313
-64.371857
-64.371857
-64.371857
-64.215614
-64.371857
-64.371857
-64.215614
-64.215614
-64.215614
-64.528099
-64.528099
-64.528099
-64.684341
-64.528099
-64.371857
-64.059372
-64.528099
-64.684341
-64.840584
-64.371857
-65.153069
-64.528099
-64.371857
-64.528099
-64.684341
-64.528099
-64.215614
-64.371857
-64.840584
-64.215614
-64.528099
-64.371857
-64.371857
-64.371857
-64.371857
-64.528099
-64.528099
-64.215614
-64.059372
-64.371857
-64.528099
-64.215614
-64.840584
-64.840584
-64.215614
-64.684341
-64.215614
-64.840584
-64.215614
-64.215614
-64.215614
-64.215614
-64.215614
-64.528099
-64.528099
-63.746887
-64.528099
-64.215614
-64.059372
-64.528099
-64.215614
-64.215614
-64.059372
-64.059372
-63.746887
-64.371857
-64.059372
-64.215614
-64.059372
-64.215614
-64.371857
-63.90313
-63.746887
-63.90313
-64.215614
-64.215614
-64.215614
-64.059372
-64.059372
-64.059372
-63.90313
-63.746887
-64.059372
-64.059372
-64.059372
-63.90313
-64.059372
-64.215614
-64.059372
-64.059372
-63.746887
-63.746887
-64.215614
-63.590645
-63.746887
-63.90313
-63.590645
-63.746887
-63.434402
-63.746887
-63.746887
-63.434402
-63.746887
-63.90313
-63.746887
-63.590645
-63.746887
-63.90313
-63.746887
-63.434402
-63.90313
-63.590645
-63.121918
-63.27816
-63.590645
-63.746887
-63.27816
-63.121918
-63.590645
-63.90313
-63.746887
-62.809433
-63.90313
-62.653191
-63.590645
-63.121918
-62.965675
-63.121918
-63.90313
-63.121918
-62.965675
-63.90313
-63.27816
-63.434402
-63.27816
-62.965675
-62.965675
-62.809433
-63.121918
-63.746887
-63.590645
-63.90313
-62.496948
-63.746887
-63.746887
-62.496948
-63.90313
-63.27816
-62.965675
-63.121918
-63.121918
-63.590645
-62.809433
-63.434402
-62.809433
-63.27816
-63.27816
-63.90313
-62.965675
-63.90313
-63.434402
-63.746887
-63.434402
-63.27816
-63.27816
-63.27816
-63.590645
-63.434402
-63.434402
-63.746887
-63.27816
-63.90313
-63.90313
-63.590645
-63.90313
-63.90313
-63.746887
-63.27816
-63.90313
-63.746887
-63.434402
-63.434402
-63.434402
-63.27816
-64.059372
-63.746887
-63.434402
-64.059372
-63.590645
-63.746887
-63.90313
-63.746887
-64.215614
-63.746887
-63.90313
-63.90313
-63.746887
-64.059372
-63.90313
-63.746887
-63.90313
-64.215614
-64.215614
-64.215614
-64.215614
-64.059372
-64.371857
-64.215614
-64.528099
-64.059372
-64.371857
-64.059372
-64.059372
-64.215614
-64.215614
-64.371857
-64.371857
-64.059372
-64.528099
-64.840584
-64.528099
-64.371857
-64.371857
-64.528099
-64.215614
-64.840584
-64.371857
-64.371857
-64.684341
-64.840584
-64.371857
-64.371857
-64.684341
-64.371857
-64.371857
-64.528099
-64.840584
-64.840584
-64.215614
-64.684341
-64.684341
-64.684341
-64.684341
-64.528099
-64.528099
-64.684341
-64.684341
-64.371857
-64.528099
-64.528099
-64.371857
-64.528099
-64.528099
-64.840584
-64.684341
-64.215614
-64.684341
-64.684341
-64.215614
-64.528099
-64.215614
-64.528099
-64.528099
-64.371857
-64.528099
-64.371857
-64.371857
-64.371857
-64.215614
-64.215614
-64.528099
-64.371857
-64.059372
-64.371857
-64.371857
-64.371857
-64.371857
-64.371857
-64.215614
-64.684341
-64.528099
-63.90313
-64.684341
-64.371857
-64.371857
-64.528099
-64.215614
-64.059372
-64.059372
-63.90313
-64.215614
-64.215614
-64.215614
-64.215614
-64.215614
-63.90313
-64.215614
-64.215614
-64.059372
-64.215614
-64.215614
-64.215614
-63.90313
-63.90313
-63.746887
-63.90313
-63.746887
-63.90313
-64.059372
-64.059372
-63.90313
-63.746887
-63.90313
-63.590645
-63.90313
-63.746887
-63.434402
-63.434402
-63.590645
-63.90313
-63.590645
-63.590645
-63.121918
-63.434402
-62.965675
-64.059372
-63.590645
-63.121918
-63.121918
-64.215614
-63.590645
-62.809433
-63.90313
-63.90313
-63.434402
-63.121918
-63.121918
-63.27816
-63.90313
-63.590645
-63.590645
-63.121918
-63.121918
-63.590645
-63.746887
-63.434402
-63.590645
-63.746887
-63.27816
-63.90313
-63.590645
-63.746887
-63.746887
-64.059372
-63.121918
-63.90313
-63.90313
-63.27816
-63.590645
-63.90313
-63.590645
-63.434402
-63.590645
-63.27816
-63.434402
-63.90313
-63.746887
-63.27816
-63.121918
-63.27816
-63.746887
-63.434402
-63.90313
-63.90313
-63.434402
-63.90313
-63.746887
-63.590645
-63.590645
-63.434402
-63.434402
-64.059372
-63.590645
-63.90313
-64.059372
-63.434402
-63.90313
-63.90313
-63.590645
-63.434402
-63.746887
-63.90313
-64.059372
-63.590645
-64.059372
-63.90313
-63.746887
-63.90313
-64.215614
-63.90313
-63.746887
-63.90313
-63.746887
-64.059372
-64.059372
-63.90313
-64.215614
-63.90313
-64.059372
-64.059372
-64.215614
-63.90313
-64.371857
-63.746887
-64.059372
-64.215614
-64.215614
-64.215614
-63.90313
-64.371857
-64.528099
-64.059372
-63.90313
-64.059372
-64.215614
-64.371857
-64.059372
-64.371857
-64.684341
-64.371857
-63.90313
-64.371857
-64.371857
-64.528099
-64.215614
-64.215614
-64.371857
-64.215614
-63.90313
-64.215614
-64.528099
-64.215614
-64.528099
-64.684341
-64.840584
-64.215614
-64.371857
-64.528099
-64.059372
-64.215614
-64.371857
-64.059372
-64.528099
-64.371857
-64.215614
-64.215614
-64.215614
-64.371857
-64.215614
-64.215614
-64.371857
-64.528099
-64.215614
-64.528099
-64.059372
-64.215614
-64.371857
-63.90313
-64.371857
-64.528099
-63.90313
-64.528099
-63.90313
-63.90313
-64.215614
-64.059372
-63.90313
-64.371857
-64.371857
-63.90313
-63.90313
-64.371857
-64.059372
-64.215614
-63.90313
-64.059372
-64.059372
-64.059372
-64.215614
-64.059372
-64.059372
-63.746887
-64.059372
-64.215614
-64.215614
-63.27816
-63.90313
-63.746887
-63.90313
-63.746887
-63.90313
-63.746887
-64.059372
-64.215614
-64.059372
-63.434402
-63.590645
-63.90313
-63.434402
-63.590645
-64.059372
-63.746887
-63.434402
-64.059372
-63.746887
-63.434402
-63.27816
-63.90313
-63.746887
-63.590645
-63.434402
-63.746887
-63.27816
-63.27816
-63.90313
-64.059372
-63.590645
-63.121918
-63.90313
-63.90313
-64.215614
-64.059372
-62.965675
-63.90313
-64.215614
-63.27816
-63.27816
-63.90313
-64.215614
-63.746887
-63.746887
-63.90313
-63.90313
-63.746887
-63.746887
-63.590645
-63.434402
-63.590645
-64.215614
-62.965675
-63.746887
-63.590645
-63.590645
-64.059372
-64.059372
-63.434402
-63.746887
-64.059372
-64.215614
-63.434402
-63.27816
-63.90313
-63.590645
-63.90313
-63.590645
-63.90313
-63.746887
-63.746887
-63.90313
-63.590645
-64.371857
-63.90313
-63.90313
-64.215614
-64.059372
-64.059372
-64.371857
-63.746887
-63.746887
-64.059372
-63.90313
-63.746887
-64.059372
-64.059372
-64.215614
-63.90313
-63.746887
-63.746887
-63.90313
-64.215614
-63.90313
-64.215614
-64.059372
-64.371857
-64.371857
-64.215614
-64.215614
-64.371857
-64.059372
-64.371857
-64.059372
-64.371857
-64.371857
-64.215614
-63.746887
-64.059372
-64.371857
-64.684341
-64.528099
-64.528099
-64.684341
-64.684341
-64.840584
-64.684341
-64.684341
-64.371857
-64.059372
-64.996826
-64.684341
-64.840584
-64.684341
-64.840584
-64.684341
-64.528099
-64.840584
-64.840584
-64.684341
-64.840584
-64.528099
-64.840584
-65.153069
-64.840584
-64.996826
-64.840584
-65.153069
-64.840584
-64.840584
-64.996826
-64.840584
-64.684341
-64.528099
-64.840584
-64.996826
-64.371857
-64.371857
-65.309311
-64.528099
-65.153069
-64.996826
-64.684341
-65.153069
-64.371857
-64.371857
-64.840584
-64.996826
-64.684341
-64.528099
-64.371857
-64.840584
-64.528099
-64.684341
-63.746887
-64.371857
-64.371857
-64.371857
-64.215614
-64.215614
-64.059372
-64.371857
-64.215614
-63.90313
-64.215614
-64.528099
-64.215614
-64.215614
-64.371857
-63.90313
-63.90313
-64.215614
-64.371857
-63.746887
-64.059372
-64.371857
-63.90313
-64.528099
-63.746887
-63.90313
-64.215614
-63.590645
-63.746887
-63.746887
-63.90313
-63.746887
-63.590645
-64.059372
-63.90313
-63.590645
-63.90313
-63.434402
-64.059372
-63.27816
-63.434402
-63.590645
-63.121918
-63.434402
-63.746887
-63.434402
-63.590645
-63.434402
-63.27816
-63.434402
-63.90313
-63.27816
-63.590645
-63.434402
-63.590645
-63.434402
-63.27816
-63.746887
-63.121918
-63.27816
-63.121918
-63.121918
-62.809433
-63.746887
-63.434402
-63.27816
-63.27816
-62.965675
-63.434402
-63.27816
-63.434402
-63.27816
-63.434402
-62.809433
-63.90313
-63.590645
-62.809433
-63.27816
-64.059372
-63.27816
-63.27816
-63.121918
-63.121918
-63.27816
-63.434402
-63.90313
-63.90313
-63.434402
-62.496948
-63.27816
-63.590645
-62.496948
-63.746887
-63.590645
-62.965675
-62.496948
-62.809433
-63.746887
-62.965675
-64.059372
-63.121918
-63.90313
-63.590645
-63.434402
-63.590645
-64.059372
-63.590645
-63.590645
-63.434402
-63.590645
-63.90313
-63.90313
-63.90313
-64.059372
-63.590645
-63.746887
-64.059372
-63.27816
-63.746887
-63.746887
-63.27816
-63.590645
-64.059372
-63.90313
-64.059372
-63.90313
-64.059372
-64.059372
-64.215614
-64.059372
-63.90313
-63.90313
-63.746887
-64.059372
-63.90313
-63.90313
-63.90313
-63.90313
-63.746887
-64.059372
-63.590645
-64.059372
-64.059372
-63.90313
-63.746887
-64.215614
-64.059372
-64.215614
-64.059372
-64.215614
-63.746887
-64.528099
-64.215614
-64.371857
-64.059372
-63.90313
-64.215614
-64.528099
-64.059372
-64.059372
-64.528099
-63.90313
-64.059372
-64.215614
-64.059372
-64.215614
-64.371857
-63.90313
-64.371857
-63.90313
-64.059372
-63.90313
-64.215614
-64.059372
-63.746887
-63.90313
-64.215614
-64.059372
-64.215614
-63.746887
-63.90313
-63.90313
-64.059372
-63.746887
-64.528099
-64.059372
-63.590645
-64.059372
-64.528099
-63.90313
-64.371857
-63.90313
-63.90313
-63.746887
-63.746887
-63.746887
-64.215614
-63.746887
-63.90313
-63.590645
-63.746887
-64.215614
-63.746887
-63.746887
-63.746887
-63.90313
-63.746887
-63.746887
-63.746887
-63.746887
-63.590645
-63.746887
-63.90313
-63.590645
-63.90313
-63.746887
-63.746887
-63.590645
-63.746887
-63.590645
-63.590645
-63.434402
-63.590645
-63.434402
-63.90313
-63.590645
-63.746887
-63.746887
-63.590645
-63.590645
-63.590645
-63.590645
-63.746887
-63.90313
-63.746887
-63.434402
-63.434402
-63.434402
-63.434402
-63.590645
-63.90313
-63.90313
-63.434402
-63.434402
-63.90313
-63.90313
-63.121918
-63.746887
-63.434402
-63.90313
-63.590645
-63.746887
-63.121918
-63.27816
-63.434402
-63.121918
-63.590645
-63.121918
-63.121918
-63.590645
-63.434402
-63.746887
-62.809433
-63.590645
-63.590645
-63.121918
-63.121918
-62.965675
-62.496948
-63.27816
-63.121918
-62.809433
-63.121918
-63.434402
-63.90313
-62.809433
-63.434402
-63.121918
-62.809433
-63.121918
-63.434402
-63.590645
-63.590645
-63.434402
-62.809433
-63.121918
-63.590645
-63.434402
-63.434402
-64.059372
-63.27816
-63.121918
-63.590645
-63.121918
-63.121918
-62.809433
-63.746887
-63.90313
-64.215614
-63.121918
-63.90313
-63.121918
-62.965675
-63.90313
-63.746887
-62.496948
-63.434402
-63.746887
-63.27816
-63.90313
-63.90313
-62.965675
-63.434402
-63.746887
-63.121918
-63.27816
-63.27816
-63.434402
-63.27816
-63.590645
-63.590645
-63.746887
-64.215614
-63.434402
-63.590645
-63.590645
-63.434402
-63.434402
-63.590645
-63.590645
-63.90313
-63.590645
-63.590645
-63.90313
-63.590645
-63.434402
-63.590645
-63.434402
-63.590645
-63.90313
-63.746887
-63.590645
-63.434402
-64.215614
-63.90313
-63.746887
-63.90313
-63.90313
-63.90313
-63.90313
-64.059372
-64.059372
-63.434402
-63.90313
-64.059372
-63.746887
-64.059372
-64.059372
-64.371857
-64.059372
-64.059372
-64.215614
-64.059372
-64.215614
-63.746887
-64.528099
-64.371857
-64.059372
-64.059372
-64.684341
-64.215614
-64.528099
-64.528099
-64.059372
-64.215614
-64.059372
-63.90313
-64.215614
-64.528099
-64.215614
-64.059372
-64.215614
-64.684341
-64.215614
-64.371857
-64.059372
-64.371857
-64.684341
-64.215614
-64.371857
-64.371857
-64.215614
-64.215614
-64.528099
-63.90313
-64.840584
-64.528099
-64.215614
-64.684341
-64.215614
-64.215614
-64.059372
-64.371857
-64.371857
-64.059372
-64.371857
-64.059372
-64.059372
-64.215614
-64.215614
-64.371857
-64.059372
-64.059372
-64.059372
-64.215614
-64.371857
-63.90313
-64.528099
-64.371857
-64.215614
-64.371857
-64.215614
-64.059372
-64.371857
-64.215614
-64.371857
-64.215614
-63.90313
-63.746887
-64.215614
-64.059372
-63.90313
-63.90313
-64.215614
-63.90313
-63.746887
-64.528099
-64.059372
-63.746887
-64.059372
-63.590645
-63.90313
-64.059372
-64.215614
-63.746887
-63.90313
-63.90313
-63.590645
-63.434402
-63.746887
-63.746887
-63.746887
-63.746887
-63.90313
-63.746887
-63.590645
-63.590645
-64.059372
-63.434402
-63.590645
-63.746887
-63.590645
-63.590645
-63.434402
-63.590645
-63.434402
-63.590645
-63.27816
-63.121918
-63.27816
-62.809433
-63.121918
-62.965675
-63.590645
-62.653191
-63.27816
-63.27816
-62.496948
-63.27816
-62.965675
-62.653191
-62.809433
-63.121918
-63.27816
-63.27816
-62.653191
-62.496948
-62.496948
-62.340706
-62.809433
-63.121918
-63.27816
-63.27816
-62.496948
-63.121918
-63.746887
-62.496948
-63.90313
-63.27816
-62.496948
-62.809433
-62.809433
-63.121918
-62.496948
-62.965675
-63.27816
-62.965675
-63.590645
-63.121918
-62.965675
-63.590645
-62.496948
-63.434402
-62.809433
-63.121918
-63.27816
-63.27816
-63.90313
-63.27816
-63.27816
-63.27816
-63.434402
-63.121918
-63.590645
-63.27816
-63.434402
-63.434402
-63.434402
-63.590645
-63.590645
-63.434402
-63.746887
-63.746887
-63.27816
-63.434402
-63.90313
-63.746887
-63.434402
-63.746887
-63.746887
-63.434402
-63.90313
-64.059372
-63.90313
-63.590645
-64.215614
-63.90313
-63.90313
-64.215614
-64.059372
-63.90313
-63.746887
-64.215614
-64.215614
-63.746887
-64.059372
-64.059372
-63.746887
-63.90313
-64.371857
-64.371857
-64.371857
-64.528099
-64.215614
-64.215614
-63.90313
-64.371857
-64.528099
-64.215614
-64.215614
-64.684341
-64.371857
-64.371857
-64.059372
-64.059372
-64.528099
-63.90313
-64.059372
-64.684341
-64.684341
-64.684341
-64.528099
-64.528099
-64.684341
-64.371857
-64.528099
-64.840584
-64.371857
-64.840584
-64.840584
-64.528099
-64.996826
-64.215614
-65.153069
-64.840584
-64.840584
-64.840584
-64.684341
-64.371857
-64.684341
-64.371857
-64.528099
-64.840584
-64.840584
-64.371857
-64.684341
-64.528099
-64.528099
-64.684341
-64.528099
-64.528099
-64.840584
-64.684341
-64.371857
-64.371857
-64.684341
-64.684341
-64.840584
-64.684341
-64.371857
-64.371857
-64.840584
-64.528099
-64.528099
-64.528099
-64.371857
-64.371857
-64.684341
-64.215614
-64.528099
-64.059372
-64.528099
-64.215614
-64.528099
-64.215614
-64.528099
-64.215614
-64.371857
-64.371857
-64.371857
-64.371857
-64.059372
-64.059372
-64.371857
-64.371857
-64.215614
-64.215614
-64.059372
-64.215614
-64.528099
-64.371857
-64.215614
-64.215614
-63.90313
-64.059372
-63.746887
-63.90313
-64.215614
-63.746887
-63.746887
-64.215614
-64.528099
-63.590645
-63.746887
-64.059372
-63.590645
-63.121918
-63.90313
-63.434402
-63.90313
-63.746887
-63.434402
-63.90313
-63.590645
-63.590645
-63.746887
-63.27816
-62.965675
-63.27816
-63.434402
-63.746887
-63.590645
-63.27816
-63.746887
-64.059372
-63.746887
-63.27816
-62.809433
-63.590645
-62.965675
-62.965675
-63.27816
-63.27816
-62.965675
-64.059372
-64.215614
-63.121918
-63.90313
-63.90313
-63.434402
-63.434402
-64.059372
-63.90313
-63.90313
-63.90313
-63.746887
-63.590645
-63.590645
-64.215614
-63.90313
-63.90313
-63.590645
-63.90313
-63.434402
-64.371857
-64.215614
-63.27816
-63.590645
-64.215614
-64.059372
-63.90313
-64.371857
-63.746887
-64.059372
-63.746887
-64.215614
-63.90313
-64.371857
-64.371857
-64.059372
-63.590645
-64.059372
-64.528099
-64.059372
-64.371857
-63.90313
-64.215614
-64.371857
-64.215614
-64.215614
-64.371857
-64.528099
-64.528099
-64.059372
-64.528099
-64.528099
-64.059372
-64.371857
-64.371857
-64.528099
-64.215614
-64.528099
-64.528099
-64.684341
-64.528099
-64.371857
-64.371857
-64.371857
-64.528099
-64.684341
-64.528099
-64.684341
-65.153069
-64.528099
-64.528099
-65.153069
-64.528099
-64.528099
-64.215614
-64.684341
-64.684341
-64.684341
-64.684341
-65.153069
-64.684341
-64.371857
-64.840584
-65.153069
-64.684341
-64.528099
-64.528099
-64.684341
-64.371857
-64.528099
-64.528099
-64.684341
-64.684341
-64.371857
-64.528099
-64.684341
-64.996826
-64.684341
-64.840584
-64.684341
-64.840584
-64.684341
-64.996826
-64.684341
-64.840584
-64.840584
-64.215614
-64.684341
-64.840584
-64.684341
-64.528099
-64.840584
-64.528099
-64.371857
-64.371857
-64.996826
-64.840584
-64.528099
-64.840584
-64.528099
-64.684341
-64.684341
-64.059372
-64.684341
-64.840584
-64.215614
-64.684341
-64.684341
-64.684341
-64.371857
-64.528099
-64.371857
-64.528099
-64.371857
-64.371857
-64.528099
-64.528099
-63.746887
-64.371857
-64.371857
-64.215614
-64.371857
-64.371857
-64.059372
-64.371857
-64.371857
-64.215614
-64.528099
-64.215614
-63.90313
-63.746887
-64.215614
-64.059372
-64.059372
-64.215614
-63.90313
-64.215614
-64.059372
-64.059372
-64.059372
-64.059372
-64.215614
-63.746887
-63.90313
-64.371857
-64.215614
-63.90313
-64.215614
-64.059372
-63.90313
-63.746887
-64.215614
-63.90313
-63.590645
-63.746887
-64.059372
-63.90313
-63.746887
-63.590645
-63.90313
-64.215614
-63.746887
-63.746887
-63.90313
-63.90313
-63.27816
-63.590645
-63.90313
-63.590645
-63.90313
-64.371857
-63.121918
-63.746887
-63.746887
-63.746887
-63.746887
-63.27816
-63.121918
-62.809433
-63.121918
-63.590645
-63.90313
-64.059372
-63.590645
-63.121918
-64.059372
-63.90313
-63.590645
-63.590645
-63.746887
-64.059372
-63.590645
-64.059372
-63.27816
-64.215614
-63.90313
-63.434402
-63.27816
-63.90313
-63.590645
-63.90313
-63.27816
-63.90313
-63.434402
-63.90313
-64.059372
-63.590645
-63.90313
-63.590645
-63.90313
-63.590645
-62.965675
-63.746887
-63.746887
-63.121918
-63.590645
-63.746887
-64.059372
-63.27816
-63.746887
-64.059372
-63.90313
-64.059372
-63.90313
-63.590645
-63.90313
-63.590645
-63.590645
-63.90313
-63.90313
-63.590645
-63.746887
-63.590645
-63.590645
-63.590645
-64.059372
-63.90313
-63.434402
-63.90313
-63.434402
-63.746887
-64.059372
-64.059372
-64.059372
-64.059372
-63.590645
-63.746887
-64.059372
-63.90313
-64.059372
-63.90313
-63.90313
-63.90313
-63.746887
-64.215614
-63.746887
-63.746887
-64.215614
-64.059372
-64.215614
-64.215614
-64.215614
-63.90313
-63.90313
-64.059372
-64.528099
-64.059372
-64.059372
-64.215614
-64.371857
-64.215614
-64.215614
-64.059372
-64.215614
-64.371857
-64.059372
-64.059372
-64.684341
-64.059372
-64.371857
-64.059372
-64.371857
-64.215614
-64.215614
-63.90313
-64.059372
-64.840584
-64.059372
-63.90313
-64.059372
-63.746887
-63.746887
-64.371857
-64.059372
-64.528099
-64.059372
-64.528099
-64.371857
-64.059372
-64.528099
-64.215614
-64.215614
-64.371857
-64.371857
-63.90313
-64.528099
-63.90313
-64.371857
-64.215614
-64.059372
-64.215614
-63.746887
-63.90313
-64.059372
-64.215614
-63.90313
-64.215614
-63.90313
-63.90313
-63.90313
-64.059372
-63.746887
-64.371857
-64.059372
-63.90313
-64.059372
-64.059372
-63.590645
-63.90313
-63.746887
-63.746887
-63.434402
-63.746887
-63.590645
-63.590645
-63.590645
-63.434402
-63.434402
-63.746887
-63.90313
-63.90313
-63.590645
-63.90313
-63.746887
-63.90313
-63.746887
-63.121918
-63.121918
-63.434402
-63.590645
-63.121918
-63.590645
-63.121918
-63.590645
-62.965675
-62.965675
-63.90313
-63.27816
-62.809433
-63.27816
-63.27816
-63.27816
-62.496948
-63.121918
-63.27816
-63.121918
-62.809433
-63.121918
-62.965675
-62.965675
-63.27816
-63.121918
-62.496948
-62.965675
-63.121918
-62.809433
-62.496948
-62.809433
-63.27816
-63.434402
-63.434402
-63.121918
-62.809433
-62.496948
-62.496948
-62.653191
-63.590645
-62.496948
-63.121918
-63.590645
-62.496948
-63.121918
-63.121918
-62.809433
-63.121918
-62.496948
-62.965675
-63.121918
-63.434402
-62.496948
-63.121918
-63.434402
-62.809433
-62.809433
-62.809433
-63.121918
-62.965675
-62.809433
-63.27816
-63.27816
-63.121918
-62.965675
-63.27816
-63.121918
-62.965675
-62.496948
-63.121918
-63.27816
-62.809433
-62.809433
-63.590645
-63.121918
-63.121918
-63.121918
-62.965675
-63.434402
-63.121918
-63.121918
-63.121918
-63.27816
-63.590645
-63.590645
-63.590645
-63.90313
-62.809433
-63.121918
-63.27816
-63.27816
-63.121918
-63.434402
-63.590645
-63.434402
-63.434402
-63.90313
-63.90313
-63.121918
-63.434402
-63.590645
-63.434402
-63.90313
-63.90313
-63.746887
-63.434402
-63.434402
-63.90313
-63.590645
-63.590645
-63.90313
-63.90313
-63.27816
-63.27816
-63.90313
-63.121918
-63.434402
-63.434402
-63.434402
-63.590645
-63.90313
-63.121918
-63.590645
-63.746887
-63.434402
-63.434402
-63.746887
-63.434402
-63.746887
-63.590645
-63.590645
-63.746887
-63.434402
-63.27816
-63.746887
-63.746887
-63.746887
-63.434402
-63.746887
-63.590645
-63.590645
-63.590645
-63.746887
-63.434402
-63.746887
-63.27816
-63.90313
-63.90313
-63.434402
-63.434402
-63.121918
-63.434402
-64.059372
-63.434402
-63.121918
-63.434402
-63.434402
-63.27816
-63.434402
-63.27816
-63.434402
-63.434402
-63.27816
-62.809433
-63.590645
-63.434402
-63.434402
-63.121918
-63.27816
-63.121918
-63.27816
-63.434402
-62.965675
-63.121918
-63.121918
-63.27816
-62.965675
-63.121918
-63.27816
-62.965675
-63.27816
-63.121918
-62.965675
-62.965675
-62.809433
-62.653191
-62.496948
-62.653191
-62.965675
-62.653191
-63.27816
-63.121918
-62.653191
-62.496948
-62.965675
-62.184464
-62.809433
-62.809433
-62.496948
-62.496948
-62.653191
-62.965675
-62.340706
-62.496948
-62.653191
-62.340706
-62.028221
-62.496948
-62.809433
-62.653191
-62.496948
-62.653191
-62.496948
-62.496948
-62.496948
-62.653191
-62.653191
-62.184464
-62.340706
-62.496948
-61.871979
-62.184464
-63.27816
-62.340706
-62.184464
-62.184464
-63.27816
-62.653191
-62.184464
-62.809433
-62.809433
-62.184464
-62.496948
-62.340706
-62.653191
-62.965675
-63.121918
-62.653191
-62.184464
-62.340706
-61.871979
-63.27816
-62.809433
-61.871979
-63.121918
-62.496948
-62.965675
-62.653191
-62.496948
-62.496948
-62.809433
-62.496948
-62.965675
-62.965675
-62.496948
-62.653191
-62.653191
-62.653191
-63.121918
-62.653191
-63.121918
-62.496948
-62.184464
-62.496948
-62.653191
-62.184464
-63.121918
-62.496948
-62.965675
-63.121918
-62.965675
-62.809433
-63.434402
-63.27816
-62.653191
-62.809433
-62.965675
-62.653191
-63.121918
-62.965675
-63.27816
-63.27816
-63.121918
-63.434402
-63.121918
-63.434402
-63.121918
-63.27816
-63.590645
-63.434402
-63.121918
-63.121918
-63.121918
-63.590645
-63.590645
-63.121918
-63.27816
-63.434402
-63.590645
-63.121918
-63.121918
-63.746887
-63.90313
-63.121918
-63.590645
-63.90313
-63.434402
-63.434402
-64.059372
-63.590645
-63.121918
-63.90313
-63.90313
-63.746887
-63.434402
-63.90313
-63.434402
-63.434402
-63.434402
-63.746887
-63.746887
-63.746887
-63.90313
-63.90313
-63.434402
-63.27816
-63.590645
-63.90313
-63.590645
-63.434402
-63.434402
-63.746887
-63.746887
-63.590645
-63.434402
-63.434402
-63.27816
-63.27816
-63.121918
-63.590645
-63.434402
-63.121918
-63.434402
-63.746887
-63.121918
-63.121918
-62.965675
-63.121918
-63.121918
-63.121918
-63.90313
-63.90313
-63.27816
-63.121918
-63.121918
-63.121918
-63.27816
-62.653191
-63.27816
-63.27816
-63.27816
-63.27816
-62.809433
-62.965675
-63.590645
-62.496948
-63.27816
-63.121918
-63.27816
-63.121918
-62.653191
-62.653191
-63.121918
-62.965675
-62.653191
-62.653191
-62.809433
-62.653191
-62.809433
-62.809433
-62.496948
-62.965675
-62.965675
-62.653191
-62.809433
-62.809433
-62.653191
-62.653191
-62.809433
-62.496948
-62.496948
-63.27816
-62.496948
-62.340706
-62.653191
-62.965675
-62.496948
-62.496948
-62.496948
-62.496948
-62.340706
-62.496948
-62.496948
-62.184464
-62.653191
-62.340706
-62.184464
-62.028221
-62.496948
-62.653191
-62.340706
-62.653191
-62.653191
-62.653191
-62.028221
-62.184464
-62.653191
-62.496948
-62.340706
-61.871979
-62.496948
-62.653191
-62.496948
-62.496948
-62.184464
-62.028221
-61.871979
-62.028221
-62.184464
-62.496948
-61.403252
-62.184464
-62.653191
-62.653191
-61.247009
-62.028221
-62.184464
-62.184464
-62.340706
-62.184464
-62.028221
-61.715736
-62.184464
-62.340706
-62.653191
-61.871979
-62.340706
-62.496948
-62.496948
-61.715736
-62.340706
-62.340706
-61.871979
-62.496948
-62.184464
-62.653191
-62.028221
-62.184464
-62.653191
-62.184464
-62.496948
-62.496948
-62.496948
-62.809433
-62.809433
-62.965675
-62.965675
-62.965675
-62.184464
-62.496948
-62.965675
-62.184464
-63.27816
-62.496948
-62.028221
-62.809433
-62.496948
-62.653191
-62.496948
-62.184464
-62.496948
-63.121918
-62.809433
-62.653191
-62.809433
-62.653191
-62.496948
-62.184464
-62.496948
-62.496948
-62.965675
-62.809433
-62.965675
-62.496948
-62.653191
-62.809433
-62.809433
-62.809433
-62.809433
-62.653191
-62.965675
-62.809433
-63.27816
-62.809433
-63.121918
-62.965675
-62.809433
-63.121918
-63.121918
-63.121918
-63.121918
-63.121918
-63.121918
-63.27816
-63.121918
-62.965675
-63.27816
-63.434402
-63.27816
-63.27816
-63.27816
-63.121918
-63.27816
-63.746887
-63.27816
-63.121918
-63.27816
-63.90313
-63.121918
-63.434402
-63.434402
-63.90313
-63.27816
-63.121918
-63.27816
-63.434402
-63.434402
-63.121918
-63.590645
-63.90313
-63.27816
-63.27816
-63.90313
-63.590645
-63.746887
-63.590645
-63.434402
-63.434402
-63.590645
-63.746887
-63.590645
-63.27816
-63.434402
-63.121918
-63.590645
-63.746887
-63.27816
-63.27816
-63.27816
-62.965675
-63.121918
-63.590645
-63.27816
-63.121918
-63.121918
-62.965675
-62.809433
-62.965675
-63.121918
-62.653191
-62.809433
-62.965675
-63.27816
-63.27816
-62.809433
-63.121918
-62.965675
-62.496948
-62.496948
-62.653191
-62.809433
-62.653191
-62.496948
-62.965675
-62.496948
-62.496948
-62.653191
-62.653191
-62.653191
-62.496948
-62.809433
-62.653191
-62.496948
-62.653191
-62.653191
-62.496948
-62.653191
-62.809433
-62.653191
-62.496948
-62.028221
-62.496948
-62.496948
-62.340706
-62.496948
-62.340706
-62.340706
-62.340706
-62.340706
-62.184464
-62.496948
-62.340706
-61.871979
-62.184464
-62.340706
-62.340706
-61.871979
-62.184464
-62.340706
-62.340706
-62.184464
-61.559494
-61.715736
-62.965675
-62.028221
-62.340706
-61.871979
-61.871979
-61.559494
-61.247009
-61.403252
-62.496948
-61.871979
-61.247009
-62.184464
-62.340706
-61.871979
-61.403252
-61.403252
-61.559494
-62.028221
-61.715736
-61.715736
-61.559494
-61.871979
-62.028221
-62.184464
-61.247009
-61.871979
-62.028221
-61.871979
-61.715736
-62.340706
-62.340706
-62.184464
-61.871979
-61.715736
-61.247009
-61.559494
-61.871979
-61.871979
-62.184464
-62.028221
-62.340706
-61.559494
-62.340706
-61.559494
-61.871979
-62.028221
-62.340706
-62.028221
-62.340706
-62.184464
-62.340706
-62.496948
-61.715736
-62.028221
-62.028221
-61.871979
-62.028221
-62.184464
-62.028221
-62.340706
-61.871979
-62.496948
-62.028221
-62.028221
-62.184464
-62.184464
-61.871979
-62.340706
-62.184464
-62.340706
-61.871979
-62.496948
-62.653191
-62.340706
-62.653191
-62.340706
-62.184464
-62.340706
-62.184464
-62.496948
-62.340706
-62.340706
-62.184464
-62.340706
-62.340706
-62.340706
-62.496948
-62.184464
-62.340706
-62.496948
-62.340706
-62.653191
-62.809433
-62.653191
-62.340706
-62.496948
-62.965675
-62.653191
-62.496948
-62.653191
-62.809433
-62.653191
-62.496948
-62.653191
-62.965675
-62.653191
-62.965675
-62.496948
-62.496948
-62.496948
-62.496948
-62.809433
-62.653191
-62.809433
-62.496948
-62.809433
-62.496948
-62.653191
-62.340706
-62.496948
-62.496948
-62.496948
-62.809433
-62.653191
-62.653191
-62.653191
-62.496948
-62.653191
-62.340706
-62.653191
-62.653191
-62.809433
-62.496948
-62.653191
-62.496948
-62.809433
-62.809433
-62.184464
-62.653191
-62.340706
-62.653191
-62.496948
-62.653191
-62.965675
-62.496948
-62.653191
-62.809433
-62.653191
-62.340706
-62.653191
-62.496948
-62.809433
-62.809433
-62.965675
-62.653191
-62.809433
-62.965675
-62.496948
-62.653191
-62.809433
-62.809433
-62.653191
-62.496948
-62.340706
-62.184464
-62.653191
-62.340706
-63.27816
-62.653191
-62.653191
-62.653191
-62.809433
-62.653191
-62.809433
-62.340706
-62.496948
-62.340706
-62.496948
-62.496948
-62.653191
-62.496948
-62.653191
-62.496948
-62.653191
-62.340706
-62.184464
-62.340706
-62.340706
-62.184464
-62.496948
-62.653191
-62.340706
-62.496948
-61.871979
-62.340706
-62.184464
-61.715736
-62.184464
-62.340706
-62.340706
-61.871979
-62.340706
-62.184464
-61.715736
-62.184464
-62.028221
-61.871979
-62.184464
-62.653191
-62.340706
-62.340706
-61.247009
-62.340706
-62.028221
-61.559494
-62.496948
-61.871979
-62.184464
-61.715736
-62.028221
-61.715736
-62.340706
-62.653191
-62.184464
-62.184464
-61.715736
-62.028221
-62.340706
-61.715736
-62.340706
-61.559494
-62.184464
-62.653191
-62.496948
-62.340706
-61.871979
-62.340706
-62.496948
-62.184464
-61.559494
-62.028221
-62.028221
-62.340706
-61.871979
-62.340706
-62.028221
-62.028221
-61.715736
-62.340706
-62.653191
-62.184464
-62.184464
-62.028221
-61.871979
-62.184464
-62.028221
-62.184464
-62.496948
-62.653191
-62.028221
-62.184464
-62.340706
-62.496948
-62.965675
-62.340706
-62.496948
-62.653191
-62.496948
-62.184464
-62.809433
-62.809433
-62.496948
-62.496948
-63.27816
-62.653191
-62.809433
-62.809433
-62.965675
-62.965675
-62.809433
-63.121918
-62.809433
-63.121918
-63.121918
-62.809433
-62.809433
-62.809433
-63.27816
-62.965675
-62.965675
-63.121918
-63.121918
-63.27816
-63.121918
-63.121918
-63.27816
-63.27816
-63.121918
-63.27816
-62.965675
-63.27816
-63.121918
-63.121918
-63.434402
-63.434402
-63.121918
-63.746887
-63.27816
-63.590645
-63.121918
-63.746887
-63.590645
-63.590645
-63.590645
-63.434402
-63.90313
-63.434402
-63.434402
-63.590645
-63.27816
-62.965675
-63.27816
-63.27816
-63.27816
-63.434402
-63.27816
-63.434402
-63.121918
-63.27816
-63.27816
-63.434402
-63.121918
-63.90313
-63.27816
-63.590645
-63.121918
-63.27816
-63.434402
-63.590645
-63.27816
-63.121918
-63.121918
-63.434402
-62.965675
-63.27816
-63.434402
-62.809433
-63.121918
-63.121918
-62.965675
-63.27816
-63.121918
-63.121918
-63.121918
-63.121918
-63.27816
-63.27816
-62.965675
-63.121918
-63.121918
-62.809433
-63.27816
-62.809433
-62.965675
-62.496948
-62.965675
-63.590645
-62.809433
-62.653191
-62.965675
-62.965675
-62.965675
-62.965675
-62.809433
-62.496948
-62.496948
-62.653191
-62.809433
-62.809433
-62.653191
-62.809433
-62.653191
-62.653191
-62.809433
-62.496948
-63.121918
-62.496948
-62.496948
-62.653191
-62.496948
-62.965675
-62.965675
-62.340706
-62.653191
-62.653191
-62.496948
-62.653191
-62.496948
-62.653191
-62.340706
-62.184464
-62.809433
-62.809433
-62.184464
-62.496948
-62.184464
-62.184464
-62.809433
-61.871979
-62.965675
-62.184464
-62.653191
-62.653191
-62.809433
-62.028221
-62.809433
-62.965675
-62.184464
-62.184464
-62.653191
-62.965675
-62.965675
-62.965675
-62.340706
-62.809433
-62.340706
-62.184464
-62.653191
-62.653191
-62.496948
-61.871979
-62.809433
-62.184464
-63.27816
-63.121918
-63.121918
-63.121918
-61.715736
-62.496948
-62.653191
-62.653191
-62.809433
-62.809433
-62.809433
-62.653191
-62.184464
-62.653191
-62.653191
-62.496948
-62.653191
-62.340706
-62.340706
-62.965675
-62.653191
-63.121918
-62.809433
-63.27816
-62.653191
-63.121918
-62.496948
-63.434402
-62.653191
-62.965675
-62.496948
-62.653191
-62.809433
-62.809433
-63.27816
-62.496948
-63.27816
-62.809433
-62.809433
-62.653191
-63.121918
-63.27816
-62.965675
-63.27816
-63.27816
-62.965675
-63.590645
-63.121918
-62.965675
-63.121918
-63.121918
-62.809433
-63.590645
-62.965675
-63.434402
-63.27816
-63.121918
-63.746887
-63.121918
-63.434402
-63.121918
-63.434402
-63.434402
-63.121918
-63.434402
-63.121918
-63.746887
-63.121918
-63.434402
-63.434402
-63.590645
-63.746887
-63.121918
-63.434402
-63.746887
-63.746887
-63.746887
-63.434402
-63.590645
-63.590645
-63.746887
-63.434402
-63.746887
-63.746887
-63.27816
-63.746887
-63.434402
-63.746887
-63.90313
-63.746887
-63.590645
-63.90313
-63.434402
-63.434402
-63.90313
-63.746887
-63.746887
-63.90313
-63.434402
-63.590645
-63.90313
-63.434402
-63.746887
-63.27816
-63.590645
-63.121918
-63.590645
-63.746887
-63.590645
-63.434402
-63.746887
-63.746887
-63.27816
-63.434402
-63.590645
-63.746887
-63.27816
-63.434402
-62.965675
-63.746887
-62.965675
-62.809433
-63.434402
-63.121918
-63.590645
-63.121918
-63.121918
-63.27816
-63.434402
-63.590645
-62.809433
-63.434402
-63.27816
-63.121918
-63.121918
-63.121918
-63.121918
-62.809433
-62.965675
-62.809433
-63.27816
-63.121918
-63.27816
-62.809433
-63.121918
-62.653191
-63.121918
-62.809433
-63.121918
-63.27816
-62.965675
-62.809433
-62.965675
-62.809433
-62.809433
-62.653191
-63.121918
-62.809433
-62.809433
-62.653191
-62.965675
-62.809433
-62.496948
-62.653191
-62.496948
-62.965675
-62.809433
-62.496948
-62.809433
-62.809433
-62.653191
-62.496948
-62.809433
-63.121918
-63.27816
-62.965675
-62.809433
-63.121918
-62.184464
-62.809433
-62.809433
-63.121918
-62.496948
-62.653191
-62.653191
-62.184464
-62.496948
-62.965675
-62.496948
-62.965675
-62.496948
-62.340706
-62.809433
-62.809433
-62.653191
-62.809433
-62.496948
-62.496948
-62.809433
-63.590645
-62.184464
-63.27816
-62.340706
-62.965675
-62.653191
-62.496948
-62.496948
-62.965675
-62.653191
-62.496948
-62.496948
-62.965675
-63.27816
-62.340706
-63.121918
-62.653191
-63.27816
-62.653191
-62.496948
-62.496948
-63.121918
-62.653191
-62.653191
-63.27816
-63.27816
-63.121918
-63.27816
-62.965675
-62.965675
-62.496948
-63.121918
-63.27816
-62.496948
-63.121918
-63.121918
-63.121918
-63.27816
-63.121918
-63.121918
-63.27816
-63.121918
-62.809433
-63.27816
-62.809433
-63.27816
-63.27816
-63.121918
-62.965675
-63.121918
-62.653191
-62.965675
-63.27816
-63.121918
-62.965675
-63.121918
-62.965675
-63.27816
-62.965675
-62.965675
-63.121918
-62.965675
-63.121918
-62.809433
-62.965675
-63.434402
-63.27816
-63.590645
-63.121918
-63.121918
-63.121918
-62.965675
-62.965675
-63.434402
-63.27816
-63.121918
-63.27816
-63.121918
-63.27816
-63.121918
-63.121918
-63.27816
-63.590645
-63.27816
-63.90313
-63.746887
-63.27816
-63.590645
-63.27816
-63.27816
-63.434402
-63.590645
-63.27816
-63.121918
-63.27816
-63.121918
-63.434402
-63.27816
-63.121918
-63.434402
-63.27816
-63.27816
-63.121918
-63.590645
-63.746887
-63.590645
-63.434402
-63.121918
-63.121918
-63.121918
-63.27816
-63.121918
-62.809433
-63.27816
-62.965675
-63.121918
-63.121918
-63.121918
-63.27816
-62.965675
-63.27816
-62.809433
-63.590645
-62.809433
-62.809433
-63.121918
-62.965675
-63.27816
-62.653191
-62.965675
-62.809433
-63.27816
-62.965675
-62.965675
-62.965675
-63.121918
-62.809433
-62.653191
-62.965675
-62.965675
-62.809433
-62.965675
-62.809433
-62.809433
-62.965675
-62.965675
-62.965675
-62.809433
-62.653191
-62.653191
-62.965675
-63.27816
-62.496948
-62.496948
-63.27816
-62.184464
-62.496948
-62.496948
-62.184464
-62.496948
-62.340706
-62.653191
-62.184464
-62.653191
-62.653191
-62.028221
-61.871979
-62.184464
-61.871979
-62.340706
-61.715736
-62.028221
-61.715736
-61.559494
-62.028221
-62.184464
-61.871979
-62.028221
-61.871979
-61.715736
-61.247009
-61.871979
-61.559494
-61.871979
-61.559494
-61.403252
-61.871979
-62.496948
-61.559494
-61.715736
-61.871979
-62.184464
-62.340706
-62.028221
-61.247009
-61.871979
-61.871979
-62.184464
-62.184464
-62.028221
-62.028221
-61.559494
-62.028221
-62.028221
-61.403252
-61.871979
-62.184464
-62.184464
-62.028221
-62.496948
-62.184464
-62.184464
-61.559494
-62.653191
-61.871979
-62.028221
-61.715736
-62.340706
-61.871979
-62.028221
-62.340706
-62.028221
-61.871979
-62.340706
-62.028221
-62.496948
-62.028221
-62.028221
-61.871979
-62.496948
-62.184464
-62.340706
-62.496948
-62.340706
-62.496948
-62.496948
-62.809433
-62.340706
-62.653191
-62.340706
-62.340706
-62.965675
-62.340706
-62.809433
-62.496948
-62.496948
-62.184464
-62.496948
-62.653191
-62.496948
-62.653191
-62.809433
-62.496948
-62.809433
-62.496948
-62.653191
-62.653191
-62.496948
-62.809433
-62.809433
-62.809433
-62.965675
-62.965675
-62.965675
-62.965675
-62.965675
-63.121918
-62.653191
-62.809433
-63.27816
-63.121918
-62.653191
-63.27816
-62.653191
-62.965675
-63.121918
-63.121918
-63.27816
-63.121918
-63.121918
-63.27816
-62.809433
-63.590645
-63.121918
-63.590645
-63.590645
-63.121918
-63.121918
-62.809433
-63.121918
-63.27816
-62.809433
-63.590645
-63.121918
-63.27816
-63.121918
-63.27816
-63.121918
-63.121918
-62.965675
-63.27816
-63.121918
-62.965675
-63.434402
-63.121918
-63.121918
-63.121918
-63.27816
-63.27816
-63.121918
-62.809433
-62.965675
-63.27816
-63.121918
-63.121918
-62.653191
-63.121918
-63.27816
-63.121918
-62.965675
-63.90313
-63.27816
-63.121918
-63.27816
-63.121918
-63.746887
-62.653191
-63.27816
-62.496948
-63.27816
-62.809433
-62.965675
-63.121918
-62.965675
-63.121918
-63.121918
-63.434402
-62.809433
-62.965675
-63.121918
-62.809433
-63.121918
-62.809433
-62.965675
-63.121918
-62.965675
-63.590645
-62.965675
-62.809433
-62.965675
-62.496948
-63.121918
-62.653191
-62.653191
-63.121918
-62.809433
-62.653191
-62.496948
-62.809433
-62.653191
-62.496948
-62.653191
-62.653191
-62.653191
-62.653191
-62.653191
-62.340706
-62.653191
-62.340706
-62.340706
-62.340706
-62.184464
-62.496948
-62.028221
-61.871979
-62.496948
-62.340706
-62.340706
-62.653191
-62.496948
-62.496948
-61.715736
-62.340706
-62.340706
-62.496948
-62.340706
-62.496948
-62.653191
-62.184464
-61.871979
-62.340706
-62.028221
-61.715736
-62.653191
-62.496948
-62.184464
-62.653191
-62.028221
-62.184464
-62.496948
-62.340706
-62.965675
-62.184464
-61.871979
-62.496948
-62.809433
-62.028221
-62.496948
-62.184464
-61.559494
-61.871979
-61.871979
-62.496948
-62.340706
-62.653191
-62.496948
-62.184464
-62.496948
-62.809433
-62.496948
-62.028221
-62.496948
-62.184464
-62.653191
-62.340706
-62.184464
-62.965675
-62.496948
-62.496948
-62.184464
-62.184464
-62.496948
-62.965675
-62.184464
-62.653191
-62.340706
-62.496948
-62.653191
-62.809433
-62.653191
-62.496948
-62.653191
-62.653191
-62.184464
-62.653191
-62.965675
-62.340706
-62.809433
-62.496948
-62.653191
-63.27816
-62.653191
-62.653191
-63.121918
-62.809433
-62.965675
-62.340706
-62.809433
-62.653191
-62.653191
-62.965675
-62.965675
-63.121918
-63.121918
-62.965675
-63.27816
-63.121918
-63.27816
-63.27816
-62.653191
-63.121918
-63.121918
-63.590645
-63.121918
-63.27816
-62.809433
-62.965675
-63.121918
-62.965675
-63.590645
-62.809433
-63.27816
-63.434402
-63.434402
-63.590645
-63.434402
-63.434402
-63.434402
-63.27816
-63.121918
-63.434402
-63.434402
-63.121918
-63.90313
-63.27816
-63.121918
-63.121918
-63.27816
-63.27816
-63.590645
-63.434402
-62.809433
-63.434402
-63.121918
-63.590645
-63.590645
-63.121918
-63.590645
-63.27816
-63.434402
-63.746887
-63.590645
-63.121918
-63.121918
-63.27816
-63.434402
-63.27816
-63.121918
-63.746887
-63.590645
-63.27816
-63.590645
-63.590645
-63.121918
-63.90313
-63.27816
-63.90313
-63.590645
-63.590645
-63.434402
-63.121918
-63.27816
-63.27816
-63.434402
-63.27816
-63.590645
-63.590645
-63.590645
-63.434402
-63.27816
-63.27816
-63.121918
-63.434402
-63.121918
-63.121918
-63.434402
-63.121918
-62.965675
-63.121918
-63.121918
-63.27816
-63.434402
-63.121918
-62.965675
-62.965675
-62.809433
-62.809433
-62.653191
-63.27816
-62.653191
-62.965675
-62.965675
-63.27816
-62.965675
-62.809433
-62.653191
-63.121918
-62.653191
-62.496948
-62.496948
-62.809433
-62.809433
-63.27816
-62.653191
-62.965675
-62.653191
-62.653191
-62.653191
-62.809433
-62.809433
-62.340706
-62.028221
-62.340706
-63.121918
-62.653191
-62.653191
-62.184464
-62.184464
-62.809433
-62.653191
-61.871979
-62.340706
-63.27816
-62.184464
-62.028221
-63.27816
-62.653191
-62.809433
-62.653191
-62.184464
-62.184464
-62.496948
-62.496948
-63.27816
-62.809433
-62.028221
-62.653191
-63.121918
-62.340706
-62.653191
-62.496948
-62.809433
-62.809433
-62.809433
-63.27816
-62.184464
-63.590645
-63.121918
-62.965675
-62.496948
-62.496948
-62.809433
-62.965675
-62.496948
-63.590645
-62.653191
-63.121918
-63.121918
-62.809433
-63.27816
-63.121918
-63.434402
-63.121918
-63.121918
-63.121918
-62.809433
-63.27816
-63.746887
-63.590645
-63.27816
-63.27816
-63.434402
-63.27816
-63.27816
-63.590645
-63.590645
-63.90313
-63.746887
-63.590645
-63.434402
-63.590645
-63.90313
-63.590645
-63.746887
-63.90313
-63.590645
-63.90313
-63.90313
-63.746887
-63.90313
-63.590645
-63.434402
-63.434402
-63.27816
-63.90313
-63.746887
-63.590645
-64.059372
-63.746887
-63.90313
-63.746887
-63.90313
-64.059372
-63.90313
-63.590645
-63.90313
-63.746887
-64.059372
-63.90313
-63.746887
-63.746887
-63.746887
-63.90313
-64.215614
-63.746887
-63.90313
-64.528099
-63.746887
-63.746887
-63.90313
-63.90313
-63.90313
-63.90313
-63.90313
-63.590645
-63.90313
-64.059372
-63.90313
-64.059372
-64.059372
-64.215614
-63.746887
-63.90313
-64.059372
-63.90313
-64.059372
-64.215614
-63.590645
-63.90313
-63.90313
-63.90313
-63.746887
-63.746887
-63.90313
-64.371857
-64.059372
-63.746887
-63.746887
-63.590645
-63.90313
-63.90313
-64.059372
-64.215614
-64.059372
-63.90313
-63.90313
-63.90313
-63.746887
-63.90313
-63.746887
-63.746887
-64.059372
-63.434402
-63.746887
-63.434402
-63.434402
-63.90313
-63.746887
-63.121918
-63.746887
-63.590645
-63.90313
-63.434402
-63.434402
-63.434402
-63.746887
-63.90313
-64.059372
-63.746887
-63.90313
-63.434402
-63.590645
-63.746887
-62.809433
-63.90313
-63.434402
-63.121918
-63.590645
-63.434402
-63.590645
-63.121918
-63.434402
-63.434402
-63.121918
-63.434402
-63.27816
-63.121918
-63.434402
-63.121918
-62.809433
-63.27816
-63.121918
-63.121918
-63.121918
-63.27816
-63.434402
-63.590645
-62.496948
-63.434402
-63.27816
-63.121918
-63.746887
-63.434402
-62.809433
-63.121918
-62.653191
-62.340706
-64.059372
-62.965675
-63.27816
-62.809433
-62.340706
-62.653191
-63.590645
-62.496948
-63.121918
-63.27816
-62.965675
-62.496948
-62.809433
-63.121918
-63.121918
-63.434402
-63.434402
-63.27816
-62.653191
-62.496948
-63.121918
-63.121918
-63.121918
-63.121918
-63.746887
-62.496948
-63.27816
-63.434402
-63.590645
-63.27816
-62.496948
-63.590645
-62.809433
-63.27816
-63.434402
-63.746887
-62.965675
-62.965675
-63.434402
-63.121918
-63.27816
-63.434402
-63.121918
-63.121918
-63.121918
-63.27816
-63.121918
-63.590645
-62.965675
-63.590645
-63.121918
-63.434402
-63.434402
-63.746887
-63.434402
-63.27816
-63.27816
-63.121918
-63.590645
-63.27816
-63.590645
-63.27816
-63.434402
-63.90313
-63.27816
-62.809433
-64.059372
-63.27816
-63.27816
-63.27816
-63.27816
-63.590645
-63.90313
-63.27816
-63.121918
-63.434402
-63.434402
-63.590645
-62.965675
-63.121918
-63.121918
-63.590645
-63.434402
-63.590645
-63.590645
-63.746887
-63.121918
-63.90313
-63.590645
-63.590645
-63.746887
-63.590645
-63.746887
-63.590645
-63.590645
-63.590645
-63.434402
-63.90313
-63.90313
-63.746887
-63.90313
-63.746887
-63.746887
-63.746887
-63.746887
-63.90313
-63.590645
-63.746887
-64.371857
-64.059372
-64.059372
-63.746887
-63.590645
-63.90313
-63.90313
-63.90313
-63.90313
-64.215614
-63.90313
-63.590645
-63.590645
-64.059372
-64.215614
-64.215614
-64.528099
-64.215614
-63.746887
-64.059372
-64.371857
-63.90313
-64.059372
-63.90313
-63.90313
-64.059372
-64.215614
-63.746887
-63.746887
-64.059372
-63.590645
-64.059372
-63.90313
-64.059372
-64.059372
-64.371857
-63.90313
-64.215614
-63.90313
-63.434402
-64.215614
-63.746887
-64.528099
-64.215614
-64.059372
-64.059372
-64.215614
-64.215614
-63.90313
-64.215614
-63.90313
-64.059372
-63.590645
-63.90313
-63.90313
-64.215614
-64.371857
-64.059372
-63.90313
-63.90313
-63.90313
-64.059372
-64.059372
-63.590645
-63.590645
-63.434402
-64.059372
-63.746887
-63.590645
-63.746887
-63.746887
-63.746887
-63.434402
-63.90313
-63.590645
-63.90313
-63.590645
-63.746887
-63.590645
-63.434402
-63.590645
-63.746887
-63.746887
-63.90313
-63.434402
-63.590645
-63.90313
-63.434402
-63.27816
-63.121918
-63.746887
-63.746887
-63.590645
-63.121918
-63.90313
-63.746887
-63.90313
-62.809433
-62.496948
-63.121918
-64.215614
-63.121918
-63.121918
-63.90313
-63.90313
-63.746887
-62.809433
-63.121918
-63.746887
-63.590645
-63.27816
-63.434402
-63.121918
-63.121918
-63.90313
-64.371857
-63.90313
-63.90313
-64.059372
-63.590645
-64.215614
-63.590645
-63.746887
-64.059372
-64.215614
-63.590645
-64.215614
-64.059372
-63.434402
-63.90313
-64.059372
-63.27816
-63.590645
-63.746887
-63.90313
-63.590645
-63.746887
-63.746887
-63.90313
-64.059372
-64.528099
-64.684341
-63.90313
-64.215614
-64.215614
-63.746887
-64.059372
-64.059372
-63.90313
-63.746887
-64.371857
-64.528099
-63.90313
-64.215614
-64.215614
-64.371857
-64.371857
-64.371857
-64.528099
-64.528099
-64.528099
-64.528099
-64.215614
-64.840584
-64.371857
-64.684341
-64.684341
-64.840584
-64.996826
-64.371857
-64.528099
-64.840584
-64.684341
-64.996826
-64.996826
-64.840584
-64.840584
-64.371857
-65.153069
-64.840584
-64.528099
-64.996826
-64.996826
-65.465553
-64.840584
-65.153069
-65.153069
-64.996826
-64.840584
-65.465553
-64.996826
-64.996826
-65.465553
-64.840584
-65.465553
-65.309311
-65.465553
-65.309311
-64.996826
-65.309311
-65.153069
-65.465553
-65.309311
-65.621796
-65.309311
-65.309311
-65.309311
-65.778038
-65.465553
-65.309311
-65.309311
-65.309311
-65.621796
-65.778038
-65.309311
-65.153069
-65.309311
-65.465553
-65.621796
-65.465553
-65.778038
-65.621796
-65.465553
-65.621796
-65.621796
-65.153069
-65.465553
-65.465553
-65.621796
-65.309311
-65.153069
-65.621796
-65.309311
-65.309311
-65.465553
-65.309311
-65.309311
-65.309311
-65.309311
-65.778038
-65.778038
-65.778038
-65.465553
-65.309311
-65.778038
-65.153069
-65.621796
-65.309311
-65.93428
-65.778038
-65.621796
-65.621796
-65.621796
-65.465553
-65.309311
-65.621796
-65.621796
-65.309311
-65.621796
-65.153069
-65.778038
-65.309311
-65.465553
-65.309311
-65.309311
-65.153069
-65.153069
-65.309311
-65.309311
-65.621796
-65.309311
-65.153069
-65.153069
-65.621796
-65.465553
-64.996826
-65.621796
-65.153069
-65.309311
-64.996826
-65.309311
-65.153069
-65.309311
-65.309311
-65.465553
-64.996826
-64.996826
-65.465553
-64.996826
-65.153069
-65.778038
-64.996826
-65.153069
-64.684341
-64.996826
-65.621796
-65.309311
-65.621796
-65.465553
-65.621796
-64.528099
-65.465553
-66.090523
-65.309311
-64.996826
-65.621796
-65.621796
-64.996826
-64.684341
-65.153069
-65.778038
-65.93428
-65.465553
-65.621796
-65.309311
-64.840584
-64.840584
-65.621796
-65.778038
-64.996826
-65.465553
-65.309311
-65.465553
-64.996826
-65.778038
-65.621796
-65.153069
-65.309311
-65.153069
-66.090523
-64.996826
-65.778038
-64.996826
-65.778038
-65.153069
-65.465553
-64.996826
-65.621796
-65.309311
-65.465553
-66.090523
-65.153069
-65.465553
-65.621796
-65.309311
-65.309311
-65.621796
-65.309311
-65.153069
-65.621796
-65.153069
-65.778038
-65.465553
-65.309311
-65.621796
-65.621796
-65.465553
-65.778038
-65.621796
-65.778038
-65.621796
-65.309311
-65.778038
-65.778038
-65.621796
-65.778038
-65.621796
-65.778038
-65.465553
-65.93428
-65.778038
-65.621796
-65.621796
-65.621796
-65.621796
-65.309311
-65.465553
-65.465553
-65.778038
-65.778038
-65.93428
-65.778038
-65.778038
-65.778038
-65.621796
-66.403008
-66.090523
-65.621796
-66.090523
-65.93428
-65.465553
-65.621796
-65.778038
-65.621796
-66.403008
-65.621796
-66.090523
-65.621796
-65.93428
-65.621796
-65.778038
-65.621796
-65.621796
-66.246765
-65.778038
-65.621796
-65.621796
-65.621796
-65.621796
-65.778038
-65.778038
-65.778038
-65.93428
-65.93428
-66.090523
-65.621796
-65.621796
-65.621796
-65.778038
-65.93428
-65.621796
-65.778038
-66.090523
-65.93428
-65.621796
-65.621796
-65.465553
-65.309311
-65.93428
-65.153069
-65.93428
-65.778038
-65.621796
-65.778038
-65.93428
-65.778038
-65.621796
-65.621796
-65.309311
-65.153069
-64.996826
-65.153069
-65.621796
-65.153069
-65.621796
-64.996826
-65.309311
-65.153069
-65.465553
-65.309311
-65.309311
-65.309311
-65.153069
-64.996826
-65.153069
-65.153069
-64.996826
-65.465553
-65.153069
-65.153069
-64.996826
-64.840584
-64.840584
-64.996826
-65.153069
-64.840584
-64.996826
-64.840584
-64.840584
-64.840584
-64.996826
-64.528099
-64.684341
-64.684341
-64.684341
-64.684341
-64.684341
-64.684341
-64.996826
-64.840584
-64.840584
-64.840584
-64.840584
-64.371857
-64.528099
-64.528099
-64.840584
-64.684341
-64.528099
-64.215614
-64.371857
-64.371857
-64.684341
-64.684341
-64.371857
-64.528099
-65.153069
-64.528099
-64.684341
-64.684341
-63.90313
-64.840584
-64.528099
-64.215614
-64.840584
-64.684341
-63.90313
-64.684341
-64.996826
-63.90313
-64.371857
-64.059372
-64.684341
-65.153069
-64.996826
-64.528099
-64.371857
-64.528099
-63.90313
-63.746887
-64.528099
-64.684341
-63.746887
-64.684341
-64.059372
-64.684341
-64.371857
-64.215614
-64.528099
-64.840584
-63.590645
-64.996826
-65.153069
-64.215614
-63.90313
-64.371857
-64.996826
-64.059372
-64.371857
-64.684341
-64.684341
-64.840584
-64.371857
-64.840584
-64.684341
-64.528099
-64.528099
-64.840584
-64.684341
-64.840584
-64.840584
-64.528099
-64.371857
-64.684341
-64.840584
-64.528099
-64.996826
-64.528099
-64.528099
-64.371857
-64.684341
-64.528099
-64.371857
-64.528099
-65.153069
-64.840584
-64.371857
-64.840584
-64.840584
-64.840584
-64.840584
-64.371857
-64.840584
-64.996826
-64.840584
-64.371857
-64.996826
-64.996826
-64.840584
-64.684341
-64.996826
-64.840584
-64.840584
-64.996826
-64.996826
-64.996826
-64.684341
-64.840584
-64.996826
-64.840584
-64.840584
-64.996826
-64.840584
-64.840584
-64.684341
-64.996826
-65.153069
-65.153069
-64.684341
-64.684341
-64.840584
-64.684341
-65.309311
-65.153069
-64.840584
-65.153069
-64.996826
-64.996826
-64.996826
-64.996826
-64.684341
-64.840584
-64.996826
-65.153069
-64.996826
-64.684341
-64.996826
-64.996826
-65.153069
-64.684341
-64.840584
-64.684341
-65.153069
-65.153069
-64.840584
-64.684341
-64.996826
-64.684341
-64.840584
-65.153069
-64.840584
-64.840584
-64.528099
-64.684341
-64.996826
-64.996826
-64.371857
-65.153069
-64.840584
-64.996826
-64.996826
-64.371857
-64.684341
-64.684341
-64.996826
-64.996826
-64.528099
-64.996826
-64.840584
-64.840584
-64.840584
-64.840584
-64.684341
-64.996826
-64.684341
-64.684341
-64.528099
-64.684341
-64.996826
-64.528099
-64.684341
-64.684341
-64.371857
-64.684341
-64.684341
-64.528099
-64.840584
-64.371857
-64.840584
-64.371857
-64.528099
-64.684341
-64.371857
-64.528099
-64.215614
-64.215614
-64.371857
-64.528099
-64.528099
-64.371857
-64.371857
-64.371857
-64.371857
-63.90313
-64.528099
-64.215614
-63.90313
-64.059372
-64.215614
-64.371857
-63.90313
-64.215614
-63.590645
-64.528099
-64.215614
-64.059372
-63.590645
-64.059372
-64.528099
-63.746887
-63.90313
-63.746887
-63.746887
-63.90313
-63.90313
-63.434402
-63.27816
-64.059372
-63.90313
-63.121918
-64.371857
-63.90313
-63.590645
-63.121918
-63.121918
-63.746887
-64.059372
-63.90313
-63.90313
-63.90313
-63.121918
-63.746887
-63.434402
-63.746887
-63.434402
-63.90313
-63.590645
-63.590645
-63.27816
-62.965675
-62.809433
-63.121918
-64.528099
-63.746887
-63.121918
-63.90313
-63.90313
-63.90313
-63.90313
-63.590645
-63.590645
-63.434402
-63.590645
-63.434402
-63.434402
-63.90313
-63.746887
-63.90313
-63.90313
-63.90313
-63.746887
-63.590645
-63.434402
-63.746887
-63.434402
-63.121918
-63.434402
-63.434402
-63.590645
-63.746887
-63.590645
-63.590645
-63.590645
-63.121918
-63.434402
-63.434402
-63.590645
-63.590645
-63.434402
-63.746887
-63.121918
-63.434402
-63.590645
-63.27816
-63.27816
-63.590645
-63.434402
-63.434402
-63.590645
-63.27816
-63.590645
-63.121918
-63.27816
-63.90313
-63.27816
-63.746887
-63.27816
-63.590645
-63.434402
-62.965675
-63.590645
-63.590645
-63.27816
-63.27816
-63.27816
-62.965675
-63.590645
-63.121918
-63.27816
-63.434402
-63.434402
-63.27816
-63.590645
-63.434402
-62.809433
-63.27816
-63.434402
-63.121918
-63.590645
-63.121918
-63.121918
-63.590645
-62.809433
-62.965675
-63.27816
-63.27816
-63.27816
-63.27816
-63.121918
-63.27816
-63.121918
-63.121918
-63.121918
-63.27816
-63.27816
-63.121918
-63.434402
-63.434402
-63.121918
-63.27816
-62.965675
-63.121918
-63.121918
-62.809433
-62.809433
-63.121918
-62.809433
-62.809433
-63.590645
-63.121918
-62.965675
-63.121918
-62.496948
-62.653191
-63.121918
-62.809433
-63.121918
-63.27816
-62.809433
-62.809433
-62.496948
-63.27816
-62.496948
-62.965675
-62.965675
-62.653191
-62.965675
-62.809433
-62.496948
-62.809433
-62.653191
-62.809433
-62.653191
-62.653191
-62.653191
-62.809433
-62.653191
-62.496948
-62.965675
-62.496948
-62.809433
-62.496948
-62.496948
-62.653191
-62.496948
-62.965675
-62.809433
-62.653191
-62.340706
-62.340706
-62.496948
-62.653191
-62.965675
-62.653191
-62.184464
-62.653191
-62.965675
-62.809433
-62.653191
-62.809433
-62.496948
-62.809433
-62.496948
-62.496948
-62.496948
-62.809433
-62.496948
-63.121918
-62.496948
-62.809433
-62.496948
-62.809433
-62.809433
-62.965675
-62.653191
-62.496948
-62.653191
-62.809433
-62.809433
-62.496948
-62.184464
-62.965675
-62.809433
-62.340706
-62.340706
-62.965675
-62.965675
-62.809433
-62.653191
-62.496948
-62.496948
-63.27816
-62.809433
-63.121918
-62.496948
-62.340706
-63.121918
-62.653191
-62.809433
-62.809433
-63.27816
-62.809433
-62.496948
-62.496948
-63.590645
-62.184464
-62.653191
-62.340706
-62.184464
-62.496948
-62.653191
-63.121918
-62.184464
-62.809433
-63.121918
-62.965675
-63.434402
-63.121918
-62.496948
-62.653191
-63.121918
-62.965675
-63.434402
-62.809433
-62.809433
-62.809433
-62.965675
-63.27816
-63.121918
-63.27816
-63.27816
-63.27816
-63.27816
-63.434402
-62.965675
-62.809433
-63.121918
-63.121918
-63.121918
-63.121918
-63.590645
-63.121918
-63.746887
-63.434402
-63.746887
-63.90313
-63.590645
-63.90313
-63.434402
-63.590645
-63.434402
-63.746887
-63.746887
-63.590645
-63.590645
-63.90313
-63.90313
-63.746887
-63.746887
-63.590645
-63.746887
-63.90313
-63.746887
-64.059372
-64.371857
-64.215614
-63.746887
-63.746887
-64.059372
-64.371857
-64.215614
-63.90313
-64.215614
-63.90313
-63.590645
-64.059372
-64.215614
-64.059372
-64.371857
-64.059372
-64.528099
-64.215614
-64.215614
-64.059372
-64.215614
-64.371857
-64.528099
-64.528099
-64.215614
-64.371857
-64.371857
-64.215614
-64.059372
-64.371857
-64.371857
-64.059372
-64.371857
-64.528099
-64.528099
-64.215614
-63.90313
-64.215614
-63.90313
-64.528099
-64.528099
-63.90313
-64.059372
-64.059372
-63.90313
-64.371857
-64.371857
-64.059372
-64.215614
-64.059372
-63.90313
-64.059372
-63.746887
-64.059372
-64.059372
-64.215614
-64.215614
-64.215614
-64.059372
-63.746887
-63.90313
-63.90313
-63.746887
-64.215614
-64.215614
-64.371857
-64.059372
-63.90313
-63.90313
-64.059372
-63.746887
-63.746887
-64.215614
-63.434402
-64.059372
-63.590645
-63.90313
-63.590645
-63.746887
-63.90313
-63.434402
-63.90313
-63.90313
-63.434402
-63.590645
-63.746887
-63.434402
-63.746887
-63.746887
-63.590645
-63.90313
-63.434402
-63.746887
-63.90313
-63.434402
-63.746887
-63.590645
-63.590645
-63.590645
-63.434402
-63.121918
-63.434402
-63.746887
-63.90313
-62.965675
-63.434402
-63.90313
-63.90313
-63.434402
-62.965675
-63.590645
-63.434402
-63.590645
-62.809433
-63.746887
-62.965675
-63.434402
-63.590645
-63.590645
-62.496948
-63.434402
-63.590645
-63.90313
-62.965675
-63.590645
-63.90313
-63.90313
-63.90313
-63.90313
-64.059372
-63.590645
-63.121918
-63.434402
-63.746887
-64.059372
-63.121918
-63.90313
-63.590645
-63.590645
-63.434402
-63.121918
-63.27816
-63.590645
-63.746887
-63.746887
-64.059372
-63.121918
-64.215614
-63.27816
-63.590645
-63.90313
-63.590645
-64.059372
-63.27816
-63.746887
-63.590645
-64.059372
-63.27816
-63.590645
-63.90313
-63.434402
-63.434402
-63.746887
-64.059372
-64.215614
-63.746887
-63.746887
-64.059372
-63.90313
-64.215614
-64.059372
-63.746887
-64.215614
-64.215614
-64.059372
-64.371857
-64.059372
-64.215614
-64.371857
-64.059372
-64.371857
-64.215614
-64.371857
-64.215614
-64.215614
-64.215614
-64.215614
-64.371857
-64.371857
-64.528099
-64.215614
-64.371857
-64.528099
-64.371857
-64.684341
-64.215614
-64.528099
-64.528099
-63.746887
-64.528099
-64.684341
-64.840584
-64.059372
-64.528099
-64.528099
-64.528099
-64.528099
-64.528099
-64.215614
-64.371857
-64.840584
-64.215614
-64.059372
-64.684341
-64.528099
-64.371857
-64.528099
-64.371857
-64.528099
-64.840584
-64.215614
-64.371857
-64.371857
-64.215614
-63.746887
-64.528099
-64.371857
-64.215614
-64.528099
-64.528099
-64.684341
-64.215614
-64.215614
-64.528099
-64.528099
-64.528099
-64.684341
-64.684341
-64.371857
-64.840584
-64.215614
-64.215614
-64.059372
-64.215614
-64.371857
-64.215614
-64.215614
-64.215614
-64.371857
-64.371857
-64.371857
-63.90313
-64.059372
-64.215614
-64.528099
-64.528099
-64.059372
-64.528099
-64.059372
-63.90313
-64.059372
-63.746887
-64.215614
-63.746887
-64.215614
-63.746887
-64.059372
-64.059372
-63.90313
-63.90313
-63.90313
-64.528099
-64.059372
-64.215614
-63.746887
-64.215614
-63.90313
-63.590645
-63.434402
-63.746887
-63.90313
-63.90313
-63.746887
-63.590645
-63.746887
-63.746887
-63.746887
-63.590645
-63.434402
-63.590645
-63.590645
-63.27816
-63.27816
-63.434402
-63.590645
-63.746887
-63.27816
-63.590645
-63.27816
-63.121918
-62.965675
-63.434402
-63.121918
-63.121918
-62.809433
-62.809433
-62.965675
-62.965675
-62.965675
-62.653191
-62.496948
-62.809433
-62.809433
-62.184464
-62.965675
-62.184464
-62.653191
-62.184464
-62.340706
-61.871979
-62.653191
-62.496948
-62.184464
-62.340706
-62.340706
-62.184464
-62.028221
-61.871979
-62.028221
-62.496948
-62.340706
-62.340706
-61.871979
-61.715736
-62.496948
-62.496948
-62.340706
-62.028221
-62.653191
-62.028221
-62.028221
-62.028221
-61.247009
-61.715736
-61.715736
-62.496948
-61.403252
-62.340706
-62.340706
-62.496948
-62.028221
-62.653191
-62.496948
-62.184464
-62.496948
-62.496948
-62.184464
-62.028221
-62.028221
-62.340706
-62.184464
-62.340706
-61.715736
-62.965675
-62.340706
-62.653191
-62.653191
-62.184464
-63.121918
-62.340706
-62.653191
-62.496948
-62.184464
-62.340706
-62.496948
-62.496948
-62.496948
-62.496948
-62.653191
-62.340706
-62.653191
-62.184464
-62.965675
-62.496948
-62.496948
-62.965675
-62.496948
-62.809433
-62.653191
-62.496948
-62.496948
-62.653191
-62.809433
-62.496948
-62.809433
-62.809433
-62.653191
-62.496948
-63.121918
-62.340706
-62.809433
-62.809433
-62.653191
-63.121918
-62.965675
-62.965675
-62.965675
-62.809433
-62.965675
-63.27816
-62.653191
-63.121918
-62.965675
-62.809433
-63.121918
-62.809433
-62.496948
-62.809433
-63.27816
-62.965675
-63.121918
-63.434402
-63.121918
-62.809433
-63.434402
-63.121918
-63.27816
-63.434402
-63.90313
-63.27816
-63.434402
-63.121918
-63.590645
-63.27816
-63.121918
-63.590645
-63.121918
-63.27816
-62.809433
-62.965675
-62.809433
-63.121918
-63.27816
-63.590645
-63.27816
-63.27816
-63.27816
-62.965675
-62.653191
-62.809433
-63.121918
-63.121918
-63.27816
-63.121918
-63.121918
-62.809433
-63.121918
-62.653191
-62.965675
-63.121918
-62.653191
-62.965675
-63.27816
-63.121918
-62.809433
-63.121918
-63.121918
-62.965675
-62.965675
-62.653191
-62.809433
-63.27816
-62.653191
-63.27816
-62.496948
-63.121918
-62.809433
-62.653191
-62.809433
-62.809433
-62.809433
-62.496948
-62.496948
-62.653191
-62.653191
-62.496948
-62.653191
-62.653191
-62.496948
-62.340706
-62.496948
-62.809433
-62.340706
-62.653191
-62.340706
-62.340706
-62.340706
-62.184464
-62.496948
-62.809433
-62.496948
-62.340706
-62.496948
-62.184464
-62.653191
-62.340706
-62.340706
-62.496948
-62.028221
-62.496948
-62.028221
-62.340706
-62.496948
-62.184464
-62.028221
-62.184464
-62.028221
-62.653191
-62.653191
-61.871979
-62.496948
-62.653191
-61.871979
-62.028221
-62.653191
-61.871979
-61.559494
-62.653191
-62.340706
-62.028221
-62.184464
-61.871979
-61.715736
-61.715736
-61.871979
-62.340706
-62.653191
-62.653191
-62.184464
-61.559494
-62.653191
-61.715736
-62.653191
-61.403252
-62.184464
-62.496948
-62.028221
-62.028221
-62.809433
-62.340706
-62.496948
-62.496948
-62.184464
-62.965675
-62.340706
-62.340706
-62.653191
-62.340706
-62.184464
-62.496948
-62.184464
-62.184464
-62.809433
-62.340706
-62.653191
-62.653191
-62.496948
-62.496948
-62.653191
-62.653191
-62.496948
-63.121918
-62.496948
-62.028221
-62.496948
-62.340706
-62.809433
-62.496948
-62.809433
-62.809433
-62.496948
-62.496948
-62.653191
-62.653191
-62.965675
-62.653191
-62.965675
-62.496948
-62.965675
-62.809433
-63.121918
-62.809433
-62.965675
-62.809433
-62.809433
-62.496948
-63.121918
-62.809433
-62.965675
-63.121918
-62.809433
-63.27816
-63.121918
-62.965675
-62.965675
-63.27816
-63.27816
-63.121918
-63.27816
-62.965675
-63.434402
-63.121918
-63.434402
-63.121918
-63.121918
-63.121918
-63.121918
-63.121918
-63.121918
-63.27816
-63.121918
-62.809433
-63.121918
-63.121918
-62.965675
-63.121918
-62.809433
-62.965675
-63.121918
-62.965675
-62.965675
-62.809433
-62.653191
-62.809433
-63.121918
-62.965675
-63.434402
-62.809433
-63.27816
-62.809433
-63.121918
-63.27816
-62.653191
-62.809433
-62.809433
-62.965675
-62.965675
-62.965675
-62.809433
-63.27816
-63.27816
-62.809433
-62.809433
-63.27816
-62.496948
-63.121918
-62.809433
-63.27816
-62.653191
-62.653191
-62.965675
-62.496948
-63.27816
-62.653191
-62.653191
-63.121918
-62.965675
-62.496948
-62.496948
-62.809433
-62.340706
-62.496948
-62.653191
-62.340706
-62.496948
-62.340706
-62.184464
-62.184464
-62.496948
-62.340706
-62.184464
-62.340706
-62.184464
-62.028221
-62.496948
-62.184464
-62.028221
-62.496948
-62.028221
-62.184464
-62.184464
-61.871979
-62.028221
-61.871979
-62.184464
-62.184464
-61.871979
-62.028221
-61.559494
-61.559494
-62.028221
-61.247009
-61.871979
-61.403252
-62.028221
-61.871979
-60.934525
-61.403252
-61.559494
-61.559494
-61.090767
-61.403252
-61.090767
-61.403252
-61.403252
-60.934525
-61.090767
-61.559494
-61.715736
-60.934525
-60.934525
-61.247009
-60.62204
-60.62204
-60.309555
-61.090767
-61.247009
-61.090767
-60.309555
-61.247009
-61.715736
-61.090767
-60.778282
-60.465797
-60.778282
-60.62204
-60.309555
-60.62204
-60.778282
-61.559494
-61.247009
-60.153313
-61.090767
-60.62204
-60.309555
-61.403252
-61.247009
-60.778282
-61.559494
-61.247009
-60.62204
-61.090767
-60.934525
-60.934525
-60.62204
-60.465797
-60.778282
-61.715736
-60.778282
-61.715736
-60.62204
-60.778282
-60.934525
-60.934525
-61.403252
-61.247009
-61.715736
-61.090767
-61.403252
-61.247009
-61.247009
-61.247009
-60.934525
-61.403252
-61.090767
-61.247009
-61.247009
-61.403252
-62.340706
-61.090767
-61.247009
-61.403252
-61.247009
-61.559494
-61.247009
-62.028221
-61.247009
-61.715736
-61.715736
-61.247009
-61.871979
-61.559494
-61.559494
-61.715736
-61.247009
-62.184464
-61.715736
-61.715736
-61.715736
-61.715736
-62.028221
-61.871979
-62.184464
-61.559494
-61.871979
-61.715736
-62.028221
-61.871979
-62.184464
-62.184464
-61.715736
-62.028221
-61.559494
-61.871979
-62.184464
-62.028221
-62.028221
-62.184464
-62.340706
-62.496948
-62.496948
-62.184464
-62.496948
-62.184464
-62.496948
-62.340706
-62.340706
-62.028221
-62.496948
-62.809433
-62.496948
-62.496948
-62.496948
-62.184464
-62.340706
-62.496948
-62.340706
-62.340706
-62.340706
-62.496948
-62.184464
-62.340706
-62.653191
-62.496948
-62.809433
-62.184464
-62.653191
-62.653191
-62.340706
-62.028221
-62.028221
-62.184464
-62.184464
-62.028221
-62.340706
-61.871979
-61.871979
-62.184464
-61.871979
-62.184464
-62.340706
-61.871979
-62.028221
-62.184464
-61.871979
-61.715736
-61.871979
-62.028221
-61.871979
-61.559494
-61.871979
-62.028221
-62.028221
-61.871979
-62.184464
-62.028221
-62.028221
-61.715736
-62.028221
-61.715736
-62.184464
-61.871979
-61.715736
-62.028221
-61.559494
-61.715736
-62.028221
-61.715736
-61.247009
-61.871979
-61.871979
-61.871979
-61.715736
-61.871979
-61.559494
-61.715736
-61.871979
-61.715736
-61.403252
-61.715736
-61.403252
-61.559494
-61.247009
-61.247009
-61.715736
-61.247009
-62.028221
-61.247009
-61.247009
-61.403252
-61.403252
-61.715736
-61.559494
-61.559494
-61.403252
-61.403252
-62.028221
-61.559494
-61.715736
-61.403252
-61.247009
-61.247009
-61.715736
-61.871979
-61.559494
-61.715736
-61.403252
-61.715736
-61.559494
-61.247009
-62.028221
-61.715736
-61.403252
-61.247009
-61.090767
-62.028221
-62.028221
-62.184464
-61.715736
-61.247009
-61.559494
-60.778282
-61.559494
-62.028221
-61.247009
-61.871979
-61.559494
-61.403252
-61.403252
-62.340706
-62.028221
-61.871979
-61.247009
-61.403252
-61.871979
-61.715736
-61.403252
-61.871979
-62.028221
-60.778282
-61.559494
-61.871979
-62.028221
-61.247009
-61.090767
-61.090767
-61.559494
-61.559494
-61.247009
-61.871979
-60.934525
-62.184464
-61.247009
-61.247009
-61.403252
-60.934525
-61.559494
-61.247009
-61.559494
-61.559494
-61.247009
-61.247009
-61.559494
-61.559494
-61.715736
-61.715736
-61.559494
-61.403252
-61.559494
-61.715736
-61.247009
-61.715736
-61.403252
-61.090767
-61.871979
-61.247009
-61.715736
-61.559494
-61.247009
-61.559494
-61.715736
-61.559494
-62.340706
-61.559494
-61.871979
-61.871979
-62.028221
-61.403252
-61.871979
-62.028221
-61.871979
-61.715736
-62.184464
-61.871979
-62.340706
-62.028221
-62.028221
-62.184464
-62.028221
-62.028221
-62.184464
-62.340706
-62.340706
-62.496948
-62.340706
-62.496948
-61.871979
-62.496948
-62.496948
-62.496948
-62.184464
-62.496948
-62.340706
-62.340706
-62.496948
-62.496948
-62.653191
-62.496948
-62.496948
-62.184464
-62.496948
-62.653191
-62.184464
-62.653191
-62.184464
-62.653191
-62.340706
-62.184464
-62.340706
-62.028221
-62.496948
-62.340706
-62.028221
-62.028221
-62.184464
-62.653191
-62.496948
-62.340706
-62.184464
-62.184464
-62.340706
-62.184464
-61.871979
-61.871979
-62.184464
-61.871979
-62.340706
-62.340706
-62.184464
-61.871979
-61.871979
-62.184464
-62.028221
-62.184464
-62.184464
-62.028221
-61.871979
-61.871979
-61.871979
-62.184464
-61.715736
-62.184464
-61.871979
-61.871979
-62.028221
-61.715736
-61.871979
-61.871979
-61.715736
-62.184464
-61.715736
-61.715736
-61.871979
-61.715736
-61.715736
-61.247009
-61.559494
-61.559494
-61.247009
-61.715736
-61.559494
-61.247009
-61.247009
-61.559494
-61.247009
-61.559494
-61.403252
-61.871979
-61.247009
-61.559494
-61.871979
-61.247009
-61.403252
-61.247009
-61.247009
-61.715736
-61.403252
-61.403252
-61.559494
-61.247009
-61.090767
-61.403252
-61.559494
-61.403252
-61.871979
-61.403252
-61.090767
-61.559494
-61.559494
-61.247009
-61.090767
-61.559494
-61.559494
-61.247009
-61.247009
-61.715736
-62.028221
-61.715736
-61.403252
-61.247009
-61.403252
-61.871979
-61.715736
-62.028221
-61.715736
-60.934525
-61.871979
-61.715736
-60.778282
-61.715736
-61.090767
-61.403252
-61.247009
-62.028221
-60.62204
-62.184464
-61.090767
-61.247009
-62.028221
-62.340706
-61.247009
-61.403252
-62.184464
-61.247009
-61.871979
-61.871979
-61.559494
-61.559494
-62.184464
-62.028221
-61.871979
-62.028221
-61.715736
-61.871979
-62.028221
-62.028221
-62.184464
-61.559494
-61.871979
-62.028221
-62.184464
-61.871979
-62.028221
-61.871979
-62.184464
-62.184464
-61.871979
-62.340706
-62.496948
-62.184464
-62.340706
-62.340706
-62.496948
-62.184464
-62.496948
-62.965675
-62.184464
-62.496948
-62.184464
-62.184464
-62.496948
-62.340706
-62.653191
-62.653191
-62.653191
-62.496948
-62.653191
-62.496948
-62.496948
-62.653191
-62.496948
-62.496948
-62.496948
-62.653191
-62.653191
-62.653191
-62.496948
-62.809433
-62.965675
-62.965675
-62.496948
-62.809433
-62.809433
-62.653191
-62.965675
-62.965675
-63.121918
-62.496948
-62.809433
-62.965675
-62.965675
-62.965675
-63.121918
-62.965675
-63.121918
-62.965675
-62.809433
-63.121918
-62.809433
-62.496948
-62.809433
-62.340706
-62.496948
-62.809433
-62.653191
-63.27816
-62.809433
-62.809433
-62.809433
-62.653191
-62.653191
-62.809433
-62.653191
-62.653191
-62.965675
-62.809433
-62.496948
-62.809433
-62.653191
-62.496948
-62.965675
-62.653191
-62.184464
-62.965675
-62.653191
-62.184464
-62.653191
-62.340706
-62.184464
-62.496948
-62.340706
-62.809433
-62.184464
-62.809433
-62.653191
-62.340706
-62.496948
-62.496948
-62.496948
-62.184464
-62.653191
-62.653191
-62.340706
-62.340706
-62.496948
-62.496948
-62.028221
-62.653191
-62.809433
-62.340706
-62.496948
-62.184464
-62.184464
-62.496948
-62.184464
-62.340706
-62.184464
-62.028221
-62.340706
-62.340706
-62.184464
-62.184464
-62.184464
-62.184464
-62.496948
-62.028221
-62.184464
-62.340706
-62.496948
-62.028221
-61.871979
-62.184464
-62.184464
-62.340706
-61.715736
-62.028221
-62.028221
-62.340706
-61.871979
-62.028221
-62.653191
-62.340706
-62.028221
-62.184464
-62.028221
-62.028221
-62.028221
-61.715736
-62.340706
-61.403252
-61.715736
-61.871979
-61.403252
-62.184464
-62.028221
-61.403252
-62.496948
-62.340706
-61.715736
-61.090767
-61.403252
-61.403252
-61.247009
-61.559494
-61.247009
-61.559494
-62.184464
-62.028221
-62.340706
-61.871979
-62.340706
-61.871979
-62.496948
-62.184464
-62.028221
-61.247009
-62.184464
-62.496948
-61.871979
-61.715736
-62.028221
-62.028221
-62.496948
-61.871979
-61.715736
-62.028221
-61.871979
-62.184464
-62.028221
-62.184464
-62.496948
-62.653191
-62.028221
-62.653191
-61.871979
-61.871979
-62.340706
-62.496948
-62.496948
-62.184464
-62.340706
-62.496948
-62.184464
-62.340706
-62.496948
-62.184464
-62.184464
-62.653191
-61.871979
-62.184464
-62.496948
-62.496948
-62.496948
-62.184464
-62.340706
-62.496948
-62.496948
-62.496948
-62.653191
-62.653191
-62.340706
-62.340706
-62.496948
-62.653191
-62.653191
-62.653191
-62.809433
-62.809433
-62.809433
-62.809433
-62.653191
-62.965675
-62.809433
-63.121918
-62.809433
-63.27816
-62.809433
-62.965675
-62.653191
-63.121918
-63.27816
-62.809433
-63.121918
-63.121918
-63.434402
-63.121918
-62.965675
-62.809433
-63.27816
-63.590645
-63.434402
-63.121918
-63.121918
-63.434402
-63.434402
-63.27816
-63.434402
-63.27816
-63.434402
-63.27816
-63.434402
-63.434402
-63.434402
-63.590645
-63.746887
-63.434402
-63.27816
-63.746887
-63.590645
-63.121918
-63.27816
-63.590645
-63.434402
-63.121918
-63.434402
-63.590645
-63.434402
-63.434402
-63.121918
-63.434402
-63.434402
-63.434402
-63.590645
-63.27816
-63.746887
-63.27816
-63.590645
-63.90313
-63.590645
-63.434402
-63.746887
-63.121918
-63.590645
-63.27816
-63.590645
-63.590645
-63.590645
-63.590645
-63.434402
-63.434402
-63.90313
-63.590645
-63.434402
-63.434402
-63.434402
-63.590645
-63.434402
-63.27816
-63.434402
-63.590645
-63.434402
-63.590645
-63.590645
-63.590645
-63.746887
-63.121918
-63.27816
-63.90313
-63.590645
-63.121918
-63.121918
-63.590645
-63.27816
-63.27816
-63.27816
-63.434402
-63.27816
-62.965675
-62.965675
-63.434402
-63.590645
-62.965675
-63.121918
-63.27816
-63.27816
-63.121918
-63.121918
-63.590645
-63.121918
-63.27816
-63.27816
-63.27816
-63.121918
-63.121918
-63.27816
-63.121918
-63.434402
-63.121918
-63.121918
-63.590645
-63.590645
-62.809433
-62.965675
-63.121918
-62.496948
-63.121918
-63.746887
-62.809433
-63.27816
-63.121918
-63.590645
-62.965675
-62.965675
-62.653191
-62.965675
-62.809433
-62.809433
-63.27816
-63.121918
-63.746887
-63.121918
-62.965675
-63.90313
-63.121918
-63.434402
-63.121918
-63.746887
-63.590645
-63.746887
-62.809433
-63.90313
-63.434402
-63.746887
-62.809433
-63.746887
-63.746887
-63.121918
-63.434402
-63.590645
-63.434402
-63.27816
-62.809433
-63.27816
-63.746887
-63.434402
-63.746887
-63.434402
-63.27816
-63.746887
-63.90313
-63.434402
-63.90313
-63.121918
-63.590645
-63.590645
-63.90313
-63.434402
-63.90313
-63.590645
-64.059372
-63.746887
-63.590645
-63.434402
-63.90313
-63.434402
-63.590645
-63.746887
-63.90313
-63.590645
-63.590645
-63.590645
-63.90313
-63.746887
-63.90313
-63.90313
-63.746887
-63.434402
-63.746887
-63.746887
-63.590645
-64.059372
-64.059372
-63.90313
-63.90313
-63.434402
-63.590645
-63.590645
-63.90313
-63.434402
-63.90313
-63.590645
-63.90313
-63.590645
-63.434402
-63.434402
-63.590645
-63.121918
-63.121918
-63.434402
-62.965675
-63.27816
-62.653191
-62.496948
-62.496948
-62.965675
-62.653191
-62.496948
-62.496948
-62.340706
-62.340706
-62.496948
-62.340706
-61.871979
-62.184464
-62.028221
-62.028221
-61.871979
-61.715736
-61.715736
-61.871979
-61.247009
-61.403252
-61.247009
-60.934525
-60.62204
-60.934525
-60.465797
-60.62204
-60.62204
-60.62204
-60.309555
-60.153313
-60.153313
-60.309555
-60.153313
-60.153313
-59.99707
-60.153313
-59.684586
-59.684586
-59.840828
-59.372101
-59.372101
-59.528343
-58.903374
-59.215858
-59.528343
-58.903374
-59.059616
-58.747131
-58.434647
-57.965919
-58.747131
-58.590889
-58.434647
-58.278404
-58.122162
-58.278404
-57.809677
-57.809677
-57.653435
-57.653435
-57.965919
-57.184708
-57.497192
-57.34095
-57.497192
-57.028465
-57.184708
-57.028465
-56.559738
-56.872223
-56.872223
-56.715981
-56.559738
-56.715981
-56.403496
-56.091011
-56.403496
-56.091011
-56.247253
-55.778526
-56.247253
-56.091011
-55.778526
-55.466042
-55.622284
-55.309799
-55.778526
-55.778526
-55.934769
-55.153557
-55.309799
-55.309799
-55.153557
-54.997314
-54.997314
-55.153557
-55.153557
-54.841072
-54.05986
-55.153557
-54.997314
-54.372345
-54.372345
-54.528587
-54.68483
-54.528587
-54.05986
-53.903618
-54.216103
-53.747375
-53.434891
-53.747375
-54.05986
-54.05986
-54.05986
-53.903618
-53.903618
-53.747375
-53.278648
-52.341194
-53.122406
-53.122406
-52.966164
-53.278648
-53.278648
-53.278648
-52.497437
-52.966164
-52.497437
-52.184952
-53.122406
-52.341194
-51.872467
-53.278648
-52.809921
-52.497437
-52.497437
-52.809921
-52.028709
-52.809921
-52.497437
-52.341194
-52.341194
-52.341194
-52.497437
-52.184952
-52.341194
-51.872467
-51.559982
-52.184952
-52.184952
-51.559982
-52.653679
-52.028709
-51.872467
-52.028709
-52.497437
-51.872467
-52.028709
-52.028709
-52.184952
-51.716225
-52.028709
-51.716225
-51.559982
-51.872467
-51.872467
-51.716225
-51.559982
-51.872467
-52.028709
-51.716225
-51.559982
-51.872467
-51.247498
-51.247498
-51.40374
-51.40374
-52.028709
-51.247498
-51.247498
-51.716225
-51.40374
-51.559982
-51.40374
-51.247498
-51.247498
-50.935013
-51.247498
-51.247498
-51.559982
-50.77877
-51.40374
-51.091255
-51.40374
-51.091255
-51.247498
-51.247498
-51.247498
-50.935013
-50.935013
-50.935013
-50.935013
-50.935013
-50.77877
-50.622528
-50.935013
-50.77877
-50.935013
-50.622528
-50.622528
-50.622528
-50.622528
-50.622528
-50.310043
-51.091255
-50.77877
-50.310043
-50.310043
-50.466286
-50.622528
-50.466286
-50.622528
-50.310043
-50.153801
-49.997559
-49.997559
-49.685074
-50.466286
-50.153801
-49.997559
-49.685074
-49.685074
-49.685074
-49.528831
-49.372589
-49.841316
-49.528831
-49.685074
-49.528831
-49.841316
-49.372589
-49.528831
-49.372589
-49.372589
-48.903862
-49.685074
-49.060104
-49.372589
-48.903862
-48.74762
-48.591377
-49.060104
-48.903862
-48.435135
-48.74762
-48.591377
-48.903862
-48.903862
-48.74762
-48.591377
-48.435135
-48.278893
-48.591377
-48.278893
-48.278893
-48.591377
-48.278893
-48.12265
-48.12265
-48.12265
-48.12265
-48.12265
-48.591377
-47.966408
-48.278893
-47.810165
-47.653923
-47.810165
-47.497681
-47.185196
-47.966408
-47.497681
-47.653923
-47.185196
-47.653923
-47.497681
-47.497681
-47.810165
-47.810165
-47.185196
-47.028954
-47.497681
-47.341438
-47.185196
-47.653923
-46.872711
-47.341438
-47.341438
-47.028954
-47.341438
-47.653923
-46.872711
-47.341438
-46.560226
-47.341438
-47.497681
-47.497681
-46.403984
-46.872711
-47.185196
-46.560226
-46.560226
-46.872711
-46.872711
-47.185196
-46.872711
-46.560226
-47.028954
-47.028954
-46.872711
-46.403984
-46.091499
-46.560226
-46.872711
-46.247742
-47.028954
-46.091499
-46.872711
-46.560226
-46.560226
-47.028954
-46.403984
-46.091499
-46.091499
-46.403984
-46.716469
-46.560226
-46.403984
-46.247742
-46.716469
-46.247742
-46.560226
-46.091499
-45.779015
-45.779015
-46.247742
-45.935257
-46.247742
-46.403984
-46.403984
-46.091499
-46.403984
-46.091499
-46.091499
-46.403984
-46.247742
-45.935257
-45.935257
-46.247742
-45.935257
-45.935257
-46.403984
-46.403984
-46.091499
-46.716469
-46.403984
-45.935257
-45.779015
-46.091499
-46.091499
-46.091499
-46.247742
-45.779015
-46.091499
-46.091499
-45.779015
-45.935257
-46.247742
-45.935257
-46.403984
-45.935257
-45.935257
-46.403984
-45.935257
-46.091499
-45.935257
-46.247742
-46.247742
-45.935257
-45.935257
-46.247742
-46.091499
-46.247742
-45.935257
-45.935257
-46.091499
-46.091499
-45.935257
-45.935257
-45.935257
-46.247742
-46.247742
-45.935257
-46.091499
-46.403984
-45.935257
-45.46653
-45.779015
-46.247742
-45.935257
-46.091499
-45.46653
-45.622772
-45.622772
-45.622772
-45.779015
-45.310287
-45.622772
-45.46653
-45.622772
-45.779015
-45.622772
-45.779015
-46.091499
-45.622772
-45.779015
-46.091499
-45.779015
-45.935257
-45.622772
-45.46653
-44.997803
-45.46653
-45.46653
-45.310287
-44.997803
-44.84156
-45.154045
-44.997803
-44.997803
-44.84156
-45.46653
-45.154045
-44.997803
-45.310287
-44.84156
-45.154045
-44.84156
-45.154045
-44.685318
-45.154045
-45.154045
-44.529076
-44.997803
-44.685318
-44.685318
-44.372833
-44.685318
-44.84156
-44.529076
-44.529076
-44.84156
-44.685318
-44.529076
-44.529076
-44.529076
-44.216591
-44.685318
-44.372833
-44.216591
-44.685318
-44.060349
-44.060349
-44.529076
-44.372833
-44.529076
-43.904106
-44.372833
-44.372833
-44.216591
-44.216591
-44.216591
-44.060349
-43.904106
-44.060349
-44.372833
-43.591621
-43.747864
-43.904106
-43.435379
-43.747864
-43.904106
-43.435379
-43.904106
-43.747864
-43.122894
-43.591621
-43.591621
-43.904106
-43.279137
-43.435379
-43.122894
-43.122894
-42.81041
-42.81041
-43.591621
-43.904106
-43.279137
-43.122894
-43.747864
-43.122894
-43.122894
-43.435379
-43.122894
-42.654167
-42.966652
-43.435379
-43.435379
-43.279137
-43.435379
-43.435379
-43.279137
-42.341682
-42.654167
-42.966652
-43.279137
-42.341682
-43.122894
-42.497925
-42.966652
-42.497925
-42.497925
-42.341682
-42.81041
-42.81041
-42.81041
-42.966652
-42.497925
-42.497925
-42.497925
-42.81041
-42.18544
-42.81041
-42.497925
-42.497925
-42.497925
-42.497925
-42.341682
-42.029198
-42.654167
-42.497925
-42.341682
-42.497925
-42.497925
-41.560471
-42.18544
-42.18544
-42.341682
-42.029198
-42.18544
-42.18544
-41.872955
-42.341682
-41.872955
-41.716713
-41.872955
-41.872955
-42.18544
-42.029198
-41.872955
-42.029198
-42.029198
-42.029198
-41.872955
-41.560471
-42.341682
-41.716713
-41.872955
-41.716713
-42.029198
-42.029198
-41.872955
-41.872955
-42.029198
-42.029198
-41.872955
-41.716713
-41.716713
-41.560471
-41.872955
-41.872955
-41.716713
-41.560471
-41.404228
-41.716713
-42.029198
-41.716713
-41.404228
-41.872955
-41.716713
-41.872955
-41.560471
-42.029198
-41.404228
-41.560471
-41.404228
-41.716713
-41.560471
-41.404228
-41.091743
-41.247986
-41.404228
-41.247986
-40.623016
-41.404228
-41.560471
-41.560471
-41.404228
-41.404228
-41.247986
-41.247986
-41.091743
-40.779259
-41.247986
-41.091743
-40.935501
-41.091743
-40.935501
-40.935501
-41.247986
-40.935501
-40.779259
-40.935501
-40.623016
-40.623016
-40.779259
-40.310532
-40.779259
-40.779259
-40.154289
-40.310532
-39.998047
-39.998047
-40.466774
-40.466774
-40.154289
-40.310532
-39.841805
-39.998047
-39.841805
-39.998047
-39.52932
-39.841805
-39.998047
-39.373077
-39.841805
-39.685562
-39.685562
-39.373077
-39.373077
-39.060593
-38.90435
-39.373077
-39.216835
-38.90435
-38.90435
-38.90435
-38.748108
-38.90435
-38.90435
-38.591866
-38.748108
-38.748108
-38.591866
-38.123138
-38.279381
-38.591866
-37.966896
-37.810654
-37.966896
-37.966896
-37.341927
-37.498169
-37.341927
-37.654411
-36.873199
-37.654411
-37.185684
-37.029442
-36.873199
-36.873199
-37.029442
-36.404472
-36.716957
-36.716957
-36.091988
-35.779503
-36.24823
-36.24823
-35.467018
-35.62326
-35.310776
-35.310776
-35.310776
-34.842049
-34.685806
-34.842049
-34.842049
-34.217079
-33.904594
-33.435867
-34.529564
-33.904594
-32.96714
-33.435867
-33.123383
-32.810898
-32.342171
-32.498413
-32.185928
-32.498413
-32.029686
-31.092232
-30.935989
-30.779747
-30.154778
-30.154778
-29.998535
-28.904839
-29.529808
-28.592354
-28.436111
-27.498657
-27.186172
-26.717445
-25.936234
-26.092476
-25.155022
-24.842537
-23.280113
-23.436356
-22.342659
-21.248962
-20.623993
-19.217812
-18.592842
-16.874176
-15.467995
-14.061813
-12.811874
-10.936966
-9.2182999
-6.8746643
-4.8435135
-2.1873932
-0.62496948
1.4061813
3.9060593
6.0934525
7.3433914
8.9058151
10.468239
10.155754
11.093208
10.780724
10.155754
9.0620575
7.3433914
6.0934525
4.218544
2.3436356
0.78121185
-1.249939
-3.1248474
-5.6247253
-7.4996338
-9.687027
-11.87442
-14.061813
-15.624237
-17.499146
-19.374054
-21.71769
-22.967628
-24.686295
-26.873688
-28.123627
-29.529808
-31.248474
-32.810898
-34.685806
-35.935745
-37.654411
-39.216835
-39.998047
-40.935501
-42.341682
-43.591621
-44.529076
-45.46653
-46.247742
-47.185196
-48.435135
-48.903862
-49.685074
-49.997559
-51.247498
-51.716225
-52.497437
-52.809921
-53.591133
-53.903618
-54.05986
-54.528587
-54.68483
-54.841072
-55.153557
-55.622284
-55.934769
-56.247253
-56.559738
-56.715981
-56.715981
-56.872223
-56.559738
-57.34095
-57.184708
-57.184708
-57.184708
-57.028465
-57.497192
-57.653435
-57.028465
-57.653435
-57.497192
-57.653435
-57.497192
-57.34095
-57.34095
-57.497192
-57.497192
-57.497192
-57.653435
-57.34095
-57.653435
-57.497192
-57.184708
-57.34095
-57.497192
-57.184708
-57.34095
-57.028465
-57.184708
-57.028465
-57.184708
-57.184708
-57.028465
-57.34095
-57.028465
-57.34095
-57.028465
-56.872223
-57.028465
-57.028465
-57.34095
-57.028465
-56.715981
-56.715981
-56.872223
-56.872223
-56.247253
-56.559738
-56.559738
-56.247253
-56.403496
-56.403496
-56.403496
-56.247253
-56.091011
-56.247253
-56.403496
-55.778526
-56.403496
-56.091011
-56.247253
-55.934769
-56.247253
-56.403496
-55.778526
-55.622284
-55.934769
-56.091011
-55.622284
-55.778526
-55.778526
-55.622284
-55.309799
-55.466042
-55.934769
-55.466042
-55.622284
-55.153557
-54.997314
-55.466042
-55.309799
-55.309799
-54.68483
-55.153557
-55.153557
-55.309799
-54.528587
-55.622284
-55.778526
-55.153557
-54.528587
-55.309799
-55.153557
-54.528587
-54.997314
-54.68483
-55.466042
-54.841072
-54.372345
-54.216103
-54.372345
-54.68483
-54.68483
-54.68483
-54.841072
-54.05986
-54.372345
-54.528587
-54.05986
-54.997314
-54.68483
-53.591133
-53.903618
-54.216103
-54.528587
-53.903618
-54.841072
-54.372345
-54.372345
-54.05986
-54.05986
-54.216103
-54.05986
-54.372345
-53.903618
-54.05986
-54.372345
-54.372345
-54.528587
-54.372345
-53.278648
-54.216103
-53.747375
-53.903618
-53.591133
-54.05986
-53.903618
-53.903618
-53.747375
-53.747375
-53.903618
-53.747375
-53.903618
-53.591133
-53.278648
-53.747375
-53.903618
-53.747375
-53.591133
-53.591133
-53.903618
-53.278648
-53.434891
-54.216103
-53.591133
-53.903618
-53.903618
-53.434891
-53.434891
-53.591133
-53.903618
-53.591133
-53.434891
-53.747375
-53.591133
-53.122406
-53.591133
-53.591133
-53.278648
-53.122406
-53.278648
-53.122406
-53.122406
-53.122406
-53.278648
-53.278648
-53.278648
-53.122406
-52.809921
-52.966164
-53.278648
-52.966164
-52.809921
-53.122406
-52.809921
-53.122406
-53.278648
-52.966164
-53.278648
-53.122406
-52.809921
-53.122406
-53.122406
-52.809921
-53.122406
-52.966164
-52.653679
-52.966164
-52.653679
-52.497437
-52.653679
-52.809921
-52.653679
-52.497437
-52.184952
-52.341194
-52.497437
-52.341194
-52.497437
-52.341194
-52.184952
-52.184952
-52.184952
-52.028709
-52.497437
-52.184952
-52.184952
-52.497437
-52.184952
-51.872467
-52.028709
-51.559982
-51.872467
-52.341194
-51.872467
-51.872467
-52.028709
-51.716225
-51.559982
-51.716225
-51.872467
-51.872467
-51.247498
-51.872467
-51.40374
-51.40374
-51.872467
-51.716225
-51.40374
-51.872467
-51.091255
-51.40374
-51.091255
-51.40374
-51.247498
-51.091255
-51.091255
-51.40374
-51.091255
-51.091255
-51.40374
-50.77877
-51.091255
-50.622528
-51.091255
-50.77877
-50.935013
-50.77877
-50.466286
-50.310043
-50.310043
-50.466286
-50.466286
-50.153801
-50.622528
-50.310043
-50.77877
-49.997559
-50.153801
-49.997559
-50.466286
-49.997559
-50.310043
-50.310043
-49.997559
-49.841316
-49.997559
-50.153801
-49.841316
-49.997559
-49.997559
-49.685074
-49.841316
-49.528831
-49.372589
-49.841316
-49.997559
-49.685074
-49.372589
-49.372589
-49.841316
-49.528831
-48.903862
-49.841316
-50.153801
-49.372589
-49.528831
-49.685074
-49.841316
-49.685074
-49.060104
-49.060104
-49.060104
-49.216347
-49.216347
-49.528831
-49.841316
-48.903862
-48.74762
-49.685074
-48.903862
-49.372589
-48.903862
-49.372589
-49.372589
-49.372589
-49.060104
-48.903862
-49.060104
-48.435135
-49.060104
-49.060104
-48.903862
-49.216347
-49.528831
-49.060104
-48.903862
-49.372589
-49.372589
-49.060104
-49.216347
-48.903862
-49.216347
-49.060104
-48.903862
-48.903862
-48.903862
-49.060104
-49.060104
-48.903862
-48.903862
-49.060104
-48.591377
-48.74762
-48.903862
-48.435135
-48.903862
-48.74762
-48.903862
-48.591377
-48.74762
-48.903862
-48.435135
-48.74762
-49.216347
-48.903862
-48.591377
-48.74762
-48.74762
-48.903862
-48.903862
-48.74762
-48.74762
-48.903862
-48.435135
-48.591377
-48.903862
-48.591377
-48.591377
-48.74762
-48.903862
-48.591377
-48.74762
-49.060104
-48.278893
-48.591377
-48.591377
-48.591377
-48.74762
-48.591377
-48.12265
-49.060104
-48.74762
-48.435135
-48.278893
-48.435135
-48.435135
-48.591377
-48.435135
-48.591377
-48.74762
-47.810165
-48.12265
-48.435135
-48.435135
-48.74762
-48.278893
-48.435135
-47.810165
-48.591377
-48.591377
-48.435135
-48.12265
-48.12265
-48.12265
-47.810165
-47.810165
-48.12265
-48.278893
-48.12265
-48.12265
-48.278893
-48.12265
-48.278893
-48.278893
-47.810165
-48.12265
-47.653923
-47.966408
-48.12265
-48.12265
-47.497681
-47.653923
-48.12265
-47.653923
-47.653923
-47.966408
-47.653923
-47.653923
-47.810165
-47.497681
-47.497681
-47.653923
-47.653923
-47.653923
-47.497681
-47.185196
-47.653923
-47.653923
-47.341438
-47.028954
-47.497681
-47.497681
-47.341438
-47.497681
-47.028954
-47.028954
-47.497681
-46.872711
-46.560226
-47.028954
-46.716469
-46.716469
-47.028954
-46.872711
-46.716469
-46.560226
-47.028954
-46.716469
-46.716469
-46.716469
-46.247742
-46.716469
-46.247742
-46.091499
-46.716469
-46.403984
-46.403984
-46.560226
-46.560226
-46.091499
-46.247742
-46.247742
-46.560226
-45.935257
-46.091499
-46.403984
-45.935257
-45.935257
-46.091499
-45.622772
-45.935257
-46.247742
-46.091499
-45.779015
-45.622772
-45.310287
-46.091499
-46.091499
-45.310287
-46.247742
-45.154045
-45.46653
-45.622772
-45.154045
-45.779015
-45.935257
-45.310287
-45.154045
-45.622772
-45.779015
-45.622772
-44.997803
-45.310287
-44.997803
-45.154045
-45.154045
-45.935257
-45.622772
-45.154045
-44.84156
-45.622772
-44.997803
-45.310287
-44.997803
-45.46653
-44.997803
-45.154045
-44.997803
-45.154045
-44.685318
-44.685318
-45.154045
-45.154045
-44.997803
-45.622772
-44.372833
-44.685318
-44.997803
-45.46653
-44.529076
-44.529076
-44.372833
-44.685318
-44.997803
-44.529076
-44.685318
-44.84156
-44.84156
-44.529076
-44.84156
-44.84156
-44.529076
-44.84156
-44.997803
-44.997803
-44.84156
-44.685318
-44.685318
-44.84156
-44.997803
-44.529076
-44.685318
-44.685318
-44.685318
-44.529076
-44.529076
-44.84156
-44.685318
-44.997803
-44.685318
-44.997803
-44.372833
-44.685318
-44.997803
-45.154045
-44.685318
-44.997803
-44.997803
-44.84156
-44.84156
-44.997803
-44.997803
-44.84156
-44.997803
-44.685318
-45.46653
-45.154045
-44.997803
-44.685318
-45.310287
-45.46653
-44.84156
-44.84156
-45.154045
-44.997803
-45.154045
-44.685318
-44.997803
-45.310287
-44.997803
-44.685318
-44.685318
-44.997803
-44.84156
-45.154045
-44.84156
-44.685318
-45.154045
-44.685318
-44.529076
-44.372833
-44.84156
-44.997803
-44.372833
-44.685318
-44.997803
-44.685318
-44.685318
-45.154045
-44.685318
-44.372833
-44.84156
-44.529076
-44.372833
-44.372833
-44.529076
-44.372833
-44.372833
-44.060349
-44.685318
-44.685318
-44.372833
-44.216591
-44.529076
-44.060349
-44.372833
-44.372833
-44.529076
-44.060349
-44.372833
-44.372833
-44.216591
-44.216591
-44.060349
-43.435379
-44.372833
-44.060349
-43.904106
-43.591621
-43.904106
-43.747864
-43.747864
-43.904106
-43.747864
-43.591621
-43.591621
-43.435379
-43.591621
-43.591621
-43.591621
-43.435379
-42.966652
-43.435379
-43.279137
-43.279137
-43.435379
-43.435379
-43.122894
-42.966652
-43.279137
-43.122894
-42.81041
-43.435379
-42.81041
-43.122894
-42.81041
-42.966652
-42.654167
-42.81041
-42.497925
-42.497925
-42.341682
-42.497925
-42.654167
-42.497925
-42.497925
-42.341682
-42.497925
-42.497925
-42.654167
-42.497925
-42.341682
-42.654167
-42.029198
-42.341682
-42.341682
-42.497925
-42.029198
-41.560471
-41.872955
-41.872955
-41.560471
-42.497925
-41.716713
-41.404228
-41.716713
-42.341682
-41.872955
-41.404228
-41.872955
-42.18544
-41.404228
-41.404228
-41.247986
-41.404228
-41.560471
-41.560471
-40.935501
-40.623016
-40.935501
-41.247986
-42.029198
-40.935501
-40.935501
-41.247986
-40.623016
-41.404228
-41.091743
-40.935501
-41.247986
-41.247986
-40.779259
-40.623016
-40.623016
-41.247986
-41.404228
-41.091743
-40.623016
-41.560471
-40.779259
-41.247986
-40.935501
-40.310532
-40.154289
-41.247986
-40.623016
-40.310532
-40.466774
-41.404228
-41.091743
-40.466774
-40.154289
-40.310532
-40.310532
-40.779259
-40.623016
-39.841805
-40.466774
-40.623016
-40.154289
-40.466774
-40.310532
-40.466774
-39.998047
-40.466774
-40.310532
-39.998047
-39.685562
-39.998047
-39.998047
-40.154289
-40.779259
-40.310532
-39.998047
-39.998047
-39.841805
-39.373077
-39.998047
-39.998047
-39.998047
-39.685562
-39.685562
-39.841805
-39.841805
-39.373077
-39.841805
-39.841805
-39.373077
-39.52932
-39.52932
-39.52932
-39.216835
-39.373077
-39.373077
-39.060593
-39.060593
-39.216835
-38.90435
-38.748108
-39.216835
-39.216835
-38.90435
-39.060593
-38.90435
-39.060593
-38.591866
-38.591866
-38.748108
-38.591866
-38.90435
-38.591866
-38.435623
-39.060593
-38.435623
-38.123138
-38.279381
-38.279381
-38.591866
-38.279381
-37.966896
-38.279381
-37.810654
-37.654411
-37.498169
-37.810654
-37.498169
-37.654411
-37.654411
-37.654411
-37.498169
-37.654411
-37.810654
-37.029442
-36.560715
-37.029442
-36.873199
-36.560715
-36.560715
-36.24823
-36.404472
-36.24823
-36.404472
-35.779503
-35.935745
-35.62326
-35.310776
-35.467018
-35.310776
-35.154533
-35.467018
-34.998291
-34.529564
-34.998291
-34.998291
-34.060837
-34.373322
-34.373322
-34.060837
-33.904594
-33.435867
-33.59211
-33.123383
-33.279625
-32.810898
-32.654655
-32.810898
-32.185928
-31.717201
-31.873444
-31.873444
-31.560959
-30.935989
-31.248474
-30.623505
-30.467262
-29.842293
-29.842293
-29.529808
-29.061081
-28.904839
-28.123627
-27.498657
-27.186172
-27.02993
-26.248718
-25.467506
-24.998779
-24.686295
-23.74884
-23.123871
-22.186417
-21.71769
-20.780235
-19.686539
-18.749084
-17.030418
-16.561691
-14.686783
-13.124359
-12.030663
-10.311996
-8.7495728
-6.5621796
-4.3747864
-2.3436356
-0.78121185
1.5624237
3.7498169
4.6872711
7.3433914
7.8121185
8.9058151
9.9995117
9.8432693
9.3745422
8.5933304
7.9683609
6.5621796
4.5310287
2.6561203
0.15624237
-1.8749084
-3.9060593
-5.468483
-8.437088
-10.780724
-11.87442
-14.686783
-15.780479
-18.4366
-20.311508
-22.342659
-23.592598
-24.37381
-27.02993
-28.904839
-29.217323
-31.248474
-32.810898
-33.435867
-35.467018
-36.716957
-37.966896
-39.373077
-40.623016
-41.560471
-42.81041
-43.591621
-44.997803
-44.997803
-46.560226
-47.028954
-48.278893
-48.435135
-49.528831
-49.997559
-50.77877
-51.559982
-51.716225
-52.184952
-53.122406
-53.434891
-53.591133
-53.903618
-54.372345
-54.528587
-54.68483
-55.153557
-55.309799
-55.466042
-55.622284
-56.091011
-56.403496
-56.559738
-56.403496
-56.559738
-56.872223
-57.028465
-56.872223
-57.028465
-57.184708
-57.184708
-57.184708
-57.184708
-57.34095
-57.34095
-57.497192
-57.653435
-57.497192
-57.809677
-57.653435
-57.653435
-57.653435
-57.653435
-57.497192
-57.965919
-57.653435
-57.965919
-57.653435
-57.653435
-57.653435
-57.34095
-57.497192
-57.653435
-57.497192
-57.809677
-57.809677
-57.809677
-57.34095
-57.653435
-57.809677
-57.497192
-57.34095
-57.653435
-57.34095
-57.497192
-57.184708
-57.653435
-57.184708
-56.872223
-57.653435
-57.184708
-57.028465
-56.872223
-57.184708
-56.872223
-57.028465
-56.872223
-56.715981
-57.028465
-57.184708
-56.715981
-57.184708
-57.028465
-56.559738
-57.028465
-56.403496
-56.559738
-57.184708
-56.247253
-55.622284
-56.872223
-56.403496
-56.091011
-56.403496
-56.559738
-56.247253
-56.247253
-56.403496
-56.403496
-55.934769
-56.559738
-55.622284
-55.622284
-56.091011
-55.622284
-55.622284
-56.091011
-55.622284
-55.622284
-55.309799
-55.309799
-55.309799
-55.934769
-55.934769
-55.309799
-55.622284
-55.622284
-55.153557
-55.466042
-55.309799
-55.153557
-55.622284
-54.997314
-55.153557
-55.309799
-54.997314
-55.309799
-54.68483
-55.153557
-54.841072
-54.68483
-54.528587
-54.528587
-54.841072
-54.528587
-54.372345
-54.372345
-54.05986
-53.903618
-54.528587
-54.372345
-54.05986
-53.903618
-54.05986
-54.528587
-54.216103
-53.591133
-54.05986
-54.05986
-53.747375
-53.434891
-53.903618
-53.747375
-53.903618
-53.122406
-53.434891
-53.591133
-54.05986
-54.05986
-53.591133
-53.122406
-53.434891
-53.903618
-53.122406
-53.278648
-53.591133
-53.591133
-53.903618
-53.903618
-53.278648
-53.591133
-53.903618
-53.747375
-53.122406
-52.809921
-53.278648
-53.591133
-52.497437
-53.591133
-53.122406
-53.278648
-53.278648
-52.966164
-53.278648
-53.591133
-52.497437
-52.809921
-52.809921
-52.809921
-53.122406
-52.653679
-52.809921
-53.278648
-52.966164
-52.966164
-53.278648
-53.122406
-52.809921
-52.653679
-52.809921
-53.122406
-52.809921
-52.653679
-53.122406
-53.122406
-53.122406
-53.122406
-52.809921
-53.278648
-52.809921
-52.653679
-52.497437
-52.497437
-52.497437
-52.809921
-52.809921
-53.122406
-52.653679
-52.966164
-52.653679
-52.497437
-52.497437
-52.497437
-52.653679
-52.497437
-52.184952
-52.966164
-52.497437
-52.341194
-52.497437
-52.184952
-52.653679
-52.184952
-52.497437
-52.653679
-52.497437
-52.497437
-52.497437
-52.497437
-52.184952
-52.341194
-52.341194
-52.497437
-52.809921
-52.653679
-52.497437
-52.653679
-52.028709
-52.341194
-52.341194
-52.653679
-52.497437
-52.341194
-52.184952
-52.341194
-52.497437
-52.653679
-52.184952
-52.184952
-51.872467
-52.653679
-52.184952
-52.497437
-52.028709
-52.653679
-52.184952
-52.341194
-52.028709
-51.872467
-52.028709
-51.872467
-52.184952
-51.559982
-51.872467
-51.872467
-51.716225
-51.716225
-51.716225
-51.247498
-51.872467
-51.559982
-51.716225
-51.716225
-51.40374
-51.247498
-51.247498
-51.40374
-51.247498
-51.40374
-51.247498
-50.77877
-51.091255
-51.247498
-50.466286
-51.091255
-51.091255
-50.310043
-51.247498
-50.77877
-50.622528
-50.935013
-50.622528
-50.77877
-50.622528
-51.091255
-50.153801
-50.466286
-50.935013
-50.77877
-49.997559
-50.622528
-50.310043
-50.310043
-50.77877
-50.77877
-50.466286
-50.310043
-50.310043
-50.310043
-50.466286
-50.622528
-50.153801
-50.310043
-50.466286
-50.310043
-50.153801
-50.153801
-50.153801
-49.997559
-49.997559
-50.153801
-49.685074
-50.153801
-50.310043
-49.997559
-49.997559
-49.841316
-49.528831
-50.153801
-49.997559
-49.997559
-49.528831
-49.997559
-49.841316
-50.153801
-49.841316
-49.841316
-50.153801
-49.685074
-49.372589
-49.528831
-50.153801
-49.372589
-49.060104
-49.372589
-49.372589
-49.372589
-49.060104
-49.372589
-49.372589
-49.216347
-49.528831
-49.372589
-49.060104
-49.372589
-50.153801
-49.372589
-49.060104
-48.903862
-49.060104
-49.685074
-49.216347
-49.372589
-49.060104
-49.216347
-48.278893
-49.060104
-49.528831
-49.216347
-48.74762
-49.216347
-48.903862
-49.372589
-49.216347
-48.903862
-48.74762
-49.060104
-49.216347
-49.216347
-49.216347
-49.216347
-49.216347
-49.216347
-49.528831
-48.903862
-49.216347
-48.74762
-49.528831
-49.372589
-48.903862
-49.372589
-48.903862
-48.591377
-48.74762
-49.060104
-49.060104
-49.060104
-49.216347
-48.591377
-48.903862
-49.528831
-49.372589
-48.591377
-48.903862
-48.74762
-49.216347
-48.903862
-49.216347
-49.060104
-48.591377
-48.903862
-48.903862
-48.903862
-48.74762
-48.74762
-49.372589
-48.591377
-48.74762
-48.903862
-48.903862
-48.903862
-48.74762
-48.903862
-48.591377
-49.060104
-48.903862
-48.435135
-48.903862
-48.903862
-48.591377
-49.060104
-48.903862
-49.372589
-48.74762
-49.060104
-48.74762
-48.903862
-48.74762
-49.372589
-48.591377
-48.903862
-49.060104
-48.74762
-48.591377
-49.060104
-49.216347
-48.903862
-48.74762
-48.903862
-49.060104
-48.903862
-48.74762
-48.591377
-48.74762
-49.060104
-48.591377
-48.74762
-48.591377
-49.216347
-49.060104
-48.903862
-48.74762
-48.435135
-48.903862
-48.74762
-48.74762
-48.74762
-48.591377
-48.278893
-48.435135
-48.435135
-48.278893
-48.903862
-48.435135
-48.278893
-48.435135
-48.591377
-47.810165
-48.12265
-48.278893
-48.903862
-48.591377
-48.278893
-47.966408
-48.591377
-48.12265
-47.966408
-48.591377
-48.12265
-47.810165
-48.591377
-47.810165
-47.810165
-47.966408
-48.12265
-47.810165
-47.810165
-48.278893
-47.810165
-47.497681
-47.653923
-47.966408
-47.810165
-47.810165
-47.810165
-47.497681
-48.12265
-47.185196
-47.653923
-47.966408
-47.966408
-47.185196
-47.810165
-47.653923
-47.185196
-47.341438
-47.497681
-47.653923
-47.185196
-47.653923
-47.341438
-47.341438
-47.341438
-47.497681
-46.872711
-47.028954
-47.341438
-47.185196
-47.185196
-47.185196
-47.185196
-47.185196
-47.341438
-46.872711
-46.872711
-47.028954
-47.028954
-46.716469
-47.185196
-46.716469
-47.028954
-46.716469
-47.341438
-47.028954
-47.341438
-46.716469
-46.872711
-46.872711
-46.560226
-46.091499
-46.716469
-46.560226
-47.028954
-47.028954
-46.403984
-46.560226
-47.028954
-46.716469
-46.403984
-47.341438
-47.185196
-46.872711
-46.560226
-46.247742
-46.560226
-46.247742
-46.403984
-47.185196
-47.185196
-46.560226
-46.247742
-47.028954
-46.091499
-46.247742
-46.872711
-46.716469
-46.247742
-46.716469
-46.247742
-47.028954
-46.247742
-45.935257
-46.560226
-46.247742
-46.247742
-46.716469
-46.247742
-46.403984
-46.560226
-46.247742
-46.091499
-45.935257
-45.935257
-46.247742
-46.403984
-46.403984
-46.403984
-46.403984
-46.091499
-46.403984
-46.560226
-46.560226
-46.403984
-46.247742
-46.560226
-46.247742
-46.091499
-46.247742
-46.560226
-46.247742
-46.091499
-46.091499
-46.091499
-46.247742
-46.091499
-46.403984
-46.403984
-46.403984
-46.091499
-46.091499
-46.247742
-46.091499
-46.403984
-46.091499
-46.403984
-46.403984
-46.247742
-46.247742
-46.872711
-45.779015
-45.935257
-45.935257
-46.247742
-46.091499
-46.247742
-46.247742
-46.247742
-46.247742
-46.091499
-46.247742
-46.403984
-46.403984
-46.247742
-45.935257
-46.403984
-46.403984
-46.247742
-46.091499
-46.403984
-46.403984
-45.935257
-45.935257
-46.247742
-46.560226
-46.403984
-46.247742
-46.560226
-46.403984
-46.403984
-46.403984
-46.403984
-46.091499
-46.560226
-46.403984
-45.935257
-46.247742
-46.403984
-46.560226
-45.935257
-46.560226
-46.091499
-45.622772
-46.247742
-46.247742
-45.622772
-46.091499
-45.935257
-46.091499
-45.935257
-46.091499
-45.622772
-46.091499
-46.091499
-45.779015
-45.935257
-45.779015
-45.779015
-45.779015
-45.622772
-46.091499
-45.779015
-45.622772
-46.091499
-45.622772
-45.935257
-45.622772
-45.935257
-45.779015
-45.622772
-45.622772
-45.622772
-45.779015
-45.779015
-46.091499
-45.310287
-45.779015
-45.779015
-45.310287
-45.46653
-45.310287
-45.310287
-45.46653
-45.622772
-45.46653
-45.154045
-45.46653
-45.622772
-45.154045
-45.622772
-45.310287
-45.310287
-45.46653
-44.997803
-44.997803
-45.154045
-44.685318
-45.154045
-44.997803
-44.84156
-44.84156
-44.372833
-45.310287
-44.84156
-44.997803
-44.997803
-44.685318
-44.685318
-44.84156
-44.685318
-44.84156
-44.529076
-44.529076
-44.84156
-44.372833
-44.529076
-44.372833
-44.685318
-44.529076
-44.372833
-43.747864
-44.060349
-43.747864
-44.372833
-44.372833
-44.84156
-44.216591
-44.529076
-43.904106
-43.904106
-44.685318
-44.529076
-43.591621
-44.060349
-44.372833
-44.216591
-44.216591
-44.060349
-44.060349
-44.529076
-44.216591
-44.372833
-43.747864
-43.904106
-44.060349
-43.904106
-43.904106
-43.904106
-44.060349
-43.747864
-43.122894
-43.122894
-44.060349
-43.747864
-44.529076
-43.904106
-43.904106
-43.904106
-43.747864
-43.904106
-43.747864
-43.591621
-43.279137
-43.904106
-43.904106
-43.904106
-43.122894
-43.279137
-43.747864
-44.060349
-43.435379
-43.591621
-44.060349
-43.904106
-43.591621
-44.216591
-43.747864
-43.435379
-43.904106
-44.060349
-43.591621
-43.747864
-43.591621
-43.591621
-43.747864
-43.435379
-43.904106
-43.904106
-43.904106
-43.591621
-43.904106
-43.591621
-43.904106
-43.904106
-43.279137
-43.591621
-43.747864
-43.122894
-43.435379
-43.591621
-43.591621
-43.591621
-43.747864
-43.747864
-43.591621
-43.591621
-43.279137
-43.591621
-42.966652
-43.591621
-43.747864
-43.435379
-43.435379
-43.435379
-43.591621
-43.435379
-43.435379
-43.591621
-43.591621
-43.435379
-43.122894
-43.279137
-43.591621
-43.122894
-43.435379
-42.966652
-43.279137
-43.591621
-43.591621
-43.279137
-43.122894
-43.435379
-43.122894
-43.435379
-43.279137
-43.435379
-43.591621
-43.279137
-43.122894
-43.279137
-43.122894
-42.81041
-42.497925
-43.122894
-42.81041
-42.81041
-43.122894
-42.341682
-43.279137
-43.122894
-42.497925
-42.966652
-42.497925
-42.497925
-42.654167
-42.654167
-42.341682
-42.497925
-42.654167
-42.497925
-42.654167
-42.497925
-42.497925
-42.341682
-42.341682
-42.18544
-42.341682
-42.029198
-42.029198
-42.654167
-42.18544
-41.716713
-41.872955
-41.872955
-41.872955
-42.029198
-42.341682
-41.872955
-41.872955
-42.341682
-41.872955
-42.029198
-41.560471
-41.560471
-41.716713
-42.029198
-41.404228
-41.560471
-42.029198
-41.872955
-41.560471
-41.247986
-41.716713
-41.716713
-41.247986
-41.247986
-41.404228
-41.247986
-41.404228
-41.091743
-41.091743
-41.404228
-41.091743
-41.247986
-41.091743
-41.247986
-40.466774
-41.247986
-40.935501
-40.623016
-41.091743
-40.779259
-40.779259
-40.623016
-40.623016
-40.935501
-40.310532
-40.466774
-40.466774
-40.154289
-39.998047
-39.998047
-40.623016
-40.623016
-39.998047
-39.685562
-39.841805
-39.52932
-40.154289
-40.154289
-39.060593
-39.841805
-39.998047
-39.373077
-39.841805
-39.998047
-39.998047
-39.373077
-39.216835
-39.060593
-39.060593
-39.060593
-39.060593
-39.060593
-39.216835
-39.52932
-38.591866
-39.52932
-38.90435
-39.060593
-39.52932
-39.216835
-38.90435
-38.90435
-38.90435
-38.435623
-38.748108
-38.591866
-39.216835
-38.591866
-38.279381
-38.435623
-38.435623
-37.498169
-38.748108
-38.435623
-37.498169
-37.810654
-37.810654
-37.966896
-37.810654
-37.966896
-38.123138
-37.654411
-37.810654
-37.498169
-37.185684
-37.654411
-36.873199
-37.185684
-37.654411
-37.654411
-37.185684
-36.873199
-36.716957
-37.029442
-36.404472
-36.873199
-36.716957
-36.560715
-36.24823
-36.404472
-35.62326
-36.404472
-36.404472
-35.62326
-35.935745
-35.62326
-35.310776
-35.467018
-35.467018
-35.310776
-35.154533
-35.310776
-35.154533
-34.842049
-34.685806
-34.529564
-34.529564
-34.373322
-34.060837
-34.217079
-33.748352
-33.904594
-33.904594
-33.904594
-33.123383
-32.96714
-33.279625
-32.96714
-32.810898
-32.342171
-32.342171
-32.029686
-31.560959
-31.248474
-30.935989
-31.404716
-30.467262
-30.31102
-29.998535
-29.529808
-29.217323
-29.217323
-28.904839
-28.436111
-27.967384
-27.6549
-26.561203
-26.248718
-25.779991
-25.155022
-24.842537
-23.592598
-23.123871
-22.811386
-21.248962
-20.623993
-19.686539
-18.4366
-17.81163
-15.624237
-15.15551
-14.061813
-12.030663
-10.311996
-8.5933304
-6.8746643
-5.468483
-3.5935745
-1.5624237
0.15624237
1.5624237
3.2810898
4.5310287
4.6872711
6.0934525
5.9372101
6.0934525
6.0934525
5.468483
4.8435135
3.5935745
3.1248474
1.4061813
0.15624237
-1.5624237
-3.1248474
-5.468483
-6.4059372
-8.2808456
-9.9995117
-11.249451
-13.280602
-14.999268
-16.405449
-17.81163
-19.061569
-20.623993
-21.405205
-23.123871
-24.217567
-25.467506
-26.248718
-27.342415
-28.436111
-29.373566
-29.998535
-32.029686
-32.498413
-33.123383
-34.217079
-35.62326
-36.24823
-37.029442
-38.279381
-39.060593
-39.998047
-40.310532
-41.560471
-42.029198
-42.81041
-43.591621
-43.904106
-45.154045
-44.997803
-46.091499
-46.716469
-46.716469
-47.810165
-48.12265
-48.74762
-49.060104
-49.372589
-49.372589
-49.528831
-50.622528
-51.091255
-50.622528
-51.247498
-51.716225
-51.559982
-52.028709
-52.184952
-52.028709
-52.809921
-53.122406
-52.966164
-52.653679
-52.966164
-53.903618
-53.903618
-54.372345
-53.903618
-54.05986
-53.903618
-53.747375
-54.05986
-54.68483
-54.05986
-54.05986
-54.841072
-53.903618
-54.841072
-54.997314
-54.68483
-54.997314
-54.528587
-55.153557
-54.68483
-54.997314
-54.528587
-54.997314
-54.997314
-54.68483
-54.997314
-54.841072
-54.997314
-54.997314
-55.309799
-55.309799
-54.841072
-54.997314
-55.466042
-55.153557
-55.622284
-54.997314
-55.309799
-54.997314
-55.153557
-55.153557
-55.153557
-55.153557
-55.153557
-55.309799
-55.466042
-55.622284
-55.309799
-55.153557
-55.153557
-55.622284
-55.466042
-55.778526
-55.153557
-55.309799
-55.466042
-55.153557
-55.309799
-55.309799
-55.309799
-55.778526
-55.309799
-55.153557
-55.778526
-55.778526
-55.309799
-55.622284
-55.466042
-55.309799
-55.622284
-55.622284
-55.153557
-55.153557
-55.778526
-55.466042
-55.778526
-55.309799
-55.466042
-55.622284
-55.778526
-55.309799
-55.622284
-55.778526
-55.622284
-55.309799
-55.622284
-55.309799
-55.309799
-54.997314
-55.153557
-55.778526
-55.153557
-55.622284
-55.153557
-55.778526
-55.309799
-55.622284
-55.309799
-55.153557
-55.466042
-55.153557
-55.778526
-55.466042
-55.309799
-55.153557
-55.153557
-54.997314
-55.153557
-54.841072
-55.153557
-54.997314
-54.997314
-54.841072
-54.997314
-55.153557
-54.841072
-55.309799
-54.68483
-55.153557
-54.68483
-54.68483
-54.841072
-54.528587
-54.528587
-55.153557
-55.153557
-54.372345
-54.68483
-54.372345
-54.528587
-54.528587
-54.372345
-54.68483
-54.372345
-54.216103
-54.841072
-54.216103
-53.747375
-54.216103
-54.372345
-54.216103
-54.216103
-54.216103
-54.216103
-53.903618
-54.528587
-54.05986
-53.747375
-54.05986
-53.591133
-53.903618
-54.216103
-53.747375
-53.747375
-53.903618
-53.591133
-53.747375
-53.434891
-54.216103
-53.903618
-53.434891
-53.591133
-53.278648
-53.278648
-53.278648
-53.434891
-53.278648
-53.591133
-53.122406
-53.122406
-53.434891
-52.966164
-53.278648
-53.278648
-52.966164
-53.122406
-53.122406
-53.122406
-52.809921
-52.809921
-52.809921
-53.278648
-52.966164
-53.122406
-52.966164
-52.966164
-52.028709
-52.497437
-53.122406
-52.028709
-52.341194
-52.497437
-52.497437
-52.184952
-52.184952
-52.497437
-51.872467
-52.028709
-52.653679
-46.247742
-43.122894
-41.404228
-39.998047
-38.90435
-37.966896
-36.560715
-35.310776
-33.748352
-32.810898
-32.342171
-32.029686
-31.248474
-29.842293
-30.154778
-29.217323
-29.217323
-28.436111
-27.6549
-26.873688
-26.717445
-26.092476
-25.779991
-25.467506
-24.37381
-23.74884
-23.592598
-22.811386
-21.71769
-21.248962
-20.155266
-19.530296
-18.749084
-17.81163
-16.405449
-15.780479
-13.905571
-12.49939
-11.718178
-9.9995117
-7.9683609
-7.3433914
-5.1559982
-3.4373322
-2.4998779
0
0.62496948
2.0311508
3.4373322
3.5935745
4.6872711
4.3747864
4.218544
4.0623016
3.4373322
2.968605
1.4061813
0.46872711
-1.249939
-2.4998779
-3.4373322
-5.1559982
-7.187149
-8.7495728
-10.468239
-12.811874
-13.905571
-15.780479
-17.499146
-19.061569
-20.467751
-22.030174
-23.280113
-24.686295
-26.248718
-27.6549
-28.904839
-30.467262
-31.092232
-32.810898
-33.748352
-35.154533
-36.404472
-37.185684
-38.279381
-39.060593
-39.998047
-40.935501
-41.872955
-42.966652
-43.122894
-42.497925
-42.497925
-42.966652
-43.279137
-43.747864
-44.060349
-43.904106
-44.372833
-44.685318
-45.310287
-45.46653
-45.935257
-45.622772
-46.247742
-46.716469
-46.872711
-47.028954
-47.497681
-47.185196
-47.653923
-48.278893
-48.12265
-48.435135
-48.435135
-48.74762
-48.903862
-49.060104
-49.216347
-49.216347
-49.841316
-49.528831
-49.997559
-49.997559
-50.310043
-49.997559
-50.310043
-50.466286
-50.622528
-50.622528
-50.622528
-50.466286
-51.091255
-50.77877
-50.935013
-51.40374
-51.716225
-51.40374
-51.247498
-51.40374
-51.559982
-51.872467
-51.872467
-51.40374
-52.028709
-51.559982
-52.184952
-52.028709
-51.872467
-52.184952
-52.028709
-52.184952
-52.184952
-52.341194
-52.497437
-52.028709
-52.341194
-52.497437
-52.653679
-52.341194
-52.497437
-52.184952
-52.809921
-52.497437
-52.341194
-52.497437
-52.809921
-52.497437
-52.497437
-52.341194
-52.497437
-52.497437
-52.653679
-52.497437
-52.966164
-52.809921
-52.809921
-52.497437
-52.497437
-53.278648
-52.653679
-52.809921
-52.966164
-52.809921
-52.653679
-53.122406
-52.497437
-52.653679
-52.653679
-52.809921
-52.809921
-52.809921
-52.653679
-52.966164
-52.028709
-53.122406
-53.278648
-52.966164
-53.278648
-51.872467
-52.966164
-53.122406
-52.497437
-52.341194
-53.434891
-53.122406
-53.122406
-53.122406
-53.122406
-53.122406
-53.434891
-52.966164
-52.653679
-52.497437
-52.966164
-53.278648
-52.653679
-53.278648
-52.497437
-52.809921
-53.747375
-53.122406
-53.591133
-52.809921
-53.434891
-53.434891
-52.966164
-52.966164
-53.434891
-53.278648
-52.966164
-53.591133
-52.966164
-53.278648
-53.903618
-53.434891
-53.278648
-53.122406
-52.809921
-53.434891
-53.278648
-53.278648
-53.747375
-53.278648
-53.278648
-53.434891
-52.809921
-53.434891
-53.591133
-52.966164
-53.278648
-53.278648
-53.122406
-53.122406
-53.591133
-53.747375
-53.278648
-53.434891
-53.278648
-53.122406
-53.434891
-53.278648
-53.747375
-53.122406
-53.278648
-53.591133
-53.434891
-53.278648
-53.434891
-53.122406
-53.122406
-53.591133
-53.278648
-53.434891
-53.591133
-53.122406
-53.434891
-53.747375
-53.591133
-53.591133
-53.591133
-54.05986
-53.122406
-53.903618
-53.434891
-53.278648
-53.747375
-53.122406
-53.278648
-54.05986
-53.434891
-53.278648
-53.434891
-53.434891
-53.591133
-53.591133
-53.903618
-53.278648
-53.122406
-53.591133
-53.903618
-53.434891
-53.591133
-53.434891
-53.434891
-53.278648
-53.434891
-53.434891
-53.122406
-53.434891
-53.278648
-53.278648
-53.903618
-53.434891
-53.591133
-53.278648
-53.278648
-53.591133
-53.122406
-53.122406
-53.122406
-53.122406
-52.809921
-52.809921
-53.122406
-53.122406
-52.809921
-52.809921
-52.966164
-53.122406
-52.653679
-52.497437
-52.809921
-52.809921
-52.966164
-52.966164
-52.809921
-52.809921
-52.809921
-52.809921
-52.341194
-52.341194
-52.653679
-52.497437
-52.497437
-52.966164
-52.653679
-52.341194
-52.653679
-52.341194
-52.497437
-52.341194
-52.184952
-52.497437
-52.341194
-52.184952
-52.341194
-52.028709
-52.341194
-52.341194
-52.184952
-52.028709
-51.872467
-52.028709
-52.028709
-52.028709
-52.028709
-51.872467
-51.872467
-52.184952
-52.028709
-52.028709
-51.716225
-51.872467
-52.028709
-52.028709
-51.40374
-51.872467
-51.247498
-51.40374
-51.247498
-51.247498
-51.716225
-51.247498
-51.40374
-51.247498
-51.40374
-51.40374
-51.559982
-51.559982
-51.091255
-50.935013
-52.028709
-51.716225
-51.091255
-51.247498
-50.622528
-51.716225
-50.935013
-51.247498
-51.40374
-51.091255
-50.622528
-51.091255
-51.40374
-50.622528
-49.997559
-50.935013
-50.935013
-51.091255
-51.247498
-50.935013
-51.091255
-50.935013
-49.997559
-50.622528
-50.935013
-50.935013
-50.310043
-51.40374
-50.466286
-50.935013
-51.247498
-50.77877
-50.77877
-50.935013
-50.622528
-50.935013
-50.77877
-51.091255
-50.622528
-51.247498
-50.466286
-50.77877
-51.716225
-50.935013
-50.77877
-50.77877
-51.247498
-49.997559
-50.77877
-51.091255
-50.466286
-50.77877
-50.77877
-50.935013
-51.091255
-50.77877
-50.77877
-50.77877
-51.40374
-50.77877
-50.935013
-51.091255
-50.77877
-50.935013
-50.310043
-51.091255
-51.091255
-51.091255
-50.622528
-50.622528
-50.622528
-50.77877
-50.622528
-50.935013
-50.77877
-50.466286
-50.77877
-50.622528
-50.622528
-50.622528
-50.310043
-50.622528
-50.622528
-50.466286
-50.310043
-50.77877
-50.622528
-50.622528
-50.153801
-50.466286
-50.622528
-50.466286
-50.77877
-50.310043
-50.77877
-50.622528
-50.622528
-50.622528
-50.153801
-50.466286
-50.153801
-50.77877
-50.310043
-51.091255
-50.153801
-50.310043
-50.153801
-51.091255
-50.153801
-50.466286
-50.622528
-50.310043
-50.466286
-50.622528
-50.466286
-50.153801
-50.310043
-50.310043
-50.310043
-50.310043
-50.466286
-50.622528
-50.466286
-49.997559
-50.310043
-49.997559
-49.841316
-49.997559
-49.841316
-49.997559
-50.153801
-50.622528
-50.153801
-50.153801
-49.841316
-49.997559
-49.997559
-49.997559
-50.310043
-49.685074
-50.622528
-49.841316
-49.841316
-50.310043
-49.372589
-49.841316
-49.841316
-49.528831
-49.841316
-49.841316
-49.841316
-49.841316
-49.528831
-49.528831
-49.528831
-49.372589
-49.372589
-49.685074
-49.685074
-49.216347
-49.528831
-49.372589
-49.372589
-49.372589
-49.216347
-49.372589
-49.060104
-49.216347
-49.216347
-48.74762
-49.372589
-49.060104
-49.216347
-49.216347
-48.903862
-49.060104
-48.74762
-49.060104
-49.528831
-48.903862
-48.903862
-49.060104
-49.216347
-48.903862
-48.903862
-48.903862
-48.591377
-48.903862
-49.060104
-48.435135
-48.74762
-48.12265
-48.591377
-48.12265
-48.12265
-48.591377
-48.591377
-48.435135
-48.903862
-48.12265
-48.278893
-48.278893
-48.903862
-48.278893
-48.278893
-47.966408
-47.653923
-48.435135
-47.497681
-47.653923
-47.653923
-48.12265
-48.591377
-47.497681
-47.810165
-48.435135
-47.966408
-48.12265
-47.341438
-47.497681
-47.966408
-47.810165
-47.653923
-47.653923
-47.497681
-47.966408
-48.278893
-47.653923
-47.966408
-48.278893
-47.341438
-48.591377
-47.810165
-47.497681
-47.497681
-48.12265
-48.278893
-48.12265
-47.341438
-47.966408
-47.810165
-47.497681
-47.653923
-47.341438
-47.653923
-47.810165
-47.810165
-47.341438
-47.810165
-47.341438
-47.341438
-47.810165
-47.810165
-47.810165
-47.966408
-47.653923
-47.810165
-47.810165
-47.653923
-47.653923
-47.653923
-47.810165
-47.653923
-47.497681
-47.341438
-47.497681
-47.966408
-47.810165
-47.653923
-47.653923
-47.653923
-47.653923
-47.497681
-47.653923
-47.653923
-47.341438
-47.185196
-47.966408
-47.653923
-47.497681
-47.653923
-47.653923
-47.497681
-47.497681
-47.653923
-47.653923
-47.653923
-47.497681
-47.810165
-47.653923
-47.653923
-47.653923
-47.653923
-47.966408
-47.966408
-47.966408
-47.810165
-47.810165
-47.497681
-47.810165
-48.12265
-47.810165
-47.810165
-47.653923
-47.653923
-47.966408
-47.810165
-47.497681
-47.497681
-47.653923
-47.810165
-47.653923
-48.12265
-47.810165
-47.966408
-48.12265
-47.810165
-47.810165
-47.966408
-47.966408
-47.810165
-47.653923
-48.278893
-47.497681
-47.810165
-47.810165
-47.810165
-48.12265
-47.497681
-47.810165
-47.497681
-47.966408
-48.12265
-47.653923
-47.810165
-47.653923
-47.966408
-47.653923
-48.12265
-47.653923
-47.497681
-47.341438
-47.341438
-47.966408
-47.653923
-47.810165
-47.653923
-47.810165
-47.497681
-47.653923
-47.185196
-47.185196
-47.497681
-47.653923
-47.810165
-47.185196
-47.653923
-47.341438
-47.810165
-47.028954
-47.966408
-47.185196
-47.341438
-47.497681
-47.185196
-47.185196
-47.185196
-47.341438
-47.341438
-47.028954
-47.341438
-47.341438
-47.185196
-47.341438
-47.028954
-47.028954
-47.028954
-46.872711
-47.185196
-46.716469
-46.716469
-46.716469
-46.872711
-46.872711
-46.872711
-46.716469
-46.403984
-46.403984
-46.560226
-46.716469
-46.872711
-46.247742
-46.560226
-46.560226
-46.560226
-46.872711
-46.247742
-46.247742
-46.560226
-46.403984
-46.403984
-46.716469
-46.091499
-46.403984
-46.560226
-46.091499
-46.403984
-46.247742
-46.403984
-46.560226
-46.091499
-45.779015
-46.091499
-45.46653
-46.403984
-46.247742
-45.622772
-46.091499
-46.403984
-46.247742
-46.091499
-45.310287
-45.310287
-45.622772
-45.310287
-45.622772
-46.091499
-46.403984
-46.247742
-45.779015
-45.46653
-46.247742
-44.997803
-45.935257
-45.46653
-45.310287
-45.622772
-45.154045
-45.779015
-45.622772
-46.403984
-46.091499
-46.247742
-45.622772
-46.247742
-45.779015
-45.622772
-46.091499
-45.46653
-45.46653
-45.622772
-45.310287
-46.247742
-45.935257
-45.622772
-45.622772
-45.310287
-45.622772
-45.310287
-46.091499
-45.622772
-45.622772
-46.091499
-45.779015
-46.247742
-46.091499
-45.46653
-45.779015
-45.779015
-46.091499
-45.779015
-45.935257
-45.622772
-45.779015
-45.310287
-45.310287
-45.46653
-45.310287
-45.779015
-45.310287
-45.622772
-45.310287
-45.622772
-45.622772
-45.310287
-45.46653
-45.779015
-45.46653
-45.622772
-45.46653
-45.154045
-45.935257
-45.46653
-45.46653
-45.46653
-45.310287
-45.622772
-45.622772
-45.154045
-45.622772
-45.622772
-44.997803
-44.997803
-45.46653
-45.310287
-45.779015
-45.154045
-45.310287
-44.84156
-45.779015
-44.997803
-45.622772
-45.310287
-44.997803
-45.154045
-44.997803
-45.46653
-45.46653
-45.310287
-45.310287
-45.310287
-44.997803
-45.310287
-45.154045
-44.997803
-45.46653
-44.997803
-44.997803
-45.310287
-44.84156
-44.997803
-44.997803
-45.154045
-44.685318
-44.84156
-44.997803
-44.84156
-44.997803
-44.685318
-44.84156
-44.685318
-45.154045
-44.997803
-44.685318
-44.84156
-44.685318
-44.372833
-44.529076
-44.685318
-44.529076
-44.372833
-44.685318
-44.060349
-44.216591
-44.685318
-44.060349
-44.685318
-44.060349
-44.84156
-44.372833
-44.372833
-44.216591
-44.060349
-44.060349
-44.060349
-44.060349
-44.060349
-44.372833
-44.216591
-44.060349
-43.904106
-44.216591
-43.591621
-44.216591
-43.747864
-43.904106
-43.904106
-43.904106
-43.904106
-43.591621
-43.747864
-43.904106
-43.904106
-43.747864
-43.747864
-43.435379
-44.060349
-43.435379
-43.591621
-43.435379
-43.747864
-43.279137
-43.435379
-43.904106
-43.279137
-43.122894
-43.122894
-42.966652
-43.435379
-43.122894
-43.279137
-43.122894
-43.435379
-42.497925
-43.122894
-42.966652
-42.81041
-42.654167
-42.654167
-42.966652
-42.497925
-42.654167
-42.81041
-43.122894
-42.81041
-42.654167
-43.122894
-42.497925
-42.341682
-42.966652
-42.966652
-42.18544
-42.497925
-42.966652
-42.497925
-42.81041
-42.81041
-42.966652
-42.654167
-42.029198
-41.872955
-42.497925
-42.654167
-42.029198
-42.341682
-41.872955
-42.341682
-42.029198
-41.872955
-41.872955
-42.18544
-42.497925
-42.341682
-42.654167
-41.716713
-42.341682
-42.029198
-42.18544
-42.18544
-42.18544
-42.029198
-41.716713
-42.18544
-42.18544
-42.029198
-42.341682
-42.18544
-41.716713
-42.18544
-42.341682
-41.872955
-42.497925
-42.18544
-42.029198
-42.497925
-41.716713
-42.341682
-41.872955
-42.029198
-41.872955
-42.18544
-42.341682
-42.18544
-42.029198
-41.872955
-41.716713
-42.18544
-41.872955
-41.872955
-41.560471
-41.716713
-42.029198
-41.247986
-41.560471
-41.872955
-41.716713
-42.029198
-41.872955
-41.716713
-41.560471
-41.560471
-41.247986
-42.029198
-41.560471
-41.404228
-41.560471
-41.716713
-41.872955
-41.716713
-41.404228
-42.029198
-41.560471
-41.560471
-41.560471
-41.872955
-41.560471
-41.716713
-41.404228
-41.716713
-41.560471
-41.560471
-41.560471
-41.872955
-41.716713
-41.716713
-41.716713
-41.716713
-41.247986
-41.560471
-41.247986
-41.560471
-41.716713
-41.404228
-41.247986
-41.404228
-41.247986
-41.404228
-41.247986
-41.091743
-41.404228
-41.247986
-41.247986
-40.935501
-41.247986
-41.091743
-41.247986
-41.247986
-41.247986
-41.091743
-41.091743
-40.935501
-40.935501
-40.779259
-41.247986
-40.779259
-40.623016
-40.779259
-41.247986
-40.466774
-40.623016
-40.779259
-40.779259
-40.466774
-40.466774
-40.466774
-40.779259
-40.623016
-39.998047
-39.998047
-40.154289
-40.154289
-40.154289
-40.310532
-39.841805
-40.466774
-39.998047
-40.310532
-39.685562
-39.685562
-39.998047
-39.52932
-39.998047
-39.685562
-39.52932
-39.841805
-39.52932
-39.841805
-39.373077
-39.373077
-39.373077
-39.060593
-39.685562
-39.060593
-39.216835
-39.373077
-39.373077
-39.216835
-39.216835
-38.748108
-39.216835
-38.90435
-38.279381
-39.060593
-38.591866
-38.591866
-38.123138
-38.748108
-37.810654
-38.279381
-38.279381
-37.966896
-37.966896
-37.654411
-38.123138
-37.966896
-37.498169
-38.279381
-37.185684
-37.654411
-36.873199
-37.654411
-37.498169
-37.341927
-37.185684
-36.716957
-37.341927
-36.716957
-37.029442
-36.873199
-36.091988
-36.24823
-36.560715
-36.560715
-35.62326
-35.935745
-36.404472
-36.560715
-36.091988
-36.24823
-35.779503
-36.091988
-35.467018
-34.529564
-35.154533
-35.154533
-34.842049
-34.373322
-34.998291
-34.217079
-34.842049
-34.842049
-34.373322
-34.217079
-33.435867
-33.904594
-33.748352
-33.279625
-32.810898
-32.654655
-33.123383
-32.654655
-32.498413
-32.185928
-31.873444
-31.873444
-31.404716
-31.560959
-30.31102
-30.467262
-30.31102
-30.31102
-30.31102
-29.842293
-28.904839
-28.123627
-28.436111
-28.279869
-27.967384
-27.02993
-26.561203
-26.092476
-25.623749
-25.623749
-25.311264
-23.74884
-23.123871
-22.811386
-22.030174
-21.09272
-19.842781
-19.061569
-17.81163
-16.249207
-15.15551
-13.593086
-11.718178
-10.624481
-8.2808456
-6.4059372
-4.5310287
-2.4998779
-0.46872711
1.4061813
4.0623016
5.1559982
6.8746643
7.9683609
8.5933304
9.0620575
8.9058151
8.437088
7.4996338
6.8746643
4.8435135
3.2810898
1.4061813
-0.46872711
-1.8749084
-4.0623016
-6.0934525
-7.6558762
-9.5307846
-11.249451
-13.124359
-14.999268
-16.249207
-17.967873
-19.686539
-20.623993
-22.186417
-23.74884
-25.155022
-26.404961
-28.123627
-29.061081
-30.154778
-31.560959
-32.96714
-34.373322
-34.998291
-36.24823
-37.341927
-38.591866
-39.685562
-40.466774
-41.247986
-42.18544
-43.279137
-43.747864
-44.84156
-45.46653
-46.403984
-47.185196
-47.497681
-47.810165
-48.74762
-49.372589
-49.841316
-50.310043
-50.153801
-50.622528
-51.40374
-51.247498
-52.341194
-52.184952
-52.809921
-53.278648
-53.122406
-53.903618
-53.591133
-53.591133
-54.05986
-54.05986
-54.372345
-54.05986
-54.841072
-54.372345
-54.68483
-54.841072
-54.997314
-55.153557
-55.309799
-55.153557
-55.466042
-55.309799
-55.622284
-55.466042
-55.309799
-55.778526
-55.778526
-55.309799
-55.309799
-55.778526
-55.622284
-55.622284
-55.778526
-55.622284
-55.466042
-55.622284
-55.778526
-55.778526
-55.622284
-55.622284
-55.466042
-55.778526
-56.091011
-55.466042
-55.153557
-55.778526
-54.997314
-55.778526
-55.466042
-55.309799
-55.153557
-55.309799
-55.466042
-55.153557
-55.309799
-55.153557
-54.997314
-55.622284
-55.622284
-54.997314
-54.841072
-54.68483
-54.841072
-55.309799
-55.309799
-55.309799
-55.153557
-55.309799
-54.528587
-55.153557
-55.153557
-54.528587
-54.841072
-54.68483
-55.153557
-54.997314
-54.841072
-54.997314
-54.841072
-54.997314
-55.153557
-54.997314
-54.528587
-54.372345
-55.153557
-54.841072
-53.747375
-55.309799
-54.68483
-54.216103
-53.747375
-54.05986
-54.528587
-54.68483
-54.841072
-54.528587
-54.372345
-54.528587
-54.68483
-54.216103
-54.528587
-54.216103
-54.528587
-54.05986
-53.903618
-54.372345
-54.997314
-54.841072
-54.372345
-54.05986
-54.05986
-54.372345
-54.68483
-54.05986
-54.216103
-54.216103
-54.05986
-54.216103
-54.372345
-54.68483
-54.528587
-54.372345
-54.216103
-54.841072
-54.05986
-54.372345
-54.372345
-54.05986
-54.05986
-54.841072
-54.372345
-54.372345
-54.841072
-54.216103
-54.372345
-54.528587
-54.68483
-54.372345
-54.528587
-54.216103
-54.841072
-54.372345
-54.372345
-54.68483
-54.528587
-54.528587
-54.528587
-54.528587
-54.372345
-54.528587
-54.68483
-54.528587
-54.528587
-54.68483
-54.68483
-54.68483
-54.528587
-54.841072
-55.153557
-54.216103
-54.528587
-54.372345
-54.528587
-54.216103
-54.372345
-54.216103
-54.528587
-54.372345
-54.68483
-54.372345
-54.05986
-54.68483
-54.216103
-54.528587
-54.216103
-54.372345
-54.216103
-54.372345
-54.372345
-54.372345
-54.216103
-54.05986
-53.903618
-54.528587
-53.903618
-54.216103
-53.903618
-54.05986
-54.216103
-54.216103
-54.216103
-53.903618
-54.528587
-53.747375
-54.216103
-53.903618
-53.903618
-53.903618
-53.591133
-53.747375
-53.747375
-53.591133
-54.216103
-53.434891
-53.434891
-53.591133
-53.591133
-53.591133
-53.591133
-53.434891
-53.434891
-53.434891
-53.434891
-53.122406
-53.278648
-52.966164
-53.278648
-53.122406
-53.122406
-53.278648
-53.122406
-53.278648
-53.122406
-53.122406
-53.278648
-53.278648
-52.809921
-53.122406
-52.653679
-53.122406
-53.122406
-52.653679
-52.809921
-52.497437
-52.653679
-52.809921
-52.809921
-52.809921
-52.653679
-52.497437
-52.497437
-52.184952
-51.872467
-52.341194
-51.872467
-52.341194
-52.184952
-52.341194
-52.028709
-52.341194
-52.028709
-52.341194
-52.028709
-51.247498
-51.872467
-52.184952
-51.247498
-51.559982
-51.872467
-51.716225
-51.247498
-51.559982
-51.247498
-52.028709
-51.40374
-51.559982
-50.77877
-52.028709
-51.559982
-51.247498
-51.091255
-50.935013
-51.716225
-50.622528
-51.247498
-51.559982
-51.40374
-51.247498
-51.559982
-51.091255
-51.091255
-50.77877
-51.247498
-51.247498
-51.247498
-50.77877
-50.935013
-51.091255
-50.77877
-50.935013
-50.935013
-51.091255
-51.247498
-51.247498
-51.247498
-49.997559
-51.247498
-51.247498
-50.310043
-50.935013
-51.247498
-50.935013
-50.935013
-50.935013
-50.310043
-50.77877
-51.40374
-51.247498
-51.247498
-50.466286
-50.935013
-51.247498
-50.935013
-50.77877
-50.622528
-50.310043
-50.622528
-50.622528
-50.77877
-50.77877
-50.77877
-51.091255
-50.622528
-50.935013
-50.77877
-50.77877
-51.247498
-50.77877
-50.466286
-51.091255
-50.622528
-51.247498
-50.466286
-51.247498
-51.247498
-50.77877
-50.935013
-50.622528
-50.77877
-50.935013
-50.935013
-50.622528
-50.935013
-51.091255
-50.622528
-50.77877
-50.935013
-51.091255
-50.935013
-50.77877
-50.466286
-51.091255
-50.622528
-50.77877
-50.622528
-51.091255
-50.77877
-51.40374
-50.622528
-50.622528
-50.935013
-50.935013
-50.935013
-50.935013
-50.935013
-51.247498
-51.091255
-51.091255
-50.622528
-50.935013
-50.935013
-51.247498
-50.622528
-51.091255
-51.091255
-50.77877
-51.091255
-51.091255
-50.935013
-51.40374
-50.77877
-50.622528
-50.622528
-50.622528
-51.091255
-50.622528
-50.310043
-50.622528
-50.77877
-51.091255
-50.622528
-50.77877
-50.622528
-50.466286
-50.77877
-50.153801
-50.77877
-50.77877
-50.310043
-50.466286
-50.310043
-50.466286
-50.310043
-50.310043
-50.466286
-50.466286
-50.466286
-50.310043
-50.153801
-49.997559
-49.997559
-49.997559
-50.153801
-49.841316
-49.997559
-50.153801
-49.997559
-49.997559
-49.997559
-49.685074
-49.685074
-50.153801
-50.153801
-50.310043
-49.841316
-50.153801
-49.997559
-49.841316
-49.841316
-49.841316
-49.841316
-49.685074
-49.528831
-49.528831
-49.528831
-49.528831
-49.841316
-49.372589
-49.528831
-49.060104
-49.372589
-49.216347
-49.060104
-49.060104
-49.216347
-49.528831
-49.216347
-49.528831
-49.060104
-49.216347
-49.372589
-49.528831
-48.903862
-49.528831
-48.903862
-48.903862
-49.372589
-49.216347
-49.216347
-48.903862
-49.372589
-48.74762
-48.74762
-48.591377
-48.903862
-49.060104
-49.060104
-48.278893
-48.591377
-48.74762
-48.74762
-49.060104
-49.216347
-47.966408
-48.903862
-48.903862
-48.435135
-48.591377
-49.216347
-48.903862
-48.591377
-48.903862
-48.591377
-48.74762
-48.903862
-48.74762
-48.591377
-48.435135
-49.060104
-48.903862
-48.278893
-49.060104
-48.591377
-49.060104
-48.591377
-48.435135
-48.435135
-48.591377
-48.74762
-47.810165
-48.74762
-48.12265
-48.591377
-48.903862
-48.435135
-48.435135
-48.74762
-48.903862
-48.12265
-48.278893
-48.12265
-48.435135
-48.591377
-48.74762
-48.12265
-48.591377
-47.810165
-48.591377
-47.966408
-48.903862
-48.12265
-48.12265
-48.435135
-48.12265
-48.12265
-48.435135
-47.966408
-48.278893
-48.278893
-48.12265
-48.591377
-47.810165
-48.12265
-47.653923
-48.278893
-48.12265
-48.278893
-47.966408
-47.810165
-48.435135
-47.966408
-48.12265
-47.653923
-48.12265
-47.966408
-48.12265
-48.12265
-47.966408
-47.653923
-48.12265
-48.12265
-47.653923
-48.12265
-47.966408
-47.810165
-47.810165
-47.810165
-47.966408
-47.810165
-47.966408
-48.12265
-47.810165
-48.12265
-47.966408
-48.278893
-48.12265
-48.12265
-48.12265
-47.810165
-47.810165
-48.278893
-48.12265
-48.12265
-47.653923
-47.810165
-47.653923
-48.12265
-47.966408
-47.966408
-47.497681
-47.966408
-48.12265
-47.810165
-48.278893
-47.966408
-47.653923
-47.966408
-47.810165
-47.966408
-47.810165
-48.12265
-47.497681
-47.497681
-47.185196
-47.497681
-47.810165
-47.497681
-47.966408
-47.653923
-47.497681
-47.810165
-47.653923
-47.810165
-47.185196
-47.653923
-47.185196
-47.653923
-47.185196
-47.497681
-47.497681
-47.497681
-47.653923
-47.497681
-47.341438
-47.341438
-47.497681
-47.497681
-47.185196
-47.185196
-47.185196
-47.497681
-47.341438
-47.185196
-47.341438
-46.872711
-46.872711
-47.185196
-47.185196
-47.185196
-46.872711
-47.028954
-47.341438
-47.185196
-47.185196
-47.341438
-47.185196
-46.872711
-47.028954
-46.716469
-47.341438
-46.403984
-46.560226
-47.028954
-46.872711
-46.560226
-46.872711
-47.028954
-46.716469
-46.403984
-46.247742
-46.560226
-46.716469
-46.247742
-46.716469
-46.716469
-46.716469
-46.560226
-46.091499
-46.560226
-47.028954
-46.091499
-45.622772
-46.560226
-46.091499
-45.935257
-46.247742
-46.091499
-46.247742
-46.247742
-46.247742
-46.091499
-45.935257
-46.247742
-45.779015
-46.247742
-46.091499
-45.310287
-46.403984
-45.935257
-45.622772
-45.779015
-46.403984
-46.403984
-46.091499
-46.091499
-46.091499
-45.622772
-46.247742
-45.310287
-45.622772
-46.091499
-46.247742
-45.779015
-45.310287
-45.779015
-45.622772
-45.310287
-44.685318
-45.46653
-45.46653
-46.091499
-45.622772
-45.935257
-45.779015
-45.46653
-45.622772
-45.935257
-44.997803
-46.247742
-45.622772
-46.091499
-45.935257
-45.622772
-45.622772
-45.310287
-45.46653
-45.46653
-45.779015
-46.247742
-45.154045
-45.779015
-45.779015
-45.622772
-46.091499
-45.310287
-45.779015
-45.779015
-45.46653
-45.46653
-45.622772
-45.779015
-45.779015
-45.622772
-45.779015
-45.310287
-45.622772
-45.622772
-45.46653
-45.622772
-45.622772
-45.622772
-45.622772
-45.46653
-45.779015
-45.779015
-45.622772
-45.935257
-45.935257
-45.46653
-45.779015
-45.935257
-46.091499
-45.935257
-45.935257
-45.622772
-45.622772
-45.622772
-45.779015
-45.935257
-45.622772
-45.935257
-46.091499
-45.935257
-45.779015
-46.091499
-45.779015
-45.779015
-46.091499
-46.091499
-45.310287
-45.779015
-45.622772
-45.935257
-45.622772
-45.935257
-45.779015
-45.779015
-45.622772
-46.247742
-45.622772
-46.247742
-45.622772
-45.779015
-46.091499
-45.935257
-46.091499
-45.779015
-45.622772
-46.091499
-45.622772
-45.779015
-45.779015
-45.779015
-46.091499
-46.091499
-45.935257
-45.935257
-46.091499
-45.935257
-45.310287
-45.779015
-45.622772
-46.091499
-45.935257
-45.46653
-45.779015
-45.779015
-45.622772
-45.622772
-45.779015
-45.310287
-45.622772
-45.779015
-45.310287
-45.779015
-45.622772
-45.779015
-45.310287
-44.997803
-45.46653
-45.154045
-45.622772
-45.622772
-45.310287
-45.46653
-44.997803
-45.310287
-45.46653
-44.997803
-45.310287
-45.154045
-45.154045
-45.154045
-45.154045
-44.997803
-45.154045
-44.997803
-45.310287
-44.997803
-44.997803
-45.154045
-44.84156
-44.997803
-45.154045
-44.997803
-44.997803
-44.685318
-44.685318
-44.84156
-44.84156
-44.685318
-44.997803
-44.685318
-44.685318
-44.84156
-44.685318
-44.372833
-44.529076
-44.372833
-44.372833
-44.84156
-44.060349
-44.529076
-44.529076
-43.747864
-44.372833
-44.216591
-44.529076
-44.372833
-44.216591
-43.904106
-44.529076
-43.747864
-44.529076
-43.435379
-44.216591
-44.060349
-43.591621
-43.591621
-44.216591
-43.591621
-43.435379
-44.216591
-43.904106
-43.904106
-43.435379
-43.591621
-43.904106
-43.435379
-43.747864
-44.060349
-43.904106
-43.435379
-43.122894
-43.747864
-43.747864
-43.122894
-43.904106
-43.904106
-43.904106
-43.591621
-43.747864
-43.591621
-43.122894
-43.591621
-43.904106
-44.216591
-43.122894
-43.435379
-43.747864
-43.122894
-43.904106
-43.122894
-42.966652
-42.81041
-43.591621
-43.279137
-43.122894
-43.747864
-44.216591
-43.747864
-43.435379
-43.122894
-43.747864
-43.435379
-43.435379
-43.591621
-43.435379
-43.747864
-43.435379
-43.435379
-43.747864
-43.122894
-43.279137
-43.279137
-43.279137
-43.591621
-43.747864
-43.435379
-43.122894
-43.435379
-43.435379
-43.279137
-43.435379
-43.435379
-43.122894
-43.591621
-43.279137
-43.279137
-43.279137
-43.122894
-43.435379
-43.435379
-43.435379
-43.904106
-43.435379
-43.591621
-43.435379
-43.435379
-43.591621
-43.279137
-43.904106
-43.591621
-43.122894
-43.435379
-43.591621
-43.279137
-43.435379
-43.122894
-43.435379
-43.591621
-43.591621
-43.435379
-43.122894
-43.591621
-43.591621
-43.591621
-43.435379
-43.122894
-43.122894
-43.747864
-42.81041
-43.279137
-43.435379
-43.435379
-43.122894
-43.122894
-43.435379
-43.279137
-43.591621
-42.966652
-42.966652
-43.435379
-43.122894
-42.966652
-43.279137
-43.122894
-43.122894
-42.81041
-42.81041
-43.122894
-43.279137
-42.966652
-42.966652
-42.81041
-42.966652
-42.966652
-43.122894
-42.497925
-42.81041
-43.122894
-42.654167
-42.341682
-42.81041
-42.18544
-42.966652
-42.18544
-42.18544
-42.497925
-42.18544
-42.654167
-42.341682
-42.341682
-42.18544
-42.497925
-42.18544
-42.18544
-42.18544
-42.029198
-42.654167
-42.497925
-41.872955
-42.029198
-42.029198
-41.872955
-42.18544
-41.560471
-41.872955
-42.029198
-41.560471
-41.560471
-41.404228
-41.872955
-41.560471
-41.404228
-41.872955
-41.872955
-41.247986
-41.560471
-41.404228
-41.404228
-41.247986
-41.091743
-41.247986
-41.404228
-41.091743
-40.935501
-41.091743
-40.310532
-40.779259
-41.091743
-40.935501
-40.935501
-40.310532
-40.623016
-40.623016
-40.466774
-40.623016
-40.779259
-40.623016
-40.623016
-40.466774
-40.779259
-39.998047
-40.779259
-40.466774
-39.841805
-40.623016
-40.310532
-39.998047
-39.998047
-40.466774
-40.154289
-39.841805
-40.310532
-40.310532
-39.685562
-39.998047
-39.216835
-39.373077
-39.373077
-39.373077
-39.998047
-39.841805
-39.841805
-39.52932
-39.841805
-39.998047
-38.90435
-40.310532
-39.060593
-39.216835
-39.216835
-39.216835
-39.216835
-39.841805
-39.841805
-39.060593
-39.216835
-39.216835
-39.841805
-39.373077
-39.060593
-39.373077
-38.591866
-39.060593
-39.373077
-38.90435
-38.90435
-38.748108
-38.90435
-38.90435
-38.279381
-38.90435
-38.435623
-38.279381
-38.279381
-38.435623
-38.123138
-38.123138
-38.591866
-38.279381
-37.810654
-38.123138
-37.810654
-38.435623
-38.279381
-38.123138
-37.810654
-37.654411
-38.123138
-37.810654
-37.966896
-37.810654
-37.654411
-37.498169
-37.654411
-37.185684
-37.654411
-37.654411
-37.185684
-37.185684
-37.341927
-37.029442
-37.029442
-37.029442
-37.029442
-37.185684
-36.873199
-36.873199
-36.873199
-36.560715
-36.560715
-36.24823
-36.24823
-36.24823
-36.404472
-35.935745
-35.779503
-35.62326
-36.091988
-35.62326
-35.62326
-35.467018
-35.467018
-34.842049
-34.998291
-34.842049
-34.685806
-34.529564
-34.842049
-34.060837
-34.373322
-34.373322
-34.060837
-33.748352
-33.435867
-33.435867
-33.435867
-33.123383
-32.96714
-32.654655
-32.654655
-32.498413
-32.029686
-31.873444
-31.560959
-32.185928
-31.248474
-31.404716
-30.935989
-30.779747
-30.31102
-29.842293
-29.68605
-29.217323
-29.529808
-28.748596
-28.592354
-27.967384
-27.967384
-27.186172
-26.404961
-25.936234
-25.779991
-24.998779
-24.37381
-23.592598
-22.655144
-22.342659
-20.936478
-20.467751
-19.374054
-17.967873
-17.342903
-16.092964
-14.999268
-13.280602
-11.249451
-9.8432693
-7.4996338
-5.6247253
-3.5935745
-1.249939
0.78121185
3.2810898
4.9997559
6.7184219
8.7495728
9.5307846
10.936966
11.87442
11.561935
12.030663
10.936966
9.8432693
8.9058151
7.187149
5.1559982
3.1248474
1.0936966
-1.249939
-3.7498169
-6.2496948
-8.5933304
-10.468239
-12.811874
-14.999268
-16.561691
-18.124115
-20.780235
-22.030174
-23.905083
-25.311264
-26.873688
-28.592354
-29.842293
-31.248474
-32.810898
-33.904594
-35.467018
-36.873199
-37.810654
-38.90435
-40.154289
-41.404228
-42.029198
-43.122894
-44.685318
-44.685318
-45.622772
-46.716469
-47.653923
-48.591377
-49.060104
-49.685074
-50.466286
-50.77877
-50.935013
-51.247498
-52.028709
-52.653679
-52.966164
-53.278648
-53.122406
-53.747375
-54.841072
-54.841072
-54.841072
-54.528587
-55.153557
-55.153557
-55.778526
-55.622284
-55.153557
-55.778526
-56.091011
-55.934769
-56.247253
-56.091011
-56.559738
-56.091011
-55.934769
-56.403496
-56.559738
-55.934769
-56.559738
-56.715981
-56.715981
-56.715981
-56.403496
-57.028465
-56.715981
-56.403496
-56.403496
-56.559738
-57.028465
-56.559738
-56.559738
-57.028465
-56.559738
-56.559738
-57.34095
-57.184708
-56.872223
-56.559738
-56.403496
-57.028465
-57.028465
-56.559738
-56.872223
-56.559738
-56.872223
-56.872223
-56.559738
-56.559738
-57.028465
-56.872223
-56.715981
-56.872223
-56.872223
-56.715981
-56.872223
-56.403496
-56.247253
-56.872223
-56.715981
-56.715981
-56.559738
-56.559738
-57.028465
-56.872223
-56.872223
-56.715981
-56.559738
-56.403496
-56.559738
-56.559738
-56.403496
-57.028465
-56.559738
-56.403496
-56.715981
-56.403496
-56.247253
-56.403496
-56.403496
-56.559738
-56.559738
-56.715981
-56.247253
-56.403496
-56.091011
-56.559738
-56.247253
-56.559738
-56.247253
-56.091011
-56.403496
-56.559738
-56.559738
-56.559738
-56.559738
-56.403496
-56.403496
-56.872223
-56.403496
-56.403496
-56.403496
-55.934769
-56.247253
-56.247253
-56.247253
-56.247253
-56.091011
-56.247253
-56.715981
-56.247253
-55.778526
-56.091011
-55.778526
-56.403496
-55.466042
-55.778526
-56.247253
-55.778526
-55.622284
-56.091011
-55.934769
-55.466042
-55.153557
-55.309799
-55.309799
-55.466042
-55.622284
-54.841072
-55.309799
-55.153557
-55.153557
-55.309799
-55.309799
-55.309799
-55.153557
-55.309799
-55.153557
-54.68483
-54.841072
-54.997314
-54.841072
-54.841072
-54.68483
-54.841072
-54.372345
-54.372345
-54.841072
-54.528587
-54.997314
-54.372345
-54.372345
-54.528587
-54.372345
-54.05986
-54.528587
-54.372345
-54.372345
-54.05986
-54.216103
-54.216103
-54.528587
-53.591133
-53.903618
-54.05986
-53.903618
-53.591133
-53.747375
-53.903618
-53.591133
-53.747375
-53.122406
-53.903618
-53.591133
-53.434891
-53.278648
-53.747375
-52.966164
-53.434891
-52.809921
-52.966164
-53.122406
-53.278648
-52.497437
-53.434891
-53.434891
-53.434891
-52.966164
-53.278648
-52.809921
-53.591133
-52.966164
-52.497437
-52.966164
-53.278648
-53.122406
-53.278648
-52.966164
-53.278648
-53.122406
-53.122406
-52.341194
-51.872467
-52.966164
-53.122406
-52.341194
-53.278648
-52.184952
-52.653679
-53.122406
-52.809921
-52.809921
-52.341194
-52.341194
-52.184952
-52.184952
-52.653679
-53.122406
-52.341194
-52.341194
-52.653679
-52.028709
-52.497437
-52.184952
-52.184952
-52.341194
-52.341194
-52.184952
-52.028709
-52.653679
-51.872467
-52.184952
-52.184952
-51.872467
-52.184952
-52.184952
-52.341194
-52.184952
-51.716225
-52.184952
-51.872467
-52.341194
-52.184952
-52.028709
-52.497437
-51.872467
-52.184952
-52.028709
-51.872467
-51.872467
-52.028709
-52.341194
-51.716225
-52.028709
-52.028709
-51.716225
-52.341194
-52.184952
-52.341194
-51.872467
-52.028709
-52.184952
-51.716225
-52.341194
-51.872467
-52.028709
-52.184952
-51.716225
-52.184952
-51.559982
-52.028709
-51.247498
-51.872467
-51.716225
-51.872467
-51.872467
-51.559982
-51.716225
-51.559982
-51.716225
-51.716225
-51.872467
-51.559982
-52.028709
-51.716225
-51.716225
-51.40374
-51.716225
-51.716225
-51.40374
-51.559982
-51.247498
-51.247498
-51.559982
-51.247498
-51.247498
-51.247498
-51.872467
-51.091255
-51.247498
-51.247498
-51.40374
-51.247498
-51.091255
-51.247498
-51.247498
-51.091255
-51.091255
-50.77877
-51.247498
-50.935013
-51.247498
-50.935013
-51.091255
-51.091255
-50.935013
-51.091255
-50.935013
-50.935013
-50.77877
-50.935013
-51.091255
-50.935013
-51.091255
-50.622528
-51.247498
-50.622528
-50.77877
-50.77877
-50.466286
-50.622528
-49.997559
-50.77877
-50.622528
-50.466286
-50.466286
-50.310043
-50.77877
-50.310043
-50.153801
-50.466286
-50.466286
-49.841316
-50.153801
-49.997559
-50.622528
-50.153801
-50.622528
-50.153801
-49.997559
-49.997559
-50.153801
-50.310043
-49.997559
-49.685074
-50.153801
-49.997559
-49.997559
-49.997559
-49.997559
-49.841316
-49.997559
-49.841316
-49.216347
-49.372589
-49.685074
-49.841316
-49.685074
-49.528831
-49.216347
-49.372589
-49.841316
-49.372589
-49.528831
-49.372589
-49.685074
-49.372589
-49.685074
-49.372589
-49.372589
-49.372589
-49.060104
-49.685074
-49.372589
-49.685074
-49.841316
-49.060104
-49.372589
-49.528831
-49.216347
-49.060104
-48.903862
-49.528831
-48.903862
-49.528831
-48.903862
-49.372589
-49.060104
-49.372589
-48.591377
-49.216347
-49.060104
-49.060104
-49.216347
-48.74762
-48.278893
-49.060104
-48.903862
-48.591377
-49.060104
-48.903862
-48.12265
-48.74762
-48.12265
-48.591377
-49.528831
-48.74762
-48.903862
-48.435135
-48.591377
-48.278893
-48.74762
-48.591377
-48.435135
-48.12265
-48.74762
-48.435135
-49.060104
-47.966408
-48.591377
-48.74762
-48.278893
-48.903862
-48.591377
-48.74762
-48.435135
-48.435135
-48.74762
-48.591377
-48.903862
-48.278893
-48.591377
-49.060104
-48.12265
-49.216347
-48.435135
-48.903862
-49.060104
-48.591377
-48.591377
-48.591377
-48.903862
-48.903862
-48.278893
-48.903862
-48.435135
-48.74762
-48.435135
-48.74762
-48.591377
-48.74762
-48.74762
-48.591377
-48.74762
-48.74762
-48.435135
-48.74762
-48.435135
-48.591377
-48.903862
-48.591377
-48.74762
-48.74762
-48.435135
-48.591377
-48.278893
-48.903862
-48.435135
-48.435135
-48.591377
-48.435135
-48.74762
-48.435135
-48.591377
-48.435135
-48.278893
-48.435135
-48.591377
-48.12265
-48.591377
-48.74762
-48.435135
-48.12265
-48.278893
-48.435135
-48.278893
-48.12265
-48.435135
-48.278893
-48.12265
-48.278893
-48.278893
-48.278893
-48.12265
-47.810165
-48.12265
-48.12265
-48.278893
-48.12265
-47.966408
-47.966408
-48.278893
-48.278893
-47.966408
-48.12265
-48.12265
-47.966408
-48.12265
-48.12265
-48.12265
-47.653923
-48.278893
-48.12265
-47.966408
-47.966408
-47.810165
-47.966408
-47.653923
-47.810165
-47.810165
-47.497681
-47.810165
-47.966408
-47.966408
-47.966408
-47.810165
-47.653923
-47.810165
-47.497681
-47.653923
-47.497681
-47.810165
-47.185196
-47.653923
-47.185196
-47.497681
-47.497681
-47.185196
-47.341438
-47.653923
-47.028954
-47.185196
-47.185196
-47.341438
-47.653923
-46.872711
-47.341438
-47.028954
-46.872711
-47.185196
-47.341438
-47.185196
-46.872711
-47.028954
-47.028954
-47.028954
-46.560226
-46.872711
-46.872711
-46.247742
-47.028954
-46.560226
-46.091499
-47.028954
-46.560226
-46.403984
-46.716469
-45.935257
-46.560226
-46.560226
-46.247742
-45.935257
-46.403984
-46.403984
-45.622772
-46.403984
-46.247742
-45.622772
-46.403984
-45.46653
-45.935257
-46.247742
-45.622772
-46.247742
-46.403984
-45.779015
-46.091499
-46.247742
-46.403984
-46.091499
-45.46653
-45.622772
-44.997803
-45.46653
-45.779015
-45.622772
-46.091499
-46.247742
-45.46653
-46.403984
-46.403984
-45.310287
-46.247742
-46.403984
-45.622772
-45.622772
-46.247742
-46.091499
-46.091499
-45.935257
-45.779015
-46.716469
-46.403984
-45.622772
-45.779015
-46.403984
-45.622772
-45.779015
-46.091499
-45.779015
-45.622772
-45.622772
-46.247742
-45.935257
-45.46653
-45.779015
-46.091499
[truncated: 1,362,221 more chars]
