# Supplementary material for: A Synaptic Mechanism for Temporal Filtering of Visual Signals
Source: PLoS Biol. 2014 Oct 21;12(10):e1001972. doi: 10.1371/journal.pbio.1001972 (PMC4205119; doi:10.1371/journal.pbio.1001972)
Supplement: Data S1 — All raw data files as well as averages and statistical parameters presented in the manuscript. Formats provided include raw-text (Ascii) and Excel (xls). In addition, we provide the original Igor-Pro files (Wavemetrics), which contain both the raw data and the original figure formatting. Data referring to particular panels are located in the respective folders. For any further information, please contact Tom Baden at thomas.baden@uni-tuebingen.de. (ZIP) [file pbio.1001972.s009.zip › fig3/Fig3F/Fig3F.xlsx]

## Sheet: Sheet1
Calcium_Large1	Calcium_Large2	Calcium_Small1	Calcium_Small2	Ephys1	Ephys2
0.1	0.1	0.1	0.1	-69.0285	-65.1531
0.104213	0.103839	0.130598	0.0945926	-69.9659	-64.5281
0.101369	0.0966723	0.13621	0.0629265	-69.6534	-64.5281
0.096712	0.108417	0.132954	0.0688022	-69.6534	-64.6843
0.0911857	0.104458	0.113746	0.0821634	-69.4972	-64.8406
0.0929834	0.120753	0.117936	0.107598	-69.1847	-64.5281
0.0966741	0.11409	0.144133	0.10019	-69.6534	-64.9968
0.0982305	0.121137	0.166777	0.113134	-69.1847	-64.8406
0.0961732	0.114549	0.172976	0.140244	-69.1847	-64.5281
0.0946965	0.105309	0.177497	0.125284	-69.1847	-64.3719
0.092668	0.097725	0.150577	0.0581042	-69.341	-64.6843
0.0929536	0.0905261	0.149506	0.0516484	-69.6534	-64.6843
0.0942151	0.09848	0.141134	0.0945554	-69.6534	-65.3093
0.0955281	0.0981914	0.155322	0.108836	-69.1847	-64.3719
0.0924908	0.0915696	0.124642	0.0776737	-69.0285	-64.2156
0.0872912	0.0875772	0.136813	0.0419471	-69.1847	-64.8406
0.0849191	0.0879353	0.146006	0.061322	-69.6534	-64.5281
0.0865589	0.104677	0.179338	0.0715405	-69.341	-64.8406
0.0827507	0.107738	0.138683	0.0732163	-69.341	-64.6843
0.0781506	0.104982	0.108505	0.0863443	-69.341	-63.9031
0.078399	0.104642	0.120695	0.129454	-68.8722	-64.6843
0.0791508	0.0931082	0.136342	0.114907	-69.341	-64.5281
0.0777949	0.112958	0.136366	0.206723	-69.0285	-64.5281
0.0748082	0.107323	0.116688	0.156719	-68.8722	-64.8406
0.0753623	0.101779	0.110943	0.12849	-69.341	-64.6843
0.0797313	0.0789159	0.143876	0.00701392	-68.8722	-64.8406
0.080857	0.0646671	0.174287	-0.0309441	-69.1847	-64.2156
0.0825757	0.0766793	0.177223	0.00608049	-69.1847	-64.5281
0.0795834	0.0822667	0.121593	0.0751366	-68.716	-64.3719
0.0799581	0.0890423	0.0940962	0.0431163	-69.4972	-64.3719
0.0781234	0.0848454	0.0961747	0.0619597	-69.1847	-64.3719
0.0776833	0.0817318	0.101339	-0.0192984	-69.341	-64.3719
0.0753363	0.0748311	0.0910817	-0.0149703	-69.4972	-64.6843
0.0727879	0.0803782	0.0765641	-0.0744092	-69.0285	-64.5281
0.0701484	0.0813963	0.113443	-0.0239711	-68.8722	-64.5281
0.0715291	0.088793	0.136607	0.00471244	-68.8722	-64.3719
0.0775006	0.0794712	0.191943	0.0349386	-68.8722	-64.6843
0.0765978	0.0789894	0.177839	-0.00887451	-69.1847	-64.5281
0.0724122	0.0755372	0.17551	-0.00808105	-69.0285	-64.3719
0.0706059	0.0861287	0.148771	0.0149367	-69.341	-64.8406
0.0750216	0.0859186	0.175671	0.031053	-69.0285	-64.3719
0.076718	0.102828	0.170371	0.0860531	-68.8722	-64.3719
0.0716987	0.121933	0.158466	0.135707	-68.8722	-64.5281
0.0702487	0.198005	0.116257	0.53362	-68.4035	-64.5281
0.0658828	0.231835	0.087011	0.695831	-68.5597	-64.2156
0.0688273	0.238875	0.109902	0.756525	-68.8722	-64.5281
0.0661794	0.203428	0.134639	0.580694	-68.8722	-64.5281
0.0675869	0.243766	0.174883	0.805419	-68.4035	-64.3719
0.0613592	0.264737	0.169598	0.906988	-69.4972	-64.5281
0.0561907	0.279025	0.164415	0.888587	-69.0285	-64.3719
0.0552306	0.227932	0.144519	0.584048	-68.4035	-64.5281
0.0563673	0.295133	0.128234	0.89262	-68.4035	-64.2156
0.0634497	0.358913	0.157643	1.199	-69.341	-64.0594
0.0684554	0.445999	0.150233	1.57124	-69.341	-64.0594
0.0658972	0.419619	0.127968	1.39671	-69.0285	-64.5281
0.060331	0.368539	0.098472	1.06534	-68.716	-64.5281
0.0501413	0.323167	0.0814526	0.767267	-68.716	-63.7469
0.0555921	0.355511	0.103679	0.832349	-69.1847	-64.0594
0.0597212	0.415942	0.111665	1.11452	-68.8722	-64.5281
0.064845	0.438258	0.142508	1.18486	-68.716	-64.2156
0.0691888	0.403054	0.192286	1.01396	-69.6534	-64.3719
0.068072	0.358437	0.220227	0.779235	-68.716	-63.7469
0.0694267	0.405497	0.222487	0.96377	-68.2473	-64.3719
0.0606589	0.450838	0.16786	1.09562	-68.8722	-64.2156
0.0584568	0.495295	0.13796	1.22349	-68.8722	-64.2156
0.0569993	0.454055	0.150514	1.00431	-68.2473	-63.9031
0.0600144	0.42795	0.167251	0.8654	-69.341	-64.0594
0.0539018	0.436943	0.142543	0.878872	-68.2473	-64.0594
0.0536845	0.503452	0.125616	1.20096	-69.341	-63.9031
0.0489882	0.527373	0.127314	1.25088	-69.341	-63.9031
0.044889	0.517395	0.121737	1.20501	-68.5597	-63.5906
0.042341	0.458079	0.099557	0.845212	-69.0285	-64.9968
0.0417624	0.434379	0.0633809	0.744344	-69.1847	-64.2156
0.0526355	0.464676	0.0837425	0.860177	-69.0285	-64.0594
0.0574295	0.539463	0.11477	1.20707	-68.4035	-64.5281
0.0572039	0.577913	0.115906	1.34726	-68.8722	-64.3719
0.0555613	0.569548	0.103825	1.25015	-69.0285	-63.9031
0.0505018	0.519858	0.0861036	0.991818	-68.716	-64.2156
0.0508727	0.502217	0.0850838	0.821068	-68.5597	-64.0594
0.0465105	0.548761	0.0568979	1.02461	-68.5597	-63.2782
0.0469124	0.593419	0.0742938	1.20764	-69.6534	-64.2156
0.0460583	0.634352	0.0863571	1.39599	-68.8722	-64.5281
0.0559603	0.592555	0.123715	1.15957	-68.8722	-64.3719
0.0526573	0.566904	0.0976992	1.01799	-69.0285	-64.0594
0.0558419	0.528581	0.11827	0.861945	-69.0285	-64.3719
0.0449196	0.525227	0.104853	0.806379	-69.0285	-64.8406
0.049981	0.585103	0.107259	1.0492	-69.4972	-64.0594
0.04571	0.645537	0.0847308	1.2939	-68.8722	-64.5281
0.0494222	0.679641	0.105343	1.42375	-69.4972	-64.0594
0.0451358	0.637492	0.116264	1.24764	-69.4972	-63.4344
0.0483193	0.599558	0.142885	1.09193	-69.0285	-64.0594
0.0456545	0.575591	0.138243	1.01239	-69.1847	-64.3719
0.05137	0.631077	0.154035	1.22025	-68.8722	-63.9031
0.0542621	0.676914	0.129364	1.38699	-69.341	-63.9031
0.057565	0.699268	0.12548	1.40209	-69.4972	-64.0594
0.0533005	0.650726	0.0963882	1.13538	-69.0285	-64.3719
0.0480087	0.626558	0.0996985	0.97242	-69.4972	-63.4344
0.0490119	0.615385	0.0961344	0.948475	-69.1847	-64.0594
0.0502874	0.590276	0.107165	0.846337	-69.341	-64.3719
0.052099	0.602497	0.0834819	0.929184	-69.1847	-64.3719
0.0464977	0.651405	0.0626892	1.18831	-69.9659	-63.7469
0.0415592	0.708914	0.0735544	1.44841	-69.1847	-64.5281
0.0359836	0.716169	0.0725088	1.40207	-69.1847	-63.9031
0.0398698	0.669761	0.101172	1.12564	-69.4972	-64.2156
0.0429489	0.645877	0.114986	0.927759	-69.4972	-64.2156
0.0438209	0.633487	0.124812	0.869774	-69.8097	-64.3719
0.039202	0.697667	0.111994	1.18144	-69.341	-63.7469
0.0363674	0.742143	0.0515575	1.43065	-69.1847	-64.3719
0.0437107	0.775321	0.0821536	1.59916	-69.341	-63.9031
0.047015	0.752031	0.078549	1.44003	-69.4972	-64.6843
0.0525543	0.713512	0.134648	1.2477	-69.9659	-64.6843
0.0458705	0.692596	0.109399	1.11563	-69.8097	-64.0594
0.0402269	0.656242	0.0920832	0.931267	-69.8097	-64.2156
0.0341711	0.63789	0.0724853	0.821195	-69.4972	-64.3719
0.038564	0.619585	0.0860553	0.761937	-69.1847	-64.3719
0.044164	0.624679	0.11009	0.797928	-69.8097	-64.6843
0.0427202	0.700476	0.111447	1.18034	-69.0285	-64.2156
0.0394388	0.753135	0.104989	1.45876	-69.9659	-64.5281
0.0376141	0.7859	0.107598	1.62325	-69.8097	-64.6843
0.0367722	0.721694	0.0636613	1.29604	-69.8097	-64.6843
0.0372869	0.693689	0.0672933	1.06114	-69.8097	-64.5281
0.0379278	0.661761	0.0882001	0.893359	-69.8097	-64.3719
0.0415451	0.649897	0.12003	0.817933	-69.6534	-64.6843
0.0406816	0.625509	0.0954053	0.751043	-69.8097	-64.2156
0.0408512	0.620653	0.0789726	0.725873	-69.9659	-64.2156
0.0401016	0.596282	0.0990112	0.653656	-69.9659	-64.0594
0.041101	0.58157	0.124	0.643096	-69.9659	-64.5281
0.0375738	0.560463	0.0846543	0.589785	-69.8097	-64.5281
0.0353042	0.571852	0.0463846	0.660902	-70.2784	-64.3719
0.030965	0.573773	0.0545269	0.655742	-70.2784	-64.5281
0.0315261	0.565212	0.0814839	0.617599	-69.8097	-64.6843
0.0387974	0.565954	0.103549	0.632051	-69.9659	-64.2156
0.0405853	0.560847	0.0847514	0.623521	-70.1222	-64.6843
0.0418157	0.565342	0.0860327	0.617104	-69.9659	-64.5281
0.035041	0.551278	0.0642802	0.49159	-70.4346	-64.8406
0.0344647	0.535917	0.0544042	0.445304	-70.1222	-64.8406
0.0360221	0.519763	0.0650288	0.450156	-69.8097	-64.5281
0.0328332	0.504603	0.0379517	0.481184	-70.7471	-64.8406
0.0288535	0.489384	0.0231506	0.447838	-69.9659	-64.6843
0.0258701	0.480215	0.00157729	0.387813	-70.1222	-64.8406
0.0309772	0.473144	0.0655557	0.361591	-70.1222	-64.6843
0.0346318	0.471249	0.0843339	0.337926	-70.1222	-64.3719
0.0362957	0.458041	0.109554	0.355481	-70.1222	-64.6843
0.0338477	0.44801	0.0625512	0.365293	-70.2784	-64.5281
0.0336327	0.437531	0.0617261	0.373654	-70.2784	-64.6843
0.0345019	0.428136	0.0634811	0.270915	-69.9659	-64.6843
0.0353418	0.433914	0.0781315	0.341151	-70.2784	-64.8406
0.0372484	0.429723	0.0583844	0.333809	-70.1222	-64.8406
0.0332422	0.431849	0.0264709	0.429372	-70.5909	-64.6843
0.0376252	0.423861	0.0482212	0.396809	-70.4346	-64.6843
0.0387302	0.428631	0.0751369	0.447534	-70.1222	-64.6843
0.0397104	0.431823	0.101056	0.432573	-70.5909	-64.8406
0.0331941	0.420346	0.0905706	0.408018	-70.2784	-64.6843
0.0329017	0.412586	0.102032	0.402118	-70.1222	-64.6843
0.033778	0.403493	0.106936	0.417004	-70.2784	-64.8406
0.0352951	0.403926	0.0925929	0.423414	-70.2784	-64.9968
0.0273868	0.405058	0.0639102	0.455401	-70.1222	-64.9968
0.0227274	0.405973	0.0148923	0.467161	-70.2784	-64.8406
0.0172768	0.392667	0.021832	0.40882	-70.7471	-64.6843
0.0559024	0.384729	0.199789	0.362184	-70.1222	-64.8406
0.0947922	0.376768	0.372356	0.282039	-70.5909	-64.8406
0.126533	0.395496	0.475087	0.390803	-70.1222	-64.8406
0.112176	0.386473	0.400792	0.388436	-70.5909	-64.9968
0.0928693	0.387238	0.32039	0.516065	-70.9034	-64.9968
0.0823118	0.372782	0.272124	0.472547	-70.2784	-65.1531
0.0729266	0.377166	0.214303	0.514555	-70.2784	-65.3093
0.0669447	0.36888	0.189971	0.436879	-70.2784	-64.6843
0.0632918	0.364266	0.196833	0.398359	-70.4346	-64.8406
0.0649394	0.359874	0.212467	0.379588	-70.2784	-64.9968
0.0636769	0.361316	0.206001	0.394943	-70.7471	-64.9968
0.0658103	0.353397	0.172105	0.396496	-70.1222	-64.6843
0.0612508	0.342587	0.131569	0.352829	-70.2784	-65.3093
0.0651243	0.337673	0.100952	0.353576	-70.4346	-65.1531
0.0519691	0.343153	0.0466937	0.361531	-70.4346	-64.8406
0.0571973	0.345207	0.0421604	0.416953	-69.9659	-65.1531
0.0536027	0.336209	0.0460105	0.350356	-70.2784	-64.6843
0.0642887	0.325945	0.0871567	0.346398	-70.2784	-64.9968
0.0608629	0.310638	0.0861764	0.224747	-69.9659	-65.1531
0.0626247	0.29998	0.111499	0.214897	-70.1222	-64.9968
0.0544863	0.291458	0.0881139	0.186802	-70.2784	-64.8406
0.0562435	0.298926	0.104397	0.278055	-70.1222	-64.8406
0.0557713	0.304435	0.0933332	0.33247	-70.1222	-65.4656
0.0615585	0.311613	0.0968271	0.369602	-70.4346	-64.8406
0.0578562	0.295637	0.078632	0.26874	-70.2784	-65.1531
0.0507794	0.289465	0.0600786	0.183663	-70.1222	-64.6843
0.0504907	0.275368	0.0675731	0.0928585	-70.1222	-65.1531
0.0500793	0.272405	0.0585518	0.129597	-69.8097	-64.9968
0.0544569	0.269385	0.0620286	0.192779	-70.2784	-64.9968
0.0548454	0.278065	0.102394	0.254401	-70.1222	-64.9968
0.0608268	0.294339	0.110193	0.326091	-70.2784	-65.1531
0.0581552	0.307037	0.102245	0.397743	-69.9659	-64.8406
0.0528849	0.29325	0.0500385	0.33297	-70.7471	-64.8406
0.0476027	0.284274	0.0355153	0.270401	-70.1222	-64.5281
0.0507196	0.277562	0.064701	0.228016	-70.1222	-64.9968
0.0548437	0.29465	0.0844076	0.31523	-70.4346	-64.6843
0.0583035	0.282106	0.10893	0.302598	-69.8097	-65.3093
0.0555611	0.285906	0.0909562	0.322988	-70.4346	-64.6843
0.051681	0.271738	0.0665765	0.257671	-69.9659	-64.8406
0.0511338	0.288251	0.0529643	0.310521	-70.1222	-64.9968
0.0488589	0.273924	0.0234461	0.229289	-70.4346	-64.8406
0.0521908	0.275707	0.0593946	0.308815	-69.9659	-64.9968
0.0476545	0.260303	0.0480503	0.270844	-70.1222	-64.8406
0.0508833	0.251185	0.0468749	0.279413	-69.9659	-64.9968
0.0409058	0.241317	-0.0167059	0.197916	-69.8097	-64.6843
0.0444127	0.242954	-0.00814906	0.247713	-70.1222	-64.9968
0.0423427	0.247165	0.0127777	0.232237	-70.2784	-64.3719
0.0527275	0.26264	0.0684897	0.309719	-69.9659	-64.5281
0.0552614	0.267187	0.113969	0.279771	-70.2784	-65.3093
0.0590502	0.277487	0.130248	0.357654	-70.1222	-64.6843
0.0576586	0.251236	0.112412	0.298544	-70.2784	-64.8406
0.0508214	0.245124	0.0494978	0.274071	-70.4346	-64.8406
0.0449265	0.225849	0.0452393	0.182755	-69.8097	-64.9968
0.0427557	0.243229	0.0449337	0.200741	-70.1222	-64.6843
0.0443772	0.244998	0.0675003	0.275231	-70.4346	-64.9968
0.0499268	0.246471	0.0904982	0.288326	-70.1222	-64.8406
0.0542167	0.232815	0.11168	0.262157	-69.9659	-64.3719
0.0527493	0.228733	0.112335	0.238689	-69.6534	-64.8406
0.0501927	0.219805	0.0790957	0.177455	-70.1222	-64.6843
0.0484996	0.224912	0.0602768	0.193627	-70.2784	-64.8406
0.0454065	0.220312	0.054208	0.165502	-69.4972	-64.3719
0.0463226	0.230143	0.0458194	0.303047	-69.6534	-64.8406
0.0463914	0.225491	0.0520456	0.286604	-70.1222	-64.5281
0.0511479	0.229984	0.0630773	0.285167	-69.8097	-64.2156
0.0471762	0.236638	0.0743437	0.234363	-70.1222	-64.8406
0.0451912	0.2355	0.0578584	0.244707	-70.2784	-64.3719
0.0465122	0.225437	0.0742153	0.22993	-69.6534	-64.5281
0.0477844	0.20738	0.0599041	0.186883	-70.2784	-64.8406
0.0475896	0.198083	0.0627641	0.128534	-69.6534	-64.3719
0.0451281	0.202287	0.0402687	0.121246	-70.1222	-64.2156
0.0461067	0.212408	0.0525908	0.185578	-69.8097	-64.3719
0.0403061	0.212448	0.0312744	0.22601	-69.6534	-64.6843
0.0381215	0.213786	0.0300003	0.261316	-70.1222	-64.5281
0.0417503	0.203239	0.012884	0.174279	-70.1222	-64.2156
0.0474491	0.205291	0.0545972	0.169807	-69.4972	-64.5281
0.0485925	0.204486	0.0542177	0.198178	-69.9659	-64.8406
0.0385838	0.217219	0.0343926	0.280505	-69.6534	-64.3719
0.0356992	0.225077	0.0362102	0.344652	-69.9659	-64.5281
0.0353231	0.227284	0.0417653	0.342393	-70.1222	-64.5281
0.0439989	0.226916	0.0723909	0.332427	-69.6534	-64.8406
0.046783	0.207683	0.0482576	0.259909	-69.1847	-64.6843
0.0435568	0.205699	0.0301475	0.20053	-69.6534	-64.5281
0.0397515	0.195556	0.0215865	0.193926	-69.8097	-64.5281
0.0373363	0.203847	0.00938611	0.215919	-69.6534	-64.2156
0.0418013	0.19664	0.043267	0.248371	-69.1847	-64.3719
0.0443112	0.192631	0.0683685	0.273751	-69.341	-64.5281
0.043422	0.196066	0.08199	0.243068	-69.6534	-64.3719
0.0420615	0.200074	0.0562356	0.256174	-69.6534	-64.0594
0.0433606	0.204451	0.0701338	0.20854	-69.9659	-64.3719
0.0439877	0.196395	0.0846672	0.209615	-70.2784	-64.5281
0.0429551	0.181075	0.0741352	0.134931	-69.4972	-64.0594
0.0364618	0.184976	0.0188305	0.207488	-68.5597	-64.2156
0.042136	0.176938	0.00892265	0.193925	-69.6534	-64.2156
0.0418375	0.188993	0.000376759	0.22404	-69.6534	-64.6843
0.0440559	0.184085	0.021184	0.162098	-69.0285	-64.2156
0.0399447	0.183181	0.0300655	0.128818	-68.716	-64.2156
0.042016	0.185434	0.0666421	0.174054	-69.6534	-64.3719
0.0406169	0.185836	0.0734814	0.197736	-69.1847	-64.2156
0.0441997	0.207809	0.068384	0.278518	-69.8097	-64.2156
0.041986	0.194577	0.0456538	0.207663	-69.6534	-64.2156
0.0414985	0.187589	0.0181402	0.118606	-69.4972	-64.3719
0.0333184	0.168441	0.00494061	0.0863944	-69.4972	-64.0594
0.0345301	0.176446	0.0337029	0.108687	-69.6534	-64.3719
0.0340684	0.171925	0.0359751	0.162722	-68.4035	-64.2156
0.0350945	0.179258	0.0641903	0.175729	-68.8722	-64.2156
0.0353679	0.174347	0.036037	0.185742	-69.1847	-64.0594
0.0359297	0.165816	0.0461323	0.0988621	-69.8097	-64.2156
0.0347537	0.164742	0.00358315	0.136304	-68.716	-63.9031
0.0281056	0.172805	0.00540874	0.181474	-69.341	-64.2156
0.0280578	0.190615	0.0145733	0.279776	-69.341	-64.2156
0.02772	0.17591	0.00731168	0.187431	-69.1847	-63.9031
0.0334648	0.166035	0.0381507	0.166277	-69.0285	-64.2156
0.0383682	0.161231	0.052121	0.191479	-69.4972	-64.2156
0.0386339	0.15369	0.0633743	0.160386	-69.4972	-63.5906
0.0333568	0.145732	0.0303089	0.0835031	-69.0285	-64.0594
0.0320181	0.145501	0.0237704	0.0775214	-69.6534	-63.4344
0.0305643	0.161612	0.0118476	0.15061	-69.341	-64.0594
0.0302548	0.161465	0.00989964	0.141027	-69.341	-63.1219
0.0257912	0.162493	0.0275784	0.144329	-69.4972	-63.5906
0.028379	0.168917	0.0727984	0.189058	-69.8097	-64.5281
0.0329409	0.182512	0.0903725	0.234917	-69.4972	-64.0594
0.0316673	0.175823	0.0909596	0.262138	-69.4972	-63.7469
0.0341495	0.167884	0.0643697	0.2241	-69.1847	-64.2156
0.0307335	0.165385	0.0393542	0.253117	-69.1847	-64.6843
0.0363226	0.170257	0.0024831	0.217889	-68.8722	-64.3719
0.0337272	0.161923	0.0198449	0.165937	-69.1847	-63.5906
0.039736	0.151636	0.0641195	0.12214	-69.8097	-63.4344
0.0355489	0.151219	0.0941066	0.148861	-69.341	-63.5906
0.0334411	0.174132	0.0381024	0.281264	-69.4972	-64.2156
0.0370907	0.174155	0.0364883	0.260844	-69.9659	-63.4344
0.0348003	0.17132	-0.0362257	0.164009	-69.8097	-63.1219
0.0359738	0.161717	0.00238883	0.161102	-69.0285	-63.9031
0.0293649	0.161259	-0.0331387	0.197622	-69.6534	-64.3719
0.0382498	0.166411	0.0479723	0.270174	-69.341	-64.0594
0.0370968	0.160908	0.0425224	0.19389	-69.9659	-63.7469
0.0350466	0.158423	0.0352536	0.189715	-69.4972	-63.7469
0.0317791	0.152527	0.018883	0.172392	-68.8722	-64.3719
0.0334178	0.154736	0.00438447	0.211801	-69.1847	-63.7469
0.0360147	0.159614	0.00690585	0.228341	-69.341	-64.3719
0.0321623	0.148229	-0.030276	0.193953	-69.4972	-64.5281
0.030269	0.143251	-0.0170889	0.199742	-69.8097	-63.9031
0.0251131	0.152535	-0.00414503	0.252571	-69.8097	-64.2156
0.0284845	0.157699	0.00578651	0.250369	-69.341	-64.3719
0.0280232	0.150068	0.00427809	0.173177	-69.8097	-64.0594
0.0324481	0.140334	0.00191051	0.12516	-69.9659	-64.6843
0.0305999	0.143373	0.0272174	0.2086	-69.6534	-64.3719
0.0303232	0.151282	0.0241989	0.242166	-69.9659	-63.7469
0.0283395	0.152096	0.0409986	0.222943	-69.6534	-64.3719
0.0282816	0.158726	0.0449098	0.2094	-69.9659	-63.7469
0.0309522	0.157152	0.0421755	0.172171	-69.8097	-64.3719
0.0320906	0.159139	0.0451761	0.177857	-69.6534	-63.7469
0.0261743	0.143838	-0.0336143	0.119728	-69.9659	-64.0594
0.0260062	0.150701	-0.0368596	0.182716	-69.9659	-64.5281
0.0237328	0.144377	-0.0807903	0.177284	-69.6534	-64.5281
0.0287054	0.149129	-0.0117293	0.176672	-69.4972	-64.5281
0.0294205	0.145392	0.0224684	0.149422	-69.8097	-64.3719
0.0312609	0.135972	0.0327884	0.088265	-70.1222	-64.0594
0.0312536	0.137322	0.0594369	0.14407	-69.4972	-64.0594
0.0318019	0.136452	0.0326231	0.147513	-69.9659	-64.2156
0.0290906	0.141491	0.0225799	0.170379	-69.9659	-64.5281
0.0307869	0.155398	-0.0026324	0.214855	-69.6534	-64.3719
0.0298119	0.152694	0.0180456	0.175048	-69.9659	-64.0594
0.0310551	0.16763	0.0331132	0.292055	-69.9659	-64.3719
0.0300951	0.141852	0.0662178	0.121424	-70.1222	-64.3719
0.0286531	0.135307	0.0442555	0.166427	-69.6534	-64.6843
0.0297407	0.125425	0.042401	0.0895454	-69.9659	-64.2156
0.0240661	0.138291	-0.0215763	0.202482	-70.2784	-64.3719
0.0295038	0.146312	0.00162441	0.195755	-69.8097	-64.2156
0.0274811	0.145591	0.0155752	0.160067	-69.4972	-64.8406
0.0318059	0.138977	0.0116775	0.15098	-69.8097	-64.5281
0.0271104	0.141281	0.0066223	0.198989	-69.6534	-64.0594
0.0305115	0.136924	0.0245755	0.213165	-70.1222	-64.8406
0.0302125	0.140665	0.0639119	0.20613	-69.4972	-64.3719
0.0333759	0.142641	0.0706758	0.168788	-70.2784	-64.3719
0.0281801	0.142765	0.0453776	0.126282	-70.1222	-64.8406
0.027418	0.150575	0.0168768	0.170345	-70.1222	-64.6843
0.025998	0.138626	0.000443755	0.178853	-69.9659	-64.5281
0.0343042	0.148408	0.00129846	0.263909	-69.6534	-64.6843
0.0374227	0.139105	0.0200907	0.204217	-69.8097	-64.5281
0.0736847	0.153692	0.207988	0.22423	-70.1222	-64.8406
0.111727	0.138899	0.396152	0.14807	-69.8097	-64.6843
0.149131	0.14068	0.573412	0.168481	-69.8097	-64.6843
0.183645	0.135855	0.714381	0.158143	-70.4346	-64.3719
0.202934	0.137454	0.776731	0.169911	-69.9659	-64.9968
0.255485	0.139793	0.984451	0.19682	-69.8097	-64.3719
0.261379	0.136711	0.948057	0.21144	-70.5909	-64.6843
0.268068	0.142912	0.942097	0.275007	-69.9659	-64.6843
0.230816	0.136303	0.732678	0.242423	-70.2784	-64.6843
0.205646	0.135842	0.606422	0.209806	-70.1222	-64.8406
0.185478	0.135271	0.470644	0.181226	-70.1222	-64.3719
0.177131	0.141214	0.407313	0.209987	-70.4346	-64.6843
0.166852	0.135329	0.3206	0.192277	-70.2784	-64.8406
0.158692	0.141502	0.266103	0.236788	-70.1222	-64.3719
0.155309	0.148213	0.226162	0.282133	-70.1222	-64.8406
0.15255	0.148968	0.197342	0.286611	-69.8097	-64.3719
0.151517	0.139008	0.184091	0.189235	-69.8097	-64.6843
0.148195	0.129331	0.158174	0.152125	-70.1222	-64.6843
0.143882	0.131826	0.166613	0.107102	-69.8097	-64.3719
0.13938	0.14075	0.170072	0.173911	-69.8097	-65.1531
0.142707	0.135375	0.185535	0.0887892	-70.5909	-64.8406
0.144567	0.126429	0.175298	0.131695	-70.1222	-64.5281
0.14285	0.117673	0.155868	0.10365	-70.1222	-64.8406
0.138424	0.127206	0.138198	0.159059	-70.2784	-64.9968
0.139942	0.14654	0.149582	0.191568	-70.1222	-64.3719
0.145667	0.145237	0.159793	0.236207	-70.2784	-65.3093
0.14792	0.144112	0.17522	0.223626	-69.9659	-64.6843
0.143304	0.134731	0.147253	0.201671	-70.2784	-64.8406
0.143998	0.136196	0.151474	0.185825	-70.1222	-65.1531
0.140811	0.121072	0.111994	0.160525	-69.9659	-64.9968
0.138505	0.120831	0.0998382	0.136149	-70.1222	-65.1531
0.137302	0.122023	0.118321	0.17392	-69.9659	-64.9968
0.133034	0.130844	0.103084	0.19445	-70.4346	-64.9968
0.133598	0.12034	0.121833	0.210635	-70.2784	-65.4656
0.123888	0.133636	0.0802647	0.249125	-70.1222	-64.8406
0.126943	0.131157	0.0962567	0.235815	-70.1222	-65.1531
0.12546	0.142275	0.091498	0.243952	-69.8097	-64.9968
0.127255	0.127102	0.114112	0.134782	-70.2784	-65.1531
0.120391	0.142351	0.0999868	0.198433	-70.1222	-65.1531
0.119726	0.125743	0.108932	0.132038	-69.8097	-65.1531
0.122693	0.123498	0.133618	0.166684	-70.2784	-64.9968
0.121525	0.118149	0.146771	0.168708	-70.1222	-64.9968
0.116949	0.130264	0.110456	0.261559	-70.4346	-65.3093
0.11388	0.12071	0.0546426	0.213436	-70.1222	-65.3093
0.115381	0.111585	0.04687	0.0797146	-70.2784	-65.3093
0.1155	0.106568	0.0751462	0.0145861	-69.6534	-64.9968
0.114565	0.132689	0.105829	0.132182	-70.1222	-65.3093
0.110184	0.144868	0.116737	0.283609	-70.1222	-64.9968
0.109005	0.155739	0.0780702	0.312999	-70.2784	-65.778
0.107227	0.13806	0.0475778	0.249727	-69.8097	-64.9968
0.102806	0.12197	0.0429117	0.157674	-70.7471	-65.1531
0.105917	0.106117	0.0778619	0.129328	-69.9659	-65.1531
0.106524	0.114985	0.0867338	0.155087	-70.1222	-65.1531
0.110937	0.11562	0.0820575	0.18758	-70.1222	-65.3093
0.10493	0.117372	0.0515635	0.150456	-69.6534	-65.4656
0.103186	0.108865	0.0434441	0.0955389	-69.9659	-65.6218
0.103242	0.108607	0.0708011	0.0834369	-70.1222	-65.1531
0.103149	0.110329	0.10482	0.126223	-70.1222	-65.4656
0.100417	0.115956	0.0834632	0.155961	-69.6534	-65.4656
0.0955186	0.118035	0.053883	0.184661	-70.2784	-65.3093
0.0987576	0.123639	0.0577313	0.192198	-69.9659	-64.9968
0.100201	0.120838	0.100502	0.16355	-70.2784	-64.6843
	0.116203		0.117805	-69.8097	-64.9968
	0.119852		0.191198	-70.1222	-65.3093
	0.117423		0.179182	-69.9659	-65.3093
	0.125486		0.239019	-69.8097	-65.1531
	0.120767		0.198791	-69.9659	-64.9968
	0.126716		0.247209	-69.4972	-65.1531
	0.128235		0.205604	-69.9659	-64.9968
	0.133674		0.243888	-69.6534	-65.3093
	0.128203		0.210139	-69.9659	-65.1531
	0.115129		0.156244	-69.9659	-64.9968
	0.107107		0.0659042	-69.6534	-65.6218
	0.0977574		0.0537459	-69.4972	-64.9968
	0.106008		0.0707777	-69.9659	-65.1531
	0.10682		0.0819786	-69.8097	-64.9968
	0.128573		0.156046	-69.8097	-65.1531
	0.133202		0.2075	-69.6534	-65.1531
	0.130813		0.211428	-69.6534	-65.1531
	0.124945		0.173817	-69.6534	-64.9968
	0.118814		0.135034	-69.8097	-65.1531
	0.124468		0.162541	-69.1847	-64.8406
	0.114533		0.125113	-69.9659	-64.9968
	0.110856		0.101467	-69.4972	-64.9968
	0.114693		0.110335	-69.8097	-64.3719
	0.128616		0.193345	-69.8097	-64.8406
	0.141684		0.287441	-69.4972	-64.9968
	0.13718		0.269981	-70.1222	-64.8406
	0.112656		0.187709	-69.4972	-64.6843
	0.108214		0.145627	-69.6534	-65.1531
	0.0956421		0.0799075	-69.1847	-64.9968
	0.105534		0.0811019	-69.8097	-64.9968
	0.107318		0.107127	-69.6534	-65.1531
	0.128747		0.243902	-69.341	-64.6843
	0.124342		0.252741	-69.1847	-64.9968
	0.122379		0.228065	-69.6534	-64.8406
	0.122389		0.197475	-69.1847	-64.8406
	0.124126		0.176397	-69.6534	-64.6843
	0.122094		0.179767	-68.8722	-64.8406
	0.120661		0.134749	-69.6534	-64.6843
	0.118138		0.127274	-69.1847	-64.3719
	0.131745		0.159849	-69.1847	-64.8406
	0.121796		0.186388	-69.6534	-64.5281
	0.118763		0.200473	-69.1847	-64.3719
	0.117915		0.232044	-69.341	-64.3719
	0.112206		0.162976	-69.341	-64.8406
	0.117628		0.179359	-69.341	-64.8406
	0.110919		0.149839	-69.6534	-64.5281
	0.108322		0.180481	-69.1847	-64.3719
	0.113103		0.203364	-68.716	-64.6843
	0.104884		0.143411	-69.6534	-64.5281
	0.113617		0.148172	-69.1847	-64.3719
	0.122872		0.245969	-69.1847	-64.6843
	0.125113		0.314407	-68.5597	-64.8406
	0.119065		0.290219	-69.1847	-64.8406
	0.106847		0.130369	-69.341	-64.5281
	0.108906		0.116828	-68.8722	-64.0594
	0.0982149		0.0672622	-68.5597	-64.0594
	0.101326		0.115405	-69.6534	-64.2156
	0.0890816		0.0432628	-69.6534	-64.6843
	0.108315		0.0949601	-68.8722	-64.5281
	0.0959458		0.0576967	-69.1847	-64.5281
	0.109528		0.109983	-69.0285	-64.3719
	0.0954996		0.113891	-68.716	-64.2156
	0.10923		0.15268	-69.6534	-64.3719
	0.108129		0.167401	-69.1847	-64.5281
	0.108369		0.159743	-69.6534	-64.5281
	0.106191		0.157251	-69.6534	-64.2156
	0.104471		0.141052	-69.4972	-64.3719
	0.116235		0.175426	-68.716	-64.0594
	0.119476		0.219763	-69.6534	-64.5281
	0.113077		0.213583	-69.1847	-64.8406
	0.0932924		0.122507	-69.0285	-64.3719
	0.0953338		0.0592207	-69.6534	-63.9031
	0.100201		0.0380362	-69.1847	-64.2156
	0.114061		0.125904	-69.341	-64.3719
	0.124659		0.266051	-69.4972	-64.2156
	0.111323		0.199527	-69.6534	-64.2156
	0.108758		0.143118	-69.4972	-63.7469
	0.0969034		0.0229627	-69.4972	-64.3719
	0.105529		0.0986567	-69.1847	-64.3719
	0.100301		0.100382	-69.0285	-63.5906
				-68.8722	-63.9031
				-69.6534	-64.0594
				-69.341	-64.0594
				-69.0285	-63.7469
				-69.0285	-64.0594
				-69.4972	-64.0594
				-69.6534	-64.0594
				-69.6534	-64.0594
				-69.4972	-63.9031
				-69.1847	-63.4344
				-69.4972	-63.4344
				-69.4972	-63.5906
				-68.716	-64.5281
				-69.6534	-64.2156
				-69.1847	-64.6843
				-69.6534	-63.7469
				-69.341	-64.0594
				-69.6534	-64.5281
				-69.0285	-64.0594
				-69.341	-64.2156
				-69.1847	-64.3719
				-68.8722	-63.7469
				-69.8097	-63.9031
				-69.341	-64.2156
				-69.4972	-64.5281
				-69.1847	-63.7469
				-69.6534	-64.2156
				-69.4972	-64.0594
				-69.6534	-64.3719
				-69.341	-63.7469
				-69.4972	-63.9031
				-69.8097	-64.8406
				-69.4972	-64.2156
				-69.8097	-64.8406
				-69.1847	-64.0594
				-69.6534	-63.9031
				-69.6534	-64.2156
				-69.4972	-64.0594
				-69.8097	-65.1531
				-69.6534	-64.2156
				-69.9659	-64.8406
				-69.341	-64.3719
				-69.9659	-64.5281
				-69.8097	-64.3719
				-69.6534	-64.2156
				-69.6534	-64.3719
				-69.1847	-64.8406
				-69.9659	-64.5281
				-69.6534	-64.2156
				-69.8097	-64.6843
				-70.2784	-64.5281
				-69.8097	-64.5281
				-69.9659	-64.5281
				-69.4972	-64.6843
				-69.8097	-64.6843
				-69.4972	-64.6843
				-69.4972	-64.3719
				-69.8097	-64.9968
				-69.4972	-64.3719
				-69.6534	-64.8406
				-69.6534	-64.3719
				-69.341	-64.5281
				-69.9659	-64.8406
				-69.4972	-64.8406
				-69.6534	-64.6843
				-69.8097	-64.3719
				-69.4972	-64.9968
				-69.9659	-64.8406
				-69.9659	-64.8406
				-69.4972	-64.6843
				-69.6534	-65.1531
				-69.8097	-64.5281
				-69.4972	-64.6843
				-70.1222	-64.9968
				-69.6534	-64.9968
				-69.8097	-64.9968
				-69.6534	-64.6843
				-69.6534	-64.8406
				-69.8097	-65.3093
				-69.4972	-64.8406
				-69.8097	-64.8406
				-69.9659	-64.8406
				-69.6534	-65.1531
				-70.1222	-64.9968
				-69.8097	-64.9968
				-69.4972	-64.9968
				-69.8097	-64.8406
				-69.6534	-64.9968
				-70.2784	-65.3093
				-69.4972	-64.9968
				-69.8097	-64.8406
				-69.4972	-65.3093
				-69.8097	-64.6843
				-69.1847	-64.9968
				-69.9659	-64.8406
				-69.9659	-65.1531
				-69.4972	-65.1531
				-69.4972	-64.9968
				-70.2784	-64.8406
				-69.0285	-64.6843
				-69.341	-65.3093
				-69.1847	-65.1531
				-69.8097	-64.8406
				-69.0285	-64.9968
				-69.9659	-65.4656
				-69.6534	-64.9968
				-69.6534	-65.4656
				-69.341	-65.3093
				-69.8097	-64.8406
				-69.341	-65.1531
				-69.4972	-65.3093
				-69.341	-65.1531
				-69.6534	-64.8406
				-69.4972	-64.9968
				-69.1847	-65.1531
				-69.6534	-65.1531
				-69.9659	-65.1531
				-69.1847	-65.3093
				-69.6534	-64.9968
				-69.6534	-65.1531
				-68.8722	-65.1531
				-69.1847	-65.1531
				-69.1847	-65.1531
				-69.6534	-64.8406
				-69.4972	-64.8406
				-69.8097	-64.8406
				-69.341	-64.9968
				-69.4972	-64.5281
				-69.341	-64.8406
				-69.341	-64.8406
				-69.4972	-64.9968
				-69.341	-64.8406
				-69.4972	-64.8406
				-69.1847	-64.6843
				-69.6534	-65.1531
				-69.0285	-64.5281
				-69.341	-64.6843
				-69.6534	-64.6843
				-69.4972	-64.3719
				-69.0285	-64.9968
				-69.341	-64.3719
				-69.6534	-64.6843
				-68.8722	-64.8406
				-69.341	-64.5281
				-68.8722	-64.8406
				-69.1847	-64.3719
				-69.0285	-64.5281
				-68.5597	-64.8406
				-69.341	-64.6843
				-68.716	-64.3719
				-69.1847	-64.6843
				-69.1847	-64.8406
				-68.716	-64.3719
				-69.8097	-64.3719
				-69.1847	-64.6843
				-69.1847	-64.5281
				-68.5597	-64.5281
				-69.0285	-64.6843
				-69.1847	-64.8406
				-69.0285	-64.2156
				-69.1847	-64.8406
				-68.8722	-64.5281
				-68.716	-64.2156
				-69.6534	-64.0594
				-68.716	-64.3719
				-69.0285	-64.5281
				-68.716	-64.2156
				-68.4035	-63.9031
				-69.341	-64.2156
				-68.716	-64.0594
				-68.8722	-64.2156
				-68.2473	-63.9031
				-68.2473	-64.2156
				-68.716	-64.0594
				-68.5597	-64.2156
				-68.8722	-64.2156
				-68.5597	-64.2156
				-68.2473	-64.0594
				-68.8722	-63.7469
				-68.8722	-64.3719
				-68.4035	-64.0594
				-68.2473	-64.3719
				-68.5597	-64.2156
				-68.2473	-63.7469
				-68.5597	-64.2156
				-68.091	-63.9031
				-68.2473	-64.0594
				-68.8722	-64.0594
				-69.0285	-63.9031
				-69.0285	-63.9031
				-67.7785	-63.7469
				-68.5597	-64.0594
				-68.8722	-63.9031
				-68.8722	-64.2156
				-68.8722	-63.5906
				-68.4035	-63.5906
				-68.5597	-64.2156
				-69.0285	-63.7469
				-69.1847	-63.9031
				-68.8722	-63.7469
				-67.9348	-63.5906
				-69.6534	-63.2782
				-68.5597	-64.0594
				-68.8722	-64.2156
				-68.716	-63.1219
				-68.4035	-63.9031
				-69.0285	-64.5281
				-69.341	-64.2156
				-68.8722	-63.7469
				-69.0285	-62.9657
				-68.716	-63.7469
				-69.0285	-63.5906
				-68.8722	-63.5906
				-68.8722	-63.5906
				-69.0285	-63.4344
				-68.8722	-63.9031
				-68.4035	-64.2156
				-68.8722	-64.2156
				-68.8722	-63.2782
				-69.0285	-64.0594
				-69.0285	-64.0594
				-68.8722	-63.7469
				-68.716	-64.2156
				-69.341	-64.2156
				-68.8722	-64.0594
				-68.716	-64.0594
				-69.1847	-63.7469
				-69.0285	-63.7469
				-68.8722	-63.5906
				-69.0285	-63.7469
				-69.6534	-64.2156
				-69.1847	-63.5906
				-69.6534	-63.5906
				-69.341	-63.9031
				-69.0285	-64.2156
				-69.1847	-64.3719
				-69.341	-63.7469
				-69.6534	-63.7469
				-69.0285	-63.4344
				-69.6534	-63.9031
				-69.1847	-64.0594
				-69.6534	-64.2156
				-69.6534	-63.5906
				-69.4972	-63.5906
				-69.6534	-63.7469
				-69.341	-63.9031
				-69.6534	-64.2156
				-69.8097	-64.2156
				-69.4972	-63.9031
				-69.6534	-63.9031
				-69.6534	-64.2156
				-70.1222	-63.7469
				-69.4972	-63.9031
				-69.6534	-63.9031
				-69.6534	-64.0594
				-69.8097	-63.7469
				-70.1222	-63.9031
				-69.6534	-63.9031
				-69.9659	-64.0594
				-69.6534	-64.2156
				-69.4972	-63.7469
				-69.8097	-64.0594
				-69.9659	-63.5906
				-69.9659	-64.2156
				-69.4972	-63.7469
				-70.1222	-63.9031
				-69.9659	-63.9031
				-69.8097	-63.7469
				-69.9659	-64.0594
				-69.341	-63.9031
				-69.8097	-64.2156
				-70.2784	-64.2156
				-69.8097	-64.0594
				-70.2784	-64.2156
				-70.1222	-63.9031
				-69.9659	-63.9031
				-69.9659	-64.2156
				-70.2784	-63.9031
				-69.4972	-64.0594
				-70.4346	-64.0594
				-69.8097	-64.2156
				-69.8097	-64.0594
				-69.9659	-64.5281
				-70.2784	-64.3719
				-69.6534	-63.9031
				-70.2784	-64.3719
				-69.8097	-64.3719
				-70.2784	-64.5281
				-70.1222	-64.3719
				-70.4346	-64.0594
				-69.9659	-64.6843
				-70.2784	-64.5281
				-70.4346	-64.2156
				-70.2784	-64.3719
				-70.2784	-64.2156
				-70.1222	-64.5281
				-70.1222	-64.3719
				-70.1222	-64.5281
				-70.2784	-64.3719
				-70.2784	-64.5281
				-70.1222	-64.8406
				-70.1222	-65.1531
				-70.1222	-64.5281
				-70.4346	-64.6843
				-69.9659	-64.5281
				-70.4346	-64.8406
				-69.4972	-64.5281
				-70.2784	-64.3719
				-69.9659	-64.6843
				-70.2784	-64.9968
				-69.9659	-64.9968
				-70.2784	-64.9968
				-69.6534	-64.5281
				-70.1222	-64.6843
				-69.8097	-64.9968
				-69.8097	-64.8406
				-70.1222	-64.3719
				-69.9659	-64.9968
				-69.8097	-64.6843
				-69.9659	-64.8406
				-70.1222	-64.6843
				-70.1222	-64.6843
				-70.1222	-64.5281
				-69.8097	-64.9968
				-69.9659	-64.6843
				-69.8097	-64.5281
				-70.2784	-64.9968
				-69.8097	-64.6843
				-69.9659	-64.8406
				-69.9659	-64.6843
				-69.9659	-64.6843
				-69.9659	-64.6843
				-69.8097	-64.2156
				-70.1222	-64.2156
				-69.4972	-64.6843
				-70.2784	-64.5281
				-69.9659	-64.6843
				-69.9659	-64.5281
				-69.9659	-64.6843
				-69.9659	-64.6843
				-69.6534	-64.3719
				-70.1222	-64.2156
				-69.4972	-64.3719
				-69.6534	-64.3719
				-69.8097	-64.0594
				-69.4972	-64.3719
				-69.8097	-64.5281
				-69.9659	-64.5281
				-69.6534	-64.6843
				-69.8097	-64.3719
				-69.6534	-63.9031
				-69.9659	-64.2156
				-69.4972	-64.2156
				-69.8097	-63.9031
				-69.6534	-64.3719
				-69.6534	-63.7469
				-69.6534	-64.3719
				-69.4972	-64.0594
				-69.4972	-64.5281
				-69.8097	-64.2156
				-69.8097	-63.9031
				-70.1222	-64.3719
				-69.6534	-63.9031
				-69.8097	-64.5281
				-69.1847	-64.3719
				-69.1847	-64.0594
				-69.6534	-63.7469
				-69.4972	-64.0594
				-69.8097	-63.7469
				-69.1847	-64.0594
				-69.4972	-63.7469
				-69.341	-63.7469
				-69.9659	-64.2156
				-69.341	-64.2156
				-69.6534	-64.2156
				-69.6534	-63.5906
				-69.4972	-63.7469
				-69.1847	-64.2156
				-70.1222	-63.7469
				-69.6534	-63.5906
				-68.8722	-64.0594
				-69.341	-63.9031
				-69.9659	-63.9031
				-69.4972	-63.9031
				-70.2784	-63.9031
				-69.4972	-63.9031
				-69.4972	-63.7469
				-69.6534	-63.4344
				-69.341	-63.4344
				-70.2784	-64.0594
				-69.8097	-63.7469
				-69.8097	-63.2782
				-69.341	-63.9031
				-69.8097	-64.0594
				-69.9659	-63.7469
				-69.8097	-63.1219
				-70.1222	-63.4344
				-69.4972	-64.2156
				-69.9659	-63.9031
				-69.8097	-63.1219
				-69.8097	-63.7469
				-69.9659	-63.2782
				-69.9659	-63.2782
				-68.8722	-63.1219
				-70.1222	-63.2782
				-70.2784	-63.9031
				-69.6534	-63.2782
				-69.8097	-63.9031
				-69.6534	-63.7469
				-70.1222	-63.9031
				-70.1222	-62.4969
				-69.8097	-62.9657
				-69.6534	-63.7469
				-70.1222	-63.9031
				-69.6534	-63.2782
				-69.9659	-63.4344
				-70.2784	-63.5906
				-69.9659	-63.4344
				-69.8097	-63.5906
				-69.9659	-63.9031
				-70.1222	-63.9031
				-69.9659	-63.2782
				-70.1222	-64.0594
				-69.8097	-63.9031
				-70.1222	-63.9031
				-70.1222	-63.1219
				-69.9659	-63.5906
				-69.8097	-63.2782
				-69.9659	-63.1219
				-69.9659	-64.0594
				-70.4346	-63.2782
				-70.2784	-63.4344
				-70.1222	-63.9031
				-70.1222	-63.7469
				-70.1222	-64.2156
				-70.5909	-64.0594
				-70.1222	-63.4344
				-70.1222	-64.0594
				-70.1222	-63.5906
				-70.4346	-64.0594
				-70.1222	-64.5281
				-69.8097	-64.3719
				-70.4346	-64.2156
				-70.2784	-64.0594
				-70.2784	-63.7469
				-70.2784	-63.9031
				-70.2784	-63.4344
				-70.2784	-63.9031
				-69.9659	-64.2156
				-70.2784	-63.9031
				-70.1222	-63.5906
				-70.4346	-64.3719
				-70.5909	-63.7469
				-70.2784	-64.3719
				-70.1222	-64.0594
				-70.2784	-64.2156
				-70.2784	-64.2156
				-70.1222	-63.5906
				-70.2784	-64.0594
				-69.9659	-64.0594
				-70.1222	-64.2156
				-70.4346	-64.2156
				-70.2784	-64.0594
				-70.2784	-64.3719
				-70.1222	-64.0594
				-70.2784	-63.9031
				-70.4346	-64.0594
				-70.2784	-64.3719
				-70.5909	-63.9031
				-70.2784	-64.0594
				-70.5909	-63.9031
				-70.7471	-64.2156
				-70.4346	-64.2156
				-70.2784	-64.0594
				-70.4346	-64.2156
				-70.4346	-64.2156
				-70.5909	-64.2156
				-70.4346	-64.3719
				-69.9659	-64.0594
				-70.5909	-64.6843
				-70.4346	-64.3719
				-70.4346	-64.3719
				-70.7471	-64.5281
				-70.2784	-64.5281
				-70.5909	-64.2156
				-70.1222	-64.2156
				-70.4346	-64.3719
				-70.5909	-64.5281
				-70.4346	-64.2156
				-70.7471	-64.8406
				-70.4346	-64.3719
				-70.2784	-64.5281
				-70.7471	-64.3719
				-70.2784	-64.3719
				-70.7471	-64.2156
				-70.2784	-64.3719
				-70.5909	-64.2156
				-69.8097	-64.0594
				-70.9034	-64.3719
				-70.4346	-64.9968
				-70.5909	-64.6843
				-70.2784	-64.3719
				-69.8097	-64.6843
				-70.4346	-64.3719
				-70.1222	-64.8406
				-69.8097	-64.3719
				-70.2784	-64.3719
				-70.2784	-64.6843
				-70.2784	-64.3719
				-69.8097	-64.9968
				-70.1222	-64.8406
				-70.1222	-65.1531
				-70.4346	-64.6843
				-69.8097	-64.6843
				-69.8097	-64.8406
				-70.2784	-64.9968
				-70.2784	-64.3719
				-70.2784	-65.1531
				-70.2784	-64.6843
				-70.2784	-64.3719
				-70.1222	-64.5281
				-70.2784	-64.6843
				-70.1222	-64.5281
				-70.5909	-64.3719
				-70.1222	-64.5281
				-70.5909	-64.5281
				-69.9659	-64.6843
				-70.1222	-64.5281
				-70.1222	-64.6843
				-69.8097	-64.5281
				-69.9659	-64.6843
				-70.4346	-64.8406
				-70.2784	-64.2156
				-70.2784	-64.8406
				-69.4972	-64.2156
				-70.4346	-64.9968
				-69.9659	-64.0594
				-70.1222	-64.3719
				-69.8097	-64.3719
				-70.2784	-64.3719
				-70.1222	-64.2156
				-69.6534	-64.8406
				-70.4346	-64.0594
				-69.8097	-64.3719
				-70.4346	-64.5281
				-69.8097	-64.2156
				-69.8097	-64.5281
				-70.1222	-64.5281
				-69.8097	-64.2156
				-69.9659	-64.2156
				-69.8097	-64.3719
				-69.8097	-64.5281
				-69.8097	-64.0594
				-69.9659	-64.6843
				-69.8097	-64.5281
				-70.2784	-64.0594
				-70.1222	-64.2156
				-69.9659	-63.9031
				-70.1222	-64.2156
				-69.4972	-63.9031
				-69.6534	-64.0594
				-69.9659	-64.2156
				-69.4972	-63.9031
				-70.4346	-63.9031
				-69.6534	-63.9031
				-69.4972	-64.0594
				-69.8097	-63.9031
				-69.8097	-63.9031
				-70.1222	-64.2156
				-69.6534	-64.0594
				-69.6534	-63.9031
				-69.8097	-63.7469
				-69.8097	-63.9031
				-69.9659	-63.4344
				-69.1847	-63.7469
				-69.4972	-63.9031
				-70.1222	-63.9031
				-69.8097	-64.0594
				-69.8097	-63.9031
				-69.341	-64.0594
				-69.341	-63.5906
				-70.2784	-63.5906
				-69.9659	-63.7469
				-69.1847	-63.4344
				-69.9659	-63.5906
				-69.9659	-63.5906
				-70.2784	-63.9031
				-69.8097	-63.7469
				-69.6534	-63.5906
				-70.1222	-63.4344
				-69.8097	-63.9031
				-69.8097	-63.5906
				-70.2784	-63.2782
				-69.8097	-63.7469
				-69.341	-62.8094
				-69.4972	-63.4344
				-70.2784	-63.2782
				-69.6534	-63.9031
				-70.2784	-63.1219
				-69.8097	-63.2782
				-69.8097	-63.2782
				-69.1847	-63.1219
				-70.2784	-62.8094
				-69.6534	-63.9031
				-69.4972	-63.2782
				-69.4972	-63.5906
				-70.2784	-63.9031
				-70.2784	-63.1219
				-70.1222	-62.8094
				-69.4972	-64.0594
				-69.8097	-63.9031
				-69.1847	-63.1219
				-70.1222	-63.4344
				-69.8097	-63.2782
				-70.4346	-63.5906
				-69.0285	-63.9031
				-70.2784	-63.9031
				-69.8097	-64.0594
				-70.2784	-63.5906
				-69.6534	-63.9031
				-70.1222	-63.2782
				-69.6534	-62.9657
				-69.8097	-63.7469
				-70.1222	-63.9031
				-69.9659	-62.9657
				-69.8097	-63.9031
				-70.1222	-63.1219
				-70.2784	-64.0594
				-69.9659	-63.5906
				-70.2784	-63.4344
				-69.6534	-63.7469
				-70.4346	-63.7469
				-69.4972	-63.2782
				-70.1222	-63.5906
				-70.2784	-62.9657
				-70.2784	-63.4344
				-70.1222	-63.5906
				-70.1222	-64.0594
				-69.9659	-63.5906
				-70.2784	-63.5906
				-69.9659	-63.9031
				-69.9659	-63.7469
				-70.1222	-63.7469
				-69.9659	-63.2782
				-70.2784	-63.4344
				-70.2784	-63.9031
				-69.9659	-63.2782
				-70.4346	-64.0594
				-70.1222	-64.2156
				-70.5909	-63.9031
				-69.9659	-63.9031
				-70.1222	-64.0594
				-70.1222	-63.9031
				-70.1222	-63.1219
				-69.8097	-64.5281
				-70.2784	-63.7469
				-70.5909	-63.9031
				-70.1222	-63.7469
				-70.4346	-63.5906
				-70.1222	-63.7469
				-70.1222	-64.2156
				-70.5909	-64.0594
				-70.1222	-64.0594
				-70.7471	-63.9031
				-70.4346	-63.7469
				-70.7471	-64.3719
				-70.5909	-64.2156
				-70.5909	-63.9031
				-70.7471	-64.5281
				-69.9659	-64.5281
				-70.5909	-64.2156
				-70.7471	-64.0594
				-70.4346	-64.5281
				-70.2784	-64.2156
				-70.5909	-64.5281
				-70.5909	-64.5281
				-70.9034	-64.8406
				-70.7471	-64.5281
				-70.4346	-64.5281
				-71.2159	-64.3719
				-70.7471	-64.6843
				-70.5909	-64.3719
				-70.5909	-64.5281
				-70.5909	-64.3719
				-70.9034	-64.5281
				-70.7471	-64.5281
				-70.7471	-64.3719
				-70.5909	-64.5281
				-70.7471	-64.5281
				-70.9034	-64.0594
				-70.4346	-64.3719
				-70.7471	-64.8406
				-70.9034	-64.8406
				-70.4346	-64.3719
				-70.7471	-64.5281
				-70.5909	-64.6843
				-70.7471	-64.2156
				-70.9034	-64.9968
				-71.0596	-64.6843
				-70.9034	-64.3719
				-70.9034	-64.6843
				-70.9034	-64.8406
				-70.9034	-64.3719
				-70.4346	-64.3719
				-70.5909	-64.8406
				-70.5909	-64.6843
				-70.7471	-64.6843
				-70.5909	-64.5281
				-70.9034	-64.5281
				-70.9034	-64.5281
				-71.2159	-64.5281
				-70.5909	-64.6843
				-70.4346	-64.3719
				-70.5909	-64.3719
				-70.5909	-64.8406
				-70.4346	-64.5281
				-70.5909	-64.8406
				-70.4346	-64.3719
				-70.5909	-64.9968
				-70.7471	-64.5281
				-70.7471	-64.3719
				-70.5909	-64.8406
				-70.5909	-64.6843
				-70.1222	-64.3719
				-70.4346	-64.3719
				-70.2784	-64.5281
				-70.2784	-64.3719
				-70.1222	-64.3719
				-70.2784	-64.5281
				-70.2784	-64.6843
				-69.8097	-64.8406
				-70.4346	-64.5281
				-69.4972	-64.6843
				-69.9659	-64.6843
				-70.1222	-64.8406
				-70.2784	-64.3719
				-69.6534	-64.8406
				-69.9659	-64.6843
				-69.6534	-64.3719
				-69.1847	-64.3719
				-69.9659	-64.3719
				-69.9659	-64.3719
				-69.6534	-64.5281
				-69.6534	-64.6843
				-70.1222	-64.3719
				-69.6534	-64.5281
				-69.8097	-64.9968
				-69.8097	-64.5281
				-69.6534	-64.3719
				-69.6534	-64.6843
				-69.4972	-64.3719
				-69.6534	-64.8406
				-69.341	-64.6843
				-69.6534	-64.6843
				-69.4972	-64.3719
				-69.9659	-64.6843
				-69.9659	-64.5281
				-69.6534	-64.3719
				-70.1222	-64.3719
				-69.6534	-64.5281
				-69.4972	-64.0594
				-69.6534	-64.5281
				-69.6534	-64.6843
				-69.6534	-64.5281
				-68.8722	-64.5281
				-69.4972	-64.5281
				-69.6534	-64.6843
				-69.341	-64.2156
				-69.1847	-64.5281
				-69.0285	-64.6843
				-69.4972	-64.3719
				-69.0285	-64.2156
				-69.0285	-64.3719
				-69.0285	-64.3719
				-69.1847	-64.5281
				-69.4972	-64.0594
				-69.341	-64.8406
				-69.1847	-64.0594
				-69.6534	-64.2156
				-68.5597	-64.2156
				-68.716	-64.0594
				-69.0285	-64.0594
				-68.8722	-63.9031
				-69.1847	-64.5281
				-68.091	-64.6843
				-69.0285	-64.0594
				-69.6534	-64.0594
				-69.1847	-64.2156
				-68.4035	-63.7469
				-68.4035	-63.9031
				-68.5597	-64.0594
				-68.716	-64.0594
				-68.716	-64.0594
				-68.091	-63.5906
				-68.716	-63.7469
				-68.5597	-64.0594
				-69.1847	-63.9031
				-68.8722	-64.2156
				-69.0285	-63.7469
				-68.716	-63.7469
				-69.6534	-64.0594
				-68.5597	-64.0594
				-69.6534	-64.0594
				-68.2473	-63.7469
				-68.716	-64.3719
				-68.5597	-63.7469
				-69.341	-64.3719
				-68.716	-63.9031
				-69.341	-64.3719
				-68.716	-63.9031
				-68.716	-63.2782
				-69.6534	-64.3719
				-69.0285	-64.2156
				-68.716	-63.7469
				-69.341	-63.2782
				-69.0285	-64.5281
				-69.341	-64.3719
				-68.2473	-64.3719
				-69.6534	-64.0594
				-68.5597	-64.6843
				-69.341	-64.0594
				-69.4972	-64.5281
				-69.341	-64.3719
				-68.091	-63.9031
				-69.4972	-63.4344
				-69.0285	-64.5281
				-69.341	-64.5281
				-68.716	-62.8094
				-69.1847	-64.3719
				-69.0285	-63.7469
				-69.341	-63.7469
				-68.716	-64.6843
				-68.8722	-64.2156
				-69.0285	-63.4344
				-68.5597	-64.2156
				-68.8722	-63.7469
				-69.1847	-63.5906
				-69.0285	-64.0594
				-68.4035	-63.9031
				-69.1847	-64.3719
				-68.5597	-63.4344
				-69.0285	-64.0594
				-69.0285	-64.3719
				-68.8722	-64.3719
				-69.341	-63.9031
				-68.5597	-64.2156
				-69.341	-63.9031
				-68.716	-64.5281
				-69.1847	-64.2156
				-68.5597	-63.9031
				-69.0285	-64.0594
				-69.341	-63.9031
				-68.716	-64.2156
				-69.1847	-63.9031
				-68.716	-64.3719
				-69.1847	-64.5281
				-68.8722	-64.2156
				-69.1847	-64.2156
				-68.8722	-64.0594
				-68.5597	-64.5281
				-69.1847	-64.3719
				-68.716	-64.0594
				-69.4972	-63.7469
				-68.5597	-64.5281
				-68.8722	-64.0594
				-69.0285	-63.9031
				-68.5597	-64.0594
				-69.6534	-64.3719
				-68.4035	-64.3719
				-68.8722	-64.2156
				-68.8722	-64.3719
				-68.8722	-64.3719
				-69.341	-64.2156
				-68.5597	-64.3719
				-68.716	-64.2156
				-69.0285	-64.2156
				-68.8722	-63.9031
				-68.8722	-64.0594
				-68.5597	-64.0594
				-68.716	-64.0594
				-68.8722	-64.2156
				-68.8722	-64.5281
				-68.8722	-64.2156
				-68.716	-64.3719
				-68.5597	-64.5281
				-68.8722	-64.5281
				-68.716	-64.3719
				-68.5597	-64.5281
				-69.0285	-64.3719
				-68.4035	-64.6843
				-68.8722	-64.3719
				-68.5597	-64.3719
				-68.2473	-64.3719
				-68.8722	-64.3719
				-68.716	-64.6843
				-69.0285	-64.5281
				-68.5597	-64.3719
				-68.8722	-64.2156
				-68.2473	-64.5281
				-68.2473	-64.6843
				-68.2473	-64.3719
				-68.091	-64.6843
				-68.2473	-64.8406
				-68.2473	-64.5281
				-68.4035	-64.3719
				-68.4035	-64.6843
				-68.4035	-64.6843
				-68.2473	-64.9968
				-68.091	-64.5281
				-68.716	-64.5281
				-68.2473	-64.6843
				-68.2473	-65.1531
				-68.091	-64.9968
				-68.2473	-64.3719
				-67.6223	-64.6843
				-68.4035	-65.1531
				-67.7785	-64.5281
				-68.716	-64.6843
				-68.091	-64.3719
				-67.9348	-64.5281
				-67.7785	-64.6843
				-67.7785	-64.5281
				-68.091	-64.6843
				-67.9348	-64.8406
				-67.9348	-64.3719
				-68.4035	-64.5281
				-67.9348	-64.2156
				-67.9348	-65.1531
				-67.6223	-64.5281
				-67.6223	-64.5281
				-67.7785	-64.8406
				-67.7785	-64.6843
				-68.091	-64.5281
				-67.466	-64.3719
				-67.7785	-64.5281
				-67.7785	-64.6843
				-67.7785	-64.6843
				-67.6223	-64.2156
				-68.091	-64.3719
				-67.3098	-64.8406
				-67.1536	-64.5281
				-67.7785	-64.3719
				-67.7785	-64.5281
				-67.7785	-64.5281
				-67.7785	-64.0594
				-67.7785	-64.2156
				-67.1536	-64.5281
				-67.466	-64.5281
				-67.466	-64.2156
				-67.6223	-64.5281
				-67.3098	-64.3719
				-67.7785	-64.8406
				-67.1536	-64.3719
				-67.3098	-64.2156
				-67.6223	-64.3719
				-67.1536	-64.5281
				-67.7785	-64.2156
				-67.3098	-64.3719
				-67.466	-64.5281
				-67.6223	-64.2156
				-67.466	-64.5281
				-67.466	-64.5281
				-67.3098	-64.3719
				-67.6223	-64.0594
				-67.466	-64.2156
				-67.466	-64.2156
				-67.6223	-63.9031
				-67.466	-64.0594
				-67.6223	-64.3719
				-67.466	-64.2156
				-67.6223	-63.9031
				-66.9973	-64.5281
				-68.091	-64.2156
				-67.6223	-64.0594
				-67.1536	-64.0594
				-67.6223	-64.5281
				-67.466	-63.7469
				-67.466	-64.5281
				-67.6223	-64.0594
				-66.9973	-64.2156
				-68.2473	-64.5281
				-67.466	-64.0594
				-67.1536	-64.2156
				-67.466	-64.3719
				-67.466	-64.3719
				-68.091	-63.9031
				-66.8411	-64.0594
				-67.466	-64.2156
				-67.9348	-64.0594
				-67.7785	-63.9031
				-67.1536	-63.9031
				-66.9973	-63.7469
				-67.1536	-64.2156
				-67.7785	-63.9031
				-67.7785	-64.2156
				-67.3098	-64.2156
				-67.466	-63.7469
				-66.6848	-63.9031
				-67.3098	-64.2156
				-67.6223	-64.0594
				-68.091	-63.9031
				-66.8411	-63.5906
				-67.6223	-63.7469
				-67.3098	-64.5281
				-67.466	-64.0594
				-67.466	-63.7469
				-67.7785	-63.7469
				-67.6223	-63.4344
				-67.6223	-64.2156
				-67.466	-64.5281
				-67.9348	-64.2156
				-67.1536	-64.2156
				-67.7785	-63.7469
				-66.9973	-64.0594
				-67.1536	-64.0594
				-66.9973	-64.0594
				-67.6223	-63.1219
				-67.466	-63.9031
				-68.2473	-64.5281
				-67.9348	-64.2156
				-68.091	-64.2156
				-68.091	-64.2156
				-68.091	-64.3719
				-67.6223	-64.0594
				-68.4035	-64.6843
				-67.3098	-63.9031
				-68.4035	-63.4344
				-67.6223	-63.7469
				-68.091	-64.6843
				-67.6223	-63.5906
				-68.091	-64.5281
				-68.4035	-63.9031
				-68.2473	-64.3719
				-67.9348	-63.9031
				-67.7785	-64.2156
				-68.2473	-64.2156
				-67.7785	-64.3719
				-68.4035	-64.0594
				-68.2473	-63.9031
				-68.4035	-63.7469
				-68.4035	-64.3719
				-68.716	-64.3719
				-68.091	-64.3719
				-68.2473	-64.0594
				-68.716	-64.2156
				-68.2473	-64.0594
				-68.091	-63.9031
				-68.5597	-64.3719
				-68.091	-64.3719
				-68.2473	-64.3719
				-68.5597	-63.9031
				-67.9348	-64.0594
				-68.4035	-63.5906
				-68.716	-63.7469
				-68.2473	-64.2156
				-68.2473	-63.9031
				-68.2473	-64.3719
				-69.0285	-64.5281
				-68.5597	-63.9031
				-68.716	-63.9031
				-68.5597	-64.3719
				-68.716	-64.2156
				-69.1847	-64.2156
				-68.2473	-64.2156
				-69.341	-64.3719
				-68.5597	-64.3719
				-68.716	-64.2156
				-69.341	-64.3719
				-68.8722	-64.2156
				-69.4972	-64.3719
				-68.8722	-64.2156
				-69.0285	-64.3719
				-69.1847	-64.5281
				-69.0285	-64.6843
				-69.4972	-64.6843
				-69.0285	-64.3719
				-69.0285	-64.5281
				-69.4972	-64.5281
				-69.0285	-64.5281
				-69.4972	-64.0594
				-69.0285	-64.0594
				-68.8722	-64.3719
				-69.4972	-64.8406
				-68.716	-64.5281
				-69.6534	-64.8406
				-69.0285	-64.5281
				-69.6534	-64.8406
				-69.1847	-64.3719
				-69.341	-64.6843
				-69.1847	-64.3719
				-69.1847	-64.3719
				-69.4972	-64.6843
				-69.6534	-64.5281
				-69.4972	-64.3719
				-69.1847	-64.8406
				-69.341	-64.5281
				-69.1847	-64.8406
				-69.6534	-64.6843
				-69.6534	-64.6843
				-69.6534	-64.3719
				-69.6534	-64.6843
				-69.341	-64.6843
				-69.6534	-64.9968
				-69.6534	-64.6843
				-69.1847	-64.2156
				-69.341	-64.8406
				-69.4972	-64.6843
				-69.6534	-64.8406
				-69.341	-64.6843
				-69.6534	-64.8406
				-69.4972	-64.5281
				-69.6534	-64.6843
				-69.6534	-65.1531
				-69.4972	-64.5281
				-69.1847	-64.8406
				-69.8097	-64.9968
				-69.6534	-64.9968
				-69.4972	-64.6843
				-69.4972	-64.9968
				-69.9659	-64.8406
				-68.8722	-64.9968
				-69.4972	-64.9968
				-69.4972	-64.8406
				-69.9659	-64.3719
				-69.1847	-65.1531
				-69.6534	-64.8406
				-69.8097	-64.8406
				-69.4972	-64.5281
				-69.0285	-64.9968
				-69.6534	-64.5281
				-69.6534	-64.8406
				-69.9659	-64.6843
				-69.1847	-64.5281
				-69.6534	-64.8406
				-69.6534	-64.6843
				-69.9659	-64.6843
				-69.1847	-65.1531
				-69.1847	-64.9968
				-69.1847	-64.5281
				-69.4972	-64.3719
				-69.341	-64.3719
				-69.341	-64.6843
				-69.4972	-64.9968
				-69.341	-64.3719
				-69.4972	-64.5281
				-69.1847	-64.3719
				-69.1847	-64.2156
				-69.4972	-64.6843
				-69.341	-65.4656
				-69.341	-64.6843
				-68.8722	-64.5281
				-69.6534	-64.6843
				-69.1847	-64.5281
				-69.341	-64.5281
				-69.341	-64.6843
				-69.341	-64.8406
				-69.1847	-64.5281
				-69.1847	-64.5281
				-69.4972	-64.6843
				-68.8722	-64.3719
				-69.341	-64.3719
				-69.0285	-64.6843
				-68.8722	-64.3719
				-68.8722	-64.6843
				-69.0285	-64.2156
				-69.1847	-64.6843
				-68.8722	-64.5281
				-69.0285	-64.5281
				-68.8722	-64.9968
				-68.8722	-64.2156
				-69.1847	-64.5281
				-68.716	-64.3719
				-69.4972	-64.9968
				-68.716	-64.6843
				-68.716	-64.5281
				-69.1847	-64.5281
				-68.8722	-64.3719
				-68.8722	-64.3719
				-69.0285	-64.6843
				-68.091	-64.6843
				-68.4035	-64.3719
				-68.091	-64.2156
				-68.716	-64.6843
				-69.0285	-64.5281
				-69.1847	-64.5281
				-69.1847	-64.3719
				-68.716	-64.0594
				-69.0285	-64.3719
				-68.4035	-64.3719
				-68.8722	-64.2156
				-68.8722	-64.3719
				-68.091	-64.3719
				-68.091	-64.5281
				-69.1847	-64.0594
				-68.716	-63.9031
				-69.0285	-64.0594
				-69.0285	-63.9031
				-68.8722	-64.0594
				-69.0285	-64.2156
				-68.716	-63.9031
				-69.6534	-64.0594
				-68.091	-64.2156
				-69.0285	-64.2156
				-69.0285	-64.2156
				-69.0285	-63.9031
				-68.5597	-64.2156
				-69.341	-64.0594
				-68.4035	-64.0594
				-69.1847	-64.2156
				-68.8722	-64.2156
				-69.0285	-64.2156
				-68.716	-64.3719
				-68.8722	-64.2156
				-69.0285	-64.5281
				-69.0285	-64.3719
				-68.5597	-63.7469
				-69.341	-64.2156
				-68.2473	-64.3719
				-68.716	-63.5906
				-68.091	-63.9031
				-69.341	-64.2156
				-68.8722	-64.3719
				-68.8722	-64.5281
				-68.4035	-64.5281
				-69.0285	-64.2156
				-69.1847	-64.3719
				-69.341	-64.2156
				-69.341	-64.5281
				-69.1847	-63.9031
				-68.716	-64.0594
				-68.716	-64.6843
				-68.716	-63.5906
				-69.0285	-64.3719
				-69.1847	-64.3719
				-68.5597	-63.9031
				-68.8722	-63.4344
				-68.5597	-63.5906
				-69.0285	-63.1219
				-68.5597	-64.0594
				-69.1847	-64.3719
				-68.8722	-64.3719
				-69.0285	-64.0594
				-69.341	-64.2156
				-69.6534	-64.2156
				-68.8722	-64.9968
				-69.341	-63.7469
				-69.0285	-64.0594
				-68.8722	-64.3719
				-68.5597	-64.5281
				-69.1847	-64.0594
				-69.0285	-64.2156
				-69.0285	-64.3719
				-69.4972	-64.2156
				-69.0285	-64.3719
				-69.4972	-64.3719
				-69.341	-64.5281
				-69.1847	-64.0594
				-69.8097	-64.5281
				-69.341	-64.2156
				-69.341	-64.3719
				-69.0285	-64.5281
				-69.8097	-64.5281
				-69.0285	-64.5281
				-69.4972	-64.3719
				-69.4972	-64.2156
				-69.0285	-64.0594
				-69.6534	-64.0594
				-69.0285	-64.0594
				-69.6534	-64.5281
				-69.4972	-64.5281
				-69.6534	-64.5281
				-69.4972	-64.6843
				-69.341	-64.5281
				-69.1847	-64.3719
				-69.6534	-64.3719
				-69.6534	-64.6843
				-69.4972	-64.2156
				-69.1847	-64.3719
				-69.4972	-64.5281
				-69.6534	-64.3719
				-69.341	-64.3719
				-69.6534	-64.5281
				-69.341	-64.6843
				-69.8097	-64.8406
				-69.6534	-64.6843
				-69.341	-64.5281
				-69.9659	-64.6843
				-69.1847	-64.6843
				-69.6534	-64.6843
				-69.4972	-64.9968
				-69.1847	-64.5281
				-69.9659	-64.8406
				-69.1847	-64.5281
				-69.8097	-64.6843
				-69.4972	-64.9968
				-68.8722	-64.6843
				-69.4972	-64.9968
				-69.341	-64.9968
				-69.6534	-64.6843
				-69.6534	-64.9968
				-68.8722	-64.8406
				-69.6534	-64.8406
				-69.0285	-64.9968
				-69.8097	-64.8406
				-69.341	-64.8406
				-69.8097	-65.3093
				-69.341	-64.9968
				-69.0285	-65.1531
				-69.0285	-64.8406
				-69.6534	-65.1531
				-68.8722	-64.8406
				-69.1847	-65.1531
				-69.1847	-65.1531
				-69.0285	-64.8406
				-68.716	-64.8406
				-69.0285	-64.9968
				-68.8722	-64.9968
				-69.0285	-64.9968
				-68.716	-65.1531
				-69.341	-65.1531
				-68.4035	-65.3093
				-68.4035	-64.8406
				-69.0285	-65.1531
				-68.716	-64.9968
				-68.2473	-64.6843
				-68.8722	-65.4656
				-68.716	-65.1531
				-68.8722	-64.9968
				-68.4035	-64.8406
				-68.8722	-65.1531
				-68.2473	-65.1531
				-68.5597	-65.1531
				-68.2473	-65.4656
				-68.716	-64.9968
				-67.9348	-65.1531
				-68.4035	-64.9968
				-68.4035	-64.6843
				-68.4035	-65.3093
				-68.091	-64.5281
				-68.2473	-64.9968
				-68.2473	-64.9968
				-68.5597	-64.9968
				-67.9348	-64.8406
				-68.091	-64.8406
				-68.091	-65.1531
				-68.2473	-64.9968
				-67.9348	-65.1531
				-67.9348	-64.6843
				-68.2473	-64.6843
				-67.6223	-65.1531
				-68.4035	-65.1531
				-67.6223	-64.6843
				-68.091	-64.9968
				-67.6223	-64.8406
				-67.7785	-64.9968
				-67.7785	-64.6843
				-67.466	-64.8406
				-67.7785	-64.8406
				-67.466	-64.3719
				-68.4035	-64.8406
				-67.466	-64.6843
				-67.7785	-64.8406
				-67.6223	-64.9968
				-67.9348	-64.9968
				-67.7785	-64.5281
				-67.6223	-64.6843
				-67.6223	-64.6843
				-67.466	-64.6843
				-67.6223	-64.6843
				-67.3098	-64.6843
				-68.091	-64.8406
				-67.9348	-64.5281
				-66.9973	-64.6843
				-67.9348	-64.9968
				-67.3098	-64.5281
				-67.7785	-64.5281
				-67.6223	-64.5281
				-67.1536	-64.6843
				-67.3098	-64.5281
				-67.466	-64.8406
				-68.2473	-64.8406
				-67.7785	-64.6843
				-67.3098	-64.3719
				-67.6223	-64.3719
				-68.091	-64.6843
				-67.9348	-64.3719
				-68.4035	-64.6843
				-67.1536	-64.6843
				-67.7785	-64.0594
				-67.9348	-64.5281
				-68.091	-64.3719
				-66.9973	-64.5281
				-67.6223	-64.3719
				-68.4035	-64.0594
				-67.6223	-64.0594
				-66.9973	-64.3719
				-67.6223	-64.3719
				-67.6223	-63.9031
				-68.2473	-64.2156
				-68.091	-64.5281
				-67.6223	-64.3719
				-68.2473	-64.2156
				-67.9348	-64.0594
				-67.466	-64.2156
				-67.466	-64.3719
				-68.4035	-64.2156
				-67.3098	-63.9031
				-68.091	-64.0594
				-68.2473	-64.5281
				-67.6223	-64.3719
				-68.5597	-63.9031
				-68.091	-64.2156
				-67.1536	-64.5281
				-67.6223	-64.5281
				-67.6223	-63.9031
				-68.4035	-63.7469
				-68.091	-64.3719
				-68.2473	-64.2156
				-68.2473	-63.7469
				-67.9348	-64.5281
				-68.2473	-64.5281
				-68.2473	-63.7469
				-67.466	-63.5906
				-67.9348	-64.3719
				-68.2473	-64.3719
				-68.5597	-64.3719
				-67.6223	-64.5281
				-68.2473	-64.5281
				-68.2473	-64.0594
				-68.4035	-63.9031
				-68.091	-63.2782
				-68.4035	-63.9031
				-68.2473	-64.2156
				-68.4035	-63.7469
				-67.6223	-63.7469
				-68.8722	-64.5281
				-67.6223	-63.4344
				-68.4035	-63.5906
				-68.716	-64.0594
				-68.716	-64.0594
				-68.2473	-63.4344
				-68.2473	-64.0594
				-68.5597	-63.5906
				-68.5597	-63.7469
				-68.091	-63.9031
				-68.716	-64.3719
				-68.5597	-63.9031
				-68.4035	-63.9031
				-68.8722	-64.6843
				-68.4035	-63.7469
				-68.5597	-63.7469
				-68.5597	-63.9031
				-69.0285	-64.2156
				-68.5597	-64.0594
				-69.0285	-63.5906
				-69.1847	-64.8406
				-69.0285	-64.2156
				-68.8722	-64.2156
				-69.0285	-63.7469
				-69.341	-64.3719
				-69.0285	-64.3719
				-69.1847	-64.2156
				-68.8722	-64.0594
				-69.341	-64.6843
				-69.0285	-63.7469
				-68.716	-64.0594
				-69.0285	-64.2156
				-68.716	-64.3719
				-69.1847	-64.2156
				-69.1847	-64.5281
				-69.0285	-64.3719
				-68.8722	-64.0594
				-69.1847	-64.0594
				-68.8722	-64.2156
				-68.8722	-64.0594
				-69.0285	-64.2156
				-68.716	-64.3719
				-68.8722	-64.5281
				-68.716	-64.0594
				-69.341	-64.5281
				-69.1847	-64.2156
				-68.4035	-64.6843
				-69.1847	-64.0594
				-68.8722	-64.2156
				-68.8722	-64.8406
				-68.8722	-64.5281
				-68.8722	-64.2156
				-68.716	-64.2156
				-68.8722	-64.0594
				-68.8722	-64.8406
				-69.0285	-64.5281
				-68.5597	-64.0594
				-69.0285	-64.2156
				-69.1847	-64.5281
				-68.5597	-64.3719
				-68.8722	-64.5281
				-68.4035	-64.5281
				-68.8722	-64.3719
				-69.341	-64.6843
				-69.0285	-64.3719
				-68.716	-64.5281
				-68.716	-64.5281
				-68.5597	-64.5281
				-69.0285	-64.5281
				-68.716	-64.5281
				-68.8722	-64.6843
				-68.5597	-64.5281
				-69.0285	-64.2156
				-68.716	-64.9968
				-69.0285	-64.5281
				-68.716	-64.8406
				-68.8722	-64.5281
				-68.8722	-64.6843
				-69.0285	-64.0594
				-68.4035	-64.3719
				-69.341	-64.3719
				-68.8722	-64.8406
				-69.341	-64.3719
				-69.0285	-64.8406
[truncated: 10,402 more rows]
