# Supplementary material for: A Synaptic Mechanism for Temporal Filtering of Visual Signals
Source: PLoS Biol. 2014 Oct 21;12(10):e1001972. doi: 10.1371/journal.pbio.1001972 (PMC4205119; doi:10.1371/journal.pbio.1001972)
Supplement: Data S1 — All raw data files as well as averages and statistical parameters presented in the manuscript. Formats provided include raw-text (Ascii) and Excel (xls). In addition, we provide the original Igor-Pro files (Wavemetrics), which contain both the raw data and the original figure formatting. Data referring to particular panels are located in the respective folders. For any further information, please contact Tom Baden at thomas.baden@uni-tuebingen.de. (ZIP) [file pbio.1001972.s009.zip › fig3/Fig3H/individual.txt]

d1g	d2s	d3s	d4s	d5s	d6g	d7g	d8g	d9s	d10s	d11s	d12s	d13s	d15g	d16g	d17g
3.26	4.1999998	1.11	3.25	3.55	8.8000002	3.1700001	1.26	1.59	5.8000002	1.95	1.48	1.6	1.4	2.96	1.15
1.83	2.27	0.77999997	1.61	1.47	3.1400001	2.1800001	0.389	0.80000001	1.9299999	1.15	0.38999999	0.23	1.17	2.3099999	1.03
