# Supplementary material for: A Synaptic Mechanism for Temporal Filtering of Visual Signals
Source: PLoS Biol. 2014 Oct 21;12(10):e1001972. doi: 10.1371/journal.pbio.1001972 (PMC4205119; doi:10.1371/journal.pbio.1001972)
Supplement: Data S1 — All raw data files as well as averages and statistical parameters presented in the manuscript. Formats provided include raw-text (Ascii) and Excel (xls). In addition, we provide the original Igor-Pro files (Wavemetrics), which contain both the raw data and the original figure formatting. Data referring to particular panels are located in the respective folders. For any further information, please contact Tom Baden at thomas.baden@uni-tuebingen.de. (ZIP) [file pbio.1001972.s009.zip › fig3/Fig3I/Fig3I.xlsx]

## Sheet: Sheet1
Ampl17g	Ampl16g	Ampl15g	Ampl14g	Ampl12s	Ampl11s	Ampl10s	Ampl9s	Ampl8g	Ampl7g	Ampl6g	Ampl5s	Ampl4s	Ampl3s	Ampl2s	Ampl1g	ampl_ave	ampl_Ave_sd
1.3776	1.0752	1.176	1.092	1.512	0.6384	1.0248	1.7808	1.1424	1.9824	1.848	1.0248	1.344	0.8064	1.2096	1.596	1.2894	0.375133
0.84	0.5208	0.7056	0.4872	0.84	0.3192	0.6552	0.924	0.8064	1.0248	0.9408	0.7056	0.672	0.3528	0.672	0.4032	0.67935	0.214792
