# Supplementary material for: A Synaptic Mechanism for Temporal Filtering of Visual Signals
Source: PLoS Biol. 2014 Oct 21;12(10):e1001972. doi: 10.1371/journal.pbio.1001972 (PMC4205119; doi:10.1371/journal.pbio.1001972)
Supplement: Data S1 — All raw data files as well as averages and statistical parameters presented in the manuscript. Formats provided include raw-text (Ascii) and Excel (xls). In addition, we provide the original Igor-Pro files (Wavemetrics), which contain both the raw data and the original figure formatting. Data referring to particular panels are located in the respective folders. For any further information, please contact Tom Baden at thomas.baden@uni-tuebingen.de. (ZIP) [file pbio.1001972.s009.zip › fig4/Fig4A/Calcium.txt]

Calcium
-2.6024334e-06
1.026433e-05
5.0725463e-05
0.0001162466
0.00020617491
0.00032006123
0.00045739676
0.00061788852
0.0008011153
0.0010064938
0.0012337932
0.0014825274
0.0017524837
0.0020430905
0.0023540256
0.0026849513
0.0030354648
0.0034053097
0.003794031
0.0042013098
0.0046268175
0.0050702542
0.0055312836
0.0060094721
0.0065047573
0.007016697
0.0075448826
0.0080891466
0.0086491769
0.0092246057
0.0098152533
0.010420802
0.011041003
0.011675539
0.012324272
0.012986704
0.013662784
0.014352233
0.015054805
0.015770154
0.016498141
0.017238574
0.017991081
0.018755421
0.019531611
0.020319216
0.021118136
0.021928074
0.022748901
0.02358041
0.024422346
0.025274508
0.026136754
0.027008886
0.027890714
0.028782019
0.029682724
0.030592538
0.031511288
0.032438826
0.033375055
0.034319788
0.035272792
0.036233902
0.037203133
0.038180143
0.039164867
0.040157098
0.04115675
0.042163681
0.043177709
0.044198707
0.045226499
0.046261065
0.047302172
0.048349693
0.049403653
0.050463736
0.051529866
0.052601986
0.053679924
0.054763518
0.055852793
0.05694747
0.058047656
0.059153087
0.060263652
0.061379261
0.062499806
0.063625216
0.064755477
0.065890342
0.067029744
0.068173662
0.069321938
0.070474438
0.071631171
0.072792076
0.073956944
0.075125732
0.076298386
0.077474833
0.078655027
0.079838701
0.081025988
0.082216732
0.083410822
0.084608249
0.085808903
0.087012671
0.088219613
0.089429475
0.090642408
0.091858171
0.09307678
0.094298124
0.09552221
0.09674897
0.097978219
0.099210016
0.10044429
0.1016809
0.10291991
0.10416119
0.1054047
0.10665043
0.10789812
0.109148
0.1104
0.11165383
0.11290958
0.11416724
0.11542667
0.116688
0.11795102
0.11921568
0.12048201
0.12174989
0.12301935
0.12429032
0.12556274
0.12683676
0.12811208
0.12938863
0.13066664
0.13194588
0.13322634
0.13450797
0.13579084
0.1370748
0.13835986
0.13964595
0.14093307
0.14222124
0.14351036
0.14480042
0.14609131
0.14738305
0.14867574
0.14996915
0.15126342
0.15255834
0.15385407
0.15515043
0.1564475
0.15774524
0.15904355
0.16034244
0.16164196
0.16294198
0.16424248
0.16554351
0.16684499
0.16814698
0.16944925
0.17075202
0.17205511
0.17335857
0.17466244
0.17596662
0.17727101
0.17857571
0.17988071
0.18118583
0.18249117
0.18379679
0.18510261
0.1864085
0.18771458
0.18902077
0.19032712
0.19163351
0.19293997
0.19424655
0.19555312
0.19685967
0.19816631
0.19947293
0.20077956
0.20208614
0.20339264
0.20469901
0.20600538
0.20731173
0.20861794
0.20992403
0.21122999
0.2125358
0.21384135
0.21514688
0.21645227
0.21775728
0.2190623
0.22036694
0.22167142
0.22297566
0.22427976
0.22558351
0.22688699
0.22819018
0.22949316
0.23079579
0.23209813
0.23340012
0.23470184
0.23600322
0.23730423
0.23860498
0.23990525
0.24120519
0.24250484
0.24380402
0.24510285
0.24640124
0.24769923
0.24899681
0.25029394
0.25159067
0.25288704
0.25418296
0.25547829
0.25677326
0.25806782
0.25936186
0.2606554
0.26194847
0.26324111
0.2645331
0.26582476
0.26711583
0.26840645
0.26969653
0.27098602
0.27227506
0.2735635
0.27485147
0.2761389
0.27742574
0.27871206
0.27999777
0.28128293
0.28256762
0.28385159
0.28513503
0.28641799
0.28770021
0.28898188
0.29026309
0.29154363
0.29282355
0.29410291
0.29538161
0.29665971
0.29793721
0.29921404
0.30049041
0.30176598
0.30304092
0.30431533
0.30558899
0.30686206
0.30813459
0.30940634
0.3106775
0.31194797
0.31321785
0.31448701
0.31575549
0.31702337
0.31829059
0.31955713
0.32082301
0.32208821
0.32335266
0.32461655
0.32587978
0.32714224
0.32840401
0.32966518
0.33092564
0.33218533
0.33344433
0.33470264
0.33596039
0.33721733
0.33847356
0.33972916
0.34098399
0.34223816
0.34349161
0.34474429
0.34599626
0.34724763
0.34849823
0.34974813
0.35099727
0.35224566
0.35349342
0.35474041
0.3559868
0.35723233
0.35847712
0.35972127
0.36096475
0.36220738
0.36344931
0.36469048
0.36593097
0.36717075
0.36840972
0.36964801
0.37088555
0.37212232
0.37335849
0.37459373
0.37582842
0.37706214
0.3782953
0.37952766
0.38075924
0.3819901
0.38322029
0.38444966
0.38567826
0.38690624
0.38813344
0.38935971
0.39058542
0.39181045
0.39303458
0.39425793
0.39548057
0.39670247
0.39792365
0.39914405
0.40036374
0.40158272
0.40280083
0.40401822
0.40523481
0.40645072
0.40766588
0.40888017
0.41009387
0.41130674
0.41251886
0.4137302
0.41494071
0.41615045
0.41735971
0.41856804
0.41977564
0.42098245
0.42218852
0.42339373
0.42459825
0.42580205
0.42700514
0.42820743
0.42940888
0.43060955
0.4318096
0.43300879
0.43420732
0.43540505
0.43660197
0.43779814
0.43899354
0.4401882
0.44138211
0.44257519
0.44376758
0.44495925
0.44615009
0.44734025
0.44852954
0.44971809
0.45090595
0.45209298
0.45327932
0.45446491
0.4556497
0.45683366
0.4580169
0.45919943
0.46038115
0.46156219
0.46274245
0.46392187
0.46510068
0.46627846
0.46745571
0.46863213
0.4698078
0.47098267
0.47215688
0.47333023
0.47450292
0.47567484
0.47684595
0.47801635
0.47918591
0.48035485
0.48152289
0.48269024
0.48385686
0.48502269
0.48618782
0.48735198
0.4885157
0.48967844
0.49084052
0.49200177
0.49316239
0.49432206
0.49548128
0.49663943
0.49779701
0.49895379
0.50010979
0.50126511
0.50241947
0.5035733
0.50472635
0.50587857
0.50703013
0.50818086
0.50933087
0.51048011
0.51162863
0.51277637
0.51392347
0.51506972
0.51621521
0.51735997
0.51850408
0.51964724
0.5207898
0.52193171
0.5230726
0.52421296
0.5253526
0.52649134
0.52762932
0.52876657
0.52990299
0.53103912
0.53217393
0.53330839
0.53444189
0.53557462
0.53670692
0.53783822
0.5389688
0.54009873
0.54122788
0.54235613
0.54348385
0.5446108
0.54573691
0.54686242
0.54798704
0.54911107
0.5502342
0.55135667
0.55247849
0.55359954
0.55471975
0.55583936
0.5569582
0.55807608
0.55919337
0.56031001
0.56142586
0.56254089
0.56365538
0.56476903
0.56588191
0.56699413
0.56810552
0.56921637
0.57032633
0.57143557
0.57254422
0.57365209
0.57475907
0.57586545
0.57697105
0.57807589
0.57918012
0.58028346
0.58138627
0.58248836
0.58358949
0.58469003
0.5857898
0.58688885
0.5879873
0.5890848
0.59018177
0.59127796
0.59237349
0.59346819
0.59456217
0.59565544
0.59674811
0.59783995
0.59893107
0.60002166
0.60111129
0.60220009
0.60328847
0.60437608
0.60546291
0.60654902
0.60763437
0.60871899
0.60980296
0.61088628
0.61196882
0.61305058
0.61413175
0.61521214
0.6162917
0.61737072
0.61844903
0.61952651
0.62060326
0.62167943
0.62275481
0.62382954
0.62490362
0.62597698
0.62704951
0.62812132
0.62919241
0.63026291
0.63133264
0.6324017
0.63346994
0.63453752
0.63560462
0.63667083
0.63773632
0.63880104
0.63986516
0.64092851
0.64199126
0.64305317
0.64411461
0.6451751
0.64623505
0.64729416
0.64835268
0.64941055
0.65046757
0.65152389
0.65257967
0.65363473
0.65468901
0.65574259
0.65679544
0.65784764
0.65889931
0.65995002
0.66100019
0.66204959
0.66309822
0.66414636
0.66519374
0.66624045
0.6672864
0.66833162
0.66937619
0.67041993
0.67146319
0.6725058
0.67354763
0.67458874
0.67562926
0.67666888
0.67770809
0.67874634
0.67978406
0.68082118
0.68185747
0.68289298
0.68392795
0.68496227
0.68599582
0.68702888
0.68806088
0.68909252
0.69012338
0.69115353
0.69218314
0.69321197
0.69423997
0.69526744
0.69629431
0.6973204
0.6983456
0.69937032
0.70039439
0.70141786
0.7024405
0.70346254
0.70448399
0.7055046
0.70652455
0.70754403
0.70856249
0.7095806
0.71059787
0.71161455
0.71263051
0.7136457
0.71466035
0.71567434
0.7166875
0.71770012
0.71871203
0.7197234
0.72073388
0.72174382
0.72275305
0.72376156
0.72476947
0.72577685
0.72678339
0.72778934
0.72879457
0.72979915
0.73080307
0.7318064
0.73280895
0.7338109
0.7348122
0.73581266
0.73681271
0.73781198
0.73881054
0.7398085
0.74080592
0.74180245
0.74279851
0.74379379
0.74478853
0.74578249
0.74677581
0.74776852
0.74876052
0.74975193
0.75074261
0.75173271
0.75272214
0.75371087
0.75469887
0.75568634
0.75667316
0.75765932
0.75864482
0.75962967
0.7606138
0.76159751
0.76258034
0.7635625
0.76454395
0.76552498
0.7665053
0.7674849
0.76846379
0.76944214
0.77041984
0.77139693
0.77237326
0.77334905
0.77432418
0.77529854
0.77627236
0.7772457
0.77821809
0.77918994
0.7801612
0.7811318
0.78210169
0.78307104
0.78403986
0.78500772
0.78597522
0.78694189
0.78790796
0.78887349
0.78983843
0.79080254
0.79176611
0.79272896
0.79369122
0.79465294
0.79561383
0.79657412
0.79753393
0.79849309
0.79945153
0.80040926
0.80136651
0.80232298
0.80327892
0.80423427
0.80518889
0.80614293
0.8070963
0.8080492
0.80900121
0.80995268
0.81090361
0.81185389
0.81280351
0.81375241
0.81470084
0.8156485
0.81659561
0.81754214
0.818488
0.81943315
0.82037783
0.82132179
0.82226503
0.8232078
0.82414991
0.82509142
0.82603222
0.82697248
0.82791203
0.82885104
0.82978934
0.8307271
0.83166432
0.83260077
0.83353662
0.834472
0.83540654
0.83634067
0.83727407
0.83820671
0.83913898
0.84007055
0.84100139
0.84193164
0.84286147
0.84379059
0.84471905
0.84564692
0.84657419
0.84750074
0.84842676
0.84935218
0.85027683
0.85120112
0.85212463
0.85304761
0.85396993
0.85489178
0.85581285
0.85673332
0.85765326
0.85857266
0.85949135
0.86040944
0.86132681
0.86224377
0.86315989
0.8640756
0.86499077
0.86590511
0.86681896
0.86773229
0.86864483
0.86955673
0.8704682
0.87137902
0.87228912
0.87319887
0.87410778
0.87501621
0.87592405
0.87683123
0.87773782
0.87864381
0.87954921
0.88045406
0.88135833
0.88226181
0.88316482
0.88406724
0.88496906
0.88587028
0.88677096
0.88767093
0.88857043
0.88946921
0.89036739
0.89126509
0.89216202
0.89305866
0.89395446
0.89484966
0.89574426
0.89663827
0.89753187
0.89842474
0.89931715
0.90020877
0.90109992
0.90199041
0.90288031
0.90376985
0.90465838
0.90554667
0.90643424
0.90732139
0.90820789
0.9090935
0.90997869
0.91086352
0.91174746
0.91263092
0.91351402
0.91439623
0.91527784
0.91615885
0.91703957
0.91791952
0.9187991
0.91967767
0.92055601
0.92143357
0.92231083
0.9231872
0.92406309
0.9249385
0.92581338
0.92668736
0.9275611
0.92843413
0.92930645
0.9301784
0.93104959
0.93192041
0.93279052
0.93365997
0.93452907
0.93539733
0.93626529
0.93713236
0.93799919
0.93886524
0.93973082
0.94059575
0.94146019
0.9423238
0.94318712
0.94404995
0.94491208
0.94577342
0.94663441
0.94749498
0.94835466
0.9492138
0.95007253
0.95093083
0.95178819
0.95264524
0.95350158
0.9543575
0.95521289
0.95606744
0.95692158
0.95777529
0.9586283
0.9594807
0.96033251
0.96118379
0.96203458
0.96288478
0.96373457
0.96458352
0.96543205
0.96627986
0.96712714
0.96797407
0.96882051
0.96966606
0.97051108
0.97135597
0.97219974
0.97304326
0.97388631
0.9747287
0.97557026
0.97641164
0.97725242
0.97809237
0.9789319
0.9797709
0.98060948
0.98144728
0.98228461
0.9831214
0.98395777
0.98479325
0.9856286
0.98646301
0.98729724
0.98813057
0.98896348
0.9897958
0.99062777
0.99145883
0.9922896
0.99311984
0.99394935
0.99477863
0.9956069
0.99643505
0.99726236
0.99808919
0.99891555
0.99974138
1.0005666
1.0013912
1.0022153
1.0030389
1.0038621
1.0046846
1.0055065
1.0063279
1.0071487
1.007969
1.0087888
1.009608
1.0104268
1.0112449
1.0120625
1.0128796
1.0136963
1.0145123
1.0153276
1.0161425
1.016957
1.0177708
1.0185839
1.0193968
1.0202092
1.0210207
1.0218318
1.0226425
1.0234528
1.024262
1.025071
1.0258795
1.0266875
1.0274948
1.0283015
1.0291082
1.0299138
1.030719
1.0315237
1.0323281
1.0331317
1.0339347
1.0347376
1.0355395
1.036341
1.0371418
1.0379425
1.0387423
1.0395417
1.0403407
1.0411392
1.0419368
1.0427339
1.0435309
1.0443271
1.0451229
1.0459179
1.0467126
1.0475069
1.0483005
1.0490934
1.0498861
1.0506781
1.0514697
1.0522608
1.053051
1.053841
1.0546304
1.0554193
1.0562077
1.0569955
1.0577826
1.0585697
1.059356
1.0601417
1.060927
1.0617118
1.0624958
1.0632795
1.0640627
1.0648454
1.0656275
1.0664091
1.0671901
1.0679706
1.0687509
1.0695304
1.0703094
1.071088
1.0718658
1.0726433
1.0734203
1.0741968
1.0749729
1.0757483
1.0765231
1.0772974
1.0780714
1.0788447
1.0796176
1.08039
1.0811617
1.081933
1.0827041
1.0834742
1.0842441
1.0850134
1.0857821
1.0865502
1.0873182
1.0880853
1.088852
1.0896183
1.0903839
1.0911493
1.0919141
1.0926783
1.093442
1.0942049
1.0949676
1.0957298
1.0964918
1.0972528
1.0980134
1.0987738
1.0995334
1.1002926
1.1010511
1.1018094
1.1025671
1.1033239
1.1040808
1.1048371
1.1055928
1.1063478
1.1071024
1.1078566
1.1086102
1.1093632
1.110116
1.1108683
1.1116199
1.1123711
1.1131216
1.1138721
1.1146215
1.1153709
1.1161195
1.1168677
1.1176153
1.1183625
1.1191092
1.1198555
1.1206012
1.1213464
1.1220912
1.1228352
1.123579
1.1243222
1.1250648
1.1258072
1.1265491
1.1272904
1.128031
1.1287714
1.1295112
1.1302507
1.1309893
1.1317277
1.1324657
1.1332028
1.1339397
1.1346762
1.1354122
1.1361476
1.1368824
1.1376171
1.1383507
1.1390843
1.1398175
1.1405498
1.1412817
1.1420132
1.1427444
1.1434751
1.1442052
1.1449344
1.1456636
1.1463922
1.1471204
1.1478481
1.1485752
1.149302
1.1500281
1.150754
1.1514791
1.1522038
1.1529282
1.153652
1.1543754
1.1550983
1.1558207
1.1565425
1.1572639
1.1579849
1.1587054
1.1594254
1.1601448
1.1608639
1.1615824
1.1623005
1.1630182
1.1637353
1.164452
1.165168
1.165884
1.1665992
1.1673139
1.1680282
1.1687419
1.1694554
1.1701683
1.1708804
1.1715925
1.1723042
1.173015
1.1737254
1.1744357
1.1751451
1.1758544
1.1765627
1.1772711
1.1779789
1.1786859
1.1793927
1.180099
1.1808048
1.1815101
1.182215
1.1829195
1.1836236
1.184327
1.1850301
1.1857327
1.1864347
1.1871363
1.1878375
1.1885382
1.1892384
1.1899383
1.1906375
1.1913365
1.1920348
1.1927327
1.1934303
1.1941271
1.1948236
1.1955198
1.1962153
1.1969105
1.1976053
1.1982994
1.1989931
1.1996866
1.2003795
1.2010717
1.2017637
1.2024554
1.2031463
1.2038367
1.204527
1.2052168
1.2059059
1.2065945
1.207283
1.2079709
1.2086579
1.2093449
1.2100314
1.2107174
1.2114031
1.2120881
1.2127727
1.213457
1.2141409
1.2148241
1.2155068
1.2161893
1.2168711
1.2175524
1.2182335
1.2189143
1.2195944
1.2202741
1.2209532
1.2216322
1.2223103
1.2229884
1.2236658
1.2243429
1.2250195
1.2256953
1.226371
1.2270461
1.2277207
1.2283953
1.2290691
1.2297425
1.2304155
1.2310879
1.2317599
1.2324317
1.2331029
1.2337736
1.2344438
1.2351136
1.2357832
1.2364519
1.2371206
1.2377886
1.2384564
1.2391237
1.2397901
1.2404566
1.2411225
1.2417879
1.2424527
1.2431175
1.2437814
1.2444453
1.2451084
1.2457713
1.2464335
1.2470956
1.2477567
1.2484181
1.2490786
1.2497388
1.2503984
1.2510579
1.2517166
1.2523748
1.2530329
1.2536906
1.2543476
1.2550043
1.2556607
1.2563164
1.2569718
1.2576268
1.2582812
1.2589351
1.2595888
1.260242
1.2608948
1.2615473
1.262199
1.2628506
1.2635016
1.2641523
1.2648025
1.2654521
1.2661015
1.2667503
1.2673988
1.2680469
1.2686946
1.2693416
1.2699883
1.2706349
1.2712805
1.271926
1.2725711
1.2732158
1.27386
1.2745037
1.2751468
1.27579
1.2764324
1.2770745
1.2777159
1.2783573
1.2789979
1.2796383
1.2802784
1.2809179
1.2815568
1.2821954
1.2828339
1.2834715
1.2841091
1.2847459
1.2853825
1.2860185
1.2866544
1.2872895
1.2879244
1.288559
1.289193
1.2898266
1.2904596
1.2910925
1.2917249
1.2923567
1.2929883
1.2936195
1.2942499
1.2948802
1.2955102
1.2961396
1.2967687
1.2973974
1.2980254
1.298653
1.2992804
1.2999073
1.3005339
1.3011599
1.3017856
1.3024108
1.3030357
1.3036602
1.3042843
1.3049077
1.305531
1.3061537
1.3067764
1.3073982
1.3080199
1.3086407
1.3092616
1.309882
1.3105018
1.3111213
1.3117405
1.3123592
1.3129774
1.3135952
1.3142126
1.3148297
1.3154463
1.3160626
1.3166785
1.3172935
1.3179086
1.3185234
1.3191376
1.3197514
1.3203647
1.3209778
1.3215903
1.3222026
1.3228141
1.3234257
1.3240365
1.3246471
1.3252571
1.3258667
1.3264762
1.3270853
1.3276936
1.3283017
1.3289093
1.3295166
1.3301238
1.3307301
1.3313361
1.3319418
1.3325473
1.3331519
1.3337567
1.3343607
1.3349646
1.335568
1.3361708
1.3367732
1.3373753
1.3379768
1.3385783
1.3391794
1.33978
1.3403798
1.3409796
1.341579
1.3421776
1.3427764
1.3433745
1.3439722
1.3445693
1.3451667
1.345763
1.346359
1.3469549
1.3475502
1.3481454
1.3487397
1.349334
1.3499279
1.3505211
1.3511139
1.3517067
1.3522991
1.3528907
1.3534824
1.3540734
1.3546638
1.3552542
1.355844
1.3564334
1.3570229
1.3576113
1.3581996
1.3587877
1.3593752
1.3599621
1.360549
1.3611356
1.3617213
1.3623071
1.3628919
1.3634768
1.3640616
1.3646454
1.3652288
1.3658123
1.3663952
1.3669777
1.3675597
1.3681415
1.3687228
1.3693038
1.3698843
1.3704644
1.3710444
1.3716239
1.3722028
1.3727816
1.3733598
1.3739377
1.3745152
1.3750921
1.3756691
1.3762453
1.3768214
1.3773968
1.3779721
1.378547
1.3791214
1.3796954
1.3802689
1.3808423
1.3814152
1.3819879
1.38256
1.3831319
1.3837032
1.3842744
1.3848449
1.3854152
1.3859851
1.3865548
1.3871238
1.3876926
1.388261
1.3888291
1.3893964
1.3899641
1.3905307
1.3910974
1.3916634
1.3922292
1.3927947
1.3933595
1.3939244
1.3944885
1.3950526
1.3956158
1.3961791
1.396742
1.3973042
1.3978662
1.3984281
1.3989892
1.3995502
1.400111
1.4006709
1.4012308
1.4017903
1.4023492
1.402908
1.4034662
1.404024
1.4045817
1.4051389
1.4056958
1.4062523
1.4068083
1.4073641
1.4079194
1.4084746
1.4090291
1.4095834
1.4101373
1.4106908
1.4112442
1.4117968
1.4123492
1.4129014
1.413453
1.4140044
1.4145554
1.4151059
1.4156563
1.416206
1.4167556
1.4173048
1.4178535
1.4184021
1.41895
1.4194977
1.420045
1.4205922
1.4211386
1.4216849
1.422231
1.4227762
1.4233214
1.4238664
1.4244109
1.4249549
1.4254985
1.426042
1.426585
1.4271277
1.42767
1.4282118
1.4287535
1.4292947
1.4298354
1.4303758
1.4309161
1.4314557
1.4319953
1.4325343
1.433073
1.4336114
1.4341495
1.4346869
1.4352242
1.4357611
1.4362978
1.4368341
1.4373699
1.4379053
1.4384404
1.4389755
1.4395099
1.4400439
1.4405777
1.4411111
1.441644
1.4421769
1.442709
1.443241
1.4437727
1.4443038
1.4448347
1.4453653
1.4458954
1.4464254
1.446955
1.447484
1.4480128
1.4485413
1.4490693
1.4495971
1.4501244
1.4506516
1.4511783
1.4517046
1.4522307
1.4527563
1.4532819
1.4538069
1.4543315
1.4548558
1.4553795
1.4559029
1.4564266
1.4569494
1.4574718
1.4579941
1.4585159
1.4590374
1.4595586
1.4600796
1.4605999
1.4611201
1.4616398
1.4621593
1.4626781
1.4631971
1.4637154
1.4642335
1.4647511
1.4652686
1.4657855
1.4663025
1.4668187
1.4673347
1.4678502
1.4683656
1.4688807
1.4693953
1.4699097
1.4704235
1.4709373
1.4714506
1.4719633
1.4724758
1.4729882
1.4735004
1.4740119
1.4745231
1.4750339
1.4755445
1.4760547
1.4765646
1.4770743
1.4775834
1.4780924
1.478601
1.479109
1.4796171
1.4801245
1.4806317
1.4811385
1.4816449
1.4821512
1.4826571
1.4831626
1.483668
1.4841727
1.4846773
1.4851813
1.4856853
1.4861888
1.486692
1.4871948
1.4876974
1.4881996
1.4887012
1.489203
1.4897039
1.490205
1.4907056
1.4912058
1.4917057
1.4922053
1.4927044
1.4932034
1.4937016
1.4941999
1.4946979
1.4951955
1.4956927
1.4961896
1.4966861
1.4971823
1.4976784
1.4981737
1.498669
1.499164
1.4996586
1.5001527
1.5006468
1.5011401
1.5016335
1.5021265
1.5026193
1.5031117
1.5036036
1.5040952
1.5045865
1.5050776
1.5055683
1.5060587
1.5065486
1.5070384
1.5075276
1.5080166
1.5085055
1.508994
1.509482
1.5099699
1.510457
1.5109444
1.5114311
1.5119178
1.5124038
1.5128896
1.513375
1.5138602
1.5143453
1.5148298
1.5153139
1.5157979
1.5162815
1.5167648
1.5172476
1.5177302
1.5182127
1.5186945
1.5191761
1.5196576
1.5201384
1.5206192
1.5210996
1.5215797
1.5220594
1.5225389
1.5230181
1.5234969
1.5239755
1.5244538
1.5249313
1.5254087
1.5258862
1.526363
1.5268396
1.527316
1.5277917
1.5282675
1.5287428
1.5292177
1.5296926
1.530167
1.530641
1.5311149
1.5315883
1.5320616
1.5325341
1.5330067
1.5334791
1.533951
1.5344223
1.5348935
1.5353644
1.535835
1.5363054
1.5367752
1.5372449
1.5377145
1.5381837
1.5386525
1.5391208
1.539589
1.5400567
1.5405245
1.5409917
1.5414585
1.5419251
1.5423914
1.5428575
1.5433228
1.5437883
1.5442533
1.5447181
1.5451827
1.5456467
1.5461105
1.5465742
1.5470374
1.5475
1.5479628
1.5484252
1.548887
1.5493488
1.5498101
1.5502712
1.5507321
1.5511923
1.5516526
1.5521126
1.552572
1.5530311
1.5534902
1.5539486
1.5544072
1.5548649
1.5553228
1.5557803
1.5562373
1.556694
1.5571505
1.5576068
1.558063
1.5585182
1.5589737
1.5594287
1.5598835
1.5603378
1.5607919
1.5612458
1.5616992
1.5621524
1.5626055
1.5630579
1.5635103
1.5639622
1.5644138
1.5648654
1.5653163
1.565767
1.5662177
1.5666678
1.5671177
1.5675672
1.5680166
1.5684658
1.5689144
1.5693629
1.569811
1.5702589
1.5707062
1.5711536
1.5716004
1.5720472
1.5724936
1.5729394
1.5733852
1.573831
1.5742757
1.5747207
1.5751654
1.5756096
1.5760537
1.5764973
1.5769408
1.5773838
1.5778267
1.5782691
1.5787115
1.5791534
1.5795949
1.5800363
1.5804774
1.5809181
1.5813586
1.5817987
1.5822387
1.5826783
1.5831174
1.5835568
1.5839952
1.5844334
1.5848719
1.5853096
1.5857474
1.5861845
1.5866215
1.5870581
1.5874947
1.5879309
1.5883666
1.5888023
1.5892376
1.5896724
1.5901071
1.5905414
1.5909756
1.5914093
1.5918429
1.592276
1.5927092
1.5931418
1.5935742
1.5940063
1.594438
1.5948695
1.5953008
1.5957319
1.5961624
1.5965927
1.5970229
1.5974528
1.5978822
1.5983114
1.5987406
1.599169
1.5995975
1.6000257
1.6004533
1.600881
1.6013081
1.6017351
1.6021618
1.6025882
1.6030143
1.6034403
1.6038657
1.6042911
1.6047161
1.6051409
1.6055651
1.6059892
1.6064132
1.6068369
1.6072601
1.6076834
1.608106
1.6085286
1.6089506
1.6093725
1.6097941
1.6102155
1.6106366
1.6110574
1.611478
1.6118982
1.6123183
1.6127379
1.6131574
1.6135763
1.6139953
1.6144137
1.614832
1.6152502
1.6156678
1.6160852
1.6165025
1.6169194
1.6173359
1.6177524
1.6181684
1.6185844
1.6189997
1.6194152
1.61983
1.6202449
1.6206594
1.6210734
1.6214873
1.6219009
1.6223143
1.6227273
1.6231401
1.6235526
1.6239648
1.6243767
1.6247888
1.6252
1.6256112
1.626022
1.6264327
1.6268429
1.6272531
1.6276628
1.6280725
1.6284815
1.6288906
1.6292994
1.6297077
1.630116
1.6305239
1.6309314
1.631339
1.6317459
1.6321528
1.6325594
1.6329654
1.6333715
1.6337773
1.6341829
1.6345881
1.634993
1.6353978
1.635802
1.636206
1.63661
1.6370136
1.6374172
1.63782
1.6382228
1.6386255
1.6390277
1.6394297
1.6398314
1.6402329
1.6406341
1.6410352
1.6414355
1.6418359
1.6422361
1.6426361
1.6430358
1.643435
1.6438341
1.6442331
1.6446314
1.6450298
1.6454279
1.6458256
1.6462232
1.6466206
1.6470174
1.6474141
1.6478106
1.6482066
1.6486026
1.6489984
1.6493939
1.6497889
1.6501838
1.6505783
1.6509726
1.6513668
1.6517606
1.6521542
1.6525476
1.6529406
1.6533333
1.6537257
1.6541183
1.6545101
1.6549019
1.6552933
1.6556846
1.6560755
1.6564664
1.6568567
1.6572469
1.6576368
1.6580265
1.6584159
1.6588051
1.6591941
1.6595825
1.6599712
1.6603591
1.6607471
1.6611347
1.661522
1.6619092
1.6622961
1.6626828
1.663069
1.6634551
1.6638409
1.6642264
1.6646117
1.6649972
1.6653819
1.6657662
1.6661506
1.6665347
1.6669183
1.6673018
1.6676853
1.6680682
1.668451
1.6688335
1.6692158
1.6695979
1.6699798
1.6703612
1.6707424
1.6711234
1.6715041
1.6718845
1.6722651
1.6726447
1.6730249
1.6734042
1.6737832
1.6741624
1.6745411
1.6749195
1.675298
1.6756759
1.6760534
1.6764311
1.676808
1.6771855
1.6775619
1.6779385
1.6783148
1.6786907
1.6790664
1.679442
1.6798173
1.6801924
1.680567
1.6809415
1.6813158
1.6816897
1.6820632
1.6824371
1.6828103
1.6831834
1.6835558
1.6839287
1.6843009
1.6846731
1.6850446
1.6854161
1.6857874
1.6861585
1.6865292
1.6868997
1.6872703
1.6876404
1.6880101
1.6883796
1.6887491
1.6891183
1.6894867
1.6898557
1.6902241
1.6905921
1.6909598
1.6913276
1.6916947
1.6920619
1.6924289
1.6927954
1.693162
1.6935282
1.6938938
1.6942599
1.6946253
1.6949904
1.6953554
1.6957201
1.6960844
1.6964488
1.6968125
1.6971763
1.6975398
1.6979033
1.6982663
1.698629
1.6989917
1.6993538
1.6997159
1.7000777
1.7004393
1.7008007
1.7011619
1.7015227
1.7018833
1.7022437
1.7026039
1.7029637
1.7033234
1.703683
1.7040422
1.7044011
1.7047597
1.7051183
1.7054764
1.7058345
1.7061923
1.7065495
1.706907
1.7072642
1.707621
1.7079775
1.708334
1.70869
1.709046
1.7094015
1.7097572
1.7101121
1.7104672
1.7108219
1.7111763
1.7115306
1.7118845
1.7122382
1.712592
1.7129451
1.7132981
1.7136513
1.7140037
1.7143558
1.7147081
1.71506
1.7154117
1.7157631
1.7161145
1.7164655
1.7168159
1.7171664
1.7175167
1.7178669
1.7182165
1.7185663
1.7189156
1.7192646
1.7196137
1.7199621
1.7203107
1.7206588
1.7210069
1.7213545
1.721702
1.7220492
1.7223964
1.7227432
1.7230896
1.723436
1.7237822
1.7241282
1.7244737
1.7248191
1.7251645
1.7255093
1.7258543
1.7261987
1.7265432
1.726887
1.7272308
1.7275745
1.727918
1.7282609
1.728604
1.7289466
1.7292891
1.7296313
1.7299733
1.730315
1.7306567
1.7309982
1.7313391
1.73168
1.7320207
1.7323613
1.7327015
1.7330413
1.7333812
1.7337208
1.73406
1.7343991
1.7347378
1.7350765
1.7354149
1.7357531
1.7360911
1.7364289
1.7367662
1.7371037
1.7374408
1.7377776
1.7381142
1.7384506
1.7387868
1.739123
1.7394584
1.7397939
1.7401292
1.7404642
1.7407991
1.7411337
1.7414684
1.7418025
1.7421364
1.74247
1.7428038
1.7431371
1.74347
1.743803
1.7441356
1.7444681
1.7448001
1.7451321
1.7454642
1.7457952
1.7461269
1.7464579
1.7467889
1.7471192
1.7474499
1.74778
1.7481102
1.7484398
1.7487693
1.7490989
1.7494278
1.7497567
1.7500852
1.7504139
1.7507423
1.7510703
1.7513982
1.7517256
1.7520529
1.7523804
1.7527072
1.753034
1.7533603
1.7536868
1.7540129
1.7543389
1.7546644
1.7549899
1.7553149
1.7556403
1.755965
1.7562895
1.7566137
1.7569379
1.757262
1.7575859
1.7579092
1.7582326
1.7585554
1.7588784
1.7592012
1.7595234
1.7598456
1.7601677
1.7604897
1.7608113
1.7611328
1.7614536
1.7617748
1.7620955
1.762416
1.7627364
1.7630563
1.7633765
1.763696
1.7640157
1.7643347
1.7646538
1.7649724
1.7652911
1.7656096
1.7659278
1.7662456
1.7665635
1.766881
1.7671984
1.7675157
1.7678328
1.7681493
1.7684659
1.7687824
1.7690983
1.7694143
1.7697296
1.7700454
1.7703602
1.7706758
1.7709908
1.771305
1.7716194
1.7719338
1.7722478
1.7725616
1.7728752
1.7731886
1.7735016
1.7738147
1.7741274
1.7744402
1.7747523
1.7750647
1.7753766
1.7756883
1.7759997
1.7763109
1.7766222
1.7769332
1.777244
1.7775542
1.7778648
1.7781748
1.7784846
1.7787943
1.7791039
1.7794131
1.7797223
1.7800308
1.7803396
1.780648
1.7809564
1.7812641
1.7815721
1.7818797
1.7821871
1.7824944
1.7828014
1.7831086
1.7834148
1.7837212
1.7840273
1.7843335
1.7846397
1.784945
1.7852504
1.7855556
1.7858608
1.7861652
1.7864698
1.7867743
1.7870784
1.7873824
1.7876865
1.7879896
1.7882932
1.7885963
1.7888992
1.7892022
1.7895046
1.7898071
1.7901093
1.7904114
1.7907131
1.7910148
1.7913159
1.7916173
1.791918
1.792219
1.7925197
1.7928199
1.79312
1.7934201
1.7937198
1.7940195
1.794319
1.7946182
1.7949171
1.795216
1.7955145
1.7958128
1.7961113
1.7964091
1.7967069
1.7970045
1.7973021
1.7975992
1.7978961
1.798193
1.7984892
1.7987862
1.7990824
1.7993782
1.7996743
1.7999698
1.8002652
1.8005607
1.8008554
1.8011507
1.8014451
1.8017397
1.8020337
1.8023283
1.8026218
1.8029155
1.8032092
1.8035024
1.8037957
1.8040884
1.8043813
1.8046738
1.8049659
1.8052582
1.8055499
1.8058417
1.8061334
1.8064247
1.8067158
1.807007
1.8072976
1.8075883
1.8078787
1.8081691
1.8084592
1.8087486
1.8090385
1.8093278
1.8096172
1.8099061
1.8101951
1.8104838
1.8107723
1.8110609
1.8113487
1.8116366
1.8119245
1.8122119
1.812499
1.8127865
1.8130734
1.8133602
1.8136467
1.8139331
1.8142195
1.8145057
1.8147914
1.8150768
1.8153623
1.8156476
1.8159325
1.8162177
1.8165025
1.8167868
1.8170712
1.8173554
1.8176394
1.8179229
1.8182064
1.8184899
1.818773
1.8190559
1.8193389
1.8196217
1.819904
1.820186
1.8204683
1.8207502
1.8210317
1.8213134
1.8215946
1.8218759
1.8221569
1.8224374
1.822718
1.8229986
1.8232787
1.8235588
1.8238389
1.8241181
1.8243976
1.8246772
1.8249563
1.8252348
1.8255138
1.8257921
1.8260707
1.8263488
1.8266267
1.8269048
1.8271823
1.8274595
1.8277369
1.8280144
1.8282911
1.8285675
1.8288441
1.8291206
1.8293967
1.8296727
1.8299484
1.830224
1.8304993
1.8307745
1.8310499
1.8313247
1.831599
1.8318738
1.8321477
1.8324224
1.8326962
1.83297
1.8332435
1.8335171
1.8337904
1.8340634
1.8343362
1.8346089
1.8348815
1.8351539
1.835426
1.8356977
1.8359696
1.8362414
1.8365129
1.8367841
1.8370552
1.837326
1.8375968
1.8378676
1.8381376
1.8384079
1.838678
1.838948
1.8392175
1.8394867
1.8397559
1.8400253
1.8402945
1.8405629
1.8408313
1.8410997
1.8413682
1.8416359
1.8419038
1.8421717
1.8424392
1.8427066
1.8429737
1.8432407
1.8435074
1.8437741
1.8440405
1.8443069
1.8445729
1.8448386
1.8451047
1.8453698
1.8456357
1.845901
1.8461659
1.8464309
1.8466953
1.8469597
1.8472241
1.8474884
1.8477526
1.8480164
1.8482801
1.8485434
1.848807
1.84907
1.849333
1.8495958
1.8498582
1.8501204
1.8503828
1.8506451
1.8509068
1.8511686
1.8514303
1.8516912
1.8519527
1.8522135
1.8524748
1.8527353
1.8529959
1.8532561
1.8535162
1.8537762
1.8540363
1.8542957
1.8545555
1.8548145
1.8550738
1.8553326
1.8555913
1.8558503
1.8561088
1.856367
1.856625
1.856883
1.8571409
1.8573983
1.857656
1.8579131
1.8581702
1.858427
1.8586837
1.8589406
1.8591967
1.859453
1.8597094
1.8599651
1.8602209
1.8604764
1.8607316
1.8609865
1.8612418
1.8614968
1.8617513
1.8620062
1.8622608
1.8625147
1.8627688
1.8630227
1.8632765
1.8635299
1.8637835
1.8640366
1.8642895
1.8645421
1.8647951
1.8650476
1.8653001
1.8655522
1.8658043
1.8660562
1.8663081
1.8665594
1.8668106
1.8670622
1.8673128
1.8675641
1.8678148
1.868065
1.8683153
1.8685654
1.8688157
1.8690658
1.8693155
1.869565
1.8698145
1.8700633
1.8703123
1.8705612
1.8708103
1.8710588
1.8713073
1.8715551
1.871803
1.8720515
1.872299
1.8725468
1.8727937
1.8730412
1.8732882
1.8735353
1.8737818
1.8740283
1.8742751
1.874521
1.8747672
1.8750131
1.875259
1.8755045
1.8757502
1.8759954
1.8762403
1.8764852
1.8767303
1.8769747
1.8772194
1.8774638
1.8777078
1.8779517
1.8781954
1.8784392
1.8786829
1.878926
1.8791691
1.8794123
1.8796552
1.879898
1.8801403
1.8803825
1.8806249
1.880867
1.8811091
1.8813504
1.8815924
1.8818337
1.8820752
1.882316
1.8825568
1.8827978
1.8830384
1.883279
1.8835192
1.8837593
1.8839993
1.8842392
1.8844788
1.8847184
1.8849576
1.885197
1.8854359
1.8856746
1.8859134
1.886152
1.8863904
1.8866285
1.8868665
1.8871047
1.8873422
1.8875798
1.8878174
1.8880548
1.8882917
1.8885288
1.8887656
1.8890024
1.889239
1.8894752
1.8897113
1.8899475
1.8901833
1.8904194
1.8906548
1.8908901
1.8911254
1.8913604
1.8915951
1.89183
1.8920649
1.8922992
1.8925339
1.8927679
1.8930017
1.8932356
1.8934696
1.8937029
1.8939359
1.8941698
1.8944026
1.8946357
1.8948685
1.8951007
1.8953336
1.8955656
1.8957978
1.8960295
1.8962617
1.8964938
1.8967251
1.8969566
1.8971877
1.8974189
1.8976499
1.8978803
1.8981112
1.8983417
1.8985718
1.8988024
1.8990324
1.8992621
1.8994915
1.8997211
1.899951
1.90018
1.9004093
1.9006382
1.9008669
1.9010953
1.9013242
1.9015523
1.9017805
1.9020088
1.9022366
1.9024645
1.902692
1.9029193
1.9031464
1.9033737
1.9036007
1.9038279
1.9040545
1.9042808
1.9045073
1.9047335
1.9049597
1.9051857
1.9054111
1.9056371
1.9058625
1.9060879
1.9063127
1.9065381
1.9067632
1.9069874
1.9072124
1.9074367
1.9076612
1.9078856
1.9081093
1.9083329
1.9085569
1.9087807
1.909004
1.9092273
1.9094503
1.909673
1.9098961
1.9101188
1.9103411
1.9105637
1.9107858
1.9110078
1.91123
1.9114516
1.9116734
1.9118948
1.9121159
1.9123375
1.9125587
1.9127795
1.9130002
1.9132208
1.9134412
1.9136614
1.9138819
1.9141018
1.9143215
1.9145414
1.9147611
1.9149805
1.9151999
1.9154191
1.9156381
1.9158567
1.9160757
1.9162943
1.9165124
1.9167312
1.916949
1.9171672
1.9173851
1.9176025
1.9178205
1.9180374
1.9182549
1.9184718
1.9186891
1.918906
1.9191227
1.9193394
1.919556
1.9197719
1.919988
1.920204
1.9204201
1.9206358
1.9208513
1.921067
1.9212817
1.9214972
1.9217122
1.921927
1.9221417
1.9223564
1.9225707
1.922785
1.9229991
1.923213
1.923427
1.923641
1.9238544
1.9240675
1.924281
1.9244941
1.9247074
1.9249202
1.925133
1.9253457
1.925558
1.9257703
1.925982
1.9261942
1.9264065
1.9266179
1.9268298
1.9270412
1.9272523
1.9274635
1.9276749
1.9278854
1.9280964
1.9283072
1.9285173
1.928728
1.9289377
1.9291478
1.9293579
1.9295677
1.9297773
1.9299872
1.9301963
1.9304057
1.9306146
1.9308236
1.9310325
1.9312413
1.9314498
1.9316581
1.9318664
1.9320745
1.9322823
1.9324903
1.932698
1.9329057
1.933113
1.9333202
1.9335275
1.9337349
1.9339416
1.9341481
1.934355
1.9345614
1.9347675
1.934974
1.9351799
1.9353861
1.9355921
1.9357975
1.936003
1.9362084
1.9364134
1.9366188
1.9368236
1.9370286
1.9372331
1.9374379
1.9376425
1.9378468
1.9380507
1.938255
1.9384586
1.9386625
1.9388661
1.9390695
1.9392729
1.9394765
1.939679
1.9398824
1.9400851
1.9402877
1.9404902
1.9406931
1.9408951
1.9410973
1.9412993
1.9415015
1.9417028
1.9419044
1.9421059
1.9423076
1.9425083
1.9427094
1.9429109
1.9431114
1.9433118
1.9435128
1.9437129
1.9439135
1.9441136
1.9443134
1.9445133
1.9447131
1.9449131
1.9451126
1.9453117
1.9455111
1.9457098
1.9459089
1.9461079
1.9463067
1.9465052
1.9467032
1.9469019
1.9471002
1.9472983
1.9474961
1.9476938
1.9478914
1.9480891
1.9482864
1.9484837
1.9486808
1.9488782
1.9490745
1.9492716
1.9494681
1.9496645
1.9498608
1.9500574
1.950253
1.9504491
1.950645
1.9508407
1.9510362
1.9512317
1.951427
1.9516222
1.9518176
1.9520124
1.9522071
1.9524015
1.9525962
1.9527903
1.9529845
1.9531786
1.953373
1.953567
1.9537607
1.9539542
1.9541479
1.9543412
1.9545344
1.954728
1.9549205
1.9551136
1.9553064
1.9554987
1.9556912
1.9558837
1.9560758
1.9562683
1.9564596
1.9566519
1.9568435
1.9570352
1.9572268
1.9574183
1.9576092
1.9578004
1.957991
1.9581821
1.9583725
1.9585637
1.9587538
1.9589443
1.9591342
1.9593242
1.9595144
1.9597042
1.9598936
1.9600836
1.960273
1.9604623
1.9606515
1.9608408
1.9610294
1.9612185
1.9614072
1.9615958
1.9617839
1.9619725
1.9621605
1.9623488
1.9625365
1.9627246
1.9629122
1.9630996
1.9632875
1.9634744
1.963662
1.9638489
1.9640359
1.9642228
1.9644095
1.9645959
1.9647821
1.9649689
1.9651549
1.9653409
1.9655271
1.9657131
1.9658989
1.9660841
1.9662697
1.966455
1.9666402
1.9668254
1.9670104
1.9671953
1.9673798
1.9675645
1.967749
1.9679339
1.9681177
1.9683017
1.9684861
1.9686694
1.9688538
1.9690373
1.9692206
1.9694041
1.9695873
1.9697708
1.9699537
1.9701364
1.9703192
1.9705019
1.9706844
1.9708669
1.9710494
1.9712317
1.9714137
1.9715953
1.9717773
1.9719591
1.9721404
1.9723222
1.9725035
1.9726845
1.9728658
1.9730469
1.9732277
1.9734086
1.9735891
1.9737697
1.9739498
1.9741303
1.9743104
1.9744903
1.9746703
1.9748502
1.9750299
1.9752094
1.9753886
1.9755683
1.9757476
1.9759263
1.9761051
1.9762844
1.9764626
1.9766414
1.9768202
1.9769984
1.9771768
1.9773551
1.9775327
1.9777107
1.9778886
1.9780662
1.9782438
1.978421
1.9785988
1.9787757
1.9789526
1.97913
1.9793065
1.9794834
1.9796598
1.9798362
1.9800129
1.9801891
1.9803653
1.980541
1.9807171
1.980893
1.9810683
1.9812442
1.9814198
1.9815948
1.9817703
1.9819454
1.9821204
1.9822949
1.98247
1.9826446
1.982819
1.9829937
1.9831679
1.9833417
1.9835156
1.9836899
1.9838636
1.9840374
1.9842108
1.9843843
1.9845576
1.9847311
1.9849041
1.985077
1.9852499
1.9854231
1.9855956
1.9857681
1.9859406
1.986113
1.9862852
1.986457
1.9866295
1.9868013
1.9869728
1.9871441
1.9873157
1.9874874
1.9876587
1.9878298
1.9880008
1.9881721
1.9883429
1.9885137
1.9886843
1.9888546
1.9890254
1.9891957
1.9893661
1.9895358
1.9897057
1.9898758
1.9900455
1.9902145
1.9903846
1.9905536
1.9907228
1.9908925
1.9910612
1.9912305
1.9913989
1.9915675
1.9917365
1.991905
1.9920735
1.9922415
1.9924096
1.9925777
1.9927458
1.9929135
1.9930813
1.9932489
1.9934163
1.9935836
1.9937509
1.9939181
1.9940852
1.9942521
1.994419
1.9945856
1.994752
1.9949189
1.9950854
1.9952513
1.9954177
1.9955837
1.9957498
1.9959155
1.996081
1.9962468
1.9964123
1.996578
1.9967432
1.9969082
1.9970735
1.997238
1.9974033
1.9975681
1.9977324
1.9978969
1.9980613
1.998226
1.9983902
1.9985542
1.9987179
1.9988819
1.9990456
1.9992092
1.9993726
1.9995362
1.9996998
1.9998629
2.0000262
2.0001893
2.0003519
2.0005147
2.0006773
2.0008402
2.0010026
2.0011649
2.0013273
2.0014892
2.001651
2.0018134
2.0019751
2.0021365
2.0022986
2.00246
2.0026214
2.0027828
2.0029435
2.0031052
2.0032659
2.0034266
2.0035875
2.0037479
2.0039086
2.0040689
2.0042295
2.0043898
2.0045497
2.0047097
2.0048697
2.0050294
2.0051892
2.0053487
2.0055084
2.0056677
2.005827
2.0059865
2.006145
2.006304
2.0064626
2.0066221
2.0067804
2.0069385
2.007097
2.0072558
2.0074139
2.0075717
2.0077298
2.0078878
2.0080459
2.0082037
2.0083609
2.0085185
2.0086758
2.0088332
2.00899
2.0091474
2.0093043
2.0094616
2.009618
2.0097749
2.0099318
2.0100875
2.0102441
2.0104003
2.0105567
2.0107124
2.0108685
2.011024
2.0111799
2.0113356
2.0114913
2.0116465
2.0118017
2.0119574
2.0121121
2.0122669
2.0124226
2.0125771
2.0127318
2.0128863
2.0130408
2.013195
2.0133491
2.0135036
2.0136576
2.0138118
2.0139656
2.0141194
2.0142729
2.0144265
2.01458
2.0147333
2.0148866
2.0150397
2.0151927
2.0153458
2.0154986
2.0156517
2.0158043
2.0159571
2.0161095
2.0162618
2.0164137
2.016566
2.0167177
2.0168698
2.0170219
2.0171735
2.0173254
2.017477
2.0176282
2.0177796
2.017931
2.0180819
2.0182328
2.0183842
2.0185347
2.0186856
2.0188363
2.0189869
2.0191376
2.0192873
2.019438
2.019588
2.019738
2.0198879
2.0200379
2.0201876
2.0203373
2.0204871
2.0206366
2.0207858
2.0209351
2.0210843
2.0212331
2.0213823
2.0215316
2.0216799
2.0218284
2.0219774
2.0221257
2.0222743
2.0224223
2.0225704
2.0227184
2.0228662
2.0230145
2.0231626
2.0233102
2.0234578
2.0236051
2.0237522
2.0238996
2.0240471
2.024194
2.0243413
2.0244882
2.0246344
2.0247815
2.0249283
2.0250747
2.0252211
2.0253677
2.0255134
2.0256596
2.025806
2.0259516
2.0260978
2.026243
2.0263891
2.0265343
2.02668
2.0268252
2.0269704
2.0271156
2.0272608
2.0274057
2.0275509
2.0276954
2.0278401
2.0279849
2.0281291
2.0282736
2.0284183
2.0285623
2.0287063
2.0288503
2.0289946
2.0291383
2.0292819
2.0294256
2.0295691
2.0297124
2.0298555
2.029999
2.0301421
2.0302851
2.0304286
2.0305712
2.0307136
2.0308568
2.0309994
2.0311418
2.0312839
2.0314267
2.0315688
2.0317109
2.0318532
2.0319946
2.0321364
2.0322788
2.0324199
2.0325618
2.0327034
2.0328441
2.0329857
2.0331268
2.033268
2.0334091
2.0335503
2.0336905
2.0338316
2.0339725
2.0341127
2.0342534
2.0343933
2.0345337
2.0346737
2.0348139
2.0349538
2.0350938
2.0352335
2.0353734
2.0355129
2.0356524
2.0357921
2.0359311
2.0360703
2.0362096
2.0363488
2.0364878
2.0366266
2.0367653
2.0369036
2.0370426
2.0371811
2.0373189
2.0374577
2.037596
2.0377343
2.0378723
2.0380101
2.0381479
2.0382857
2.0384235
2.0385611
2.0386987
2.038836
2.0389733
2.0391107
2.0392475
2.0393846
2.0395217
2.0396585
2.0397949
2.0399318
2.0400686
2.0402052
2.0403414
2.040478
2.0406141
2.04075
2.0408862
2.0410223
2.041158
2.0412939
2.041429
2.0415652
2.0417006
2.0418358
2.0419712
2.0421066
2.0422416
2.0423772
2.0425119
2.0426466
2.0427811
2.0429161
2.0430508
2.0431852
2.0433199
2.0434544
2.0435886
2.0437224
2.0438566
2.0439904
2.0441244
2.0442584
2.0443921
2.0445259
2.0446589
2.0447927
2.0449262
2.0450592
2.0451925
2.0453255
2.0454586
2.0455916
2.0457246
2.0458577
2.0459893
2.0461221
2.0462549
2.0463874
2.0465198
2.0466518
2.0467842
2.046916
2.0470479
2.0471797
2.0473115
2.0474434
2.047575
2.0477066
2.047838
2.0479693
2.0481005
2.0482316
2.0483627
2.0484939
2.0486245
2.0487556
2.0488868
2.049017
2.0491476
2.049278
2.0494087
2.0495391
2.0496693
2.0497994
2.0499294
2.0500596
2.0501895
2.050319
2.0504487
2.0505786
2.0507078
2.050837
2.0509665
2.0510955
2.0512249
2.0513546
2.0514832
2.0516126
2.0517409
2.0518699
2.0519986
2.0521269
2.0522556
2.0523844
2.0525124
2.0526404
2.0527689
2.0528967
2.0530252
2.0531528
2.0532806
2.0534084
2.0535362
2.053664
2.053791
2.0539186
2.0540459
2.0541735
2.0543003
2.0544276
2.0545545
2.0546815
2.0548084
2.0549345
2.0550616
2.0551882
2.0553148
2.0554409
2.0555673
2.0556936
2.0558197
2.0559461
2.0560718
2.0561979
2.0563235
2.0564494
2.0565751
2.0567005
2.0568261
2.0569515
2.0570767
2.0572019
2.0573273
2.0574522
2.0575771
2.0577021
2.0578268
2.0579519
2.0580761
2.0582011
2.0583255
2.0584497
2.0585744
2.0586987
2.0588229
2.0589466
2.0590708
2.0591948
2.0593181
2.059442
2.0595658
2.0596895
2.059813
2.0599363
2.06006
2.060183
2.0603063
2.0604293
2.0605524
2.0606751
2.0607984
2.060921
2.0610437
2.061166
2.0612891
2.0614111
2.0615339
2.0616555
2.0617781
2.0619001
2.062022
2.0621448
2.0622661
2.0623877
2.0625095
2.0626311
2.0627527
2.0628743
2.0629954
2.063117
2.0632386
2.0633595
2.0634806
2.0636015
2.0637224
2.0638433
2.0639644
2.064085
2.0642049
2.0643256
2.0644464
2.0645666
2.064687
2.0648072
2.0649271
2.0650475
2.0651672
2.0652866
2.0654068
2.0655265
2.0656466
2.0657654
2.0658848
2.0660052
2.0661244
2.0662439
2.0663624
2.0664816
2.0666003
2.0667198
2.0668385
2.0669572
2.0670757
2.0671945
2.067313
2.0674312
2.0675502
2.0676684
2.0677865
2.0679045
2.0680225
2.0681405
2.0682585
2.0683763
2.0684943
2.0686116
2.0687294
2.0688467
2.0689647
2.0690818
2.0691996
2.0693161
2.0694335
2.0695505
2.0696678
2.0697844
2.069901
2.0700181
2.0701349
2.0702515
2.0703676
2.0704842
2.0706007
2.0707169
2.0708332
2.0709491
2.0710652
2.0711811
2.0712972
2.0714128
2.0715289
2.0716445
2.0717602
2.0718756
2.0719907
2.0721061
2.0722215
2.0723367
2.0724516
2.072567
2.0726819
2.0727966
2.0729117
2.0730267
2.0731411
2.073256
2.0733707
2.0734851
2.0735996
2.0737133
2.073828
2.0739419
2.0740557
2.0741699
2.0742838
2.0743978
2.0745113
2.0746253
2.0747385
2.0748525
2.074966
2.0750792
2.0751927
2.0753062
2.0754187
2.075532
2.075645
2.075758
2.0758705
2.0759835
2.0760965
2.0762088
2.0763216
2.0764341
2.0765462
2.0766587
2.0767715
2.0768833
2.0769956
2.0771077
2.0772197
2.0773313
2.0774431
2.0775549
2.0776668
2.0777783
2.0778897
2.0780013
2.0781126
2.0782239
2.078335
2.0784466
2.0785573
2.0786684
2.0787792
2.0788903
2.0790017
2.0791118
2.0792222
2.0793333
2.0794435
2.0795538
2.0796647
2.0797746
2.0798852
2.0799952
2.0801048
2.0802152
2.0803251
2.080435
2.0805447
2.0806544
2.0807638
2.0808737
2.0809829
2.0810924
2.0812016
2.0813105
2.0814202
2.0815291
2.0816381
2.0817475
2.0818563
2.0819652
2.0820737
2.0821826
2.0822911
2.0823998
2.0825081
2.0826163
2.0827253
2.0828333
2.0829415
2.0830493
2.0831573
2.0832658
2.0833735
2.0834818
2.0835891
2.0836964
2.0838046
2.0839119
2.0840194
2.0841265
2.084234
2.0843413
2.0844483
2.0845559
2.0846627
2.0847697
2.084877
2.0849836
2.0850899
2.085197
2.0853035
2.0854099
2.0855167
2.085623
2.0857291
2.0858357
2.0859413
2.0860476
2.086154
2.0862601
2.0863659
2.0864716
2.0865774
2.0866835
2.0867889
2.0868943
2.0869999
2.0871055
2.0872109
2.087316
2.0874209
2.0875263
2.0876315
2.0877366
2.0878413
2.0879467
2.0880511
2.0881557
2.0882607
2.0883653
2.0884695
2.0885742
2.0886781
2.0887825
2.0888872
2.0889912
2.0890956
2.0891991
2.0893033
2.089407
2.0895112
2.0896146
2.0897181
2.0898221
2.0899255
2.0900292
2.0901325
2.0902359
2.0903394
2.0904427
2.0905459
2.0906489
2.0907519
2.0908544
2.0909576
2.0910604
2.0911632
2.0912659
2.0913684
2.091471
2.0915732
2.091676
2.091778
2.0918803
2.0919824
2.0920844
2.0921869
2.0922887
2.092391
2.0924926
2.0925944
2.0926962
2.092798
2.0928996
2.0930011
2.0931022
2.093204
2.0933053
2.0934062
2.0935075
2.0936086
2.0937095
2.0938103
2.0939116
2.0940127
2.0941131
2.094214
2.0943146
2.0944154
2.0945156
2.0946162
2.0947163
2.0948169
2.0949171
2.0950172
2.0951176
2.0952175
2.0953176
2.0954175
2.0955174
2.0956171
2.0957167
2.0958166
2.095916
2.0960157
2.0961151
2.0962145
2.0963142
2.0964127
2.0965128
2.0966113
2.0967104
2.0968091
2.0969081
2.0970075
2.0971062
2.0972047
2.0973032
2.0974021
2.0975008
2.097599
2.0976973
2.0977957
2.0978942
2.0979927
2.0980906
2.0981879
2.0982864
2.0983849
2.0984821
2.0985804
2.0986779
2.0987756
2.0988734
2.0989714
2.0990684
2.0991659
2.099263
2.0993605
2.0994575
2.0995548
2.0996521
2.0997488
2.0998459
2.0999427
2.10004
2.1001368
2.1002336
2.1003306
2.1004269
2.100523
2.1006198
2.1007164
2.1008122
2.1009088
2.1010051
2.1011014
2.1011975
2.1012933
2.1013894
2.1014853
2.1015809
2.1016767
2.1017725
2.1018682
2.1019638
2.1020586
2.1021545
2.1022503
2.1023455
2.1024406
2.102536
2.1026311
2.1027262
2.1028211
2.1029162
2.1030114
2.1031058
2.1032009
2.1032956
2.10339
2.1034846
2.1035788
2.1036732
2.1037676
2.1038623
2.1039562
2.1040509
2.1041446
2.1042387
2.1043327
2.1044271
2.104521
2.1046147
2.1047082
2.1048021
2.1048958
2.1049895
2.105083
2.1051764
2.1052697
2.1053631
2.1054564
2.1055496
2.1056423
2.1057355
2.1058292
2.105922
2.1060145
2.1061077
2.1062002
2.106293
2.1063855
2.1064782
2.106571
2.1066632
2.1067557
2.1068478
2.10694
2.1070323
2.1071248
2.1072171
2.1073089
2.1074009
2.1074932
2.1075842
2.1076763
2.1077681
2.1078601
2.1079514
2.108043
2.1081345
2.1082261
2.1083174
2.1084085
2.1084998
2.1085911
2.1086824
2.1087732
2.1088645
2.1089556
2.1090467
2.1091371
2.1092277
2.1093185
2.1094089
2.1094995
2.1095903
2.1096811
2.1097713
2.1098619
2.109952
2.1100421
2.1101327
2.1102223
2.1103125
2.1104026
2.1104927
2.1105824
2.1106722
2.1107621
2.1108513
2.1109412
2.1110303
2.11112
2.1112099
2.111299
2.1113887
2.1114779
2.111567
2.111656
2.1117454
2.111834
2.111923
2.1120121
2.1121008
2.11219
2.1122782
2.1123676
2.1124561
2.1125448
2.112633
2.1127217
2.1128099
2.1128983
2.1129863
2.1130748
2.113163
2.1132512
2.1133389
2.1134274
2.1135151
2.1136029
2.1136911
2.1137786
2.1138661
2.1139538
2.1140416
2.1141291
2.1142161
2.1143036
2.1143913
2.1144783
2.1145658
2.1146529
2.1147401
2.1148274
2.1149137
2.1150012
2.115088
2.1151748
2.1152616
2.1153483
2.1154346
2.1155219
2.1156082
2.1156948
2.1157808
2.1158674
2.1159534
2.11604
2.1161263
2.1162121
2.1162982
2.1163845
2.1164703
2.1165564
2.1166422
2.1167283
2.1168134
2.1168993
2.1169853
2.1170707
2.1171565
2.1172419
2.1173272
2.1174128
2.1174982
2.117583
2.1176682
2.1177535
2.1178384
2.1179235
2.1180086
2.1180933
2.1181781
2.1182628
2.1183474
2.1184325
2.1185169
2.1186016
2.118686
2.1187704
2.1188545
2.1189389
2.1190236
2.1191077
2.1191916
2.119276
2.11936
2.1194439
2.1195281
2.119612
2.1196954
2.1197793
2.1198633
2.1199465
2.1200304
2.1201138
2.1201975
2.120281
2.1203642
2.1204479
2.1205308
2.1206143
2.1206973
2.1207805
2.1208637
2.1209466
2.1210294
2.1211126
2.1211953
2.121278
2.1213608
2.1214437
2.1215262
2.1216092
2.121691
2.121774
2.121856
2.1219385
2.1220207
2.1221035
2.1221852
2.1222672
2.1223493
2.1224315
2.1225133
2.1225953
2.1226776
2.1227589
2.1228406
2.1229224
2.1230042
2.1230857
2.123167
2.1232491
2.1233306
2.1234117
2.1234932
2.123574
2.1236553
2.1237361
2.1238174
2.1238992
2.1239798
2.1240609
2.1241417
2.1242223
2.1243033
2.1243844
2.1244645
2.1245451
2.1246259
2.1247063
2.1247871
2.1248672
2.1249478
2.1250281
2.125108
2.1251886
2.1252685
2.1253483
2.1254287
2.1255088
2.1255887
2.125668
2.1257484
2.125828
2.1259077
2.1259875
2.1260672
2.1261463
2.1262262
2.1263056
2.1263852
2.1264644
2.1265438
2.1266229
2.1267021
2.1267812
2.1268601
2.1269393
2.1270185
2.1270974
2.1271763
2.1272552
2.1273339
2.1274128
2.127491
2.1275699
2.1276486
2.1277268
2.1278055
2.1278844
2.1279624
2.1280403
2.128119
2.128197
2.1282749
2.1283534
2.1284311
2.1285093
2.1285872
2.1286647
2.1287429
2.1288209
2.1288984
2.1289763
2.1290538
2.1291313
2.1292093
2.1292865
2.129364
2.1294413
2.1295187
2.1295958
2.1296732
2.1297503
2.1298275
2.129904
2.1299815
2.1300583
2.1301353
2.1302123
2.1302893
2.1303658
2.1304429
2.1305194
2.1305959
2.1306727
2.130749
2.1308253
2.1309021
2.1309781
2.1310549
2.1311309
2.131207
2.1312835
2.1313596
2.1314352
2.1315114
2.1315875
2.1316633
2.1317391
2.1318147
2.1318905
2.1319664
2.1320422
2.1321175
2.1321931
2.1322689
2.1323442
2.1324196
2.1324947
2.1325703
2.1326456
2.1327207
2.1327956
2.1328709
2.1329458
2.1330209
2.1330962
2.1331708
2.1332459
2.1333206
2.1333954
2.1334703
2.1335444
2.1336193
2.1336939
2.1337683
2.1338429
2.1339173
2.1339917
2.1340661
2.1341405
2.1342144
2.134289
2.1343629
2.1344368
2.1345108
2.1345844
2.1346588
2.1347325
2.1348064
2.1348803
2.1349545
2.1350281
2.1351013
2.135175
2.1352489
2.1353219
2.1353955
2.1354692
2.1355419
2.1356153
2.1356888
2.135762
2.1358349
2.1359081
2.1359813
2.1360543
2.136127
2.1361997
2.1362727
2.1363454
2.1364188
2.1364911
2.1365638
2.1366365
2.1367092
2.1367815
2.1368539
2.1369267
2.1369987
2.1370714
2.1371439
2.1372159
2.1372879
2.1373599
2.1374323
2.1375043
2.1375761
2.1376481
2.1377196
2.1377916
2.1378636
2.1379352
2.1380072
2.1380792
2.1381502
2.1382217
2.1382935
2.1383646
2.1384358
2.1385078
2.1385789
2.1386502
2.1387217
2.138793
2.138864
2.1389349
2.1390061
2.1390769
2.139148
2.1392193
2.1392899
2.1393607
2.1394312
2.139502
2.1395726
2.1396432
2.1397142
2.1397848
2.1398547
2.1399252
2.1399956
2.1400661
2.1401362
2.1402066
2.1402769
2.140347
2.1404171
2.1404874
2.1405573
2.1406271
2.140697
2.1407673
2.140837
2.1409068
2.1409764
2.1410463
2.1411157
2.141185
2.1412544
2.1413245
2.1413937
2.1414633
2.1415327
2.1416018
2.1416709
2.1417401
2.1418095
2.1418786
2.1419482
2.1420169
2.1420858
2.1421554
2.1422238
2.142293
2.1423616
2.1424303
2.1424992
2.1425676
2.1426363
2.1427052
2.1427736
2.1428423
2.1429102
2.1429791
2.1430473
2.1431158
2.1431839
2.1432519
2.1433203
2.1433885
2.1434567
2.1435246
2.1435926
2.1436605
2.1437285
2.1437964
2.1438644
2.1439316
2.1440001
2.1440673
2.1441352
2.1442027
2.1442704
2.1443379
2.1444054
2.1444726
2.1445405
2.1446075
2.1446748
2.1447418
2.1448092
2.144876
2.1449435
2.1450107
2.1450772
2.1451447
2.1452115
2.1452782
2.1453454
2.145412
2.1454785
2.1455457
2.1456122
2.1456785
2.1457458
2.1458118
2.1458783
2.1459451
2.1460111
2.1460779
2.1461439
2.1462102
2.1462767
2.1463425
2.1464088
2.1464751
2.1465406
2.1466069
2.146673
2.146739
2.1468048
2.1468706
2.1469359
2.1470022
2.1470678
2.1471331
2.1471989
2.147265
2.1473303
2.1473954
2.1474607
2.1475263
2.1475916
2.1476572
2.1477227
2.1477876
2.1478529
2.147918
2.1479833
2.1480484
2.148113
2.1481781
2.1482432
2.1483078
2.1483729
2.1484377
2.1485019
2.148567
2.1486316
2.1486959
2.1487608
2.1488256
2.1488898
2.1489542
2.1490188
2.1490831
2.1491473
2.1492119
2.1492763
2.1493404
2.1494045
2.1494684
2.1495326
2.1495967
2.1496606
2.1497247
2.1497886
2.1498525
2.1499159
2.1499801
2.150044
2.1501076
2.1501708
2.1502345
2.1502981
2.1503618
2.1504252
2.1504886
2.1505523
2.1506159
2.1506784
2.1507421
2.1508052
2.1508684
2.1509314
2.1509948
2.1510577
2.1511207
2.1511838
2.1512463
2.1513095
2.1513722
2.1514351
2.1514981
2.1515603
2.1516235
2.1516862
2.1517489
2.1518109
2.1518736
2.1519358
2.1519988
2.152061
2.1521237
2.1521857
2.1522481
2.1523104
2.1523724
2.1524346
2.1524966
2.1525586
2.1526208
2.1526828
2.1527445
2.1528068
2.1528685
2.1529307
2.1529922
2.153054
2.1531157
2.1531775
2.1532393
2.1533008
2.1533618
2.1534235
2.1534851
2.1535463
2.1536074
2.1536686
2.1537304
2.1537914
2.1538527
2.1539142
2.1539752
2.1540363
2.1540968
2.1541586
2.1542189
2.1542804
2.154341
2.1544018
2.1544626
2.1545234
2.1545839
2.154645
2.1547058
2.1547661
2.1548266
2.154887
2.1549478
2.1550083
2.1550686
2.155129
2.155189
2.1552494
2.1553099
2.1553702
2.1554298
2.1554902
2.1555507
2.1556106
2.1556706
2.1557305
2.1557903
2.1558506
2.1559103
2.1559699
2.1560295
2.1560893
2.1561491
2.1562088
2.1562684
2.1563282
2.1563876
2.1564469
2.1565063
2.1565657
2.1566253
2.1566846
2.156744
2.1568031
2.1568623
2.1569214
2.1569808
2.1570399
2.1570992
2.1571577
2.1572168
2.1572759
2.157335
2.1573932
2.1574523
2.157511
2.1575699
2.1576283
2.1576869
2.1577463
2.1578045
2.1578629
2.1579216
2.1579797
2.1580381
2.158097
2.1581552
2.1582136
2.1582716
2.15833
2.1583886
2.1584461
2.1585047
2.1585624
2.1586208
2.1586788
2.1587365
2.1587944
2.1588523
2.1589105
2.1589682
2.1590266
2.1590838
2.1591413
2.1591992
2.1592567
2.1593146
2.1593716
2.1594293
2.1594868
2.1595445
2.1596017
2.1596591
2.1597161
2.1597738
2.159831
2.159888
2.1599452
2.1600027
2.1600595
2.1601167
2.1601734
2.1602309
2.1602879
2.1603446
2.1604011
2.1604581
2.1605151
2.1605718
2.1606286
2.1606853
2.1607423
2.1607985
2.1608551
2.1609116
2.1609678
2.1610243
2.1610808
2.1611373
2.1611936
2.1612504
2.1613061
2.1613624
2.1614184
2.1614749
2.1615314
2.161587
2.161643
2.1616991
2.1617551
2.1618114
2.1618667
2.1619227
2.1619787
2.1620347
2.1620905
2.1621463
2.1622014
2.1622574
2.1623132
2.1623685
2.1624241
2.1624799
2.162535
2.1625905
2.1626463
2.1627014
2.1627567
2.162812
2.1628668
2.1629221
2.1629775
2.1630325
2.1630874
2.1631424
2.1631978
2.1632524
2.1633072
2.1633623
2.1634173
2.1634719
2.1635268
2.1635816
2.1636364
2.1636915
2.1637459
2.163801
2.1638548
2.1639097
2.163964
2.1640186
2.164073
2.1641271
2.1641817
2.1642361
2.1642904
2.1643448
2.1643989
2.164453
2.1645074
2.1645613
2.1646154
2.1646698
2.1647232
2.1647775
2.1648316
2.1648853
2.1649392
2.1649928
2.1650465
2.1651008
2.1651547
2.1652079
2.1652615
2.1653154
2.1653688
2.1654224
2.1654758
2.1655295
2.1655827
2.1656363
2.1656897
2.1657429
2.165796
2.1658492
2.1659029
2.165956
2.1660092
2.1660621
2.1661153
2.166168
2.1662216
2.1662745
2.166327
2.1663804
2.1664331
2.1664863
2.1665385
2.1665916
2.1666441
2.1666965
2.1667495
2.1668019
2.1668551
2.1669073
2.16696
2.1670125
2.1670649
2.1671171
2.1671698
2.167222
2.1672742
2.1673267
2.1673789
2.1674311
2.1674836
2.1675353
2.1675875
2.1676395
2.1676922
2.1677437
2.1677959
2.1678474
2.1678994
2.1679513
2.1680033
2.1680548
2.1681068
2.1681585
2.16821
2.1682618
2.1683135
2.168365
2.1684165
2.1684682
2.1685197
2.1685715
2.1686225
2.1686738
2.1687253
2.1687765
2.168828
2.1688797
2.1689305
2.1689823
2.1690326
2.1690838
2.1691351
2.1691859
2.1692369
2.1692879
2.1693387
2.1693897
2.169441
2.169492
2.1695423
2.1695933
2.1696439
2.1696947
2.1697454
2.169796
2.1698468
2.1698973
2.1699479
2.1699982
2.170049
2.1700995
2.1701498
2.1701999
2.1702504
2.1703007
2.1703508
2.1704013
2.1704516
2.1705019
2.170552
2.1706021
2.1706517
2.170702
2.1707518
2.1708024
2.1708517
2.1709018
2.1709514
2.1710019
2.1710517
2.1711011
2.1711512
2.1712008
2.1712506
2.1713002
2.1713495
2.1713991
2.1714489
2.1714985
2.1715479
2.1715972
2.1716471
2.1716962
2.1717453
2.1717949
2.171844
2.1718934
2.1719427
2.1719918
2.1720412
2.1720898
2.1721389
2.1721883
2.1722372
2.1722863
2.1723349
2.172384
2.1724331
2.172482
2.1725311
2.1725795
2.1726282
2.1726768
2.1727262
2.1727743
2.1728232
2.1728718
2.1729205
2.1729691
2.1730173
2.1730657
2.1731143
2.1731629
2.1732111
2.1732597
2.1733077
2.1733561
2.1734042
2.1734524
2.1735008
2.1735489
2.1735969
2.1736453
2.1736929
2.1737413
2.1737893
2.1738377
2.1738851
2.173933
2.1739812
2.1740289
2.1740768
2.1741245
2.1741722
2.1742198
2.1742673
2.1743155
2.1743629
2.1744106
2.1744578
2.1745057
2.1745529
2.1746006
2.1746478
2.1746953
2.1747422
2.1747901
2.1748374
2.1748843
2.174932
2.1749794
2.1750262
2.1750734
2.1751206
2.1751676
2.175215
2.1752617
2.1753089
2.1753557
2.1754029
2.1754491
2.1754966
2.1755431
2.1755903
2.175637
2.1756835
2.1757302
2.175777
2.1758235
2.1758704
2.1759171
2.1759639
2.1760099
2.1760566
2.1761029
2.1761496
2.1761959
2.1762421
2.1762884
2.1763349
2.1763813
2.1764274
2.1764736
2.1765199
2.1765661
2.1766121
2.1766584
2.1767044
2.1767504
2.1767967
2.1768425
2.1768882
2.1769345
2.1769803
2.177026
2.177072
2.1771176
2.1771636
2.1772091
2.1772549
2.1773007
2.1773462
2.177392
2.1774371
2.1774831
2.1775284
2.1775742
2.1776195
2.1776652
2.1777103
2.1777554
2.1778011
2.1778462
2.1778915
2.177937
2.1779821
2.1780269
2.1780722
2.1781178
2.1781626
2.1782076
2.1782527
2.1782975
2.1783426
2.1783876
2.1784325
2.1784775
2.1785223
2.1785669
2.1786122
2.1786571
2.1787016
2.1787467
2.1787908
2.1788356
2.1788802
2.1789248
2.1789696
2.1790144
2.1790586
2.1791029
2.1791475
2.1791918
2.1792362
2.1792808
2.1793251
2.1793694
2.1794136
2.1794579
2.1795022
2.1795464
2.1795905
2.1796343
2.1796784
2.1797225
2.1797669
2.179811
2.1798551
2.1798985
2.1799424
2.179987
2.1800306
2.1800742
2.1801181
2.1801617
2.1802056
2.1802495
2.1802928
2.1803365
2.1803801
2.1804242
2.1804676
2.1805112
2.1805546
2.1805978
2.1806414
2.180685
2.1807287
2.1807716
2.180815
2.1808584
2.1809018
2.1809452
2.1809881
2.1810317
2.1810749
2.181118
2.1811607
2.1812041
2.1812472
2.1812899
2.1813328
2.1813762
2.1814187
2.1814616
2.1815052
2.1815479
2.1815906
2.181633
2.1816761
2.1817191
2.1817615
2.1818039
2.1818469
2.1818895
2.1819322
2.1819749
2.1820178
2.1820602
2.1821022
2.1821449
2.1821873
2.1822293
2.1822722
2.1823142
2.1823568
2.1823988
2.1824412
2.1824834
2.1825256
2.1825678
2.1826103
2.1826522
2.1826944
2.1827364
2.1827784
2.1828208
2.1828625
2.1829045
2.1829464
2.1829884
2.1830306
2.1830723
2.1831138
2.1831558
2.1831975
2.183239
2.1832809
2.1833224
2.1833644
2.1834059
2.1834476
2.1834891
2.1835303
2.1835723
2.1836135
2.183655
2.1836965
2.183738
2.1837797
2.183821
2.1838624
2.1839035
2.1839449
2.1839862
2.1840272
2.184068
2.1841092
2.1841505
2.1841919
2.1842327
2.1842737
2.1843147
2.1843562
2.184397
2.1844378
2.1844788
2.1845195
2.1845603
2.1846015
2.1846421
2.1846828
2.1847236
2.1847646
2.1848052
2.1848459
2.1848862
2.184927
2.1849678
2.185008
2.1850488
2.1850893
2.1851299
2.1851707
2.1852107
2.185251
2.1852915
2.1853318
2.1853719
2.1854126
2.1854527
2.1854932
2.185533
2.1855733
2.1856136
2.1856534
2.185694
2.185734
2.1857741
2.1858139
2.1858542
2.185894
2.1859338
2.1859741
2.1860137
2.1860535
2.1860938
2.1861334
2.186173
2.186213
2.1862528
2.1862926
2.186332
2.1863718
2.1864114
2.1864512
2.1864908
2.1865304
2.1865699
2.1866095
2.1866491
2.1866882
2.1867278
2.1867669
2.1868067
2.1868455
2.1868854
2.1869242
2.1869636
2.1870029
2.1870425
2.1870811
2.1871207
2.18716
2.1871991
2.1872377
2.1872771
2.1873164
2.1873553
2.1873939
2.187433
2.1874721
2.1875112
2.1875498
2.1875882
2.1876278
2.1876664
2.187705
2.1877439
2.1877825
2.1878214
2.18786
2.1878989
2.1879373
2.1879759
2.1880143
2.1880531
2.188092
2.1881301
2.188169
2.1882071
2.1882455
2.1882839
2.1883223
2.1883602
2.1883986
2.1884375
2.1884751
2.1885138
2.1885519
2.18859
2.1886282
2.1886666
2.1887045
2.1887431
2.1887805
2.1888185
2.1888568
2.188895
2.1889327
2.1889708
2.1890087
2.1890466
2.1890848
2.1891224
2.1891603
2.189198
2.1892354
2.1892734
2.1893113
2.1893487
2.1893866
2.189424
2.1894615
2.1894996
2.189537
2.1895745
2.1896122
2.1896493
2.1896873
2.1897242
2.1897619
2.1897993
2.189836
2.1898742
2.1899111
2.189949
2.189986
2.1900232
2.1900604
2.1900976
2.1901348
2.1901717
2.1902089
2.1902463
2.1902833
2.1903203
2.190357
2.1903944
2.1904311
2.1904681
2.190505
2.1905422
2.1905787
2.1906159
2.1906526
2.1906893
2.1907265
2.1907632
2.1907997
2.1908362
2.1908734
2.1909096
2.1909468
2.1909835
2.1910198
2.191056
2.1910927
2.1911292
2.1911657
2.1912019
2.1912386
2.1912751
2.1913114
2.1913478
2.1913838
2.1914203
2.1914568
2.191493
2.1915295
2.1915658
2.191602
2.1916378
2.191674
2.19171
2.1917467
2.1917827
2.1918182
2.1918542
2.1918905
2.1919265
2.1919627
2.1919985
2.192034
2.19207
2.1921062
2.1921422
2.1921775
2.1922133
2.1922495
2.1922851
2.1923208
2.1923566
2.1923923
2.1924276
2.1924634
2.1924992
2.1925344
2.1925704
2.192606
2.1926413
2.1926768
2.1927123
2.1927478
2.1927831
2.1928186
2.1928535
2.1928895
2.1929247
2.1929598
2.1929953
2.1930301
2.1930654
2.1931007
2.193136
2.1931713
2.1932068
2.1932411
2.1932766
2.1933115
2.1933465
2.193382
2.1934168
2.1934519
2.1934869
2.1935217
2.1935563
2.1935916
2.1936262
2.1936612
2.193696
2.1937308
2.1937656
2.1938
2.193835
2.1938694
2.1939042
2.1939385
2.1939735
2.1940076
2.1940429
2.1940775
2.1941121
2.1941466
2.1941812
2.1942158
2.1942496
2.1942842
2.1943185
2.1943531
2.1943874
2.194422
2.1944559
2.1944907
2.1945248
2.1945586
2.1945932
2.1946275
2.1946616
2.1946955
2.1947293
2.1947641
2.1947982
2.1948321
2.1948662
2.1949
2.1949339
2.1949677
2.1950018
2.1950359
2.1950698
2.1951036
2.195138
2.1951716
2.1952052
2.1952388
2.1952727
2.1953065
2.1953399
2.195374
2.1954076
2.1954415
2.1954753
2.1955085
2.1955421
2.1955755
2.1956093
2.1956429
2.1956761
2.1957099
2.1957436
2.1957769
2.1958101
2.1958432
2.1958771
2.1959102
2.1959434
2.195977
2.1960099
2.1960433
2.1960769
2.1961095
2.1961432
2.1961761
2.1962094
2.1962426
2.1962757
2.1963086
2.1963418
2.1963747
2.1964076
2.1964412
2.1964741
2.1965067
2.1965396
2.1965728
2.1966054
2.1966386
2.196671
2.1967041
2.1967371
2.1967695
2.1968026
2.1968353
2.1968679
2.1969004
2.1969333
2.1969657
2.1969984
2.1970313
2.1970637
2.1970961
2.1971285
2.1971612
2.1971934
2.1972263
2.1972589
2.1972914
2.1973236
2.197356
2.1973886
2.1974208
2.1974535
2.1974854
2.1975176
2.1975501
2.1975822
2.197614
2.1976466
2.1976786
2.1977108
2.1977432
2.1977749
2.1978073
2.197839
2.1978712
2.1979036
2.1979356
2.1979675
2.1979995
2.1980312
2.1980636
2.1980948
2.1981273
2.1981587
2.1981907
2.1982226
2.1982541
2.1982861
2.1983178
2.1983495
2.1983812
2.1984131
2.1984446
2.1984763
2.1985083
2.1985395
2.198571
2.1986024
2.1986341
2.1986659
2.1986973
2.1987288
2.19876
2.1987915
2.1988232
2.1988544
2.1988859
2.1989172
2.1989486
2.1989799
2.1990113
2.1990423
2.1990736
2.199105
2.1991363
2.1991675
2.1991985
2.1992297
2.1992607
2.1992919
2.1993232
2.1993542
2.1993852
2.1994162
2.1994472
2.1994784
2.1995089
2.1995401
2.1995709
2.1996024
2.1996329
2.1996641
2.1996942
2.1997252
2.1997564
2.1997869
2.1998179
2.1998482
2.1998787
2.1999094
2.1999404
2.199971
2.2000015
2.2000327
2.200063
2.2000937
2.2001238
2.2001545
2.2001853
2.2002153
2.2002463
2.2002766
2.2003069
2.2003376
2.2003677
2.2003984
2.2004287
2.200459
2.2004893
2.2005193
2.2005498
2.2005799
2.2006104
2.2006404
2.200671
2.2007008
2.200731
2.2007611
2.2007911
2.2008214
2.2008514
2.2008812
2.2009115
2.2009416
2.2009714
2.2010014
2.2010314
2.2010615
2.2010915
2.2011213
2.2011509
2.2011809
2.201211
2.2012405
2.2012706
2.2013004
2.2013299
2.2013597
2.2013891
2.2014194
2.2014484
2.2014787
2.2015083
2.2015381
2.2015674
2.2015967
2.2016265
2.2016561
2.2016857
2.201715
2.2017446
2.2017744
2.2018034
2.2018325
2.2018626
2.2018921
2.2019207
2.2019503
2.2019796
2.202009
2.2020383
2.2020676
2.2020969
2.202126
2.2021554
2.2021844
2.2022138
2.2022429
2.2022717
2.202301
2.2023299
2.202359
2.2023883
2.2024174
2.2024465
2.2024751
2.2025044
2.2025335
2.2025623
2.2025914
2.20262
2.2026491
2.2026777
2.2027063
2.2027357
2.2027643
2.2027934
2.2028215
2.2028506
2.2028792
2.202908
2.2029369
2.2029655
2.2029941
2.2030227
2.2030513
2.2030799
2.2031085
2.2031369
2.2031658
2.2031941
2.2032228
2.2032511
2.2032795
2.2033081
2.2033365
2.2033648
2.2033935
2.2034216
2.20345
2.2034783
2.2035067
2.2035351
2.2035632
2.2035913
2.2036197
2.2036481
2.2036762
2.2037044
2.2037327
2.2037606
2.203789
2.2038171
2.203845
2.2038732
2.2039013
2.2039292
2.2039573
2.2039855
2.2040136
2.204041
2.2040691
2.204097
2.2041245
2.2041528
2.2041802
2.2042089
2.204236
2.2042639
2.2042918
2.2043192
2.2043474
2.2043748
2.2044027
2.2044303
2.2044585
2.2044859
2.2045135
2.204541
2.2045689
2.2045965
2.2046237
2.2046516
2.2046793
2.2047067
2.2047343
2.204762
2.2047896
2.2048168
2.204844
2.2048717
2.2048995
2.2049265
2.2049539
2.2049811
2.2050083
2.2050357
2.2050629
2.2050898
2.2051175
2.2051446
2.2051718
2.2051988
2.2052264
2.2052536
2.2052805
2.2053077
2.2053347
2.2053618
2.205389
2.2054157
2.2054431
2.2054696
2.205497
2.205524
2.2055509
2.2055781
2.2056046
2.2056317
2.2056587
2.2056851
2.2057128
2.2057395
2.205766
2.2057929
2.2058196
2.2058465
2.2058733
2.2059
2.2059267
2.2059534
2.2059801
2.2060063
2.206033
2.2060599
2.2060866
2.2061131
2.2061398
2.2061663
2.2061927
2.206219
2.2062457
2.2062724
2.2062988
2.2063251
2.2063515
2.2063782
2.2064044
2.2064309
2.2064569
2.2064838
2.2065098
2.2065361
2.206563
2.2065887
2.2066147
2.2066412
2.2066674
2.2066939
2.2067199
2.2067459
2.2067723
2.2067983
2.2068245
2.2068503
2.206877
2.2069025
2.206929
2.2069547
2.2069812
2.2070069
2.2070327
2.2070587
2.2070847
2.2071104
2.2071366
2.2071624
2.2071884
2.2072141
2.2072399
2.2072656
2.2072918
2.2073174
2.2073433
2.2073691
2.2073946
2.2074201
2.2074461
2.2074718
2.2074976
2.2075233
2.2075489
2.2075746
2.2075996
2.2076259
2.2076511
2.2076771
2.2077024
2.2077281
2.2077532
2.2077789
2.207804
2.2078295
2.207855
2.2078805
2.207906
2.2079313
2.2079568
2.2079818
2.2080076
2.2080328
2.2080581
2.2080839
2.2081084
2.2081342
2.208159
2.2081842
2.2082095
2.2082343
2.2082598
2.2082849
2.2083101
2.2083352
2.2083604
2.2083855
2.20841
2.2084355
2.2084606
2.2084856
2.2085106
2.2085354
2.2085605
2.2085853
2.2086105
2.2086353
2.2086601
2.2086852
2.20871
2.2087352
2.2087595
2.2087843
2.2088096
2.2088339
2.2088594
2.2088838
2.2089083
2.2089334
2.2089579
2.2089825
2.2090073
2.2090321
2.2090561
2.2090812
2.2091055
2.20913
2.2091548
2.2091794
2.2092042
2.2092288
2.2092533
2.2092776
2.2093022
2.2093263
2.2093511
2.2093751
2.2093997
2.2094245
2.2094488
2.2094727
2.2094975
2.2095215
2.2095459
2.2095704
2.2095945
2.2096188
2.2096431
2.2096672
2.2096915
2.2097158
2.2097399
2.209764
2.2097883
2.2098124
2.2098365
2.2098603
2.2098846
2.2099085
2.2099328
2.2099569
2.2099807
2.2100048
2.2100291
2.210053
2.2100768
2.2101009
2.210125
2.2101488
2.2101724
2.2101965
2.2102201
2.2102439
2.2102683
2.2102921
2.2103157
2.2103393
2.2103634
2.2103868
2.2104104
2.2104344
2.2104583
2.2104819
2.2105052
2.2105293
2.2105527
2.2105763
2.2106001
2.2106237
2.2106476
2.2106709
2.2106946
2.2107184
2.2107415
2.2107649
2.2107885
2.2108121
2.2108352
2.2108588
2.2108819
2.210906
2.2109292
2.2109525
2.2109759
2.2109995
2.2110224
2.2110457
2.2110693
2.2110927
2.2111154
2.211139
2.2111623
2.2111852
2.2112086
2.2112322
2.2112548
2.2112784
2.2113011
2.2113245
2.2113478
2.2113707
2.2113938
2.2114167
2.2114398
2.2114627
2.2114859
2.2115092
2.2115319
2.2115548
2.2115781
2.211601
2.2116239
2.2116468
2.2116697
2.2116928
2.2117155
2.2117383
2.2117612
2.2117844
2.2118073
2.2118297
2.2118523
2.211875
2.2118979
2.2119205
2.2119436
2.2119665
2.2119887
2.2120113
2.2120345
2.2120571
2.2120793
2.2121022
2.2121246
2.2121472
2.2121701
2.2121925
2.2122152
2.2122378
2.2122602
2.2122827
2.2123051
2.2123277
2.2123499
2.2123725
2.212395
2.2124176
2.2124395
2.2124619
2.2124844
2.2125072
2.2125289
2.2125514
2.2125738
2.2125962
2.2126186
2.2126403
2.2126632
2.2126849
2.2127075
2.2127297
2.2127516
2.212774
2.2127962
2.2128181
2.2128406
2.2128623
2.2128844
2.2129066
2.212929
2.2129509
2.2129729
2.2129951
2.213017
2.2130392
2.2130609
2.2130833
2.2131045
2.2131267
2.2131488
2.213171
2.2131927
2.2132144
2.2132363
2.2132583
2.2132797
2.2133019
2.2133238
2.2133453
2.2133675
2.2133892
2.2134106
2.2134326
2.2134542
2.2134757
2.2134974
2.2135193
2.2135413
2.2135625
2.2135844
2.2136059
2.2136278
2.2136493
2.2136707
2.2136924
2.2137139
2.2137353
2.2137566
2.2137785
2.2138
2.2138214
2.2138429
2.2138646
2.2138858
2.2139075
2.2139289
2.2139499
2.2139711
2.2139928
2.2140143
2.2140355
2.2140565
2.2140784
2.2140996
2.2141206
2.2141418
2.2141631
2.2141845
2.2142057
2.2142272
2.2142484
2.2142692
2.2142904
2.2143116
2.2143326
2.2143538
2.2143748
2.214396
2.214417
2.2144384
2.2144594
2.2144802
2.2145016
2.2145224
2.2145436
2.2145648
2.2145853
2.2146063
2.2146275
2.2146485
2.2146692
2.21469
2.2147112
2.2147319
2.2147529
2.2147737
2.2147949
2.2148156
2.2148359
2.2148569
2.2148781
2.2148986
2.2149193
2.2149398
2.2149603
2.2149813
2.2150021
2.2150226
2.2150435
2.215064
2.2150848
2.2151053
2.2151263
2.2151468
2.2151673
2.2151883
2.2152085
2.215229
2.2152491
2.2152698
2.2152903
2.2153108
2.2153313
2.2153518
2.2153723
2.2153926
2.2154133
2.2154336
2.2154543
2.2154744
2.2154949
2.2155149
2.2155356
2.2155559
2.2155764
2.2155964
2.2156167
2.215637
2.2156575
2.2156775
2.2156978
2.2157183
2.2157385
2.2157588
2.2157788
2.2157991
2.2158191
2.2158394
2.2158592
2.2158794
2.2158997
2.2159195
2.2159402
2.2159603
2.2159796
2.2159996
2.2160199
2.2160394
2.2160599
2.2160795
2.2160993
2.2161198
2.2161396
2.2161596
2.2161796
2.2161999
2.2162192
2.2162399
2.2162592
2.2162793
2.2162991
2.2163191
2.2163386
2.2163582
2.2163782
2.216398
2.2164176
2.2164378
2.2164571
2.2164767
2.2164967
2.216516
2.216536
2.2165554
2.2165754
2.2165949
2.2166147
2.2166345
2.2166541
2.2166739
2.2166929
2.2167125
2.216732
2.2167516
2.2167714
2.2167909
2.2168102
2.2168293
2.2168493
2.2168686
2.2168882
2.2169075
2.2169271
2.2169464
2.2169659
2.2169852
2.2170048
2.2170241
2.2170434
2.217063
2.217082
2.2171011
2.2171204
2.2171395
2.2171597
2.2171786
2.2171979
2.217217
2.217236
2.2172551
2.2172744
2.217294
2.2173133
2.2173321
2.2173512
2.2173703
2.2173889
2.2174087
2.2174277
2.2174463
2.2174656
2.2174847
2.2175038
2.2175229
2.2175419
2.2175608
2.2175798
2.2175989
2.2176178
2.2176368
2.2176559
2.2176747
2.2176938
2.2177124
2.217731
2.2177501
2.2177696
2.2177882
2.2178066
2.2178257
2.2178447
2.2178636
2.2178819
2.2179008
2.2179196
2.2179384
2.217957
2.2179756
2.2179945
2.2180133
2.2180324
2.2180507
2.2180693
2.2180882
2.2181065
2.2181256
2.2181442
2.2181625
2.2181811
2.2182002
2.2182183
2.2182369
2.2182553
2.2182741
2.2182927
2.2183111
2.2183294
2.218348
2.2183664
2.2183847
2.2184033
2.2184217
2.2184401
2.2184587
2.218477
2.2184954
2.2185137
2.2185323
2.2185507
2.2185688
2.2185874
2.2186055
2.2186241
2.218642
2.2186604
2.2186785
2.2186971
2.2187147
2.2187333
2.2187512
2.2187696
2.2187881
2.2188058
2.2188241
2.2188425
2.2188604
2.218879
2.2188969
2.2189147
2.2189331
2.218951
2.2189693
2.2189872
2.2190051
2.219023
2.2190413
2.2190595
2.2190776
2.2190952
2.2191136
2.2191315
2.2191491
2.2191668
2.2191851
2.219203
2.2192209
2.2192392
2.2192569
2.219275
2.2192922
2.21931
2.2193284
2.2193458
2.2193642
2.2193818
2.2193995
2.2194169
2.2194345
2.2194529
2.2194703
2.2194884
2.2195055
2.2195237
2.2195413
2.2195592
2.2195768
2.2195947
2.2196116
2.2196295
2.2196472
2.2196651
2.2196827
2.2196996
2.2197177
2.2197351
2.2197528
2.2197704
2.2197878
2.2198052
2.2198234
2.2198405
2.2198577
2.2198751
2.2198927
2.2199101
2.2199273
2.2199452
2.2199624
2.2199795
2.2199974
2.2200148
2.2200317
2.2200494
2.2200665
2.2200844
2.2201014
2.2201188
2.2201359
2.2201536
2.2201705
2.2201879
2.2202051
2.2202225
2.2202394
2.2202568
2.220274
2.2202909
2.2203085
2.2203255
2.2203431
2.2203598
2.2203772
2.2203946
2.2204113
2.2204282
2.2204456
2.2204628
2.22048
2.2204967
2.2205141
2.2205305
2.2205479
2.2205651
2.220582
2.2205992
2.2206159
2.220633
2.22065
2.2206664
2.2206833
2.2207003
2.2207177
2.2207344
2.2207513
2.2207685
2.2207849
2.2208018
2.220819
2.220835
2.2208524
2.2208693
2.220886
2.2209032
2.2209196
2.2209363
2.2209535
2.2209697
2.2209868
2.2210035
2.22102
2.2210367
2.2210534
2.2210703
2.2210867
2.2211034
2.2211201
2.2211366
2.2211535
2.2211702
2.2211864
2.2212031
2.2212198
2.2212365
2.2212529
2.2212694
2.2212863
2.2213023
2.221319
2.2213352
2.2213523
2.2213688
2.2213848
2.2214017
2.2214179
2.2214346
2.2214508
2.221467
2.2214837
2.2214999
2.2215164
2.2215328
2.2215493
2.221565
2.2215819
2.2215984
2.2216146
2.2216308
2.2216468
2.2216635
2.2216802
2.2216957
2.2217124
2.2217283
2.2217448
2.2217607
2.2217774
2.2217934
2.2218096
2.2218256
2.2218416
2.221858
2.2218742
2.22189
2.2219062
2.2219229
2.2219384
2.2219551
2.2219708
2.221987
2.2220027
2.222019
2.2220354
2.2220511
2.2220671
2.2220833
2.2220993
2.2221148
2.2221313
2.2221472
2.2221632
2.2221792
2.2221951
2.2222111
2.2222266
2.2222428
2.2222583
2.2222748
2.2222903
2.222306
2.222322
2.222338
2.2223537
2.2223697
2.2223852
2.2224009
2.2224166
2.2224329
2.2224483
2.2224646
2.2224801
2.2224958
2.2225115
2.2225273
2.2225432
2.222559
2.2225742
2.22259
2.2226057
2.2226214
2.2226367
2.2226524
2.2226684
2.2226839
2.2226996
2.2227149
2.2227304
2.2227461
2.2227616
2.2227774
2.2227929
2.2228081
2.2228241
2.2228398
2.2228546
2.2228701
2.2228861
2.2229016
2.2229168
2.2229323
2.2229476
2.2229633
2.2229784
2.2229941
2.2230093
2.2230248
2.2230403
2.2230554
2.2230704
2.2230861
2.2231011
2.2231169
2.2231319
2.2231474
2.2231629
2.2231781
2.2231932
2.2232087
2.2232239
2.2232389
2.2232547
2.2232697
2.2232847
2.2232997
2.2233155
2.2233303
2.2233453
2.2233603
2.2233756
2.2233906
2.2234061
2.2234216
2.2234361
2.2234514
2.2234664
2.2234817
2.2234967
2.2235117
2.2235265
2.2235417
2.2235568
2.2235718
2.2235873
2.2236018
2.2236168
2.2236316
2.2236469
2.2236621
2.2236767
2.2236919
2.2237065
2.2237215
2.2237363
2.2237513
2.2237666
2.2237816
2.2237961
2.2238109
2.2238257
2.2238405
2.2238555
2.2238698
2.2238853
2.2239001
2.2239149
2.2239296
2.2239442
2.2239594
2.223974
2.2239888
2.2240036
2.2240183
2.2240326
2.2240472
2.2240622
2.224077
2.2240918
2.2241061
2.2241206
2.2241356
2.2241497
2.224165
2.2241797
2.2241938
2.2242086
2.2242231
2.2242377
2.2242527
2.2242672
2.2242813
2.2242961
2.2243102
2.2243252
2.2243395
2.224354
2.2243688
2.2243834
2.2243977
2.224412
2.2244265
2.2244413
2.2244551
2.2244701
2.2244844
2.2244987
2.2245131
2.2245271
2.2245419
2.2245562
2.2245703
2.2245851
2.2245996
2.2246137
2.2246282
2.224642
2.2246563
2.2246706
2.224685
2.2246993
2.2247136
2.2247279
2.2247424
2.2247562
2.2247708
2.2247851
2.2247994
2.2248137
2.2248275
2.2248416
2.2248559
2.22487
2.2248843
2.2248983
2.2249124
2.2249262
2.2249405
2.2249551
2.2249689
2.2249835
2.224997
2.2250111
2.2250252
2.2250392
2.2250533
2.2250669
2.2250814
2.225095
2.2251096
2.2251234
2.2251375
2.2251511
2.2251654
2.2251794
2.225193
2.2252073
2.2252212
2.2252352
2.2252491
2.2252629
2.2252765
2.2252903
2.2253046
2.2253182
2.2253323
2.2253458
2.2253599
2.2253735
2.2253878
2.2254012
2.2254152
2.2254291
2.2254426
2.2254565
2.2254701
2.2254841
2.225498
2.2255116
2.2255251
2.225539
2.225553
2.2255664
2.2255802
2.225594
2.2256074
2.225621
2.2256351
2.2256486
2.2256622
2.2256758
2.2256896
2.225703
2.2257164
2.2257304
2.2257438
2.2257571
2.225771
2.225785
2.2257979
2.2258117
2.2258251
2.2258384
2.2258523
2.2258656
2.2258792
2.2258928
2.2259059
2.2259197
2.2259328
2.2259462
2.22596
2.2259731
2.225987
2.2260005
2.2260139
2.226027
2.2260401
2.226054
2.2260671
2.2260802
2.2260938
2.2261074
2.2261202
2.2261338
2.2261472
2.2261603
2.2261739
2.2261872
2.2262003
2.2262135
2.226227
2.2262406
2.2262533
2.2262664
2.22628
2.2262933
2.2263062
2.2263198
2.2263329
2.226346
2.2263591
2.226372
2.2263851
2.2263987
2.2264116
2.2264247
2.2264378
2.2264509
2.2264643
2.2264771
2.2264905
2.2265036
2.2265162
2.2265296
2.2265427
2.2265558
2.2265687
2.2265818
2.2265949
2.2266073
2.2266209
2.226634
2.2266469
2.2266598
2.2266726
2.2266858
2.2266989
2.2267113
2.2267244
2.2267373
2.2267501
2.2267635
2.2267761
2.226789
2.2268016
2.226815
2.2268276
2.2268405
2.2268534
2.2268662
2.2268791
2.226892
2.2269046
2.2269175
2.2269304
2.2269435
2.2269561
2.2269688
2.2269816
2.2269945
2.2270072
2.2270198
2.2270327
2.2270453
2.2270582
2.2270703
2.227083
2.2270961
2.227109
2.2271214
2.227134
2.2271466
2.2271595
2.2271721
2.227185
2.2271974
2.22721
2.2272222
2.2272353
2.2272475
2.2272604
2.2272727
2.2272851
2.2272983
2.2273104
2.2273231
2.2273352
2.2273479
2.2273602
2.2273734
2.2273855
2.2273977
2.2274103
2.227423
2.2274358
2.227448
2.2274601
2.2274725
2.2274849
2.2274981
2.2275105
2.2275221
2.2275348
2.2275474
2.2275598
2.2275722
2.2275851
2.2275963
2.2276094
2.2276216
2.2276337
2.2276461
2.2276587
2.2276707
2.2276831
2.2276952
2.2277076
2.2277203
2.2277319
2.2277446
2.2277565
2.2277689
2.2277813
2.2277935
2.2278054
2.227818
2.2278304
2.2278423
2.2278543
2.2278666
2.2278788
2.2278907
2.2279031
2.2279155
2.2279279
2.2279394
2.2279513
2.2279637
2.2279758
2.2279882
2.2280002
2.2280121
2.2280245
2.2280362
2.2280481
2.2280605
2.2280724
2.2280843
2.228096
2.2281086
2.2281208
2.2281325
2.2281449
2.2281563
2.2281685
2.2281806
2.2281923
2.2282045
2.2282162
2.2282283
2.2282405
2.2282522
2.2282643
2.2282758
2.2282882
2.2282996
2.2283115
2.2283235
2.2283354
2.2283473
2.228359
2.2283711
2.2283828
2.2283947
2.2284067
2.2284181
2.2284303
2.2284422
2.2284536
2.2284651
2.2284772
2.2284892
2.2285006
2.2285123
2.2285242
2.2285357
2.2285476
2.2285597
2.2285712
2.2285831
2.2285945
2.2286062
2.2286179
2.2286296
2.2286413
2.228653
2.2286646
2.2286766
2.2286882
2.2286994
2.2287107
2.2287226
2.228734
2.2287459
2.2287574
2.2287688
2.2287805
2.228792
2.2288036
2.2288153
2.2288265
2.2288384
2.2288499
2.2288613
2.228873
2.2288845
2.2288959
2.2289073
2.2289188
2.2289302
2.2289417
2.2289534
2.2289648
2.2289762
2.2289879
2.2289994
2.2290106
2.2290218
2.2290332
2.2290449
2.2290559
2.2290673
2.229079
2.2290902
2.2291017
2.2291131
2.2291245
2.2291353
2.229147
2.2291582
2.2291696
2.2291808
2.229192
2.2292037
2.2292149
2.2292261
2.2292373
2.2292485
2.2292602
2.2292712
2.2292824
2.2292936
2.229305
2.229316
2.2293277
2.2293384
2.2293501
2.2293611
2.229372
2.2293835
2.2293947
2.2294059
2.2294166
2.2294276
2.229439
2.2294502
2.2294614
2.2294724
2.2294831
2.2294946
2.2295053
2.229517
2.229528
2.2295389
2.2295504
2.2295611
2.2295723
2.2295828
2.229594
2.2296054
2.2296162
2.2296271
2.2296381
2.2296491
2.22966
2.229671
2.2296824
2.2296934
2.2297041
2.2297153
2.2297258
2.2297368
2.2297478
2.229759
2.2297699
2.2297807
2.2297912
2.2298024
2.2298133
2.2298243
2.2298353
2.2298458
2.2298565
2.2298677
2.2298784
2.2298892
2.2299004
2.2299111
2.2299218
2.2299328
2.2299435
2.2299545
2.2299654
2.2299757
2.2299867
2.2299974
2.2300081
2.2300191
2.2300301
2.2300403
2.2300508
2.2300618
2.2300723
2.230083
2.230094
2.2301049
2.2301154
2.2301259
2.2301366
2.2301474
2.2301579
2.2301686
2.2301793
2.23019
2.2302008
2.2302113
2.230222
2.2302325
2.2302432
2.2302537
2.2302644
2.2302749
2.2302856
2.2302957
2.2303066
2.2303169
2.2303278
2.2303381
2.2303491
2.2303593
2.2303696
2.2303805
2.230391
2.2304013
2.2304113
2.2304225
2.2304327
2.2304432
2.2304537
2.2304645
2.2304747
2.2304852
2.2304952
2.2305057
2.2305162
2.2305269
2.2305369
2.2305477
2.2305579
2.2305684
2.2305789
2.2305894
2.2305994
2.2306099
2.2306201
2.2306311
2.2306406
2.2306511
2.2306614
2.2306719
2.2306824
2.2306926
2.2307026
2.2307131
2.2307234
2.2307341
2.2307441
2.2307541
2.2307646
2.2307749
2.2307854
2.2307951
2.2308054
2.2308156
2.2308259
2.2308362
2.2308464
2.2308567
2.2308667
2.2308769
2.2308869
2.2308972
2.2309074
2.2309172
2.2309277
2.2309377
2.230948
2.230958
2.2309682
2.2309785
2.2309885
2.2309985
2.2310085
2.231019
2.2310288
2.231039
2.2310493
2.2310593
2.2310696
2.2310793
2.2310894
2.2310996
2.2311094
2.2311192
2.2311294
2.2311397
2.2311494
2.2311592
2.2311692
2.2311795
2.2311893
2.2311995
2.2312093
2.2312191
2.2312293
2.2312391
2.2312491
2.2312591
2.2312691
2.2312787
2.2312889
2.2312989
2.2313085
2.2313187
2.2313285
2.2313383
2.2313478
2.2313578
2.2313681
2.2313774
2.2313874
2.2313972
2.2314072
2.2314169
2.2314265
2.2314367
2.231446
2.231456
2.2314658
2.2314761
2.2314858
2.2314954
2.2315056
2.2315149
2.2315249
2.2315345
2.231544
2.2315543
2.2315638
2.2315738
2.2315829
2.2315929
2.2316024
2.231612
2.2316217
2.2316315
2.2316411
2.2316511
2.2316604
2.2316706
2.2316804
2.2316897
2.2316997
2.2317088
2.2317183
2.2317283
2.2317374
2.2317472
2.2317567
2.2317665
2.2317762
2.2317855
2.2317955
2.2318051
2.2318141
2.2318244
2.2318332
2.231843
2.2318525
2.2318621
2.2318716
2.2318811
2.2318907
2.2319002
2.2319098
2.2319193
2.2319288
2.2319381
2.2319477
2.2319572
2.2319665
2.231976
2.2319853
2.2319953
2.2320046
2.2320137
2.2320235
2.2320325
2.2320421
2.2320514
2.2320607
2.2320702
2.2320797
2.2320893
2.2320983
2.2321076
2.2321169
2.2321265
2.2321355
2.2321451
2.2321544
2.2321634
2.2321734
2.2321825
2.2321918
2.2322009
2.2322106
2.2322202
2.2322292
2.2322383
2.2322478
2.2322571
2.2322659
2.2322757
2.2322848
2.2322941
2.2323031
2.2323122
2.2323215
2.2323308
2.2323406
2.2323494
2.2323585
2.2323678
2.2323766
2.2323859
2.2323949
2.2324045
2.2324135
2.2324226
2.2324317
2.2324409
2.2324498
2.2324591
2.2324686
2.2324774
2.2324862
2.2324955
2.2325053
2.2325139
2.2325227
2.232532
2.2325411
2.2325504
2.2325592
2.2325685
2.2325776
2.2325866
2.2325957
2.2326047
2.2326138
2.2326229
2.2326314
2.2326407
2.23265
2.2326589
2.2326679
2.232677
2.2326853
2.2326944
2.2327037
2.2327127
2.2327216
2.2327304
2.2327399
2.2327483
2.2327573
2.2327664
2.2327754
2.2327843
2.2327931
2.2328022
2.2328105
2.2328198
2.2328289
2.2328377
2.2328463
2.2328553
2.2328646
2.232873
2.232882
2.2328911
2.2328999
2.2329085
2.2329173
2.2329261
2.2329352
2.2329438
2.2329526
2.2329617
2.2329702
2.2329791
2.2329879
2.2329965
2.2330055
2.2330143
2.2330227
2.2330315
2.2330403
2.2330489
2.233058
2.2330668
2.2330756
2.233084
2.2330928
2.2331014
2.23311
2.2331188
2.2331276
2.2331362
2.2331452
2.2331538
2.2331622
2.233171
2.2331798
2.2331884
2.2331972
2.2332058
2.2332144
2.2332232
2.2332315
2.2332404
2.2332487
2.2332573
2.2332661
2.2332747
2.2332833
2.2332914
2.2333
2.2333088
2.2333174
2.233326
2.2333345
2.2333431
2.2333515
2.2333601
2.2333689
2.2333772
2.233386
2.2333944
2.233403
2.2334113
2.2334204
2.2334282
2.2334368
2.2334454
2.233454
2.2334621
2.2334709
2.233479
2.2334876
2.233496
2.2335048
2.2335126
2.2335212
2.2335298
2.2335384
2.2335465
2.2335551
2.2335634
2.2335718
2.2335804
2.2335885
2.2335973
2.2336056
2.233614
2.2336218
2.2336304
2.233639
2.2336473
2.2336557
2.233664
2.2336721
2.233681
2.2336888
2.2336972
2.2337055
2.2337136
2.2337224
2.2337306
2.2337389
2.233747
2.2337554
2.2337635
2.2337718
2.2337801
2.2337883
2.2337968
2.2338052
2.233813
2.2338209
2.2338297
2.2338378
2.2338457
2.2338545
2.2338622
2.2338707
2.2338789
2.233887
2.2338951
2.2339036
2.2339115
2.2339196
2.2339277
2.2339358
2.2339442
2.2339523
2.2339606
2.2339685
2.2339766
2.2339849
2.2339928
2.2340012
2.2340093
2.2340174
2.2340257
2.2340336
2.2340417
2.2340498
2.2340577
2.2340655
2.2340739
2.234082
2.2340901
2.2340982
2.2341063
2.2341142
2.234122
2.2341299
2.2341383
2.2341459
2.2341545
2.2341626
2.2341704
2.2341781
2.2341862
2.2341943
2.2342026
2.2342105
2.2342184
2.234226
2.2342336
2.2342422
2.2342501
2.2342582
2.2342658
2.2342739
2.2342818
2.2342896
2.2342975
2.2343056
2.2343135
2.2343214
2.2343287
2.2343369
2.2343452
2.2343528
2.2343607
2.2343688
2.2343764
2.2343845
2.2343922
2.2344
2.2344081
2.234416
2.2344236
2.2344315
2.2344396
2.2344468
2.2344546
2.2344627
2.2344708
2.2344782
2.2344861
2.234494
2.2345016
2.2345095
2.2345173
2.234525
2.2345328
2.2345409
2.2345481
2.234556
2.2345641
2.2345717
2.2345791
2.234587
2.2345948
2.2346025
2.2346103
2.2346179
2.2346258
2.2346332
2.2346404
2.2346487
2.2346563
2.234664
2.2346716
2.2346792
2.2346869
2.2346947
2.2347023
2.23471
2.2347176
2.234725
2.2347329
2.2347405
2.2347479
2.2347558
2.2347636
2.234771
2.2347786
2.234786
2.2347937
2.2348013
2.2348089
2.2348163
2.2348239
2.2348316
2.2348387
2.2348468
2.2348547
2.2348619
2.2348697
2.2348766
2.2348845
2.2348919
2.2348998
2.2349069
2.2349148
2.2349217
2.2349296
2.2349367
2.2349446
2.234952
2.2349596
2.234967
2.2349744
2.2349815
2.2349894
2.2349968
2.2350042
2.2350118
2.235019
2.2350264
2.2350342
2.2350414
2.235049
2.2350559
2.2350638
2.2350712
2.2350781
2.235086
2.2350931
2.2351005
2.2351079
2.2351155
2.2351229
2.2351298
2.2351377
2.2351449
2.235152
2.2351599
2.2351668
2.2351744
2.2351813
2.235189
2.2351961
2.2352033
2.2352111
2.235218
2.2352257
2.2352326
2.2352402
2.2352474
2.2352545
2.2352619
2.2352691
2.2352765
2.2352839
2.2352908
2.2352984
2.2353058
2.2353127
2.2353201
2.235327
2.2353349
2.2353415
2.2353489
2.2353561
2.2353632
2.2353706
2.2353778
2.2353849
2.2353921
2.2353992
2.2354062
2.235414
2.2354205
2.2354281
2.2354352
2.2354424
2.2354493
2.2354567
2.2354639
2.2354708
2.2354782
2.2354853
2.2354925
2.2354996
2.2355065
2.2355134
2.2355211
2.235528
2.2355349
2.2355423
2.2355494
2.2355559
2.2355635
2.2355707
2.2355773
2.235585
2.2355917
2.2355986
2.2356055
2.2356129
2.2356198
2.2356267
2.2356339
2.2356408
2.2356479
2.2356548
2.2356617
2.2356691
2.2356758
2.235683
2.2356901
2.235697
2.2357039
2.2357111
2.235718
2.2357249
2.2357321
2.235739
2.2357459
2.2357528
2.23576
2.2357666
2.235774
2.2357805
2.2357872
2.2357943
2.2358015
2.2358084
2.2358153
2.235822
2.2358289
2.2358358
2.2358429
2.2358496
2.2358563
2.2358634
2.2358706
2.2358775
2.2358837
2.2358909
2.235898
2.2359047
2.2359111
2.2359183
2.2359252
2.2359321
2.235939
2.2359459
2.2359521
2.2359593
2.235966
2.2359729
2.23598
2.2359865
2.2359929
2.2360005
2.236007
2.2360139
2.2360208
2.236027
2.2360339
2.2360408
2.2360477
2.2360547
2.2360609
2.2360675
2.2360749
2.2360811
2.2360883
2.2360952
2.2361012
2.2361081
2.236115
2.2361214
2.2361283
2.2361352
2.2361414
2.2361484
2.236155
2.2361619
2.2361686
2.2361748
2.2361815
2.2361884
2.2361956
2.2362015
2.2362087
2.2362151
2.2362216
2.2362285
2.2362349
2.2362418
2.2362485
2.2362552
2.2362616
2.2362683
2.2362747
2.2362814
2.2362881
2.2362947
2.2363009
2.2363076
2.2363145
2.236321
2.2363274
2.2363341
2.2363405
2.2363467
2.2363536
2.2363608
2.236367
2.2363734
2.2363803
2.2363865
2.236393
2.2363994
2.2364058
2.2364125
2.236419
2.2364256
2.2364321
2.2364385
2.236445
2.2364511
2.2364581
2.2364643
2.2364712
2.2364776
2.2364838
2.2364907
2.2364967
2.2365029
2.23651
2.236516
2.2365232
2.2365291
2.2365353
2.2365417
2.2365482
2.2365549
2.2365615
2.2365677
2.2365746
2.2365808
2.236587
2.2365935
2.2365994
2.2366061
2.2366123
2.2366185
2.2366252
2.2366314
2.2366378
2.2366445
2.2366507
2.2366569
2.2366633
2.2366695
2.2366762
2.2366822
2.2366891
2.2366953
2.2367013
2.2367079
2.2367141
2.2367206
2.2367268
2.236733
2.2367394
2.2367461
2.236752
2.2367582
2.2367642
2.2367706
2.2367768
2.2367833
2.2367897
2.2367959
2.2368023
2.2368083
2.2368147
2.2368212
2.2368271
2.2368333
2.2368393
2.236846
2.2368522
2.2368581
2.2368646
2.2368708
2.2368767
2.2368834
2.2368894
2.2368956
2.2369013
2.2369077
2.2369139
2.2369204
2.2369263
2.2369328
2.236939
2.2369452
2.2369509
2.2369573
2.2369637
2.2369697
2.2369759
2.2369816
2.2369881
2.2369943
2.2370005
2.2370059
2.2370126
2.2370188
2.2370248
2.2370315
2.2370372
2.2370431
2.2370496
2.2370551
2.237061
2.2370675
2.2370739
2.2370796
2.2370856
2.2370918
2.2370975
2.2371039
2.2371101
2.2371161
2.2371221
2.237128
2.2371345
2.2371402
2.2371464
2.2371521
2.2371576
2.2371643
2.2371702
2.2371762
2.2371819
2.2371883
2.2371943
2.2372003
2.2372067
2.2372122
2.2372184
2.2372241
2.2372303
2.237236
2.2372417
2.2372484
2.2372541
2.2372606
2.2372661
2.237272
2.2372777
2.2372837
2.2372899
2.2372956
2.2373016
2.2373073
2.2373137
2.2373195
2.2373252
2.2373314
2.2373371
2.2373431
2.2373488
2.237355
2.2373607
2.237366
2.2373726
2.2373786
2.2373843
2.2373898
2.2373962
2.2374017
2.2374077
2.2374134
2.2374196
2.2374256
2.237431
2.237437
2.2374427
2.2374489
2.2374544
2.2374604
2.2374661
2.2374718
2.2374775
2.2374837
2.2374897
2.2374949
2.2375011
2.2375069
2.2375124
2.2375183
2.2375238
2.23753
2.2375355
2.2375412
2.2375469
2.2375531
2.2375586
2.2375646
2.2375703
2.237576
2.2375817
2.2375875
2.2375932
2.2375987
2.2376049
2.2376101
2.2376158
2.2376218
2.2376273
2.2376332
2.2376387
2.2376444
2.2376504
2.2376561
2.2376614
2.2376671
2.237673
2.2376785
2.2376847
2.2376902
2.2376957
2.2377012
2.2377067
2.2377126
2.2377183
2.2377238
2.23773
2.2377355
2.237741
2.2377467
2.2377524
2.2377579
2.2377634
2.2377689
2.2377751
2.2377806
2.2377858
2.2377918
2.237797
2.2378032
2.2378085
2.2378139
2.2378194
2.2378249
2.2378311
2.2378361
2.2378416
2.2378473
2.2378526
2.2378583
2.2378643
2.2378695
2.2378752
2.2378807
2.2378857
2.2378919
2.2378969
2.2379026
2.2379079
2.2379138
2.2379193
2.2379248
2.2379303
2.2379358
2.2379415
2.2379467
2.2379525
2.237958
2.2379632
2.2379694
2.2379746
2.2379799
2.2379854
2.2379904
2.2379961
2.2380016
2.2380073
2.2380126
2.2380183
2.2380235
2.2380292
2.2380345
2.23804
2.2380452
2.2380509
2.2380557
2.2380614
2.2380669
2.2380726
2.2380781
2.2380834
2.2380891
2.2380941
2.2380998
2.2381051
2.2381103
2.2381155
2.238121
2.2381263
2.2381318
2.2381368
2.2381427
2.2381477
2.2381535
2.2381585
2.2381642
2.2381694
2.2381749
2.2381802
2.2381854
2.2381909
2.2381961
2.2382014
2.2382069
2.2382121
2.2382174
2.2382226
2.2382281
2.2382331
2.238239
2.2382443
2.2382495
2.2382543
2.2382605
2.2382653
2.2382705
2.238276
2.238281
2.2382863
2.2382915
2.2382967
2.238302
2.2383072
2.2383125
2.238318
2.238323
2.2383285
2.2383337
2.2383389
2.238344
2.2383494
2.2383544
2.2383597
2.2383649
2.2383702
2.2383757
2.2383809
2.2383859
2.2383914
2.2383962
2.2384014
2.2384064
2.2384121
2.2384171
2.2384222
2.2384272
2.2384326
2.2384379
2.2384429
2.2384479
2.2384534
2.2384584
2.2384636
2.2384686
2.2384741
2.2384791
2.2384841
2.2384896
2.2384946
2.2385001
2.2385049
2.2385104
2.2385154
2.2385201
2.2385254
2.2385306
2.2385356
2.2385409
2.2385457
2.2385514
2.2385561
2.2385612
2.2385659
2.2385712
2.2385759
2.2385814
2.2385862
2.2385914
2.2385964
2.2386014
2.2386069
2.2386119
2.2386167
2.238622
2.238627
2.238632
2.238637
2.238642
2.2386467
2.238652
2.2386572
2.2386622
2.2386672
2.2386725
2.2386773
2.2386823
2.238687
2.238692
2.2386973
2.2387023
2.2387071
2.2387121
2.2387173
2.2387226
2.2387273
2.2387319
2.2387371
2.2387421
2.2387469
2.2387521
2.2387574
2.2387619
2.2387669
2.2387719
2.2387767
2.2387815
2.2387872
2.2387917
2.2387967
2.2388015
2.2388067
2.2388117
2.238816
2.2388215
2.238826
2.238831
2.2388358
2.2388408
2.2388458
2.2388506
2.2388556
2.2388611
2.2388656
2.2388709
2.2388756
2.2388802
2.2388852
2.2388902
2.2388952
2.2388997
2.238905
2.2389095
2.238914
2.238919
2.2389243
2.2389288
2.2389338
2.2389383
2.2389433
2.2389479
2.2389531
2.2389584
2.2389627
2.2389679
2.2389724
2.238977
2.238982
2.238987
2.2389915
2.2389963
2.239001
2.239006
2.2390108
2.2390158
2.2390206
2.2390254
2.2390304
2.2390347
2.2390397
2.2390442
2.2390492
2.2390537
2.2390585
2.2390633
2.239068
2.2390723
2.2390778
2.2390826
2.2390873
2.2390921
2.2390964
2.2391009
2.2391062
2.2391112
2.2391155
2.2391205
2.239125
2.23913
2.2391348
2.2391393
2.2391438
2.2391486
2.2391534
2.2391582
2.2391627
2.2391672
2.239172
2.2391765
2.2391813
2.239186
2.2391908
2.2391956
2.2392001
2.2392049
2.2392097
2.2392142
2.2392187
2.2392235
2.2392282
2.2392328
2.2392375
2.2392418
2.2392466
2.2392511
2.2392559
2.2392607
2.2392654
2.2392697
2.2392743
2.239279
2.239284
2.2392883
2.2392931
2.2392974
2.2393019
2.2393067
2.2393117
2.239316
2.239321
2.239325
2.2393298
2.2393343
2.2393389
2.2393432
2.2393479
2.2393529
2.2393572
2.2393618
2.2393661
2.2393708
2.2393754
2.2393801
2.2393844
2.2393892
2.2393937
2.2393982
2.2394028
2.2394071
2.2394116
2.2394159
2.2394209
2.2394257
2.2394302
2.2394345
2.2394388
2.2394435
2.2394476
2.2394524
2.2394569
2.2394617
2.2394664
2.2394702
2.2394748
2.2394793
2.2394838
2.2394884
2.2394927
2.2394972
2.2395015
2.239506
2.2395108
2.2395153
2.2395196
2.2395241
2.2395287
2.2395329
2.239537
2.2395415
2.2395463
2.2395508
2.2395551
2.2395597
2.2395642
2.2395687
2.2395728
2.2395775
2.2395816
2.2395861
2.2395911
2.2395949
2.239599
2.2396038
2.239608
2.2396128
2.2396166
2.2396212
2.2396259
2.2396302
2.2396343
2.2396388
2.2396433
2.2396474
2.2396522
2.2396562
2.2396612
2.2396655
2.2396696
2.2396739
2.2396781
2.2396824
2.2396867
2.239691
2.2396958
2.2397001
2.2397044
2.2397087
2.239713
2.2397175
2.2397215
2.2397261
2.2397301
2.2397346
2.2397389
2.2397435
2.2397473
2.2397516
2.2397561
2.2397604
2.2397647
2.2397692
2.239773
2.2397776
2.2397816
2.2397861
2.2397904
2.2397947
2.2397993
2.2398031
2.2398074
2.2398117
2.2398157
2.2398207
2.2398245
2.2398286
2.2398331
2.2398374
2.2398417
2.239846
2.23985
2.2398543
2.2398584
2.2398627
2.239867
2.239871
2.2398756
2.2398796
2.2398841
2.2398884
2.2398922
2.2398965
2.2399011
2.2399049
2.2399092
2.2399132
2.2399178
2.2399216
2.2399256
2.2399302
2.2399344
2.2399385
2.2399426
2.2399466
2.2399511
2.2399552
2.2399592
2.2399638
2.2399673
2.2399719
2.2399762
2.2399805
2.2399845
2.2399883
2.2399926
2.2399969
2.2400007
2.2400048
2.2400088
2.2400134
2.2400174
2.2400217
2.2400258
2.2400298
2.2400339
2.2400382
2.2400422
2.2400463
2.2400503
2.2400546
2.2400587
2.2400627
2.2400668
2.2400708
2.2400749
2.2400789
2.2400832
2.2400873
2.2400913
2.2400956
2.2400997
2.2401032
2.2401073
2.2401118
2.2401159
2.2401197
2.240124
2.2401278
2.2401321
2.2401359
2.24014
2.240144
2.2401481
2.2401524
2.2401559
2.2401605
2.2401645
2.2401683
2.2401724
2.240176
2.2401805
2.2401845
2.2401881
2.2401927
2.2401965
2.2402003
2.2402041
2.2402081
2.2402124
2.2402163
2.2402205
2.2402246
2.2402284
2.2402325
2.2402365
2.2402403
2.2402444
2.2402484
2.2402525
2.2402565
2.2402601
2.2402642
2.2402682
2.240272
2.2402763
2.2402802
2.2402844
2.2402878
2.2402916
2.2402959
2.2402999
2.2403038
2.2403076
2.2403116
2.2403154
2.2403195
2.2403233
2.2403274
2.2403312
2.2403352
2.240339
2.2403429
2.2403469
2.240351
2.240355
2.2403588
2.2403624
2.2403662
2.2403703
2.2403746
2.2403781
2.240382
2.240386
2.2403896
2.2403934
2.2403975
2.2404013
2.2404051
2.2404094
2.240413
2.2404168
2.2404208
2.2404246
2.2404284
2.2404325
2.2404361
2.2404399
2.2404439
2.2404475
2.2404513
2.2404559
2.240459
2.240463
2.2404668
2.2404709
2.2404747
2.2404785
2.2404821
2.2404859
2.2404902
2.2404938
2.2404974
2.2405014
2.2405052
2.2405088
2.2405126
2.2405164
2.2405205
2.2405241
2.2405279
2.2405314
2.2405355
2.2405393
2.2405431
2.2405469
2.2405505
2.2405543
2.2405584
2.2405617
2.2405655
2.2405696
2.2405732
2.2405767
2.240581
2.2405844
2.2405882
2.2405918
2.2405958
2.2405994
2.2406034
2.2406065
2.2406108
2.2406144
2.2406182
2.2406216
2.2406256
2.2406294
2.2406328
2.2406366
2.2406406
2.2406442
2.240648
2.2406516
2.2406554
2.2406595
2.2406628
2.2406664
2.2406702
2.2406738
2.2406776
2.2406809
2.240685
2.2406883
2.2406921
2.240696
2.2406998
2.2407033
2.2407069
2.2407107
2.2407143
2.2407176
2.2407215
2.2407255
2.2407291
2.2407327
2.2407362
2.2407398
2.2407434
2.2407475
2.240751
2.2407544
2.2407579
2.2407618
2.2407656
2.2407691
2.2407727
2.2407763
2.2407799
2.2407837
2.2407873
2.2407911
2.2407942
2.2407985
2.2408016
2.2408049
2.2408092
2.2408123
2.2408161
2.2408197
2.240823
2.2408266
2.2408309
2.240834
2.2408376
2.2408412
2.2408445
2.2408483
2.2408516
2.2408557
2.2408593
2.2408626
2.2408664
2.2408698
2.2408731
2.2408769
2.2408807
2.2408841
2.2408874
2.240891
2.240895
2.2408979
2.2409017
2.2409053
2.2409091
2.2409127
2.240916
2.2409194
2.2409234
2.2409265
2.2409301
2.2409337
2.240937
2.2409408
2.2409441
2.2409475
2.2409513
2.2409551
2.240958
2.2409616
2.2409651
2.2409687
2.2409718
2.2409761
2.240979
2.2409828
2.2409861
2.2409894
2.240993
2.2409966
2.2409997
2.2410035
2.2410069
2.2410104
2.241014
2.2410176
2.2410212
2.2410243
2.2410276
2.2410312
2.2410347
2.2410386
2.2410414
2.241045
2.2410486
2.2410517
2.2410555
2.2410588
2.2410619
2.241066
2.2410691
2.2410727
2.241076
2.2410796
2.2410827
2.241086
2.2410898
2.2410932
2.241096
2.2411003
2.2411032
2.2411072
2.2411103
2.2411134
2.2411172
2.2411206
2.2411242
2.2411273
2.2411308
2.2411337
2.2411373
2.2411411
2.2411442
2.2411475
2.2411511
2.241154
2.2411578
2.2411609
2.2411644
2.2411675
2.2411716
2.2411742
2.2411778
2.2411814
2.2411845
2.2411878
2.2411911
2.2411947
2.2411978
2.2412012
2.2412047
2.2412078
2.2412112
2.2412148
2.2412181
2.2412214
2.2412248
2.2412279
2.2412314
2.2412348
2.2412379
2.2412412
2.2412448
2.2412479
2.2412512
2.241255
2.2412574
2.2412612
2.2412643
2.2412674
2.241271
2.2412746
2.2412779
2.241281
2.2412844
2.2412877
2.241291
2.2412939
2.2412977
2.2413008
2.2413039
2.2413075
2.2413106
2.2413132
2.2413173
2.2413201
2.2413235
2.2413266
2.2413301
2.2413335
2.2413363
2.2413399
2.241343
2.2413464
2.2413497
2.241353
2.2413561
2.2413595
2.2413623
2.2413661
2.241369
2.2413721
2.2413757
2.2413788
2.2413816
2.2413855
2.2413881
2.2413919
2.2413945
2.2413981
2.241401
2.2414045
2.2414076
2.241411
2.2414141
2.2414172
2.2414207
2.2414234
2.2414269
2.2414303
2.2414331
2.2414362
2.2414398
2.2414432
2.2414458
2.2414498
2.2414522
2.2414558
2.2414589
2.2414622
2.2414653
2.241468
2.2414711
2.2414744
2.241478
2.2414811
2.2414844
2.2414868
2.2414904
2.2414935
2.2414966
2.2414999
2.241503
2.2415061
2.2415094
2.2415125
2.2415156
2.241519
2.2415218
2.2415249
2.2415278
2.2415309
2.2415342
2.2415376
2.2415407
2.2415438
2.2415469
2.2415497
2.2415531
2.2415564
2.241559
2.2415619
2.2415655
2.2415683
2.2415714
2.241575
2.2415779
2.241581
2.2415841
2.2415874
2.24159
2.2415934
2.2415965
2.2415996
2.2416024
2.2416055
2.2416089
2.2416117
2.2416151
2.2416179
2.2416215
2.2416236
2.2416272
2.2416306
2.2416332
2.2416363
2.2416391
2.2416422
2.2416453
2.2416489
2.2416513
2.2416546
2.2416577
2.2416608
2.2416637
2.2416668
2.2416699
2.241673
2.2416759
2.2416792
2.2416818
2.2416852
2.2416878
2.2416911
2.2416942
2.2416966
2.2417002
2.2417033
2.2417061
2.241709
2.2417123
2.2417152
2.2417181
2.2417207
2.2417243
2.2417271
2.2417302
2.2417331
2.2417362
2.2417388
2.2417417
2.2417455
2.2417479
2.241751
2.2417543
2.2417567
2.24176
2.2417629
2.241766
2.2417691
2.2417715
2.241775
2.2417777
2.2417808
2.2417836
2.2417867
2.2417893
2.2417927
2.2417958
2.2417986
2.2418013
2.2418044
2.2418072
2.2418103
2.2418132
2.2418165
2.2418191
2.241822
2.2418249
2.241828
2.2418311
2.2418334
2.2418368
2.2418396
2.2418423
2.2418451
2.2418485
2.2418511
2.2418542
2.2418571
2.2418602
2.2418628
2.2418661
2.2418685
2.2418716
2.2418742
2.2418771
2.2418804
2.2418833
2.2418861
2.2418892
2.2418916
2.241895
2.2418976
2.2419009
2.2419033
2.2419066
2.2419088
2.2419121
2.2419145
2.2419176
2.2419209
2.2419233
2.2419262
2.2419295
2.2419319
2.2419353
2.2419376
2.2419407
2.2419436
2.2419462
2.2419493
2.2419519
2.2419548
2.2419577
2.2419605
2.2419636
2.241966
2.2419691
2.241972
2.2419751
2.2419772
2.2419808
2.2419832
2.241986
2.2419889
2.2419918
2.2419949
2.2419972
2.2420001
2.242003
2.2420056
2.2420087
2.2420111
2.2420142
2.242017
2.2420197
2.2420225
2.2420259
2.242028
2.2420313
2.2420337
2.2420366
2.2420392
2.2420423
2.2420452
2.2420478
2.2420506
2.2420533
2.2420564
2.242059
2.2420616
2.2420645
2.2420673
2.2420697
2.2420728
2.2420757
2.2420785
2.2420814
2.242084
2.2420866
2.2420893
2.2420921
2.242095
2.2420974
2.2421007
2.2421029
2.242106
2.2421086
2.2421112
2.2421141
2.2421165
2.2421198
2.2421222
2.2421248
2.2421277
2.2421308
2.2421331
2.242136
2.2421386
2.2421415
2.2421439
2.2421467
2.2421498
2.2421525
2.2421548
2.2421575
2.2421608
2.2421632
2.2421656
2.2421687
2.2421715
2.2421737
2.2421765
2.2421796
2.242182
2.2421849
2.2421875
2.2421906
2.242193
2.2421954
2.2421982
2.2422009
2.2422037
2.2422059
2.242209
2.2422116
2.2422142
2.2422168
2.2422194
2.2422221
2.2422252
2.2422276
2.2422302
2.242233
2.2422357
2.2422383
2.2422407
2.2422435
2.2422464
2.242249
2.2422512
2.2422543
2.2422564
2.2422595
2.2422621
2.2422647
2.2422676
2.24227
2.2422729
2.2422755
2.2422779
2.2422807
2.2422833
2.242286
2.2422881
2.242291
2.2422938
2.242296
2.2422988
2.2423017
2.2423043
2.2423067
2.2423093
2.2423115
2.2423148
2.2423174
2.2423198
2.2423224
2.2423246
2.2423277
2.2423303
2.2423327
2.2423356
2.2423379
2.2423408
2.2423432
2.242346
2.2423482
2.2423513
2.2423532
2.2423563
2.2423584
2.2423608
2.2423642
2.2423661
2.2423692
2.2423713
2.2423739
2.2423766
2.2423794
2.2423816
2.2423842
2.2423868
2.2423894
2.2423921
2.2423944
2.2423973
2.2423997
2.2424023
2.2424047
2.2424073
2.2424102
2.2424123
2.2424152
2.2424176
2.2424204
2.2424223
2.2424252
2.2424276
2.2424304
2.2424326
2.2424352
2.2424378
2.2424402
2.2424428
2.2424452
2.2424479
2.2424505
2.2424529
2.2424555
2.2424579
2.2424605
2.2424626
2.2424655
2.2424679
2.2424707
2.2424731
2.2424755
2.2424777
2.2424805
2.2424829
2.2424853
2.2424879
2.2424908
2.2424929
2.2424958
2.2424977
2.2425003
2.2425032
2.2425053
2.2425077
2.2425103
2.2425127
2.2425153
2.2425177
2.2425201
2.242523
2.2425253
2.2425275
2.2425303
2.2425323
2.2425354
2.2425373
2.2425399
2.242542
2.2425451
2.2425473
2.2425497
2.2425523
2.2425547
2.242557
2.2425594
2.2425616
2.2425647
2.2425666
2.2425694
2.2425718
2.242574
2.2425766
2.242579
2.2425814
2.2425838
2.2425866
2.2425888
2.2425911
2.2425935
2.2425961
2.2425985
2.2426009
2.2426031
2.2426059
2.2426083
2.2426107
2.2426128
2.2426152
2.2426178
2.24262
2.2426221
2.2426252
2.2426279
2.2426298
2.2426322
2.2426345
2.2426369
2.2426393
2.2426414
2.2426441
2.2426465
2.2426491
2.2426517
2.2426536
2.2426562
2.2426584
2.2426612
2.2426629
2.2426658
2.2426679
2.2426705
2.2426724
2.2426751
2.2426775
2.2426796
2.2426822
2.2426844
2.2426865
2.2426896
2.2426915
2.2426939
2.2426965
2.2426987
2.2427013
2.2427034
2.2427058
2.2427077
2.2427108
2.242713
2.2427151
2.2427175
2.2427199
2.242722
2.2427247
2.2427263
2.2427292
2.2427313
2.2427337
2.2427361
2.2427387
2.2427409
2.2427433
2.2427456
2.2427475
2.2427499
2.2427526
2.2427547
2.2427568
2.2427592
2.2427614
2.242764
2.2427661
2.2427685
2.2427709
2.2427733
2.2427757
2.2427776
2.2427804
2.2427821
2.2427847
2.2427871
2.242789
2.2427914
2.2427943
2.2427962
2.2427986
2.242801
2.2428031
2.2428055
2.2428076
2.2428098
2.2428122
2.2428145
2.2428167
2.2428191
2.2428215
2.2428234
2.242826
2.2428279
2.2428303
2.2428324
2.2428353
2.2428372
2.2428391
2.2428415
2.2428439
2.2428463
2.2428486
2.2428508
2.2428527
2.2428553
2.2428572
2.2428596
2.2428617
2.2428641
2.242866
2.2428687
2.2428706
2.242873
2.2428751
2.2428777
2.2428801
2.242882
2.2428844
2.2428863
2.2428887
2.2428911
2.242893
2.2428956
2.2428977
2.2429001
2.2429018
2.2429044
2.2429066
2.2429087
2.2429113
2.242913
2.2429152
2.2429173
2.2429197
2.2429218
2.2429242
2.2429261
2.2429285
2.2429307
2.2429328
2.2429352
2.2429371
2.2429395
2.2429416
2.2429438
2.2429466
2.2429481
2.2429509
2.2429531
2.242955
2.2429571
2.2429593
2.2429616
2.2429638
2.2429659
2.2429681
2.2429702
2.2429721
2.2429745
2.2429762
2.2429788
2.2429812
2.2429831
2.2429852
2.2429874
2.2429895
2.2429917
2.2429941
2.2429962
2.2429984
2.2430003
2.2430029
2.2430048
2.2430069
2.2430091
2.2430112
2.2430131
2.243016
2.2430174
2.2430201
2.243022
2.2430241
2.2430263
2.2430279
2.2430308
2.2430327
2.2430348
2.2430367
2.2430391
2.243041
2.2430434
2.2430451
2.2430472
2.2430496
2.2430518
2.2430539
2.2430563
2.243058
2.2430601
2.2430623
2.2430646
2.2430665
2.2430685
2.2430708
2.2430727
2.2430749
2.2430773
2.2430792
2.2430813
2.2430832
2.2430859
2.2430875
2.2430894
2.2430913
2.2430937
2.2430959
2.2430978
2.2431002
2.2431018
2.2431042
2.2431066
2.2431083
2.2431104
2.2431126
2.2431147
2.2431164
2.243119
2.2431207
2.2431228
2.2431252
2.2431271
2.2431293
2.2431312
2.2431333
2.2431352
2.2431374
2.2431395
2.2431417
2.2431433
2.2431459
2.2431476
2.2431502
2.2431519
2.2431543
2.243156
2.2431576
2.24316
2.2431617
2.2431641
2.2431662
2.2431686
2.2431705
2.2431722
2.2431743
2.2431765
2.2431784
2.2431808
2.2431824
2.2431843
2.2431865
2.2431886
2.2431908
2.2431929
2.2431946
2.2431967
2.2431986
2.2432008
2.2432027
2.2432048
2.2432065
2.2432086
2.243211
2.2432127
2.2432151
2.2432168
2.2432189
2.243221
2.2432227
2.2432251
2.2432268
2.2432289
2.2432311
2.243233
2.2432346
2.2432365
2.2432389
2.2432406
2.243243
2.2432449
2.2432466
2.2432489
2.2432508
2.243253
2.2432549
2.2432566
2.2432585
2.2432606
2.2432625
2.2432649
2.2432666
2.2432683
2.2432706
2.2432728
2.2432747
2.2432764
2.2432785
2.2432809
2.2432821
2.2432847
2.2432864
2.243288
2.2432904
2.2432919
2.2432945
2.2432964
2.2432983
2.2433002
2.2433021
2.243304
2.2433059
2.2433076
2.2433095
2.2433119
2.2433136
2.2433157
2.2433174
2.2433193
2.2433217
2.2433236
2.2433255
2.2433276
2.243329
2.243331
2.2433329
2.2433352
2.2433367
2.2433388
2.243341
2.2433426
2.2433448
2.2433465
2.2433486
2.2433503
2.2433522
2.2433543
2.2433562
2.2433584
2.24336
2.2433619
2.2433643
2.2433655
2.2433679
2.2433698
2.2433715
2.2433734
2.2433755
2.2433774
2.2433791
2.2433813
2.2433827
2.2433846
2.2433865
2.2433887
2.2433906
2.2433922
2.2433944
2.2433965
2.2433982
2.2433999
2.2434015
2.2434037
2.2434056
2.2434075
2.2434096
2.2434113
2.2434132
2.2434149
2.2434165
2.2434189
2.2434206
2.2434223
2.2434244
2.2434266
2.2434282
2.2434301
2.2434318
2.2434335
2.2434359
2.2434375
2.2434394
2.2434413
2.243443
2.2434452
2.2434468
2.2434487
2.2434509
2.2434525
2.2434542
2.2434564
2.2434578
2.2434602
2.2434616
2.2434635
2.2434654
2.2434673
2.243469
2.2434711
2.2434728
2.2434745
2.2434759
2.2434783
2.2434802
2.2434819
2.2434838
2.2434852
2.2434874
2.243489
2.2434912
2.2434931
2.2434947
2.2434962
2.2434981
2.2435002
2.2435021
2.243504
2.2435057
2.2435076
2.2435091
2.2435112
2.2435129
2.243515
2.2435164
2.2435184
2.2435203
2.2435219
2.2435238
2.2435255
2.2435269
2.2435293
2.2435308
2.2435327
2.2435348
2.2435365
2.2435381
2.24354
2.2435417
2.2435436
2.2435455
2.243547
2.2435489
2.2435508
2.2435527
2.2435541
2.2435563
2.2435579
2.2435594
2.2435613
2.2435634
2.2435651
2.2435668
2.2435684
2.2435706
2.2435718
2.2435739
2.243576
2.2435775
2.2435791
2.2435811
2.2435825
2.2435849
2.2435863
2.2435877
2.2435896
2.2435915
2.2435935
2.2435949
2.2435968
2.2435987
2.2436001
2.243602
2.2436042
2.2436056
2.2436073
2.243609
2.2436111
2.2436128
2.2436142
2.2436166
2.2436178
2.2436197
2.2436213
2.243623
2.2436247
2.2436266
2.2436283
2.2436299
2.2436318
2.2436335
2.2436352
2.2436368
2.2436388
2.2436407
2.2436419
2.243644
2.2436457
2.2436473
2.2436492
2.2436509
2.2436521
2.2436543
2.2436562
2.2436576
2.2436595
2.2436612
2.2436626
2.2436645
2.2436662
2.2436686
2.2436695
2.2436712
2.2436731
2.243675
2.2436764
2.2436781
2.24368
2.2436817
2.2436831
2.243685
2.2436864
2.2436883
2.2436905
2.2436917
2.2436936
2.2436955
2.2436967
2.2436986
2.2437007
2.2437019
2.2437034
2.2437053
2.2437069
2.2437088
2.2437105
2.2437119
2.2437136
2.2437155
2.2437172
2.2437189
2.2437203
2.2437222
2.2437241
2.2437251
2.243727
2.2437289
2.2437308
2.243732
2.2437339
2.2437353
2.2437372
2.2437387
2.2437403
2.2437422
2.2437439
2.2437453
2.243747
2.2437487
2.2437508
2.2437525
2.2437539
2.2437553
2.243757
2.2437589
2.2437606
2.243762
2.2437639
2.2437651
2.2437665
2.2437687
2.2437704
2.2437718
2.2437737
2.2437756
2.2437763
2.2437785
2.2437801
2.2437816
2.243783
2.2437851
2.2437868
2.2437882
2.2437897
2.2437913
2.2437932
2.2437947
2.2437963
2.243798
2.2437994
2.2438014
2.243803
2.2438047
2.2438064
2.2438076
2.2438092
2.2438109
2.2438126
2.2438142
2.2438161
2.2438171
2.2438188
2.2438209
2.2438221
2.243824
2.2438257
2.2438273
2.2438285
2.2438302
2.2438316
2.2438338
2.2438354
2.2438366
2.2438383
2.2438397
2.2438416
2.2438431
2.243845
2.2438464
2.2438478
2.2438493
2.2438509
2.2438529
2.2438543
2.2438562
2.2438574
2.2438588
2.2438602
2.2438624
2.2438636
2.2438655
2.2438669
2.2438684
2.2438703
2.2438715
2.2438731
2.2438748
2.2438765
2.2438781
2.2438793
2.2438812
2.2438827
2.2438843
2.2438858
2.2438874
2.2438893
2.243891
2.2438917
2.2438936
2.2438955
2.2438965
2.2438984
2.2439001
2.2439015
2.2439029
2.2439046
2.243906
2.2439077
2.2439094
2.2439108
2.2439122
2.2439134
2.2439153
2.2439172
2.2439187
2.2439198
2.2439215
2.2439232
2.2439246
2.2439263
2.2439277
2.2439294
2.2439313
2.2439322
2.2439337
2.2439356
2.2439368
2.2439384
2.2439404
2.2439415
2.2439427
2.2439449
2.2439463
2.2439475
2.2439494
2.2439508
2.2439523
2.2439535
2.2439551
2.2439566
2.2439587
2.2439601
2.2439613
2.2439628
2.2439644
2.2439661
2.2439673
2.243969
2.2439706
2.2439721
2.2439735
2.2439749
2.2439766
2.2439778
2.2439797
2.2439816
2.2439823
2.2439837
2.2439857
2.2439868
2.2439883
2.2439899
2.2439916
2.243993
2.2439942
2.2439961
2.2439971
2.243999
2.2440009
2.2440016
2.2440035
2.2440052
2.2440064
2.2440078
2.2440095
2.2440109
2.2440121
2.244014
2.2440157
2.2440164
2.2440183
2.24402
2.2440217
2.2440228
2.2440243
2.2440257
2.2440271
2.2440286
2.24403
2.2440312
2.2440333
2.2440345
2.2440357
2.2440372
2.2440391
2.2440403
2.2440419
2.2440436
2.2440448
2.2440462
2.2440476
2.2440491
2.2440507
2.2440519
2.2440536
2.2440553
2.2440567
2.2440577
2.2440591
2.244061
2.2440624
2.2440636
2.2440653
2.2440667
2.2440679
2.2440696
2.244071
2.2440722
2.2440741
2.2440755
2.2440765
2.2440782
2.2440794
2.2440808
2.2440822
2.2440841
2.2440853
2.2440865
2.2440882
2.2440896
2.244091
2.2440922
2.2440939
2.2440956
2.2440968
2.2440979
2.2440994
2.244101
2.2441022
2.2441039
2.2441056
2.2441065
2.2441082
2.2441094
2.2441111
2.2441127
2.2441137
2.2441154
2.2441168
2.2441182
2.2441192
2.2441208
2.2441223
2.2441237
2.2441256
2.2441268
2.2441278
2.2441294
2.2441311
2.244132
2.2441337
2.2441349
2.2441363
2.2441378
2.2441397
2.2441404
2.2441418
2.244143
2.2441447
2.2441463
2.2441475
2.244149
2.2441502
2.2441514
2.2441533
2.2441545
2.2441556
2.2441573
2.244159
2.2441602
2.2441609
2.2441623
2.244164
2.2441654
2.2441669
2.2441683
2.2441697
2.2441711
2.2441723
2.2441738
2.2441752
2.2441761
2.2441781
2.2441792
2.2441812
2.2441821
2.2441831
2.2441847
2.2441862
2.2441876
2.2441893
2.2441902
2.2441914
2.2441931
2.2441943
2.2441959
2.2441971
2.2441986
2.2442
2.2442012
2.2442024
2.2442038
2.2442052
2.2442064
2.2442081
2.2442095
2.2442107
2.2442119
2.2442133
2.2442148
2.2442162
2.2442172
2.2442188
2.2442203
2.2442217
2.2442229
2.2442238
2.2442255
2.2442269
2.2442281
2.2442298
2.2442307
2.2442324
2.2442336
2.2442348
2.2442365
2.2442374
2.2442389
2.2442403
2.2442412
2.2442431
2.2442441
2.2442453
2.2442467
2.2442479
2.2442498
2.2442513
2.2442517
2.2442534
2.2442551
2.2442563
2.2442572
2.2442586
2.2442601
2.2442615
2.2442625
2.2442644
2.2442651
2.2442663
2.2442682
2.2442691
2.2442708
2.2442718
2.2442734
2.2442746
2.2442756
2.2442772
2.2442787
2.2442794
2.2442811
2.2442822
2.2442839
2.2442853
2.2442861
2.2442875
2.2442887
2.2442901
2.2442915
2.2442927
2.2442942
2.2442958
2.2442968
2.244298
2.2442992
2.2443008
2.244302
2.244303
2.2443047
2.2443061
2.2443068
2.244308
2.2443094
2.2443111
2.244312
2.2443135
2.2443149
2.2443161
2.2443171
2.2443185
2.2443202
2.2443209
2.2443223
2.244324
2.2443249
2.2443264
2.2443273
2.2443287
2.2443302
2.2443311
2.2443326
2.244334
2.2443352
2.2443366
2.2443376
2.244339
2.2443402
2.2443416
2.2443426
2.244344
2.2443454
2.2443466
2.2443478
2.2443488
2.2443502
2.2443516
2.2443528
2.244354
2.2443557
2.2443564
2.2443581
2.244359
2.2443607
2.2443614
2.2443626
2.2443643
2.2443655
2.2443666
2.2443678
2.2443693
2.2443702
2.2443712
2.2443726
2.2443743
2.2443755
2.2443764
2.2443776
2.2443793
2.2443802
2.2443817
2.2443826
2.2443841
2.2443852
2.2443864
2.2443876
2.2443891
2.2443898
2.2443912
2.2443929
2.2443938
2.244395
2.2443964
2.2443974
2.2443988
2.2443995
2.244401
2.2444026
2.2444038
2.244405
2.2444062
2.2444074
2.2444086
2.2444103
2.244411
2.2444117
2.2444136
2.2444146
2.2444162
2.244417
2.2444181
2.2444196
2.2444208
2.244422
2.2444229
2.2444243
2.2444255
2.244427
2.2444277
2.2444293
2.244431
2.2444315
2.2444327
2.2444339
2.2444353
2.2444363
2.2444377
2.2444389
2.2444401
2.2444415
2.2444425
2.2444437
2.2444451
2.244446
2.244447
2.2444484
2.2444501
2.2444513
2.244452
2.244453
2.2444544
2.2444558
2.2444565
2.244458
2.2444594
2.2444606
2.2444615
2.2444625
2.2444637
2.2444651
2.2444665
2.2444675
2.2444685
2.2444699
2.2444713
2.2444723
2.2444735
2.2444744
2.2444756
2.2444766
2.244478
2.2444792
2.2444806
2.2444813
2.244483
2.2444837
2.2444854
2.2444861
2.244487
2.2444887
2.2444899
2.2444913
2.2444921
2.2444932
2.2444944
2.2444956
2.2444963
2.2444975
2.2444994
2.2445004
2.2445016
2.2445025
2.2445035
2.2445047
2.2445061
2.2445071
2.2445083
2.2445095
2.2445107
2.2445118
2.2445133
2.2445145
2.2445149
2.2445161
2.2445176
2.2445188
2.2445197
2.2445211
2.2445221
2.2445233
2.2445242
2.2445254
2.2445266
2.2445278
2.2445292
2.2445302
2.2445316
2.2445323
2.2445338
2.2445347
2.2445359
2.2445366
2.2445378
2.2445393
2.2445407
2.2445414
2.2445426
2.2445436
2.2445452
2.2445459
2.2445471
2.2445483
2.2445495
2.2445507
2.2445517
2.2445529
2.2445538
2.2445552
2.2445562
2.2445567
2.2445583
2.24456
2.2445607
2.2445617
2.2445626
2.2445641
2.2445652
2.2445662
2.2445672
2.2445686
2.2445698
2.2445707
2.2445717
2.2445729
2.2445743
2.2445755
2.2445765
2.2445774
2.2445784
2.2445796
2.2445807
2.2445817
2.2445829
2.2445841
2.244585
2.2445862
2.2445874
2.2445881
2.2445893
2.2445905
2.2445917
2.2445927
2.2445939
2.2445948
2.2445965
2.244597
2.2445982
2.2445993
2.2446008
2.2446015
2.2446027
2.2446036
2.2446053
2.2446063
2.244607
2.2446082
2.2446089
2.2446105
2.2446113
2.2446122
2.2446132
2.2446146
2.2446158
2.244617
2.2446177
2.2446189
2.2446201
2.2446213
2.244622
2.2446232
2.2446244
2.2446258
2.2446265
2.2446277
2.2446284
2.2446299
2.2446308
2.2446318
2.244633
2.2446342
2.2446351
2.2446363
2.2446377
2.2446387
2.2446394
2.2446404
2.2446413
2.2446427
2.2446437
2.2446449
2.2446458
2.244647
2.244648
2.2446492
2.2446501
2.2446513
2.244652
2.2446535
2.2446542
2.2446556
2.2446563
2.2446575
2.2446585
2.2446597
2.2446609
2.2446616
2.2446623
2.2446635
2.2446647
2.2446661
2.2446671
2.2446678
2.2446687
2.2446699
2.2446711
2.2446721
2.2446733
2.2446742
2.2446754
2.2446761
2.2446775
2.2446785
2.2446799
2.2446804
2.2446814
2.2446823
2.2446835
2.2446847
2.2446856
2.2446866
2.2446878
2.2446887
2.2446899
2.2446911
2.2446916
2.2446928
2.2446942
2.2446952
2.2446959
2.2446966
2.244698
2.2446992
2.2447002
2.2447016
2.2447023
2.2447031
2.244704
2.2447052
2.2447064
2.2447076
2.2447085
2.2447093
2.2447104
2.2447119
2.2447124
2.2447135
2.2447145
2.2447155
2.2447164
2.2447176
2.2447186
2.24472
2.2447207
2.2447217
2.2447226
2.2447233
2.2447245
2.2447255
2.2447267
2.2447274
2.2447288
2.2447295
2.2447312
2.2447317
2.2447324
2.2447333
2.244735
2.244736
2.2447369
2.2447374
2.2447386
2.2447398
2.244741
2.2447419
2.2447424
2.2447436
2.2447445
2.244746
2.2447464
2.2447476
2.2447486
2.24475
2.244751
2.2447517
2.2447531
2.2447534
2.2447546
2.2447555
2.2447567
2.2447579
2.2447586
2.2447596
2.2447608
2.2447615
2.2447629
2.2447641
2.2447648
2.2447653
2.244766
2.2447674
2.2447684
2.2447698
2.2447708
2.244772
2.2447722
2.2447734
2.2447743
2.2447755
2.2447765
2.2447772
2.2447784
2.2447791
2.2447803
2.2447815
2.2447824
2.2447832
2.2447844
2.2447851
2.2447863
2.244787
2.2447882
2.2447889
2.2447901
2.2447913
2.244792
2.2447927
2.2447939
2.2447948
2.2447958
2.2447965
2.2447975
2.2447987
2.2447994
2.2448003
2.2448015
2.2448025
2.2448034
2.2448046
2.2448053
2.2448061
2.2448068
2.244808
2.2448092
2.2448103
2.2448111
2.244812
2.2448132
2.2448142
2.2448151
2.2448161
2.2448165
2.2448175
2.2448187
2.2448196
2.2448206
2.2448215
2.2448225
2.2448235
2.2448244
2.2448256
2.2448261
2.244827
2.244828
2.2448289
2.2448301
2.2448311
2.244832
2.2448328
2.2448339
2.2448347
2.2448356
2.2448363
2.2448375
2.2448385
2.2448397
2.2448404
2.2448411
2.2448421
2.244843
2.2448442
2.2448452
2.2448463
2.2448471
2.2448473
2.2448487
2.2448494
2.2448509
2.2448514
2.2448525
2.2448535
2.2448545
2.2448554
2.2448564
2.2448571
2.2448578
2.244859
2.2448599
2.2448609
2.2448616
2.2448621
2.2448635
2.2448645
2.2448657
2.2448664
2.2448673
2.2448683
2.2448688
2.2448699
2.2448707
2.2448719
2.2448726
2.2448738
2.2448747
2.2448757
2.2448764
2.2448771
2.2448781
2.2448792
2.24488
2.2448809
2.2448816
2.2448828
2.2448838
2.2448845
2.2448854
2.2448859
2.2448876
2.2448883
2.2448893
2.2448897
2.2448907
2.2448916
2.2448926
2.2448938
2.2448945
2.2448955
2.2448967
2.2448969
2.2448981
2.2448988
2.2448997
2.2449009
2.2449017
2.2449024
2.2449031
2.2449043
2.244905
2.2449064
2.2449071
2.2449081
2.2449088
2.2449095
2.2449102
2.2449114
2.2449121
2.2449131
2.2449138
2.244915
2.244916
2.2449169
2.2449174
2.2449183
2.2449198
2.24492
2.244921
2.2449219
2.2449229
2.2449243
2.2449248
2.2449255
2.2449265
2.2449274
2.2449281
2.2449293
2.2449303
2.244931
2.2449315
2.2449324
2.2449331
2.2449343
2.244935
2.2449365
2.2449369
2.2449379
2.2449386
2.2449396
2.2449405
2.244941
2.2449419
2.2449429
2.2449439
2.2449448
2.2449453
2.2449462
2.2449474
2.2449481
2.2449493
2.2449501
2.2449508
2.2449515
2.2449524
2.2449532
2.2449539
2.2449553
2.244956
2.2449567
2.2449577
2.2449589
2.2449594
2.2449601
2.2449613
2.2449617
2.2449627
2.2449636
2.2449646
2.2449653
2.2449663
2.2449667
2.2449679
2.2449689
2.2449696
2.244971
2.2449713
2.244972
2.2449729
2.2449737
2.2449749
2.2449756
2.2449763
2.2449772
2.244978
2.2449791
2.2449796
2.2449806
2.2449818
2.2449822
2.244983
2.2449839
2.2449849
2.2449858
2.2449865
2.2449872
2.244988
2.2449889
2.2449899
2.2449908
2.2449918
2.2449925
2.2449934
2.2449939
2.2449946
2.2449956
2.2449965
2.2449973
2.2449982
2.2449992
2.2449996
2.2450006
2.2450016
2.245002
2.245003
2.2450039
2.2450049
2.2450054
2.2450063
2.2450075
2.2450078
2.2450089
2.2450099
2.2450106
2.2450113
2.245012
2.245013
2.245014
2.2450144
2.2450154
2.2450163
2.2450168
2.245018
2.2450187
2.2450199
2.2450204
2.2450216
2.2450221
2.2450228
2.2450237
2.2450242
2.2450252
2.2450264
2.2450271
2.2450278
2.2450283
2.245029
2.2450302
2.2450311
2.2450318
2.2450328
2.2450335
2.2450345
2.2450349
2.2450356
2.2450361
2.2450373
2.245038
2.245039
2.2450399
2.2450407
2.2450414
2.2450418
2.245043
2.2450438
2.2450447
2.2450457
2.2450461
2.2450466
2.2450476
2.245049
2.2450495
2.2450502
2.2450511
2.2450516
2.2450526
2.2450535
2.2450545
2.2450552
2.2450559
2.2450564
2.2450569
2.2450581
2.2450588
2.2450597
2.2450607
2.2450614
2.2450619
2.2450628
2.2450635
2.2450645
2.2450652
2.2450659
2.2450666
2.2450676
2.2450683
2.2450693
2.2450697
2.2450705
2.2450712
2.2450721
2.2450733
2.245074
2.2450745
2.2450755
2.2450762
2.2450767
2.2450776
2.2450783
2.2450793
2.24508
2.2450807
2.2450817
2.2450824
2.2450833
2.245084
2.2450848
2.2450855
2.2450867
2.2450869
2.2450874
2.2450886
2.2450895
2.24509
2.245091
2.2450914
2.2450924
2.2450929
2.2450938
2.2450948
2.2450957
2.2450967
2.2450969
2.2450974
2.2450981
2.2450993
2.2451
2.2451007
2.2451019
2.2451022
2.2451031
2.2451038
2.2451046
2.2451055
2.2451062
2.2451067
2.2451077
2.2451081
2.2451091
2.24511
2.2451108
2.2451115
2.2451122
2.2451129
2.2451136
2.2451146
2.2451153
2.2451162
2.2451167
2.2451174
2.2451184
2.2451189
2.2451193
2.2451205
2.2451212
2.2451217
2.2451227
2.2451236
2.2451243
2.2451255
2.2451255
2.2451262
2.245127
2.2451277
2.2451284
2.2451296
2.2451301
2.245131
2.2451317
2.245132
2.2451332
2.2451339
2.2451346
2.2451355
2.2451365
2.2451367
2.2451377
2.2451384
2.2451386
2.2451398
2.2451403
2.2451413
2.245142
2.2451427
2.2451432
2.2451441
2.2451448
2.245146
2.2451465
2.2451472
2.2451479
2.2451487
2.2451491
2.2451501
2.245151
2.2451515
2.2451525
2.2451532
2.2451534
2.2451544
2.2451553
2.245156
2.2451568
2.2451575
2.2451582
2.2451589
2.2451599
2.2451601
2.2451608
2.2451615
2.245162
2.245163
2.2451637
2.2451646
2.2451656
2.2451661
2.2451665
2.2451673
2.245168
2.2451689
2.2451696
2.2451704
2.2451711
2.2451715
2.2451723
2.245173
2.2451739
2.2451746
2.2451754
2.2451763
2.2451768
2.245177
2.245178
2.2451789
2.2451797
2.2451804
2.2451808
2.2451813
2.2451823
2.245183
2.2451835
2.2451847
2.2451854
2.2451859
2.2451868
2.2451875
2.245188
2.2451887
2.2451897
2.2451901
2.2451909
2.2451913
2.2451923
2.2451932
2.245194
2.2451944
2.2451947
2.2451956
2.2451963
2.2451971
2.2451978
2.2451987
2.2451994
2.2452002
2.2452009
2.2452011
2.2452018
2.2452028
2.2452033
2.2452042
2.2452049
2.2452054
2.2452066
2.2452071
2.2452075
2.2452085
2.2452087
2.2452095
2.2452106
2.2452116
2.2452114
2.2452123
2.245213
2.2452137
2.2452145
2.2452154
2.2452159
2.2452166
2.2452171
2.2452178
2.2452185
2.2452195
2.2452202
2.2452209
2.2452219
2.2452221
2.2452223
2.245223
2.2452238
2.2452247
2.2452254
2.2452261
2.2452266
2.2452276
2.2452283
2.245229
2.2452297
2.2452302
2.2452309
2.2452316
2.2452319
2.2452328
2.2452335
2.2452343
2.245235
2.2452357
2.2452364
2.2452364
2.2452371
2.2452383
2.2452393
2.2452397
2.2452404
2.2452412
2.2452416
2.2452421
2.2452428
2.2452435
2.2452443
2.245245
2.2452455
2.2452459
2.2452466
2.2452476
2.2452483
2.245249
2.2452497
2.2452502
2.2452512
2.2452517
2.2452521
2.2452528
2.2452536
2.2452543
2.245255
2.2452557
2.2452562
2.2452567
2.2452574
2.2452581
2.2452586
2.2452595
2.2452602
2.245261
2.2452619
2.2452624
2.2452629
2.2452636
2.2452641
2.2452643
2.245265
2.2452662
2.2452667
2.2452672
2.2452683
2.2452686
2.2452693
2.24527
2.245271
2.2452714
2.2452717
2.2452726
2.2452734
2.2452738
2.2452743
2.2452753
2.245276
2.2452765
2.2452774
2.2452776
2.2452781
2.2452791
2.2452798
2.2452805
2.2452812
2.2452815
2.2452822
2.2452831
2.2452838
2.2452841
2.2452848
2.2452853
2.245286
2.2452865
2.2452872
2.2452879
2.2452886
2.2452896
2.2452903
2.245291
2.2452912
2.2452917
2.2452922
2.2452929
2.2452939
2.2452946
2.245295
2.2452955
2.2452965
2.2452967
2.2452972
2.2452984
2.2452989
2.2452993
2.2453001
2.2453008
2.2453015
2.245302
2.2453022
2.2453032
2.2453039
2.2453048
2.2453053
2.2453055
2.2453063
2.2453067
2.2453077
2.2453082
2.2453089
2.2453094
2.2453101
2.2453108
2.2453115
2.245312
2.2453125
2.2453134
2.2453139
2.2453144
2.2453151
2.2453156
2.2453163
2.245317
2.2453177
2.2453182
2.2453189
2.2453194
2.2453198
2.2453206
2.2453213
2.245322
2.2453225
2.2453232
2.2453239
2.2453246
2.2453251
2.2453256
2.2453263
2.2453265
2.2453272
2.2453279
2.2453287
2.2453291
2.2453296
2.2453308
2.2453315
2.2453315
2.2453322
2.245333
2.2453334
2.2453339
2.2453346
2.2453356
2.2453361
2.2453365
2.245337
2.2453375
2.245338
2.2453389
2.2453396
2.2453403
2.2453406
2.2453413
2.2453418
2.2453425
2.2453432
2.2453437
2.2453446
2.2453451
2.2453461
2.2453463
2.2453465
2.2453473
2.2453477
2.2453482
2.2453489
2.2453499
2.2453504
2.2453511
2.2453516
2.2453523
2.2453527
2.2453535
2.2453544
2.2453544
2.2453551
2.2453558
2.2453566
2.2453566
2.2453573
2.2453582
2.2453587
2.2453594
2.2453599
2.2453604
2.2453609
2.2453613
2.245362
2.2453628
2.2453635
2.2453642
2.2453649
2.2453656
2.2453659
2.2453661
2.2453671
2.2453675
2.2453678
2.2453687
2.2453692
2.2453699
2.2453704
2.2453711
2.2453713
2.2453721
2.2453728
2.2453735
2.245374
2.2453744
2.2453752
2.2453759
2.2453763
2.2453768
2.2453775
2.2453778
2.2453783
2.245379
2.2453797
2.2453804
2.2453811
2.2453818
2.2453821
2.2453825
2.2453828
2.2453837
2.2453845
2.2453849
2.2453854
2.2453864
2.2453868
2.2453873
2.2453883
2.2453885
2.2453885
2.2453892
2.2453899
2.2453907
2.2453914
2.2453916
2.2453923
2.245393
2.2453935
2.245394
2.2453947
2.2453954
2.2453957
2.2453961
2.2453969
2.2453976
2.245398
2.2453985
2.2453992
2.2453997
2.2454002
2.2454009
2.2454014
2.2454019
2.2454023
2.2454031
2.2454035
2.2454042
2.245405
2.2454057
2.2454062
2.2454066
2.2454069
2.2454076
2.2454081
2.2454088
2.2454095
2.24541
2.2454104
2.2454109
2.2454114
2.2454119
2.2454123
2.2454128
2.2454135
2.2454145
2.245415
2.2454154
2.2454164
2.2454169
2.2454166
2.2454171
2.2454181
2.2454188
2.2454193
2.2454197
2.2454205
2.2454209
2.2454212
2.2454219
2.2454224
2.2454233
2.2454236
2.245424
2.2454247
2.2454252
2.2454259
2.2454264
2.2454269
2.2454278
2.2454283
2.2454288
2.2454295
2.2454295
2.2454302
2.2454305
2.2454312
2.2454314
2.2454321
2.2454329
2.2454336
2.2454338
2.2454343
2.2454352
2.2454355
2.2454362
2.2454364
2.2454374
2.2454379
2.2454383
2.2454391
2.2454395
2.2454398
2.2454402
2.2454407
2.2454417
2.2454419
2.2454426
2.2454431
2.2454438
2.2454445
2.2454448
2.2454453
2.245446
2.2454464
2.2454469
2.2454472
2.2454479
2.2454486
2.2454493
2.2454495
2.2454503
2.2454507
2.245451
2.2454512
2.2454519
2.2454524
2.2454534
2.2454536
2.2454541
2.245455
2.2454555
2.2454562
2.2454567
2.2454572
2.2454574
2.2454579
2.2454584
2.2454591
2.2454596
2.2454603
2.2454607
2.2454615
2.2454615
2.2454622
2.2454627
2.2454631
2.2454636
2.2454641
2.2454653
2.2454653
2.245466
2.2454665
2.2454665
2.2454674
2.2454679
2.2454684
2.2454691
2.2454696
2.2454703
2.2454708
2.2454712
2.2454715
2.2454717
2.2454724
2.2454729
2.2454734
2.2454741
2.2454743
2.2454751
2.2454758
2.2454762
2.2454767
2.2454772
2.2454779
2.2454784
2.2454789
2.2454793
2.2454798
2.2454803
2.2454808
2.2454813
2.2454813
2.2454822
2.2454829
2.2454834
2.2454839
2.2454846
2.2454851
2.2454858
2.2454855
2.245486
2.2454865
2.2454872
2.2454879
2.2454882
2.2454889
2.2454896
2.2454901
2.2454906
2.2454913
2.2454915
2.2454917
2.2454922
2.2454927
2.2454934
2.2454939
2.2454944
2.2454951
2.2454956
2.245496
2.2454963
2.245497
2.2454977
2.2454979
2.2454987
2.2454991
2.2454996
2.2454998
2.2455006
2.2455008
2.2455018
2.2455022
2.2455025
2.2455025
2.2455032
2.2455039
2.2455044
2.2455049
2.2455056
2.245506
2.2455065
2.245507
2.2455072
2.245508
2.2455084
2.2455089
2.2455091
2.2455099
2.2455103
2.2455111
2.2455118
2.2455118
2.2455127
2.2455127
2.2455132
2.2455134
2.2455139
2.2455146
2.2455151
2.2455156
2.2455163
2.2455165
2.245517
2.2455177
2.2455182
2.2455187
2.2455194
2.2455196
2.2455204
2.2455206
2.2455211
2.2455215
2.245522
2.2455225
2.245523
2.2455232
2.2455239
2.2455244
2.2455254
2.2455258
2.2455258
2.2455263
2.2455266
2.245527
2.2455277
2.245528
2.2455285
2.2455292
2.2455301
2.2455306
2.2455311
2.2455311
2.2455316
2.245532
2.2455325
2.245533
2.2455337
2.2455342
2.2455344
2.2455349
2.2455354
2.2455361
2.2455366
2.2455363
2.245537
2.2455375
2.2455382
2.2455387
2.2455392
2.2455399
2.2455404
2.2455409
2.2455413
2.2455416
2.2455418
2.2455425
2.2455428
2.2455435
2.245544
2.2455444
2.2455449
2.2455454
2.2455459
2.2455461
2.2455466
2.2455473
2.245548
2.245548
2.2455485
2.2455492
2.2455494
2.2455499
2.2455504
2.2455511
2.2455513
2.2455518
2.2455523
2.2455528
2.2455535
2.245554
2.2455542
2.2455547
2.2455549
2.2455554
2.2455556
2.2455564
2.2455568
2.2455575
2.245558
2.2455585
2.2455587
2.2455592
2.2455599
2.2455599
2.2455606
2.2455611
2.2455616
2.2455623
2.2455623
2.2455628
2.2455633
2.2455637
2.2455645
2.2455649
2.2455649
2.2455654
2.2455659
2.2455666
2.2455668
2.2455673
2.245568
2.2455685
2.2455688
2.245569
2.2455699
2.2455704
2.2455707
2.2455714
2.2455716
2.2455719
2.2455726
2.2455728
2.2455733
2.2455738
2.2455742
2.245575
2.2455752
2.2455759
2.2455759
2.2455764
2.2455769
2.2455771
2.2455773
2.2455778
2.2455785
2.245579
2.2455795
2.2455802
2.2455809
2.2455812
2.2455816
2.2455819
2.2455823
2.2455826
2.2455831
2.2455835
2.245584
2.245584
2.2455852
2.2455854
2.2455857
2.2455864
2.2455864
2.2455871
2.2455876
2.2455881
2.2455881
2.2455885
2.2455895
2.24559
2.24559
2.2455904
2.2455912
2.2455914
2.2455919
2.2455921
2.2455928
2.2455931
2.2455938
2.2455945
2.2455947
2.245595
2.2455955
2.2455962
2.2455966
2.2455962
2.2455966
2.2455971
2.2455978
2.2455983
2.245599
2.2455993
2.2455995
2.2456002
2.2456007
2.2456012
2.2456014
2.2456019
2.2456024
2.2456028
2.2456036
2.2456036
2.2456043
2.245605
2.245605
2.2456055
2.2456057
2.2456062
2.2456064
2.2456069
2.2456071
2.2456076
2.2456083
2.2456088
2.2456093
2.2456098
2.24561
2.2456105
2.245611
2.2456112
2.2456114
2.2456119
2.2456124
2.2456131
2.2456136
2.2456141
2.2456143
2.2456148
2.2456155
2.245616
2.2456162
2.2456167
2.2456169
2.2456172
2.2456174
2.2456179
2.2456181
2.2456186
2.2456193
2.2456198
2.24562
2.2456205
2.245621
2.2456217
2.2456222
2.2456226
2.2456226
2.2456229
2.2456234
2.2456241
2.2456243
2.2456248
2.245625
2.2456257
2.2456262
2.2456267
2.2456269
2.2456274
2.2456276
2.2456281
2.2456284
2.2456288
2.2456291
2.2456295
2.2456303
2.2456307
2.2456312
2.2456315
2.2456317
2.2456322
2.2456326
2.2456329
2.2456334
2.2456338
2.2456341
2.2456348
2.245635
2.2456357
2.2456362
2.2456365
2.2456367
2.2456372
2.2456377
2.2456379
2.2456384
2.2456386
2.2456388
2.2456396
2.2456396
2.2456403
2.2456408
2.2456412
2.2456415
2.2456417
2.2456422
2.2456429
2.2456434
2.2456436
2.2456441
2.2456443
2.2456453
2.2456458
2.2456455
2.245646
2.2456465
2.2456467
2.2456472
2.2456477
2.2456479
2.2456481
2.2456484
2.2456489
2.2456498
2.2456501
2.2456505
2.245651
2.2456515
2.2456515
2.245652
2.245652
2.2456527
2.2456529
2.2456534
2.2456539
2.2456543
2.2456548
2.2456551
2.2456555
2.2456563
2.2456565
2.245657
2.2456567
2.2456574
2.2456577
2.2456582
2.2456586
2.2456591
2.2456591
2.2456596
2.2456603
2.2456608
2.245661
2.2456613
2.2456617
2.2456622
2.2456625
2.2456629
2.2456634
2.2456639
2.2456641
2.2456648
2.2456651
2.2456656
2.2456658
2.245666
2.2456667
2.2456667
2.2456672
2.2456675
2.2456682
2.2456684
2.2456689
2.2456691
2.2456694
2.2456698
2.2456703
2.2456708
2.2456713
2.2456713
2.2456717
2.245672
2.2456727
2.2456729
2.2456734
2.2456739
2.2456739
2.2456744
2.2456748
2.2456753
2.2456758
2.245676
2.2456763
2.2456768
2.2456775
2.2456779
2.2456782
2.2456784
2.2456789
2.2456796
2.2456796
2.2456799
2.2456799
2.2456803
2.2456808
2.2456813
2.2456815
2.245682
2.2456825
2.2456827
2.2456834
2.2456839
2.2456841
2.2456844
2.2456849
2.2456853
2.2456861
2.2456861
2.2456865
2.2456868
2.2456868
2.2456875
2.2456877
2.2456882
2.2456884
2.2456889
2.2456894
2.2456899
2.2456899
2.2456903
2.2456911
2.2456915
2.2456913
2.245692
2.2456923
2.2456927
2.245693
2.2456934
2.2456937
2.2456939
2.2456944
2.2456949
2.2456951
2.2456956
2.2456963
2.2456965
2.2456968
2.2456968
2.2456973
2.2456977
2.245698
2.2456987
2.2456989
2.2456994
2.2456999
2.2457001
2.2457004
2.2457011
2.2457011
2.2457013
2.2457018
2.2457018
2.2457023
2.2457027
2.245703
2.2457035
2.2457039
2.2457042
2.2457047
2.2457054
2.2457056
2.2457061
2.2457063
2.2457063
2.2457068
2.2457073
2.245708
2.245708
2.245708
2.2457085
2.2457089
2.2457094
2.2457101
2.2457101
2.2457106
2.2457108
2.2457111
2.2457116
2.2457118
2.2457123
2.2457125
2.2457128
2.2457135
2.2457139
2.2457142
2.2457147
2.2457147
2.2457149
2.2457156
2.2457159
2.2457163
2.2457163
2.2457166
2.245717
2.2457173
2.245718
2.2457182
2.2457192
2.2457194
2.2457197
2.2457201
2.2457204
2.2457206
2.2457213
2.2457211
2.2457211
2.2457213
2.2457218
2.2457225
2.2457225
2.245723
2.2457235
2.245724
2.2457247
2.2457249
2.2457252
2.2457254
2.2457256
2.2457261
2.2457266
2.2457266
2.2457268
2.2457273
2.245728
2.2457283
2.2457287
2.2457287
2.2457292
2.2457297
2.2457299
2.2457304
2.2457306
2.2457314
2.2457314
2.2457314
2.2457316
2.2457318
2.2457323
2.245733
2.2457335
2.2457337
2.245734
2.2457342
2.2457347
2.2457352
2.2457354
2.2457356
2.2457361
2.2457364
2.2457361
2.2457371
2.2457376
2.2457378
2.2457383
2.2457383
2.2457387
2.2457392
2.2457397
2.2457402
2.2457402
2.2457407
2.2457407
2.2457414
2.2457416
2.2457423
2.2457423
2.2457423
2.2457423
2.2457428
2.245743
2.2457438
2.245744
2.2457445
2.2457445
2.2457452
2.2457454
2.2457459
2.2457464
2.2457466
2.2457469
2.2457471
2.2457476
2.245748
2.2457485
2.2457485
2.245749
2.2457492
2.2457492
2.2457497
2.2457502
2.2457507
2.2457509
2.2457514
2.2457516
2.2457519
2.2457523
2.2457526
2.2457528
2.2457533
2.2457533
2.2457538
2.2457538
2.2457545
2.2457547
2.245755
2.2457557
2.2457559
2.2457561
2.2457564
2.2457569
2.2457571
2.2457573
2.2457576
2.2457581
2.2457583
2.2457588
2.2457592
2.2457595
2.2457597
2.24576
2.2457607
2.2457609
2.2457614
2.2457616
2.2457616
2.2457621
2.2457626
2.2457626
2.2457626
2.2457633
2.2457633
2.2457638
2.245764
2.2457645
2.245765
2.2457654
2.2457654
2.2457659
2.2457662
2.2457666
2.2457664
2.2457671
2.2457676
2.2457676
2.2457681
2.2457683
2.2457688
2.245769
2.2457695
2.2457702
2.2457702
2.2457705
2.2457707
2.2457712
2.2457712
2.2457716
2.2457719
2.2457721
2.2457724
2.2457726
2.2457728
2.2457736
2.2457736
2.2457743
2.2457747
2.245775
2.245775
2.2457757
2.2457762
2.2457762
2.2457767
2.2457767
2.2457767
2.2457769
2.2457771
2.2457776
2.2457781
2.2457786
2.245779
2.245779
2.2457795
2.24578
2.2457805
2.2457807
2.2457809
2.2457814
2.2457817
2.2457817
2.2457821
2.2457824
2.2457829
2.2457829
2.2457831
2.2457836
2.2457836
2.245784
2.2457843
2.2457848
2.245785
2.2457855
2.2457857
2.245786
2.2457864
2.2457867
2.2457867
2.2457871
2.2457874
2.2457879
2.2457883
2.2457886
2.2457891
2.2457893
2.2457895
2.2457898
2.24579
2.2457907
2.245791
2.245791
2.245791
2.2457914
2.2457917
2.2457919
2.2457926
2.2457929
2.2457933
2.2457938
2.2457938
2.2457938
2.2457941
2.2457945
2.2457948
2.245795
2.2457955
2.2457957
2.2457962
2.2457962
2.2457964
2.2457972
2.2457974
2.2457979
2.2457979
2.2457981
2.2457983
2.2457988
2.2457993
2.2457995
2.2457998
2.2457998
2.2458003
2.2458005
2.245801
2.2458014
2.2458014
2.2458019
2.2458022
2.2458026
2.2458029
2.2458031
2.2458036
2.2458038
2.2458041
2.2458045
2.2458045
2.2458045
2.245805
2.2458053
2.2458055
2.2458057
2.245806
2.2458062
2.2458067
2.2458069
2.2458072
2.2458076
2.2458079
2.2458084
2.2458086
2.2458088
2.2458093
2.2458093
2.2458098
2.2458103
2.2458105
2.2458107
2.2458112
2.2458117
2.2458115
2.2458115
2.2458119
2.2458124
2.2458127
2.2458129
2.2458134
2.2458134
2.2458141
2.2458143
2.2458146
2.2458148
2.245815
2.2458153
2.245816
2.245816
2.2458162
2.2458165
2.2458169
2.2458169
2.2458174
2.2458174
2.2458179
2.2458181
2.2458186
2.2458186
2.2458191
2.2458191
2.2458196
2.2458198
2.24582
2.2458208
2.245821
2.2458212
2.2458212
2.2458217
2.245822
2.2458222
2.2458229
2.2458229
2.2458231
2.2458234
2.2458236
2.2458239
2.2458241
2.2458246
2.2458248
2.2458255
2.2458255
2.2458255
2.245826
2.2458262
2.2458265
2.2458265
2.245827
2.2458272
2.2458277
2.2458279
2.2458282
2.2458279
2.2458284
2.2458286
2.2458291
2.2458298
2.2458298
2.2458301
2.2458305
2.2458308
2.245831
2.2458317
2.2458317
2.245832
2.2458322
2.2458324
2.2458324
2.2458329
2.2458332
2.2458334
2.2458339
2.2458339
2.2458344
2.2458348
2.2458348
2.2458353
2.2458355
2.2458358
2.245836
2.2458363
2.2458363
2.2458367
2.2458367
2.2458372
2.2458375
2.2458379
2.2458382
2.2458384
2.2458386
2.2458391
2.2458394
2.2458396
2.2458398
2.2458401
2.2458403
2.2458405
2.245841
2.2458413
2.245841
2.2458415
2.245842
2.2458422
2.2458425
2.2458427
2.2458429
2.2458432
2.2458436
2.2458441
2.2458446
2.2458446
2.2458451
2.2458451
2.2458456
2.2458458
2.2458458
2.2458458
2.2458463
2.245846
2.2458465
2.2458467
2.245847
2.2458472
2.2458475
2.2458482
2.2458487
2.2458487
2.2458491
2.2458494
2.2458496
2.2458498
2.2458501
2.2458503
2.2458508
2.2458513
2.2458515
2.2458515
2.2458515
2.2458518
2.245852
2.2458522
2.2458527
2.2458532
2.2458534
2.2458534
2.2458537
2.2458539
2.2458541
2.2458546
2.2458549
2.2458553
2.2458556
2.2458558
2.245856
2.2458563
2.2458565
2.2458565
2.2458568
2.2458568
2.2458572
2.2458577
2.245858
2.2458582
2.2458584
2.2458584
2.2458589
2.2458594
2.2458596
2.2458599
2.2458601
2.2458601
2.2458606
2.2458608
2.2458608
2.2458613
2.2458615
2.2458618
2.245862
2.2458625
2.2458627
2.2458627
2.245863
2.2458632
2.2458637
2.2458639
2.2458642
2.2458644
2.2458646
2.2458649
2.2458651
2.2458656
2.2458658
2.2458661
2.2458663
2.245867
2.2458668
2.245867
2.2458668
2.2458673
2.2458677
2.245868
2.2458682
2.2458682
2.2458687
2.2458687
2.2458689
2.2458694
2.2458696
2.2458699
2.2458704
2.2458706
2.2458706
2.2458711
2.2458711
2.2458715
2.2458718
2.2458723
2.2458725
2.2458727
2.245873
2.2458732
2.2458735
2.2458737
2.2458739
2.2458744
2.2458739
2.2458744
2.2458746
2.2458751
2.2458751
2.2458754
2.2458758
2.2458761
2.2458763
2.2458768
2.245877
2.245877
2.245877
2.2458773
2.2458775
2.2458777
2.2458782
2.2458787
2.2458787
2.2458789
2.2458792
2.2458797
2.2458799
2.2458797
2.2458801
2.2458806
2.2458811
2.2458811
2.2458813
2.2458811
2.2458813
2.2458818
2.2458818
2.2458823
2.2458825
2.2458827
2.2458832
2.2458832
2.2458835
2.2458839
2.2458842
2.2458844
2.2458847
2.2458849
2.2458854
2.2458858
2.2458858
2.2458858
2.2458863
2.2458863
2.2458868
2.2458868
2.2458873
2.2458875
2.2458875
2.2458878
2.2458878
2.245888
2.2458882
2.2458885
2.2458887
2.2458889
2.2458892
2.2458897
2.2458899
2.2458904
2.2458906
2.2458909
2.2458911
2.2458913
2.2458913
2.2458916
2.2458918
2.245892
2.2458923
2.2458925
2.2458928
2.245893
2.2458932
2.2458937
2.245894
2.2458942
2.2458942
2.2458949
2.2458949
2.2458949
2.2458951
2.2458956
2.2458959
2.2458961
2.2458963
2.2458966
2.2458966
2.2458968
2.2458968
2.2458968
2.2458975
2.2458978
2.2458975
2.245898
2.2458982
2.2458987
2.2458987
2.2458992
2.2458994
2.2458994
2.2458999
2.2459004
2.2459006
2.2459006
2.2459009
2.2459013
2.2459013
2.2459013
2.2459016
2.2459018
2.2459021
2.2459023
2.2459025
2.2459025
2.245903
2.245903
2.2459035
2.2459037
2.2459042
2.2459044
2.2459047
2.2459049
2.2459049
2.2459054
2.2459054
2.2459056
2.2459061
2.2459061
2.2459064
2.2459066
2.2459071
2.2459071
2.2459073
2.2459075
2.2459075
2.245908
2.2459085
2.245909
2.2459087
2.2459085
2.245909
2.245909
2.2459095
2.2459097
2.2459097
2.2459097
2.2459104
2.2459106
2.2459109
2.2459111
2.2459114
2.2459111
2.2459116
2.2459116
2.2459118
2.2459126
2.2459128
2.245913
2.2459133
2.2459135
2.2459137
2.245914
2.2459142
2.2459142
2.2459142
2.2459147
2.2459152
2.2459154
2.2459157
2.2459157
2.2459157
2.2459161
2.2459161
2.2459161
2.2459164
2.2459168
2.2459173
2.2459176
2.2459178
2.2459178
2.245918
2.2459185
2.2459185
2.2459185
2.2459185
2.2459192
2.2459195
2.2459197
2.2459199
2.2459197
2.2459199
2.2459204
2.2459204
2.2459207
2.2459211
2.2459214
2.2459214
2.2459216
2.2459219
2.2459223
2.2459226
2.2459226
2.2459228
2.245923
2.2459233
2.2459238
2.2459238
2.245924
2.2459242
2.2459245
2.2459247
2.2459247
2.2459252
2.2459254
2.2459257
2.2459259
2.2459259
2.2459261
2.2459261
2.2459264
2.2459266
2.2459269
2.2459271
2.2459273
2.2459278
2.245928
2.2459283
2.2459285
2.2459285
2.245929
2.245929
2.2459292
2.2459295
2.2459292
2.2459295
2.2459297
2.2459302
2.2459304
2.2459304
2.2459309
2.2459309
2.2459311
2.2459316
2.2459314
2.2459316
2.2459321
2.2459323
2.2459323
2.2459326
2.2459328
2.2459331
2.2459333
2.2459338
2.2459335
2.245934
2.2459342
2.2459347
2.2459347
2.245935
2.2459352
2.2459354
2.2459357
2.2459357
2.2459359
2.2459364
2.2459369
2.2459366
2.2459369
2.2459371
2.2459371
2.2459371
2.2459373
2.2459376
2.2459378
2.2459383
2.2459383
2.2459388
2.2459388
2.245939
2.2459393
2.2459393
2.2459395
2.2459397
2.24594
2.24594
2.2459407
2.2459409
2.2459409
2.2459412
2.2459416
2.2459416
2.2459416
2.2459419
2.2459419
2.2459424
2.2459428
2.2459428
2.2459428
2.2459433
2.2459431
2.2459433
2.2459435
2.2459435
2.245944
2.245944
2.245944
2.2459445
2.245945
2.2459452
2.2459457
2.2459457
2.2459459
2.2459462
2.2459462
2.2459462
2.2459466
2.2459466
2.2459471
2.2459474
2.2459476
2.2459476
2.2459478
2.2459481
2.2459483
2.2459486
2.2459486
2.2459486
2.2459488
2.2459493
2.2459497
2.24595
2.2459502
2.2459505
2.2459505
2.2459502
2.2459505
2.2459507
2.2459509
2.2459514
2.2459514
2.2459514
2.2459517
2.2459517
2.2459521
2.2459524
2.2459524
2.2459526
2.2459528
2.2459533
2.2459533
2.2459538
2.2459538
2.2459538
2.2459538
2.2459543
2.2459548
2.2459548
2.2459548
2.2459552
2.2459552
2.2459555
2.2459559
2.2459562
2.2459564
2.2459567
2.2459567
2.2459567
2.2459569
2.2459569
2.2459571
2.2459574
2.2459576
2.2459579
2.2459581
2.2459583
2.2459583
2.2459586
2.2459593
2.245959
2.2459593
2.2459598
2.24596
2.2459602
2.2459602
2.2459602
2.2459607
2.2459605
2.2459607
2.2459607
2.2459612
2.2459612
2.2459612
2.2459614
2.2459617
2.2459621
2.2459624
2.2459624
2.2459626
2.2459629
2.2459631
2.2459633
2.2459636
2.2459638
2.2459638
2.2459645
2.2459643
2.2459645
2.2459648
2.2459648
2.245965
2.2459652
2.2459655
2.2459655
2.2459657
2.2459657
2.2459662
2.2459664
2.2459664
2.2459664
2.2459667
2.2459669
2.2459671
2.2459674
2.2459674
2.2459676
2.2459679
2.2459683
2.2459688
2.2459688
2.2459691
2.2459691
2.2459695
2.2459698
2.2459698
2.24597
2.2459702
2.2459702
2.2459707
2.245971
2.245971
2.245971
2.2459712
2.2459712
2.2459714
2.2459714
2.2459712
2.2459714
2.2459717
2.2459719
2.2459719
2.2459724
2.2459726
2.2459731
2.2459733
2.2459733
2.2459733
2.2459738
2.2459741
2.2459741
2.2459743
2.2459745
2.2459745
2.245975
2.2459753
2.2459753
2.2459755
2.2459757
2.2459757
2.2459762
2.2459764
2.2459762
2.2459767
2.2459767
2.2459769
2.2459772
2.2459772
2.2459776
2.2459776
2.2459781
2.2459779
2.2459781
2.2459784
2.2459784
2.2459786
2.2459788
2.2459791
2.2459793
2.2459795
2.2459798
2.2459798
2.24598
2.2459803
2.2459803
2.2459805
2.2459807
2.245981
2.245981
2.2459812
2.2459815
2.2459817
2.2459815
2.2459819
2.2459822
2.2459824
2.2459826
2.2459826
2.2459826
2.2459829
2.2459831
2.2459834
2.2459836
2.2459838
2.2459838
2.2459843
2.2459843
2.2459846
2.2459846
2.2459848
2.2459846
2.245985
2.245985
2.2459853
2.2459855
2.245986
2.2459862
2.2459862
2.2459862
2.2459865
2.2459867
2.2459869
2.2459869
2.2459872
2.2459874
2.2459879
2.2459879
2.2459881
2.2459884
2.2459884
2.2459884
2.2459888
2.2459888
2.2459888
2.2459891
2.2459893
2.2459893
2.2459896
2.24599
2.2459903
2.2459905
2.2459905
2.2459908
2.245991
2.245991
2.2459912
2.2459917
2.2459919
2.2459915
2.2459917
2.2459917
2.2459922
2.2459922
2.2459924
2.2459924
2.2459927
2.2459929
2.2459931
2.2459931
2.2459934
2.2459934
2.2459936
2.2459939
2.2459943
2.2459943
2.2459946
2.2459946
2.2459948
2.2459948
2.245995
2.2459953
2.2459953
2.2459955
2.245996
2.2459962
2.2459962
2.2459967
2.2459967
2.2459967
2.245997
2.2459972
2.2459974
2.2459974
2.2459977
2.2459979
2.2459979
2.2459981
2.2459981
2.2459986
2.2459989
2.2459989
2.2459989
2.2459991
2.2459993
2.2459993
2.2459996
2.2459998
2.2459996
2.2460001
2.2460001
2.2460005
2.2460008
2.246001
2.2460012
2.2460012
2.2460012
2.2460017
2.2460017
2.2460017
2.2460017
2.2460017
2.246002
2.2460022
2.2460024
2.2460027
2.2460027
2.2460032
2.2460032
2.2460034
2.2460034
2.2460036
2.2460039
2.2460039
2.2460041
2.2460043
2.2460046
2.2460048
2.2460051
2.2460053
2.2460055
2.2460058
2.246006
2.2460055
2.2460058
2.246006
2.246006
2.2460063
2.246006
2.2460063
2.2460067
2.2460067
2.2460072
2.2460072
2.2460074
2.2460077
2.2460077
2.2460079
2.2460082
2.2460082
2.2460082
2.2460084
2.2460086
2.2460091
2.2460091
2.2460093
2.2460093
2.2460096
2.2460098
2.2460103
2.2460103
2.2460103
2.2460105
2.2460108
2.2460108
2.246011
2.2460115
2.2460117
2.2460115
2.2460115
2.2460117
2.2460117
2.246012
2.2460122
2.2460124
2.2460124
2.2460122
2.2460122
2.2460124
2.2460127
2.2460132
2.2460132
2.2460134
2.2460134
2.2460136
2.2460139
2.2460141
2.2460144
2.2460146
2.2460146
2.2460148
2.2460148
2.2460153
2.2460155
2.2460155
2.2460158
2.2460158
2.2460163
2.2460163
2.2460165
2.2460165
2.2460165
2.2460167
2.2460167
2.2460165
2.246017
2.246017
2.2460172
2.2460175
2.2460177
2.2460177
2.2460182
2.2460184
2.2460182
2.2460184
2.2460186
2.2460186
2.2460189
2.2460194
2.2460196
2.2460196
2.2460198
2.2460198
2.2460198
2.2460203
2.2460203
2.2460208
2.2460208
2.2460208
2.246021
2.2460213
2.2460213
2.2460213
2.2460213
2.2460217
2.2460217
2.246022
2.2460222
2.2460222
2.2460225
2.2460225
2.2460227
2.2460225
2.2460227
2.2460229
2.2460229
2.2460232
2.2460232
2.2460237
2.2460239
2.2460241
2.2460241
2.2460246
2.2460246
2.2460246
2.2460248
2.2460251
2.2460251
2.2460253
2.2460256
2.2460256
2.2460258
2.246026
2.246026
2.2460265
2.2460268
2.2460265
2.2460268
2.2460265
2.2460268
2.2460268
2.246027
2.2460272
2.2460272
2.2460275
2.2460275
2.2460275
2.2460279
2.2460284
2.2460284
2.2460287
2.2460287
2.2460289
2.2460291
2.2460291
2.2460291
2.2460294
2.2460296
2.2460299
2.2460299
2.2460299
2.2460301
2.2460303
2.2460308
2.2460308
2.246031
2.246031
2.2460313
2.2460313
2.2460318
2.2460315
2.2460315
2.2460318
2.2460318
2.246032
2.2460322
2.2460322
2.2460327
2.246033
2.246033
2.2460334
2.2460337
2.2460334
2.2460337
2.2460337
2.2460334
2.2460339
2.2460339
2.2460337
2.2460339
2.2460341
2.2460341
2.2460341
2.2460346
2.2460349
2.2460351
2.2460351
2.2460353
2.2460353
2.2460356
2.2460358
2.2460358
2.2460361
2.2460361
2.2460363
2.2460361
2.2460365
2.2460365
2.2460368
2.246037
2.2460372
2.2460372
2.2460375
2.2460377
2.2460377
2.246038
2.2460382
2.2460382
2.2460384
2.2460387
2.2460389
2.2460389
2.2460394
2.2460394
2.2460396
2.2460396
2.2460399
2.2460399
2.2460399
2.2460401
2.2460403
2.2460403
2.2460403
2.2460406
2.2460403
2.2460406
2.2460408
2.2460411
2.2460413
2.2460413
2.2460415
2.2460415
2.2460413
2.2460415
2.2460418
2.246042
2.2460425
2.2460425
2.2460425
2.246043
2.246043
2.2460432
2.2460432
2.2460434
2.2460434
2.2460437
2.2460437
2.2460439
2.2460439
2.2460439
2.2460442
2.2460444
2.2460444
2.2460446
2.2460446
2.2460449
2.2460451
2.2460451
2.2460454
2.2460458
2.2460454
2.2460456
2.2460458
2.2460461
2.2460461
2.2460463
2.2460465
2.2460463
2.2460463
2.2460468
2.246047
2.2460473
2.2460473
2.2460473
2.2460473
2.2460477
2.2460477
2.246048
2.246048
2.2460482
2.2460482
2.2460485
2.2460485
2.2460487
2.2460489
2.2460487
2.2460492
2.2460489
2.2460494
2.2460494
2.2460499
2.2460496
2.2460499
2.2460501
2.2460504
2.2460504
2.2460506
2.2460508
2.2460511
2.2460508
2.2460511
2.2460513
2.2460511
2.2460515
2.2460513
2.2460515
2.2460518
2.246052
2.246052
2.2460525
2.2460525
2.2460525
2.2460527
2.2460527
2.2460532
2.246053
2.2460532
2.2460535
2.2460535
2.2460535
2.2460537
2.2460539
2.2460542
2.2460542
2.2460542
2.2460544
2.2460542
2.2460544
2.2460544
2.2460546
2.2460546
2.2460551
2.2460551
2.2460551
2.2460554
2.2460554
2.2460554
2.2460556
2.2460558
2.2460561
2.2460566
2.2460566
2.2460566
2.2460568
2.2460568
2.246057
2.2460568
2.2460568
2.246057
2.2460573
2.2460573
2.2460575
2.2460575
2.246058
2.2460577
2.2460582
2.246058
2.2460582
2.2460585
2.2460587
2.2460589
2.2460587
2.2460589
2.2460592
2.2460592
2.2460594
2.2460597
2.2460599
2.2460601
2.2460599
2.2460601
2.2460601
2.2460604
2.2460608
2.2460611
2.2460611
2.2460613
2.2460613
2.2460616
2.2460616
2.2460613
2.2460616
2.2460618
2.2460618
2.2460618
2.246062
2.246062
2.2460623
2.2460623
2.2460623
2.2460628
2.2460628
2.2460628
2.246063
2.246063
2.2460632
2.2460635
2.2460635
2.2460635
2.2460637
2.2460639
2.2460639
2.2460639
2.2460639
2.2460639
2.2460644
2.2460642
2.2460644
2.2460647
2.2460647
2.2460651
2.2460654
2.2460654
2.2460656
2.2460656
2.2460659
2.2460659
2.2460663
2.2460663
2.2460663
2.2460663
2.2460661
2.2460666
2.2460666
2.2460668
2.246067
2.2460673
2.2460673
2.2460675
2.2460675
2.2460678
2.2460678
2.2460678
2.246068
2.2460682
2.246068
2.2460685
2.246068
2.246068
2.2460682
2.2460685
2.2460685
2.246069
2.246069
2.246069
2.2460692
2.2460694
2.2460694
2.2460694
2.2460699
2.2460701
2.2460704
2.2460704
2.2460704
2.2460704
2.2460704
2.2460706
2.2460709
2.2460709
2.2460711
2.2460713
2.2460713
2.2460716
2.2460716
2.2460718
2.2460716
2.2460718
2.2460721
2.2460723
2.2460725
2.2460725
2.2460725
2.2460725
2.2460728
2.2460728
2.2460732
2.2460732
2.2460732
2.2460735
2.2460735
2.2460737
2.246074
2.2460742
2.2460742
2.2460742
2.2460742
2.2460742
2.2460744
2.2460744
2.2460749
2.2460747
2.2460747
2.2460752
2.2460747
2.2460752
2.2460752
2.2460754
2.2460756
2.2460756
2.2460759
2.2460759
2.2460759
2.2460761
2.2460761
2.2460761
2.2460763
2.2460763
2.2460763
2.2460766
2.2460766
2.2460768
2.2460768
2.2460771
2.2460773
2.2460773
2.2460775
2.2460778
2.2460778
2.246078
2.2460783
2.2460783
2.2460783
2.2460783
2.2460785
2.2460785
2.2460787
2.2460787
2.246079
2.246079
2.2460794
2.2460797
2.2460797
2.2460797
2.2460799
2.2460802
2.2460802
2.2460804
2.2460804
2.2460804
2.2460804
2.2460806
2.2460806
2.2460809
2.2460811
2.2460811
2.2460811
2.2460814
2.2460814
2.2460814
2.2460816
2.2460816
2.2460816
2.2460816
2.2460821
2.2460818
2.2460823
2.2460823
2.2460823
2.2460823
2.2460825
2.2460823
2.2460825
2.2460828
2.2460828
2.2460828
2.2460833
2.2460833
2.2460833
2.2460835
2.2460835
2.246084
2.2460845
2.2460845
2.2460845
2.2460847
2.2460847
2.2460849
2.2460849
2.2460849
2.2460852
2.2460852
2.2460854
2.2460854
2.2460854
2.2460854
2.2460854
2.2460854
2.2460856
2.2460856
2.2460856
2.2460859
2.2460861
2.2460866
2.2460866
2.2460864
2.2460866
2.2460866
2.2460866
2.2460868
2.2460868
2.2460868
2.2460871
2.2460873
2.2460873
2.2460873
2.2460876
2.2460876
2.2460878
2.2460878
2.246088
2.2460883
2.2460883
2.2460887
2.246089
2.246089
2.246089
2.2460892
2.246089
2.2460892
2.2460892
2.2460892
2.2460895
2.2460897
2.2460897
2.2460897
2.2460899
2.2460899
2.2460899
2.2460902
2.2460907
2.2460907
2.2460907
2.2460909
2.2460909
2.2460911
2.2460911
2.2460911
2.2460914
2.2460914
2.2460911
2.2460914
2.2460914
2.2460914
2.2460916
2.2460916
2.2460918
2.2460918
2.2460918
2.2460921
2.2460921
2.2460921
2.2460926
2.2460928
2.2460928
2.2460928
2.246093
2.2460933
2.2460935
2.2460935
2.2460938
2.2460938
2.2460938
2.246094
2.246094
2.2460942
2.2460942
2.2460942
2.2460945
2.2460947
2.2460947
2.2460947
2.2460949
2.2460952
2.2460952
2.2460954
2.2460957
2.2460957
2.2460957
2.2460957
2.2460957
2.2460959
2.2460959
2.2460959
2.2460959
2.2460961
2.2460961
2.2460961
2.2460961
2.2460959
2.2460961
2.2460961
2.2460964
2.2460964
2.2460968
2.2460968
2.2460968
2.2460971
2.2460971
2.2460971
2.2460973
2.2460976
2.2460976
2.2460978
2.2460978
2.246098
2.2460983
2.2460983
2.2460983
2.2460983
2.2460985
2.2460988
2.2460988
2.2460988
2.2460988
2.2460992
2.2460992
2.2460995
2.2460995
2.2460997
2.2460997
2.2460999
2.2460999
2.2460999
2.2461002
2.2461004
2.2461004
2.2461004
2.2461007
2.2461007
2.2461007
2.2461009
2.2461009
2.2461009
2.2461011
2.2461014
2.2461016
2.2461016
2.2461016
2.2461016
2.2461016
2.2461016
2.2461019
2.2461019
2.2461021
2.2461023
2.2461023
2.2461026
2.2461026
2.2461028
2.2461028
2.2461028
2.2461026
2.2461028
2.246103
2.246103
2.246103
2.246103
2.2461033
2.2461035
2.2461035
2.2461038
2.246104
2.246104
2.246104
2.246104
2.2461042
2.2461045
2.2461045
2.2461045
2.2461045
2.2461047
2.2461047
2.2461047
2.246105
2.246105
2.2461052
2.2461052
2.2461054
2.2461057
2.2461057
2.2461059
2.2461059
2.2461064
2.2461061
2.2461064
2.2461064
2.2461061
2.2461061
2.2461064
2.2461061
2.2461064
2.2461064
2.2461064
2.2461069
2.2461071
2.2461069
2.2461071
2.2461076
2.2461076
2.2461076
2.2461078
2.2461078
2.2461078
2.2461081
2.2461083
2.2461083
2.2461083
2.2461085
2.2461085
2.2461083
2.2461083
2.2461088
2.2461085
2.2461088
2.2461088
2.2461088
2.246109
2.246109
2.246109
2.2461092
2.2461097
2.2461097
2.2461097
2.24611
2.2461097
2.24611
2.24611
2.2461102
2.2461102
2.2461102
2.2461104
2.2461102
2.2461104
2.2461107
2.2461109
2.2461109
2.2461109
2.2461109
2.2461112
2.2461112
2.2461109
2.2461112
2.2461114
2.2461116
2.2461114
2.2461116
2.2461121
2.2461121
2.2461123
2.2461123
2.2461123
2.2461126
2.2461126
2.2461126
2.2461126
2.2461128
2.2461131
2.2461131
2.2461131
2.2461133
2.2461133
2.2461133
2.2461135
2.2461138
2.2461138
2.2461138
2.246114
2.246114
2.2461143
2.2461145
2.2461143
2.2461143
2.2461145
2.2461145
2.2461145
2.2461147
2.2461147
2.2461147
2.246115
2.246115
2.2461152
2.2461154
2.2461152
2.2461152
2.2461154
2.2461154
2.2461157
2.2461154
2.2461159
2.2461159
2.2461162
2.2461164
2.2461164
2.2461164
2.2461166
2.2461164
2.2461166
2.2461166
2.2461169
2.2461164
2.2461166
2.2461166
2.2461166
2.2461169
2.2461171
2.2461171
2.2461171
2.2461174
2.2461174
2.2461174
2.2461176
2.2461176
2.2461176
2.2461178
2.2461181
2.2461183
2.2461183
2.2461183
2.2461185
2.2461183
2.2461185
2.2461188
2.2461188
2.246119
2.246119
2.246119
2.246119
2.246119
2.2461193
2.2461195
2.2461195
2.2461195
2.2461195
2.2461197
2.2461197
2.2461197
2.2461197
2.24612
2.24612
2.2461202
2.2461205
2.2461205
2.2461205
2.2461205
2.2461207
2.2461209
2.2461212
2.2461212
2.2461212
2.2461212
2.2461214
2.2461212
2.2461214
2.2461214
2.2461216
2.2461216
2.2461216
2.2461219
2.2461219
2.2461219
2.2461221
2.2461221
2.2461224
2.2461226
2.2461226
2.2461224
2.2461226
2.2461228
2.2461231
2.2461228
2.2461231
2.2461233
2.2461233
2.2461233
2.2461233
2.2461236
2.2461233
2.2461236
2.2461236
2.2461236
2.2461238
2.2461238
2.246124
2.2461238
2.246124
2.246124
2.2461243
2.2461245
2.2461245
2.2461247
2.2461247
2.2461247
2.246125
2.246125
2.2461252
2.2461252
2.2461252
2.2461255
2.2461257
2.2461257
2.2461257
2.2461259
2.2461257
2.2461259
2.2461259
2.2461259
2.2461262
2.2461262
2.2461264
2.2461262
2.2461267
2.2461262
2.2461264
2.2461267
2.2461269
2.2461267
2.2461267
2.2461267
2.2461269
2.2461269
2.2461271
2.2461271
2.2461271
2.2461274
2.2461271
2.2461274
2.2461274
2.2461274
2.2461276
2.2461278
2.2461278
2.2461278
2.2461278
2.2461281
2.2461281
2.2461283
2.2461283
2.2461283
2.2461286
2.2461286
2.2461286
2.2461288
2.246129
2.246129
2.246129
2.2461293
2.2461293
2.2461293
2.2461295
2.2461295
2.2461295
2.2461298
2.2461298
2.2461298
2.24613
2.2461302
2.2461305
2.2461305
2.2461307
2.2461307
2.2461305
2.2461305
2.2461305
2.2461307
2.2461307
2.2461309
2.2461309
2.2461309
2.2461314
2.2461314
2.2461314
2.2461317
2.2461314
2.2461312
2.2461314
2.2461314
2.2461317
2.2461317
2.2461317
2.2461317
2.2461317
2.2461319
2.2461321
2.2461319
2.2461321
2.2461324
2.2461324
2.2461324
2.2461324
2.2461326
2.2461324
2.2461329
2.2461329
2.2461329
2.2461331
2.2461333
2.2461333
2.2461333
2.2461333
2.2461333
2.2461336
2.2461338
2.2461338
2.2461338
2.2461338
2.246134
2.246134
2.246134
2.2461343
2.2461343
2.2461345
2.2461343
2.2461345
2.2461348
2.2461348
2.2461348
2.246135
2.2461352
2.2461352
2.246135
2.2461355
2.2461357
2.2461357
2.246136
2.2461357
2.246136
2.246136
2.246136
2.2461362
2.2461364
2.2461364
2.2461364
2.2461364
2.2461367
2.2461367
2.2461367
2.2461364
2.2461367
2.2461369
2.2461367
2.2461369
2.2461369
2.2461367
2.2461371
2.2461371
2.2461371
2.2461371
2.2461369
2.2461371
2.2461371
2.2461369
2.2461371
2.2461371
2.2461374
2.2461374
2.2461376
2.2461376
2.2461376
2.2461376
2.2461379
2.2461379
2.2461381
2.2461379
2.2461383
2.2461383
2.2461383
2.2461383
2.2461386
2.2461386
2.2461386
2.2461386
2.2461386
2.246139
2.246139
2.2461393
2.2461393
2.2461393
2.2461395
2.2461395
2.2461398
2.2461398
2.2461398
2.24614
2.2461402
2.2461402
2.2461402
2.2461402
2.2461405
2.2461402
2.2461405
2.2461405
2.2461407
2.246141
2.2461407
2.246141
2.246141
2.246141
2.246141
2.2461412
2.2461412
2.2461414
2.2461414
2.2461414
2.2461417
2.2461417
2.2461417
2.2461414
2.2461417
2.2461417
2.2461419
2.2461419
2.2461421
2.2461421
2.2461421
2.2461424
2.2461426
2.2461424
2.2461426
2.2461424
2.2461424
2.2461426
2.2461426
2.2461426
2.2461426
2.2461429
2.2461429
2.2461429
2.2461429
2.2461431
2.2461431
2.2461433
2.2461433
2.2461433
2.2461433
2.2461436
2.2461436
2.2461438
2.2461441
2.2461443
2.2461443
2.2461445
2.2461445
2.2461445
2.2461445
2.2461448
2.2461445
2.2461448
2.2461445
2.2461448
2.2461448
2.2461448
2.246145
2.246145
2.246145
2.246145
2.2461452
2.2461452
2.2461455
2.2461455
2.2461455
2.2461455
2.2461455
2.2461457
2.2461457
2.2461457
2.246146
2.246146
2.2461462
2.2461462
2.2461462
2.2461464
2.2461464
2.2461467
2.2461467
2.2461467
2.2461467
2.2461467
2.2461467
2.2461467
2.2461467
2.2461469
2.2461472
2.2461472
2.2461469
2.2461472
2.2461474
2.2461474
2.2461476
2.2461476
2.2461474
2.2461472
2.2461474
2.2461474
2.2461476
2.2461474
2.2461479
2.2461479
2.2461479
2.2461479
2.2461481
2.2461483
2.2461483
2.2461483
2.2461483
2.2461486
2.2461483
2.2461486
2.2461488
2.2461488
2.2461488
2.2461488
2.2461491
2.2461491
2.2461491
2.2461493
2.2461493
2.2461493
2.2461495
2.2461495
2.2461495
2.2461495
2.2461498
2.2461498
2.24615
2.24615
2.24615
2.24615
2.24615
2.2461503
2.2461503
2.2461503
2.2461507
2.2461507
2.2461507
2.2461507
2.246151
2.246151
2.246151
2.2461512
2.2461512
2.2461512
2.2461512
2.2461512
2.2461514
2.2461514
2.2461512
2.2461517
2.2461514
2.2461512
2.2461514
2.2461514
2.2461514
2.2461514
2.2461514
2.2461514
2.2461517
2.2461517
2.2461519
2.2461517
2.2461519
2.2461519
2.2461522
2.2461524
2.2461524
2.2461524
2.2461526
2.2461526
2.2461529
2.2461529
2.2461531
2.2461531
2.2461534
2.2461534
2.2461534
2.2461534
2.2461534
2.2461536
2.2461538
2.2461538
2.2461538
2.2461538
2.2461541
2.2461541
2.2461541
2.2461541
2.2461541
2.2461538
2.2461538
2.2461541
2.2461541
2.2461541
2.2461543
2.2461543
2.2461545
2.2461543
2.2461548
2.2461545
2.2461548
2.2461548
2.246155
2.2461553
2.246155
2.246155
2.2461553
2.2461553
2.2461555
2.2461555
2.2461555
2.2461555
2.2461555
2.2461555
2.2461557
2.246156
2.246156
2.246156
2.246156
2.246156
2.246156
2.246156
2.2461562
2.2461565
2.2461565
2.2461565
2.2461565
2.2461565
2.2461562
2.2461565
2.2461565
2.2461565
2.2461565
2.2461569
2.2461569
2.2461572
2.2461569
2.2461572
2.2461572
2.2461574
2.2461574
2.2461574
2.2461574
2.2461576
2.2461576
2.2461576
2.2461576
2.2461579
2.2461581
2.2461581
2.2461584
2.2461584
2.2461584
2.2461584
2.2461584
2.2461581
2.2461581
2.2461584
2.2461581
2.2461586
2.2461581
2.2461584
2.2461584
2.2461586
2.2461586
2.2461586
2.2461588
2.2461588
2.2461591
2.2461591
2.2461593
2.2461593
2.2461593
2.2461596
2.2461593
2.2461596
2.2461596
2.2461596
2.2461598
2.2461598
2.2461596
2.2461596
2.2461598
2.2461598
2.2461598
2.2461596
2.24616
2.24616
2.24616
2.24616
2.24616
2.2461603
2.2461603
2.2461603
2.2461603
2.2461605
2.2461605
2.2461605
2.2461605
2.2461607
2.2461607
2.2461607
2.2461612
2.2461612
2.2461612
2.2461612
2.2461615
2.2461615
2.2461615
2.2461615
2.2461615
2.2461615
2.2461615
2.2461612
2.2461617
2.2461617
2.2461617
2.2461617
2.2461619
2.2461617
2.2461622
2.2461624
2.2461622
2.2461622
2.2461624
2.2461624
2.2461624
2.2461624
2.2461627
2.2461627
2.2461627
2.2461629
2.2461629
2.2461629
2.2461631
2.2461631
2.2461631
2.2461631
2.2461634
2.2461634
2.2461634
2.2461636
2.2461636
2.2461638
2.2461638
2.2461638
2.2461638
2.2461638
2.2461641
2.2461641
2.2461641
2.2461641
2.2461641
2.2461641
2.2461643
2.2461646
2.2461646
2.2461646
2.2461646
2.2461646
2.2461648
2.2461646
2.2461648
2.246165
2.2461648
2.246165
2.246165
2.246165
2.2461653
2.2461653
2.2461653
2.2461653
2.2461653
2.246165
2.2461653
2.2461653
2.2461658
2.2461658
2.2461658
2.2461655
2.2461658
2.2461658
2.2461658
2.2461658
2.246166
2.2461658
2.246166
2.246166
2.246166
2.246166
2.246166
2.2461662
2.2461662
2.246166
2.246166
2.2461662
2.246166
2.2461662
2.2461665
2.2461665
2.2461665
2.2461665
2.2461665
2.2461667
2.2461667
2.2461672
2.2461672
2.2461672
2.2461672
2.2461672
2.2461674
2.2461674
2.2461674
2.2461677
2.2461677
2.2461677
2.2461677
2.2461679
2.2461677
2.2461681
2.2461681
2.2461681
2.2461681
2.2461681
2.2461681
2.2461681
2.2461684
2.2461684
2.2461684
2.2461684
2.2461684
2.2461684
2.2461684
2.2461684
2.2461686
2.2461686
2.2461689
2.2461689
2.2461689
2.2461689
2.2461689
2.2461689
2.2461689
2.2461691
2.2461691
2.2461693
2.2461691
2.2461691
2.2461693
2.2461696
2.2461696
2.2461696
2.2461698
2.2461698
2.2461698
2.24617
2.24617
2.24617
2.24617
2.2461703
2.2461703
2.2461703
2.2461703
2.2461703
2.2461703
2.2461705
2.2461705
2.2461705
2.2461705
2.2461705
2.2461705
2.2461708
2.246171
2.246171
2.246171
2.246171
2.246171
2.2461712
2.2461712
2.2461712
2.2461712
2.2461712
2.246171
2.246171
2.2461712
2.2461712
2.2461712
2.2461712
2.2461715
2.2461715
2.2461715
2.2461715
2.246172
2.246172
2.246172
2.246172
2.246172
2.2461722
2.2461722
2.246172
2.2461724
2.2461722
2.2461722
2.2461722
2.2461724
2.2461722
2.2461724
2.2461724
2.2461724
2.2461727
2.2461727
2.2461727
2.2461729
2.2461729
2.2461729
2.2461729
2.2461729
2.2461729
2.2461729
2.2461731
2.2461731
2.2461731
2.2461734
2.2461731
2.2461731
2.2461734
2.2461736
2.2461736
2.2461736
2.2461736
2.2461736
2.2461736
2.2461736
2.2461741
2.2461739
2.2461741
2.2461741
2.2461741
2.2461743
2.2461741
2.2461743
2.2461743
2.2461743
2.2461746
2.2461746
2.2461746
2.2461746
2.2461748
2.2461746
2.2461748
2.2461748
2.2461751
2.2461751
2.2461751
2.2461753
2.2461753
2.2461753
2.2461753
2.2461753
2.2461753
2.2461753
2.2461755
2.2461755
2.2461755
2.2461758
2.2461758
2.2461758
2.2461758
2.2461758
2.2461758
2.246176
2.246176
2.246176
2.246176
2.2461765
2.2461762
2.2461762
2.2461765
2.2461767
2.246177
2.246177
2.2461767
2.246177
2.246177
2.2461767
2.2461767
2.246177
2.246177
2.246177
2.246177
2.246177
2.2461772
2.2461772
2.246177
2.2461772
2.2461772
2.2461772
2.2461772
2.2461772
2.2461772
2.2461774
2.2461772
2.2461774
2.2461774
2.2461774
2.2461777
2.2461777
2.2461777
2.2461777
2.2461779
2.2461777
2.2461777
2.2461779
2.2461779
2.2461779
2.2461782
2.2461779
2.2461782
2.2461782
2.2461784
2.2461784
2.2461784
2.2461786
2.2461786
2.2461786
2.2461789
2.2461789
2.2461789
2.2461789
2.2461791
2.2461791
2.2461789
2.2461789
2.2461789
2.2461789
2.2461789
2.2461789
2.2461789
2.2461791
2.2461789
2.2461791
2.2461791
2.2461791
2.2461791
2.2461791
2.2461793
2.2461793
2.2461793
2.2461793
2.2461796
2.2461796
2.2461796
2.2461796
2.2461798
2.2461798
2.2461798
2.2461798
2.2461798
2.2461798
2.2461798
2.2461801
2.2461801
2.2461801
2.2461801
2.2461803
2.2461803
2.2461805
2.2461805
2.2461803
2.2461805
2.2461805
2.2461808
2.2461808
2.246181
2.246181
2.246181
2.2461812
2.2461812
2.2461812
2.2461812
2.2461812
2.2461812
2.2461815
2.2461815
2.2461815
2.2461815
2.2461815
2.2461812
2.2461817
2.2461815
2.2461817
2.2461817
2.2461815
2.2461817
2.2461817
2.2461817
2.2461817
2.2461817
2.2461817
2.246182
2.2461822
2.246182
2.2461822
2.2461822
2.2461822
2.2461822
2.2461824
2.2461822
2.2461827
2.2461824
2.2461827
2.2461829
2.2461827
2.2461827
2.2461827
2.2461827
2.2461827
2.2461827
2.2461829
2.2461829
2.2461829
2.2461829
2.2461829
2.2461829
2.2461829
2.2461832
2.2461832
2.2461832
2.2461832
2.2461832
2.2461832
2.2461834
2.2461836
2.2461836
2.2461836
2.2461836
2.2461836
2.2461839
2.2461839
2.2461839
2.2461839
2.2461839
2.2461839
2.2461841
2.2461839
2.2461841
2.2461841
2.2461841
2.2461841
2.2461841
2.2461841
2.2461843
2.2461843
2.2461843
2.2461846
2.2461843
2.2461848
2.2461846
2.2461846
2.2461848
2.2461848
2.2461851
2.2461851
2.2461853
2.2461851
2.2461853
2.2461853
2.2461853
2.2461853
2.2461853
2.2461853
2.2461853
2.2461858
2.2461858
2.2461858
2.2461858
2.2461858
2.2461858
2.246186
2.246186
2.2461863
2.246186
2.246186
2.2461863
2.2461863
2.2461863
2.2461863
2.2461863
2.2461863
2.246186
2.2461865
2.2461863
2.2461863
2.2461863
2.2461865
2.2461865
2.2461863
2.2461865
2.2461865
2.2461865
2.2461863
2.246187
2.2461865
2.2461865
2.2461867
2.2461867
2.2461867
2.246187
2.246187
2.2461872
2.246187
2.2461872
2.246187
2.2461872
2.2461872
2.2461874
2.2461874
2.2461874
2.2461874
2.2461874
2.2461874
2.2461874
2.2461877
2.2461877
2.2461877
2.2461877
2.2461877
2.2461877
2.2461877
2.2461879
2.2461879
2.2461879
2.2461879
2.2461882
2.2461882
2.2461882
2.2461882
2.2461882
2.2461882
2.2461882
2.2461882
2.2461884
2.2461884
2.2461884
2.2461882
2.2461884
2.2461882
2.2461884
2.2461884
2.2461884
2.2461884
2.2461884
2.2461886
2.2461886
2.2461886
2.2461886
2.2461889
2.2461886
2.2461891
2.2461891
2.2461894
2.2461894
2.2461894
2.2461894
2.2461891
2.2461894
2.2461891
2.2461891
2.2461894
2.2461894
2.2461891
2.2461894
2.2461894
2.2461894
2.2461894
2.2461896
2.2461894
2.2461896
2.2461901
2.2461898
2.2461898
2.2461901
2.2461901
2.2461901
2.2461901
2.2461901
2.2461903
2.2461903
2.2461903
2.2461903
2.2461903
2.2461903
2.2461903
2.2461903
2.2461905
2.2461905
2.2461905
2.2461905
2.2461908
2.2461908
2.2461908
2.2461908
2.2461908
2.246191
2.246191
2.246191
2.246191
2.2461913
2.246191
2.2461913
2.2461915
2.2461913
2.246191
2.2461915
2.2461915
2.2461915
2.2461917
2.246192
2.2461917
2.2461917
2.2461917
2.2461915
2.2461917
2.2461917
2.2461917
2.2461917
2.2461917
2.2461917
2.246192
2.246192
2.2461922
2.246192
2.246192
2.2461922
2.2461922
2.2461922
2.2461922
2.2461922
2.2461922
2.2461922
2.2461922
2.2461922
2.2461925
2.2461925
2.2461922
2.2461925
2.2461927
2.2461925
2.2461927
2.2461927
2.2461927
2.2461927
2.2461929
2.2461927
2.2461929
2.2461927
2.2461932
2.2461927
2.2461929
2.2461929
2.2461929
2.2461929
2.2461934
2.2461932
2.2461932
2.2461929
2.2461934
2.2461934
2.2461934
2.2461934
2.2461934
2.2461936
2.2461936
2.2461934
2.2461936
2.2461936
2.2461936
2.2461936
2.2461936
2.2461939
2.2461939
2.2461939
2.2461939
2.2461939
2.2461941
2.2461939
2.2461941
2.2461939
2.2461941
2.2461939
2.2461941
2.2461941
2.2461941
2.2461941
2.2461941
2.2461941
2.2461941
2.2461944
2.2461944
2.2461944
2.2461944
2.2461944
2.2461948
2.2461948
2.2461948
2.2461948
2.2461948
2.2461948
2.2461951
2.2461951
2.2461951
2.2461951
2.2461951
2.2461951
2.2461951
2.2461951
2.2461951
2.2461951
2.2461956
2.2461953
2.2461956
2.2461956
2.2461958
2.2461958
2.2461956
2.2461956
2.2461958
2.2461958
2.246196
2.2461958
2.246196
2.2461958
2.246196
2.2461963
2.2461963
2.2461963
2.2461963
2.2461963
2.2461963
2.2461963
2.2461965
2.2461963
2.2461963
2.2461963
2.2461965
2.2461965
2.2461965
2.2461965
2.2461965
2.2461965
2.2461963
2.2461963
2.2461967
2.2461965
2.2461965
2.2461967
2.2461967
2.2461967
2.2461967
2.2461967
2.2461967
2.2461967
2.2461967
2.2461967
2.246197
2.246197
2.2461972
2.246197
2.246197
2.2461972
2.2461972
2.2461972
2.2461972
2.2461972
2.2461975
2.2461972
2.2461975
2.2461975
2.2461975
2.2461977
2.2461977
2.2461979
2.2461979
2.2461979
2.2461979
2.2461979
2.2461979
2.2461979
2.2461982
2.2461982
2.2461982
2.2461982
2.2461982
2.2461982
2.2461982
2.2461982
2.2461982
2.2461982
2.2461982
2.2461984
2.2461984
2.2461984
2.2461984
2.2461987
2.2461987
2.2461987
2.2461987
2.2461989
2.2461987
2.2461989
2.2461987
2.2461987
2.2461989
2.2461989
2.2461989
2.2461991
2.2461991
2.2461991
2.2461991
2.2461991
2.2461991
2.2461991
2.2461991
2.2461991
2.2461994
2.2461996
2.2461996
2.2461996
2.2461996
2.2461996
2.2461996
2.2461996
2.2461996
2.2461998
2.2462001
2.2462001
2.2461998
2.2461996
2.2461996
2.2462001
2.2462001
2.2461998
2.2462001
2.2462001
2.2461998
2.2461996
2.2461998
2.2462003
2.2461998
2.2462001
2.2462001
2.2462001
2.2462001
2.2462001
2.2462001
2.2462001
2.2462003
2.2462001
2.2462001
2.2462001
2.2462003
2.2462003
2.2462003
2.2462003
2.2462003
2.2462003
2.2462003
2.2462006
2.2462006
2.2462006
2.2462008
2.2462006
2.2462008
2.2462008
2.2462008
2.2462008
2.2462008
2.2462008
2.2462008
2.2462008
2.2462008
2.2462008
2.2462008
2.246201
2.246201
2.246201
2.246201
2.246201
2.246201
2.2462013
2.2462013
2.246201
2.2462013
2.2462015
2.246201
2.2462013
2.2462013
2.2462013
2.2462015
2.2462013
2.2462015
2.2462015
2.2462018
2.2462018
2.2462018
2.2462018
2.246202
2.2462018
2.2462018
2.246202
2.246202
2.246202
2.246202
2.246202
2.246202
2.246202
2.246202
2.2462022
2.2462022
2.2462022
2.2462022
2.2462022
2.2462022
2.2462022
2.2462025
2.2462025
2.2462025
2.2462025
2.2462025
2.2462025
2.2462025
2.2462027
2.2462027
2.2462027
2.2462027
2.2462027
2.2462029
2.2462029
2.2462029
2.2462029
2.2462029
2.2462029
2.2462029
2.2462029
2.2462029
2.2462029
2.2462029
2.2462032
2.2462032
2.2462029
2.2462032
2.2462032
2.2462032
2.2462034
2.2462034
2.2462034
2.2462034
2.2462034
2.2462034
2.2462034
2.2462034
2.2462034
2.2462037
2.2462037
2.2462037
2.2462037
2.2462037
2.2462041
2.2462041
2.2462044
2.2462039
2.2462044
2.2462044
2.2462044
2.2462046
2.2462046
2.2462044
2.2462046
2.2462046
2.2462046
2.2462046
2.2462046
2.2462046
2.2462046
2.2462046
2.2462046
2.2462046
2.2462049
2.2462049
2.2462049
2.2462049
2.2462051
2.2462049
2.2462049
2.2462051
2.2462051
2.2462051
2.2462051
2.2462051
2.2462051
2.2462051
2.2462051
2.2462053
2.2462053
2.2462053
2.2462056
2.2462056
2.2462056
2.2462053
2.2462053
2.2462056
2.2462056
2.2462056
2.2462056
2.2462056
2.2462056
2.2462056
2.2462056
2.2462056
2.2462058
2.2462056
2.2462058
2.2462058
2.246206
2.2462058
2.2462058
2.2462058
2.2462058
2.246206
2.2462058
2.246206
2.246206
2.246206
2.246206
2.246206
2.246206
2.246206
2.246206
2.2462063
2.2462063
2.246206
2.2462063
2.2462065
2.2462065
2.2462065
2.2462065
2.2462068
2.2462068
2.2462068
2.2462068
2.2462068
2.2462065
2.2462068
2.2462065
2.2462065
2.2462065
2.2462068
2.2462068
2.2462065
2.2462065
2.246207
2.2462068
2.2462065
2.2462065
2.2462068
2.246207
2.2462065
2.2462068
2.2462068
2.2462068
2.2462068
2.246207
2.246207
2.246207
2.246207
2.246207
2.246207
2.246207
2.246207
2.246207
2.246207
2.2462072
2.246207
2.246207
2.2462072
2.246207
2.2462072
2.2462072
2.2462072
2.2462075
2.2462075
2.2462072
2.2462075
2.2462075
2.2462075
2.2462075
2.2462075
2.2462077
2.2462077
2.2462077
2.2462077
2.246208
2.246208
2.2462077
2.246208
2.246208
2.2462082
2.246208
2.246208
2.246208
2.2462082
2.246208
2.2462082
2.2462082
2.2462082
2.2462082
2.2462084
2.2462084
2.2462082
2.2462084
2.2462087
2.2462087
2.2462087
2.2462089
2.2462087
2.2462089
2.2462089
2.2462089
2.2462089
2.2462089
2.2462091
2.2462091
2.2462091
2.2462089
2.2462091
2.2462091
2.2462091
2.2462091
2.2462091
2.2462091
2.2462091
2.2462091
2.2462094
2.2462094
2.2462094
2.2462094
2.2462094
2.2462096
2.2462096
2.2462096
2.2462096
2.2462096
2.2462096
2.2462099
2.2462096
2.2462096
2.2462096
2.2462099
2.2462099
2.2462096
2.2462099
2.2462099
2.2462101
2.2462101
2.2462101
2.2462101
2.2462101
2.2462101
2.2462101
2.2462101
2.2462101
2.2462101
2.2462101
2.2462103
2.2462103
2.2462101
2.2462101
2.2462101
2.2462101
2.2462101
2.2462103
2.2462101
2.2462101
2.2462103
2.2462103
2.2462106
2.2462103
2.2462103
2.2462106
2.2462106
2.2462106
2.2462106
2.2462106
2.2462108
2.2462108
2.2462108
2.2462108
2.2462108
2.2462108
2.2462108
2.2462111
2.2462111
2.2462111
2.2462111
2.2462111
2.2462111
2.2462113
2.2462113
2.2462113
2.2462113
2.2462113
2.2462113
2.2462113
2.2462113
2.2462113
2.2462113
2.2462113
2.2462113
2.2462113
2.2462113
2.2462113
2.2462113
2.2462111
2.2462115
2.2462113
2.2462111
2.2462115
2.2462115
2.2462115
2.2462111
2.2462115
2.2462115
2.2462113
2.2462113
2.2462113
2.2462113
2.2462115
2.2462115
2.2462113
2.2462115
2.2462115
2.2462115
2.2462115
2.2462115
2.2462115
2.2462115
2.2462118
2.2462118
2.2462118
2.2462118
2.2462118
2.2462118
2.2462118
2.246212
2.246212
2.246212
2.246212
2.246212
2.246212
2.246212
2.246212
2.246212
2.2462122
2.2462122
2.2462122
2.246212
2.2462122
2.2462122
2.2462122
2.2462125
2.2462125
2.2462125
2.2462125
2.2462127
2.2462127
2.2462127
2.2462127
2.2462127
2.2462127
2.2462127
2.2462127
2.2462127
2.2462127
2.246213
2.2462132
2.246213
2.246213
2.246213
2.2462132
2.2462132
2.2462132
2.2462132
2.2462134
2.2462132
2.2462132
2.2462132
2.2462134
2.2462134
2.2462134
2.2462134
2.2462134
2.2462137
2.2462134
2.2462137
2.2462137
2.2462134
2.2462137
2.2462134
2.2462134
2.2462139
2.2462139
2.2462134
2.2462139
2.2462137
2.2462139
2.2462137
2.2462139
2.2462137
2.2462139
2.2462139
2.2462139
2.2462137
2.2462139
2.2462139
2.2462139
2.2462139
2.2462139
2.2462139
2.2462139
2.2462139
2.2462142
2.2462139
2.2462142
2.2462142
2.2462142
2.2462142
2.2462142
2.2462142
2.2462142
2.2462144
2.2462142
2.2462146
2.2462146
2.2462146
2.2462146
2.2462146
2.2462146
2.2462149
2.2462149
2.2462149
2.2462149
2.2462149
2.2462149
2.2462149
2.2462149
2.2462149
2.2462149
2.2462149
2.2462149
2.2462149
2.2462149
2.2462151
2.2462153
2.2462149
2.2462151
2.2462151
2.2462153
2.2462151
2.2462153
2.2462153
2.2462153
2.2462151
2.2462153
2.2462153
2.2462153
2.2462153
2.2462153
2.2462153
2.2462153
2.2462153
2.2462153
2.2462156
2.2462153
2.2462153
2.2462153
2.2462156
2.2462156
2.2462156
2.2462156
2.2462156
2.2462156
2.2462158
2.2462158
2.2462158
2.2462158
2.2462158
2.2462161
2.2462158
2.2462161
2.2462158
2.2462161
2.2462158
2.2462161
2.2462161
2.2462161
2.2462161
2.2462161
2.2462161
2.2462161
2.2462161
2.2462161
2.2462163
2.2462163
2.2462163
2.2462163
2.2462163
2.2462163
2.2462163
2.2462163
2.2462163
2.2462163
2.2462165
2.2462165
2.2462165
2.2462165
2.2462165
2.2462168
2.2462168
2.2462168
2.2462168
2.2462168
2.2462168
2.2462165
2.2462165
2.2462168
2.2462168
2.246217
2.2462168
2.2462168
2.2462168
2.246217
2.246217
2.2462168
2.246217
2.2462168
2.246217
2.246217
2.246217
2.246217
2.246217
2.2462168
2.246217
2.246217
2.246217
2.246217
2.246217
2.246217
2.246217
2.246217
2.246217
2.2462173
2.246217
2.246217
2.246217
2.2462173
2.2462173
2.2462173
2.2462173
2.2462173
2.2462173
2.2462173
2.2462173
2.2462175
2.2462175
2.2462175
2.2462175
2.2462175
2.2462175
2.2462175
2.2462177
2.246218
2.2462177
2.246218
2.246218
2.2462177
2.246218
2.246218
2.246218
2.246218
2.246218
2.2462182
2.246218
2.246218
2.2462182
2.2462182
2.2462182
2.2462182
2.2462182
2.2462182
2.2462182
2.2462182
2.2462182
2.2462182
2.2462182
2.2462184
2.2462182
2.2462184
2.2462182
2.2462182
2.2462184
2.2462184
2.2462184
2.2462184
2.2462184
2.2462187
2.2462187
2.2462184
2.2462187
2.2462187
2.2462187
2.2462187
2.2462187
2.2462187
2.2462187
2.2462187
2.2462189
2.2462192
2.2462189
2.2462192
2.2462192
2.2462192
2.2462192
2.2462192
2.2462192
2.2462192
2.2462194
2.2462192
2.2462192
2.2462192
2.2462194
2.2462194
2.2462194
2.2462194
2.2462194
2.2462194
2.2462194
2.2462194
2.2462194
2.2462194
2.2462194
2.2462194
2.2462196
2.2462196
2.2462196
2.2462196
2.2462196
2.2462196
2.2462196
2.2462196
2.2462196
2.2462199
2.2462199
2.2462196
2.2462199
2.2462199
2.2462196
2.2462199
2.2462199
2.2462199
2.2462199
2.2462199
2.2462199
2.2462201
2.2462199
2.2462201
2.2462201
2.2462201
2.2462201
2.2462201
2.2462201
2.2462201
2.2462201
2.2462201
2.2462204
2.2462204
2.2462204
2.2462204
2.2462204
2.2462204
2.2462204
2.2462204
2.2462204
2.2462204
2.2462206
2.2462204
2.2462204
2.2462206
2.2462206
2.2462206
2.2462206
2.2462204
2.2462204
2.2462208
2.2462204
2.2462204
2.2462206
2.2462204
2.2462206
2.2462206
2.2462204
2.2462206
2.2462206
2.2462206
2.2462206
2.2462206
2.2462206
2.2462208
2.2462206
2.2462206
2.2462206
2.2462206
2.2462206
2.2462208
2.2462206
2.2462206
2.2462208
2.2462206
2.2462211
2.2462208
2.2462211
2.2462211
2.2462208
2.2462211
2.2462211
2.2462211
2.2462211
2.2462211
2.2462211
2.2462213
2.2462211
2.2462211
2.2462211
2.2462211
2.2462211
2.2462211
2.2462211
2.2462213
2.2462208
2.2462213
2.2462211
2.2462213
2.2462211
2.2462215
2.2462211
2.2462213
2.2462211
2.2462213
2.2462213
2.2462213
2.2462213
2.2462213
2.2462213
2.2462213
2.2462215
2.2462213
2.2462215
2.2462213
2.2462215
2.2462215
2.2462215
2.2462215
2.2462215
2.2462215
2.2462215
2.2462215
2.2462215
2.2462215
2.2462215
2.2462218
2.2462218
2.2462218
2.2462218
2.2462218
2.2462218
2.246222
2.2462218
2.246222
2.2462218
2.2462218
2.2462218
2.246222
2.246222
2.246222
2.246222
2.246222
2.246222
2.2462223
2.246222
2.246222
2.2462223
2.2462223
2.2462223
2.246222
2.246222
2.2462223
2.2462225
2.2462223
2.2462225
2.2462225
2.2462225
2.2462223
2.2462225
2.2462225
2.2462227
2.2462227
2.2462225
2.2462227
2.2462225
2.2462227
2.2462227
2.2462227
2.2462225
2.2462227
2.2462227
2.2462225
2.2462227
2.2462225
2.2462225
2.2462227
2.2462227
2.2462227
2.2462227
2.2462227
2.2462227
2.246223
2.2462227
2.246223
2.2462232
2.2462232
2.2462232
2.246223
2.246223
2.2462232
2.2462232
2.2462232
2.2462232
2.2462232
2.2462232
2.2462232
2.2462232
2.2462232
2.2462234
2.2462232
2.2462232
2.2462234
2.2462234
2.2462232
2.2462232
2.2462234
2.2462234
2.2462234
2.2462234
2.2462234
2.2462234
2.2462237
2.2462237
2.2462237
2.2462237
2.2462237
2.2462237
2.2462237
2.2462237
2.2462237
2.2462237
2.2462237
2.2462239
2.2462237
2.2462237
2.2462237
2.2462239
2.2462239
2.2462239
2.2462239
2.2462239
2.2462239
2.2462239
2.2462239
2.2462242
2.2462239
2.2462239
2.2462239
2.2462239
2.2462239
2.2462239
2.2462242
2.2462242
2.2462242
2.2462239
2.2462242
2.2462239
2.2462242
2.2462242
2.2462244
2.2462244
2.2462244
2.2462244
2.2462244
2.2462244
2.2462244
2.2462244
2.2462244
2.2462244
2.2462244
2.2462246
2.2462244
2.2462246
2.2462244
2.2462246
2.2462246
2.2462246
2.2462246
2.2462246
2.2462246
2.2462246
2.2462246
2.2462246
2.2462244
2.2462249
2.2462246
2.2462249
2.2462249
2.2462249
2.2462246
2.2462249
2.2462246
2.2462249
2.2462249
2.2462246
2.2462249
2.2462249
2.2462249
2.2462249
2.2462249
2.2462249
2.2462249
2.2462251
2.2462251
2.2462251
2.2462251
2.2462251
2.2462251
2.2462254
2.2462254
2.2462251
2.2462254
2.2462254
2.2462254
2.2462254
2.2462254
2.2462254
2.2462254
2.2462254
2.2462254
2.2462256
2.2462256
2.2462256
2.2462256
2.2462256
2.2462256
2.2462256
2.2462256
2.2462256
2.2462256
2.2462258
2.2462256
2.2462258
2.2462258
2.2462256
2.2462258
2.2462258
2.2462258
2.2462258
2.2462258
2.2462258
2.2462261
2.2462261
2.2462258
2.2462261
2.2462258
2.2462261
2.2462261
2.2462261
2.2462261
2.2462263
2.2462261
2.2462261
2.2462261
2.2462261
2.2462263
2.2462261
2.2462263
2.2462261
2.2462263
2.2462263
2.2462261
2.2462263
2.2462263
2.2462263
2.2462263
2.2462263
2.2462263
2.2462263
2.2462263
2.2462263
2.2462265
2.2462263
2.2462263
2.2462265
2.2462263
2.2462263
2.2462263
2.2462265
2.2462265
2.2462263
2.2462265
2.2462261
2.2462263
2.2462263
2.2462263
2.2462265
2.2462263
2.2462263
2.2462263
2.2462265
2.2462263
2.2462265
2.2462263
2.2462265
2.2462265
2.2462265
2.2462265
2.2462265
2.2462268
2.2462268
2.2462268
2.2462268
2.2462268
2.2462268
2.246227
2.2462268
2.2462265
2.246227
2.246227
2.246227
2.2462268
2.246227
2.246227
2.246227
2.246227
2.246227
2.246227
2.246227
2.246227
2.2462273
2.246227
2.246227
2.2462273
2.246227
2.246227
2.2462273
2.2462277
2.2462275
2.2462273
2.2462273
2.2462275
2.2462277
2.2462275
2.2462277
2.2462277
2.2462277
2.2462275
2.2462277
2.2462277
2.2462277
2.2462275
2.2462277
2.246228
2.2462277
2.246228
2.2462277
2.2462277
2.246228
2.246228
2.2462277
2.2462275
2.2462277
2.2462277
2.2462277
2.246228
2.2462277
2.2462277
2.246228
2.2462277
2.2462277
2.2462277
2.246228
2.2462277
2.2462277
2.246228
2.246228
2.246228
2.2462277
2.246228
2.2462282
2.2462282
2.246228
2.2462282
2.2462282
2.2462282
2.246228
2.2462282
2.2462282
2.2462282
2.2462282
2.246228
2.2462282
2.2462282
2.2462282
2.2462282
2.2462282
2.2462282
2.2462282
2.2462282
2.2462282
2.2462282
2.2462282
2.2462282
2.2462285
2.2462285
2.2462282
2.2462282
2.2462282
2.2462285
2.2462285
2.2462282
2.2462285
2.2462287
2.2462287
2.2462285
2.2462282
2.2462282
2.2462285
2.2462285
2.2462287
2.2462287
2.2462285
2.2462285
2.2462285
2.2462285
2.2462285
2.2462287
2.2462285
2.2462287
2.2462289
2.2462287
2.2462287
2.2462287
2.2462287
2.2462287
2.2462287
2.2462287
2.2462289
2.2462287
2.2462287
2.2462287
2.2462287
2.2462287
2.2462289
2.2462289
2.2462289
2.2462289
2.2462289
2.2462289
2.2462289
2.2462289
2.2462289
2.2462289
2.2462289
2.2462289
2.2462289
2.2462289
2.2462289
2.2462289
2.2462289
2.2462289
2.2462289
2.2462289
2.2462289
2.2462292
2.2462289
2.2462292
2.2462292
2.2462292
2.2462292
2.2462292
2.2462292
2.2462292
2.2462292
2.2462292
2.2462292
2.2462292
2.2462292
2.2462292
2.2462292
2.2462292
2.2462292
2.2462292
2.2462292
2.2462294
2.2462292
2.2462296
2.2462294
2.2462296
2.2462296
2.2462296
2.2462299
2.2462299
2.2462296
2.2462296
2.2462296
2.2462299
2.2462296
2.2462299
2.2462296
2.2462299
2.2462299
2.2462299
2.2462296
2.2462299
2.2462299
2.2462299
2.2462299
2.2462299
2.2462299
2.2462299
2.2462299
2.2462299
2.2462301
2.2462301
2.2462301
2.2462299
2.2462301
2.2462304
2.2462301
2.2462301
2.2462301
2.2462304
2.2462304
2.2462301
2.2462299
2.2462301
2.2462304
2.2462304
2.2462304
2.2462304
2.2462304
2.2462304
2.2462304
2.2462304
2.2462304
2.2462304
2.2462304
2.2462304
2.2462304
2.2462304
2.2462304
2.2462306
2.2462304
2.2462304
2.2462306
2.2462304
2.2462306
2.2462306
2.2462304
2.2462304
2.2462306
2.2462306
2.2462306
2.2462304
2.2462306
2.2462306
2.2462306
2.2462306
2.2462306
2.2462308
2.2462306
2.2462308
2.2462308
2.2462306
2.2462306
2.2462308
2.2462306
2.2462308
2.2462308
2.2462308
2.2462308
2.2462308
2.2462308
2.2462304
2.2462311
2.2462311
2.2462308
2.2462308
2.2462308
2.2462308
2.2462308
2.2462306
2.2462308
2.2462308
2.2462308
2.2462308
2.2462311
2.2462311
2.2462308
2.2462306
2.2462308
2.2462308
2.2462308
2.2462308
2.2462308
2.2462308
2.2462311
2.2462308
2.2462308
2.2462311
2.2462311
2.2462308
2.2462311
2.2462308
2.2462311
2.2462311
2.2462311
2.2462311
2.2462311
2.2462308
2.2462311
2.2462311
2.2462311
2.2462311
2.2462311
2.2462308
2.2462313
2.2462311
2.2462308
2.2462308
2.2462313
2.2462308
2.2462311
2.2462311
2.2462311
2.2462311
2.2462311
2.2462313
2.2462313
2.2462311
2.2462311
2.2462313
2.2462311
2.2462313
2.2462316
2.2462318
2.2462318
2.2462316
2.2462318
2.2462318
2.2462318
2.2462316
2.2462318
2.2462318
2.2462318
2.2462318
2.2462318
2.2462318
2.2462318
2.2462318
2.2462318
2.246232
2.246232
2.2462318
2.246232
2.246232
2.246232
2.246232
2.246232
2.246232
2.246232
2.246232
2.246232
2.246232
2.246232
2.246232
2.246232
2.246232
2.2462323
2.246232
2.246232
2.2462323
2.246232
2.246232
2.246232
2.2462323
2.2462323
2.2462323
2.2462323
2.2462323
2.2462323
2.2462323
2.2462323
2.2462323
2.2462323
2.2462325
2.2462325
2.2462323
2.2462323
2.2462323
2.2462325
2.2462325
2.2462323
2.2462325
2.2462325
2.2462325
2.2462325
2.2462325
2.2462325
2.2462325
2.2462325
2.2462325
2.2462325
2.2462327
2.2462325
2.2462325
2.2462325
2.2462327
2.2462325
2.2462325
2.2462327
2.2462325
2.2462327
2.2462327
2.2462327
2.2462327
2.2462327
2.2462327
2.2462327
2.2462327
2.2462327
2.246233
2.2462327
2.246233
2.2462327
2.2462327
2.2462327
2.2462327
2.246233
2.246233
2.2462327
2.246233
2.246233
2.246233
2.246233
2.2462327
2.246233
2.2462332
2.2462332
2.2462332
2.2462332
2.2462332
2.246233
2.2462332
2.2462332
2.2462332
2.2462332
2.2462332
2.2462332
2.246233
2.2462332
2.2462332
2.2462332
2.2462332
2.2462332
2.2462332
2.2462332
2.2462332
2.2462332
2.2462332
2.2462332
2.2462332
2.2462332
2.2462332
2.2462332
2.2462332
2.2462332
2.2462332
2.2462335
2.2462332
2.2462332
2.2462332
2.2462332
2.2462332
2.2462332
2.2462332
2.2462332
2.2462335
2.2462332
2.2462332
2.2462332
2.2462332
2.2462335
2.2462335
2.2462335
2.2462337
2.2462337
2.2462337
2.2462337
2.2462335
2.2462337
2.2462337
2.2462337
2.2462337
2.2462339
2.2462339
2.2462337
2.2462339
2.2462337
2.2462337
2.2462337
2.2462337
2.2462342
2.2462339
2.2462339
2.2462337
2.2462339
2.2462342
2.2462337
2.2462339
2.2462339
2.2462342
2.2462339
2.2462342
2.2462342
2.2462342
2.2462342
2.2462342
2.2462342
2.2462342
2.2462344
2.2462344
2.2462342
2.2462342
2.2462344
2.2462344
2.2462344
2.2462344
2.2462344
2.2462342
2.2462344
2.2462344
2.2462344
2.2462344
2.2462344
2.2462344
2.2462344
2.2462344
2.2462344
2.2462344
2.2462344
2.2462342
2.2462342
2.2462347
2.2462342
2.2462344
2.2462342
2.2462342
2.2462344
2.2462344
2.2462347
2.2462344
2.2462344
2.2462347
2.2462344
2.2462344
2.2462344
2.2462344
2.2462344
2.2462347
2.2462342
2.2462347
2.2462344
2.2462344
2.2462344
2.2462347
2.2462347
2.2462342
2.2462344
2.2462344
2.2462344
2.2462344
2.2462344
2.2462344
2.2462344
2.2462344
2.2462344
2.2462344
2.2462344
2.2462344
2.2462344
2.2462344
2.2462344
2.2462344
2.2462347
2.2462344
2.2462347
2.2462344
2.2462344
2.2462344
2.2462347
2.2462347
2.2462347
2.2462347
2.2462347
2.2462347
2.2462347
2.2462347
2.2462347
2.2462349
2.2462347
2.2462347
2.2462349
2.2462349
2.2462347
2.2462347
2.2462347
2.2462349
2.2462347
2.2462347
2.2462347
2.2462347
2.2462349
2.2462349
2.2462349
2.2462347
2.2462347
2.2462349
2.2462349
2.2462349
2.2462349
2.2462349
2.2462349
2.2462349
2.2462349
2.2462349
2.2462349
2.2462349
2.2462349
2.2462349
2.2462351
2.2462351
2.2462349
2.2462349
2.2462349
2.2462349
2.2462351
2.2462351
2.2462351
2.2462351
2.2462351
2.2462351
2.2462351
2.2462351
2.2462351
2.2462351
2.2462351
2.2462351
2.2462351
2.2462351
2.2462351
2.2462351
2.2462351
2.2462351
2.2462351
2.2462351
2.2462351
2.2462351
2.2462351
2.2462351
2.2462351
2.2462351
2.2462351
2.2462351
2.2462351
2.2462351
2.2462351
2.2462351
2.2462354
2.2462354
2.2462356
2.2462356
2.2462356
2.2462354
2.2462354
2.2462354
2.2462354
2.2462354
2.2462356
2.2462356
2.2462356
2.2462356
2.2462356
2.2462356
2.2462356
2.2462356
2.2462356
2.2462356
2.2462358
2.2462356
2.2462356
2.2462356
2.2462356
2.2462356
2.2462361
2.2462358
2.2462356
2.2462361
2.2462361
2.2462356
2.2462361
2.2462361
2.2462361
2.2462361
2.2462361
2.2462358
2.2462361
2.2462363
2.2462361
2.2462361
2.2462361
2.2462361
2.2462361
2.2462361
2.2462361
2.2462361
2.2462361
2.2462361
2.2462363
2.2462363
2.2462363
2.2462366
2.2462363
2.2462363
2.2462363
2.2462363
2.2462363
2.2462363
2.2462366
2.2462363
2.2462366
2.2462361
2.2462366
2.2462366
2.2462363
2.2462363
2.2462363
2.2462366
2.2462366
2.2462363
2.2462366
2.2462366
2.2462366
2.2462366
2.2462361
2.2462368
2.2462363
2.2462366
2.2462366
2.2462366
2.2462366
2.2462366
2.2462366
2.2462368
2.2462366
2.2462366
2.2462366
2.2462366
2.2462366
2.2462366
2.2462366
2.2462366
2.2462368
2.2462366
2.2462366
2.2462366
2.2462366
2.2462368
2.2462366
2.2462366
2.2462368
2.2462368
2.2462366
2.2462368
2.2462366
2.2462368
2.2462368
2.2462368
2.2462368
2.2462368
2.2462368
2.2462368
2.2462368
2.246237
2.2462368
2.2462368
2.2462368
2.2462368
2.2462368
2.2462368
2.246237
2.2462368
2.2462368
2.2462368
2.246237
2.2462368
2.246237
2.246237
2.246237
2.246237
2.2462368
2.246237
2.246237
2.246237
2.246237
2.246237
2.246237
2.246237
2.246237
2.2462373
2.246237
2.246237
2.246237
2.246237
2.246237
2.246237
2.246237
2.2462373
2.2462373
2.2462373
2.246237
2.2462373
2.2462373
2.2462373
2.2462373
2.2462373
2.2462373
2.2462373
2.2462373
2.246237
2.2462373
2.2462373
2.2462373
2.2462373
2.2462373
2.2462373
2.2462373
2.2462373
2.2462373
2.2462373
2.2462373
2.2462373
2.2462373
2.2462373
2.2462373
2.2462373
2.2462373
2.2462373
2.2462373
2.2462373
2.2462373
2.2462373
2.2462375
2.2462373
2.2462375
2.2462375
2.2462375
2.2462373
2.2462378
2.2462375
2.2462375
2.2462375
2.2462375
2.2462375
2.2462375
2.2462375
2.2462373
2.2462375
2.2462375
2.2462378
2.2462375
2.2462375
2.2462375
2.2462375
2.2462375
2.2462378
2.2462378
2.2462375
2.2462378
2.2462375
2.2462378
2.2462378
2.2462378
2.2462378
2.2462375
2.2462378
2.2462378
2.246238
2.2462378
2.2462378
2.2462378
2.246238
2.2462378
2.2462378
2.2462378
2.246238
2.246238
2.246238
2.2462378
2.246238
2.246238
2.246238
2.246238
2.246238
2.246238
2.2462382
2.2462382
2.246238
2.2462382
2.2462382
2.2462382
2.2462382
2.2462382
2.246238
2.2462382
2.246238
2.246238
2.246238
2.246238
2.246238
2.2462382
2.2462382
2.2462382
2.2462382
2.246238
2.2462385
2.2462385
2.2462385
2.2462385
2.2462385
2.2462385
2.2462385
2.2462385
2.2462385
2.2462385
2.2462385
2.2462385
2.2462385
2.2462385
2.2462385
2.2462385
2.2462385
2.2462387
2.2462385
2.2462385
2.2462385
2.2462385
2.2462387
2.2462385
2.2462385
2.2462387
2.2462385
2.2462385
2.2462385
2.2462385
2.2462385
2.2462385
2.2462387
2.2462385
2.2462387
2.2462387
2.2462387
2.2462385
2.2462389
2.2462387
2.2462387
2.2462387
2.2462387
2.2462389
2.2462387
2.2462387
2.2462387
2.2462387
2.2462387
2.2462389
2.2462389
2.2462389
2.2462387
2.2462389
2.2462389
2.2462389
2.2462389
2.2462387
2.2462389
2.2462389
2.2462389
2.2462389
2.2462389
2.2462389
2.2462389
2.2462389
2.2462389
2.2462389
2.2462389
2.2462389
2.2462389
2.2462389
2.2462389
2.2462389
2.2462389
2.2462392
2.2462392
2.2462392
2.2462392
2.2462392
2.2462389
2.2462392
2.2462392
2.2462392
2.2462392
2.2462392
2.2462392
2.2462392
2.2462392
2.2462392
2.2462392
2.2462392
2.2462392
2.2462392
2.2462392
2.2462392
2.2462392
2.2462392
2.2462392
2.2462392
2.2462392
2.2462392
2.2462392
2.2462392
2.2462392
2.2462392
2.2462392
2.2462394
2.2462392
2.2462392
2.2462394
2.2462394
2.2462392
2.2462392
2.2462394
2.2462394
2.2462392
2.2462394
2.2462392
2.2462392
2.2462392
2.2462392
2.2462394
2.2462394
2.2462392
2.2462392
2.2462392
2.2462394
2.2462394
2.2462394
2.2462394
2.2462394
2.2462394
2.2462394
2.2462394
2.2462397
2.2462397
2.2462394
2.2462394
2.2462397
2.2462397
2.2462397
2.2462397
2.2462397
2.2462397
2.2462394
2.2462397
2.2462397
2.2462394
2.2462397
2.2462397
2.2462397
2.2462397
2.2462397
2.2462397
2.2462397
2.2462397
2.2462397
2.2462397
2.2462397
2.2462397
2.2462397
2.2462397
2.2462397
2.2462397
2.2462397
2.2462397
2.2462397
2.2462397
2.2462397
2.2462397
2.2462397
2.2462397
2.2462399
2.2462397
2.2462397
2.2462397
2.2462397
2.2462399
2.2462399
2.2462399
2.2462399
2.2462399
2.2462399
2.2462399
2.2462399
2.2462399
2.2462399
2.2462399
2.2462399
2.2462399
2.2462399
2.2462401
2.2462401
2.2462399
2.2462401
2.2462401
2.2462401
2.2462399
2.2462399
2.2462399
2.2462401
2.2462401
2.2462399
2.2462399
2.2462401
2.2462399
2.2462399
2.2462401
2.2462399
2.2462399
2.2462399
2.2462399
2.2462401
2.2462404
2.2462399
2.2462401
2.2462401
2.2462399
2.2462399
2.2462401
2.2462401
2.2462401
2.2462401
2.2462399
2.2462399
2.2462401
2.2462401
2.2462401
2.2462401
2.2462401
2.2462401
2.2462401
2.2462406
2.2462401
2.2462404
2.2462401
2.2462401
2.2462404
2.2462401
2.2462404
2.2462401
2.2462401
2.2462404
2.2462401
2.2462404
2.2462401
2.2462404
2.2462401
2.2462404
2.2462404
2.2462404
2.2462401
2.2462404
2.2462404
2.2462401
2.2462404
2.2462404
2.2462401
2.2462404
2.2462406
2.2462404
2.2462401
2.2462404
2.2462406
2.2462404
2.2462406
2.2462404
2.2462404
2.2462406
2.2462404
2.2462404
2.2462404
2.2462404
2.2462404
2.2462406
2.2462406
2.2462404
2.2462404
2.2462406
2.2462406
2.2462406
2.2462404
2.2462406
2.2462406
2.2462406
2.2462409
2.2462406
2.2462406
2.2462409
2.2462406
2.2462406
2.2462409
2.2462406
2.2462406
2.2462406
2.2462409
2.2462409
2.2462406
2.2462406
2.2462409
2.2462406
2.2462409
2.2462406
2.2462409
2.2462406
2.2462409
2.2462409
2.2462406
2.2462409
2.2462409
2.2462409
2.2462409
2.2462411
2.2462409
2.2462409
2.2462411
2.2462411
2.2462409
2.2462411
2.2462411
2.2462409
2.2462409
2.2462409
2.2462411
2.2462411
2.2462411
2.2462411
2.2462409
2.2462409
2.2462411
2.2462413
2.2462411
2.2462411
2.2462411
2.2462411
2.2462411
2.2462411
2.2462413
2.2462416
2.2462413
2.2462411
2.2462413
2.2462416
2.2462413
2.2462416
2.2462413
2.2462413
2.2462413
2.2462413
2.2462416
2.2462413
2.2462413
2.2462413
2.2462416
2.2462416
2.2462416
2.2462416
2.2462416
2.2462416
2.2462416
2.2462416
2.2462416
2.2462416
2.2462416
2.2462416
2.2462416
2.2462416
2.2462416
2.2462416
2.2462416
2.2462416
2.2462416
2.2462416
2.2462416
2.2462416
2.2462416
2.2462416
2.2462416
2.2462416
2.2462416
2.2462416
2.2462416
2.2462416
2.2462413
2.2462413
2.2462416
2.2462416
2.2462413
2.2462413
2.2462413
2.2462418
2.2462416
2.2462416
2.2462413
2.2462413
2.2462416
2.2462418
2.2462416
2.2462411
2.2462413
2.2462416
2.2462416
2.2462416
2.2462411
2.2462416
2.2462418
2.2462413
2.2462413
2.2462413
2.2462411
2.2462411
2.2462413
2.2462413
2.2462413
2.2462416
2.2462413
2.2462409
2.2462413
2.2462411
2.2462413
2.2462411
2.2462411
2.2462413
2.2462411
2.2462411
2.2462411
2.2462411
2.2462413
2.2462411
2.2462411
2.2462411
2.2462411
2.2462411
2.2462413
2.2462413
2.2462411
2.2462413
2.2462413
2.2462411
2.2462413
2.2462413
2.2462411
2.2462413
2.2462413
2.2462413
2.2462413
2.2462411
2.2462413
2.2462413
2.2462413
2.2462413
2.2462413
2.2462413
2.2462413
2.2462413
2.2462413
2.2462413
2.2462416
2.2462413
2.2462413
2.2462416
2.2462413
2.2462416
2.2462416
2.2462416
2.2462413
2.2462416
2.2462413
2.2462413
2.2462416
2.2462416
2.2462416
2.2462416
2.2462416
2.2462413
2.2462413
2.2462416
2.2462416
2.2462416
2.2462416
2.2462416
2.2462416
2.2462416
2.2462416
2.2462416
2.2462416
2.2462416
2.2462416
2.2462416
2.2462416
2.2462416
2.2462416
2.2462416
2.2462416
2.2462416
2.2462416
2.2462416
2.2462416
2.2462416
2.2462416
2.2462416
2.2462416
2.2462418
2.2462416
2.2462416
2.2462416
2.2462418
2.2462416
2.2462416
2.2462416
2.2462418
2.2462416
2.2462418
2.2462418
2.2462418
2.2462418
2.2462416
2.2462418
2.2462418
2.2462418
2.2462418
2.2462418
2.2462418
2.2462418
2.2462418
2.2462418
2.2462418
2.246242
2.2462418
2.246242
2.246242
2.2462418
2.246242
2.246242
2.2462418
2.2462418
2.2462418
2.2462418
2.246242
2.246242
2.246242
2.246242
2.246242
2.2462423
2.246242
2.2462423
2.246242
2.2462423
2.246242
2.246242
2.246242
2.246242
2.2462423
2.2462423
2.2462423
2.246242
2.2462423
2.2462423
2.2462423
2.246242
2.2462423
2.246242
2.246242
2.2462423
2.2462425
2.2462423
2.2462423
2.2462423
2.2462423
2.2462423
2.2462423
2.2462423
2.2462423
2.2462425
2.2462425
2.246242
2.246242
2.2462423
2.2462423
2.2462423
2.2462425
2.2462425
2.2462423
2.2462425
2.2462423
2.2462425
2.2462423
2.2462425
2.2462428
2.2462425
2.2462425
2.2462428
2.2462425
2.2462425
2.2462425
2.2462425
2.2462425
2.2462425
2.2462425
2.2462425
2.2462425
2.2462425
2.2462428
2.2462425
2.2462425
2.2462425
2.2462425
2.2462425
2.2462425
2.2462428
2.2462428
2.2462428
2.2462428
2.2462428
2.2462428
2.2462425
2.2462428
2.2462428
2.2462428
2.2462428
2.2462428
2.2462428
2.2462428
2.2462428
2.2462428
2.2462428
2.2462428
2.2462428
2.2462428
2.2462428
2.2462428
2.2462428
2.2462428
2.2462428
2.2462428
2.2462428
2.2462428
2.2462428
2.2462428
2.246243
2.2462428
2.2462428
2.2462428
2.246243
2.246243
2.246243
2.246243
2.2462428
2.2462428
2.246243
2.2462428
2.246243
2.246243
2.246243
2.246243
2.2462428
2.2462428
2.246243
2.246243
2.2462428
2.246243
2.246243
2.246243
2.246243
2.2462428
2.246243
2.246243
2.246243
2.246243
2.246243
2.246243
2.246243
2.246243
2.246243
2.246243
2.246243
2.246243
2.246243
2.246243
2.246243
2.246243
2.246243
2.246243
2.2462428
2.246243
2.246243
2.246243
2.246243
2.246243
2.246243
2.246243
2.246243
2.246243
2.246243
2.246243
2.246243
2.246243
2.246243
2.246243
2.246243
2.246243
2.246243
2.246243
2.246243
2.2462432
2.2462432
2.246243
2.246243
2.246243
2.246243
2.246243
2.2462432
2.246243
2.246243
2.246243
2.2462432
2.2462432
2.2462432
2.2462432
2.2462432
2.2462432
2.2462432
2.2462432
2.2462432
2.2462432
2.2462432
2.2462432
2.2462432
2.2462435
2.2462432
2.2462432
2.2462432
2.2462432
2.2462432
2.2462432
2.2462432
2.2462432
2.2462432
2.2462432
2.2462432
2.2462432
2.2462432
2.2462432
2.2462432
2.2462432
2.2462432
2.2462432
2.2462435
2.2462435
2.2462432
2.2462432
2.2462435
2.2462435
2.2462432
2.2462435
2.2462435
2.2462432
2.2462435
2.2462435
2.2462432
2.2462432
2.2462432
2.2462435
2.2462435
2.2462432
2.2462435
2.2462435
2.2462435
2.2462435
2.2462435
2.2462435
2.2462435
2.2462435
2.2462435
2.2462435
2.2462435
2.2462437
2.2462435
2.2462432
2.2462435
2.2462437
2.2462437
2.2462435
2.2462435
2.2462437
2.2462435
2.2462435
2.2462435
2.2462437
2.2462435
2.2462435
2.2462435
2.2462437
2.2462437
2.2462435
2.2462437
2.2462435
2.2462437
2.2462437
2.2462437
2.2462435
2.2462437
2.2462437
2.2462437
2.2462437
2.2462437
2.2462437
2.2462437
2.2462437
2.2462437
2.2462437
2.2462435
2.2462437
2.2462437
2.246244
2.2462437
2.2462437
2.2462437
2.2462437
2.2462437
2.2462437
2.2462437
2.246244
2.246244
2.246244
2.246244
2.2462437
2.246244
2.246244
2.246244
2.246244
2.246244
2.246244
2.246244
2.246244
2.246244
2.246244
2.246244
2.246244
2.2462437
2.246244
2.246244
2.246244
2.2462437
2.246244
2.246244
2.2462442
2.2462442
2.246244
2.2462442
2.2462442
2.246244
2.246244
2.246244
2.246244
2.2462442
2.2462442
2.246244
2.246244
2.2462442
2.246244
2.2462442
2.246244
2.246244
2.246244
2.246244
2.2462442
2.2462442
2.2462442
2.2462442
2.2462442
2.2462442
2.2462442
2.2462442
2.2462442
2.2462442
2.2462442
2.2462442
2.2462442
2.2462442
2.2462442
2.2462442
2.2462442
2.2462442
2.246244
2.2462442
2.2462442
2.2462442
2.2462442
2.2462442
2.2462442
2.2462442
2.2462442
2.2462442
2.2462442
2.2462442
2.2462442
2.2462442
2.2462442
2.2462442
2.2462442
2.2462442
2.2462442
2.2462442
2.2462442
2.2462442
2.2462442
2.2462442
2.2462442
2.2462442
2.2462442
2.2462442
2.2462442
2.2462442
2.2462442
2.2462442
2.2462442
2.2462444
2.2462442
2.2462442
2.2462444
2.2462442
2.2462442
2.2462444
2.2462442
2.2462444
2.2462442
2.2462444
2.2462442
2.2462447
2.2462444
2.2462442
2.2462442
2.2462447
2.2462442
2.2462442
2.2462442
2.2462442
2.2462444
2.2462444
2.2462447
2.2462447
2.2462444
2.2462444
2.2462444
2.2462447
2.2462447
2.2462444
2.2462447
2.2462447
2.2462447
2.2462447
2.2462444
2.2462444
2.2462447
2.2462447
2.2462447
2.2462447
2.2462447
2.2462444
2.2462447
2.2462447
2.2462447
2.2462447
2.2462447
2.2462447
2.2462447
2.2462447
2.2462447
2.2462447
2.2462447
2.2462447
2.2462449
2.2462447
2.2462449
2.2462447
2.2462447
2.2462447
2.2462449
2.2462447
2.2462449
2.2462449
2.2462449
2.2462449
2.2462449
2.2462449
2.2462447
2.2462447
2.2462447
2.2462449
2.2462449
2.2462449
2.2462447
2.2462447
2.2462447
2.2462449
2.2462449
2.2462449
2.2462449
2.2462449
2.2462449
2.2462449
2.2462449
2.2462449
2.2462449
2.2462451
2.2462451
2.2462449
2.2462451
2.2462449
2.2462449
2.2462451
2.2462451
2.2462449
2.2462449
2.2462451
2.2462449
2.2462449
2.2462449
2.2462451
2.2462449
2.2462449
2.2462451
2.2462451
2.2462451
2.2462451
2.2462451
2.2462451
2.2462449
2.2462451
2.2462451
2.2462451
2.2462451
2.2462451
2.2462451
2.2462451
2.2462449
2.2462451
2.2462451
2.2462451
2.2462451
2.2462451
2.2462451
2.2462451
2.2462451
2.2462451
2.2462451
2.2462451
2.2462451
2.2462454
2.2462451
2.2462454
2.2462451
2.2462454
2.2462451
2.2462451
2.2462451
2.2462451
2.2462451
2.2462454
2.2462454
2.2462454
2.2462451
2.2462451
2.2462454
2.2462454
2.2462451
2.2462451
2.2462454
2.2462454
2.2462451
2.2462451
2.2462454
2.2462454
2.2462454
2.2462454
2.2462454
2.2462454
2.2462454
2.2462454
2.2462454
2.2462454
2.2462454
2.2462454
2.2462454
2.2462454
2.2462454
2.2462454
2.2462454
2.2462454
2.2462454
2.2462454
2.2462454
2.2462454
2.2462454
2.2462454
2.2462454
2.2462454
2.2462454
2.2462454
2.2462451
2.2462454
2.2462454
2.2462454
2.2462454
2.2462454
2.2462454
2.2462454
2.2462456
2.2462454
2.2462454
2.2462454
2.2462454
2.2462454
2.2462454
2.2462454
2.2462454
2.2462454
2.2462454
2.2462454
2.2462454
2.2462454
2.2462454
2.2462454
2.2462454
2.2462454
2.2462454
2.2462454
2.2462459
2.2462454
2.2462456
2.2462454
2.2462451
2.2462454
2.2462454
2.2462454
2.2462454
2.2462456
2.2462454
2.2462451
2.2462459
2.2462456
2.2462456
2.2462456
2.2462456
2.2462454
2.2462456
2.2462456
2.2462456
2.2462456
2.2462456
2.2462459
2.2462456
2.2462456
2.2462454
2.2462459
2.2462454
2.2462456
2.2462459
2.2462454
2.2462459
2.2462456
2.2462456
2.2462456
2.2462459
2.2462456
2.2462459
2.2462456
2.2462456
2.2462456
2.2462461
2.2462459
2.2462456
2.2462461
2.2462459
2.2462456
2.2462456
2.2462461
2.2462459
2.2462456
2.2462461
2.2462459
2.2462456
2.2462456
2.2462456
2.2462459
2.2462459
2.2462459
2.2462459
2.2462459
2.2462461
2.2462459
2.2462459
2.2462459
2.2462459
2.2462459
2.2462459
2.2462459
2.2462459
2.2462459
2.2462459
2.2462459
2.2462459
2.2462459
2.2462459
2.2462459
2.2462459
2.2462459
2.2462459
2.2462459
2.2462459
2.2462459
2.2462459
2.2462459
2.2462459
2.2462459
2.2462459
2.2462459
2.2462459
2.2462459
2.2462459
2.2462459
2.2462459
2.2462459
2.2462459
2.2462459
2.2462459
2.2462459
2.2462459
2.2462459
2.2462459
2.2462459
2.2462459
2.2462459
2.2462459
2.2462459
2.2462459
2.2462461
2.2462459
2.2462459
2.2462459
2.2462459
2.2462459
2.2462459
2.2462459
2.2462459
2.2462459
2.2462459
2.2462459
2.2462459
2.2462459
2.2462459
2.2462461
2.2462459
2.2462461
2.2462459
2.2462461
2.2462461
2.2462461
2.2462459
2.2462461
2.2462461
2.2462461
2.2462459
2.2462461
2.2462459
2.2462461
2.2462461
2.2462461
2.2462461
2.2462459
2.2462461
2.2462461
2.2462459
2.2462461
2.2462461
2.2462461
2.2462459
2.2462461
2.2462459
2.2462461
2.2462461
2.2462461
2.2462461
2.2462461
2.2462461
2.2462461
2.2462461
2.2462461
2.2462461
2.2462461
2.2462461
2.2462461
2.2462461
2.2462461
2.2462461
2.2462461
2.2462461
2.2462461
2.2462461
2.2462461
2.2462461
2.2462461
2.2462463
2.2462461
2.2462461
2.2462461
2.2462461
2.2462461
2.2462463
2.2462461
2.2462463
2.2462461
2.2462463
2.2462461
2.2462461
2.2462461
2.2462463
2.2462461
2.2462461
2.2462463
2.2462461
2.2462461
2.2462461
2.2462463
2.2462463
2.2462463
2.2462461
2.2462461
2.2462461
2.2462463
2.2462461
2.2462463
2.2462463
2.2462463
2.2462463
2.2462461
2.2462463
2.2462463
2.2462463
2.2462463
2.2462463
2.2462463
2.2462463
2.2462463
2.2462466
2.2462463
2.2462466
2.2462463
2.2462463
2.2462461
2.2462463
2.2462463
2.2462463
2.2462463
2.2462463
2.2462463
2.2462463
2.2462463
2.2462466
2.2462463
2.2462463
2.2462463
2.2462466
2.2462463
2.2462463
2.2462463
2.2462463
2.2462466
2.2462466
2.2462463
2.2462463
2.2462466
2.2462463
2.2462463
2.2462466
2.2462463
2.2462466
2.2462466
2.2462466
2.2462463
2.2462463
2.2462463
2.2462466
2.2462463
2.2462466
2.2462466
2.2462463
2.2462461
2.2462466
2.2462463
2.2462463
2.2462466
2.2462463
2.2462463
2.2462466
2.2462461
2.2462463
2.2462466
2.2462466
2.2462463
2.2462463
2.2462463
2.2462461
2.2462461
2.2462463
2.2462463
2.2462463
2.2462463
2.2462463
2.2462466
2.2462466
2.2462463
2.2462463
2.2462463
2.2462466
2.2462463
2.2462466
2.2462463
2.2462463
2.2462463
2.2462463
2.2462466
2.2462466
2.2462463
2.2462463
2.2462463
2.2462463
2.2462463
2.2462468
2.2462463
2.2462463
2.2462463
2.2462463
2.2462463
2.2462463
2.2462463
2.2462463
2.2462463
2.2462463
2.2462463
2.2462463
2.2462466
2.2462463
2.2462466
2.2462468
2.2462463
2.2462463
2.2462463
2.2462463
2.2462463
2.2462463
2.2462466
2.2462466
2.2462466
2.2462466
2.2462463
2.2462463
2.2462468
2.2462466
2.2462468
2.2462468
2.2462466
2.2462463
2.2462468
2.2462468
2.2462466
2.2462468
2.2462468
2.2462468
2.2462468
2.2462468
2.2462466
2.2462468
2.2462468
2.2462466
2.2462466
2.2462468
2.2462468
2.2462468
2.2462466
2.2462468
2.2462468
2.2462466
2.2462466
2.2462468
2.2462468
2.2462468
2.2462468
2.2462468
2.2462468
2.2462468
2.2462468
2.2462471
2.2462468
2.2462468
2.2462468
2.2462471
2.2462468
2.2462468
2.2462468
2.2462466
2.2462468
2.2462468
2.2462468
2.2462468
2.2462468
2.2462468
2.2462471
2.2462468
2.2462471
2.2462468
2.2462468
2.2462468
2.2462471
2.2462468
2.2462471
2.2462471
2.2462471
2.2462471
2.2462471
2.2462471
2.2462471
2.2462471
2.2462471
2.2462471
2.2462471
2.2462468
2.2462468
2.2462471
2.2462471
2.2462471
2.2462471
2.2462471
2.2462471
2.2462468
2.2462471
2.2462471
2.2462473
2.2462471
2.2462473
2.2462471
2.2462471
2.2462471
2.2462471
2.2462471
2.2462473
2.2462471
2.2462471
2.2462471
2.2462471
2.2462471
2.2462471
2.2462473
2.2462471
2.2462471
2.2462471
2.2462473
2.2462471
2.2462471
2.2462471
2.2462471
2.2462471
2.2462471
2.2462471
2.2462473
2.2462471
2.2462471
2.2462473
2.2462471
2.2462471
2.2462471
2.2462473
2.2462471
2.2462473
2.2462471
2.2462473
2.2462471
2.2462473
2.2462471
2.2462473
2.2462471
2.2462471
2.2462471
2.2462471
2.2462473
2.2462471
2.2462471
2.2462471
2.2462473
2.2462471
2.2462473
2.2462473
2.2462473
2.2462473
2.2462471
2.2462473
2.2462471
2.2462473
2.2462473
2.2462471
2.2462473
2.2462473
2.2462471
2.2462473
2.2462473
2.2462471
2.2462473
2.2462473
2.2462473
2.2462473
2.2462473
2.2462471
2.2462473
2.2462473
2.2462473
2.2462473
2.2462473
2.2462473
2.2462473
2.2462473
2.2462471
2.2462473
2.2462473
2.2462473
2.2462473
2.2462473
2.2462473
2.2462473
2.2462473
2.2462473
2.2462471
2.2462473
2.2462473
2.2462473
2.2462473
2.2462473
2.2462473
2.2462473
2.2462473
2.2462473
2.2462473
2.2462473
2.2462473
2.2462473
2.2462473
2.2462473
2.2462473
2.2462473
2.2462473
2.2462475
2.2462473
2.2462473
2.2462473
2.2462473
2.2462473
2.2462473
2.2462473
2.2462473
2.2462473
2.2462473
2.2462473
2.2462473
2.2462473
2.2462473
2.2462473
2.2462473
2.2462473
2.2462473
2.2462473
2.2462475
2.2462473
2.2462473
2.2462473
2.2462473
2.2462473
2.2462473
2.2462473
2.2462473
2.2462473
2.2462475
2.2462473
2.2462473
2.2462473
2.2462475
2.2462475
2.2462473
2.2462473
2.2462475
2.2462475
2.2462475
2.2462475
2.2462475
2.2462475
2.2462473
2.2462475
2.2462475
2.2462475
2.2462475
2.2462475
2.2462475
2.2462473
2.2462475
2.2462475
2.2462475
2.2462473
2.2462475
2.2462473
2.2462473
2.2462475
2.2462475
2.2462473
2.2462475
2.2462475
2.2462475
2.2462475
2.2462475
2.2462475
2.2462475
2.2462475
2.2462475
2.2462478
2.2462475
2.2462475
2.2462475
2.2462473
2.2462478
2.2462475
2.2462475
2.2462475
2.2462475
2.2462475
2.2462475
2.2462475
2.2462475
2.2462475
2.2462475
2.2462475
2.2462475
2.2462478
2.2462475
2.2462475
2.2462475
2.2462475
2.2462475
2.2462475
2.2462475
2.2462475
2.2462475
2.2462475
2.2462478
2.2462475
2.2462475
2.2462478
2.2462475
2.2462475
2.2462475
2.2462475
2.2462475
2.2462475
2.2462475
2.2462478
2.2462475
2.2462475
2.2462475
2.2462475
2.2462478
2.2462478
2.2462475
2.2462478
2.2462475
2.2462475
2.2462478
2.2462478
2.2462475
2.2462478
2.2462478
2.2462478
2.2462475
2.2462478
2.2462478
2.2462478
2.2462478
2.2462478
2.2462478
2.2462475
2.2462475
2.2462478
2.2462475
2.2462478
2.2462478
2.2462475
2.2462478
2.2462478
2.2462475
2.2462478
2.2462478
2.2462478
2.2462475
2.2462478
2.2462478
2.2462478
2.2462478
2.2462478
2.2462478
2.2462478
2.2462478
2.2462478
2.2462475
2.2462478
2.2462475
2.2462475
2.2462478
2.2462478
2.2462478
2.246248
2.2462478
2.2462478
2.2462478
2.2462478
2.2462478
2.246248
2.246248
2.2462478
2.246248
2.2462482
2.246248
2.2462482
2.2462482
2.246249
2.2462492
2.2462497
2.2462502
2.2462502
2.2462511
2.2462521
2.2462533
2.2462544
2.2462556
2.2462575
2.2462592
2.2462614
2.2462637
2.2462668
2.2462702
2.2462738
2.246278
2.2462833
2.2462878
2.2462938
2.2463007
2.2463076
2.246316
2.246325
2.246335
2.2463453
2.2463572
2.2463698
2.2463837
2.2463984
2.2464149
2.2464325
2.2464516
2.2464714
2.2464929
2.246516
2.2465408
2.2465672
2.2465951
2.2466247
2.2466559
2.2466888
2.2467234
2.2467599
2.2467978
2.2468376
2.2468791
2.2469223
2.2469673
2.2470138
2.2470617
2.2471118
2.2471628
2.2472155
2.2472696
2.2473245
2.2473805
2.2474377
2.2474957
2.2475545
2.2476137
2.2476728
2.2477329
2.2477927
2.2478526
2.2479112
2.2479699
2.2480278
2.2480843
2.2481394
2.248193
2.2482445
2.2482941
2.2483411
2.2483854
2.2484264
2.2484646
2.2484994
2.2485313
2.2485464
2.248534
2.2484953
2.2484326
2.2483451
2.2482333
2.2480979
2.2479396
2.2477589
2.2475555
2.24733
2.2470829
2.246815
2.2465262
2.2462173
2.2458878
2.2455389
2.2451708
2.2447834
2.2443776
2.2439535
2.243511
2.2430515
2.2425745
2.2420807
2.2415698
2.2410429
2.2404995
2.2399404
2.2393665
2.2387762
2.2381718
2.2375522
2.2369184
2.2362704
2.2356088
2.2349334
2.2342443
2.2335424
2.2328277
2.2321002
2.2313602
2.2306082
2.2298441
2.2290685
2.2282817
2.2274826
2.2266734
2.2258525
2.2250209
2.2241793
2.2233272
2.2224653
2.2215931
2.2207115
2.2198203
2.2189195
2.2180099
2.2170911
2.2161636
2.2152267
2.214282
2.2133291
2.2123678
2.2113986
2.2104211
2.2094362
2.2084436
2.2074437
2.2064366
2.2054222
2.204401
2.2033725
2.202338
2.2012961
2.200248
2.199194
2.1981332
2.1970665
2.1959941
2.1949158
2.1938314
2.1927416
2.1916466
2.1905456
2.1894398
2.1883285
2.1872125
2.1860909
2.1849647
2.1838346
2.1826987
2.1815586
2.180414
2.1792645
2.1781116
2.1769538
2.1757925
2.1746266
2.1734574
2.1722834
2.1711063
2.1699252
2.1687407
2.1675527
2.1663609
2.1651661
2.1639678
2.1627665
2.1615615
2.1603537
2.1591427
2.1579292
2.1567123
2.1554925
2.1542702
2.1530454
2.1518178
2.1505873
2.1493549
2.1481194
2.1468813
2.1456418
2.1443994
2.1431549
2.1419082
2.1406591
2.1394079
2.138155
2.1369004
2.1356435
2.1343849
2.1331241
2.1318612
2.1305971
2.1293316
2.1280642
2.1267955
2.1255245
2.1242526
2.1229787
2.1217036
2.1204276
2.1191497
2.1178708
2.11659
2.115308
2.1140258
2.1127417
2.1114564
2.1101699
2.1088829
2.1075943
2.1063049
2.1050143
2.1037235
2.1024313
2.1011386
2.0998445
2.0985498
2.0972543
2.0959585
2.0946615
2.0933635
2.0920656
2.0907662
2.0894668
2.088166
2.0868657
2.0855649
2.0842628
2.0829601
2.0816576
2.0803542
2.0790508
2.0777466
2.0764422
2.0751376
2.0738323
2.0725267
2.0712211
2.0699148
2.068609
2.0673027
2.0659955
2.0646889
2.0633817
2.0620744
2.0607674
2.0594594
2.0581517
2.0568442
2.0555365
2.0542285
2.0529208
2.0516126
2.0503047
2.0489967
2.047689
2.0463812
2.0450735
2.0437655
2.0424576
2.0411499
2.0398426
2.0385351
2.0372279
2.0359204
2.0346136
2.0333066
2.0319998
2.0306933
2.0293877
2.0280809
2.0267756
2.02547
2.0241644
2.0228596
2.0215542
2.0202498
2.0189455
2.0176418
2.0163379
2.0150347
2.0137317
2.0124292
2.0111263
2.0098245
2.0085227
2.0072215
2.0059204
2.0046201
2.0033197
2.0020199
2.0007205
1.9994216
1.9981228
1.9968249
1.9955271
1.9942303
1.9929333
1.9916371
1.9903409
1.9890455
1.9877505
1.9864563
1.9851623
1.9838687
1.9825755
1.9812832
1.9799917
1.9787
1.977409
1.9761187
1.9748291
1.9735397
1.9722506
1.9709626
1.9696746
1.9683878
1.967101
1.9658151
1.9645298
1.963245
1.961961
1.9606771
1.9593939
1.9581118
1.9568295
1.9555482
1.954268
1.9529877
1.9517078
1.9504292
1.9491514
1.9478737
1.9465964
1.9453197
1.9440441
1.9427693
1.9414951
1.9402211
1.9389476
1.9376755
1.9364035
1.9351324
1.9338617
1.9325914
1.9313223
1.9300542
1.928786
1.9275188
1.9262524
1.9249867
1.9237214
1.922457
1.9211926
1.9199299
1.9186677
1.9174057
1.9161448
1.914884
1.913624
1.9123654
1.9111072
1.9098493
1.9085925
1.9073362
1.9060807
1.9048258
1.903572
1.9023188
1.9010657
1.8998141
1.8985628
1.8973123
1.8960626
1.8948134
1.8935647
1.8923169
1.8910702
1.8898243
1.8885789
1.887334
1.8860902
1.8848468
1.8836042
1.8823625
1.8811214
1.8798809
1.8786414
1.8774025
1.8761644
1.8749268
1.8736904
1.8724543
1.8712193
1.8699847
1.868751
1.8675182
1.8662858
1.8650542
1.8638235
1.8625935
1.8613647
1.8601359
1.8589087
1.8576815
1.8564552
1.8552296
1.8540047
1.8527809
1.8515576
1.8503352
1.8491136
1.8478925
1.8466722
1.8454529
1.844234
1.8430164
1.8417989
1.840582
1.8393667
1.8381518
1.8369377
1.8357242
1.8345118
1.8332996
1.8320884
1.8308781
1.8296686
1.8284595
1.8272518
1.8260441
1.8248374
1.8236319
1.8224263
1.8212221
1.8200189
1.8188159
1.8176142
1.8164128
1.8152119
1.8140125
1.8128132
1.811615
1.8104177
1.8092208
1.808025
1.8068298
1.805635
1.8044415
1.8032488
1.8020564
1.8008652
1.7996745
1.7984844
1.7972956
1.7961073
1.7949194
1.7937329
1.7925466
1.7913616
1.7901769
1.788993
1.7878102
1.786628
1.7854463
1.7842655
1.7830855
1.7819062
1.7807276
1.7795501
1.7783732
1.777197
1.7760214
1.7748468
1.7736731
1.7724998
1.7713275
1.7701558
1.7689849
1.7678146
1.7666454
1.7654767
1.764309
1.7631416
1.7619755
1.76081
1.7596451
1.758481
1.7573177
1.756155
1.7549933
1.7538322
1.7526721
1.7515125
1.7503535
1.7491957
1.7480385
1.7468817
1.745726
1.744571
1.7434167
1.7422636
1.7411106
1.7399585
1.7388072
1.7376566
1.7365069
1.735358
1.7342098
1.733062
1.7319156
1.7307694
1.729624
1.7284797
1.7273359
1.726193
1.7250504
1.7239091
1.7227684
1.7216283
1.720489
1.7193503
1.7182128
1.7170756
1.7159393
1.7148037
1.7136688
1.712535
1.7114016
1.710269
1.7091372
1.708006
1.7068758
1.7057462
1.7046173
1.7034892
1.7023619
1.7012349
1.7001091
1.6989841
1.6978595
1.6967359
1.6956127
1.6944908
1.6933692
1.6922486
1.6911281
1.6900091
1.6888907
1.6877729
1.6866558
1.6855394
1.6844238
1.683309
1.6821949
1.6810814
1.6799688
1.6788568
1.6777456
1.676635
1.6755253
1.6744164
1.6733079
1.6722006
1.6710938
1.6699876
1.6688823
1.6677777
1.6666735
1.6655705
1.6644682
1.6633663
1.6622654
1.6611651
1.6600652
1.6589668
1.6578685
1.6567714
1.6556747
1.6545786
1.6534836
1.652389
1.6512949
1.6502022
1.6491098
1.6480181
1.6469275
1.6458372
1.6447476
1.643659
1.642571
1.6414837
1.640397
1.6393114
1.6382262
1.6371416
1.636058
1.634975
1.6338925
1.632811
1.6317303
1.6306502
1.6295706
1.6284919
1.627414
1.6263367
1.6252601
1.6241843
1.6231092
1.6220348
1.620961
1.6198878
1.6188154
1.617744
1.6166729
1.6156029
1.6145333
1.6134648
1.6123966
1.6113291
1.6102624
1.6091965
1.6081313
1.6070668
1.606003
1.6049398
1.6038773
1.6028155
1.6017544
1.6006938
1.5996344
1.5985756
1.5975171
1.5964599
1.595403
1.5943466
1.5932912
1.5922366
1.5911827
1.5901293
1.5890764
1.5880246
1.5869733
1.5859228
1.5848727
1.5838237
1.5827754
1.5817275
1.5806803
1.579634
1.5785881
1.577543
1.5764989
1.5754551
1.5744121
1.57337
1.5723283
1.5712875
1.5702473
1.5692079
1.5681689
1.5671307
1.5660933
1.5650566
1.5640206
1.5629852
1.5619504
1.5609164
1.559883
1.5588504
1.5578184
1.5567871
1.5557566
1.5547266
1.5536973
1.5526688
1.5516411
1.5506136
1.5495871
1.5485612
1.547536
1.5465118
1.5454881
1.5444648
1.5434424
1.5424204
1.5413996
1.540379
1.5393595
1.5383402
1.5373218
1.5363041
1.535287
1.5342704
1.5332546
1.5322397
1.5312256
1.5302119
1.5291985
1.5281863
1.5271745
1.5261637
1.5251535
1.5241437
1.5231347
1.5221262
1.5211185
1.5201117
1.5191052
1.5180994
1.5170945
1.5160903
1.5150864
1.5140835
1.5130811
1.5120794
1.5110787
1.5100782
1.5090783
1.5080792
1.5070809
1.5060833
1.5050861
1.5040897
1.5030941
1.5020989
1.5011046
1.5001107
1.4991177
1.4981252
1.4971334
1.4961423
1.4951518
1.494162
1.4931728
1.4921843
1.4911964
1.4902092
1.4892226
1.4882367
1.4872516
1.486267
1.4852829
1.4842997
1.4833169
1.4823351
1.4813536
1.4803729
1.479393
1.4784137
1.4774348
1.4764565
1.4754791
1.4745023
1.4735262
1.4725509
1.4715761
1.4706016
1.4696282
1.4686552
1.467683
1.466711
1.4657401
1.4647698
1.4638002
1.462831
1.4618628
1.4608949
1.4599279
1.4589611
1.4579953
1.4570302
1.4560653
1.4551014
1.4541383
1.4531754
1.4522135
1.451252
1.4502909
1.4493309
1.4483718
1.4474127
1.4464546
1.445497
1.44454
1.4435837
1.4426279
1.441673
1.4407185
1.4397646
1.4388114
1.4378592
1.4369071
1.435956
1.4350051
1.4340551
1.4331057
1.4321569
1.4312087
1.4302613
1.4293145
1.4283684
1.4274226
1.4264776
1.4255332
1.4245893
1.4236463
1.4227037
1.4217622
1.4208207
1.4198802
1.4189403
1.4180009
1.4170622
1.416124
1.4151864
1.4142497
1.4133133
1.4123777
1.4114425
1.4105079
1.4095742
1.4086411
1.4077084
1.4067765
1.4058452
1.4049144
1.4039845
1.4030551
1.4021262
1.4011978
1.4002701
1.399343
1.3984169
1.3974911
1.3965659
1.3956414
1.3947172
1.3937939
1.3928713
1.3919491
1.3910276
1.3901066
1.3891864
1.3882667
1.3873475
1.3864291
1.3855113
1.384594
1.3836775
1.3827612
1.3818457
1.380931
1.380017
1.3791029
1.3781903
1.3772779
1.376366
1.375455
1.3745441
1.3736343
1.3727247
1.371816
1.3709079
1.3700002
1.3690932
1.368187
1.3672811
1.3663759
1.3654714
1.3645673
1.3636643
1.3627613
1.3618591
1.3609574
1.3600565
1.359156
1.3582562
1.3573569
1.3564583
1.3555605
1.3546629
1.3537661
1.3528699
1.3519742
1.351079
1.3501846
1.349291
1.3483975
1.3475051
1.3466132
1.3457214
1.3448305
1.3439403
1.3430502
1.3421613
1.3412727
1.3403847
1.3394974
1.3386104
1.3377243
1.3368388
1.3359537
1.3350693
1.3341852
1.3333023
1.3324194
1.3315372
1.3306558
1.3297749
1.3288945
1.3280149
1.3271354
1.326257
1.3253788
1.3245014
1.3236246
1.3227485
1.3218727
1.3209975
1.320123
1.3192489
1.3183757
1.3175029
1.3166306
1.3157589
1.3148878
1.3140172
1.3131473
1.3122782
1.3114094
1.3105412
1.3096734
1.3088063
1.3079399
1.3070742
1.3062088
1.3053441
1.3044797
1.3036163
1.3027533
1.3018907
1.3010287
1.3001676
1.2993069
1.2984465
1.2975869
1.296728
1.2958694
1.2950115
1.2941542
1.2932974
1.2924412
1.2915857
1.2907304
1.289876
1.2890221
1.2881685
1.287316
1.2864636
1.2856121
1.2847608
1.2839102
1.2830602
1.2822108
1.2813618
1.2805136
1.2796662
1.2788187
1.277972
1.2771261
1.2762805
1.2754358
1.2745912
1.2737476
1.2729042
1.2720615
1.2712193
1.2703778
1.2695366
1.2686961
1.2678561
1.2670168
1.2661781
1.2653399
1.2645022
1.263665
1.2628284
1.2619925
1.261157
1.2603222
1.2594877
1.2586539
1.2578206
1.256988
1.256156
1.2553242
1.2544929
1.2536626
1.2528323
1.2520031
1.2511743
1.2503461
1.2495182
1.248691
1.2478641
1.2470381
1.2462125
1.2453876
1.2445631
1.2437391
1.2429157
1.2420928
1.2412705
1.240449
1.2396276
1.2388067
1.2379869
1.2371672
1.2363483
1.2355293
1.2347118
1.2338945
1.2330774
1.2322612
1.2314453
1.2306299
1.2298154
1.229001
1.2281876
1.2273742
1.2265615
1.2257497
1.2249385
1.2241273
1.2233169
1.2225068
1.2216978
1.220889
1.2200807
1.2192729
1.2184657
1.2176591
1.216853
1.2160475
1.2152424
1.2144376
1.2136337
1.2128304
1.2120274
1.211225
1.210423
1.2096217
1.2088211
1.2080208
1.207221
1.2064216
1.205623
1.2048248
1.2040273
1.2032301
1.2024335
1.2016375
1.200842
1.2000471
1.1992525
1.1984588
1.1976652
1.1968721
1.1960799
1.1952879
1.1944966
1.1937059
1.1929157
1.1921258
1.1913366
1.1905481
1.1897599
1.188972
1.188185
1.1873983
1.1866122
1.1858265
1.1850417
1.184257
1.1834732
1.1826895
1.1819066
1.1811242
1.1803421
1.1795609
1.17878
1.1779995
1.1772196
1.1764404
1.1756613
1.174883
1.1741053
1.1733278
1.1725512
1.1717749
1.1709992
1.170224
1.1694493
1.1686752
1.1679013
1.1671281
1.1663555
1.1655834
1.1648116
1.1640404
1.1632698
1.1624998
1.1617302
1.160961
1.1601923
1.1594244
1.1586568
1.1578895
1.1571232
1.1563569
1.1555915
1.1548265
1.1540619
1.1532979
1.1525344
1.1517715
1.151009
1.1502469
1.1494853
1.1487244
1.1479638
1.1472038
1.1464443
1.1456857
1.1449269
1.1441687
1.1434112
1.1426547
1.141898
1.141142
1.1403866
1.1396316
1.138877
1.1381233
1.1373698
1.1366166
1.1358641
1.1351124
1.1343607
1.1336099
1.1328593
1.1321093
1.1313599
1.1306107
1.1298623
1.1291143
1.1283668
1.1276197
1.1268733
1.1261274
1.1253818
1.1246367
1.1238922
1.123148
1.1224047
1.1216617
1.1209188
1.1201768
1.1194352
1.1186942
1.1179534
1.1172134
1.1164738
1.1157345
1.1149961
1.1142577
1.1135199
1.1127827
1.1120462
1.11131
1.1105742
1.1098391
1.1091042
1.1083699
1.1076362
1.106903
1.1061699
1.1054376
1.104706
1.1039746
1.1032436
1.1025134
1.1017834
1.101054
1.1003251
1.0995969
1.0988687
1.0981412
1.0974141
1.0966879
1.0959617
1.0952362
1.094511
1.0937864
1.0930624
1.0923387
1.0916156
1.0908929
1.0901705
1.0894489
1.0887277
1.0880069
1.0872864
1.0865667
1.0858474
1.0851285
1.0844102
1.0836924
1.0829749
1.0822577
1.0815414
1.0808253
1.0801097
1.0793948
1.07868
1.0779659
1.0772523
1.0765393
1.0758265
1.0751141
1.0744023
1.0736914
1.0729805
1.0722699
1.0715601
1.0708507
1.0701417
1.0694332
1.0687255
1.0680178
1.0673107
1.066604
1.0658981
1.0651926
1.0644871
1.0637823
1.0630783
1.0623744
1.0616711
1.0609682
1.0602659
1.0595639
1.0588624
1.0581614
1.0574609
1.0567607
1.0560611
1.055362
1.0546633
1.0539652
1.0532675
1.0525701
1.0518732
1.0511769
1.0504808
1.0497854
1.0490904
1.0483959
1.0477021
1.0470084
1.0463151
1.0456225
1.0449301
1.0442383
1.0435472
1.0428563
1.0421659
1.0414758
1.0407864
1.0400972
1.0394089
1.0387206
1.038033
1.0373456
1.036659
1.0359727
1.035287
1.0346017
1.0339165
1.033232
1.032548
1.0318643
1.0311815
1.0304987
1.0298163
1.0291346
1.0284534
1.0277723
1.027092
1.0264121
1.0257324
1.0250536
1.024375
1.0236967
1.023019
1.0223416
1.021665
1.0209885
1.0203127
1.0196371
1.018962
1.0182874
1.0176134
1.0169394
1.0162665
1.0155936
1.0149212
1.0142494
1.0135778
1.0129068
1.0122364
1.0115659
1.0108966
1.0102273
1.0095583
1.0088902
1.0082222
1.0075547
1.0068878
1.0062212
1.0055549
1.0048892
1.0042239
1.003559
1.0028948
1.0022306
1.0015671
1.0009042
1.0002416
0.99957937
0.99891764
0.99825627
0.99759525
0.99693483
0.99627477
0.99561542
0.99495625
0.99429733
0.99363947
0.99298161
0.99232411
0.99166715
0.99101049
0.9903546
0.98969883
0.98904389
0.98838907
0.98773444
0.98708081
0.98642701
0.98577404
0.98512155
0.98446918
0.98381758
0.9831661
0.98251539
0.98186499
0.98121482
0.98056531
0.97991621
0.97926742
0.97861916
0.97797108
0.97732377
0.97667682
0.97603005
0.97538394
0.9747383
0.9740929
0.97344804
0.97280365
0.97215962
0.97151589
0.97087282
0.97022998
0.9695878
0.96894574
0.96830428
0.96766323
0.96702266
0.96638262
0.96574283
0.96510315
0.96446443
0.96382564
0.96318793
0.96254998
0.96191275
0.96127611
0.96063948
0.96000373
0.95936817
0.95873308
0.95809841
0.9574641
0.95683026
0.95619678
0.95556384
0.9549312
0.95429885
0.95366722
0.95303583
0.95240474
0.9517743
0.95114428
0.95051444
0.94988513
0.94925636
0.94862789
0.94799984
0.94737226
0.9467451
0.94611824
0.94549203
0.94486606
0.94424063
0.94361556
0.94299072
0.94236624
0.94174248
0.9411189
0.94049609
0.9398734
0.9392513
0.93862933
0.93800801
0.93738681
0.93676639
0.93614602
0.93552637
0.93490726
0.93428808
0.93366957
0.93305135
0.93243378
0.93181646
0.93119961
0.93058312
0.92996711
0.92935133
0.92873615
0.92812121
0.92750663
0.92689276
0.92627907
0.92566574
0.925053
0.92444074
0.92382866
0.92321718
0.92260569
0.92199498
0.92138457
0.92077482
0.92016506
0.91955578
0.91894704
0.91833872
0.91773087
0.91712302
0.91651595
0.91590923
0.91530281
0.91469699
0.91409141
0.91348612
0.91288149
0.91227716
0.91167319
0.91106957
0.91046643
0.90986365
0.90926129
0.90865934
0.90805787
0.90745646
0.90685594
0.90625542
0.9056555
0.90505582
0.90445679
0.90385801
0.90325963
0.90266162
0.90206409
0.90146685
0.90086997
0.90027356
0.89967763
0.89908201
0.89848685
0.89789194
0.89729756
0.89670342
0.89610988
0.89551657
0.89492381
0.89433134
0.89373916
0.89314753
0.89255625
0.89196539
0.89137495
0.89078474
0.89019501
0.8896057
0.88901669
0.88842815
0.88783985
0.88725215
0.88666475
0.8860777
0.88549113
0.88490486
0.88431913
0.88373357
0.88314861
0.88256401
0.88197976
0.88139582
0.88081211
0.88022918
0.87964636
0.87906396
0.87848216
0.87790066
0.87731922
0.87673825
0.876158
0.87557793
0.87499821
0.87441897
0.87384015
0.87326157
0.87268364
0.87210578
0.87152827
0.87095135
0.87037474
0.8697986
0.86922288
0.86864734
0.86807227
0.86749756
0.86692309
0.86634928
0.86577559
0.86520255
0.86462963
0.86405736
0.8634854
0.86291367
0.86234236
0.86177146
0.86120093
0.86063081
0.86006105
0.85949171
0.85892278
0.85835403
0.85778564
0.85721785
0.85665041
0.85608327
0.85551649
0.85495013
0.85438406
0.85381848
0.85325319
0.85268831
0.85212398
0.85155982
0.85099596
0.85043252
0.84986967
0.84930688
0.84874469
0.8481828
0.8476212
0.84706008
0.84649926
0.84593892
0.84537882
0.84481913
0.8442598
0.84370106
0.84314233
0.84258413
0.84202641
0.84146887
0.84091192
0.84035516
0.83979881
0.83924294
0.83868712
0.83813184
0.83757699
0.8370226
0.8364684
0.83591455
0.8353613
0.83480829
0.83425552
0.83370328
0.8331514
0.83259988
0.83204859
0.83149761
0.83094722
0.83039713
0.82984746
0.82929784
0.82874882
0.82820028
0.8276521
0.82710397
0.8265565
0.82600927
0.82546252
0.82491606
0.82436991
0.82382417
0.82327867
0.82273358
0.82218897
0.82164448
0.82110065
0.82055724
0.82001388
0.819471
0.81892842
0.81838626
0.81784457
0.81730312
0.81676191
0.81622136
0.81568092
0.8151409
0.81460136
0.81406194
0.81352299
0.81298429
0.81244624
0.81190842
0.81137091
0.81083381
0.81029689
0.80976051
0.80922443
0.80868864
0.80815333
0.80761838
0.80708367
0.80654931
0.80601519
0.80548173
0.80494857
0.80441558
0.80388302
0.80335087
0.80281889
0.8022874
0.80175632
0.80122566
0.80069506
0.800165
0.79963529
0.79910576
0.79857683
0.79804808
0.7975198
0.79699183
0.7964642
0.795937
0.79541004
0.79488331
0.79435718
0.79383135
0.79330575
0.79278052
0.79225564
0.79173124
0.79120708
0.79068315
0.7901597
0.78963655
0.78911394
0.7885915
0.78806931
0.78754759
0.78702617
0.78650528
0.78598464
0.78546417
0.78494424
0.7844246
0.78390521
0.78338641
0.78286755
0.78234935
0.78183144
0.78131378
0.78079665
0.7802797
0.77976322
0.77924693
0.77873105
0.77821547
0.77770019
0.7771855
0.77667081
0.77615666
0.77564287
0.77512926
0.77461618
0.77410328
0.77359074
0.77307874
0.77256685
0.77205545
0.77154434
0.77103347
0.77052307
0.77001297
0.7695033
0.76899379
0.76848477
0.76797599
0.76746756
0.76695955
0.76645166
0.7659443
0.76543719
0.76493037
0.76442391
0.76391786
0.76341218
0.76290691
0.7624017
0.76189697
0.76139253
0.7608884
0.76038468
0.75988144
0.75937837
0.75887561
0.75837314
0.75787115
0.7573694
0.75686783
0.75636691
0.75586623
0.75536573
0.75486565
0.75436598
0.75386661
0.75336748
0.75286871
0.7523703
0.75187212
0.7513743
0.75087696
0.75037992
0.74988306
0.74938655
0.74889052
0.74839461
0.74789929
0.7474041
0.7469092
0.7464149
0.74592078
0.74542683
0.74493349
0.74444026
0.74394739
0.74345475
0.74296278
0.7424708
0.74197924
0.74148816
0.74099714
0.74050659
0.74001634
0.73952645
0.73903686
0.7385475
0.73805863
0.73757005
0.73708183
0.73659366
0.7361061
0.73561871
0.73513168
0.73464513
0.73415869
0.73367274
0.73318696
0.73270154
0.73221654
0.73173165
0.73124743
0.73076326
0.73027939
0.72979587
0.72931278
0.7288301
0.72834742
0.72786528
0.72738343
0.72690183
0.7264207
0.72593975
0.7254591
0.72497886
0.72449887
0.72401929
0.72353983
0.72306097
0.72258228
0.72210383
0.7216258
0.72114801
0.72067064
0.72019345
0.71971685
0.71924031
0.71876419
0.71828824
0.71781272
0.71733755
0.71686256
0.71638799
0.71591377
0.7154398
0.71496618
0.7144928
0.71401983
0.71354705
0.71307462
0.71260267
0.71213084
0.71165937
0.71118832
0.71071738
0.71024692
0.7097767
0.70930684
0.70883715
0.708368
0.70789903
0.7074303
0.70696199
0.70649403
0.70602638
0.70555878
0.70509171
0.70462501
0.70415848
0.70369226
0.70322639
0.70276088
0.7022956
0.70183074
0.70136601
0.70090169
0.70043766
0.69997394
0.69951046
0.69904739
0.69858468
0.6981222
0.69765997
0.69719809
0.69673657
0.69627535
0.69581437
0.69535369
0.69489336
0.69443327
0.69397354
0.69351405
0.69305497
0.69259626
0.69213772
0.69167942
0.69122159
0.69076395
0.6903066
0.68984967
0.68939275
0.68893647
0.68848032
0.68802452
0.68756902
0.68711394
0.68665898
0.68620431
0.68575013
0.68529618
0.68484247
0.68438905
0.68393594
0.68348312
0.68303066
0.68257856
0.68212676
0.68167502
0.68122375
0.68077284
0.68032211
0.67987174
0.67942154
0.67897189
0.67852217
0.67807305
0.67762423
0.67717552
0.67672718
0.67627925
0.67583156
0.67538416
0.67493695
0.67449009
0.67404354
0.67359734
0.67315131
0.67270577
0.67226058
0.6718154
0.67137063
0.67092627
0.67048186
0.67003804
0.66959459
0.66915131
0.66870809
0.66826546
0.66782302
0.66738099
0.66693902
0.66649753
0.66605633
0.66561532
0.66517472
0.6647343
0.66429424
0.66385448
0.66341496
0.66297579
0.66253686
0.66209829
0.6616599
0.66122186
0.66078407
0.66034675
0.65990961
0.6594727
0.65903598
0.65859973
0.65816379
0.65772808
0.6572926
0.65685749
0.65642256
0.65598798
0.6555537
0.6551196
0.65468597
0.65425259
0.65381932
0.65338665
0.65295398
0.65252185
0.65208977
0.65165812
0.65122664
0.65079546
0.6503647
0.64993411
0.64950383
0.64907384
0.64864409
0.64821476
0.64778548
0.64735669
0.64692807
0.64649993
0.64607185
0.64564407
0.64521664
0.6447894
0.64436257
0.64393604
0.64350975
0.64308369
0.642658
0.64223242
0.64180738
0.64138234
0.64095789
0.64053345
0.64010942
0.63968575
0.63926226
0.63883895
0.63841605
0.6379934
0.6375711
0.63714898
0.63672704
0.63630557
0.63588423
0.6354633
0.63504261
0.63462228
0.63420206
0.63378215
0.63336271
0.63294333
0.63252419
0.63210541
0.63168705
0.63126892
0.63085103
0.63043326
0.63001597
0.6295988
0.62918198
0.6287654
0.62834924
0.62793326
0.62751752
0.62710208
0.62668693
0.62627208
0.62585753
0.62544328
0.62502915
0.62461519
0.62420177
0.62378848
0.62337548
0.62296283
0.62255037
0.6221382
0.62172639
0.62131476
0.62090355
0.62049228
0.62008154
0.61967111
0.61926091
0.61885089
0.61844122
0.61803168
0.61762255
0.61721361
0.61680514
0.61639678
0.61598861
0.6155808
0.61517334
0.61476606
0.61435914
0.61395246
0.61354589
0.61313963
0.61273372
0.61232799
0.6119228
0.61151773
0.61111295
0.61070818
0.61030394
0.60989982
0.609496
0.60909259
0.60868937
0.60828638
0.60788369
0.60748118
0.60707903
0.60667711
0.6062755
0.60587418
0.60547292
0.6050722
0.60467166
0.60427141
0.60387117
0.60347146
0.60307199
0.60267258
0.6022737
0.60187495
0.60147649
0.60107833
0.60068029
0.60028261
0.59988528
0.59948808
0.59909123
0.59869468
0.59829831
0.59790212
0.59750634
0.59711069
0.59671551
0.59632039
0.59592581
0.59553123
0.595137
0.59474295
0.59434921
0.59395558
0.59356248
0.59316951
0.59277678
0.59238434
0.5919922
0.59160036
0.59120864
0.59081721
0.59042609
0.5900352
0.58964455
0.58925426
0.58886415
0.58847421
0.58808464
0.58769524
0.58730626
0.58691752
0.58652878
0.58614057
0.58575255
0.58536482
0.58497715
0.58459002
0.58420295
0.58381617
0.58342969
0.58304334
0.58265746
0.5822717
0.58188623
0.58150101
0.58111596
0.58073133
0.58034676
0.57996255
0.5795787
0.57919496
0.57881153
0.57842839
0.57804537
0.57766265
0.57728034
0.57689816
0.57651615
0.5761345
0.57575321
0.57537186
0.57499099
0.57461041
0.5742299
0.57384986
0.57346994
0.57309031
0.57271075
0.57233161
0.57195282
0.57157403
0.57119566
0.57081741
0.57043964
0.57006204
0.56968462
0.56930739
0.56893051
0.56855386
0.56817752
0.56780142
0.56742549
0.56704974
0.56667435
0.5662992
0.56592429
0.56554973
0.56517524
0.56480116
0.56442714
0.56405354
0.56368011
0.56330681
0.56293398
0.56256127
0.5621888
0.56181657
0.56144476
0.56107295
0.56070149
0.56033033
0.55995941
0.55958867
0.55921817
0.55884814
0.55847806
0.55810833
0.55773878
0.55736971
0.55700064
0.55663192
0.55626339
0.55589503
0.55552691
0.55515939
0.55479181
0.55442452
0.5540573
0.55369061
0.55332404
0.55295783
0.55259174
0.55222571
0.55186021
0.5514949
0.55112982
0.55076486
0.55040026
0.55003589
0.54967171
0.54930788
0.54894406
0.54858077
0.54821771
0.54785466
0.54749191
0.54712957
0.54676735
0.54640538
0.54604363
0.54568213
0.54532075
0.5449599
0.54459894
0.54423851
0.54387802
0.54351807
0.54315823
0.5427987
0.54243928
0.54208016
0.54172134
0.54136264
0.5410043
0.54064614
0.54028827
0.53993058
0.53957307
0.53921598
0.53885895
0.53850216
0.5381456
0.53778934
0.53743333
0.53707749
0.53672212
0.5363667
0.53601158
0.53565675
0.5353021
0.53494775
0.53459346
0.53423977
0.5338859
0.53353256
0.53317916
0.5328263
0.53247362
0.53212094
0.53176868
0.53141665
0.53106493
0.53071332
0.53036201
0.53001082
0.52965987
0.52930939
0.52895892
0.52860868
0.52825868
0.5279091
0.52755958
0.52721024
0.52686119
0.52651244
0.52616388
0.52581543
0.5254674
0.52511954
0.52477181
0.52442443
0.52407736
0.52373022
0.5233835
0.52303708
0.52269089
0.52234483
0.52199894
0.52165347
0.521308
0.52096289
0.52061802
0.52027345
0.51992893
0.51958483
0.51924086
0.518897
0.51855344
0.51821017
0.51786715
0.5175243
0.51718163
0.51683927
0.51649714
0.51615506
0.51581335
0.51547199
0.51513064
0.51478958
0.51444882
0.51410824
0.51376796
0.51342773
0.51308781
0.51274824
0.51240873
0.51206958
0.51173049
0.51139164
0.51105309
0.51071477
0.51037669
0.51003879
0.50970119
0.50936371
0.50902647
0.50868952
0.50835276
0.50801617
0.50767988
0.50734383
0.50700784
0.5066722
0.50633681
0.50600153
0.50566661
0.50533187
0.50499731
0.50466293
0.50432885
0.50399506
0.50366127
0.50332791
0.50299466
0.50266165
0.50232887
0.50199634
0.50166404
0.50133193
0.50100011
0.50066835
0.50033677
0.5000056
0.49967459
0.49934369
0.49901319
0.4986828
0.49835265
0.49802271
0.49769309
0.49736351
0.49703422
0.49670529
0.49637643
0.49604779
0.49571943
0.49539116
0.49506322
0.49473557
0.49440798
0.49408066
0.49375361
0.49342671
0.49309999
0.4927735
0.49244732
0.49212131
0.49179557
0.49146989
0.49114454
0.49081945
0.49049443
0.49016973
0.48984525
0.48952097
0.48919687
0.48887289
0.48854929
0.48822594
0.48790276
0.48757964
0.48725697
0.48693427
0.48661202
0.48628986
0.48596784
0.48564619
0.48532453
0.48500335
0.48468226
0.48436129
0.48404071
0.48372027
0.48340008
0.48308
0.48276016
0.48244059
0.48212111
0.4818019
0.48148298
0.48116419
0.48084569
0.48052749
0.48020917
0.4798913
0.47957352
0.47925624
0.47893885
0.47862181
0.47830489
0.47798827
0.47767183
0.4773556
0.47703964
0.47672376
0.47640824
0.47609273
0.47577754
0.47546256
0.47514781
0.47483328
0.47451881
0.47420472
0.47389078
0.47357699
0.47326353
0.47295031
0.47263709
0.47232425
0.47201157
0.47169915
0.47138682
0.47107467
0.47076279
0.47045118
0.47013965
0.46982843
0.46951738
0.46920657
0.468896
0.46858549
0.46827531
0.4679653
0.46765545
0.46734586
0.4670364
0.46672732
0.46641833
0.46610954
0.46580094
0.46549255
0.46518442
0.46487647
0.4645687
0.46426108
0.4639537
0.46364662
0.46333969
0.46303296
0.46272635
0.46241996
0.46211389
0.46180788
0.46150225
0.46119669
0.46089137
0.46058625
0.46028128
0.45997658
0.45967209
0.45936769
0.45906362
0.4587597
0.45845598
0.45815247
0.45784914
0.45754603
0.4572432
0.4569405
0.45663801
0.45633563
0.45603356
0.45573163
0.45542997
0.45512843
0.4548271
0.45452595
0.45422518
0.45392433
0.45362383
0.45332351
0.45302337
0.45272359
0.45242378
0.45212427
0.4518249
0.45152581
0.45122686
0.45092815
0.45062965
0.45033124
0.45003316
0.44973528
0.44943744
0.44913995
0.44884264
0.4485454
0.44824851
0.44795176
0.4476552
0.44735891
0.44706264
0.44676673
0.44647089
0.44617534
0.44588
0.4455848
0.44528979
0.44499496
0.44470039
0.44440597
0.44411173
0.4438177
0.44352385
0.4432303
0.44293687
0.44264367
0.44235057
0.44205773
0.44176504
0.44147259
0.44118038
0.44088826
0.44059631
0.4403047
0.44001323
0.439722
0.43943086
0.4391399
0.43884909
0.43855864
0.43826833
0.43797809
0.43768817
0.43739843
0.43710881
0.43681937
0.43653026
0.43624124
0.43595245
0.43566388
0.43537542
0.43508723
0.43479916
0.43451133
0.43422365
0.43393621
0.43364891
0.43336189
0.43307492
0.43278819
0.43250176
0.4322153
0.43192923
0.43164322
0.43135744
0.43107197
0.43078658
0.43050134
0.43021637
0.42993152
0.42964694
0.42936245
0.42907819
0.42879412
0.42851025
0.4282265
0.42794302
0.42765972
0.42737663
0.42709371
0.42681092
0.42652836
0.42624599
0.42596376
0.4256818
0.42539999
0.42511836
0.42483693
0.42455569
0.42427468
0.42399365
0.423713
0.42343253
0.42315221
0.4228721
0.42259213
0.42231232
0.42203271
0.42175341
0.42147413
0.42119506
0.42091617
0.42063752
0.4203591
0.42008087
0.4198027
0.41952482
0.41924709
0.41896951
0.41869214
0.41841495
0.41813797
0.41786113
0.41758448
0.41730797
0.41703176
0.41675571
0.41647977
0.41620404
0.41592851
0.41565317
0.41537789
0.41510293
0.41482812
0.41455346
0.41427904
0.41400483
0.41373062
0.4134568
0.41318312
0.41290957
0.41263616
0.41236305
0.41209003
0.41181725
0.41154459
0.41127211
0.4109998
0.4107278
0.41045585
0.41018409
0.40991259
0.40964118
0.40937006
0.40909895
0.40882808
0.40855742
0.40828705
0.40801668
0.40774652
0.40747654
0.40720686
0.40693727
0.40666783
0.40639862
0.40612963
0.40586072
0.40559196
0.40532354
0.40505514
0.40478703
0.40451911
0.40425128
0.40398368
0.40371618
0.40344891
0.40318182
0.40291488
0.40264815
0.4023816
0.40211517
0.40184894
0.40158293
0.40131703
0.40105143
0.4007858
0.40052053
0.40025535
0.39999038
0.39972553
0.39946091
0.39919651
0.39893219
0.39866814
0.39840415
0.39814043
0.39787677
0.39761341
0.39735019
0.39708716
0.39682424
0.39656162
0.396299
0.39603662
0.39577454
0.39551246
0.39525056
0.39498892
0.39472747
0.3944661
0.39420497
0.39394394
0.3936832
0.39342248
0.39316207
0.39290178
0.39264166
0.39238167
0.39212191
0.39186236
0.39160302
0.39134365
0.3910847
0.39082569
0.39056703
0.39030844
0.39005002
0.38979173
0.38953367
0.38927579
0.38901815
0.38876057
0.38850319
0.388246
0.38798901
0.38773212
0.38747537
0.38721895
0.38696259
0.38670641
0.38645023
0.38619453
0.38593882
0.3856833
0.38542801
0.38517281
0.38491786
0.38466302
0.38440838
0.38415387
0.38389948
0.38364539
0.38339141
0.38313767
0.382884
0.38263047
0.38237712
0.38212401
0.38187093
0.38161823
0.3813656
0.38111305
0.38086075
0.38060859
0.38035667
0.38010478
0.37985316
0.37960172
0.37935042
0.37909931
0.37884831
0.3785975
0.37834683
0.37809649
0.37784612
0.3775959
0.37734595
0.37709618
0.37684646
0.37659696
0.37634769
0.37609854
0.37584949
0.3756007
0.37535205
0.37510356
0.37485525
0.37460706
0.37435901
0.37411124
0.37386343
0.37361598
0.37336865
0.3731215
0.37287453
0.37262759
0.37238091
0.37213439
0.37188804
0.37164184
0.37139577
0.37114987
0.37090424
0.37065867
0.3704133
0.37016803
0.369923
0.36967808
0.36943334
0.36918876
0.36894435
0.36870012
0.36845598
0.3682121
0.36796832
0.36772469
0.3674812
0.36723787
0.36699483
0.36675188
0.36650914
0.36626646
0.36602396
0.36578166
0.36553943
0.3652975
0.36505571
0.36481398
0.36457244
0.3643311
0.36408991
0.36384881
0.363608
0.36336729
0.36312664
0.36288628
0.36264604
0.36240596
0.36216602
0.36192629
0.36168662
0.36144719
0.36120784
0.36096877
0.36072978
0.36049101
0.36025232
0.36001387
0.35977551
0.35953727
0.3592993
0.35906142
0.35882375
0.35858616
0.35834885
0.35811159
0.35787448
0.35763749
0.35740077
0.35716417
0.35692769
0.35669139
0.3564553
0.35621932
0.35598344
0.35574785
0.35551226
0.35527691
0.35504165
0.35480663
0.35457176
0.35433692
0.35410246
0.35386801
0.35363364
0.35339963
0.35316572
0.35293189
0.35269824
0.35246471
0.35223138
0.35199809
0.35176513
0.35153225
0.35129961
0.35106689
0.35083458
0.35060224
0.35037008
0.35013819
0.34990638
0.34967473
0.34944323
0.34921193
0.34898067
0.3487497
0.34851876
0.34828809
0.34805748
0.34782702
0.34759685
0.3473666
0.34713671
0.3469069
0.34667721
0.34644768
0.34621838
0.3459892
0.34576014
0.34553123
0.34530243
0.34507382
0.34484541
0.3446171
0.34438896
0.34416094
0.34393311
0.34370536
0.34347779
0.34325042
0.34302312
0.342796
0.34256914
0.34234241
0.34211573
0.34188923
0.34166294
0.34143674
0.34121072
0.34098488
0.34075907
0.34053344
0.34030801
0.34008279
0.33985767
0.3396326
0.33940774
0.33918303
0.33895847
0.338734
0.33850977
0.33828565
0.33806178
0.33783796
0.3376143
0.33739078
0.33716735
0.33694416
0.33672112
0.33649817
0.33627543
0.33605278
0.33583027
0.33560804
0.33538583
0.33516383
0.33494192
0.33472019
0.33449861
0.33427709
0.33405584
0.33383465
0.33361369
0.33339283
0.33317202
0.33295152
0.33273107
0.3325108
0.33229068
0.33207068
0.33185086
0.33163109
0.33141157
0.33119217
0.33097294
0.33075374
0.33053482
0.33031601
0.33009738
0.32987881
0.32966045
0.32944223
0.32922411
0.32900611
0.32878834
0.32857063
0.32835311
0.32813573
0.32791847
0.32770142
0.32748446
0.32726759
0.32705092
0.32683447
0.32661811
0.3264018
0.32618579
0.32596979
0.32575396
0.32553834
0.32532284
0.32510749
0.32489219
0.32467711
0.32446226
0.32424736
0.32403275
0.32381824
0.32360387
0.32338953
0.32317549
0.32296145
0.32274777
0.32253414
0.32232055
0.32210714
0.32189387
0.32168075
0.32146785
0.32125497
0.32104236
0.32082975
0.32061735
0.32040513
0.32019305
0.31998104
0.31976923
0.31955752
0.31934592
0.31913456
0.31892329
0.3187122
0.31850111
0.31829023
0.31807956
0.31786898
0.31765857
0.31744826
0.31723809
0.31702802
0.31681815
0.3166084
0.31639886
0.31618929
0.31597999
0.31577086
0.31556174
0.3153528
0.31514406
0.31493539
0.31472695
0.3145186
0.3143104
0.31410226
0.31389433
0.31368652
0.31347883
0.31327128
0.31306395
0.31285664
0.31264955
0.31244257
0.31223574
0.31202903
0.31182244
0.311616
0.31140968
0.31120354
0.31099752
0.31079164
0.31058589
0.31038022
0.31017473
0.30996934
0.30976418
0.30955914
0.30935416
0.30914935
0.3089447
0.3087402
0.30853584
0.30833158
0.3081274
0.30792347
0.30771956
0.30751583
0.30731225
0.30710879
0.30690548
0.30670229
0.3064993
0.30629641
0.30609357
0.30589092
0.30568832
0.30548602
0.30528378
0.30508167
0.3048797
0.30467784
0.30447614
0.30427453
0.30407318
0.3038719
0.30367067
0.30346963
0.30326873
0.30306798
0.30286732
0.30266684
0.30246648
0.30226624
0.30206612
0.30186611
0.30166635
0.30146658
0.30126694
0.30106753
0.30086827
0.30066904
0.30046991
0.30027106
0.30007231
0.29987353
0.29967505
0.29947668
0.29927844
0.29908025
0.29888231
0.29868439
0.29848668
0.29828903
0.29809159
0.29789436
0.2976971
0.29749995
0.29730296
0.29710618
0.29690951
0.29671296
0.29651651
0.2963202
0.29612401
0.29592791
0.29573202
0.29553622
0.29534057
0.29514512
0.29494965
0.29475439
0.29455927
0.29436427
0.29416934
0.29397461
0.29378006
0.29358551
0.29339117
0.29319695
0.29300278
0.29280883
0.292615
0.29242131
0.29222772
0.29203424
0.29184091
0.29164764
0.29145458
0.29126167
0.29106876
0.29087615
0.2906836
0.29049116
0.29029876
0.29010659
0.28991449
0.28972259
0.28953075
0.28933915
0.28914759
0.28895611
0.2887648
0.28857368
0.28838268
0.28819177
0.28800097
0.28781033
0.28761968
0.2874293
0.28723904
0.28704885
0.28685886
0.2866689
0.2864792
0.28628948
0.28609994
0.28591052
0.28572121
0.28553203
0.28534308
0.28515419
0.28496537
0.28477663
0.28458816
0.28439981
0.28421149
0.28402331
0.28383532
0.28364736
0.2834596
0.28327197
0.28308436
0.28289703
0.28270966
0.28252253
0.28233558
0.28214866
0.28196192
0.28177515
0.28158861
0.28140223
0.28121591
0.28102964
0.28084368
0.28065774
0.28047195
0.28028616
0.28010064
0.27991527
0.27972993
0.27954474
0.2793597
0.27917472
0.27898991
0.27880514
0.27862069
0.27843621
0.27825189
0.27806768
0.27788356
0.27769953
0.27751568
0.27733204
0.27714843
0.27696493
0.27678153
0.2765983
0.27641517
0.27623221
0.27604935
0.27586663
0.275684
0.27550146
0.27531898
0.2751368
0.27495459
0.27477252
0.27459073
0.27440894
0.27422723
0.27404571
0.27386424
0.27368292
0.27350178
0.27332067
0.27313977
0.27295896
0.27277833
0.27259761
0.27241713
0.27223685
0.27205658
0.27187654
0.27169648
0.27151659
0.27133688
0.27115723
0.27097771
0.27079836
0.270619
0.27043992
0.27026087
0.27008191
0.26990315
0.2697244
0.26954585
0.26936749
0.26918909
0.26901096
0.26883274
0.26865482
0.26847687
0.26829922
0.2681216
0.26794416
0.26776671
0.26758942
0.2674123
0.26723519
0.26705822
0.26688144
0.26670486
0.26652825
0.26635182
0.26617545
0.2659992
0.26582316
0.26564717
0.26547131
0.26529554
0.26511994
0.26494434
0.26476899
0.26459375
0.26441854
0.26424348
0.2640686
0.26389375
0.26371902
0.26354453
0.26337001
0.2631956
0.26302135
0.26284721
0.26267335
0.26249933
0.26232556
0.2621519
0.2619783
0.26180488
0.26163155
0.26145834
0.26128528
0.26111227
0.26093939
0.26076666
0.26059401
0.26042154
0.26024908
0.26007679
0.25990462
0.2597326
0.25956061
0.25938877
0.25921711
0.25904551
0.258874
0.25870252
0.25853124
0.25836003
0.25818899
0.25801811
0.25784734
0.25767666
0.25750607
0.25733557
0.25716522
0.25699484
0.25682476
0.2566548
0.2564849
0.25631499
0.25614542
0.25597584
0.25580633
0.25563699
0.2554678
0.25529861
0.25512967
0.25496075
0.25479195
0.25462326
0.25445467
0.2542862
0.25411791
0.25394958
0.25378147
0.25361347
0.2534456
0.25327775
0.25311005
0.25294256
0.2527751
0.25260782
0.25244057
0.25227341
0.25210631
0.25193945
0.25177273
0.25160602
0.25143945
0.25127298
0.25110665
0.25094044
0.25077423
0.25060818
0.25044236
0.25027654
0.25011083
0.24994524
0.24977985
0.24961433
0.24944916
0.249284
0.24911898
0.24895401
0.24878918
0.24862444
0.24845988
0.2482954
0.24813105
0.24796683
0.24780264
0.24763852
0.24747464
0.24731076
0.24714702
0.2469835
0.24681993
0.2466566
0.24649329
0.24633011
0.24616699
0.24600405
0.24584118
0.24567844
0.24551572
0.24535316
0.24519077
0.24502844
0.24486624
0.24470411
0.24454203
0.24438025
0.24421841
0.24405675
0.24389525
0.24373372
0.24357237
0.24341112
0.24324997
0.24308901
0.24292807
0.24276718
0.24260643
0.24244583
0.24228531
0.24212496
0.24196462
0.24180442
0.2416444
0.24148439
0.24132448
0.24116471
0.24100505
0.24084555
0.24068604
0.24052674
0.24036747
0.2402084
0.24004932
0.2398904
0.23973167
0.23957296
0.23941432
0.2392558
0.2390974
0.23893909
0.23878092
0.23862292
0.23846489
0.23830709
0.23814924
0.2379916
0.23783402
0.23767656
0.23751917
0.23736197
0.23720481
0.23704782
0.23689081
0.23673399
0.23657723
0.23642066
0.23626412
0.23610775
0.23595142
0.23579524
0.23563908
0.23548307
0.23532726
0.23517144
0.23501575
0.2348602
0.2347047
0.23454933
0.23439395
0.23423877
0.23408379
0.23392884
0.23377393
0.23361915
0.23346446
0.23330991
0.23315547
0.23300105
0.23284678
0.23269273
0.23253864
0.23238465
0.23223083
0.23207703
0.23192342
0.23176993
0.23161656
0.23146316
0.23130991
0.23115674
0.2310037
0.23085085
0.230698
0.23054521
0.23039265
0.23024006
0.23008771
0.22993542
0.22978318
0.22963104
0.22947899
0.22932707
0.22917517
0.22902349
0.22887191
0.22872034
0.22856893
0.22841762
0.22826643
0.22811528
0.22796427
0.22781333
0.22766256
0.22751181
0.22736122
0.22721073
0.22706032
0.22691001
0.22675975
0.22660957
0.22645949
0.22630967
0.22615986
0.2260101
0.2258604
0.22571091
0.22556148
0.22541218
0.22526288
0.22511378
0.22496483
0.22481585
0.22466692
0.22451825
0.22436965
0.22422107
0.22407262
0.22392437
0.22377606
0.22362788
0.22347987
0.22333193
0.22318405
0.22303633
0.22288871
0.22274117
0.22259367
0.22244626
0.22229901
0.2221518
0.22200476
0.22185777
0.22171095
0.22156413
0.22141744
0.22127078
0.22112438
0.22097799
0.22083172
0.22068544
0.22053936
0.22039342
0.22024745
0.22010165
0.21995595
0.21981038
0.21966487
0.21951941
0.21937405
0.21922886
0.21908364
0.21893863
0.21879371
0.21864888
0.21850413
0.21835943
0.21821488
0.21807043
0.21792597
0.21778172
0.21763758
0.21749359
0.2173495
0.21720557
0.21706182
0.21691811
0.21677452
0.21663097
0.21648765
0.21634428
0.21620105
0.21605793
0.21591489
0.21577194
0.2156291
0.2154863
0.21534368
0.21520117
0.21505868
0.21491629
0.21477395
0.2146318
0.21448977
0.21434776
0.21420574
0.21406399
0.21392231
0.21378061
0.2136391
0.21349771
0.21335632
0.2132151
0.21307395
0.21293291
0.2127919
0.21265101
0.21251021
0.21236961
0.21222904
0.21208853
0.21194804
0.21180771
0.21166752
0.21152736
0.21138741
0.21124749
0.2111076
0.21096775
0.21082808
0.21068855
0.21054906
0.21040967
0.21027036
0.21013117
0.20999198
0.20985295
0.20971408
0.20957524
0.20943648
0.20929787
0.20915933
0.20902082
0.20888248
0.20874418
0.20860599
0.20846793
0.20832987
0.20819192
0.20805411
0.20791636
0.20777875
0.20764115
0.20750368
0.20736632
0.20722909
0.2070919
0.20695472
0.20681779
0.20668086
0.20654397
0.20640725
0.20627058
0.20613404
0.20599754
0.20586118
0.2057249
0.20558867
0.20545258
0.20531659
0.20518067
0.20504484
0.20490915
0.20477346
0.2046379
0.20450236
0.204367
0.20423178
0.2040965
0.20396136
0.20382634
0.20369138
0.20355651
0.20342174
0.20328707
0.20315251
0.20301802
0.20288365
0.20274925
0.20261502
0.20248093
0.20234695
0.20221296
0.20207904
0.20194528
0.2018116
0.20167799
0.20154448
0.20141105
0.20127769
0.20114449
0.2010113
0.20087823
0.20074524
0.20061234
0.20047945
0.20034681
0.20021421
0.20008165
0.19994915
0.19981678
0.19968444
0.19955224
0.19942017
0.19928813
0.19915621
0.19902435
0.19889264
0.19876091
0.19862926
0.1984978
0.19836652
0.19823515
0.19810386
0.19797276
0.19784164
0.19771066
0.19757985
0.19744904
0.19731826
0.1971876
0.19705713
0.19692664
0.19679625
0.19666593
0.1965358
0.19640566
0.19627564
0.19614562
0.19601583
0.19588605
0.19575633
0.1956268
0.19549733
0.19536786
0.1952385
0.19510928
0.1949801
0.19485101
0.19472201
0.19459312
0.19446431
0.19433556
0.19420691
0.19407834
0.19394982
0.19382149
0.19369313
0.1935648
0.19343676
0.19330867
0.19318072
0.19305281
0.19292501
0.19279721
0.19266964
0.19254206
0.19241458
0.19228724
0.19215992
0.19203275
0.19190565
0.19177853
0.19165152
0.19152467
0.19139792
0.19127114
0.19114459
0.19101803
0.19089155
0.19076519
0.19063886
0.1905127
0.19038658
0.19026046
0.19013451
0.19000867
0.1898829
0.18975717
0.18963152
0.18950596
0.1893805
0.18925515
0.1891299
0.18900464
0.18887953
0.18875451
0.18862952
0.18850462
0.18837984
0.18825519
0.18813054
0.18800601
0.1878815
0.18775709
0.18763283
0.18750858
0.18738446
0.18726037
0.18713644
0.18701255
0.18688872
0.18676506
0.18664134
0.18651773
0.18639427
0.18627094
0.18614759
0.18602432
0.18590122
0.18577814
0.18565516
0.18553221
0.18540943
0.18528672
0.18516408
0.18504147
0.18491884
0.18479645
0.18467419
0.18455194
0.18442975
0.18430763
0.18418564
0.18406364
0.1839418
0.18381998
0.18369831
0.1835767
0.18345521
0.18333365
0.18321231
0.18309103
0.18296981
0.18284871
0.18272763
0.18260667
0.1824858
0.18236496
0.18224426
0.18212363
0.1820031
0.18188253
0.18176216
0.18164183
0.18152152
0.1814014
0.18128128
0.18116127
0.1810413
0.18092147
0.18080173
0.18068202
0.18056236
0.18044288
0.18032342
0.18020391
0.18008468
0.17996545
0.17984635
0.17972726
0.17960824
0.17948936
0.17937061
0.17925183
0.17913313
0.17901453
0.17889608
0.17877764
0.17865917
0.17854099
0.17842281
0.17830467
0.1781866
0.17806865
0.17795072
0.1778329
0.17771514
0.17759751
0.17747995
0.17736244
0.17724505
0.17712769
0.1770104
0.1768932
0.17677611
0.17665915
0.17654215
0.17642528
0.17630853
0.17619178
0.17607509
0.17595856
0.17584205
0.17572571
0.17560931
0.17549303
0.17537694
0.17526078
0.17514476
0.17502874
0.17491293
0.17479716
0.1746814
0.17456576
0.17445023
0.1743346
0.17421919
0.17410393
0.17398871
0.17387345
0.17375839
0.17364337
0.17352839
0.17341344
0.17329872
0.17318405
0.17306939
0.17295474
0.17284025
0.17272581
0.17261143
0.17249723
0.17238301
0.17226884
0.17215483
0.17204085
0.17192689
0.17181313
0.17169932
0.17158574
0.17147213
0.17135859
0.17124514
0.17113179
0.17101842
0.17090522
0.17079215
0.17067906
0.17056605
0.17045313
0.17034028
0.1702275
0.17011486
0.17000219
0.16988967
0.16977721
0.16966486
0.16955252
0.16944021
0.16932806
0.16921596
0.16910391
0.16899191
0.16888012
0.16876827
0.16865654
0.16854484
0.16843328
0.16832174
0.16821036
0.16809896
0.16798769
0.16787653
0.16776541
0.16765431
0.16754332
0.16743238
0.16732153
0.16721077
0.16710006
0.1669894
0.16687892
0.16676846
0.16665801
0.16654772
0.16643748
0.16632722
0.16621704
0.16610706
0.16599704
0.16588718
0.16577742
0.16566764
0.16555795
0.16544829
0.16533881
0.16522935
0.16511998
0.16501071
0.16490144
0.16479224
0.16468315
0.16457407
0.1644652
0.16435626
0.16424744
0.16413881
0.16403008
0.16392152
0.16381301
0.16370448
0.16359614
0.16348787
0.16337961
0.16327141
0.16316333
0.16305533
0.16294734
0.16283944
0.16273163
0.16262396
0.16251627
0.16240872
0.16230115
0.16219375
0.16208635
0.16197911
0.16187185
0.16176468
0.16165762
0.16155052
0.16144361
0.16133668
0.16122989
0.16112319
0.16101651
0.16090988
0.16080338
0.16069685
0.1605905
0.16048419
0.16037792
0.16027176
0.16016568
0.16005956
0.15995361
0.15984774
0.15974188
0.15963615
0.15953054
0.15942495
0.15931937
0.15921392
0.15910845
0.15900318
0.15889785
0.1587927
0.15868761
0.15858251
0.15847756
0.15837264
0.15826772
0.15816298
0.15805823
0.15795363
0.15784906
0.15774454
0.15764013
0.15753572
0.1574315
0.15732725
0.15722314
0.15711901
0.15701497
0.15691105
0.15680712
0.15670331
0.15659963
0.15649593
0.15639231
0.15628879
0.15618531
0.15608191
0.15597863
0.15587528
0.15577215
0.15566902
0.15556587
0.155463
0.15536003
0.15525712
0.15515435
0.15505163
0.15494898
0.15484643
0.15474389
0.15464143
0.15453908
0.15443675
0.15433456
0.15423243
0.15413028
0.15402821
0.15392627
0.15382437
0.15372252
0.15362073
0.15351908
0.15341748
0.15331589
0.15321434
0.15311295
0.15301156
0.15291028
0.15280898
0.1527079
0.15260673
0.15250574
0.15240479
0.15230383
0.15220301
0.15210223
0.15200156
0.15190092
0.15180035
0.15169992
0.15159944
0.15149908
0.15139878
0.15129854
0.15119845
0.15109836
0.15099828
0.15089828
0.15079844
0.1506986
0.15059885
0.15049917
0.15039946
0.15029988
0.1502004
0.15010092
0.15000159
0.14990218
0.14980303
0.1497039
0.14960474
0.14950562
0.14940669
0.1493078
0.14920898
0.14911024
0.14901154
0.14891282
0.14881426
0.14871572
0.14861722
0.14851892
0.14842057
0.1483223
0.1482241
0.14812601
0.14802796
0.14792988
0.14783196
0.14773414
0.14763629
0.14753851
0.1474409
0.14734325
0.14724571
0.14714828
0.14705081
0.14695346
0.14685623
0.14675897
0.14666182
0.14656471
0.1464677
0.14637074
0.14627382
0.14617701
0.1460802
0.14598346
0.14588685
0.14579023
0.1456937
0.14559729
0.14550091
0.14540459
0.1453083
0.14521214
0.14511593
0.14501992
0.14492384
0.14482798
0.14473209
0.14463615
0.14454047
0.14444476
0.14434917
0.14425358
0.14415807
0.14406268
0.14396733
0.14387199
0.14377676
0.14368157
0.14358649
0.14349142
0.14339641
0.14330147
0.14320657
0.1431118
0.14301704
0.14292237
0.14282773
0.14273316
0.1426387
0.14254425
0.14244989
0.14235558
0.1422613
0.14216712
0.14207302
0.14197896
0.14188495
0.14179103
0.1416972
0.14160335
0.14150959
0.14141594
0.14132234
0.14122877
0.14113528
0.14104183
0.14094844
0.14085516
0.14076191
0.14066876
0.1405756
0.1404825
0.14038952
0.14029656
0.14020367
0.14011084
0.14001806
0.13992536
0.13983272
0.13974012
0.13964766
0.1395552
0.13946284
0.13937055
0.13927825
0.13918604
0.13909391
0.1390018
0.13890977
0.13881783
0.13872597
0.13863403
0.13854229
0.13845061
0.13835898
0.13826731
0.13817577
0.13808432
0.13799289
0.13790154
0.13781022
0.13771899
0.1376278
0.13753669
0.1374457
0.13735464
0.13726369
0.13717285
0.13708204
0.13699135
0.13690056
0.13680997
0.13671947
0.13662894
0.13653842
0.13644807
0.13635771
0.13626742
0.13617718
0.13608705
0.13599703
0.13590695
0.13581699
0.13572706
0.1356371
0.13554741
0.13545761
0.13536792
0.13527837
0.13518877
0.13509925
0.13500983
0.13492045
0.1348311
0.13474192
0.13465273
0.13456351
0.1344744
0.13438544
0.13429642
0.13420755
0.13411877
0.13402994
0.1339412
0.13385253
0.13376391
0.13367538
0.13358687
0.13349846
0.13341004
0.13332176
0.13323344
0.13314518
0.13305713
0.13296895
0.13288091
0.13279301
0.13270511
0.13261722
0.13252939
0.1324417
0.13235399
0.13226637
0.1321788
0.13209128
0.13200393
0.13191655
0.13182913
0.1317419
0.13165464
0.13156752
0.13148049
0.13139337
0.13130632
0.13121942
0.13113251
0.1310457
0.13095891
0.13087232
0.13078567
0.13069905
0.13061248
0.13052602
0.13043964
0.1303533
0.13026701
0.13018076
0.13009457
0.13000847
0.1299224
0.1298364
0.12975039
0.12966456
0.12957866
0.12949291
0.12940724
0.12932152
0.12923588
0.1291503
0.1290648
0.12897933
0.12889402
0.12880863
0.12872337
0.12863816
0.12855297
0.12846786
0.12838283
0.12829784
0.12821291
0.12812805
0.12804323
0.12795839
0.12787369
0.1277891
0.12770452
0.12761994
0.12753543
0.127451
0.12736656
0.12728231
0.1271981
0.12711382
0.12702967
0.12694554
0.12686156
0.1267775
0.12669356
0.12660973
0.12652586
0.12644222
0.12635848
0.12627476
0.12619117
0.1261076
0.12602417
0.12594073
0.12585738
0.12577404
0.12569074
0.12560752
0.12552442
0.12544125
0.12535831
0.12527528
0.12519234
0.12510937
0.1250266
0.12494385
0.12486111
0.12477845
0.1246959
0.12461336
0.12453078
0.12444835
0.12436601
0.12428363
0.1242013
0.12411907
0.12403692
0.12395488
0.12387279
0.1237908
0.12370881
0.12362695
0.12354514
0.12346328
0.12338158
0.12329993
0.12321828
0.12313661
0.12305515
0.12297367
0.12289231
0.12281096
0.12272955
0.12264829
0.12256714
0.12248602
0.12240492
0.12232386
0.12224292
0.12216196
0.12208106
0.12200023
0.12191953
0.12183881
0.12175808
0.12167753
0.12159699
0.12151645
0.12143598
0.12135565
0.12127528
0.12119506
0.12111476
0.12103458
0.12095447
0.12087438
0.12079436
0.12071436
0.12063447
0.12055463
0.12047485
0.12039506
0.12031531
0.12023574
0.12015603
0.12007646
0.11999704
0.11991757
0.11983815
0.11975887
0.11967959
0.11960035
0.11952116
0.119442
0.119363
0.11928398
0.11920499
0.11912607
0.1190472
0.1189684
0.11888958
0.11881094
0.11873233
0.11865367
0.11857509
0.1184966
0.11841811
0.11833973
0.11826139
0.11818307
0.11810483
0.11802667
0.11794851
0.11787043
0.11779239
0.11771449
0.11763653
0.11755864
0.11748085
0.11740304
0.11732534
0.11724758
0.11717005
0.11709242
0.11701491
0.11693752
0.11686003
0.11678272
0.11670534
0.11662809
0.11655091
0.11647374
0.11639665
0.11631957
0.11624257
0.11616562
0.11608867
0.11601183
0.11593506
0.11585826
0.11578153
0.11570492
0.11562835
0.11555178
0.11547525
0.1153988
0.11532247
0.11524618
0.11516982
0.11509357
0.11501735
0.11494116
0.11486512
0.11478911
0.1147131
0.11463707
0.11456122
0.11448537
0.11440961
0.11433381
0.11425813
0.11418254
0.11410692
0.11403134
0.11395586
0.11388044
0.11380508
0.11372972
0.11365445
0.11357921
0.11350401
0.11342888
0.11335374
0.1132787
0.11320372
0.11312874
0.11305392
0.11297899
0.11290426
0.1128295
0.11275478
0.1126802
0.11260557
0.11253097
0.11245649
0.11238203
0.1123076
0.11223329
0.11215901
0.11208472
0.11201058
0.11193637
0.11186225
0.11178819
0.11171417
0.11164026
0.11156641
0.11149248
0.11141867
0.11134491
0.1112712
0.11119755
0.1111239
0.11105034
0.11097686
0.11090338
0.11082988
0.11075658
0.11068325
0.11060988
0.11053671
0.11046358
0.11039044
0.1103173
0.11024426
0.1101713
0.11009834
0.11002553
0.10995267
0.10987981
0.10980713
0.10973442
0.1096618
0.10958918
0.10951658
0.10944415
0.1093717
0.10929934
0.10922692
0.10915455
0.10908235
0.10901013
0.10893801
0.10886584
0.10879379
0.10872171
0.10864975
0.10857783
0.10850595
0.10843402
0.10836227
0.10829058
0.10821886
0.10814722
0.10807563
0.10800406
0.1079326
0.10786113
0.10778974
0.10771841
0.10764712
0.10757579
0.10750452
0.10743337
0.10736231
0.10729124
0.10722022
0.10714917
0.10707825
0.10700735
0.10693651
0.10686571
0.10679495
0.10672428
0.10665361
0.10658289
0.10651239
0.10644191
0.10637142
0.106301
0.10623067
0.10616034
0.10609007
0.10601981
0.10594966
0.10587945
0.10580941
0.10573934
0.10566936
0.10559942
0.10552945
0.10545962
0.10538977
0.10531998
0.1052503
0.10518064
0.10511103
0.10504139
0.10497186
0.10490237
0.10483287
0.10476345
0.10469411
0.10462481
0.10455558
0.10448634
0.10441716
0.10434798
0.10427897
0.10420996
0.104141
0.10407206
0.1040031
0.10393424
0.10386541
0.10379667
0.10372795
0.10365932
0.10359068
0.10352211
0.10345351
0.10338505
0.1033166
0.10324819
0.10317987
0.10311154
0.10304325
0.10297506
0.10290685
0.10283872
0.10277069
0.10270268
0.10263471
0.10256674
0.10249881
0.10243097
0.10236313
0.10229537
0.10222765
0.10215998
0.10209232
0.10202475
0.10195725
0.10188974
0.10182228
0.10175484
0.10168751
0.1016202
0.10155286
0.10148565
0.1014185
0.10135127
0.10128421
0.10121715
0.10115022
0.10108317
0.10101628
0.10094937
0.10088257
0.10081574
0.10074902
0.10068235
0.10061575
0.10054911
0.10048249
0.10041598
0.1003495
0.1002831
0.10021671
0.10015033
0.10008404
0.10001776
0.099951528
0.099885345
0.099819221
0.099753171
0.099687159
0.099621102
0.099555142
0.099489264
0.099423386
0.099357605
0.099291824
0.09922611
0.099160418
0.099094763
0.099029124
0.098963544
0.098898053
0.098832563
0.098767161
0.098701775
0.098636419
0.098571144
0.09850587
0.098440699
0.098375484
0.098310336
0.098245248
0.098180227
0.098115273
0.098050259
0.097985379
0.097920462
0.097855598
0.097790837
0.097726159
0.097661436
0.097596757
0.097532161
0.097467571
0.097403109
0.097338587
0.097274154
0.097209744
0.097145386
0.097081095
0.097016774
0.096952595
0.096888416
0.096824266
0.096760184
0.096696131
0.096632041
0.096568085
0.096504152
0.096440271
0.096376441
0.09631265
0.096248858
0.096185125
0.096121475
0.09605781
0.095994234
0.095930681
0.095867209
0.095803738
0.095740311
0.095676921
0.095613569
0.095550306
0.095487021
0.09542384
0.095360607
0.0952975
0.095234431
0.095171332
0.095108338
0.095045425
0.094982482
0.094919562
0.094856814
0.094793968
0.094731167
0.094668411
0.094605736
0.094543137
0.094480529
0.094418034
0.094355494
0.094293013
0.094230659
0.094168283
0.094105974
0.094043612
0.093981393
0.093919121
0.093856938
0.093794793
0.09373273
0.093670659
0.093608603
0.093546689
0.093484715
0.0934228
0.093361005
0.093299165
0.093237415
0.093175709
0.093114018
0.093052313
0.092990741
0.092929222
0.092867635
0.09280616
0.092744775
0.09268336
0.092622034
0.092560686
0.09249942
0.092438169
0.092376985
0.092315793
0.092254683
0.092193648
0.092132606
0.092071615
0.092010617
0.091949731
0.091888845
0.091828041
0.091767274
0.091706485
0.09164574
0.091585077
0.091524445
0.091463834
0.091403291
0.091342807
0.091282278
0.091221876
0.091161452
0.091101125
0.091040865
0.090980574
0.090920411
0.090860158
0.09079995
0.090739816
0.090679809
0.090619817
0.090559773
0.090499833
0.090439871
0.090380058
0.0903202
0.090260349
0.09020061
0.090140864
0.090081252
0.09002161
0.089962065
0.089902453
0.089842893
0.089783423
0.089724027
0.08966466
0.089605249
0.089545898
0.089486659
0.089427449
0.089368202
0.089309044
0.089249872
0.089190893
0.08913178
0.089072801
0.089013904
0.088954888
0.088896029
0.088837132
0.088778354
0.088719591
0.088660799
0.088602163
0.088543475
0.088484846
0.088426225
0.088367723
0.088309214
0.088250756
0.088192336
0.088133939
0.088075623
0.08801727
0.087959051
0.08790084
0.087842599
0.087784477
0.087726362
0.087668285
0.08761026
0.087552242
0.087494262
0.087436356
0.087378427
0.087320551
0.087262727
0.087204993
0.087147228
0.087089576
0.087031938
0.086974308
0.08691667
0.086859122
0.086801656
0.086744256
0.08668682
0.086629376
0.086572021
0.086514778
0.086457498
0.086400218
0.086343013
0.086285882
0.086228743
0.086171687
0.086114645
0.086057626
0.086000577
0.085943744
0.085886814
0.085829958
0.085773088
0.085716337
0.085659586
0.085602827
0.085546143
0.085489586
0.085432924
0.085376397
0.085319884
0.085263394
0.085206948
0.085150532
0.085094154
0.085037827
0.084981576
0.084925309
0.084869049
0.084812865
0.084756717
0.084700607
0.084644519
0.084588483
0.084532484
0.084476486
0.084420636
0.084364638
0.084308818
0.084253006
0.084197275
0.084141552
0.084085777
0.084030099
0.083974503
0.083918855
0.083863348
0.083807848
0.083752327
0.083696939
0.083641514
0.083586149
0.083530799
0.083475523
0.083420254
0.083365053
0.083309859
0.083254635
0.083199568
0.083144456
0.083089456
0.083034433
0.082979441
0.082924515
0.082869619
0.082814753
0.082759947
0.082705073
0.082650311
0.082595631
0.082541004
0.082486324
0.082431726
0.082377158
0.082322635
0.082268119
0.08221361
0.082159311
0.082104914
0.082050487
0.08199618
0.081941858
0.081887618
0.081833437
0.081779286
0.081725106
0.081670955
0.08161696
0.081562899
0.081508905
0.081454925
0.08140102
0.0813471
0.08129321
0.081239358
0.081185684
0.081131928
0.081078246
0.081024565
0.080970906
0.080917291
0.080863729
0.080810159
0.080756657
0.080703191
0.080649838
0.080596387
0.080543078
0.08048974
0.080436416
0.080383219
0.080329932
0.080276735
0.08022365
0.080170579
0.080117479
0.080064394
0.080011405
0.079958387
0.079905465
0.079852566
0.079799697
0.079746887
0.079694092
0.079641335
0.079588585
0.079535931
0.079483293
0.079430655
0.079378076
0.079325527
0.079273045
0.079220533
0.079168051
0.079115666
0.079063311
0.079010971
0.078958623
0.078906365
0.078854091
0.078801908
0.078749761
0.078697577
0.078645542
0.078593448
0.078541353
0.078489378
0.078437418
0.07838548
0.078333646
0.078281842
0.078229934
0.078178115
0.078126371
0.078074656
0.078023002
0.077971339
0.077919692
0.077868216
0.077816591
0.0777651
0.077713631
0.077662133
0.077610731
0.07755933
0.077508025
0.077456661
0.077405401
0.077354208
0.077302933
0.07725174
0.077200584
0.077149548
0.077098474
0.077047348
0.076996364
0.076945402
0.076894462
0.076843567
0.076792724
0.076741904
0.076691099
0.076640315
0.076589555
0.076538824
0.076488167
0.076437585
0.076386958
0.076336317
0.076285757
0.076235287
0.076184846
0.076134376
0.076083943
0.076033659
0.075983286
0.075932972
0.075882666
0.075832471
0.075782292
0.075732104
0.075681984
0.075631857
0.075581849
0.075531788
0.075481765
0.075431764
0.075381838
0.075331949
0.075282097
0.075232245
0.075182423
0.075132698
0.07508292
0.075033188
0.074983515
0.074933887
0.074884251
0.074834704
0.074785173
0.074735656
0.074686132
0.074636675
0.074587308
0.074537963
0.07448864
0.074439257
0.074389972
0.074340738
0.074291542
0.074242406
0.074193254
0.07414411
0.074095018
0.074045978
0.073996894
0.073947944
0.073899001
0.073850021
0.073801205
0.073752299
0.073703483
0.073654614
0.073605873
0.073557161
0.073508494
0.073459812
0.073411159
0.073362567
0.073313996
0.073265493
0.073216945
0.073168531
0.073120072
0.073071681
0.073023297
0.072974943
0.072926633
0.072878383
0.072830066
0.072781898
0.072733745
0.072685517
0.072637431
0.072589323
0.072541289
0.07249327
0.07244534
0.072397292
0.07234937
0.072301514
0.072253607
0.072205737
0.072157934
0.072110161
0.07206244
0.072014779
0.071967103
0.071919419
0.071871817
0.07182423
0.07177671
0.071729235
0.071681745
0.071634255
0.071586803
0.071539439
0.071492016
0.07144475
0.071397513
0.07135018
0.071302913
0.071255729
0.071208544
0.071161412
0.071114272
0.071067192
0.071020141
0.07097315
0.070926085
0.070879154
0.070832223
0.070785366
0.070738547
0.070691742
0.070644908
0.070598111
0.070551403
0.070504658
0.070458025
0.070411384
0.070364773
0.070318222
0.070271604
0.070225082
0.070178576
0.070132121
0.070085704
0.070039347
0.069992959
0.069946602
0.069900304
0.069854036
0.069807746
0.069761537
0.069715373
0.069669217
0.069623098
0.069577016
0.069530919
0.069484845
0.069438905
0.069392972
0.069346994
0.069301106
0.069255248
0.069209382
0.069163531
0.06911777
0.069071993
0.069026321
0.06898059
0.068934835
0.06888929
0.068843611
0.068797998
0.06875249
0.068706997
0.068661503
0.068616033
0.068570592
0.06852515
0.068479858
0.068434544
0.068389237
0.06834399
0.068298712
0.068253465
0.068208292
0.068163164
0.068118028
0.0680729
0.068027906
0.06798289
0.067937821
0.067892857
0.067847915
0.067802988
0.067758098
0.067713246
0.067668453
0.067623675
0.067578845
0.067534111
0.067489356
0.06744466
0.067400061
0.067355417
0.06731081
0.067266278
0.067221768
0.067177258
0.067132764
0.067088298
0.067043915
0.066999584
0.066955246
0.066910863
0.066866584
0.066822276
0.066778056
0.066733889
0.066689707
0.066645496
0.066601358
0.066557258
0.066513248
0.06646917
0.066425174
0.066381223
0.066337265
0.066293336
0.06624943
0.066205569
0.066161744
0.06611798
0.06607423
0.06603048
0.065986745
0.065943055
0.065899432
0.065855742
0.065812208
0.065768637
0.065725066
0.065681584
0.065638117
0.065594658
0.065551229
0.065507829
0.065464482
0.065421082
0.065377757
0.065334506
0.065291226
0.06524799
0.065204829
0.065161638
0.065118499
0.06507542
0.065032296
0.064989246
0.064946219
0.064903267
0.064860322
0.064817399
0.064774454
0.064731516
0.064688712
0.064645886
0.064603053
0.064560317
0.064517602
0.064474851
0.064432144
0.064389504
0.064346924
0.064304203
0.064261675
0.064219147
0.064176686
0.064134143
0.064091697
0.064049251
0.064006791
0.063964501
0.063922174
0.063879818
0.063837521
0.063795298
0.063753031
0.063710831
0.063668653
0.063626543
0.063584387
0.063542329
0.063500255
0.063458167
0.063416176
0.063374229
0.063332245
0.063290298
0.063248418
0.063206553
0.063164711
0.063122883
0.063081086
0.06303928
0.062997565
0.062955894
0.06291423
0.062872536
0.062830932
0.062789336
0.062747784
0.06270621
0.062664673
0.062623255
0.062581785
0.062540345
0.062498927
0.062457517
0.062416218
0.062374953
0.062333625
0.0622923
0.062251113
0.062209904
0.062168647
0.062127516
0.062086347
0.062045295
0.062004175
0.061963093
0.061922055
0.061881121
0.061840177
0.061799273
0.061758358
0.061717395
0.061676592
0.061635736
0.061594948
0.061554175
0.061513443
0.061472721
0.061432011
0.061391387
0.06135067
0.06131006
0.061269496
0.061228923
0.0611884
0.061147884
0.061107453
0.061066944
0.061026491
0.060986158
0.060945734
0.060905349
0.060865007
0.060824759
0.060784455
0.060744222
0.060704067
0.06066383
0.060623702
0.060583632
0.060543451
0.060503356
0.060463343
0.0604233
0.060383257
0.06034328
0.060303364
0.060263455
0.060223561
0.060183715
0.060143866
0.060103972
0.060064174
0.060024418
0.059984729
0.059944987
0.059905291
0.059865646
0.059826016
0.059786379
0.059746832
0.05970728
0.059667766
0.059628267
0.059588801
0.059549343
0.059509873
0.059470497
0.059431139
0.059391834
0.059352487
0.059313156
0.059273947
0.05923466
0.059195459
0.059156235
0.059117101
0.059077978
0.059038855
0.058999777
0.058960747
0.058921646
0.058882635
0.058843609
0.058804724
0.058765776
0.058726862
0.058688
0.058649171
0.058610313
0.058571532
0.058532771
0.058494065
0.058455348
0.058416586
0.058377918
0.058339201
0.058300685
0.058262046
0.058223445
0.058184948
0.058146395
0.058107827
0.058069423
0.058030959
0.057992555
0.057954203
0.057915863
0.057877455
0.057839118
0.057800844
0.057762563
0.057724345
0.057686161
0.05764797
0.057609838
0.057571661
0.057533525
0.057495438
0.057457395
0.057419296
0.05738131
0.057343394
0.057305414
0.057267431
0.057229571
0.057191607
0.057153732
0.057115953
0.057078104
0.057040345
0.057002556
0.056964811
0.056927092
0.056889366
0.056851767
0.056814145
0.056776457
0.056738902
0.056701362
0.056663837
0.056626387
0.056588843
0.056551345
0.05651395
0.056476522
0.056439143
0.056401737
0.056364436
0.056327134
0.056289837
0.056252591
0.056215301
0.056178037
0.056140859
0.056103684
0.056066494
0.05602945
0.055992417
0.05595528
0.055918213
0.055881221
0.055844244
0.055807248
0.055770319
0.055733442
0.05569654
0.055659637
0.055622786
0.055585954
0.055549193
0.055512369
0.055475689
0.055438954
0.055402193
0.05536557
0.055328902
0.05529223
0.055255655
0.055219114
0.055182479
0.055145986
0.055109527
0.055073004
0.055036467
0.055000063
0.054963641
0.054927278
0.054890893
0.054854605
0.054818261
0.054781981
0.054745708
0.054709561
0.054673277
0.054637097
0.054600902
0.054564733
0.054528601
0.054492529
0.054456472
0.054420389
0.054384351
0.054348309
0.054312341
0.054276384
0.054240514
0.054204553
0.054168656
0.054132815
0.054096937
0.054061133
0.054025337
0.053989556
0.053953826
0.053918172
0.053882509
0.053846829
0.053811207
0.05377553
0.053739872
0.053704344
0.053668775
0.053633235
0.0535978
0.053562313
0.053526819
0.053491354
0.053456008
0.053420562
0.053385217
0.053349864
0.053314563
0.053279251
0.053243946
0.053208735
0.053173468
0.053138286
0.053103101
0.05306796
0.053032793
0.052997686
0.052962605
0.052927572
0.05289254
0.052857544
0.05282256
0.052787587
0.052752569
0.052717656
0.052682765
0.052647881
0.052613053
0.052578174
0.052543387
0.052508656
0.052473824
0.052439049
0.05240434
0.052369695
0.052335028
0.052300416
0.052265711
0.052231107
0.052196518
0.052161995
0.052127548
0.052092981
0.052058462
0.052023996
0.051989593
0.051955152
0.051920719
0.051886376
0.051852092
0.051817752
0.051783435
0.0517492
0.051714879
0.051680654
0.051646397
0.051612254
0.051578104
0.051543947
0.051509798
0.051475719
0.051441569
0.051407527
0.051373478
0.0513395
0.051305488
0.051271573
0.051237635
0.051203661
0.051169787
0.05113592
0.051102076
0.051068265
0.051034465
0.051000666
0.050966851
0.050933141
0.050899412
0.050865766
0.050832037
0.050798334
0.050764747
0.050731089
0.050697554
0.050663952
0.050630424
0.050596945
0.050563425
0.050529938
0.050496515
0.050463103
0.050429657
0.050396293
0.050362978
0.050329555
0.050296284
0.050262991
0.050229665
0.050196473
0.050163258
0.050130021
0.050096825
0.050063644
0.050030529
0.049997397
0.04996432
0.049931206
0.049898174
0.049865082
0.049832147
0.049799126
0.049766123
0.049733169
0.049700227
0.049667384
0.049634524
0.049601626
0.049568791
0.049535964
0.049503177
0.049470436
0.049437679
0.049404964
0.04937223
0.049339522
0.049306873
0.049274202
0.049241625
0.049209051
0.049176447
0.049143881
0.049111344
0.049078837
0.049046293
0.049013849
0.048981387
0.048948966
0.048916601
0.048884112
0.048851784
0.048819467
0.048787154
0.048754808
0.04872252
0.048690304
0.048658121
0.048625849
0.04859367
0.048561506
0.048529372
0.048497271
0.048465211
0.048433091
0.048400994
0.048368908
0.048336923
0.04830496
0.048272975
0.048241042
0.04820906
0.048177078
0.048145253
0.04811338
0.048081476
0.048049662
0.048017859
0.047986075
0.047954258
0.047922537
0.047890808
0.047859114
0.047827452
0.04779578
0.047764204
0.047732607
0.04770093
0.047669318
0.047637802
0.047606222
0.04757477
0.047543265
0.047511797
0.047480311
0.047448918
0.047417432
0.047386061
0.047354683
0.047323339
0.047291987
0.047260657
0.047229368
0.04719815
0.047166895
0.047135666
0.047104489
0.047073312
0.047042128
0.047011018
0.046979837
0.046948742
0.046917673
0.046886627
0.046855543
0.046824567
0.046793595
0.046762597
0.046731632
0.04670066
0.04666974
0.046638846
0.046608038
0.046577156
0.046546284
0.046515435
0.046484675
0.046453878
0.046423156
0.046392411
0.046361711
0.046330992
0.046300337
0.046269696
0.046239056
0.046208493
0.046177924
0.046147279
0.046116773
0.046086226
0.046055693
0.046025179
0.045994747
0.045964312
0.045933902
0.045903478
0.045873102
0.045842666
0.045812272
0.045782004
0.045751646
0.045721393
0.045691088
0.045660865
0.045630619
0.045600411
0.045570236
0.045540068
0.045509964
0.045479808
0.0454497
0.045419611
0.045389514
0.0453595
0.045329522
0.045299478
0.045269519
0.045239501
0.045209546
0.045179646
0.045149725
0.045119897
0.045089949
0.045060094
0.045030292
0.045000408
0.044970669
0.044940855
0.044911064
0.0448814
0.044851705
0.044822037
0.044792324
0.044762671
0.04473298
0.044703431
0.044673782
0.044644244
0.044614684
0.044585206
0.044555672
0.04452616
0.044496622
0.044467192
0.044437815
0.044408351
0.044378966
0.044349596
0.044320177
0.0442908
0.044261485
0.044232175
0.044202961
0.044173658
0.044144444
0.044115126
0.044085976
0.044056799
0.044027664
0.043998521
0.043969378
0.043940287
0.043911137
0.043882132
0.043853015
0.043824021
0.043795064
0.043765999
0.04373711
0.043708127
0.043679129
0.043650214
0.043621328
0.043592416
0.043563627
0.043534786
0.043505933
0.043477107
0.043448374
0.043419618
0.043390822
0.043362092
0.043333393
0.043304712
0.043276079
0.04324742
0.043218806
0.043190178
0.043161675
0.043133095
0.043104451
0.043075901
0.043047335
0.043018878
0.042990435
0.04296194
0.042933457
0.04290507
0.042876702
0.042848308
0.042819869
0.042791575
0.042763177
0.042734958
0.042706631
0.0426783
0.042650077
0.042621851
0.042593695
0.042565495
0.042537313
0.042509135
0.04248099
0.042452823
0.042424783
0.04239662
0.042368609
0.042340577
0.042312544
0.042284504
0.042256523
0.042228535
0.042200655
0.042172641
0.042144746
0.04211691
0.042088948
0.042061057
0.042033289
0.042005375
0.041977547
0.041949779
0.04192197
0.041894242
0.041866481
0.041838802
0.04181115
0.041783482
0.041755807
0.041728105
0.041700516
0.04167296
0.041645411
0.041617751
0.041590203
0.041562606
0.04153515
0.041507669
0.041480191
0.041452698
0.041425288
0.041397817
0.04137041
0.041343011
0.041315656
0.041288279
0.041260973
0.041233633
0.041206382
0.041179039
0.04115181
0.041124582
0.04109741
0.041070122
0.041042946
0.041015815
0.040988658
0.040961523
0.040934399
0.040907308
0.040880185
0.040853135
0.040826112
0.040799063
0.040772058
0.040745094
0.040718075
0.040691152
0.040664181
0.040637229
0.040610384
0.040583454
0.040556636
0.040529735
0.040502913
0.040476117
0.040449314
0.040422525
0.040395752
0.040369015
0.040342331
0.040315665
0.04028897
0.040262248
0.040235609
0.040208921
0.040182296
0.040155724
0.040129188
0.040102594
0.040076051
0.040049501
0.040022951
0.039996397
0.039969981
0.03994352
0.039917067
0.039890651
0.039864223
0.039837841
0.039811477
0.039785128
0.039758816
0.039732482
0.039706245
0.039679896
0.039653596
0.039627384
0.039601184
0.039574921
0.039548691
0.039522614
0.039496426
0.039470252
0.039444137
0.039417997
0.03939192
0.039365817
0.039339811
0.039313737
0.039287694
0.039261669
0.03923567
0.039209686
0.039183807
0.039157789
0.039131824
0.039105929
0.039080083
0.039054178
0.039028291
0.0390025
0.038976721
0.038950916
0.038925137
0.038899358
0.038873598
0.038847864
0.038822141
0.038796488
0.038770791
0.038745034
0.038719434
0.038693789
0.038668163
0.038642529
0.038616933
0.038591456
0.038565829
0.038540386
0.038514808
0.038489301
0.038463853
0.038438361
0.038412917
0.038387515
0.038362134
0.038336702
0.038311291
0.038285982
0.038260646
0.038235258
0.038209971
0.038184736
0.038159389
0.03813412
0.038108859
0.038083676
0.03805849
0.038033225
0.038008038
0.0379829
0.037957795
0.037932627
0.037907515
0.037882388
0.037857313
0.03783226
0.037807211
0.037782203
0.037757155
0.037732176
0.037707228
0.037682306
0.037657309
0.037632406
0.037607461
0.037582599
0.037557684
0.03753281
0.037507996
0.037483152
0.037458327
0.037433509
0.037408754
0.037383895
0.037359186
0.037334464
0.037309803
0.037285045
0.037260342
0.037235696
0.037211005
0.037186384
0.037161872
0.037137225
0.037112612
0.037088074
0.037063483
0.037038978
0.037014436
0.036989968
0.036965489
0.036941029
0.036916535
0.036892068
0.036867697
0.036843255
0.036818903
0.036794506
0.036770161
0.036745764
0.036721438
0.036697153
0.036672812
0.036648557
0.03662432
0.036600064
0.036575865
0.03655161
0.036527365
0.036503207
0.03647906
0.036454916
0.036430784
0.0364067
0.036382608
0.036358509
0.036334369
0.036310334
0.036286291
0.036262371
0.036238302
0.036214288
0.036190342
0.036166374
0.03614236
0.036118481
0.036094531
0.03607069
0.036046803
0.036022864
0.035998989
0.035975259
0.035951424
0.035927609
0.035903849
0.035880104
0.035856333
0.035832576
0.035808854
0.03578515
0.035761431
0.03573782
0.035714112
0.035690524
0.035666868
0.03564325
0.035619691
0.035596065
0.035572492
0.035548955
0.035525449
0.035501916
0.035478391
0.035454925
0.035431415
0.035407931
0.035384495
0.035361122
0.035337694
0.035314288
0.035290938
0.035267558
0.035244212
0.035220928
0.035197623
0.035174325
0.035150994
0.035127696
0.035104424
0.035081204
0.035057951
0.035034772
0.03501156
0.034988396
0.034965251
0.03494205
0.034918934
0.034895789
0.034872722
0.034849606
0.034826562
0.034803502
0.034780446
0.034757409
0.034734435
0.034711424
0.03468851
0.034665544
0.03464254
0.034619629
0.034596704
0.034573786
0.034550928
0.034528051
0.034505203
0.034482326
0.034459535
0.034436677
0.0344139
0.034391139
0.03436834
0.034345612
0.034322869
0.034300089
0.034277443
0.034254696
0.034231972
0.034209371
0.034186762
0.034164067
0.034141492
0.034118898
0.034096301
0.03407371
0.034051131
0.034028627
0.03400616
0.03398364
0.033961117
0.033938617
0.033916108
0.033893719
0.033871286
0.033848863
0.033826433
0.033803992
0.033781622
0.033759255
0.033736907
0.033714574
0.033692233
0.03366993
0.033647664
0.033625372
0.033603121
0.033580858
0.033558633
0.033536453
0.033514239
0.033492047
0.0334699
0.033447724
0.033425502
0.033403452
0.033381373
0.033359271
0.033337187
0.033315107
0.033293016
0.033270959
0.033248931
0.033226918
0.033204954
0.033182945
0.033161029
0.033139057
0.033117041
0.033095159
0.03307322
0.033051327
0.033029463
0.033007611
0.032985739
0.032963928
0.032942101
0.032920334
0.032898564
0.032876708
0.032854974
0.032833233
0.032811474
0.032789733
0.032768048
0.03274636
0.032724675
0.032703057
0.032681409
0.032659706
0.032638051
0.032616492
0.032594837
0.032573305
0.032551765
0.032530181
0.032508619
0.03248712
0.032465607
0.032444097
0.032422666
0.032401204
0.032379773
0.032358352
0.032336924
0.032315455
0.032294098
0.032272637
0.03225138
0.03223002
0.032208655
0.032187365
0.032165989
0.032144718
0.032123454
0.032102246
0.032080885
0.032059696
0.032038506
0.032017272
0.031995989
0.031974848
0.031953681
0.031932548
0.031911366
0.031890325
0.031869136
0.031848099
0.031826992
0.031805944
0.031784903
0.031763889
0.031742819
0.03172176
0.031700768
0.031679768
0.031658858
0.031637892
0.031616885
0.031595971
0.031575065
0.031554144
0.031533305
0.031512324
0.031491522
0.031470686
0.031449847
0.031428963
0.031408213
0.031387378
0.031366576
0.0313459
0.031325154
0.031304423
0.031283669
0.031262971
0.031242253
0.031221569
0.03120093
0.031180251
0.031159641
0.031139044
0.031118358
0.031097768
0.031077184
0.031056611
0.031036044
0.031015508
0.030994942
0.030974438
0.03095394
0.030933425
0.030912966
0.030892475
0.030872062
0.030851569
0.030831171
0.030810775
0.030790325
0.030769987
0.030749638
0.030729286
0.030708937
0.030688629
0.030668259
0.030647952
0.03062767
0.030607395
0.030587154
0.030566866
0.030546634
0.030526444
0.030506168
0.030485982
0.030465787
0.030445645
0.030425502
0.030405344
0.030385219
0.03036508
0.030345045
0.030324908
0.030304857
0.030284828
0.030264737
0.030244701
0.030224741
0.030204687
0.030184647
0.03016467
0.030144751
0.030124791
0.030104835
0.030084949
0.030064993
0.030045079
0.030025186
0.030005332
0.029985461
0.029965559
0.029945778
0.029925937
0.029906057
0.029886324
0.029866522
0.029846754
0.029826952
0.029807279
0.029787526
0.029767741
0.029748088
0.029728394
0.029708738
0.029689103
0.029669439
0.029649749
0.029630125
0.029610511
0.029590927
0.029571345
0.029551757
0.029532108
0.02951262
0.029493041
0.029473536
0.02945401
0.029434506
0.029415049
0.02939558
0.029376052
0.029356634
0.029337144
0.029317843
0.029298423
0.029279016
0.029259589
0.029240292
0.02922095
0.029201532
0.029182207
0.029162919
0.029143609
0.029124314
0.029105032
0.029085822
0.029066496
0.029047241
0.029028079
0.029008806
0.028989581
0.028970385
0.028951228
0.028932042
0.028912857
0.028893774
0.028874649
0.02885557
0.028836416
0.028817343
0.028798252
0.028779183
0.028760169
0.028741125
0.028722085
0.028703084
0.028684054
0.02866509
0.028646098
0.028627055
0.028608115
0.028589264
0.02857027
0.028551361
0.028532498
0.028513581
0.028494624
0.028475836
0.028457005
0.028438216
0.028419295
0.028400443
0.028381683
0.028362907
0.02834413
0.02832537
0.028306635
0.028287895
0.028269155
0.028250448
0.028231753
0.028213037
0.02819442
0.028175719
0.028157087
0.028138457
0.028119799
0.028101152
0.028082581
0.028064033
0.02804538
0.028026843
0.028008306
0.027989736
0.027971162
0.027952652
0.027934158
0.027915664
0.027897209
0.0278787
0.027860241
0.027841873
0.027823415
0.027805001
0.027786558
0.027768174
0.027749924
0.027731461
0.027713092
0.027694689
0.027676402
0.027658092
0.027639763
0.027621476
0.027603157
0.027584892
0.027566615
0.027548358
0.02753011
0.0275119
0.02749371
0.02747548
0.027457265
0.027439089
0.027420964
0.027402831
0.027384633
0.027366586
0.027348423
0.027330318
0.027312253
0.027294151
0.027276043
0.027258024
0.027239991
0.027221905
0.027203983
0.027185926
0.027167924
0.027149942
0.027131919
0.027113978
0.027096091
0.027078111
0.027060211
0.027042231
0.027024308
0.027006457
0.026988585
0.026970709
0.026952839
0.026934976
0.026917199
0.026899347
0.02688154
0.026863825
0.026845997
0.026828239
0.02681045
0.026792707
0.02677495
0.026757218
0.026739504
0.026721817
0.026704177
0.026686437
0.026668772
0.026651103
0.026633425
0.026615819
0.026598101
0.026580594
0.026562994
0.026545426
0.026527824
0.026510263
0.026492735
0.026475191
0.026457706
0.026440158
0.02642264
0.026405154
0.026387652
0.026370192
0.026352771
0.026335314
0.026317941
0.026300462
0.02628302
0.026265701
0.026248261
0.026230872
0.026213512
0.026196206
0.026178826
0.026161417
0.026144151
0.026126849
0.026109505
0.02609225
0.026074961
0.026057741
0.026040446
0.026023269
0.026006041
0.025988823
0.025971556
0.025954401
0.025937261
0.02592008
0.025902959
0.025885778
0.025868595
0.025851421
0.025834406
0.025817314
0.025800185
0.025783051
0.025765991
0.025748923
0.025731897
0.025714805
0.025697844
0.025680862
0.025663864
0.025646767
0.025629878
0.025612913
0.025595926
0.025578979
0.0255621
0.025545169
0.025528237
0.025511336
0.025494438
0.025477529
0.025460748
0.025443891
0.02542703
0.025410213
0.025393328
0.025376556
0.025359713
0.025342902
0.025326163
0.025309406
0.025292652
0.025275884
0.025259126
0.025242429
0.02522574
0.025209049
0.0251923
0.025175676
0.025159016
0.025142295
0.02512568
0.025109079
0.025092501
0.025075838
0.02505924
0.025042644
0.025026057
0.025009459
0.024992945
0.024976404
0.024959864
0.02494338
0.024926802
0.024910286
0.02489379
0.024877273
0.024860799
0.024844412
0.024827948
0.02481149
0.024795093
0.024778649
0.024762275
0.024745815
0.024729518
0.024713097
0.024696775
0.024680421
0.024664085
0.024647744
0.024631405
0.024615133
0.024598839
0.024582589
0.024566304
0.024550039
0.024533756
0.024517521
0.024501303
0.024485102
0.024468906
0.024452617
0.024436457
0.024420312
0.024404103
0.024387931
0.024371766
0.024355641
0.024339549
0.024323445
0.024307324
0.02429123
0.024275184
0.02425909
0.024243092
0.024227042
0.024210984
0.024194878
0.024178881
0.024162889
0.024146954
0.024130983
0.024114938
0.024098992
0.024083015
0.024067048
0.024051106
0.024035232
0.024019282
0.024003359
0.02398748
0.023971584
0.023955707
0.023939846
0.023924042
0.023908202
0.023892358
0.0238766
0.023860792
0.023844976
0.023829151
0.023813408
0.023797674
0.023781873
0.023766175
0.023750458
0.023734678
0.023718968
0.023703275
0.023687584
0.023671879
0.023656266
0.023640579
0.023624899
0.023609282
0.023593593
0.023577975
0.023562413
0.023546789
0.02353121
0.023515666
0.023500063
0.023484472
0.023468932
0.023453459
0.023437951
0.023422409
0.023406921
0.023391442
0.023375906
0.023360409
0.023344964
0.0233295
0.023314133
0.023298619
0.023283172
0.023267796
0.023252325
0.023236971
0.023221547
0.023206202
0.02319085
0.02317551
0.023160152
0.023144791
0.023129486
0.023114206
0.02309894
0.02308359
0.023068333
0.023053065
0.023037782
0.023022544
0.023007324
0.022992043
0.022976894
0.022961652
0.02294646
0.022931285
0.022916069
0.0229009
0.022885678
0.022870591
0.022855474
0.022840323
0.022825185
0.022810029
0.022794917
0.022779891
0.022764806
0.0227497
0.022734631
0.022719633
0.022704545
0.022689523
0.022674495
0.022659507
0.022644568
0.022629559
0.022614548
0.02259957
0.022584595
0.022569679
0.022554735
0.022539806
0.022524867
0.022509905
0.022495039
0.022480145
0.02246525
0.022450345
0.022435578
0.02242066
0.022405814
0.022390971
0.022376191
0.022361342
0.022346526
0.022331754
0.022316996
0.022302195
0.02228746
0.022272725
0.022257958
0.022243215
0.022228472
0.022213791
0.022199119
0.022184405
0.022169689
0.022154968
0.022140361
0.022125732
0.022111036
0.022096368
0.022081757
0.022067182
0.02205253
0.022037949
0.02202337
0.022008745
0.021994246
0.021979582
0.02196506
0.021950524
0.021936014
0.021921538
0.02190703
0.021892469
0.021877935
0.021863498
0.02184901
0.021834549
0.021820121
0.021805638
0.021791223
0.021776792
0.021762356
0.02174799
0.021733502
0.021719161
0.021704787
0.021690469
0.021676108
0.02166173
0.021647343
0.021632986
0.021618709
0.02160445
0.02159011
0.021575792
0.021561552
0.021547267
0.021533016
0.021518752
0.021504497
0.021490254
0.021476051
0.021461867
0.021447614
0.021433391
0.021419229
0.021405047
0.021390837
0.021376677
0.021362573
0.021348406
0.021334313
0.021320168
0.021305989
0.021291897
0.02127781
0.021263795
0.021249659
0.021235578
0.021221548
0.021207459
0.021193434
0.021179434
0.021165442
0.021151477
0.021137435
0.021123402
0.021109393
0.021095429
0.021081531
0.021067524
0.021053595
0.02103959
0.021025712
0.021011727
0.020997867
0.020983957
0.020970043
0.020956175
0.020942276
0.0209284
0.020914586
0.020900732
0.020886904
0.020873126
0.020859269
0.020845478
0.020831658
0.020817867
0.020804111
0.020790314
0.020776549
0.020762775
0.020749087
0.020735305
0.02072156
0.020707913
0.020694187
0.020680452
0.020666733
0.020653145
0.020639488
0.020625722
0.020612093
0.020598436
0.020584812
0.020571128
0.020557532
0.020543944
0.020530336
0.020516768
0.020503122
0.020489613
0.020476077
0.020462519
0.020448972
0.020435426
0.020421891
0.02040837
0.020394811
0.020381374
0.020367876
0.020354399
0.020340903
0.020327477
0.020313976
0.020300465
0.020287037
0.020273631
0.020260243
0.020246793
0.020233398
0.02022
0.020206563
0.020193227
0.020179899
0.020166537
0.020153152
0.020139836
0.020126536
0.020113159
0.020099832
0.020086547
0.020073235
0.02005999
0.020046668
0.020033417
0.02002017
0.020006903
0.019993657
0.019980406
0.019967208
0.019953955
0.019940736
0.019927552
0.01991434
0.019901115
0.019887974
0.019874837
0.019861668
0.019848501
0.019835383
0.019822253
0.019809138
0.019795947
0.019782925
0.019769868
0.019756807
0.019743636
0.019730575
0.019717526
0.019704467
0.019691471
0.019678373
0.019665364
0.019652322
0.019639283
0.019626299
0.019613309
0.019600306
0.01958739
0.019574415
0.019561425
0.019548446
0.019535515
0.019522617
0.019509675
0.019496769
0.019483883
0.019471003
0.019458046
0.019445203
0.019432288
0.019419467
0.019406568
0.019393729
0.019380972
0.019368131
0.019355247
0.019342456
0.019329673
0.019316807
0.019304045
0.019291291
0.019278562
0.019265734
0.019252984
0.019240217
0.019227451
0.019214749
0.019202054
0.019189332
0.019176615
0.019163879
0.019151274
0.019138588
0.019125909
0.019113224
0.019100614
0.019087965
0.019075286
0.019062664
0.019050043
0.019037463
0.019024866
0.019012282
0.018999686
0.018987093
0.018974472
0.018961903
0.018949352
0.01893685
0.018924318
0.018911771
0.018899247
0.018886708
0.018874245
0.018861728
0.018849269
0.018836832
0.018824328
0.018811861
0.018799385
0.018786905
0.018774565
0.018762082
0.018749647
0.018737325
0.018724827
0.018712496
0.018700134
0.018687693
0.01867532
0.018662995
0.018650582
0.018638216
0.018625934
0.018613584
0.018601177
0.018588908
0.018576609
0.018564325
0.018552013
0.018539775
0.018527471
0.018515259
0.018502958
0.018490765
0.018478522
0.018466298
0.01845409
0.018441819
0.018429618
0.018417353
0.018405233
0.018393029
0.018380854
0.018368663
0.018356498
0.018344287
0.01833223
0.018320069
0.018307902
0.018295804
0.018283701
0.018271578
0.018259464
0.018247375
0.01823529
0.018223282
0.018211229
0.018199189
0.018187134
0.018175054
0.018163035
0.018151084
0.01813894
0.018126985
0.018114993
0.018103024
0.018091038
0.018079035
0.018067019
0.018055124
0.018043136
0.018031217
0.018019263
0.018007316
0.017995419
0.017983479
0.017971566
0.017959675
0.017947823
0.017935907
0.017924014
0.017912144
0.017900296
0.017888464
0.017876647
0.017864788
0.017852984
0.017841185
0.017829342
0.017817533
0.017805764
0.017793939
0.017782209
0.01777037
0.017758561
0.017746929
0.017735129
0.0177233
0.017711598
0.017699927
0.017688187
0.017676536
0.017664762
0.017653033
0.017641386
0.017629711
0.017618034
0.017606422
0.017594725
0.017583091
0.017571475
0.01755983
0.017548157
0.017536558
0.01752496
0.01751342
0.017501758
0.017490262
0.017478639
0.017467007
0.017455498
0.017443929
0.017432408
0.0174208
0.01740931
0.017397804
0.017386224
0.017374702
0.017363237
0.017351747
0.017340221
0.017328735
0.017317314
0.017305816
0.017294373
0.017282894
0.017271472
0.017260099
0.017248655
0.017237233
0.017225787
0.017214373
0.017203022
0.017191617
0.017180223
0.017168807
0.017157447
0.017146129
0.017134717
0.01712334
0.017112046
0.017100777
0.017089445
0.017078081
0.017066758
0.017055506
0.017044274
0.017032977
0.017021695
0.017010424
0.016999172
0.016987916
0.016976614
0.016965372
0.016954171
0.016942969
0.016931748
0.016920542
0.016909329
0.016898138
0.016886912
0.016875748
0.016864596
0.016853381
0.016842244
0.016831111
0.016819928
0.0168088
0.016797677
0.016786592
0.016775476
0.016764397
0.016753282
0.016742203
0.016731098
0.016720036
0.016708959
0.016697899
0.01668684
0.016675787
0.016664786
0.016653705
0.01664268
0.01663167
0.016620694
0.016609646
0.016598668
0.016587693
0.016576694
0.016565638
0.016554762
0.016543761
0.016532866
0.016521845
0.016510883
0.016500015
0.016489027
0.01647816
0.016467215
0.016456304
0.016445475
0.01643461
0.016423717
0.016412808
0.016401939
0.016391184
0.01638029
0.016369471
0.016358629
0.016347727
0.016336933
0.016326118
0.01631533
0.016304536
0.016293706
0.016282888
0.016272122
0.016261356
0.01625056
0.016239807
0.016229099
0.016218333
0.016207589
0.016196828
0.016186198
0.01617541
0.016164724
0.016154055
0.016143329
0.016132694
0.016121991
0.016111294
0.016100632
0.016090002
0.016079342
0.016068731
0.016058076
0.016047422
0.016036788
0.016026167
0.016015507
0.016004927
0.015994346
0.015983716
0.015973149
0.015962595
0.015951976
0.015941417
0.015930919
0.015920389
0.015909879
0.015899289
0.015888765
0.015878296
0.015867723
0.015857209
0.015846791
0.015836278
0.015825747
0.015815359
0.015804859
0.015794391
0.015783887
0.015773453
0.015763026
0.015752584
0.015742188
0.015731715
0.015721239
0.015710857
0.015700506
0.015690107
0.015679723
0.015669281
0.015658958
0.01564863
0.015638247
0.01562788
0.015617567
0.015607262
0.015596907
0.01558657
0.015576238
0.015565897
0.015555565
0.015545294
0.015535029
0.015524749
0.015514483
0.015504217
0.015493896
0.015483579
0.015473378
0.01546313
0.015452886
0.015442666
0.015432463
0.015422251
0.015412008
0.015401836
0.015391612
0.015381468
0.015371298
0.015361096
0.015350963
0.015340717
0.015330573
0.015320513
0.015310336
0.015300169
0.015290074
0.015279921
0.015269819
0.015259738
0.015249661
0.015239546
0.015229424
0.01521938
0.015209216
0.015199111
0.015189156
0.015178974
0.015169015
0.015158983
0.015148982
0.015138878
0.015128856
0.015118871
0.015108888
0.015098851
0.015088855
0.015078867
0.015068926
0.015058951
0.015048941
0.015038985
0.015028975
0.015019146
0.015009185
0.014999175
0.01498926
0.014979333
0.014969396
0.014959517
0.014949552
0.014939722
0.014929856
0.014919979
0.014910003
0.014900167
0.014890322
0.014880498
0.014870594
0.014860771
0.014850932
0.014841125
0.014831331
0.014821481
0.014811598
0.014801861
0.014792053
0.014782289
0.014772542
0.014762727
0.014752924
0.014743097
0.014733346
0.014723622
0.014713934
0.014704138
0.014694402
0.014684686
0.01467495
0.014665244
0.014655514
0.014645807
0.014636146
0.014626491
0.0146168
0.014607074
0.014597404
0.014587804
0.014578093
0.01456844
0.014558822
0.014549139
0.014539481
0.014529903
0.014520359
0.014510663
0.014501047
0.014491498
0.014481912
0.014472246
0.014462656
0.014453106
0.014443514
0.014433992
0.014424386
0.014414884
0.014405332
0.014395825
0.014386239
0.014376742
0.014367248
0.014357764
0.01434823
0.014338738
0.014329257
0.014319744
0.014310306
0.014300776
0.014291377
0.014281859
0.014272431
0.01426297
0.014253512
0.014244066
0.014234686
0.014225271
0.014215735
0.014206402
0.014197006
0.014187585
0.014178182
0.014168751
0.014159388
0.01415008
0.0141407
0.01413136
0.014121936
0.014112664
0.014103313
0.014093918
0.014084642
0.014075332
0.014066021
0.014056667
0.014047351
0.014038059
0.014028825
0.014019555
0.014010169
0.014000845
0.013991671
0.013982332
0.013973105
0.013963868
0.013954587
0.013945348
0.013936105
0.013926922
0.01391767
0.013908434
0.013899261
0.013890133
0.01388085
0.013871726
0.013862539
0.013853314
0.013844177
0.013835035
0.01382587
0.013816737
0.013807573
0.013798432
0.013789251
0.013780087
0.013770998
0.0137619
0.013752838
0.013743742
0.013734566
0.013725512
0.013716348
0.013707264
0.013698198
0.013689221
0.013680085
0.013671
0.013661972
0.013652957
0.013643892
0.013634868
0.013625899
0.01361688
0.013607878
0.013598848
0.013589815
0.013580841
0.01357185
0.013562886
0.013553937
0.013544906
0.013535895
0.013526982
0.013517992
0.013509016
0.013500072
0.013491126
0.013482214
0.013473289
0.013464393
0.013455415
0.013446551
0.013437708
0.013428777
0.013419949
0.01341099
0.013402123
0.013393239
0.013384401
0.013375562
0.013366657
0.013357836
0.013349017
0.013340122
0.01333135
0.01332249
0.013313713
0.013304856
0.013296021
0.013287308
0.013278469
0.013269634
0.013260885
0.013252052
0.013243305
0.013234545
0.013225766
0.013216978
0.013208261
0.013199552
0.013190792
0.013182026
0.013173329
0.013164643
0.013155964
0.013147223
0.013138458
0.013129803
0.013121136
0.013112434
0.013103761
0.013095081
0.013086369
0.013077747
0.013069034
0.013060389
0.013051723
0.013043147
0.013034498
0.013025908
0.013017207
0.013008586
0.012999949
0.012991408
0.012982816
0.012974253
0.012965616
0.012957049
0.012948449
0.012939854
0.012931333
0.012922781
0.01291421
0.012905668
0.012897138
0.012888566
0.012880031
0.012871545
0.012862992
0.012854482
0.012845941
0.01283744
0.012828975
0.012820465
0.012811958
0.012803539
0.012794995
0.012786573
0.012778044
0.012769557
0.012761158
0.01275275
0.012744344
0.0127359
0.012727453
0.012718997
0.012710573
0.012702166
0.012693775
0.012685319
0.01267695
0.012668581
0.012660187
0.012651755
0.012643393
0.012635029
0.012626587
0.012618279
0.012609951
0.012601634
0.012593215
0.012584891
0.012576572
0.012568197
0.012559936
0.012551671
0.012543284
0.012535029
0.012526726
0.012518447
0.012510126
0.012501848
0.012493651
0.012485343
0.012477111
0.012468815
0.012460532
0.01245227
0.012444067
0.012435848
0.012427587
0.012419357
0.01241104
0.012402925
0.01239472
0.012386477
0.012378266
0.01237005
0.012361897
0.0123537
0.012345557
0.012337348
0.012329193
0.012321016
0.012312843
0.012304746
0.012296623
0.012288465
0.012280316
0.01227214
0.01226405
0.012256026
0.012247854
0.012239717
0.012231591
0.012223516
0.012215406
0.012207294
0.012199231
0.012191135
0.012183073
0.012174984
0.012166864
0.012158896
0.012150864
0.012142831
0.012134788
0.012126779
0.012118739
0.012110713
0.012102682
0.012094659
0.0120866
0.012078654
0.012070651
0.012062672
0.012054724
0.012046706
0.012038746
0.012030751
0.012022763
0.012014847
0.0120069
0.01199902
0.011990979
0.011983042
0.011975104
0.011967194
0.011959244
0.011951321
0.011943441
0.01193551
0.011927621
0.011919726
0.011911856
0.011903984
0.011896092
0.011888245
0.011880361
0.011872469
0.011864599
0.011856705
0.011848881
0.011841076
0.011833272
0.011825412
0.011817597
0.01180967
0.01180185
0.011794015
0.01178625
0.011778476
0.011770635
0.011762901
0.011755086
0.011747287
0.011739527
0.011731786
0.011724014
0.011716275
0.011708481
0.011700749
0.011692965
0.011685208
0.011677543
0.011669787
0.011662073
0.011654332
0.01164664
0.011638929
0.011631219
0.011623532
0.011615811
0.011608179
0.011600407
0.011592695
0.011585088
0.011577399
0.011569708
0.011562099
0.011554402
0.011546787
0.01153913
0.011531508
0.011523816
0.011516208
0.011508578
0.011500968
0.011493432
0.011485875
0.011478208
0.011470556
0.011462974
0.011455377
0.011447816
0.01144023
0.011432668
0.011425122
0.011417489
0.011409915
0.011402325
0.011394818
0.011387357
0.011379801
0.01137221
0.011364649
0.011357195
0.011349623
0.011342146
0.011334631
0.011327149
0.011319644
0.011312123
0.011304636
0.01129715
0.011289698
0.01128217
0.011274753
0.011267343
0.011259842
0.011252406
0.011244945
0.011237494
0.011230013
0.011222603
0.011215174
0.011207778
0.01120036
0.011192856
0.011185513
0.011178051
0.011170642
0.011163319
0.011155918
0.011148516
0.011141093
0.011133756
0.011126386
0.011119063
0.011111649
0.011104372
0.011096981
0.011089602
0.011082297
0.01107496
0.01106764
0.011060275
0.011052974
0.011045671
0.011038379
0.011030969
0.011023714
0.011016333
0.011009067
0.011001834
0.010994541
0.010987262
0.010979966
0.01097274
0.010965433
0.010958188
0.010950942
0.010943762
0.010936455
0.010929223
0.010921972
0.010914723
0.010907501
0.010900286
0.010893147
0.010885892
0.010878691
0.010871532
0.010864248
0.010857059
0.010849918
0.010842736
0.010835476
0.010828383
0.010821215
0.010813997
0.010806797
0.010799697
0.010792557
0.010785392
0.010778303
0.010771137
0.01076401
0.010756901
0.010749816
0.010742679
0.010735588
0.010728486
0.010721309
0.010714192
0.010707131
0.010700061
0.010692955
0.010685843
0.010678804
0.010671731
0.010664642
0.010657596
0.010650491
0.010643497
0.01063645
0.010629395
0.010622329
0.010615278
0.010608309
0.010601227
0.010594237
0.0105873
0.010580264
0.010573274
0.010566279
0.010559242
0.010552268
0.010545322
0.010538324
0.01053129
0.010524402
0.010517428
0.010510422
0.010503434
0.010496501
0.010489584
0.010482594
0.010475699
0.010468742
0.010461767
0.01045484
0.010447935
0.010441053
0.010434162
0.010427212
0.010420266
0.010413433
0.010406504
0.010399593
0.010392763
0.010385927
0.010379049
0.010372135
0.010365263
0.010358376
0.010351542
0.010344714
0.010337837
0.010331
0.010324097
0.01031733
0.010310477
0.010303591
0.010296799
0.010289975
0.010283201
0.010276381
0.010269577
0.010262772
0.010255969
0.010249174
0.010242457
0.010235649
0.01022892
0.01022207
0.010215318
0.010208509
0.010201768
0.010195098
0.010188273
0.010181569
0.010174787
0.010168124
0.010161375
0.0101546
0.010147912
0.010141184
0.010134517
0.010127797
0.010121034
0.010114297
0.010107595
0.01010095
0.010094278
0.010087631
0.010080897
0.010074229
0.010067596
0.010060913
0.010054232
0.010047579
0.010040946
0.010034317
0.010027687
0.010021074
0.010014347
0.010007762
0.010001148
0.0099945217
0.0099878842
0.0099813156
0.0099747013
0.0099679623
0.009961376
0.0099548437
0.009948249
0.0099416636
0.0099351509
0.0099285087
0.0099219223
0.0099153556
0.0099088103
0.0099022957
0.0098957298
0.0098891715
0.0098826205
0.0098761255
0.0098695755
0.0098629547
0.0098564737
0.0098499507
0.0098434603
0.0098369606
0.0098303696
0.0098239146
0.0098174233
0.009810932
0.0098044006
0.0097978842
0.0097913956
0.0097850002
0.00977844
0.0097718984
0.0097655198
0.0097590359
0.0097525828
0.0097461008
0.0097397007
0.009733214
0.0097267479
0.0097203171
0.0097139496
0.0097074984
0.0097011132
0.0096946377
0.0096882256
0.0096818144
0.0096753817
0.0096689491
0.0096625881
0.0096561825
0.0096497862
0.0096433423
0.0096370177
0.0096305571
0.0096242605
0.0096178316
0.0096115703
0.0096051879
0.0095987516
0.0095923869
0.009586079
0.009579666
0.0095733665
0.009567054
0.0095607154
0.0095544541
0.0095480988
0.0095417611
0.009535416
0.0095291259
0.0095228469
0.0095165512
0.009510275
0.0095039699
0.0094976546
0.0094913114
0.0094850827
0.0094787832
0.0094724912
0.0094661796
0.0094600096
0.00945374
0.0094473977
0.0094411178
0.0094349235
0.0094286976
0.0094224606
0.0094162133
0.0094099715
0.0094037652
0.0093974965
0.0093912957
0.0093850596
0.0093789119
0.0093726926
0.0093665095
0.0093602585
0.0093540279
0.0093478905
0.0093417047
0.0093354993
0.009329319
0.0093230885
0.0093169669
0.0093108034
0.0093046203
0.0092984335
0.0092923222
0.009286169
0.0092800241
0.0092737749
0.0092677716
0.009261637
0.0092554679
0.0092493454
0.0092432722
0.0092370957
0.0092310039
0.0092248516
0.0092187142
0.0092126336
0.0092066107
0.0092004919
0.0091944067
0.0091883317
0.0091821905
0.0091761434
0.0091700563
0.0091639012
0.0091579333
0.0091519095
0.0091458336
0.0091397101
0.0091336351
0.0091276048
0.0091216071
0.0091155581
0.009109538
0.0091034379
0.0090974187
0.0090914434
0.0090854168
0.0090794358
0.0090734363
0.0090674022
0.0090614008
0.0090553751
0.0090494193
0.0090433611
0.0090373652
0.009031428
0.0090254946
0.009019535
0.0090135587
0.0090075228
0.0090015028
0.008995587
0.0089896284
0.008983694
0.0089777447
0.008971829
0.0089658862
0.0089599229
0.008953969
0.0089480579
0.0089421505
0.0089362413
0.0089302966
0.0089244116
0.008918507
0.0089125447
0.0089066653
0.0089007886
0.0088949101
0.0088890865
0.0088831484
0.0088772886
0.0088713681
0.0088655166
0.0088596772
0.0088537429
0.0088479184
0.0088419905
0.0088362126
0.0088303685
0.0088244444
0.0088186357
0.0088127991
0.0088069821
0.0088011585
0.0087953042
0.0087894797
0.0087836636
0.0087778773
0.0087720575
0.0087662926
0.0087605231
0.0087547339
0.0087488871
0.0087430356
0.008737281
0.0087315077
0.0087257745
0.0087199705
0.0087141376
0.0087083932
0.0087026404
0.0086968532
0.0086910492
0.0086853188
0.0086796181
0.0086738411
0.0086680381
0.0086623039
0.0086566592
0.0086508729
0.0086451806
0.0086394362
0.0086337384
0.0086280936
0.0086223232
0.0086166495
0.008610893
0.0086052557
0.0085995067
0.0085938154
0.0085881529
0.0085824654
0.0085767927
0.0085710678
0.0085654091
0.0085597606
0.0085541448
0.0085483743
0.0085427584
0.008537055
0.0085314056
0.0085257916
0.0085201329
0.0085144825
0.0085088536
0.0085032731
0.0084975753
0.0084919594
0.0084863156
0.0084808087
0.0084752077
0.0084695444
0.0084639434
0.0084582893
0.0084526828
0.0084470883
0.0084415292
0.0084359478
0.0084303217
0.0084248269
0.0084192138
0.0084136007
0.0084080026
0.0084024258
0.0083969021
0.0083914073
0.0083857141
0.0083802044
0.0083746994
0.0083690956
0.0083636176
0.0083580678
0.0083525265
0.0083469851
0.0083415285
0.0083359657
0.0083304504
0.0083248923
0.0083194179
0.0083139166
0.0083084721
0.0083029363
0.0082973512
0.0082919272
0.008286424
0.0082809487
0.0082754465
0.008270015
0.0082644634
0.0082590012
0.0082535734
0.008248088
0.0082425792
0.008237171
0.0082316827
0.008226227
0.0082208281
0.008215419
0.0082099242
0.0082044946
0.0081990706
0.0081936792
0.0081882654
0.0081828358
0.0081773968
0.0081719467
0.0081665935
0.0081611481
0.0081558023
0.0081504323
0.0081449803
0.008139533
0.0081341714
0.0081287464
0.0081234127
0.0081180288
0.0081126355
0.0081072748
0.0081018656
0.0080964947
0.0080911927
0.0080857966
0.0080804862
0.0080751432
0.008069763
0.0080644926
0.0080591151
0.0080537712
0.0080484087
0.0080431215
0.0080377897
0.0080324644
0.0080271754
0.0080218473
0.0080165425
0.00801122
0.0080059171
0.0080006486
0.0079953652
0.007990038
0.0079847518
0.0079794601
0.0079741031
0.0079688346
0.0079635987
0.0079583563
0.0079530468
0.0079477942
0.0079426002
0.0079372441
0.007931984
0.007926832
0.007921584
0.0079162894
0.0079111084
0.0079058548
0.0079006264
0.0078953328
0.0078901062
0.0078848917
0.0078797136
0.0078744758
0.0078692054
0.0078640478
0.0078587867
0.0078536114
0.0078483988
0.0078431927
0.007838021
0.0078328522
0.0078276442
0.007822467
0.0078172991
0.0078121424
0.0078069414
0.0078018112
0.007796661
0.0077914787
0.0077863215
0.0077811764
0.0077759768
0.0077708615
0.0077657145
0.0077605974
0.007755422
0.0077503119
0.0077451868
0.0077400235
0.0077348901
0.0077297939
0.007724735
0.0077196299
0.0077144559
0.0077093467
0.0077041429
0.0076990845
0.0076939873
0.0076889298
0.0076838313
0.0076787588
0.0076736533
0.0076685823
0.0076635084
0.0076584397
0.007653445
0.0076483875
0.0076432903
0.0076381853
0.0076331343
0.0076280744
0.0076230634
0.0076179858
0.0076129748
0.007607894
0.007602849
0.0075978097
0.0075927703
0.0075876829
0.0075827618
0.0075777252
0.0075727077
0.0075676744
0.0075626657
0.0075576641
0.0075526861
0.0075476966
0.0075427401
0.0075377175
0.0075327326
0.0075277444
0.007522746
0.0075177373
0.007512799
0.0075078076
0.0075028585
0.0074978867
0.0074929376
0.0074879564
0.0074829846
0.0074780337
0.0074731442
0.0074681425
0.0074631399
0.0074582607
0.0074533462
0.007448371
0.0074434695
0.0074384874
0.0074336356
0.0074286284
0.0074237306
0.0074188518
0.0074139247
0.0074090594
0.0074041337
0.0073992643
0.0073943431
0.007389436
0.0073845666
0.0073796962
0.0073747365
0.0073698787
0.00736504
0.0073601622
0.0073552229
0.0073503726
0.007345485
0.0073405737
0.0073357769
0.0073309164
0.0073261112
0.0073212087
0.0073163309
0.0073114778
0.0073066056
0.0073018814
0.0072970502
0.007292165
0.0072873272
0.0072825812
0.0072777686
0.0072729164
0.0072680837
0.0072633177
0.0072585191
0.0072537055
0.0072488682
0.0072440687
0.0072392323
0.0072344942
0.0072297109
0.0072248676
0.007220129
0.007215343
0.0072105927
0.0072058239
0.0072009922
0.0071961959
0.0071914606
0.0071867392
0.0071819634
0.0071771867
0.0071725245
0.0071677295
0.0071629817
0.0071582138
0.0071534854
0.00714884
0.007144066
0.0071392977
0.0071345204
0.0071298266
0.0071251281
0.0071204207
0.0071157208
0.0071109734
0.0071062781
0.0071015535
0.0070968368
0.0070921443
0.0070873783
0.007082778
0.0070780562
0.0070733521
0.0070687025
0.0070640491
0.0070593623
0.0070546991
0.0070500295
0.007045337
0.0070406944
0.0070360312
0.0070314128
0.0070266919
0.0070220674
0.0070173945
0.0070127551
0.0070081628
0.0070034848
0.006998843
0.006994253
0.006989555
0.0069849361
0.0069803288
0.0069757821
0.0069711264
0.0069664828
0.0069618649
0.0069571957
0.0069525666
0.0069480147
0.0069434615
0.0069387988
0.0069342195
0.0069296318
0.0069250548
0.0069205058
0.0069159945
0.0069113839
0.0069067171
0.0069022127
0.0068976302
0.0068930187
0.0068884827
0.0068839034
0.0068794247
0.0068748258
0.0068702721
0.0068657226
0.0068611405
0.006856597
0.0068520424
0.0068475432
0.0068430058
0.0068385173
0.0068339193
0.0068294187
0.006824879
0.0068203979
0.006815881
0.0068113953
0.0068068644
0.0068023992
0.0067979307
0.0067932666
0.0067888233
0.0067844093
0.0067798761
0.0067753773
0.0067709042
0.0067664143
0.0067618852
0.0067574433
0.0067529827
0.0067485459
0.0067440686
0.0067395144
0.0067351242
0.0067306482
0.0067261434
0.0067217234
0.0067172907
0.0067128656
0.0067083668
0.0067039751
0.0066995164
0.0066950656
0.0066906391
0.0066862451
0.0066818125
0.0066774259
0.0066729519
0.006668516
0.0066641504
0.0066597145
0.0066553252
0.0066509144
0.0066464967
0.0066420897
0.0066376599
0.0066332556
0.0066288398
0.0066244933
0.0066201584
0.0066157631
0.0066113793
0.0066069257
0.0066026128
0.0065982342
0.0065938761
0.0065895217
0.0065851808
0.0065808105
0.0065764263
0.0065720906
0.0065677254
0.0065634102
0.0065590399
0.0065546674
0.0065503791
0.0065460559
0.0065416913
0.0065373559
0.0065330099
0.0065286891
0.0065243621
0.0065200757
0.0065157451
0.0065114298
0.006507087
0.0065028146
0.0064985035
0.0064941416
0.0064898795
0.0064856228
0.0064812661
0.006476982
0.0064727049
0.0064684516
0.0064642276
0.006459868
0.0064556282
0.0064513758
0.0064470712
0.006442795
0.0064385422
0.0064342804
0.006430021
0.006425757
0.0064215115
0.0064172223
0.0064129489
0.0064087366
0.0064044907
0.0064002415
0.0063960287
0.0063917814
0.0063875425
0.006383297
0.0063791005
0.0063748532
0.0063706967
0.0063664662
0.0063622934
0.0063580563
0.0063537997
0.0063495943
0.0063453638
0.0063412827
0.0063370191
0.0063328315
0.0063286261
0.0063244132
0.0063203061
0.006316069
0.0063118688
0.0063077481
0.0063035665
0.0062993099
0.0062952088
0.0062910356
0.0062868441
0.0062826308
0.0062785167
0.0062743933
0.0062701595
0.0062660389
0.0062619192
0.0062577133
0.0062535792
0.0062495023
0.0062454366
0.0062413099
0.006237159
0.0062329555
0.0062288418
0.0062246877
0.0062206192
0.006216492
0.0062123705
0.0062082331
0.0062041101
0.0061999597
0.0061959098
0.0061918157
0.0061876732
0.0061835861
0.006179498
0.0061754002
0.0061712931
0.0061672488
0.006163151
0.0061590443
0.0061550392
0.0061509921
0.0061469153
0.0061428598
0.0061387452
0.0061346521
0.0061306385
0.0061265272
0.0061224848
0.0061185174
0.0061144736
0.0061103804
0.0061062654
0.0061022444
0.0060982262
0.0060941903
0.0060901637
0.006086119
0.0060820789
0.0060780528
0.0060740439
0.0060699717
0.0060659996
0.0060619931
0.0060579646
0.0060539381
0.0060499315
0.0060459245
0.0060419794
0.0060379538
0.0060339472
0.0060299532
0.0060259523
0.0060219453
0.0060179764
0.0060139946
0.0060100392
0.0060061044
0.0060019977
0.005998089
0.0059941811
0.0059901495
0.0059861257
0.0059821843
0.0059782718
0.0059742527
0.0059703444
0.0059663407
0.0059624151
0.0059584682
0.0059545268
0.0059506553
0.0059466548
0.005942693
0.0059388243
0.005934881
0.0059309229
0.0059270114
0.0059231049
0.0059192358
0.005915272
0.0059113493
0.0059074606
0.005903556
0.0058996491
0.0058956821
0.0058918362
0.0058879307
0.0058839819
0.0058800904
0.0058762021
0.0058722822
0.0058684647
0.0058645327
0.0058606029
0.0058567142
0.0058529591
0.0058490215
0.0058451672
0.0058412915
0.0058374056
0.0058335518
0.0058296998
0.0058258292
0.0058219517
0.0058181449
0.0058143218
0.0058104219
0.005806617
0.0058027678
0.0057988563
0.0057950439
0.0057911868
0.0057873135
0.0057834848
0.0057797139
0.0057758805
0.0057720295
0.0057682032
0.0057644304
0.0057606203
0.0057568029
0.0057530268
0.0057491693
0.0057453816
0.0057415962
0.0057377885
0.0057339971
0.0057301978
0.0057264217
0.0057225884
0.005718824
0.0057150424
0.0057112295
0.0057074288
0.0057036798
0.0056999256
0.0056961193
0.0056923167
0.0056885909
0.0056847883
0.005681016
0.0056772861
0.0056735547
0.0056697824
0.0056660445
0.0056622857
0.0056585241
0.0056547145
0.005651061
0.0056473566
0.005643602
0.0056398148
0.0056360536
0.0056323325
0.0056286161
0.0056248959
0.005621165
0.0056174626
0.0056137349
0.0056100106
0.0056062918
0.0056026056
0.0055988603
0.0055951653
0.0055914125
0.0055877725
0.0055841198
0.0055802967
0.0055766832
0.0055729654
0.0055692992
0.0055655553
0.0055618291
0.00555821
0.0055545983
0.0055508921
0.0055472632
0.0055435067
0.0055398899
0.0055362415
0.0055325986
0.0055289161
0.0055252519
0.0055215331
0.005517927
0.0055142925
0.0055106194
0.0055070058
0.0055032796
0.005499647
0.0054960465
0.0054923687
0.0054887077
0.0054850779
0.0054814746
0.0054778494
0.0054741609
0.0054706275
0.0054669622
0.0054633203
0.0054597715
0.0054561407
0.0054525821
0.005448943
0.0054453486
0.0054416838
0.0054380866
0.0054345112
0.0054309438
0.0054273335
0.0054237414
0.0054201139
0.005416505
0.005412926
0.0054093469
0.0054057096
0.0054022134
0.0053986195
0.0053949766
0.0053914012
0.0053878911
0.0053842822
0.0053808009
0.0053772279
0.0053736735
0.0053700521
0.0053665405
0.0053629926
0.005359388
0.0053558308
0.0053523714
0.005348755
0.0053452454
0.0053418041
0.0053382516
0.0053346697
0.0053310874
0.0053275418
0.0053240596
0.0053205593
0.0053170347
0.0053135022
0.0053098714
0.0053064045
0.0053029475
0.0052994103
0.0052959286
0.0052923895
0.005288926
0.0052854125
0.0052818824
0.0052784095
0.0052749915
0.005271493
0.00526794
0.0052644941
0.0052609849
0.0052574743
0.0052539851
0.0052505401
0.0052470984
0.0052436208
0.0052401256
0.0052366364
0.0052331304
0.005229726
0.0052262819
0.0052227341
0.005219338
0.0052158171
0.0052124118
0.0052089253
0.0052054888
0.005202061
0.0051985998
0.0051952172
0.0051917215
0.0051883543
0.0051849014
0.0051813875
0.0051780394
0.0051746103
0.0051711109
0.0051677767
0.0051643038
0.0051609017
0.0051575378
0.005154083
0.0051507093
0.0051472085
0.0051438622
0.0051404135
0.0051369974
0.0051336065
0.005130182
0.0051268167
0.0051234481
0.0051200804
0.0051166378
0.0051132231
0.0051098512
0.0051064566
0.0051030908
0.005099731
0.0050964099
0.0050929948
0.0050896597
0.0050862632
0.0050828732
0.0050794939
0.0050761607
0.0050728279
0.005069464
0.0050661112
0.005062711
0.0050593317
0.0050560292
0.005052648
0.0050493344
0.0050460366
0.0050426852
0.005039291
0.0050358693
0.0050326725
0.0050293137
0.0050259312
0.0050226026
0.0050193449
0.005016034
0.00501265
0.0050094123
0.0050060363
0.0050027319
0.0049994234
0.00499612
0.0049928641
0.0049895318
0.004986187
0.0049828975
0.0049795401
0.0049762558
0.00497306
0.0049697184
0.0049664588
0.0049631088
0.0049598194
0.00495657
0.0049532712
0.0049499664
0.0049466765
0.0049434504
0.0049401969
0.0049368828
0.0049336422
0.0049304105
0.0049272291
0.0049238657
0.0049206
0.0049173362
0.0049141096
0.0049108318
0.0049075573
0.004904341
0.0049010697
0.0048978459
0.0048946142
0.004891417
0.0048880787
0.0048848442
0.0048815683
0.004878466
0.0048751323
0.0048718844
0.0048686909
0.0048655164
0.0048622498
0.0048590763
0.0048558637
0.0048526335
0.00484946
0.0048461971
0.0048430567
0.0048397332
0.0048366017
0.0048334142
0.004830217
0.0048269941
0.0048238058
0.004820616
0.0048174574
0.0048142332
0.0048110294
0.0048078583
0.0048046289
0.0048014857
0.0047983211
0.0047950991
0.0047919275
0.0047887512
0.0047855787
0.0047824755
0.0047792755
0.0047761369
0.0047728745
0.0047697923
0.0047666212
0.0047634565
0.0047603608
0.0047572348
0.0047540679
0.0047509023
0.0047477554
0.0047445334
0.0047414866
0.0047383439
0.004735189
0.004732009
0.0047289142
0.0047257398
0.0047226655
0.0047195074
0.0047163516
0.0047132135
0.004710143
0.0047070174
0.0047038938
0.0047007632
0.0046976893
0.0046945568
0.0046914956
0.0046883607
0.0046853106
0.0046821553
0.0046790182
0.0046759709
0.0046728561
0.0046698269
0.0046666842
0.0046635945
0.0046605221
0.0046574376
0.0046543237
0.0046512759
0.0046481774
0.0046451404
0.0046420312
0.0046389564
0.0046358863
0.0046327803
0.0046297419
0.0046266303
0.0046235919
0.0046204869
0.0046174643
0.0046144398
0.0046113478
0.0046083033
0.00460531
0.0046022418
0.0045992234
0.0045962175
0.0045931018
0.0045900256
0.004586976
0.0045840051
0.0045809555
0.0045779063
0.0045748847
0.0045718928
0.004568812
0.0045657754
0.0045627924
0.0045597036
0.0045566945
0.0045537073
0.0045506614
0.0045476444
0.0045446279
0.0045416323
0.0045386688
0.0045356546
0.0045327302
0.0045296545
0.0045266734
0.0045236815
0.0045206579
0.0045176898
0.0045147226
0.0045117829
0.0045087277
0.004505754
0.00450273
0.0044997577
0.0044967989
0.0044938154
0.0044908505
0.0044878414
0.0044848896
0.0044819065
0.0044788928
0.0044759726
0.0044730105
0.0044700345
0.0044670277
0.0044641239
0.0044612098
0.0044582095
0.0044552605
0.0044522686
0.0044493852
0.0044464907
0.0044435146
0.0044405339
0.004437631
0.0044346824
0.0044318
0.0044288305
0.0044259042
0.0044229259
0.0044199903
0.0044170371
0.0044141426
0.0044111847
0.0044082887
0.0044054496
0.0044025052
0.0043995837
0.0043966649
0.0043937131
0.0043908781
0.0043879254
0.0043850136
0.0043821321
0.0043792492
0.004376343
0.0043734126
0.004370498
0.0043676794
0.0043647485
0.0043618758
0.004358992
0.0043560634
0.0043531726
0.0043503144
0.0043474669
0.0043445826
0.0043416531
0.0043387893
0.0043359306
0.0043330994
0.0043302085
0.0043273503
0.0043244525
0.0043215812
0.0043187407
0.004315841
0.0043130564
0.0043101856
0.0043073017
0.0043045166
0.0043016165
0.0042987596
0.0042959885
0.0042931191
0.004290239
0.0042873835
0.0042845565
0.0042817616
0.0042789103
0.0042760493
0.0042732148
0.0042704265
0.0042675096
0.0042646998
0.004261937
0.0042591407
0.0042562587
0.0042534675
0.0042506331
0.0042477725
0.0042450107
0.00424222
0.0042393687
0.004236571
0.0042337817
0.0042310329
0.0042282315
0.0042253439
0.004222631
0.0042198347
0.0042170631
0.0042142347
0.0042114267
0.0042085983
0.0042058537
0.0042030774
0.0042002834
0.0041975402
0.0041946652
0.0041919048
0.0041891593
0.0041863797
0.0041836067
0.0041808183
0.0041780518
0.0041753156
0.0041725421
0.0041697924
0.0041670217
0.0041642287
0.0041614976
0.0041587511
0.0041560493
0.0041533336
0.0041504893
0.0041477159
0.0041449633
0.0041422793
0.0041395719
0.0041367817
0.0041341102
0.0041313302
0.0041285087
0.004125807
0.0041231266
0.0041203559
0.0041177068
0.0041149063
0.0041120937
0.0041093812
0.0041067321
0.0041040294
0.0041013006
0.0040986096
0.0040958999
0.0040931986
0.0040904866
0.0040877652
0.0040849885
0.0040823403
0.0040796255
0.004076926
0.0040742462
0.00407155
0.0040688603
0.0040661967
0.0040634684
0.004060769
0.0040580961
0.0040554353
0.0040527582
0.0040499819
0.0040473398
0.0040446525
0.0040419665
0.0040392908
0.0040366552
0.0040339432
0.0040312181
0.0040285643
0.0040259873
0.0040233606
0.0040206802
0.004018012
0.0040153484
0.0040126797
0.0040100063
0.0040073548
0.0040047076
0.0040020491
0.0039994163
0.0039967406
0.0039940979
0.0039914777
0.0039888103
0.0039861267
0.0039834715
0.0039808662
0.0039782217
0.003975641
0.0039729751
0.0039703194
0.0039676907
0.003965131
0.0039625
0.0039598616
0.003957245
0.0039546099
0.0039520357
0.0039493553
0.0039467877
0.0039441856
0.003941542
0.0039389292
0.0039363359
0.0039337454
0.0039310828
0.0039285766
0.0039259382
0.0039233188
0.0039207451
0.0039180978
0.0039155097
0.003912983
0.0039102999
0.0039076679
0.0039051706
0.0039026206
0.0038999848
0.0038974385
0.0038948224
0.0038922541
0.0038896757
0.003887068
0.0038845746
0.003882064
0.0038794561
0.003876819
0.0038742556
0.00387171
0.0038691396
0.0038665854
0.0038640434
0.0038614515
0.0038588829
0.0038563013
0.0038537637
0.0038511625
0.003848684
0.0038461327
0.0038435999
0.0038410272
0.0038384788
0.0038359449
0.0038333887
0.003830889
0.0038283414
0.0038257879
0.0038232971
0.0038207867
0.0038182035
0.0038156612
0.0038131685
0.0038106309
0.0038081778
0.0038056057
0.0038030872
0.003800519
0.0037980226
0.0037955567
0.0037930259
0.0037905194
0.0037879995
0.0037855171
0.0037829198
0.0037804644
0.0037779624
0.003775395
0.0037729437
0.0037705011
0.0037679269
0.0037654224
0.0037629954
0.0037605276
0.0037580412
0.0037555462
0.0037530784
0.003750571
0.0037481207
0.0037456246
0.0037430737
0.0037406529
0.0037381854
0.0037357158
0.0037332571
0.0037307385
0.0037282098
0.0037257615
0.0037232626
0.0037207666
0.0037184195
0.0037159044
0.003713449
0.003710988
0.0037085616
0.0037061297
0.0037036275
0.0037012275
0.0036987921
0.0036963306
0.0036938291
0.003691443
0.0036889871
0.0036865463
0.0036840192
0.0036816425
0.0036793032
0.0036768515
0.0036743477
0.0036719018
0.0036694829
0.0036670649
0.003664651
0.003662158
0.0036597974
0.0036573724
0.0036549391
0.0036524567
0.0036500935
0.0036476874
0.0036452315
0.0036428163
0.0036404671
0.0036379902
0.0036356077
0.0036331809
0.0036308935
0.0036284528
0.0036260237
0.0036236395
0.0036212103
0.0036187642
0.0036164017
0.0036140464
0.0036116119
0.0036092324
0.0036068226
0.0036044498
0.0036019806
0.003599637
0.0035972905
0.003594897
0.00359254
0.0035901526
0.0035877526
0.0035853919
0.0035829996
0.0035805809
0.0035782754
0.0035759297
0.0035735872
0.0035712381
0.0035688244
0.0035664178
0.0035641331
0.0035617671
0.0035593752
0.003557093
0.0035547335
0.0035523076
0.0035499402
0.0035476077
0.003545267
0.0035429019
0.0035405897
0.0035382351
0.0035358795
0.0035335175
0.0035312234
0.0035288867
0.0035265074
0.003524208
0.0035218103
0.0035195313
0.0035172126
0.0035148042
0.0035124943
0.0035101988
0.003507904
0.0035055836
0.0035032232
0.0035009498
0.0034985924
0.0034963139
0.0034939975
0.0034916853
0.003489319
0.0034870384
0.003484762
0.0034823534
0.0034800635
0.0034777746
0.0034754984
0.003473161
0.0034709652
0.0034685661
0.0034662823
0.0034640171
0.0034617269
0.0034594398
0.0034572093
0.0034548785
0.003452539
0.0034503296
0.0034480039
0.0034457357
0.0034434327
0.0034411899
0.003438856
0.003436618
0.0034343842
0.0034320191
0.003429807
0.0034275267
0.0034252394
0.0034230095
0.0034207099
0.0034184298
0.003416193
0.0034139245
0.0034116916
0.003409391
0.0034071566
0.0034049102
0.0034026061
0.0034003635
0.0033981246
0.0033958568
0.0033936393
0.0033914093
0.0033891613
0.0033869164
0.003384623
0.0033823957
0.0033802127
0.0033779747
0.0033757444
0.003373499
0.0033712164
0.0033689826
0.0033666817
0.0033644601
0.0033622955
0.0033601064
0.0033578712
0.0033556456
0.0033533741
0.0033511727
0.0033489857
0.0033467859
0.0033445803
0.0033423551
0.003340103
0.0033379549
0.003335726
0.0033334561
0.0033313187
0.003329085
0.0033268386
0.0033246966
0.0033225273
0.0033203289
0.0033180611
0.0033159128
0.0033136948
0.0033114825
0.0033092322
0.0033071144
0.0033049774
0.0033026638
0.0033005218
0.0032983874
0.0032961376
0.0032940574
0.003291853
0.003289602
0.0032874192
0.0032852336
0.0032831184
0.0032809728
0.0032788159
0.0032765961
0.0032744152
0.0032723052
0.0032700463
0.0032678458
0.0032657257
0.0032636013
0.0032614288
0.003259233
0.0032571305
0.0032549158
0.0032527409
0.0032506229
0.003248455
0.0032463816
0.0032441427
0.0032419921
0.0032398899
0.0032377406
0.0032355858
0.0032334446
0.0032313506
0.0032292362
0.0032270642
0.0032249209
0.0032227333
0.0032206776
0.0032185807
0.0032164229
0.0032142978
0.0032121553
0.0032100521
0.0032078905
0.0032058076
0.0032036635
0.0032015054
0.003199354
0.003197286
0.0031951701
0.0031930213
0.0031909097
0.0031887519
0.0031866424
0.0031846198
0.0031824082
0.0031803551
0.0031782822
0.0031761157
0.0031740984
0.0031719469
0.0031698679
0.0031678479
0.0031657317
0.0031635892
0.0031614783
0.0031594175
0.0031573179
0.0031552357
0.0031531462
0.0031510137
0.0031489278
0.0031468275
0.0031447313
0.0031426849
0.0031405862
0.0031384958
0.0031364134
0.0031343224
0.0031322769
0.0031302217
0.0031281458
0.0031260718
0.0031240892
0.0031219881
0.0031199129
0.0031177835
0.0031156398
0.0031136477
0.0031116537
0.0031095555
0.0031075105
0.0031055063
0.0031033957
0.0031013547
0.0030993137
0.0030971896
0.0030951791
0.003093129
0.0030911267
0.0030890538
0.0030869204
0.003084874
0.0030828933
0.0030808493
0.0030788677
0.003076775
0.0030747312
0.0030727349
0.0030706259
0.0030686248
0.0030666823
0.0030646396
0.0030626494
0.003060577
0.0030585572
0.0030564631
0.0030544191
0.0030524081
0.003050453
0.0030484458
0.0030464134
0.0030443552
0.0030423524
0.00304029
0.0030382772
0.0030362348
0.0030343027
0.0030322748
0.0030302738
0.0030282801
0.0030262501
0.0030242875
0.0030222388
0.0030202586
0.0030182677
0.0030162395
0.0030142467
0.0030122474
0.0030102755
0.0030083326
0.0030063083
0.00300435
0.0030023381
0.0030003174
0.0029983809
0.0029963749
0.0029944151
0.0029924049
0.0029904007
0.0029883732
0.0029863757
0.0029844928
0.002982473
0.0029804949
0.0029785247
0.00297657
0.0029746331
0.0029726129
0.0029706515
0.0029687034
0.0029667513
0.0029647565
0.0029628379
0.0029608859
0.002958941
0.0029569871
0.0029549922
0.0029530115
0.0029510444
0.0029491931
0.0029471808
0.0029452001
0.0029432359
0.0029412846
0.0029393272
0.0029373975
0.0029354219
0.0029335367
0.0029315834
0.0029296298
0.0029276353
0.0029257818
0.0029238265
0.0029218942
0.0029199382
0.0029180697
0.0029161389
0.002914161
0.0029122452
0.0029103414
0.00290836
0.0029065253
0.0029045935
0.0029026503
0.0029006868
0.0028987883
0.0028968342
0.0028948849
0.002892992
0.002891083
0.0028891827
0.0028872502
0.0028853233
0.0028833977
0.0028814774
0.0028796261
0.0028777716
0.0028757919
0.0028739066
0.0028720123
0.0028701008
0.0028682249
0.0028663226
0.0028644931
0.0028625261
0.0028606586
0.0028587019
0.0028568476
0.0028549663
0.0028530518
0.0028511744
0.0028492685
0.0028474417
0.002845498
0.0028436023
0.0028416174
0.0028397951
0.002837911
0.0028361101
0.002834267
0.002832304
0.0028304339
0.0028285366
0.002826751
0.0028248553
0.0028229475
0.0028211195
0.0028192834
0.0028173428
0.0028155406
0.0028136307
0.0028117883
0.002809915
0.0028080824
0.0028062626
0.0028043501
0.0028024907
0.0028006558
0.0027988423
0.0027969582
0.00279511
0.0027932753
0.0027913498
0.0027894601
0.0027876925
0.0027857807
0.0027839737
0.0027821925
0.0027802892
0.0027785187
0.0027766621
0.002774745
0.0027729732
0.0027710963
0.002769259
0.0027674553
0.0027656967
0.0027638404
0.0027619358
0.0027601521
0.0027582655
0.0027564878
0.0027546608
0.0027528706
0.0027510163
0.0027491436
0.0027472863
0.0027455285
0.002743687
0.0027418628
0.0027400346
0.0027382341
0.0027364113
0.0027346585
0.0027328129
0.0027309915
0.0027291849
0.0027274087
0.002725671
0.0027238296
0.0027220312
0.002720187
0.0027183939
0.0027166295
0.0027147941
0.0027130274
0.0027112118
0.0027094462
0.0027076325
0.0027057913
0.0027040225
0.0027022627
0.0027004918
0.0026986671
0.0026968888
0.0026951141
0.0026932608
0.0026914917
0.0026897585
0.0026879425
0.0026861555
0.0026844239
0.002682609
0.0026808151
0.0026790507
0.00267732
0.0026755924
0.0026737934
0.0026720122
0.0026702581
0.0026684683
0.0026666746
0.0026648876
0.0026631732
0.0026614845
0.0026596428
0.0026578743
0.002656105
0.0026542977
0.0026525988
0.0026507895
0.0026490411
0.0026472772
0.0026456111
0.0026437773
0.002642032
0.0026403184
0.0026386096
0.0026368473
0.0026350857
0.002633333
0.0026316484
0.0026298598
0.0026280843
0.0026264128
0.0026246388
0.0026229587
0.0026211739
0.002619409
0.0026177031
0.0026159559
0.0026142176
0.0026125191
0.0026107971
0.0026090846
0.0026073318
0.0026055719
0.0026038811
0.002602106
0.0026004086
0.0025986992
0.0025969448
0.0025952221
0.002593542
0.0025917941
0.0025900647
0.0025883068
0.0025866993
0.0025850346
0.002583307
0.0025815701
0.002579845
0.0025781463
0.0025764334
0.0025747081
0.0025730471
0.0025713192
0.0025695881
0.0025678896
0.0025661627
0.0025644647
0.0025628004
0.0025611045
0.0025594151
0.0025577121
0.0025559689
0.0025543049
0.0025526134
0.0025508939
0.0025492688
0.002547622
0.0025459146
0.002544241
0.0025425039
0.0025407961
0.0025391777
0.0025374757
0.0025357823
0.0025341653
0.0025324733
0.0025307673
0.0025290654
0.0025274535
0.0025258048
0.002524063
0.0025223808
0.002520714
0.0025190776
0.0025173898
0.0025157537
0.0025140764
0.0025123942
0.0025107632
0.0025090114
0.0025074165
0.0025057471
0.0025040794
0.0025024666
0.0025008402
0.0024991205
0.0024974537
0.0024958015
0.0024941503
0.0024925084
0.0024908115
0.0024892325
0.0024875866
0.0024859644
0.0024842701
0.0024825893
0.0024808871
0.002479326
0.0024776377
0.0024760582
0.0024744435
0.0024727944
0.0024711161
0.0024694132
0.0024678654
0.0024662921
0.0024646055
0.0024629359
0.0024613952
0.002459713
0.0024581011
0.0024564187
0.0024548676
0.0024532839
0.0024515926
0.0024500054
0.0024483476
0.0024467213
0.0024450666
0.0024435236
0.0024418498
0.002440264
0.0024386365
0.0024370127
0.0024354407
0.0024337689
0.0024321289
0.0024305186
0.0024289354
0.0024273889
0.002425675
0.0024241302
0.002422546
0.0024208969
0.0024193411
0.0024177367
0.0024161488
0.0024145616
0.0024129839
0.0024113115
0.0024096905
0.0024081494
0.0024066158
0.0024049687
0.0024033941
0.0024017449
0.0024001475
0.0023985081
0.0023969857
0.0023953246
0.0023938247
0.0023922492
0.0023906333
0.0023890208
0.0023874743
0.0023859139
0.0023843287
0.0023827516
0.0023811581
0.0023795993
0.0023779946
0.0023764393
0.0023748933
0.002373324
0.0023717622
0.0023701394
0.002368585
0.002367001
0.0023654418
0.0023639209
0.0023623751
0.0023607316
0.0023591851
0.0023576713
0.0023561136
0.0023545402
0.0023529774
0.0023514272
0.0023498612
0.0023482076
0.0023467604
0.0023451557
0.0023436323
0.0023420227
0.0023404791
0.002339002
0.0023374769
0.0023359491
0.0023343456
0.002332815
0.0023312592
0.0023296981
0.0023281071
0.0023266403
0.0023251069
0.0023235739
0.0023220321
0.0023204675
0.002318895
0.0023173725
0.0023157783
0.0023142928
0.0023128036
0.0023112595
0.0023097503
0.0023081494
0.0023066516
0.0023051382
0.0023035721
0.0023021011
0.0023005893
0.002299061
0.0022975605
0.0022960159
0.0022944808
0.0022929611
0.002291471
0.0022900151
0.002288443
0.0022869024
0.0022853543
0.0022839112
0.0022823652
0.0022808197
0.0022793508
0.0022778448
0.0022763018
0.0022748348
0.002273289
0.0022717344
0.0022702243
0.0022688152
0.0022672848
0.0022657765
0.0022642852
0.0022627839
0.0022612533
0.0022597651
0.0022583655
0.0022568454
0.0022553711
0.002253785
0.0022523506
0.0022508579
0.002249344
0.0022478669
0.0022463424
0.0022449025
0.0022433987
0.0022418958
0.0022403905
0.002238875
0.0022374354
0.0022360275
0.002234546
0.0022330016
0.0022314913
0.0022300014
0.0022285702
0.0022270908
0.0022256286
0.0022241552
0.0022227052
0.0022211974
0.0022197606
0.0022182576
0.0022167806
0.0022153102
0.0022139086
0.0022124767
0.00221098
0.002209503
0.0022079665
0.0022065381
0.0022050799
0.0022036305
0.0022021607
0.0022007411
0.0021992822
0.0021977723
0.0021963769
0.0021948705
0.0021934351
0.0021920169
0.0021905005
0.0021890637
0.0021875955
0.0021862225
0.0021848003
0.0021832916
0.0021818744
0.0021804292
0.0021789488
0.0021775106
0.0021760412
0.0021746589
0.002173204
0.0021717614
0.0021704081
0.002168925
0.0021673893
0.0021659636
0.0021646102
0.0021631138
0.0021617073
0.0021603163
0.0021588814
0.0021574018
0.0021559743
0.0021545633
0.0021531293
0.0021517193
0.0021503274
0.0021488715
0.0021475186
0.0021460233
0.0021445591
0.0021432664
0.0021417665
0.0021403772
0.0021389395
0.002137512
0.0021361564
0.002134701
0.0021333185
0.0021318758
0.0021304723
0.0021290393
0.0021276067
0.0021262197
0.0021248283
0.0021232748
0.0021219745
0.0021206269
0.0021191814
0.002117733
0.0021164324
0.0021149758
0.0021135919
0.0021121674
0.0021108848
0.0021094012
0.0021080733
0.0021066025
0.002105209
0.0021038686
0.0021023825
0.0021010556
0.0020996246
0.0020982968
0.0020968702
0.0020954474
0.0020940208
0.0020926653
0.0020912737
0.0020899207
0.0020885621
0.0020871651
0.0020857262
0.0020843549
0.0020830035
0.0020816096
0.0020802452
0.002078909
0.0020775297
0.0020761827
0.0020747944
0.0020733718
0.0020720218
0.0020705722
0.0020692819
0.0020679573
0.0020666043
0.0020652146
0.0020637894
0.0020624134
0.0020610667
0.0020597242
0.0020583861
0.0020569682
0.0020555935
0.0020541961
0.0020528706
0.0020515057
0.0020501616
0.0020488587
0.0020474265
0.002046085
0.002044748
0.0020433587
0.0020420304
0.0020407324
0.0020393368
0.0020380036
0.0020366621
0.0020353151
0.0020339419
0.002032567
0.0020312199
0.0020299756
0.0020285582
0.0020271593
0.0020259193
0.0020245537
0.0020231588
0.0020217935
0.0020205292
0.0020191751
0.0020178787
0.0020164929
0.0020151213
0.0020138135
0.0020125117
0.0020112032
0.0020098535
0.0020084924
0.0020071887
0.0020058961
0.0020045114
0.0020031694
0.0020018928
0.0020005759
0.0019992655
0.0019979021
0.0019966154
0.0019953079
0.0019939444
0.0019925996
0.0019913153
0.0019900217
0.0019886845
0.0019873849
0.0019860403
0.0019846975
0.0019833997
0.0019820824
0.0019807639
0.0019793997
0.0019781534
0.0019768327
0.0019755049
0.0019742348
0.0019729577
0.0019716392
0.0019703787
0.0019690604
0.0019677114
0.0019664017
0.0019651528
0.0019638189
0.0019624764
0.0019612347
0.0019599171
0.0019586035
0.0019572726
0.0019559471
0.0019546838
0.0019533543
0.0019521099
0.001950833
0.0019494874
0.0019481889
0.0019469981
0.0019456859
0.0019444207
0.0019431306
0.0019418374
0.0019405229
0.001939237
0.0019379266
0.0019366941
0.0019354477
0.0019341101
0.0019328599
0.0019315874
0.0019303221
0.0019289829
0.0019277158
0.0019264314
0.0019251788
0.0019238496
0.0019226181
0.0019213561
0.0019199993
0.0019187932
0.0019175854
0.0019162731
0.001915032
0.001913725
0.0019124694
0.0019112135
0.0019098989
0.0019086485
0.0019074315
0.0019061537
0.0019048806
0.0019036004
0.0019023331
0.001901097
0.0018997847
0.0018985666
0.0018973456
0.001896086
0.001894829
0.0018935722
0.0018922719
0.0018910096
0.0018898043
0.0018885006
0.0018872918
0.0018860014
0.0018847476
0.0018835294
0.0018822894
0.0018810588
0.0018797589
0.0018785069
0.0018773024
0.0018760827
0.0018749039
0.0018735906
0.0018723083
0.0018711839
0.0018699371
0.0018686737
0.0018673965
0.0018661795
0.0018649183
0.0018636782
0.0018625178
0.0018612617
0.0018600066
0.0018587313
0.0018575516
0.0018562994
0.0018550231
0.0018537706
0.0018526416
0.0018514631
0.0018501282
0.0018489083
0.0018477257
0.0018464718
0.0018452093
0.0018440535
0.0018428857
0.0018416748
0.0018404162
0.0018391919
0.0018379661
0.001836707
0.0018355029
0.001834361
0.0018331237
0.0018318901
0.001830657
0.0018294317
0.0018282734
0.00182704
0.0018257706
0.0018246108
0.0018234372
0.0018221455
0.0018209467
0.0018198022
0.0018185772
0.0018173852
0.0018162526
0.0018149873
0.0018138329
0.0018125989
0.0018113541
0.0018101548
0.0018090209
0.0018077868
0.0018065901
0.0018054065
0.0018041972
0.0018029821
0.0018018053
0.0018006098
0.0017994136
0.0017982248
0.0017970745
0.0017958994
0.0017946067
0.0017934197
0.0017922939
0.0017911301
0.0017899094
0.001788723
0.0017875334
0.0017863495
0.0017851484
0.0017839408
0.0017828114
0.0017816793
0.0017805095
0.0017792621
0.001778113
0.0017769332
0.0017757021
0.0017745431
0.0017734222
0.001772262
0.0017710744
0.0017699058
0.0017686409
0.0017674703
0.0017663541
0.001765138
0.0017639935
0.0017628185
0.0017616752
0.0017604874
0.0017593154
0.0017581809
0.0017569964
0.0017558633
0.0017546808
0.0017535349
0.0017524142
0.0017511937
0.0017500388
0.0017489699
0.0017477785
0.0017465652
0.0017454581
0.0017442568
0.0017431277
0.001741979
0.0017408903
0.0017396463
0.0017384719
0.0017373846
0.0017361715
0.0017350318
0.0017339019
0.001732705
0.0017316138
0.001730463
0.0017293369
0.0017281541
0.0017269759
0.0017258845
0.0017247797
0.0017235834
0.0017224468
0.0017213325
0.0017202245
0.0017190819
0.0017178776
0.0017167523
0.0017155762
0.0017145387
0.0017133933
0.0017122529
0.0017110858
0.0017099385
0.001708793
0.001707649
0.0017064889
0.0017055145
0.0017043292
0.0017031791
0.0017019961
0.0017009352
0.0016998126
0.0016986956
0.0016975295
0.001696437
0.0016953303
0.0016942108
0.00169314
0.0016919178
0.0016907813
0.0016897289
0.0016885668
0.0016875099
0.0016863964
0.001685246
0.0016840941
0.0016829518
0.0016818616
0.0016807803
0.0016796687
0.0016785306
0.0016774372
0.0016763117
0.0016752004
0.0016741004
0.0016729734
0.0016718939
0.0016707362
0.0016696933
0.0016685795
0.0016674651
0.0016663556
0.001665305
0.0016641773
0.0016630867
0.0016619976
0.0016608366
0.0016597065
0.0016586464
0.0016576038
0.0016564435
0.0016553536
0.0016542899
0.0016531928
0.0016520378
0.0016509662
0.0016498457
0.0016487914
0.0016477363
0.0016465973
0.0016455238
0.0016444377
0.0016433576
0.0016422456
0.0016411927
0.0016400928
0.0016390267
0.0016378997
0.0016368801
0.0016357189
0.0016346659
0.001633646
0.0016325455
0.0016314335
0.0016303096
0.0016292997
0.0016281479
0.0016271273
0.0016260303
0.0016249769
0.0016239126
0.001622785
0.0016217948
0.0016206505
0.0016195729
0.0016184751
0.0016173772
0.0016163588
0.0016153113
0.001614236
0.0016131473
0.0016120893
0.0016110757
0.0016099288
0.001608866
0.0016078587
0.0016068307
0.0016057233
0.0016046638
0.0016035856
0.0016025292
0.0016014922
0.0016003971
0.0015993015
0.0015982528
0.0015972415
0.0015961464
0.0015951024
0.0015940167
0.0015929326
0.0015918828
0.0015908079
0.001589814
0.0015887599
0.0015877141
0.0015866584
0.0015856485
0.0015845043
0.0015835282
0.0015824846
0.0015814152
0.0015803813
0.0015793954
0.0015783217
0.0015772576
0.00157619
0.0015751733
0.0015740861
0.0015730384
0.0015720351
0.0015709787
0.0015700036
0.0015688911
0.0015679142
0.0015668474
0.001565718
0.0015647319
0.0015636929
0.0015626866
0.0015616164
0.0015605799
0.0015595363
0.001558539
0.0015574624
0.0015565079
0.001555512
0.0015544568
0.0015534337
0.0015524137
0.0015513835
0.0015503612
0.0015492555
0.0015482967
0.0015472792
0.0015462437
0.0015451987
0.0015441607
0.0015430999
0.0015421056
0.0015411095
0.0015400726
0.0015390276
0.0015380505
0.0015370161
0.0015359429
0.0015349881
0.0015340238
0.0015329291
0.001531998
0.0015309602
0.001529942
0.0015289044
0.0015278799
0.0015268946
0.0015258525
0.0015249057
0.0015238806
0.0015228428
0.0015218987
0.0015208033
0.0015198627
0.001518851
0.0015177997
0.0015168338
0.0015158348
0.001514807
0.0015137889
0.0015127721
0.0015117923
0.001510791
0.0015097124
0.0015086938
0.0015078018
0.0015068233
0.0015057963
0.0015047468
0.0015037693
0.0015028602
0.0015018861
0.001500846
0.0014998065
0.0014987888
0.0014978336
0.0014968473
0.001495864
0.0014949016
0.0014938599
0.0014928861
0.0014918769
0.0014908797
0.0014898523
0.0014889288
0.0014879768
0.0014869823
0.0014859239
0.0014849716
0.0014840075
0.0014830563
0.0014820336
0.0014810927
0.0014800972
0.0014791327
0.0014781706
0.001477141
0.0014761809
0.0014752286
0.0014741835
0.0014732763
0.0014722963
0.0014713038
0.0014703126
0.0014693653
0.0014683718
0.0014674277
0.0014663941
0.0014654523
0.0014645226
0.0014634986
0.0014625639
0.0014615821
0.001460655
0.0014597116
0.0014586701
0.0014577102
0.001456757
0.0014557699
0.0014548259
0.0014538881
0.0014528895
0.0014519745
0.0014509838
0.0014499911
0.0014490853
0.001448105
0.0014471542
0.0014462097
0.0014452609
0.0014442436
0.0014433176
0.0014423206
0.0014413421
0.0014404196
0.0014395178
0.0014385438
0.0014375256
0.0014366264
0.001435636
0.0014347351
0.0014338176
0.0014327806
0.0014318558
0.001430928
0.0014300091
0.0014291102
0.0014280714
0.0014271828
0.0014262758
0.0014253175
0.0014243565
0.0014233816
0.0014224199
0.0014215272
0.0014206041
0.0014196412
0.0014186874
0.0014177387
0.0014167498
0.0014158663
0.001414948
0.0014139556
0.0014130133
0.0014120921
0.0014111912
0.0014101992
0.001409292
0.0014083119
0.0014074355
0.001406548
0.0014055736
0.0014046276
0.001403773
0.0014028439
0.0014018388
0.0014009053
0.0013999668
0.0013991543
0.001398143
0.0013972834
0.0013963127
0.0013954161
0.001394446
0.0013935168
0.0013925609
0.0013916856
0.0013907657
0.0013897886
0.0013888204
0.0013879826
0.0013870775
0.001386176
0.0013852337
0.00138431
0.0013834252
0.0013825168
0.0013815677
0.0013806674
0.0013797096
0.0013788542
0.0013779452
0.001377004
0.0013761191
0.0013751987
0.0013743119
0.0013733559
0.0013724285
0.0013715632
0.0013706961
0.001369727
0.001368829
0.0013679484
0.0013669793
0.0013660666
0.0013651664
0.0013643148
0.0013633451
0.0013624801
0.001361583
0.0013606711
0.0013598051
0.0013589234
0.001358035
0.0013571477
0.0013562015
0.0013553356
0.0013544036
0.0013534732
0.0013526175
0.0013517702
0.0013509084
0.001349926
0.001349043
0.0013481301
0.0013472037
0.0013463113
0.0013454525
0.0013446304
0.0013436837
0.0013427937
0.0013418919
0.0013409961
0.0013401418
0.001339275
0.001338409
0.0013375228
0.0013366166
0.0013357198
0.0013347659
0.0013339251
0.0013331107
0.0013322172
0.0013312889
0.0013303719
0.0013295403
0.0013286462
0.0013277759
0.0013269173
0.0013260065
0.001325175
0.0013242213
0.0013233245
0.0013224949
0.0013215791
0.0013207257
0.0013198578
0.0013190013
0.0013181679
0.001317232
0.0013163848
0.0013155128
0.0013146299
0.0013137126
0.0013128925
0.0013120744
0.0013112269
0.001310288
0.0013094094
0.001308598
0.0013077119
0.0013068392
0.0013060004
0.0013051168
0.0013042155
0.0013033386
0.0013024523
0.0013016224
0.0013007468
0.001299921
0.0012990739
0.0012981764
0.0012973313
0.0012964627
0.0012956475
0.0012947648
0.0012938895
0.001293109
0.0012922655
0.0012913591
0.0012904448
0.0012896082
0.0012888324
0.0012879014
0.0012870412
0.0012862489
0.0012853877
0.0012845088
0.0012836253
0.0012828229
0.001281946
0.0012811311
0.0012802396
0.0012794241
0.0012785437
0.0012777122
0.0012769095
0.0012760288
0.0012751529
0.0012743344
0.0012735045
0.0012726287
0.0012717553
0.0012709912
0.0012701247
0.0012693051
0.0012684484
0.0012676305
0.0012667691
0.0012659556
0.0012651144
0.0012642234
0.0012634665
0.0012625913
0.0012617878
0.0012609316
0.0012600992
0.0012591929
0.001258395
0.0012575411
0.0012567386
0.0012559426
0.0012550968
0.0012542197
0.0012534052
0.0012526239
0.0012517255
0.001250925
0.0012501061
0.0012492933
0.0012484677
0.0012476572
0.0012467693
0.0012459997
0.0012451612
0.0012443588
0.0012435552
0.0012426663
0.0012418975
0.0012410542
0.0012402151
0.0012394128
0.0012385662
0.0012377427
0.0012369608
0.0012361348
0.0012353373
0.0012344704
0.0012336326
0.0012328291
0.0012320123
0.001231163
0.0012304587
0.0012295388
0.0012287762
0.0012279166
0.0012271715
0.0012263937
0.0012256074
0.0012247852
0.0012238635
0.0012230905
0.001222223
0.0012214785
0.0012206243
0.001219862
0.00121904
0.0012181976
0.0012173571
0.0012165923
0.0012157602
0.0012150008
0.0012142045
0.0012133834
0.0012125554
0.0012117927
0.0012109849
0.0012101522
0.0012093693
0.0012085845
0.001207819
0.0012070308
0.0012062072
0.0012053979
0.001204621
0.0012038111
0.0012030082
0.0012022199
0.0012014061
0.0012006036
0.0011998113
0.0011989997
0.0011982089
0.0011974584
0.0011966348
0.0011958913
0.0011950599
0.00119423
0.001193475
0.0011927361
0.0011919129
0.0011911403
0.0011902843
0.0011894956
0.0011887666
0.0011879131
0.0011871692
0.0011863537
0.0011856081
0.0011848741
0.0011840186
0.00118324
0.0011824098
0.0011816991
0.0011808927
0.0011801395
0.0011793571
0.0011785575
0.0011778133
0.0011769343
0.0011761743
0.0011754006
0.0011746311
0.0011738656
0.0011730934
0.001172325
0.0011714551
0.0011707272
0.0011700229
0.0011692398
0.0011684701
0.0011676694
0.0011668841
0.0011661533
0.0011653536
0.0011645935
0.0011638078
0.001163064
0.0011623023
0.001161515
0.0011608264
0.0011600076
0.0011591852
0.0011584676
0.0011576469
0.0011569497
0.0011561681
0.0011553447
0.0011546197
0.0011538591
0.0011530884
0.0011523131
0.0011515305
0.0011507644
0.0011499936
0.0011492841
0.0011485107
0.0011477387
0.0011469711
0.0011462767
0.0011455078
0.0011447349
0.0011439895
0.0011432181
0.0011424668
0.00114171
0.0011409256
0.0011401662
0.0011394672
0.0011386325
0.0011378371
0.0011370735
0.0011363697
0.0011356166
0.001134912
0.0011341401
0.0011333938
0.0011325941
0.0011318717
0.0011311672
0.0011304079
0.0011296438
0.001128893
0.0011281802
0.0011274223
0.0011266228
0.0011258645
0.0011251647
0.0011244313
0.001123684
0.0011229778
0.0011222294
0.0011214415
0.0011207177
0.0011199815
0.001119237
0.001118447
0.0011177066
0.001117011
0.0011162339
0.0011154456
0.0011148255
0.0011140788
0.0011133262
0.0011125936
0.0011118192
0.0011111066
0.0011103584
0.0011096325
0.0011089074
0.0011081391
0.0011074526
0.0011066856
0.0011059492
0.001105218
0.0011044799
0.00110371
0.001103066
0.001102277
0.0011015638
0.0011008224
0.0011000942
0.0010993001
0.0010986703
0.0010978867
0.0010972649
0.0010964569
0.0010957225
0.0010950052
0.0010942727
0.0010935501
0.0010928045
0.0010920967
0.0010913872
0.001090725
0.001089945
0.0010892114
0.0010885079
0.0010878546
0.001087093
0.0010863948
0.0010856937
0.0010849563
0.0010842384
0.0010834621
0.0010827631
0.0010820501
0.0010813285
0.0010805497
0.001079899
0.0010791777
0.0010784682
0.0010776884
0.001077014
0.0010763599
0.0010756305
0.0010748773
0.0010742013
0.001073499
0.0010727677
0.0010720637
0.0010713434
0.0010707082
0.0010699502
0.0010692561
0.0010685023
0.0010677729
0.0010670751
0.0010664355
0.0010657031
0.001064959
0.0010642306
0.0010635868
0.0010628205
0.0010621158
0.0010614037
0.0010607457
0.001060062
0.0010593113
0.0010586068
0.0010579767
0.0010572452
0.0010565703
0.0010558756
0.0010551617
0.0010544657
0.0010538037
0.0010530348
0.0010523081
0.0010517018
0.0010510493
0.001050265
0.0010496059
0.0010489245
0.0010481918
0.0010475004
0.0010467485
0.0010460458
0.0010454704
0.0010447981
0.0010440561
0.0010433043
0.0010425888
0.0010419548
0.0010412754
0.0010405709
0.0010399156
0.0010391593
0.0010384639
0.0010378138
0.001037111
0.0010364669
0.001035824
0.0010351622
0.0010343989
0.0010337522
0.0010330637
0.0010323154
0.0010316379
0.0010309771
0.0010303383
0.0010296432
0.0010289837
0.0010282468
0.0010275082
0.0010269223
0.0010261646
0.0010254862
0.0010248666
0.0010241568
0.0010234489
0.001022749
0.0010220855
0.0010214271
0.0010207955
0.0010201464
0.0010194492
0.0010187873
0.0010180431
0.0010173708
0.0010167746
0.0010160976
0.0010154197
0.0010147848
0.0010140288
0.0010134175
0.0010127184
0.0010120905
0.0010113849
0.0010107004
0.0010100602
0.0010093
0.0010087198
0.0010080521
0.001007306
0.0010066906
0.001005996
0.0010054014
0.0010047232
0.0010040152
0.0010033391
0.0010026868
0.0010020296
0.0010013845
0.0010007638
0.0010000954
0.00099940505
0.00099872949
0.00099806825
0.00099737884
0.00099674473
0.00099608116
0.00099540735
0.00099473505
0.00099404156
0.00099340407
0.00099277671
0.00099208718
0.00099146122
0.00099081604
0.00099015236
0.00098945468
0.00098881754
0.00098819064
0.00098754361
0.00098687026
0.00098622253
0.0009856103
0.00098499923
0.00098421855
0.00098357443
0.00098296255
0.00098234206
0.00098167558
0.00098102458
0.0009803616
0.00097972108
0.000979073
0.00097839406
0.00097773748
0.00097712176
0.00097647338
0.00097577908
0.00097524526
0.0009745186
0.00097389589
0.00097324705
0.00097258273
0.00097198976
0.00097133988
0.00097069592
0.00096999638
0.00096940616
0.00096873124
0.00096814317
0.00096751814
0.00096685532
0.00096622284
0.00096559233
0.00096490054
0.000964245
0.00096365949
0.00096300273
0.00096237415
0.00096175121
0.00096103863
0.00096041913
0.00095974765
0.00095912255
0.00095853506
0.00095794903
0.00095721456
0.00095665874
0.00095599482
0.00095538859
0.00095474004
0.00095404801
0.00095348281
0.00095286558
0.000952175
0.00095162151
0.00095094211
0.00095027941
0.00094970479
0.0009490751
0.00094844931
0.00094783492
0.00094712671
0.00094654062
0.00094591896
0.00094531977
0.00094469008
0.00094408036
0.00094334467
0.00094280182
0.00094219507
0.00094151974
0.00094086304
0.00094029255
0.0009396532
0.0009390256
0.00093844527
0.00093782868
0.00093717407
0.00093656621
0.00093593635
0.00093533407
0.00093475741
0.00093414576
0.00093346112
0.00093285099
0.00093226577
0.00093160081
0.00093107112
0.00093045866
0.00092978531
0.00092914543
0.00092853472
0.00092787202
0.00092728907
0.00092664838
0.000926056
0.000925461
0.0009248007
0.00092419918
0.00092358846
0.00092301768
0.000922409
0.00092181319
0.00092121091
0.00092056283
0.00091995724
0.00091936934
0.00091874384
0.00091821264
0.00091757253
0.00091697322
0.00091634772
0.00091565051
0.00091510464
0.00091451424
0.00091389666
0.00091330736
0.00091274653
0.00091208349
0.00091150595
0.00091087702
0.00091029378
0.00090961461
0.00090903108
0.00090846076
0.00090787263
0.00090725825
0.00090667221
0.00090603338
0.00090540934
0.00090490951
0.00090427155
0.00090369215
0.00090311875
0.00090253778
0.00090191496
0.00090131635
0.00090068672
0.00090011361
0.00089956133
0.00089890684
0.00089825405
0.00089773355
0.00089704269
0.00089649012
0.0008958581
0.00089533365
0.00089469098
0.00089412631
0.00089350087
0.0008929157
0.00089235877
0.00089175912
0.00089117774
0.00089063251
0.00088999997
0.00088942167
0.00088881358
0.00088818901
0.00088764844
0.00088709895
0.00088653545
0.00088590605
0.00088529754
0.00088473881
0.00088413979
0.0008835406
0.00088297547
0.0008824023
0.00088184699
0.00088123855
0.00088060083
0.00088003301
0.00087942439
0.00087880879
0.00087826682
0.00087771338
0.0008771182
0.00087655429
0.00087597471
0.00087537844
0.00087478443
0.00087420124
0.00087368756
0.00087313761
0.00087258191
0.00087187858
0.0008713592
0.00087071635
0.00087020331
0.00086961436
0.00086905144
0.00086848869
0.00086788327
0.00086723681
0.00086675538
0.00086610118
0.00086560642
0.00086498761
0.00086444063
0.00086389954
0.00086329581
0.00086268078
0.00086215598
0.00086158031
0.00086103607
0.00086049113
0.00085988006
0.00085930061
0.00085869327
0.00085818238
0.00085766549
0.00085704075
0.0008564461
0.00085594092
0.00085539406
0.00085475476
0.0008541994
0.00085367291
0.0008531214
0.00085244735
0.00085194269
0.00085142738
0.0008508251
0.00085025548
0.00084971159
0.00084909308
0.00084861298
0.00084797479
0.000847394
0.0008468614
0.00084635906
0.00084578479
0.00084518228
0.00084469211
0.00084404892
0.00084354018
0.00084300892
0.00084242574
0.00084183202
0.0008412975
0.00084074266
0.00084016891
0.00083962432
0.00083904649
0.00083841954
0.00083787029
0.00083734532
0.00083681871
0.00083633373
0.00083573052
0.00083518447
0.00083461637
0.00083403883
0.00083354837
0.0008329578
0.0008324096
0.00083187892
0.00083132705
0.0008308281
0.00083021552
0.0008296388
0.0008291782
0.00082858797
0.00082810322
0.0008275088
0.00082694332
0.00082638219
0.00082584028
0.00082531158
0.00082474091
0.0008242121
0.0008236164
0.00082312891
0.00082255906
0.00082197948
0.00082143175
0.00082092988
0.00082042243
0.00081986748
0.00081926247
0.00081875891
0.00081821863
0.00081767293
0.00081710645
0.00081661349
0.00081610633
0.00081554236
0.00081496866
0.00081440172
0.00081387005
0.00081336644
0.00081281265
0.00081226521
0.00081173569
0.00081121764
0.00081062742
0.00081008382
0.00080958585
0.00080897612
0.00080847979
0.00080792396
0.00080741016
0.00080686563
0.00080639427
0.00080587988
0.00080530974
0.00080477796
0.00080424151
0.00080379256
0.00080320716
0.00080266903
0.00080212648
0.00080162578
0.00080108328
0.00080053584
0.0008000317
0.00079944415
0.00079895597
0.00079843804
0.0007978832
0.00079737551
0.00079683895
0.00079631823
0.00079572963
0.00079521089
0.00079469208
0.00079417042
0.000793621
0.00079312554
0.00079261162
0.00079203892
0.0007915562
0.00079101493
0.00079048768
0.00079002097
0.00078950782
0.00078896497
0.00078841666
0.00078789069
0.00078742224
0.00078686001
0.00078630709
0.00078583212
0.00078535458
0.00078478869
0.00078429584
0.00078369805
0.00078319351
0.00078264496
0.00078214839
0.00078165258
0.0007811258
0.00078061695
0.00078006787
0.00077960099
0.00077905483
0.00077855255
0.00077803439
0.00077752909
0.00077700306
0.00077654602
0.00077599514
0.00077542575
0.00077500858
0.0007744655
0.0007739563
0.00077343715
0.000772934
0.00077238854
0.00077186601
0.00077138358
0.00077086466
0.00077037158
0.00076980336
0.00076931121
0.00076886808
0.00076829782
0.00076778
0.00076729013
0.00076676905
0.00076630979
0.00076578575
0.00076526788
0.00076477794
0.00076426164
0.00076370599
0.00076329306
0.00076280709
0.00076229434
0.00076172577
0.00076121802
0.00076073979
0.00076020334
0.00075974199
0.00075916568
0.00075875851
0.00075824396
0.00075765594
0.00075715454
0.00075667491
0.00075618259
0.0007557302
0.00075519626
0.00075467711
0.00075416471
0.00075367599
0.00075317238
0.00075270096
0.00075222057
0.0007517215
0.00075125444
0.0007507368
0.00075023429
0.00074971549
0.00074924226
0.00074873416
0.00074820116
0.00074778404
0.00074729795
0.00074672577
0.00074618967
0.00074573304
0.00074525765
0.00074472051
0.0007442261
0.00074375659
0.00074329996
0.0007427581
0.00074231141
0.00074176979
0.00074127904
0.00074086554
0.00074032729
0.00073984131
0.00073938794
0.000738865
0.00073840388
0.00073792849
0.00073734828
0.00073688384
0.00073643733
0.00073597353
0.00073552033
0.00073494075
0.00073449669
0.00073401828
0.00073354447
0.00073302106
0.00073250261
0.00073198212
0.00073156843
0.00073099742
0.00073057757
0.00073013763
0.00072961114
0.00072909764
0.00072866981
0.00072820706
0.00072770624
0.00072717376
0.00072674267
0.00072632171
0.00072579161
0.00072527956
0.00072479947
0.0007243593
0.00072391779
0.00072332937
0.00072296086
0.0007224718
0.00072194613
0.00072146213
0.00072097545
0.00072050572
0.00072003994
0.00071958691
0.00071906438
0.00071861938
0.00071815966
0.00071761681
0.00071710924
0.00071671995
0.0007162434
0.00071570871
0.00071526715
0.0007148154
0.00071430212
0.0007138428
0.0007134279
0.00071297842
0.00071247469
0.00071203505
0.00071154098
0.00071104686
0.00071055687
0.00071010122
0.00070959615
0.00070915854
0.0007086629
0.00070818479
0.00070769666
0.00070725905
0.00070678111
0.00070632744
0.00070586149
0.00070533232
0.00070491899
0.00070446514
0.00070394942
0.00070351578
0.00070303777
0.00070263131
0.0007021873
0.00070168899
0.00070127816
0.00070072681
0.00070028572
0.00069984311
0.000699319
0.00069888122
0.00069851708
0.00069804548
0.00069752033
0.00069699768
0.00069656863
0.0006960858
0.00069565
0.00069519423
0.00069474598
0.00069425651
0.00069382088
0.00069337088
0.0006928505
0.00069241697
0.00069199427
0.00069150451
0.00069102331
0.00069057045
0.00069016463
0.00068974344
0.00068925042
0.00068880914
0.0006883475
0.00068787055
0.00068739743
0.00068689353
0.00068651483
0.00068610499
0.0006856313
0.00068510149
0.00068466965
0.0006842622
0.00068376615
0.00068324979
0.0006828215
0.00068243727
0.00068197987
0.00068155682
0.00068101031
0.0006805819
0.00068011973
0.00067972776
0.00067930168
0.00067883747
0.00067835627
0.00067794556
0.00067750085
0.00067700469
0.00067657878
0.00067611714
0.00067566836
0.00067526213
0.00067483011
0.00067434914
0.00067387451
0.00067341584
0.00067298079
0.00067258265
0.00067210756
0.00067171856
0.00067124696
0.00067075522
0.00067030784
0.00066987163
0.00066943682
0.00066897884
0.00066855713
0.00066815031
0.000667641
0.0006672272
0.00066677498
0.0006663737
0.00066594675
0.00066550367
0.00066505134
0.00066457316
0.00066413905
0.00066377153
0.00066326535
0.00066279445
0.00066240755
0.00066193053
0.00066146371
0.00066098809
0.00066062616
0.00066017843
0.00065973215
0.00065929053
0.00065886043
0.00065838464
0.00065805245
0.00065760681
0.00065710273
0.00065673748
0.00065628765
0.00065584469
0.0006554717
0.00065503892
0.00065450533
0.00065415935
0.00065373897
0.00065324205
0.00065280875
0.00065238326
0.00065193517
0.0006515233
0.00065108232
0.00065063807
0.00065020827
0.00064977468
0.00064939936
0.00064893829
0.0006484809
0.00064803165
0.00064760674
0.00064726616
0.00064678944
0.00064631487
0.00064594211
0.00064544246
0.00064506865
0.00064472173
0.00064426725
0.00064381905
0.00064335088
0.00064289581
0.00064251997
0.00064209494
0.00064166688
0.00064126938
0.00064080744
0.00064041471
0.00063996529
0.00063956168
0.00063909084
0.00063871237
0.00063821307
0.00063786842
0.00063741964
0.0006369492
0.00063660188
0.00063613511
0.00063574914
0.00063527212
0.00063483196
0.00063448574
0.00063405023
0.00063366129
0.00063325791
0.00063278811
0.00063241308
0.00063203089
0.00063165015
0.00063112145
0.00063073577
0.00063031667
0.00062986056
0.00062952685
0.00062906422
0.00062866573
0.00062813971
0.00062779034
0.00062738807
0.00062694924
0.00062651007
0.00062612491
0.00062573474
0.00062530622
0.00062482804
0.00062443275
0.00062402413
0.00062363781
0.00062323199
0.00062285527
0.0006224984
0.00062203157
0.00062161416
0.00062116742
0.00062076747
0.00062035723
0.0006199957
0.0006195092
0.00061914121
0.00061870803
0.00061835023
0.00061787863
0.00061742886
0.00061705039
0.00061665039
0.00061623886
0.00061582885
0.00061540212
0.00061504944
0.00061462657
0.00061422138
0.00061383541
0.00061342411
0.00061301328
0.00061261124
0.0006121776
0.00061177375
0.00061138242
0.0006110174
0.00061050057
0.00061021908
0.00060979248
0.00060933572
0.00060894946
0.00060856639
0.00060812198
0.00060776965
0.00060735462
0.00060695724
0.00060652586
0.00060611166
0.00060576462
0.00060532324
0.00060490402
0.00060455973
0.00060407713
0.00060370984
0.00060336251
0.00060292898
0.00060253369
0.00060215447
0.00060177961
0.00060135667
0.00060095522
0.00060056819
0.00060015538
0.00059972634
0.00059935573
0.00059897517
0.00059858715
0.00059820421
0.00059775123
0.00059732731
0.00059695565
0.00059653312
0.00059618871
0.00059580099
0.00059536303
0.00059499033
0.00059457176
0.00059418939
0.00059381506
0.00059337984
0.00059301942
0.00059261936
0.00059227564
0.00059189205
0.0005914293
0.00059109734
0.00059071771
0.00059030461
0.00058992696
0.00058952556
0.00058911095
0.00058876752
0.00058838411
0.00058799022
0.00058755686
0.00058715668
0.00058673543
0.00058642507
0.00058603327
0.00058555783
0.00058520876
0.00058488146
0.00058448623
0.00058405573
0.00058365485
0.000583296
0.00058291742
0.00058249972
0.00058212189
0.00058177247
0.00058141007
0.00058102654
0.0005805915
0.00058021216
0.00057979341
0.00057940953
0.00057907641
0.00057873013
0.00057834503
0.00057792326
0.00057751295
0.00057706505
0.00057668344
0.00057633588
0.00057604973
0.00057565619
0.000575185
0.00057479867
0.00057452882
0.00057409395
0.00057369331
0.00057330274
0.00057296315
0.00057262601
0.00057219487
0.00057184347
0.00057140808
0.00057115802
0.0005707001
0.00057029381
0.00056999689
0.00056958501
0.00056914683
0.00056877593
0.00056837453
0.00056798029
0.00056770747
0.00056731817
0.0005669716
0.00056651118
0.00056616851
0.00056579552
0.00056541833
0.00056508614
0.0005646979
0.00056427304
0.00056389411
0.00056353741
0.00056319922
0.00056284515
0.00056252372
0.00056206313
0.00056168984
0.00056128629
0.00056092342
0.00056060503
0.00056021777
0.00055985863
0.00055945374
0.00055905187
0.00055869628
0.00055830047
0.00055792159
0.00055758539
0.00055719027
0.00055694225
0.00055646745
0.00055608648
0.00055574387
0.00055545598
0.00055505167
0.00055466028
0.00055428559
0.00055394776
0.00055360113
0.00055322138
0.00055283884
0.00055239646
0.00055210787
0.0005517918
0.00055142626
0.00055100617
0.00055066874
0.00055028411
0.00054993096
0.00054953643
0.00054921338
0.0005489029
0.00054844317
0.00054810295
0.000547726
0.00054735434
0.00054697494
0.00054662215
0.0005462179
0.00054592878
0.00054553576
0.00054520514
0.00054484291
0.00054450845
0.00054409209
0.00054377585
0.00054346921
0.00054308033
0.00054270308
0.00054229487
0.00054194784
0.00054151873
0.0005412749
0.00054086681
0.00054058683
0.00054010458
0.00053977256
0.00053941394
0.00053908071
0.0005387179
0.00053839816
0.00053800741
0.00053759315
0.00053723995
0.00053696427
0.00053659338
0.00053622044
0.00053591648
0.00053553103
0.00053514133
0.00053485966
0.00053449918
0.00053412776
0.00053378911
0.0005334242
0.00053307926
0.0005326916
0.0005323909
0.00053199293
0.00053165108
0.00053130463
0.00053095934
0.00053064083
0.00053026876
0.00052987167
0.00052951736
0.00052911526
0.0005287914
0.00052849203
0.00052813714
0.00052779145
0.0005273929
0.00052707869
0.00052675226
0.00052632386
0.00052604754
0.00052567601
0.00052538374
0.00052498764
0.00052467821
0.00052432454
0.00052390696
0.00052359281
0.00052327028
0.00052292203
0.00052257988
0.00052223844
0.00052191201
0.0005214964
0.00052110135
0.00052083825
0.00052045123
0.00052011985
0.00051978452
0.00051944592
0.00051907165
0.00051875715
0.00051844202
0.0005180962
0.00051777245
0.0005174395
0.00051707966
0.00051676098
0.00051636406
0.00051609305
0.00051567197
0.00051537115
0.0005150722
0.00051464722
0.00051435217
0.00051399844
0.00051361648
0.00051329623
0.00051299669
0.00051267719
0.00051230838
0.00051194354
0.00051161775
0.00051126583
0.00051090418
0.00051059085
0.00051025255
0.00050982449
0.00050956279
0.00050927483
0.00050885935
0.00050851592
0.00050820434
0.00050793996
0.00050760433
0.00050724117
0.00050688017
0.00050656166
0.00050624588
0.00050591771
0.00050553697
0.00050523534
0.00050489092
0.00050457846
0.00050417072
0.00050385681
0.00050347578
0.00050325098
0.00050289556
0.00050251454
0.00050223188
0.00050190737
0.00050156791
0.00050113926
0.00050081994
0.00050050201
0.00050019613
0.00049994898
0.00049958308
0.00049923686
0.0004989148
0.00049862271
0.00049825181
0.00049793813
0.00049759768
0.00049724663
0.00049691205
0.0004965947
0.00049626036
0.00049593666
0.00049558986
0.00049527857
0.0004949802
0.00049463823
0.00049427524
0.00049397012
0.00049365335
0.00049334759
0.00049294368
0.00049261021
0.00049232459
0.00049198116
0.00049163523
0.00049139076
0.00049104646
0.00049070187
0.00049042498
0.00049004582
0.00048974424
0.00048939465
0.00048912101
0.00048878265
0.00048847171
0.00048810043
0.00048778363
0.00048745354
0.00048709026
0.00048682428
0.00048648787
0.00048625251
0.00048577445
0.00048550643
0.00048517628
0.0004848211
0.00048462374
0.00048427729
0.00048387915
0.00048360208
0.00048330546
0.00048299326
0.00048265394
0.00048229028
0.0004820757
0.00048170704
0.00048140716
0.00048105972
0.00048074371
0.00048042278
0.00048014204
0.00047985063
0.00047944614
0.00047916209
0.00047877204
0.00047854189
0.00047818446
0.00047784569
0.00047752648
0.00047726335
0.00047695142
0.00047662057
0.00047625456
0.00047597056
0.00047565327
0.00047535129
0.00047503525
0.00047475161
0.00047448167
0.00047409799
0.00047377055
0.00047346432
0.00047311714
0.0004728428
0.00047257429
0.00047221981
0.00047191724
0.00047163654
0.00047128962
0.00047090952
0.00047062821
0.00047036776
0.00047008641
0.00046966664
0.00046929839
0.00046907031
0.00046880404
0.0004684843
0.00046813959
0.00046787798
0.00046753467
0.0004672588
0.00046694747
0.00046665934
0.00046627209
0.00046603562
0.00046570267
0.00046535378
0.00046513078
0.00046478657
0.00046449053
0.00046417926
0.00046379864
0.00046354413
0.00046326302
0.00046292273
0.00046263673
0.00046229525
0.00046199354
0.00046170992
0.00046133753
0.00046109999
0.00046079382
0.00046046978
0.00046015673
0.00045986596
0.00045958036
0.00045929794
0.000458995
0.00045869342
0.00045838681
0.00045808719
0.00045773396
0.00045742799
0.00045712607
0.00045681509
0.00045656966
0.00045620909
0.00045589442
0.00045560198
0.0004553202
0.00045500355
0.00045467817
0.00045438844
0.00045406795
0.0004538208
0.00045349731
0.00045321888
0.00045291524
0.00045263121
0.0004522934
0.00045203196
0.00045171537
0.00045142617
0.00045112529
0.00045080177
0.00045057849
0.00045025058
0.00044994379
0.00044963753
0.0004493829
0.0004491102
0.00044870938
0.00044846456
0.0004481549
0.00044788679
0.00044754811
0.00044722794
0.00044693233
0.00044664482
0.00044633276
0.00044605791
0.0004457875
0.00044547784
0.00044516241
0.00044489585
0.00044457908
0.00044428761
0.00044396037
0.00044369881
0.00044349936
0.00044323321
0.00044291586
0.00044251038
0.00044224903
0.00044198919
0.00044169786
0.00044134969
0.00044109937
0.00044075219
0.00044042931
0.00044015783
0.00043987142
0.00043961391
0.00043932613
0.00043900768
0.0004387364
0.00043845514
0.00043817118
0.00043788578
0.00043755208
0.00043726095
0.00043702658
0.00043674122
0.00043645786
0.00043614896
0.0004358486
0.00043553254
0.00043528632
0.00043501181
0.00043474624
0.000434452
0.00043415051
0.00043382013
0.00043357437
0.00043322227
0.00043296558
0.00043264293
0.00043240021
0.00043215064
0.00043179974
0.00043152377
0.00043120488
0.00043088099
0.00043065686
0.00043036885
0.00043009757
0.00042980848
0.00042951037
0.00042927099
0.00042904005
0.00042868507
0.00042840451
0.00042816755
0.00042785867
0.00042757616
0.00042724333
0.0004270011
0.00042676294
0.00042642697
0.00042616241
0.00042587006
0.00042552932
0.00042530915
0.00042501473
0.00042467139
0.0004244528
0.00042416493
0.00042386516
0.00042358911
0.00042337639
0.00042305165
0.00042276352
0.00042249585
0.00042220202
0.00042196334
0.00042166337
0.00042136869
0.00042107917
0.0004208048
0.0004205209
0.00042032974
0.00042003649
0.00041975713
0.00041941577
0.0004191513
0.00041892607
0.00041860581
0.00041835403
0.0004179877
0.00041779273
0.00041751782
0.00041722116
0.00041684957
0.0004166752
0.00041637514
0.00041608509
0.0004158302
0.00041558224
0.00041529007
0.00041499006
0.00041472109
0.00041451131
0.0004142434
0.00041398944
0.00041360635
0.00041335344
0.00041309398
0.00041284005
0.00041259546
0.00041226912
0.00041194694
0.00041172662
0.00041142644
0.00041119021
0.00041086876
0.00041060417
0.00041036127
0.00041007073
0.00040976092
0.00040950542
0.0004092762
0.00040896726
0.00040870157
0.00040846813
0.00040815366
0.00040796617
0.00040766594
0.00040742123
0.00040711593
0.0004068967
0.00040663852
0.00040629471
0.00040608752
0.00040580402
0.0004054629
0.00040520617
0.00040493757
0.00040472182
0.00040441676
0.00040411041
0.0004038655
0.00040363424
0.00040334713
0.00040310909
0.00040282818
0.00040253016
0.00040233214
0.00040196255
0.00040175425
0.00040143478
0.0004011979
0.00040096699
0.00040067948
0.00040045989
0.00040017389
0.0003999178
0.00039964178
0.00039936157
0.00039906619
0.00039887943
0.00039860496
0.00039829497
0.00039807195
0.0003977989
0.00039744112
0.00039719514
0.00039694447
0.00039672054
0.00039643975
0.00039623628
0.00039587927
0.00039566041
0.00039542839
0.0003951308
0.00039490676
0.00039464812
0.00039435853
0.00039412503
0.00039390338
0.00039358399
0.00039333358
0.00039310229
0.00039283367
0.00039252808
0.00039232548
0.00039210511
0.0003917494
0.00039152443
0.00039123947
0.00039102277
0.00039072742
0.00039047547
0.00039026968
0.00038992389
0.00038963938
0.0003894663
0.00038918614
0.00038892147
0.00038865322
0.00038842094
0.00038809422
0.00038788712
0.0003876405
0.00038740018
0.00038718537
0.00038690364
0.00038666016
0.00038635131
0.00038611403
0.00038589002
0.00038561859
0.00038533637
0.00038507045
0.0003848148
0.00038453526
0.00038427464
0.00038404865
0.00038377079
0.00038356287
0.00038333519
0.00038301884
0.00038275387
0.00038251359
0.00038226417
0.00038205012
0.00038180847
0.00038150014
0.0003812839
0.0003810841
0.00038077982
0.00038048715
0.00038029021
0.0003800414
0.00037976334
0.0003795269
0.00037931127
0.00037901531
0.00037876022
0.0003785546
0.00037823786
0.00037801865
0.00037773664
0.00037753218
0.00037728396
0.00037694103
0.00037676597
0.00037651334
0.00037627915
0.00037601194
0.00037576637
0.00037554913
0.00037526738
0.0003750149
0.00037480966
0.00037453396
0.00037425687
0.00037404129
0.00037382203
0.00037351111
0.00037325581
0.00037297851
0.00037279062
0.00037255624
0.0003722629
0.00037204061
0.00037183691
0.00037149256
0.00037125649
0.00037104069
0.00037087064
0.00037059525
0.00037028643
0.00037003233
0.00036982135
0.00036955986
0.00036932211
0.00036905264
0.00036887079
0.0003686155
0.00036835761
0.00036814023
0.00036784975
0.00036769139
0.00036743152
0.00036720274
0.00036695425
0.00036666784
0.00036648667
0.00036617732
0.00036597432
0.00036573489
0.00036545342
0.00036516649
0.00036496879
0.00036470647
0.00036444975
0.00036425795
0.0003639427
0.0003637982
0.00036353164
0.00036324174
0.00036300681
0.0003627988
0.00036252849
0.00036230386
0.00036203471
0.00036188599
0.00036170727
0.00036138704
0.00036117484
0.0003608737
0.00036064821
0.00036045205
0.0003601702
0.00035995146
0.0003596805
0.0003594709
0.00035918021
0.0003589257
0.00035872887
0.00035852322
0.00035828963
0.00035802211
0.00035771937
0.00035755237
0.00035735726
0.00035707804
0.00035681413
0.00035667978
0.00035637393
0.00035619157
0.00035589759
0.00035562576
0.0003554211
0.00035527089
0.0003549463
0.00035472185
0.0003545564
0.00035426277
0.00035398515
0.00035378349
0.00035353116
0.00035331637
0.00035309151
0.00035288828
0.00035262076
0.00035231136
0.00035212265
0.00035191569
0.00035165707
0.00035148067
0.00035119388
0.00035094353
0.00035076457
0.00035047764
0.00035029501
0.0003500903
0.00034984548
0.00034963115
0.000349373
0.00034915435
0.00034890539
0.00034864177
0.00034843214
0.00034826744
0.00034798525
0.00034773385
0.00034753885
0.00034720122
0.000347041
0.00034676169
0.00034647484
0.00034640011
0.00034609737
0.00034591355
0.00034569553
0.00034540557
0.00034520144
0.00034501369
0.00034479416
0.00034453423
0.0003443071
0.0003440615
0.00034382707
0.00034360788
0.00034346301
0.0003432387
0.00034299341
0.00034272639
0.00034249973
0.00034224842
0.00034204841
0.00034186657
0.00034156302
0.00034137751
0.00034109195
0.00034090149
0.00034072268
0.00034047052
0.00034018329
0.00033998126
0.00033977351
0.00033955905
0.00033926504
0.00033910997
0.00033886769
0.00033865887
0.00033840368
0.00033822269
0.00033801334
0.00033779675
0.00033757524
0.00033733033
0.00033710222
0.00033684328
0.00033669345
0.0003364252
0.00033622026
0.00033594138
0.00033571234
0.0003354972
0.0003352986
0.00033503113
0.00033484181
0.00033464504
0.00033440371
0.00033416811
0.00033402018
0.00033375263
0.00033352585
0.00033331043
0.00033311656
0.00033294037
0.000332686
0.0003324475
0.00033222805
0.00033202747
0.00033182881
0.00033155901
0.00033132723
0.00033112531
0.0003308774
0.00033063925
0.00033047152
0.00033017644
0.00033000708
0.00032980007
0.00032959072
0.00032931709
0.00032912404
0.00032894698
0.00032870905
0.00032850017
0.00032822494
0.00032809921
0.00032780686
0.00032757281
0.00032741131
0.0003272421
0.00032702243
0.00032677455
0.00032656197
0.00032635548
0.00032611017
0.00032588819
0.00032568828
0.00032551723
0.0003252748
0.00032507957
0.00032474729
0.00032455381
0.00032430611
0.00032411798
0.00032394566
0.00032376568
0.00032350997
0.00032326797
0.00032309667
0.00032289463
0.00032269454
0.00032244227
0.00032223429
0.00032202058
0.00032184552
0.00032159718
0.00032142151
0.00032112867
0.00032099115
0.0003207718
0.0003205828
0.00032038629
0.00032015712
0.00031989647
0.00031965025
0.00031954935
0.00031930365
0.00031909044
0.00031884713
0.00031866305
0.00031842545
0.00031824646
0.00031795027
0.00031776272
0.00031755015
0.0003173633
0.00031717125
0.00031694816
0.00031669621
0.00031654464
0.00031632793
0.00031614146
0.00031593669
0.00031573331
0.00031551046
0.00031526835
0.00031507923
0.00031487847
0.00031471203
0.00031446226
0.00031424282
0.00031402812
0.00031383234
0.0003135711
0.00031335501
0.0003131929
0.00031295756
0.00031278227
0.00031251923
0.00031230791
0.0003121339
0.00031190805
0.0003117765
0.00031153185
0.00031132268
0.0003111735
0.00031090577
0.00031070921
0.00031045399
0.00031034599
0.00031015329
0.00030993481
0.00030972032
0.0003095275
0.00030928839
0.00030907127
0.00030889388
0.00030864691
0.00030848954
0.00030830459
0.00030805668
0.00030783191
0.00030762854
0.00030740796
0.00030719454
0.00030703074
0.00030683121
0.00030659596
0.00030640402
0.00030621915
0.00030597911
0.00030580716
0.00030560652
0.00030538801
0.00030525948
0.0003050688
0.00030488602
0.00030461571
0.00030439155
0.00030422499
0.00030402027
0.00030381998
0.00030358703
0.0003034125
0.00030314273
0.00030292021
0.00030273289
0.00030255053
0.00030237873
0.0003021874
0.00030200515
0.00030175
0.00030155797
0.00030137357
0.00030122892
0.00030100087
0.00030078992
0.00030060235
0.00030043098
0.00030018002
0.00029996588
0.00029984565
0.00029960985
0.00029943208
0.00029920007
0.00029910795
0.00029881636
0.00029856749
0.00029834849
0.00029821356
0.00029801883
0.00029787197
0.0002976465
0.00029737598
0.00029718439
0.00029700986
0.00029683718
0.00029664068
0.00029641317
0.00029621305
0.00029606067
0.00029585889
0.00029562673
0.0002953955
0.00029530656
0.00029514506
0.00029492599
0.00029464281
0.00029449261
0.00029427884
0.00029412599
0.00029389741
0.00029369461
0.00029353029
0.00029331315
0.00029307749
0.00029286265
0.00029271195
0.00029252996
0.00029241657
0.00029212268
0.00029196913
0.00029178461
0.00029156232
0.00029138607
0.00029118027
0.00029100274
0.00029080542
0.00029063961
0.00029045684
0.00029023679
0.00029002849
0.00028989147
0.00028964042
0.00028948445
0.00028933145
0.00028907202
0.0002888655
0.00028870022
0.00028850237
0.0002883063
0.0002880861
0.00028790924
0.00028775824
0.00028756185
0.00028736901
0.00028719948
0.00028693359
0.00028678434
0.00028663338
0.00028636772
0.00028618739
0.00028602831
0.00028586821
0.00028568643
0.00028549449
0.00028525569
0.00028505054
0.00028490464
0.00028471861
0.00028450583
0.00028427757
0.00028415915
0.00028392239
0.00028378802
0.00028362355
0.00028339712
0.00028311519
0.00028299625
0.00028283274
0.00028268137
0.00028245329
0.00028226362
0.00028207299
0.00028185936
0.00028173844
0.0002815169
0.0002813008
0.00028111573
0.0002809795
0.0002808003
0.00028059914
0.00028036951
0.00028028263
0.00028004218
0.00027988799
0.00027972742
0.0002794973
0.00027929165
0.00027912034
0.00027896464
0.00027872092
0.00027854054
0.0002783766
0.00027820759
0.00027801414
0.00027780826
0.00027761108
0.00027743066
0.00027727531
0.00027707694
0.00027684512
0.00027671744
0.00027649244
0.00027633377
0.00027616211
0.00027599794
0.00027580804
0.00027565486
0.00027547314
0.00027522529
0.00027502066
0.00027490794
0.00027472508
0.00027452066
0.00027435453
0.00027413064
0.00027396006
0.00027372013
0.00027360304
0.00027338412
0.00027324792
0.00027308572
0.00027283124
0.00027264724
0.00027249297
0.00027237626
0.00027215839
0.00027200975
0.00027182084
0.00027165026
0.000271428
0.00027129156
0.00027110227
0.000270902
0.00027075352
0.00027052217
0.00027037802
0.00027017263
0.00027000104
0.00026982854
0.00026965971
0.00026942891
0.00026933377
0.00026917635
0.000268962
0.00026875452
0.00026858848
0.00026840021
0.00026821333
0.00026803144
0.00026789337
0.00026768059
0.00026747517
0.00026724359
0.00026711807
0.00026703349
0.00026684278
0.00026664877
0.00026644598
0.00026629251
0.00026612807
0.00026589996
0.00026572644
0.00026559108
0.00026543491
0.00026522961
0.00026505976
0.00026492131
0.00026467702
0.0002644872
0.00026431101
0.00026417524
0.00026402052
0.00026383915
0.00026364945
0.00026346251
0.00026326237
0.00026315125
0.00026295218
0.00026278236
0.00026257927
0.00026246204
0.0002622719
0.00026201425
0.00026193188
0.00026176317
0.00026158013
0.00026138674
0.00026118304
0.0002610712
0.00026089285
0.00026068362
0.00026050446
0.00026038854
0.00026018568
0.00025996505
0.0002598573
0.00025966807
0.00025944115
0.00025924991
0.00025910066
0.00025898655
0.00025881021
0.00025864819
0.00025846245
0.00025828753
0.00025806506
0.00025786954
0.00025782999
0.00025771829
0.00025753881
0.00025722905
0.00025708502
0.00025695059
0.00025679791
0.00025656598
0.00025637235
0.00025628126
0.00025608618
0.00025581004
0.00025566458
0.00025555288
0.00025539013
0.00025527374
0.00025504365
0.00025485578
0.00025470165
0.00025452365
0.00025439577
0.00025420333
0.00025403159
0.00025390708
0.00025376314
0.00025351244
0.00025335624
0.00025321732
0.00025308973
0.00025285623
0.00025270568
0.00025260777
0.00025239185
0.0002521729
0.00025201467
0.0002518773
0.00025163265
0.00025151868
0.00025138046
0.00025123151
0.00025107487
0.00025087263
0.00025067071
0.00025052149
0.00025039911
0.00025022001
0.00024998889
0.00024985499
0.00024970502
0.0002495838
0.0002493975
0.00024924564
0.00024904817
0.00024889151
0.00024874855
0.00024860492
0.00024834392
0.00024825367
0.00024813978
0.00024791344
0.00024777043
0.00024756553
0.000247363
0.0002472185
0.00024704266
0.00024691335
0.00024675581
0.00024663479
0.00024641823
0.00024623924
0.00024612161
0.00024593118
0.00024573447
0.00024562495
0.00024544701
0.00024526735
0.00024514369
0.00024489537
0.00024481639
0.00024470271
0.00024444194
0.00024435614
0.00024418559
0.00024399931
0.00024384863
0.00024364061
0.00024354871
0.00024336207
0.00024320111
0.00024297831
0.00024287074
0.00024270617
0.00024257415
0.00024232196
0.00024226158
0.00024207804
0.00024190439
0.00024172303
0.00024160073
0.00024139784
0.0002412602
0.00024107246
0.00024099469
0.00024083143
0.00024065727
0.0002405007
0.00024030068
0.00024011866
0.00023997948
0.00023984724
0.00023962914
0.00023948021
0.000239324
0.00023918434
0.00023894866
0.00023883746
0.00023867379
0.00023853233
0.00023842322
0.00023820519
0.00023804141
0.00023792338
0.0002377357
0.00023752988
0.00023746327
0.00023733145
0.00023717247
0.00023702184
0.00023679021
0.00023666582
0.00023654662
0.00023632418
0.00023626286
0.00023608877
0.00023590171
0.00023575033
0.000235535
0.00023542158
0.0002352587
0.00023511179
0.00023497373
0.00023484233
0.00023465244
0.00023448723
0.00023434848
0.00023413653
0.0002339911
0.00023390891
0.00023368314
0.00023352272
0.00023338095
0.00023319751
0.00023308552
0.00023292925
0.00023279489
0.00023264127
0.00023247059
0.00023232204
0.00023217188
0.0002319801
0.0002318855
0.0002317272
0.0002314873
0.00023142253
0.00023128217
0.00023104275
0.00023087356
0.00023077136
0.00023063221
0.0002304473
0.00023034999
0.00023016859
0.00022997243
0.0002298567
0.00022972836
0.00022952798
0.00022939291
0.00022923991
0.00022910084
0.00022902408
0.00022878504
0.00022866078
0.00022852811
0.00022837402
0.00022821092
0.00022807599
0.00022800277
0.00022774609
0.00022762307
0.0002274446
0.00022731489
0.00022714034
0.0002269921
0.00022688767
0.00022675791
0.00022648316
0.00022637495
0.00022624727
0.0002260949
0.0002258762
0.00022579174
0.00022563008
0.00022549623
0.00022534459
0.00022519013
0.00022507559
0.00022495068
0.00022476245
0.00022460826
0.00022443125
0.00022431779
0.00022418455
0.0002239817
0.00022386915
0.00022367311
0.00022354219
0.00022340077
0.00022318757
0.0002230197
0.00022292107
0.0002228228
0.00022268589
0.00022246494
0.00022233324
0.00022229913
0.0002220863
0.00022196687
0.00022184223
0.00022163808
0.00022152399
0.00022134835
0.00022118189
0.00022108431
0.00022097581
0.00022079145
0.00022067211
0.00022047501
0.00022034752
0.00022016272
0.0002200397
0.00021984172
0.00021976477
0.00021953856
0.00021945694
0.00021933345
0.0002190962
0.0002189916
0.00021886508
0.00021876203
0.00021860556
0.0002184171
0.00021828282
0.00021814198
0.00021799987
0.00021786398
0.00021771136
0.0002175936
0.00021743406
0.00021732107
0.00021717891
0.00021702639
0.00021685989
0.00021671649
0.00021659097
0.00021641655
0.00021626794
0.00021614156
0.00021590359
0.00021579006
0.00021570077
0.00021553246
0.00021548683
0.00021523294
0.00021511712
0.00021500772
0.00021485295
0.00021466683
0.00021446924
0.00021437647
0.00021427806
0.00021418289
0.00021402318
0.00021380161
0.00021375419
0.00021366311
0.00021347968
0.00021332469
0.00021313943
0.00021301558
0.00021284047
0.0002127731
0.00021263771
0.00021243082
0.00021229322
0.00021216174
0.00021197886
0.00021183584
0.00021176948
0.00021158844
0.00021144342
0.0002113775
0.00021111759
0.00021100021
0.00021092354
0.00021075257
0.00021062251
0.00021048993
0.00021035923
0.0002102509
0.00021010837
0.00020991972
0.00020976909
0.00020963332
0.00020954372
0.00020942319
0.00020926133
0.00020906171
0.00020895596
0.00020881096
0.0002086227
0.00020850597
0.00020834591
0.000208232
0.00020812449
0.0002079065
0.00020783675
0.00020770442
0.0002075863
0.00020741911
0.00020736789
0.00020719841
0.00020707279
0.00020690737
0.00020674853
0.00020658296
0.00020656003
0.00020637525
0.00020620371
0.00020612097
0.00020593422
0.00020576535
0.000205652
0.00020550078
0.00020537741
0.0002052663
0.00020513796
0.00020496086
0.00020477403
0.00020467681
0.0002045688
0.00020444636
0.00020432504
0.00020415438
0.00020403267
0.00020391836
0.00020376101
0.00020363035
0.00020354099
0.00020339635
0.0002032537
0.00020307119
0.0002029516
0.00020280732
0.00020263319
0.00020255281
0.00020243766
0.00020228722
0.00020219476
0.00020204431
0.00020180538
0.0002017027
0.00020160097
0.00020140396
0.00020136066
0.0002011469
0.00020107394
0.00020092487
0.00020079665
0.0002006737
0.00020051049
0.00020040276
0.00020023214
0.00020018943
0.00020005378
0.00019984625
0.00019975766
0.00019967847
0.00019950622
0.00019934191
0.0001992365
0.00019909123
0.00019898104
0.00019883203
0.00019872976
0.00019851896
0.0001984205
0.00019833104
0.00019811613
0.00019805173
0.00019789989
0.00019772857
0.000197691
0.00019748071
0.00019742397
0.0001972391
0.00019710425
0.0001969717
0.00019689543
0.00019671938
0.00019662202
0.00019649115
0.00019641998
0.00019624682
0.00019608726
0.00019597355
0.00019582229
0.00019572039
0.00019550367
0.00019543622
0.00019530508
0.00019517935
0.0001950177
0.00019486883
0.00019473593
0.00019468278
0.00019454704
0.00019442223
0.00019423637
0.00019414061
0.00019405168
0.00019385076
0.0001936855
0.00019364337
0.00019358601
0.00019337659
0.00019326354
0.00019310781
0.00019296668
0.00019289879
0.00019272449
0.00019265775
0.00019252441
0.00019237163
0.00019222157
0.00019205852
0.00019192457
0.00019182834
0.00019170564
0.00019160235
0.00019148098
0.00019131975
0.00019123543
0.00019105445
0.00019089806
0.00019079226
0.00019069981
0.00019059556
0.00019040485
0.00019031267
0.00019024072
0.00019015242
0.00018996943
0.00018982858
0.00018969068
0.00018955038
0.00018947615
0.00018929399
0.0001892279
0.00018909716
0.000188922
0.00018879685
0.00018871034
0.00018852287
0.00018841586
0.00018827275
0.00018819822
0.00018805545
0.00018792071
0.00018781085
0.0001876848
0.00018760344
0.00018742197
0.00018733165
0.00018719809
0.00018712516
0.00018694752
0.0001868672
0.00018667118
0.000186569
0.00018651006
0.00018637865
0.00018621629
0.00018605833
0.00018596102
0.00018577163
0.0001856944
0.00018559427
0.00018549484
0.00018532571
0.00018519133
0.00018515365
0.0001849801
0.00018485817
0.00018464326
0.00018453649
0.00018450209
0.00018439976
0.0001842233
0.00018410412
0.00018400501
0.00018394814
0.00018378266
0.00018362922
0.00018354645
0.0001834783
0.00018326455
0.00018313223
0.0001830277
0.00018291458
0.0001827708
0.00018268207
0.00018253352
0.0001824565
0.0001822778
0.0001821193
0.00018204965
0.0001818926
0.00018182467
0.00018163768
0.00018150665
0.000181444
0.00018130586
0.00018120409
0.00018109749
0.00018098124
0.00018083351
0.00018074058
0.00018062413
0.00018050539
0.00018040182
0.00018030127
0.00018015994
0.00017998536
0.00017993126
0.00017978856
0.00017959523
0.0001795281
0.00017941932
0.00017931132
0.00017925551
0.00017907344
0.00017897591
0.00017882374
0.00017867054
0.00017855593
0.00017846012
0.00017835063
0.0001782263
0.00017807588
0.00017800264
0.00017787633
0.0001778037
0.00017766756
0.00017754213
0.00017748853
0.00017731206
0.00017720764
0.00017710148
0.00017694486
0.00017683393
0.0001767425
0.0001766309
0.00017647895
0.00017637551
0.0001762317
0.00017606694
0.00017600333
0.00017588551
0.0001757201
0.00017563545
0.00017555997
0.00017543366
0.00017530184
0.00017519995
0.00017509011
0.00017495219
0.00017484758
0.00017473921
0.00017464465
0.00017450127
0.00017442211
0.00017432959
0.00017416848
0.00017411886
0.00017391387
0.00017382613
0.00017372597
0.00017357478
0.00017350742
0.00017329672
0.00017323988
0.0001732113
0.00017303287
0.00017288212
0.00017275431
0.00017265239
0.00017260338
0.00017244254
0.00017226273
0.00017216643
0.00017209192
0.00017197766
0.00017187624
0.00017170752
0.00017164904
0.00017152008
0.00017141277
0.00017135448
0.00017118099
0.0001710597
0.00017096777
0.0001708702
0.00017070878
0.00017061319
0.00017049593
0.00017037881
0.00017020889
0.00017011874
0.0001700384
0.0001700045
0.00016984479
0.0001697464
0.00016959832
0.00016945908
0.00016934439
0.00016925282
0.00016910986
0.0001690581
0.0001689872
0.00016883276
0.00016876326
0.00016857989
0.00016851837
0.00016840227
0.00016823602
0.0001681883
0.00016807714
0.00016788999
0.00016774052
0.00016773025
0.00016760995
0.00016750353
0.00016738439
0.00016728014
0.00016718541
0.00016702704
0.0001669333
0.00016681456
0.00016673794
0.00016662299
0.00016640461
0.00016636228
0.00016628817
0.00016621077
0.00016609232
0.00016598385
0.00016583754
0.00016569313
0.00016561175
0.00016555381
0.00016539193
0.00016525351
0.00016521041
0.00016504021
0.00016496119
0.0001647926
0.00016476763
0.0001645841
0.00016446935
0.00016440017
0.00016434325
0.00016419638
0.00016402751
0.00016395513
0.00016378853
0.00016378258
0.00016367596
0.00016346852
0.00016338324
0.0001633354
0.00016322172
0.00016311782
0.00016298909
0.00016295182
0.00016282046
0.00016273701
0.00016265118
0.00016249501
0.00016235313
0.00016223728
0.00016218924
0.00016205192
0.00016191085
0.00016184988
0.00016173198
0.00016162082
0.00016151833
0.00016134806
0.0001612535
0.00016116131
0.00016108778
0.00016092318
0.00016086754
0.00016073225
0.00016059571
0.00016048606
0.0001604053
0.00016038479
0.00016025676
0.00016008396
0.00015997849
0.00015988133
0.00015975638
0.00015975318
0.00015961188
0.00015951744
0.00015935683
0.00015929803
0.0001591636
0.00015898669
0.00015889799
0.00015883085
0.00015875035
0.00015856035
0.0001584159
0.00015843596
0.00015834857
0.00015825201
0.00015812802
0.00015797425
0.00015786928
0.0001578786
0.00015770856
0.00015753535
0.00015748056
0.00015742029
0.00015726232
0.00015718545
0.00015709574
0.00015694719
0.00015686244
0.00015672389
0.00015659677
0.00015659975
0.00015647363
0.00015641387
0.00015627775
0.00015608477
0.00015597946
0.00015589896
0.00015576446
0.00015572035
0.00015560022
0.00015552215
0.00015539683
0.00015530641
0.00015527934
0.0001551176
0.00015503301
0.00015494315
0.00015483213
0.0001547421
0.00015457754
0.00015445154
0.00015440799
0.0001542893
0.00015421116
0.00015411974
0.00015398744
0.00015381038
0.00015372454
0.00015362578
0.00015354295
0.00015346326
0.00015333206
0.00015324847
0.00015317104
0.00015306727
0.00015296761
0.0001528998
0.00015273616
0.00015266857
0.00015258184
0.00015245132
0.00015229682
0.00015227799
0.00015223103
0.00015206938
0.00015196789
0.00015184816
0.00015176182
0.00015163489
0.00015152305
0.00015143823
0.00015138094
0.00015130291
0.00015115022
0.00015104034
0.00015095655
0.00015082592
0.00015077257
0.0001506609
0.00015049764
0.00015048425
0.00015041343
0.00015024841
0.00015009621
0.00015001041
0.00014994819
0.00014990589
0.00014986288
0.00014968224
0.00014953813
0.0001494709
0.0001493832
0.00014926445
0.00014917331
0.0001490313
0.00014895637
0.00014882241
0.0001487182
0.00014861899
0.00014853103
0.00014848101
0.00014839512
0.00014829448
0.00014815987
0.00014806612
0.00014797137
0.00014787314
0.00014779237
0.00014767813
0.00014762086
0.00014750988
0.00014736445
0.00014729195
0.00014719357
0.00014714302
0.0001469952
0.00014690572
0.00014683722
0.00014672318
0.00014661353
0.0001465198
0.00014639815
0.00014628586
0.00014622606
0.00014609899
0.0001461018
0.00014593975
0.00014581181
0.00014573379
0.00014558306
0.00014553979
0.00014548512
0.00014532363
0.00014522301
0.00014516
0.00014511788
0.0001449572
0.00014488961
0.00014476331
0.00014471087
0.00014459505
0.00014451152
0.00014441706
0.00014432936
0.00014421623
0.00014411815
0.00014406654
0.00014393879
0.00014379257
0.00014366952
0.00014362962
0.00014351813
0.00014344117
0.00014335828
0.00014324022
0.00014316005
0.00014306109
0.00014299399
0.0001428274
0.00014278073
0.00014269225
0.00014264946
0.00014250606
0.00014237502
0.00014227806
0.00014226188
0.00014212876
0.000142082
0.00014197074
0.00014189568
0.00014178889
0.00014161169
0.00014157224
0.00014145204
0.00014137986
0.00014123514
0.00014122885
0.0001411502
0.00014103248
0.000140854
0.00014079349
0.00014069019
0.00014062802
0.00014050773
0.0001404693
0.00014035754
0.00014029296
0.00014018115
0.00014010881
0.00014003685
0.00013995812
0.0001398093
0.00013968129
0.00013959211
0.00013947213
0.00013944606
0.0001393033
0.00013924425
0.00013914837
0.00013904195
0.0001388993
0.00013882462
0.00013872326
0.00013869542
0.00013860103
0.00013846435
0.00013836476
0.00013831083
0.00013823544
0.00013808113
0.00013801921
0.000138014
0.00013791035
0.00013779063
0.0001376851
0.00013762941
0.00013752318
0.00013742918
0.00013728575
0.0001372612
0.00013718479
0.00013702938
0.00013694505
0.00013685324
0.00013675517
0.00013668032
0.00013656175
0.00013651054
0.00013637678
0.00013624111
0.00013620587
0.00013617307
0.00013603871
0.00013595978
0.00013586773
0.00013576087
0.00013567755
0.00013557154
0.00013551304
0.00013543411
0.00013538689
0.00013525123
0.00013513914
0.00013511672
0.00013498103
0.00013487897
0.00013480145
0.00013474478
0.00013461683
0.00013452959
0.00013443208
0.00013431032
0.00013419907
0.00013411186
0.00013404642
0.00013399331
0.00013390685
0.00013374955
0.00013369597
0.00013365207
0.00013354933
0.00013349191
0.0001333949
0.00013331596
0.00013318074
0.00013316123
0.00013300315
0.00013291948
0.00013285429
0.00013276501
0.00013270052
0.00013255607
0.00013251841
0.00013236886
0.00013226845
0.00013224019
0.00013215642
0.00013210039
0.00013198012
0.00013188111
0.00013178642
0.00013166029
0.0001316259
0.00013151893
0.00013145623
0.00013133675
0.00013124732
0.00013118749
0.00013109771
0.0001309997
0.00013092875
0.00013085283
0.00013075447
0.00013069129
0.00013057327
0.00013049571
0.00013041706
0.00013036253
0.00013018723
0.00013016927
0.00013005639
0.00012993044
0.00012983559
0.00012978479
0.00012967319
0.00012958633
0.00012954457
0.00012941824
0.00012933214
0.00012926236
0.00012917713
0.00012911952
0.00012902853
0.00012894232
0.00012882517
0.0001287878
0.00012870335
0.00012861015
0.00012844759
0.00012846247
0.00012835617
0.00012827621
0.00012819159
0.00012807803
0.00012800057
0.00012794079
0.0001278299
0.00012773823
0.00012761822
0.00012758651
0.00012754825
0.00012739134
0.00012726976
0.00012724874
0.00012715362
0.00012708637
0.00012699503
0.00012687745
0.00012680092
0.0001267324
0.00012667106
0.0001266055
0.0001264997
0.0001264462
0.00012629855
0.00012625489
0.00012614358
0.00012602017
0.00012594505
0.00012592702
0.00012580479
0.0001257203
0.00012561004
0.00012556728
0.00012541004
0.00012538151
0.00012530311
0.00012528655
0.00012511553
0.00012505574
0.00012495907
0.00012489379
0.00012480625
0.00012470395
0.00012465741
0.00012458592
0.00012450769
0.00012441823
0.00012431384
0.00012426521
0.00012420503
0.00012412574
0.00012405876
0.00012393616
0.00012386743
0.00012378966
0.00012362951
0.00012360343
0.00012347291
0.00012341076
0.00012333215
0.00012327812
0.0001232003
0.00012309136
0.00012296731
0.00012292393
0.00012290057
0.00012278835
0.00012266409
0.00012262515
0.00012250555
0.0001224647
0.00012235578
0.0001223002
0.00012230665
0.00012216401
0.00012209998
0.00012191776
0.00012185118
0.0001218078
0.00012172574
0.00012162702
0.00012159572
0.00012146342
0.00012138123
0.00012126481
0.00012119151
0.00012111261
0.00012109358
0.00012103972
0.00012086446
0.0001207587
0.00012077127
0.0001207489
0.00012057177
0.00012058948
0.00012045394
0.00012041066
0.00012029752
0.00012016691
0.00012008947
0.00012007942
0.00012002783
0.00011986031
0.00011984226
0.00011970879
0.00011963851
0.0001195704
0.00011949135
0.00011937614
0.00011937372
0.00011928498
0.00011916568
0.00011903485
0.00011897618
0.00011895114
0.00011884436
0.00011882598
0.00011870007
0.00011855771
0.00011855437
0.0001184325
0.0001183354
0.00011834902
0.00011823198
0.00011818046
0.00011805761
0.00011798224
0.00011793723
0.00011783684
0.00011771748
0.00011769501
0.00011763604
0.00011757184
0.00011749902
0.000117347
0.00011720812
0.00011720961
0.00011708446
0.00011709526
0.00011698715
0.00011688676
0.00011680982
0.00011674423
0.00011666577
0.00011654186
0.00011651564
0.00011641593
0.00011632888
0.00011631578
0.0001162066
0.0001160928
0.00011611127
0.0001160025
0.00011592675
0.00011589289
0.00011574847
0.00011571393
0.00011557226
0.00011557147
0.00011545807
0.0001153678
0.00011529063
0.00011519386
0.00011515541
0.00011508443
0.00011494905
0.00011491092
0.00011480113
0.00011476857
0.00011462103
0.00011459629
0.00011449044
0.00011442799
0.00011438104
0.00011429915
0.00011433259
0.00011422212
0.00011410795
0.00011396639
0.00011393011
0.0001138329
0.00011379643
0.00011368377
0.00011361448
0.00011351619
0.00011344845
0.00011337666
0.00011330848
0.00011317008
0.00011313483
0.00011311271
0.00011303844
0.00011289518
0.00011284717
0.00011282411
0.00011268348
0.00011262049
0.00011257216
0.00011257345
0.00011247225
0.00011234986
0.00011233443
0.00011222225
0.00011212791
0.00011203308
0.00011198809
0.00011188685
0.00011184622
0.00011173935
0.00011166437
0.00011160749
0.00011155669
0.00011147446
0.00011135727
0.00011135894
0.00011120131
0.00011118074
0.00011106117
0.00011103981
0.00011093004
0.00011087335
0.00011080005
0.00011071613
0.00011062136
0.00011056754
0.00011057817
0.00011048534
0.00011040701
0.00011029917
0.00011022804
0.00011015657
0.00011002771
0.00011001572
0.00010991572
0.00010987348
0.00010977311
0.00010971342
0.00010958717
0.00010951606
0.00010944551
0.00010944388
0.00010938051
0.000109214
0.00010923568
0.00010907486
0.00010910213
0.00010896614
0.0001088741
0.00010881845
0.00010877102
0.00010872825
0.00010861932
0.00010850488
0.00010844673
0.00010843534
0.00010837413
0.00010828878
0.00010819663
0.00010812192
0.00010801227
0.00010800333
0.00010796244
0.00010780247
0.00010774082
0.00010768558
0.00010762363
0.00010754867
0.0001074685
0.00010735852
0.000107327
0.00010722673
0.0001071924
0.00010715999
0.00010702206
0.00010694439
0.00010688799
0.00010681024
0.00010680821
0.00010678728
0.00010668724
0.00010655186
0.00010647821
0.00010639565
0.00010633961
0.00010631073
0.00010622526
0.00010617356
0.00010605291
0.00010597071
0.0001058666
0.00010580346
0.00010576539
0.00010568427
0.00010557591
0.0001055042
0.0001054797
0.00010541234
0.00010535043
0.00010527034
0.00010524518
0.00010517605
0.00010511294
0.00010500879
0.00010496691
0.00010490311
0.00010487937
0.0001047616
0.00010470593
0.0001046222
0.00010451696
0.00010441172
0.00010436812
0.00010432699
0.00010426324
0.00010417469
0.00010411414
0.00010410183
0.00010396081
0.00010389368
0.00010380305
0.00010376139
0.00010373272
0.00010364099
0.00010355168
0.00010349444
0.00010339589
0.00010340079
0.00010336518
0.00010319523
0.00010319267
0.00010311763
0.00010304368
0.00010297031
0.00010286928
0.00010281294
0.00010282384
0.00010268352
0.00010259439
0.00010253596
0.00010246572
0.00010232894
0.00010234938
0.00010224152
0.00010218327
0.00010208368
0.00010203631
0.00010201551
0.00010193291
0.00010184477
0.00010179901
0.00010174443
0.00010166847
0.00010160667
0.00010152245
0.00010146771
0.00010137608
0.00010130848
0.00010125538
0.0001012417
0.00010113042
0.00010104947
0.00010102951
0.0001008907
0.0001008309
0.00010079356
0.00010072641
0.00010070779
0.00010063067
0.00010052032
0.00010043884
0.00010032013
0.00010028038
0.00010024868
0.00010018105
0.00010007127
0.00010004296
9.9993522e-05
9.9915749e-05
9.9824618e-05
9.9778648e-05
9.9760124e-05
9.9737794e-05
9.9599478e-05
9.9534736e-05
9.948892e-05
9.9408513e-05
9.9321012e-05
9.9247627e-05
9.9226272e-05
9.9150544e-05
9.9029108e-05
9.8956989e-05
9.8922173e-05
9.8839111e-05
9.881617e-05
9.8726872e-05
9.8659126e-05
9.8608747e-05
9.8534001e-05
9.8503107e-05
9.8396536e-05
9.8338118e-05
9.8356519e-05
9.8259312e-05
9.8151766e-05
9.8163109e-05
9.8013799e-05
9.7991469e-05
9.7941003e-05
9.7848191e-05
9.7781689e-05
9.7730721e-05
9.7671313e-05
9.7560122e-05
9.7497847e-05
9.7463591e-05
9.7436379e-05
9.7269323e-05
9.7257078e-05
9.7215881e-05
9.7102216e-05
9.7049211e-05
9.6952426e-05
9.6936528e-05
9.6884149e-05
9.6739517e-05
9.6731113e-05
9.6685908e-05
9.6641721e-05
9.65769e-05
9.6488016e-05
9.6438118e-05
9.6317672e-05
9.6283613e-05
9.6297743e-05
9.6199066e-05
9.6089971e-05
9.6078584e-05
9.6032192e-05
9.5936375e-05
9.5838528e-05
9.5811425e-05
9.566384e-05
9.5639669e-05
9.5566444e-05
9.5540541e-05
9.551418e-05
9.5384021e-05
9.5305266e-05
9.5208328e-05
9.5221701e-05
9.5174699e-05
9.5071242e-05
9.497787e-05
9.4969953e-05
9.49229e-05
9.4848096e-05
9.477276e-05
9.4763018e-05
9.4700175e-05
9.4643721e-05
9.4576681e-05
9.4474111e-05
9.4384224e-05
9.4310024e-05
9.4324649e-05
9.4207302e-05
9.4109302e-05
9.4069597e-05
9.3998598e-05
9.402712e-05
9.3916788e-05
9.375943e-05
9.3740571e-05
9.3692986e-05
9.3650473e-05
9.3577924e-05
9.3527458e-05
9.3507049e-05
9.3400595e-05
9.3378039e-05
9.3254137e-05
9.3281742e-05
9.3225884e-05
9.3116134e-05
9.3017523e-05
9.291929e-05
9.289071e-05
9.2867231e-05
9.2766335e-05
9.2743474e-05
9.2667215e-05
9.2646806e-05
9.2521426e-05
9.2445131e-05
9.2358794e-05
9.2285052e-05
9.2297778e-05
9.2199232e-05
9.2111201e-05
9.2096074e-05
9.2073802e-05
9.2011127e-05
9.1970956e-05
9.1875387e-05
9.1776674e-05
9.1775779e-05
9.1731956e-05
9.1638634e-05
9.1548973e-05
9.1532231e-05
9.1474256e-05
9.1417583e-05
9.1331618e-05
9.1229806e-05
9.1167356e-05
9.1173861e-05
9.1057096e-05
9.1003385e-05
9.0969814e-05
9.0942085e-05
9.0852001e-05
9.077807e-05
9.0690824e-05
9.0602582e-05
9.055961e-05
9.0573812e-05
9.0483532e-05
9.0383932e-05
9.0341615e-05
9.0278918e-05
9.0252339e-05
9.0204601e-05
9.0132831e-05
9.0063637e-05
9.0009118e-05
8.9983121e-05
8.9867419e-05
8.9803398e-05
8.9757741e-05
8.9741268e-05
8.9687521e-05
8.9617162e-05
8.9543384e-05
8.9461522e-05
8.936027e-05
8.9295121e-05
8.9247733e-05
8.9256217e-05
8.9181769e-05
8.9093381e-05
8.9014648e-05
8.8987908e-05
8.8932815e-05
8.8858396e-05
8.881039e-05
8.8779823e-05
8.8720386e-05
8.8694389e-05
8.8566856e-05
8.8492481e-05
8.8525238e-05
8.8437999e-05
8.8338165e-05
8.8294582e-05
8.8251087e-05
8.8159832e-05
8.8097957e-05
8.8037996e-05
8.7976703e-05
8.7928223e-05
8.785283e-05
8.7830827e-05
8.7703731e-05
8.7687673e-05
8.7662484e-05
8.758231e-05
8.7541332e-05
8.7513901e-05
8.7415123e-05
8.7361346e-05
8.7273314e-05
8.7217799e-05
8.7164619e-05
8.7134438e-05
8.7133281e-05
8.706341e-05
8.696541e-05
8.6883774e-05
8.6840548e-05
8.6763364e-05
8.675587e-05
8.6643646e-05
8.6671498e-05
8.6597989e-05
8.6434957e-05
8.6354587e-05
8.6324537e-05
8.6274806e-05
8.6301567e-05
8.6237647e-05
8.6138716e-05
8.6050575e-05
8.6065178e-05
8.5977183e-05
8.5888496e-05
8.5911059e-05
8.5836051e-05
8.5785323e-05
8.5677915e-05
8.563848e-05
8.5625143e-05
8.5539541e-05
8.5488493e-05
8.5424268e-05
8.537159e-05
8.5346612e-05
8.5243846e-05
8.5148822e-05
8.5104512e-05
8.5025567e-05
8.5012973e-05
8.4945335e-05
8.4925072e-05
8.4815401e-05
8.4773783e-05
8.473474e-05
8.4648804e-05
8.4623134e-05
8.4597668e-05
8.4461608e-05
8.4403633e-05
8.4414445e-05
8.4314815e-05
8.4323678e-05
8.4239655e-05
8.4157262e-05
8.4142681e-05
8.4075982e-05
8.4052641e-05
8.3947649e-05
8.3885621e-05
8.3879582e-05
8.3792278e-05
8.3748047e-05
8.3683648e-05
8.3581966e-05
8.3510131e-05
8.3479645e-05
8.3434395e-05
8.3396561e-05
8.3347928e-05
8.3299805e-05
8.3218394e-05
8.3166276e-05
8.310267e-05
8.3018342e-05
8.3005085e-05
8.2936618e-05
8.2934057e-05
8.2871346e-05
8.2780898e-05
8.2691011e-05
8.2734114e-05
8.2687191e-05
8.2563245e-05
8.2570616e-05
8.2507271e-05
8.2463244e-05
8.2376362e-05
8.2352271e-05
8.2239887e-05
8.2216742e-05
8.2156635e-05
8.2099497e-05
8.2038765e-05
8.1997918e-05
8.1884325e-05
8.1843587e-05
8.1817772e-05
8.1772989e-05
8.1664512e-05
8.1652637e-05
8.1599763e-05
8.1529128e-05
8.1449143e-05
8.147952e-05
8.1448925e-05
8.1392602e-05
8.1279824e-05
8.1208309e-05
8.1148341e-05
8.1117054e-05
8.1098769e-05
8.0980506e-05
8.0988357e-05
8.0899503e-05
8.0814025e-05
8.072245e-05
8.0709673e-05
8.0665661e-05
8.0587612e-05
8.0599588e-05
8.0495724e-05
8.043203e-05
8.038267e-05
8.0352227e-05
8.025625e-05
8.0258906e-05
8.0250917e-05
8.0160142e-05
8.0125268e-05
8.0099344e-05
7.9944206e-05
7.9967984e-05
7.9920268e-05
7.9823665e-05
7.97639e-05
7.9764308e-05
7.9723512e-05
7.9594931e-05
7.9547142e-05
7.9477861e-05
7.946953e-05
7.9401179e-05
7.9388432e-05
7.9332727e-05
7.9227924e-05
7.9222227e-05
7.9151876e-05
7.9025805e-05
7.9069774e-05
7.899409e-05
7.8929676e-05
7.8870136e-05
7.8812802e-05
7.8843463e-05
7.8769481e-05
7.8704055e-05
7.8626057e-05
7.8567042e-05
7.8560239e-05
7.8468416e-05
7.838181e-05
7.8366167e-05
7.8360143e-05
7.8253368e-05
7.8179524e-05
7.8177276e-05
7.8088546e-05
7.8002486e-05
7.7928533e-05
7.7942444e-05
7.790068e-05
7.786011e-05
7.7793287e-05
7.768911e-05
7.7705452e-05
7.7602199e-05
7.7600489e-05
7.7572615e-05
7.7484568e-05
7.7424374e-05
7.7411707e-05
7.7332581e-05
7.7289456e-05
7.7234065e-05
7.7198179e-05
7.7169752e-05
7.7088531e-05
7.7040531e-05
7.6959252e-05
7.6952128e-05
7.6925127e-05
7.6770986e-05
7.6794655e-05
7.6735982e-05
7.6651682e-05
7.6658325e-05
7.6580378e-05
7.6489639e-05
7.6456854e-05
7.641565e-05
7.6344972e-05
7.6308308e-05
7.6309487e-05
7.6195065e-05
7.6151118e-05
7.6104283e-05
7.6088392e-05
7.6047392e-05
7.5947632e-05
7.5913529e-05
7.589149e-05
7.5828189e-05
7.5772463e-05
7.5686556e-05
7.5650787e-05
7.5644479e-05
7.5573924e-05
7.550569e-05
7.539412e-05
7.534102e-05
7.5287833e-05
7.5304226e-05
7.5243472e-05
7.5166739e-05
7.5116586e-05
7.5123549e-05
7.5070682e-05
7.4993244e-05
7.4969445e-05
7.48901e-05
7.4872754e-05
7.483529e-05
7.4753443e-05
7.4728508e-05
7.4707968e-05
7.4647622e-05
7.4561613e-05
7.4530617e-05
7.449081e-05
7.4397401e-05
7.4360913e-05
7.4309486e-05
7.4291973e-05
7.4193966e-05
7.4152442e-05
7.4120966e-05
7.4037722e-05
7.4028503e-05
7.397397e-05
7.3916919e-05
7.3896699e-05
7.3857402e-05
7.3788331e-05
7.3701704e-05
7.363638e-05
7.3666022e-05
7.363606e-05
7.3547701e-05
7.3467323e-05
7.3435876e-05
7.3405994e-05
7.3314135e-05
7.3298586e-05
7.3246352e-05
7.3229159e-05
7.3155599e-05
7.3105941e-05
7.3048002e-05
7.2970921e-05
7.2926938e-05
7.2904273e-05
7.2821182e-05
7.2859366e-05
7.2772906e-05
7.2705501e-05
7.2667455e-05
7.2611467e-05
7.2564166e-05
7.2450537e-05
7.2430194e-05
7.2424504e-05
7.238087e-05
7.2353243e-05
7.2246396e-05
7.2215633e-05
7.2218318e-05
7.2173229e-05
7.2200972e-05
7.2065421e-05
7.2030576e-05
7.1919974e-05
7.1887167e-05
7.1895964e-05
7.1785085e-05
7.1784874e-05
7.1669456e-05
7.1651004e-05
7.1589151e-05
7.1554954e-05
7.1506511e-05
7.147056e-05
7.144938e-05
7.1367271e-05
7.1260656e-05
7.1295559e-05
7.1217131e-05
7.1138464e-05
7.1161347e-05
7.108556e-05
7.1085269e-05
7.1012757e-05
7.0978524e-05
7.0895825e-05
7.0852984e-05
7.0862843e-05
7.081408e-05
7.0718983e-05
7.0673006e-05
7.0617396e-05
7.0541792e-05
7.0486596e-05
7.0438386e-05
7.0386719e-05
7.0379079e-05
7.0317023e-05
7.0228001e-05
7.0194525e-05
7.0191818e-05
7.0164599e-05
7.010236e-05
7.0075577e-05
7.0013528e-05
6.9977548e-05
6.9928479e-05
6.9847483e-05
6.975107e-05
6.9789436e-05
6.9771435e-05
6.9643771e-05
6.9674919e-05
6.9648042e-05
6.9548645e-05
6.9497248e-05
6.9439258e-05
6.9370617e-05
6.9380061e-05
6.9332593e-05
6.931505e-05
6.9211856e-05
6.911598e-05
6.9136055e-05
6.9059322e-05
6.9047179e-05
6.9032139e-05
6.8918431e-05
6.8903209e-05
6.8858397e-05
6.8799192e-05
6.8813591e-05
6.8751993e-05
6.8677859e-05
6.8657188e-05
6.86157e-05
6.8545072e-05
6.8481582e-05
6.8428839e-05
6.8436755e-05
6.8399182e-05
6.8322552e-05
6.8306101e-05
6.8219961e-05
6.8131652e-05
6.8160218e-05
6.8043038e-05
6.8005269e-05
6.7989153e-05
6.7933906e-05
6.7912792e-05
6.7821005e-05
6.7838926e-05
6.7750821e-05
6.7729889e-05
6.7712033e-05
6.7636538e-05
6.7692767e-05
6.7505753e-05
6.746898e-05
6.751922e-05
6.7430294e-05
6.7346104e-05
6.7354849e-05
6.7266577e-05
6.7249319e-05
6.7205234e-05
6.7186615e-05
6.7105233e-05
6.7039487e-05
6.6991051e-05
6.6956345e-05
6.6933972e-05
6.6889857e-05
6.6774577e-05
6.6794768e-05
6.6763605e-05
6.6723624e-05
6.6620378e-05
6.6586748e-05
6.6543696e-05
6.6537956e-05
6.6462198e-05
6.6426743e-05
6.6423992e-05
6.6402237e-05
6.6339686e-05
6.6281718e-05
6.6205655e-05
6.6139961e-05
6.6157845e-05
6.6080611e-05
6.6040506e-05
6.6019871e-05
6.5920918e-05
6.5869994e-05
6.585865e-05
6.5786131e-05
6.5783315e-05
6.579102e-05
6.5711873e-05
6.5593536e-05
6.557304e-05
6.5603119e-05
6.552245e-05
6.5417276e-05
6.5433946e-05
6.5441549e-05
6.5331194e-05
6.532517e-05
6.5313216e-05
6.5193737e-05
6.522621e-05
6.5137356e-05
6.5128464e-05
6.5115542e-05
6.4999353e-05
6.4932552e-05
6.4895903e-05
6.4808235e-05
6.4823973e-05
6.4824766e-05
6.4748441e-05
6.4740103e-05
6.458073e-05
6.4623884e-05
6.4555054e-05
6.4506115e-05
6.4488893e-05
6.4447842e-05
6.4359294e-05
6.4357504e-05
6.4315645e-05
6.4264394e-05
6.4288331e-05
6.4235159e-05
6.4161708e-05
6.4108077e-05
6.4079693e-05
6.4054919e-05
6.3965512e-05
6.3940359e-05
6.3893633e-05
6.3836153e-05
6.3812025e-05
6.3794185e-05
6.3714921e-05
6.3637126e-05
6.3588734e-05
6.3585292e-05
6.3608626e-05
6.3439955e-05
6.3459622e-05
6.3440428e-05
6.3442552e-05
6.33526e-05
6.3330415e-05
6.3245228e-05
6.3224565e-05
6.3188847e-05
6.3170752e-05
6.3101084e-05
6.3016669e-05
6.3044456e-05
6.3010477e-05
6.2967818e-05
6.2917556e-05
6.2884144e-05
6.2768668e-05
6.2750645e-05
6.2699786e-05
6.2665073e-05
6.2610772e-05
6.2595573e-05
6.2606254e-05
6.2486004e-05
6.2468076e-05
6.2427163e-05
6.2367064e-05
6.2335937e-05
6.2332154e-05
6.228948e-05
6.2202074e-05
6.2122985e-05
6.2185783e-05
6.2075407e-05
6.2029198e-05
6.2056613e-05
6.2048995e-05
6.1952342e-05
6.191455e-05
6.1838036e-05
6.1772946e-05
6.1826766e-05
6.1723797e-05
6.1711617e-05
6.1658749e-05
6.1614446e-05
6.151876e-05
6.1493833e-05
6.1462051e-05
6.1436353e-05
6.1389597e-05
6.1326733e-05
6.1277555e-05
6.1292303e-05
6.123769e-05
6.1177176e-05
6.1158622e-05
6.1114726e-05
6.1095081e-05
6.1066297e-05
6.0985363e-05
6.0971088e-05
6.0919567e-05
6.0916522e-05
6.0864862e-05
6.0788334e-05
6.0787315e-05
6.0687005e-05
6.0657556e-05
6.0610608e-05
6.0582253e-05
6.0592934e-05
6.0530365e-05
6.0487782e-05
6.0448481e-05
6.0334063e-05
6.031572e-05
6.0309747e-05
6.0260991e-05
6.0240651e-05
6.0145328e-05
6.0126727e-05
6.0120357e-05
6.0036717e-05
6.0061117e-05
6.0030183e-05
5.9985116e-05
5.9952581e-05
5.9923292e-05
5.9840506e-05
5.9768558e-05
5.969917e-05
5.9761125e-05
5.9690825e-05
5.9667251e-05
5.9646725e-05
5.9519389e-05
5.9446589e-05
5.94581e-05
5.9439699e-05
5.933813e-05
5.9342758e-05
5.9306989e-05
5.9245132e-05
5.9212427e-05
5.9187609e-05
5.9162165e-05
5.9118684e-05
5.9102611e-05
5.9059654e-05
5.8992904e-05
5.8995465e-05
5.8936617e-05
5.8890681e-05
5.8875772e-05
5.8864058e-05
5.8825677e-05
5.8734538e-05
5.8754933e-05
5.8608795e-05
5.8590995e-05
5.8601847e-05
5.8568454e-05
5.8547314e-05
5.8514623e-05
5.8437039e-05
5.8338268e-05
5.82869e-05
5.8332258e-05
5.8268382e-05
5.8179994e-05
5.8139667e-05
5.8150315e-05
5.812064e-05
5.8040303e-05
5.7977748e-05
5.796918e-05
5.7960533e-05
5.7971385e-05
5.7896323e-05
5.780565e-05
5.7829631e-05
5.7799745e-05
5.7750844e-05
5.7638612e-05
5.7655729e-05
5.7612713e-05
5.7578836e-05
5.748044e-05
5.7472622e-05
5.7422283e-05
5.7458823e-05
5.7408979e-05
5.7337507e-05
5.7335481e-05
5.7280176e-05
5.7221176e-05
5.7202014e-05
5.7126272e-05
5.7112822e-05
5.7087895e-05
5.7068482e-05
5.7028064e-05
5.6954188e-05
5.6948531e-05
5.6942543e-05
5.684769e-05
5.6845918e-05
5.6786346e-05
5.6697583e-05
5.6702931e-05
5.6658922e-05
5.6627887e-05
5.6608897e-05
5.6531393e-05
5.6508172e-05
5.6529803e-05
5.6467667e-05
5.6413304e-05
5.6364668e-05
5.6307759e-05
5.626828e-05
5.6226967e-05
5.6175228e-05
5.6205234e-05
5.6172168e-05
5.6143199e-05
5.6085482e-05
5.6012428e-05
5.5994758e-05
5.6000925e-05
5.5919827e-05
5.5892211e-05
5.5837027e-05
5.5844521e-05
5.5787968e-05
5.5721332e-05
5.5715132e-05
5.5681892e-05
5.5570134e-05
5.5537472e-05
5.5549608e-05
5.5544504e-05
5.5517892e-05
5.5406072e-05
5.5408611e-05
5.5303928e-05
5.5293065e-05
5.5375738e-05
5.5247954e-05
5.5167264e-05
5.5194887e-05
5.5177046e-05
5.5152479e-05
5.5080171e-05
5.505552e-05
5.5011446e-05
5.4990058e-05
5.5031738e-05
5.4934808e-05
5.4851283e-05
5.4792519e-05
5.4808581e-05
5.4765231e-05
5.4718159e-05
5.470241e-05
5.4584532e-05
5.460043e-05
5.4543212e-05
5.4543121e-05
5.4482069e-05
5.4426313e-05
5.442054e-05
5.4419368e-05
5.4334159e-05
5.4315769e-05
5.4283544e-05
5.4233471e-05
5.4199128e-05
5.4169966e-05
5.4187964e-05
5.4097549e-05
5.403033e-05
5.4012107e-05
5.393615e-05
5.3980781e-05
5.3957603e-05
5.3895903e-05
5.3863772e-05
5.3814769e-05
5.3750871e-05
5.3713342e-05
5.3682976e-05
5.3649663e-05
5.3646268e-05
5.3557924e-05
5.3476557e-05
5.34967e-05
5.3470274e-05
5.3461677e-05
5.34012e-05
5.3417119e-05
5.3330281e-05
5.3316788e-05
5.3269217e-05
5.3251959e-05
5.3183627e-05
5.318367e-05
5.3115393e-05
5.3110543e-05
5.3092695e-05
5.3020012e-05
5.3008389e-05
5.2934371e-05
5.2881001e-05
5.2893236e-05
5.2864383e-05
5.283362e-05
5.2826123e-05
5.2716499e-05
5.2707008e-05
5.2673669e-05
5.2586402e-05
5.2590909e-05
5.2598698e-05
5.2503357e-05
5.2479867e-05
5.2432948e-05
5.2475891e-05
5.2477899e-05
5.2385534e-05
5.2355776e-05
5.2304182e-05
5.2294828e-05
5.2255069e-05
5.2182822e-05
5.2126266e-05
5.2189938e-05
5.2090742e-05
5.2021514e-05
5.205916e-05
5.1974213e-05
5.1892352e-05
5.1855019e-05
5.1832467e-05
5.1833194e-05
5.1843286e-05
5.181646e-05
5.1705472e-05
5.1718725e-05
5.1678497e-05
5.1628638e-05
5.1600869e-05
5.1622319e-05
5.1561183e-05
5.1543342e-05
5.1477327e-05
5.1411138e-05
5.1469015e-05
5.1410327e-05
5.1350391e-05
5.132546e-05
5.1287814e-05
5.1217605e-05
5.1194605e-05
5.1190716e-05
5.1128238e-05
5.1137558e-05
5.1079125e-05
5.1034498e-05
5.0985996e-05
5.0961749e-05
5.0866311e-05
5.0904164e-05
5.0894268e-05
5.0846804e-05
5.0799867e-05
5.0779592e-05
5.0691327e-05
5.070406e-05
5.0604292e-05
5.0581995e-05
5.072288e-05
5.0688694e-05
5.0542549e-05
5.0445051e-05
5.0504284e-05
5.0444814e-05
5.0426155e-05
5.0334744e-05
5.0325965e-05
5.0317405e-05
5.0245231e-05
5.0180592e-05
5.0171075e-05
5.0118295e-05
5.0123876e-05
5.0061804e-05
5.0030885e-05
5.0022831e-05
4.9983875e-05
4.9960516e-05
4.9888018e-05
4.9867722e-05
4.9875038e-05
4.9869628e-05
4.9813232e-05
4.9774473e-05
4.9756185e-05
4.9726987e-05
4.9695242e-05
4.9635913e-05
4.9622013e-05
4.9590493e-05
4.9544713e-05
4.9462906e-05
4.946124e-05
4.9405993e-05
4.9377959e-05
4.9326867e-05
4.9379429e-05
4.9326594e-05
4.9253955e-05
4.9233146e-05
4.9149479e-05
4.9109887e-05
4.9103386e-05
4.9069469e-05
4.9032918e-05
4.899624e-05
4.8983209e-05
4.9023369e-05
4.8992653e-05
4.8924729e-05
4.88888e-05
4.8850812e-05
4.8856396e-05
4.8814592e-05
[truncated: 2,055,731 more chars]
