# Supplementary material for: A Synaptic Mechanism for Temporal Filtering of Visual Signals
Source: PLoS Biol. 2014 Oct 21;12(10):e1001972. doi: 10.1371/journal.pbio.1001972 (PMC4205119; doi:10.1371/journal.pbio.1001972)
Supplement: Data S1 — All raw data files as well as averages and statistical parameters presented in the manuscript. Formats provided include raw-text (Ascii) and Excel (xls). In addition, we provide the original Igor-Pro files (Wavemetrics), which contain both the raw data and the original figure formatting. Data referring to particular panels are located in the respective folders. For any further information, please contact Tom Baden at thomas.baden@uni-tuebingen.de. (ZIP) [file pbio.1001972.s009.zip › fig4/Fig4A/Calcium_current.txt]

Calcium_current
-6.981575
-6.981575
-6.981575
-6.981575
-6.981575
-6.981575
-6.981575
-6.981575
-6.981575
-6.981575
-6.981575
-6.981575
-6.981575
-6.981575
-6.981575
-6.981575
-6.981575
-6.981575
-6.981575
-6.981575
-6.981575
-6.981575
-6.981575
-6.981575
-6.981575
-6.981575
-6.981575
-6.981575
-6.981575
-6.981575
-6.981575
-6.981575
-6.981575
-6.981575
-6.981575
-6.981575
-6.981575
-6.981575
-6.981575
-6.981575
-6.981575
-6.981575
-6.981575
-6.981575
-6.981575
-6.981575
-6.981575
-6.981575
-6.981575
-6.981575
-6.981575
-6.981575
-6.981575
-6.981575
-6.981575
-6.981575
-6.981575
-6.981575
-6.981575
-6.981575
-6.981575
-6.981575
-6.981575
-6.981575
-6.981575
-6.981575
-6.981575
-6.981575
-6.981575
-6.981575
-6.981575
-6.981575
-6.981575
-6.981575
-6.981575
-6.981575
-6.981575
-6.981575
-6.981575
-6.981575
-6.981575
-6.981575
-6.981575
-6.981575
-6.981575
-6.981575
-6.981575
-6.981575
-6.981575
-6.981575
-6.981575
-6.981575
-6.981575
-6.981575
-6.981575
-6.981575
-6.981575
-6.981575
-6.981575
-6.981575
-6.981575
-6.981575
-6.981575
-6.981575
-6.981575
-6.981575
-6.981575
-6.981575
-6.981575
-6.981575
-6.981575
-6.981575
-6.981575
-6.981575
-6.981575
-6.981575
-6.981575
-6.981575
-6.981575
-6.981575
-6.981575
-6.981575
-6.981575
-6.981575
-6.981575
-6.981575
-6.981575
-6.981575
-6.981575
-6.981575
-6.981575
-6.981575
-6.981575
-6.981575
-6.981575
-6.981575
-6.981575
-6.981575
-6.981575
-6.981575
-6.981575
-6.981575
-6.981575
-6.981575
-6.981575
-6.981575
-6.981575
-6.981575
-6.981575
-6.981575
-6.981575
-6.981575
-6.981575
-6.981575
-6.981575
-6.981575
-6.981575
-6.981575
-6.981575
-6.981575
-6.981575
-6.981575
-6.981575
-6.981575
-6.981575
-6.981575
-6.981575
-6.981575
-6.981575
-6.981575
-6.981575
-6.981575
-6.981575
-6.981575
-6.981575
-6.981575
-6.981575
-6.981575
-6.981575
-6.981575
-6.981575
-6.981575
-6.981575
-6.981575
-6.981575
-6.981575
-6.981575
-6.981575
-6.981575
-6.981575
-6.981575
-6.981575
-6.981575
-6.981575
-6.981575
-6.981575
-6.981575
-6.981575
-6.981575
-6.981575
-6.981575
-6.981575
-6.981575
-6.981575
-6.981575
-6.981575
-6.981575
-6.981575
-6.981575
-6.981575
-6.981575
-6.981575
-6.981575
-6.981575
-6.981575
-6.981575
-6.981575
-6.981575
-6.981575
-6.981575
-6.981575
-6.981575
-6.981575
-6.981575
-6.981575
-6.981575
-6.981575
-6.981575
-6.981575
-6.981575
-6.981575
-6.981575
-6.981575
-6.981575
-6.981575
-6.981575
-6.981575
-6.981575
-6.981575
-6.981575
-6.981575
-6.981575
-6.981575
-6.981575
-6.981575
-6.981575
-6.981575
-6.981575
-6.981575
-6.981575
-6.981575
-6.981575
-6.981575
-6.981575
-6.981575
-6.981575
-6.981575
-6.981575
-6.981575
-6.981575
-6.981575
-6.981575
-6.981575
-6.981575
-6.981575
-6.981575
-6.981575
-6.981575
-6.981575
-6.981575
-6.981575
-6.981575
-6.981575
-6.981575
-6.981575
-6.981575
-6.981575
-6.981575
-6.981575
-6.981575
-6.981575
-6.981575
-6.981575
-6.981575
-6.981575
-6.981575
-6.981575
-6.981575
-6.981575
-6.981575
-6.981575
-6.981575
-6.981575
-6.981575
-6.981575
-6.981575
-6.981575
-6.981575
-6.981575
-6.981575
-6.981575
-6.981575
-6.981575
-6.981575
-6.981575
-6.981575
-6.981575
-6.981575
-6.981575
-6.981575
-6.981575
-6.981575
-6.981575
-6.981575
-6.981575
-6.981575
-6.981575
-6.981575
-6.981575
-6.981575
-6.981575
-6.981575
-6.981575
-6.981575
-6.981575
-6.981575
-6.981575
-6.981575
-6.981575
-6.981575
-6.981575
-6.981575
-6.981575
-6.981575
-6.981575
-6.981575
-6.981575
-6.981575
-6.981575
-6.981575
-6.981575
-6.981575
-6.981575
-6.981575
-6.981575
-6.981575
-6.981575
-6.981575
-6.981575
-6.981575
-6.981575
-6.981575
-6.981575
-6.981575
-6.981575
-6.981575
-6.981575
-6.981575
-6.981575
-6.981575
-6.981575
-6.981575
-6.981575
-6.981575
-6.981575
-6.981575
-6.981575
-6.981575
-6.981575
-6.981575
-6.981575
-6.981575
-6.981575
-6.981575
-6.981575
-6.981575
-6.981575
-6.981575
-6.981575
-6.981575
-6.981575
-6.981575
-6.981575
-6.981575
-6.981575
-6.981575
-6.981575
-6.981575
-6.981575
-6.981575
-6.981575
-6.981575
-6.981575
-6.981575
-6.981575
-6.981575
-6.981575
-6.981575
-6.981575
-6.981575
-6.981575
-6.981575
-6.981575
-6.981575
-6.981575
-6.981575
-6.981575
-6.981575
-6.981575
-6.981575
-6.981575
-6.981575
-6.981575
-6.981575
-6.981575
-6.981575
-6.981575
-6.981575
-6.981575
-6.981575
-6.981575
-6.981575
-6.981575
-6.981575
-6.981575
-6.981575
-6.981575
-6.981575
-6.981575
-6.981575
-6.981575
-6.981575
-6.981575
-6.981575
-6.981575
-6.981575
-6.981575
-6.981575
-6.981575
-6.981575
-6.981575
-6.981575
-6.981575
-6.981575
-6.981575
-6.981575
-6.981575
-6.981575
-6.981575
-6.981575
-6.981575
-6.981575
-6.981575
-6.981575
-6.981575
-6.981575
-6.981575
-6.981575
-6.981575
-6.981575
-6.981575
-6.981575
-6.981575
-6.981575
-6.981575
-6.981575
-6.981575
-6.981575
-6.981575
-6.981575
-6.981575
-6.981575
-6.981575
-6.981575
-6.981575
-6.981575
-6.981575
-6.981575
-6.981575
-6.981575
-6.981575
-6.981575
-6.981575
-6.981575
-6.981575
-6.981575
-6.981575
-6.981575
-6.981575
-6.981575
-6.981575
-6.981575
-6.981575
-6.981575
-6.981575
-6.981575
-6.981575
-6.981575
-6.981575
-6.981575
-6.981575
-6.981575
-6.981575
-6.981575
-6.981575
-6.981575
-6.981575
-6.981575
-6.981575
-6.981575
-6.981575
-6.981575
-6.981575
-6.981575
-6.981575
-6.981575
-6.981575
-6.981575
-6.981575
-6.981575
-6.981575
-6.981575
-6.981575
-6.981575
-6.981575
-6.981575
-6.981575
-6.981575
-6.981575
-6.981575
-6.981575
-6.981575
-6.981575
-6.981575
-6.981575
-6.981575
-6.981575
-6.981575
-6.981575
-6.981575
-6.981575
-6.981575
-6.981575
-6.981575
-6.981575
-6.981575
-6.981575
-6.981575
-6.981575
-6.981575
-6.981575
-6.981575
-6.981575
-6.981575
-6.981575
-6.981575
-6.981575
-6.981575
-6.981575
-6.981575
-6.981575
-6.981575
-6.981575
-6.981575
-6.981575
-6.981575
-6.981575
-6.981575
-6.981575
-6.981575
-6.981575
-6.981575
-6.981575
-6.981575
-6.981575
-6.981575
-6.981575
-6.981575
-6.981575
-6.981575
-6.981575
-6.981575
-6.981575
-6.981575
-6.981575
-6.981575
-6.981575
-6.981575
-6.981575
-6.981575
-6.981575
-6.981575
-6.981575
-6.981575
-6.981575
-6.981575
-6.981575
-6.981575
-6.981575
-6.981575
-6.981575
-6.981575
-6.981575
-6.981575
-6.981575
-6.981575
-6.981575
-6.981575
-6.981575
-6.981575
-6.981575
-6.981575
-6.981575
-6.981575
-6.981575
-6.981575
-6.981575
-6.981575
-6.981575
-6.981575
-6.981575
-6.981575
-6.981575
-6.981575
-6.981575
-6.981575
-6.981575
-6.981575
-6.981575
-6.981575
-6.981575
-6.981575
-6.981575
-6.981575
-6.981575
-6.981575
-6.981575
-6.981575
-6.981575
-6.981575
-6.981575
-6.981575
-6.981575
-6.981575
-6.981575
-6.981575
-6.981575
-6.981575
-6.981575
-6.981575
-6.981575
-6.981575
-6.981575
-6.981575
-6.981575
-6.981575
-6.981575
-6.981575
-6.981575
-6.981575
-6.981575
-6.981575
-6.981575
-6.981575
-6.981575
-6.981575
-6.981575
-6.981575
-6.981575
-6.981575
-6.981575
-6.981575
-6.981575
-6.981575
-6.981575
-6.981575
-6.981575
-6.981575
-6.981575
-6.981575
-6.981575
-6.981575
-6.981575
-6.981575
-6.981575
-6.981575
-6.981575
-6.981575
-6.981575
-6.981575
-6.981575
-6.981575
-6.981575
-6.981575
-6.981575
-6.981575
-6.981575
-6.981575
-6.981575
-6.981575
-6.981575
-6.981575
-6.981575
-6.981575
-6.981575
-6.981575
-6.981575
-6.981575
-6.981575
-6.981575
-6.981575
-6.981575
-6.981575
-6.981575
-6.981575
-6.981575
-6.981575
-6.981575
-6.981575
-6.981575
-6.981575
-6.981575
-6.981575
-6.981575
-6.981575
-6.981575
-6.981575
-6.981575
-6.981575
-6.981575
-6.981575
-6.981575
-6.981575
-6.981575
-6.981575
-6.981575
-6.981575
-6.981575
-6.981575
-6.981575
-6.981575
-6.981575
-6.981575
-6.981575
-6.981575
-6.981575
-6.981575
-6.981575
-6.981575
-6.981575
-6.981575
-6.981575
-6.981575
-6.981575
-6.981575
-6.981575
-6.981575
-6.981575
-6.981575
-6.981575
-6.981575
-6.981575
-6.981575
-6.981575
-6.981575
-6.981575
-6.981575
-6.981575
-6.981575
-6.981575
-6.981575
-6.981575
-6.981575
-6.981575
-6.981575
-6.981575
-6.981575
-6.981575
-6.981575
-6.981575
-6.981575
-6.981575
-6.981575
-6.981575
-6.981575
-6.981575
-6.981575
-6.981575
-6.981575
-6.981575
-6.981575
-6.981575
-6.981575
-6.981575
-6.981575
-6.981575
-6.981575
-6.981575
-6.981575
-6.981575
-6.981575
-6.981575
-6.981575
-6.981575
-6.981575
-6.981575
-6.981575
-6.981575
-6.981575
-6.981575
-6.981575
-6.981575
-6.981575
-6.981575
-6.981575
-6.981575
-6.981575
-6.981575
-6.981575
-6.981575
-6.981575
-6.981575
-6.981575
-6.981575
-6.981575
-6.981575
-6.981575
-6.981575
-6.981575
-6.981575
-6.981575
-6.981575
-6.981575
-6.981575
-6.981575
-6.981575
-6.981575
-6.981575
-6.981575
-6.981575
-6.981575
-6.981575
-6.981575
-6.981575
-6.981575
-6.981575
-6.981575
-6.981575
-6.981575
-6.981575
-6.981575
-6.981575
-6.981575
-6.981575
-6.981575
-6.981575
-6.981575
-6.981575
-6.981575
-6.981575
-6.981575
-6.981575
-6.981575
-6.981575
-6.981575
-6.981575
-6.981575
-6.981575
-6.981575
-6.981575
-6.981575
-6.981575
-6.981575
-6.981575
-6.981575
-6.981575
-6.981575
-6.981575
-6.981575
-6.981575
-6.981575
-6.981575
-6.981575
-6.981575
-6.981575
-6.981575
-6.981575
-6.981575
-6.981575
-6.981575
-6.981575
-6.981575
-6.981575
-6.981575
-6.981575
-6.981575
-6.981575
-6.981575
-6.981575
-6.981575
-6.981575
-6.981575
-6.981575
-6.981575
-6.981575
-6.981575
-6.981575
-6.981575
-6.981575
-6.981575
-6.981575
-6.981575
-6.981575
-6.981575
-6.981575
-6.981575
-6.981575
-6.981575
-6.981575
-6.981575
-6.981575
-6.981575
-6.981575
-6.981575
-6.981575
-6.981575
-6.981575
-6.981575
-6.981575
-6.981575
-6.981575
-6.981575
-6.981575
-6.981575
-6.981575
-6.981575
-6.981575
-6.981575
-6.981575
-6.981575
-6.981575
-6.981575
-6.981575
-6.981575
-6.981575
-6.981575
-6.981575
-6.981575
-6.981575
-6.981575
-6.981575
-6.981575
-6.981575
-6.981575
-6.981575
-6.981575
-6.981575
-6.981575
-6.981575
-6.981575
-6.981575
-6.981575
-6.981575
-6.981575
-6.981575
-6.981575
-6.981575
-6.981575
-6.981575
-6.981575
-6.981575
-6.981575
-6.981575
-6.981575
-6.981575
-6.981575
-6.981575
-6.981575
-6.981575
-6.981575
-6.981575
-6.981575
-6.981575
-6.981575
-6.981575
-6.981575
-6.981575
-6.981575
-6.981575
-6.981575
-6.981575
-6.981575
-6.981575
-6.981575
-6.981575
-6.981575
-6.981575
-6.981575
-6.981575
-6.981575
-6.981575
-6.981575
-6.981575
-6.981575
-6.981575
-6.981575
-6.981575
-6.981575
-6.981575
-6.981575
-6.981575
-6.981575
-6.981575
-6.981575
-6.981575
-6.981575
-6.981575
-6.981575
-6.981575
-6.981575
-6.981575
-6.981575
-6.981575
-6.981575
-6.981575
-6.981575
-6.981575
-6.981575
-6.981575
-6.981575
-6.981575
-6.981575
-6.981575
-6.981575
-6.981575
-6.981575
-6.981575
-6.981575
-6.981575
-6.981575
-6.981575
-6.981575
-6.981575
-6.981575
-6.981575
-6.981575
-6.981575
-6.981575
-6.981575
-6.981575
-6.981575
-6.981575
-6.981575
-6.981575
-6.981575
-6.981575
-6.981575
-6.981575
-6.981575
-6.981575
-6.981575
-6.981575
-6.981575
-6.981575
-6.981575
-6.981575
-6.981575
-6.981575
-6.981575
-6.981575
-6.981575
-6.981575
-6.981575
-6.981575
-6.981575
-6.981575
-6.981575
-6.981575
-6.981575
-6.981575
-6.981575
-6.981575
-6.981575
-6.981575
-6.981575
-6.981575
-6.981575
-6.981575
-6.981575
-6.981575
-6.981575
-6.981575
-6.981575
-6.981575
-6.981575
-6.981575
-6.981575
-6.981575
-6.981575
-6.981575
-6.981575
-6.981575
-6.981575
-6.981575
-6.981575
-6.981575
-6.981575
-6.981575
-6.981575
-6.981575
-6.981575
-6.981575
-6.981575
-6.981575
-6.981575
-6.981575
-6.981575
-6.981575
-6.981575
-6.981575
-6.981575
-6.981575
-6.981575
-6.981575
-6.981575
-6.981575
-6.981575
-6.981575
-6.981575
-6.981575
-6.981575
-6.981575
-6.981575
-6.981575
-6.981575
-6.981575
-6.981575
-6.981575
-6.981575
-6.981575
-6.981575
-6.981575
-6.981575
-6.981575
-6.981575
-6.981575
-6.981575
-6.981575
-6.981575
-6.981575
-6.981575
-6.981575
-6.981575
-6.981575
-6.981575
-6.981575
-6.981575
-6.981575
-6.981575
-6.981575
-6.981575
-6.981575
-6.981575
-6.981575
-6.981575
-6.981575
-6.981575
-6.981575
-6.981575
-6.981575
-6.981575
-6.981575
-6.981575
-6.981575
-6.981575
-6.981575
-6.981575
-6.981575
-6.981575
-6.981575
-6.981575
-6.981575
-6.981575
-6.981575
-6.981575
-6.981575
-6.981575
-6.981575
-6.981575
-6.981575
-6.981575
-6.981575
-6.981575
-6.981575
-6.981575
-6.981575
-6.981575
-6.981575
-6.981575
-6.981575
-6.981575
-6.981575
-6.981575
-6.981575
-6.981575
-6.981575
-6.981575
-6.981575
-6.981575
-6.981575
-6.981575
-6.981575
-6.981575
-6.981575
-6.981575
-6.981575
-6.981575
-6.981575
-6.981575
-6.981575
-6.981575
-6.981575
-6.981575
-6.981575
-6.981575
-6.981575
-6.981575
-6.981575
-6.981575
-6.981575
-6.981575
-6.981575
-6.981575
-6.981575
-6.981575
-6.981575
-6.981575
-6.981575
-6.981575
-6.981575
-6.981575
-6.981575
-6.981575
-6.981575
-6.981575
-6.981575
-6.981575
-6.981575
-6.981575
-6.981575
-6.981575
-6.981575
-6.981575
-6.981575
-6.981575
-6.981575
-6.981575
-6.981575
-6.981575
-6.981575
-6.981575
-6.981575
-6.981575
-6.981575
-6.981575
-6.981575
-6.981575
-6.981575
-6.981575
-6.981575
-6.981575
-6.981575
-6.981575
-6.981575
-6.981575
-6.981575
-6.981575
-6.981575
-6.981575
-6.981575
-6.981575
-6.981575
-6.981575
-6.981575
-6.981575
-6.981575
-6.981575
-6.981575
-6.981575
-6.981575
-6.981575
-6.981575
-6.981575
-6.981575
-6.981575
-6.981575
-6.981575
-6.981575
-6.981575
-6.981575
-6.981575
-6.981575
-6.981575
-6.981575
-6.981575
-6.981575
-6.981575
-6.981575
-6.981575
-6.981575
-6.981575
-6.981575
-6.981575
-6.981575
-6.981575
-6.981575
-6.981575
-6.981575
-6.981575
-6.981575
-6.981575
-6.981575
-6.981575
-6.981575
-6.981575
-6.981575
-6.981575
-6.981575
-6.981575
-6.981575
-6.981575
-6.981575
-6.981575
-6.981575
-6.981575
-6.981575
-6.981575
-6.981575
-6.981575
-6.981575
-6.981575
-6.981575
-6.981575
-6.981575
-6.981575
-6.981575
-6.981575
-6.981575
-6.981575
-6.981575
-6.981575
-6.981575
-6.981575
-6.981575
-6.981575
-6.981575
-6.981575
-6.981575
-6.981575
-6.981575
-6.981575
-6.981575
-6.981575
-6.981575
-6.981575
-6.981575
-6.981575
-6.981575
-6.981575
-6.981575
-6.981575
-6.981575
-6.981575
-6.981575
-6.981575
-6.981575
-6.981575
-6.981575
-6.981575
-6.981575
-6.981575
-6.981575
-6.981575
-6.981575
-6.981575
-6.981575
-6.981575
-6.981575
-6.981575
-6.981575
-6.981575
-6.981575
-6.981575
-6.981575
-6.981575
-6.981575
-6.981575
-6.981575
-6.981575
-6.981575
-6.981575
-6.981575
-6.981575
-6.981575
-6.981575
-6.981575
-6.981575
-6.981575
-6.981575
-6.981575
-6.981575
-6.981575
-6.981575
-6.981575
-6.981575
-6.981575
-6.981575
-6.981575
-6.981575
-6.981575
-6.981575
-6.981575
-6.981575
-6.981575
-6.981575
-6.981575
-6.981575
-6.981575
-6.981575
-6.981575
-6.981575
-6.981575
-6.981575
-6.981575
-6.981575
-6.981575
-6.981575
-6.981575
-6.981575
-6.981575
-6.981575
-6.981575
-6.981575
-6.981575
-6.981575
-6.981575
-6.981575
-6.981575
-6.981575
-6.981575
-6.981575
-6.981575
-6.981575
-6.981575
-6.981575
-6.981575
-6.981575
-6.981575
-6.981575
-6.981575
-6.981575
-6.981575
-6.981575
-6.981575
-6.981575
-6.981575
-6.981575
-6.981575
-6.981575
-6.981575
-6.981575
-6.981575
-6.981575
-6.981575
-6.981575
-6.981575
-6.981575
-6.981575
-6.981575
-6.981575
-6.981575
-6.981575
-6.981575
-6.981575
-6.981575
-6.981575
-6.981575
-6.981575
-6.981575
-6.981575
-6.981575
-6.981575
-6.981575
-6.981575
-6.981575
-6.981575
-6.981575
-6.981575
-6.981575
-6.981575
-6.981575
-6.981575
-6.981575
-6.981575
-6.981575
-6.981575
-6.981575
-6.981575
-6.981575
-6.981575
-6.981575
-6.981575
-6.981575
-6.981575
-6.981575
-6.981575
-6.981575
-6.981575
-6.981575
-6.981575
-6.981575
-6.981575
-6.981575
-6.981575
-6.981575
-6.981575
-6.981575
-6.981575
-6.981575
-6.981575
-6.981575
-6.981575
-6.981575
-6.981575
-6.981575
-6.981575
-6.981575
-6.981575
-6.981575
-6.981575
-6.981575
-6.981575
-6.981575
-6.981575
-6.981575
-6.981575
-6.981575
-6.981575
-6.981575
-6.981575
-6.981575
-6.981575
-6.981575
-6.981575
-6.981575
-6.981575
-6.981575
-6.981575
-6.981575
-6.981575
-6.981575
-6.981575
-6.981575
-6.981575
-6.981575
-6.981575
-6.981575
-6.981575
-6.981575
-6.981575
-6.981575
-6.981575
-6.981575
-6.981575
-6.981575
-6.981575
-6.981575
-6.981575
-6.981575
-6.981575
-6.981575
-6.981575
-6.981575
-6.981575
-6.981575
-6.981575
-6.981575
-6.981575
-6.981575
-6.981575
-6.981575
-6.981575
-6.981575
-6.981575
-6.981575
-6.981575
-6.981575
-6.981575
-6.981575
-6.981575
-6.981575
-6.981575
-6.981575
-6.981575
-6.981575
-6.981575
-6.981575
-6.981575
-6.981575
-6.981575
-6.981575
-6.981575
-6.981575
-6.981575
-6.981575
-6.981575
-6.981575
-6.981575
-6.981575
-6.981575
-6.981575
-6.981575
-6.981575
-6.981575
-6.981575
-6.981575
-6.981575
-6.981575
-6.981575
-6.981575
-6.981575
-6.981575
-6.981575
-6.981575
-6.981575
-6.981575
-6.981575
-6.981575
-6.981575
-6.981575
-6.981575
-6.981575
-6.981575
-6.981575
-6.981575
-6.981575
-6.981575
-6.981575
-6.981575
-6.981575
-6.981575
-6.981575
-6.981575
-6.981575
-6.981575
-6.981575
-6.981575
-6.981575
-6.981575
-6.981575
-6.981575
-6.981575
-6.981575
-6.981575
-6.981575
-6.981575
-6.981575
-6.981575
-6.981575
-6.981575
-6.981575
-6.981575
-6.981575
-6.981575
-6.981575
-6.981575
-6.981575
-6.981575
-6.981575
-6.981575
-6.981575
-6.981575
-6.981575
-6.981575
-6.981575
-6.981575
-6.981575
-6.981575
-6.981575
-6.981575
-6.981575
-6.981575
-6.981575
-6.981575
-6.981575
-6.981575
-6.981575
-6.981575
-6.981575
-6.981575
-6.981575
-6.981575
-6.981575
-6.981575
-6.981575
-6.981575
-6.981575
-6.981575
-6.981575
-6.981575
-6.981575
-6.981575
-6.981575
-6.981575
-6.981575
-6.981575
-6.981575
-6.981575
-6.981575
-6.981575
-6.981575
-6.981575
-6.981575
-6.981575
-6.981575
-6.981575
-6.981575
-6.981575
-6.981575
-6.981575
-6.981575
-6.981575
-6.981575
-6.981575
-6.981575
-6.981575
-6.981575
-6.981575
-6.981575
-6.981575
-6.981575
-6.981575
-6.981575
-6.981575
-6.981575
-6.981575
-6.981575
-6.981575
-6.981575
-6.981575
-6.981575
-6.981575
-6.981575
-6.981575
-6.981575
-6.981575
-6.981575
-6.981575
-6.981575
-6.981575
-6.981575
-6.981575
-6.981575
-6.981575
-6.981575
-6.981575
-6.981575
-6.981575
-6.981575
-6.981575
-6.981575
-6.981575
-6.981575
-6.981575
-6.981575
-6.981575
-6.981575
-6.981575
-6.981575
-6.981575
-6.981575
-6.981575
-6.981575
-6.981575
-6.981575
-6.981575
-6.981575
-6.981575
-6.981575
-6.981575
-6.981575
-6.981575
-6.981575
-6.981575
-6.981575
-6.981575
-6.981575
-6.981575
-6.981575
-6.981575
-6.981575
-6.981575
-6.981575
-6.981575
-6.981575
-6.981575
-6.981575
-6.981575
-6.981575
-6.981575
-6.981575
-6.981575
-6.981575
-6.981575
-6.981575
-6.981575
-6.981575
-6.981575
-6.981575
-6.981575
-6.981575
-6.981575
-6.981575
-6.981575
-6.981575
-6.981575
-6.981575
-6.981575
-6.981575
-6.981575
-6.981575
-6.981575
-6.981575
-6.981575
-6.981575
-6.981575
-6.981575
-6.981575
-6.981575
-6.981575
-6.981575
-6.981575
-6.981575
-6.981575
-6.981575
-6.981575
-6.981575
-6.981575
-6.981575
-6.981575
-6.981575
-6.981575
-6.981575
-6.981575
-6.981575
-6.981575
-6.981575
-6.981575
-6.981575
-6.981575
-6.981575
-6.981575
-6.981575
-6.981575
-6.981575
-6.981575
-6.981575
-6.981575
-6.981575
-6.981575
-6.981575
-6.981575
-6.981575
-6.981575
-6.981575
-6.981575
-6.981575
-6.981575
-6.981575
-6.981575
-6.981575
-6.981575
-6.981575
-6.981575
-6.981575
-6.981575
-6.981575
-6.981575
-6.981575
-6.981575
-6.981575
-6.981575
-6.981575
-6.981575
-6.981575
-6.981575
-6.981575
-6.981575
-6.981575
-6.981575
-6.981575
-6.981575
-6.981575
-6.981575
-6.981575
-6.981575
-6.981575
-6.981575
-6.981575
-6.981575
-6.981575
-6.981575
-6.981575
-6.981575
-6.981575
-6.981575
-6.981575
-6.981575
-6.981575
-6.981575
-6.981575
-6.981575
-6.981575
-6.981575
-6.981575
-6.981575
-6.981575
-6.981575
-6.981575
-6.981575
-6.981575
-6.981575
-6.981575
-6.981575
-6.981575
-6.981575
-6.981575
-6.981575
-6.981575
-6.981575
-6.981575
-6.981575
-6.981575
-6.981575
-6.981575
-6.981575
-6.981575
-6.981575
-6.981575
-6.981575
-6.981575
-6.981575
-6.981575
-6.981575
-6.981575
-6.981575
-6.981575
-6.981575
-6.981575
-6.981575
-6.981575
-6.981575
-6.981575
-6.981575
-6.981575
-6.981575
-6.981575
-6.981575
-6.981575
-6.981575
-6.981575
-6.981575
-6.981575
-6.981575
-6.981575
-6.981575
-6.981575
-6.981575
-6.981575
-6.981575
-6.981575
-6.981575
-6.981575
-6.981575
-6.981575
-6.981575
-6.981575
-6.981575
-6.981575
-6.981575
-6.981575
-6.981575
-6.981575
-6.981575
-6.981575
-6.981575
-6.981575
-6.981575
-6.981575
-6.981575
-6.981575
-6.981575
-6.981575
-6.981575
-6.981575
-6.981575
-6.981575
-6.981575
-6.981575
-6.981575
-6.981575
-6.981575
-6.981575
-6.981575
-6.981575
-6.981575
-6.981575
-6.981575
-6.981575
-6.981575
-6.981575
-6.981575
-6.981575
-6.981575
-6.981575
-6.981575
-6.981575
-6.981575
-6.981575
-6.981575
-6.981575
-6.981575
-6.981575
-6.981575
-6.981575
-6.981575
-6.981575
-6.981575
-6.981575
-6.981575
-6.981575
-6.981575
-6.981575
-6.981575
-6.981575
-6.981575
-6.981575
-6.981575
-6.981575
-6.981575
-6.981575
-6.981575
-6.981575
-6.981575
-6.981575
-6.981575
-6.981575
-6.981575
-6.981575
-6.981575
-6.981575
-6.981575
-6.981575
-6.981575
-6.981575
-6.981575
-6.981575
-6.981575
-6.981575
-6.981575
-6.981575
-6.981575
-6.981575
-6.981575
-6.981575
-6.981575
-6.981575
-6.981575
-6.981575
-6.981575
-6.981575
-6.981575
-6.981575
-6.981575
-6.981575
-6.981575
-6.981575
-6.981575
-6.981575
-6.981575
-6.981575
-6.981575
-6.981575
-6.981575
-6.981575
-6.981575
-6.981575
-6.981575
-6.981575
-6.981575
-6.981575
-6.981575
-6.981575
-6.981575
-6.981575
-6.981575
-6.981575
-6.981575
-6.981575
-6.981575
-6.981575
-6.981575
-6.981575
-6.981575
-6.981575
-6.981575
-6.981575
-6.981575
-6.981575
-6.981575
-6.981575
-6.981575
-6.981575
-6.981575
-6.981575
-6.981575
-6.981575
-6.981575
-6.981575
-6.981575
-6.981575
-6.981575
-6.981575
-6.981575
-6.981575
-6.981575
-6.981575
-6.981575
-6.981575
-6.981575
-6.981575
-6.981575
-6.981575
-6.981575
-6.981575
-6.981575
-6.981575
-6.981575
-6.981575
-6.981575
-6.981575
-6.981575
-6.981575
-6.981575
-6.981575
-6.981575
-6.981575
-6.981575
-6.981575
-6.981575
-6.981575
-6.981575
-6.981575
-6.981575
-6.981575
-6.981575
-6.981575
-6.981575
-6.981575
-6.981575
-6.981575
-6.981575
-6.981575
-6.981575
-6.981575
-6.981575
-6.981575
-6.981575
-6.981575
-6.981575
-6.981575
-6.981575
-6.981575
-6.981575
-6.981575
-6.981575
-6.981575
-6.981575
-6.981575
-6.981575
-6.981575
-6.981575
-6.981575
-6.981575
-6.981575
-6.981575
-6.981575
-6.981575
-6.981575
-6.981575
-6.981575
-6.981575
-6.981575
-6.981575
-6.981575
-6.981575
-6.981575
-6.981575
-6.981575
-6.981575
-6.981575
-6.981575
-6.981575
-6.981575
-6.981575
-6.981575
-6.981575
-6.981575
-6.981575
-6.981575
-6.981575
-6.981575
-6.981575
-6.981575
-6.981575
-6.981575
-6.981575
-6.981575
-6.981575
-6.981575
-6.981575
-6.981575
-6.981575
-6.981575
-6.981575
-6.981575
-6.981575
-6.981575
-6.981575
-6.981575
-6.981575
-6.981575
-6.981575
-6.981575
-6.981575
-6.981575
-6.981575
-6.981575
-6.981575
-6.981575
-6.981575
-6.981575
-6.981575
-6.981575
-6.981575
-6.981575
-6.981575
-6.981575
-6.981575
-6.981575
-6.981575
-6.981575
-6.981575
-6.981575
-6.981575
-6.981575
-6.981575
-6.981575
-6.981575
-6.981575
-6.981575
-6.981575
-6.981575
-6.981575
-6.981575
-6.981575
-6.981575
-6.981575
-6.981575
-6.981575
-6.981575
-6.981575
-6.981575
-6.981575
-6.981575
-6.981575
-6.981575
-6.981575
-6.981575
-6.981575
-6.981575
-6.981575
-6.981575
-6.981575
-6.981575
-6.981575
-6.981575
-6.981575
-6.981575
-6.981575
-6.981575
-6.981575
-6.981575
-6.981575
-6.981575
-6.981575
-6.981575
-6.981575
-6.981575
-6.981575
-6.981575
-6.981575
-6.981575
-6.981575
-6.981575
-6.981575
-6.981575
-6.981575
-6.981575
-6.981575
-6.981575
-6.981575
-6.981575
-6.981575
-6.981575
-6.981575
-6.981575
-6.981575
-6.981575
-6.981575
-6.981575
-6.981575
-6.981575
-6.981575
-6.981575
-6.981575
-6.981575
-6.981575
-6.981575
-6.981575
-6.981575
-6.981575
-6.981575
-6.981575
-6.981575
-6.981575
-6.981575
-6.981575
-6.981575
-6.981575
-6.981575
-6.981575
-6.981575
-6.981575
-6.981575
-6.981575
-6.981575
-6.981575
-6.981575
-6.981575
-6.981575
-6.981575
-6.981575
-6.981575
-6.981575
-6.981575
-6.981575
-6.981575
-6.981575
-6.981575
-6.981575
-6.981575
-6.981575
-6.981575
-6.981575
-6.981575
-6.981575
-6.981575
-6.981575
-6.981575
-6.981575
-6.981575
-6.981575
-6.981575
-6.981575
-6.981575
-6.981575
-6.981575
-6.981575
-6.981575
-6.981575
-6.981575
-6.981575
-6.981575
-6.981575
-6.981575
-6.981575
-6.981575
-6.981575
-6.981575
-6.981575
-6.981575
-6.981575
-6.981575
-6.981575
-6.981575
-6.981575
-6.981575
-6.981575
-6.981575
-6.981575
-6.981575
-6.981575
-6.981575
-6.981575
-6.981575
-6.981575
-6.981575
-6.981575
-6.981575
-6.981575
-6.981575
-6.981575
-6.981575
-6.981575
-6.981575
-6.981575
-6.981575
-6.981575
-6.981575
-6.981575
-6.981575
-6.981575
-6.981575
-6.981575
-6.981575
-6.981575
-6.981575
-6.981575
-6.981575
-6.981575
-6.981575
-6.981575
-6.981575
-6.981575
-6.981575
-6.981575
-6.981575
-6.981575
-6.981575
-6.981575
-6.981575
-6.981575
-6.981575
-6.981575
-6.981575
-6.981575
-6.981575
-6.981575
-6.981575
-6.981575
-6.981575
-6.981575
-6.981575
-6.981575
-6.981575
-6.981575
-6.981575
-6.981575
-6.981575
-6.981575
-6.981575
-6.981575
-6.981575
-6.981575
-6.981575
-6.981575
-6.981575
-6.981575
-6.981575
-6.981575
-6.981575
-6.981575
-6.981575
-6.981575
-6.981575
-6.981575
-6.981575
-6.981575
-6.981575
-6.981575
-6.981575
-6.981575
-6.981575
-6.981575
-6.981575
-6.981575
-6.981575
-6.981575
-6.981575
-6.981575
-6.981575
-6.981575
-6.981575
-6.981575
-6.981575
-6.981575
-6.981575
-6.981575
-6.981575
-6.981575
-6.981575
-6.981575
-6.981575
-6.981575
-6.981575
-6.981575
-6.981575
-6.981575
-6.981575
-6.981575
-6.981575
-6.981575
-6.981575
-6.981575
-6.981575
-6.981575
-6.981575
-6.981575
-6.981575
-6.981575
-6.981575
-6.981575
-6.981575
-6.981575
-6.981575
-6.981575
-6.981575
-6.981575
-6.981575
-6.981575
-6.981575
-6.981575
-6.981575
-6.981575
-6.981575
-6.981575
-6.981575
-6.981575
-6.981575
-6.981575
-6.981575
-6.981575
-6.981575
-6.981575
-6.981575
-6.981575
-6.981575
-6.981575
-6.981575
-6.981575
-6.981575
-6.981575
-6.981575
-6.981575
-6.981575
-6.981575
-6.981575
-6.981575
-6.981575
-6.981575
-6.981575
-6.981575
-6.981575
-6.981575
-6.981575
-6.981575
-6.981575
-6.981575
-6.981575
-6.981575
-6.981575
-6.981575
-6.981575
-6.981575
-6.981575
-6.981575
-6.981575
-6.981575
-6.981575
-6.981575
-6.981575
-6.981575
-6.981575
-6.981575
-6.981575
-6.981575
-6.981575
-6.981575
-6.981575
-6.981575
-6.981575
-6.981575
-6.981575
-6.981575
-6.981575
-6.981575
-6.981575
-6.981575
-6.981575
-6.981575
-6.981575
-6.981575
-6.981575
-6.981575
-6.981575
-6.981575
-6.981575
-6.981575
-6.981575
-6.981575
-6.981575
-6.981575
-6.981575
-6.981575
-6.981575
-6.981575
-6.981575
-6.981575
-6.981575
-6.981575
-6.981575
-6.981575
-6.981575
-6.981575
-6.981575
-6.981575
-6.981575
-6.981575
-6.981575
-6.981575
-6.981575
-6.981575
-6.981575
-6.981575
-6.981575
-6.981575
-6.981575
-6.981575
-6.981575
-6.981575
-6.981575
-6.981575
-6.981575
-6.981575
-6.981575
-6.981575
-6.981575
-6.981575
-6.981575
-6.981575
-6.981575
-6.981575
-6.981575
-6.981575
-6.981575
-6.981575
-6.981575
-6.981575
-6.981575
-6.981575
-6.981575
-6.981575
-6.981575
-6.981575
-6.981575
-6.981575
-6.981575
-6.981575
-6.981575
-6.981575
-6.981575
-6.981575
-6.981575
-6.981575
-6.981575
-6.981575
-6.981575
-6.981575
-6.981575
-6.981575
-6.981575
-6.981575
-6.981575
-6.981575
-6.981575
-6.981575
-6.981575
-6.981575
-6.981575
-6.981575
-6.981575
-6.981575
-6.981575
-6.981575
-6.981575
-6.981575
-6.981575
-6.981575
-6.981575
-6.981575
-6.981575
-6.981575
-6.981575
-6.981575
-6.981575
-6.981575
-6.981575
-6.981575
-6.981575
-6.981575
-6.981575
-6.981575
-6.981575
-6.981575
-6.981575
-6.981575
-6.981575
-6.981575
-6.981575
-6.981575
-6.981575
-6.981575
-6.981575
-6.981575
-6.981575
-6.981575
-6.981575
-6.981575
-6.981575
-6.981575
-6.981575
-6.981575
-6.981575
-6.981575
-6.981575
-6.981575
-6.981575
-6.981575
-6.981575
-6.981575
-6.981575
-6.981575
-6.981575
-6.981575
-6.981575
-6.981575
-6.981575
-6.981575
-6.981575
-6.981575
-6.981575
-6.981575
-6.981575
-6.981575
-6.981575
-6.981575
-6.981575
-6.981575
-6.981575
-6.981575
-6.981575
-6.981575
-6.981575
-6.981575
-6.981575
-6.981575
-6.981575
-6.981575
-6.981575
-6.981575
-6.981575
-6.981575
-6.981575
-6.981575
-6.981575
-6.981575
-6.981575
-6.981575
-6.981575
-6.981575
-6.981575
-6.981575
-6.981575
-6.981575
-6.981575
-6.981575
-6.981575
-6.981575
-6.981575
-6.981575
-6.981575
-6.981575
-6.981575
-6.981575
-6.981575
-6.981575
-6.981575
-6.981575
-6.981575
-6.981575
-6.981575
-6.981575
-6.981575
-6.981575
-6.981575
-6.981575
-6.981575
-6.981575
-6.981575
-6.981575
-6.981575
-6.981575
-6.981575
-6.981575
-6.981575
-6.981575
-6.981575
-6.981575
-6.981575
-6.981575
-6.981575
-6.981575
-6.981575
-6.981575
-6.981575
-6.981575
-6.981575
-6.981575
-6.981575
-6.981575
-6.981575
-6.981575
-6.981575
-6.981575
-6.981575
-6.981575
-6.981575
-6.981575
-6.981575
-6.981575
-6.981575
-6.981575
-6.981575
-6.981575
-6.981575
-6.981575
-6.981575
-6.981575
-6.981575
-6.981575
-6.981575
-6.981575
-6.981575
-6.981575
-6.981575
-6.981575
-6.981575
-6.981575
-6.981575
-6.981575
-6.981575
-6.981575
-6.981575
-6.981575
-6.981575
-6.981575
-6.981575
-6.981575
-6.981575
-6.981575
-6.981575
-6.981575
-6.981575
-6.981575
-6.981575
-6.981575
-6.981575
-6.981575
-6.981575
-6.981575
-6.981575
-6.981575
-6.981575
-6.981575
-6.981575
-6.981575
-6.981575
-6.981575
-6.981575
-6.981575
-6.981575
-6.981575
-6.981575
-6.981575
-6.981575
-6.981575
-6.981575
-6.981575
-6.981575
-6.981575
-6.981575
-6.981575
-6.981575
-6.981575
-6.981575
-6.981575
-6.981575
-6.981575
-6.981575
-6.981575
-6.981575
-6.981575
-6.981575
-6.981575
-6.981575
-6.981575
-6.981575
-6.981575
-6.981575
-6.981575
-6.981575
-6.981575
-6.981575
-6.981575
-6.981575
-6.981575
-6.981575
-6.981575
-6.981575
-6.981575
-6.981575
-6.981575
-6.981575
-6.981575
-6.981575
-6.981575
-6.981575
-6.981575
-6.981575
-6.981575
-6.981575
-6.981575
-6.981575
-6.981575
-6.981575
-6.981575
-6.981575
-6.981575
-6.981575
-6.981575
-6.981575
-6.981575
-6.981575
-6.981575
-6.981575
-6.981575
-6.981575
-6.981575
-6.981575
-6.981575
-6.981575
-6.981575
-6.981575
-6.981575
-6.981575
-6.981575
-6.981575
-6.981575
-6.981575
-6.981575
-6.981575
-6.981575
-6.981575
-6.981575
-6.981575
-6.981575
-6.981575
-6.981575
-6.981575
-6.981575
-6.981575
-6.981575
-6.981575
-6.981575
-6.981575
-6.981575
-6.981575
-6.981575
-6.981575
-6.981575
-6.981575
-6.981575
-6.981575
-6.981575
-6.981575
-6.981575
-6.981575
-6.981575
-6.981575
-6.981575
-6.981575
-6.981575
-6.981575
-6.981575
-6.981575
-6.981575
-6.981575
-6.981575
-6.981575
-6.981575
-6.981575
-6.981575
-6.981575
-6.981575
-6.981575
-6.981575
-6.981575
-6.981575
-6.981575
-6.981575
-6.981575
-6.981575
-6.981575
-6.981575
-6.981575
-6.981575
-6.981575
-6.981575
-6.981575
-6.981575
-6.981575
-6.981575
-6.981575
-6.981575
-6.981575
-6.981575
-6.981575
-6.981575
-6.981575
-6.981575
-6.981575
-6.981575
-6.981575
-6.981575
-6.981575
-6.981575
-6.981575
-6.981575
-6.981575
-6.981575
-6.981575
-6.981575
-6.981575
-6.981575
-6.981575
-6.981575
-6.981575
-6.981575
-6.981575
-6.981575
-6.981575
-6.981575
-6.981575
-6.981575
-6.981575
-6.981575
-6.981575
-6.981575
-6.981575
-6.981575
-6.981575
-6.981575
-6.981575
-6.981575
-6.981575
-6.981575
-6.981575
-6.981575
-6.981575
-6.981575
-6.981575
-6.981575
-6.981575
-6.981575
-6.981575
-6.981575
-6.981575
-6.981575
-6.981575
-6.981575
-6.981575
-6.981575
-6.981575
-6.981575
-6.981575
-6.981575
-6.981575
-6.981575
-6.981575
-6.981575
-6.981575
-6.981575
-6.981575
-6.981575
-6.981575
-6.981575
-6.981575
-6.981575
-6.981575
-6.981575
-6.981575
-6.981575
-6.981575
-6.981575
-6.981575
-6.981575
-6.981575
-6.981575
-6.981575
-6.981575
-6.981575
-6.981575
-6.981575
-6.981575
-6.981575
-6.981575
-6.981575
-6.981575
-6.981575
-6.981575
-6.981575
-6.981575
-6.981575
-6.981575
-6.981575
-6.981575
-6.981575
-6.981575
-6.981575
-6.981575
-6.981575
-6.981575
-6.981575
-6.981575
-6.981575
-6.981575
-6.981575
-6.981575
-6.981575
-6.981575
-6.981575
-6.981575
-6.981575
-6.981575
-6.981575
-6.981575
-6.981575
-6.981575
-6.981575
-6.981575
-6.981575
-6.981575
-6.981575
-6.981575
-6.981575
-6.981575
-6.981575
-6.981575
-6.981575
-6.981575
-6.981575
-6.981575
-6.981575
-6.981575
-6.981575
-6.981575
-6.981575
-6.981575
-6.981575
-6.981575
-6.981575
-6.981575
-6.981575
-6.981575
-6.981575
-6.981575
-6.981575
-6.981575
-6.981575
-6.981575
-6.981575
-6.981575
-6.981575
-6.981575
-6.981575
-6.981575
-6.981575
-6.981575
-6.981575
-6.981575
-6.981575
-6.981575
-6.981575
-6.981575
-6.981575
-6.981575
-6.981575
-6.981575
-6.981575
-6.981575
-6.981575
-6.981575
-6.981575
-6.981575
-6.981575
-6.981575
-6.981575
-6.981575
-6.981575
-6.981575
-6.981575
-6.981575
-6.981575
-6.981575
-6.981575
-6.981575
-6.981575
-6.981575
-6.981575
-6.981575
-6.981575
-6.981575
-6.981575
-6.981575
-6.981575
-6.981575
-6.981575
-6.981575
-6.981575
-6.981575
-6.981575
-6.981575
-6.981575
-6.981575
-6.981575
-6.981575
-6.981575
-6.981575
-6.981575
-6.981575
-6.981575
-6.981575
-6.981575
-6.981575
-6.981575
-6.981575
-6.981575
-6.981575
-6.981575
-6.981575
-6.981575
-6.981575
-6.981575
-6.981575
-6.981575
-6.981575
-6.981575
-6.981575
-6.981575
-6.981575
-6.981575
-6.981575
-6.981575
-6.981575
-6.981575
-6.981575
-6.981575
-6.981575
-6.981575
-6.981575
-6.981575
-6.981575
-6.981575
-6.981575
-6.981575
-6.981575
-6.981575
-6.981575
-6.981575
-6.981575
-6.981575
-6.981575
-6.981575
-6.981575
-6.981575
-6.981575
-6.981575
-6.981575
-6.981575
-6.981575
-6.981575
-6.981575
-6.981575
-6.981575
-6.981575
-6.981575
-6.981575
-6.981575
-6.981575
-6.981575
-6.981575
-6.981575
-6.981575
-6.981575
-6.981575
-6.981575
-6.981575
-6.981575
-6.981575
-6.981575
-6.981575
-6.981575
-6.981575
-6.981575
-6.981575
-6.981575
-6.981575
-6.981575
-6.981575
-6.981575
-6.981575
-6.981575
-6.981575
-6.981575
-6.981575
-6.981575
-6.981575
-6.981575
-6.981575
-6.981575
-6.981575
-6.981575
-6.981575
-6.981575
-6.981575
-6.981575
-6.981575
-6.981575
-6.981575
-6.981575
-6.981575
-6.981575
-6.981575
-6.981575
-6.981575
-6.981575
-6.981575
-6.981575
-6.981575
-6.981575
-6.981575
-6.981575
-6.981575
-6.981575
-6.981575
-6.981575
-6.981575
-6.981575
-6.981575
-6.981575
-6.981575
-6.981575
-6.981575
-6.981575
-6.981575
-6.981575
-6.981575
-6.981575
-6.981575
-6.981575
-6.981575
-6.981575
-6.981575
-6.981575
-6.981575
-6.981575
-6.981575
-6.981575
-6.981575
-6.981575
-6.981575
-6.981575
-6.981575
-6.981575
-6.981575
-6.981575
-6.981575
-6.981575
-6.981575
-6.981575
-6.981575
-6.981575
-6.981575
-6.981575
-6.981575
-6.981575
-6.981575
-6.981575
-6.981575
-6.981575
-6.981575
-6.981575
-6.981575
-6.981575
-6.981575
-6.981575
-6.981575
-6.981575
-6.981575
-6.981575
-6.981575
-6.981575
-6.981575
-6.981575
-6.981575
-6.981575
-6.981575
-6.981575
-6.981575
-6.981575
-6.981575
-6.981575
-6.981575
-6.981575
-6.981575
-6.981575
-6.981575
-6.981575
-6.981575
-6.981575
-6.981575
-6.981575
-6.981575
-6.981575
-6.981575
-6.981575
-6.981575
-6.981575
-6.981575
-6.981575
-6.981575
-6.981575
-6.981575
-6.981575
-6.981575
-6.981575
-6.981575
-6.981575
-6.981575
-6.981575
-6.981575
-6.981575
-6.981575
-6.981575
-6.981575
-6.981575
-6.981575
-6.981575
-6.981575
-6.981575
-6.981575
-6.981575
-6.981575
-6.981575
-6.981575
-6.981575
-6.981575
-6.981575
-6.981575
-6.981575
-6.981575
-6.981575
-6.981575
-6.981575
-6.981575
-6.981575
-6.981575
-6.981575
-6.981575
-6.981575
-6.981575
-6.981575
-6.981575
-6.981575
-6.981575
-6.981575
-6.981575
-6.981575
-6.981575
-6.981575
-6.981575
-6.981575
-6.981575
-6.981575
-6.981575
-6.981575
-6.981575
-6.981575
-6.981575
-6.981575
-6.981575
-6.981575
-6.981575
-6.981575
-6.981575
-6.981575
-6.981575
-6.981575
-6.981575
-6.981575
-6.981575
-6.981575
-6.981575
-6.981575
-6.981575
-6.981575
-6.981575
-6.981575
-6.981575
-6.981575
-6.981575
-6.981575
-6.981575
-6.981575
-6.981575
-6.981575
-6.981575
-6.981575
-6.981575
-6.981575
-6.981575
-6.981575
-6.981575
-6.981575
-6.981575
-6.981575
-6.981575
-6.981575
-6.981575
-6.981575
-6.981575
-6.981575
-6.981575
-6.981575
-6.981575
-6.981575
-6.981575
-6.981575
-6.981575
-6.981575
-6.981575
-6.981575
-6.981575
-6.981575
-6.981575
-6.981575
-6.981575
-6.981575
-6.981575
-6.981575
-6.981575
-6.981575
-6.981575
-6.981575
-6.981575
-6.981575
-6.981575
-6.981575
-6.981575
-6.981575
-6.981575
-6.981575
-6.981575
-6.981575
-6.981575
-6.981575
-6.981575
-6.981575
-6.981575
-6.981575
-6.981575
-6.981575
-6.981575
-6.981575
-6.981575
-6.981575
-6.981575
-6.981575
-6.981575
-6.981575
-6.981575
-6.981575
-6.981575
-6.981575
-6.981575
-6.981575
-6.981575
-6.981575
-6.981575
-6.981575
-6.981575
-6.981575
-6.981575
-6.981575
-6.981575
-6.981575
-6.981575
-6.981575
-6.981575
-6.981575
-6.981575
-6.981575
-6.981575
-6.981575
-6.981575
-6.981575
-6.981575
-6.981575
-6.981575
-6.981575
-6.981575
-6.981575
-6.981575
-6.981575
-6.981575
-6.981575
-6.981575
-6.981575
-6.981575
-6.981575
-6.981575
-6.981575
-6.981575
-6.981575
-6.981575
-6.981575
-6.981575
-6.981575
-6.981575
-6.981575
-6.981575
-6.981575
-6.981575
-6.981575
-6.981575
-6.981575
-6.981575
-6.981575
-6.981575
-6.981575
-6.981575
-6.981575
-6.981575
-6.981575
-6.981575
-6.981575
-6.981575
-6.981575
-6.981575
-6.981575
-6.981575
-6.981575
-6.981575
-6.981575
-6.981575
-6.981575
-6.981575
-6.981575
-6.981575
-6.981575
-6.981575
-6.981575
-6.981575
-6.981575
-6.981575
-6.981575
-6.981575
-6.981575
-6.981575
-6.981575
-6.981575
-6.981575
-6.981575
-6.981575
-6.981575
-6.981575
-6.981575
-6.981575
-6.981575
-6.981575
-6.981575
-6.981575
-6.981575
-6.981575
-6.981575
-6.981575
-6.981575
-6.981575
-6.981575
-6.981575
-6.981575
-6.981575
-6.981575
-6.981575
-6.981575
-6.981575
-6.981575
-6.981575
-6.981575
-6.981575
-6.981575
-6.981575
-6.981575
-6.981575
-6.981575
-6.981575
-6.981575
-6.981575
-6.981575
-6.981575
-6.981575
-6.981575
-6.981575
-6.981575
-6.981575
-6.981575
-6.981575
-6.981575
-6.981575
-6.981575
-6.981575
-6.981575
-6.981575
-6.981575
-6.981575
-6.981575
-6.981575
-6.981575
-6.981575
-6.981575
-6.981575
-6.981575
-6.981575
-6.981575
-6.981575
-6.981575
-6.981575
-6.981575
-6.981575
-6.981575
-6.981575
-6.981575
-6.981575
-6.981575
-6.981575
-6.981575
-6.981575
-6.981575
-6.981575
-6.981575
-6.981575
-6.981575
-6.981575
-6.981575
-6.981575
-6.981575
-6.981575
-6.981575
-6.981575
-6.981575
-6.981575
-6.981575
-6.981575
-6.981575
-6.981575
-6.981575
-6.981575
-6.981575
-6.981575
-6.981575
-6.981575
-6.981575
-6.981575
-6.981575
-6.981575
-6.981575
-6.981575
-6.981575
-6.981575
-6.981575
-6.981575
-6.981575
-6.981575
-6.981575
-6.981575
-6.981575
-6.981575
-6.981575
-6.981575
-6.981575
-6.981575
-6.981575
-6.981575
-6.981575
-6.981575
-6.981575
-6.981575
-6.981575
-6.981575
-6.981575
-6.981575
-6.981575
-6.981575
-6.981575
-6.981575
-6.981575
-6.981575
-6.981575
-6.981575
-6.981575
-6.981575
-6.981575
-6.981575
-6.981575
-6.981575
-6.981575
-6.981575
-6.981575
-6.981575
-6.981575
-6.981575
-6.981575
-6.981575
-6.981575
-6.981575
-6.981575
-6.981575
-6.981575
-6.981575
-6.981575
-6.981575
-6.981575
-6.981575
-6.981575
-6.981575
-6.981575
-6.981575
-6.981575
-6.981575
-6.981575
-6.981575
-6.981575
-6.981575
-6.981575
-6.981575
-6.981575
-6.981575
-6.981575
-6.981575
-6.981575
-6.981575
-6.981575
-6.981575
-6.981575
-6.981575
-6.981575
-6.981575
-6.981575
-6.981575
-6.981575
-6.981575
-6.981575
-6.981575
-6.981575
-6.981575
-6.981575
-6.981575
-6.981575
-6.981575
-6.981575
-6.981575
-6.981575
-6.981575
-6.981575
-6.981575
-6.981575
-6.981575
-6.981575
-6.981575
-6.981575
-6.981575
-6.981575
-6.981575
-6.981575
-6.981575
-6.981575
-6.981575
-6.981575
-6.981575
-6.981575
-6.981575
-6.981575
-6.981575
-6.981575
-6.981575
-6.981575
-6.981575
-6.981575
-6.981575
-6.981575
-6.981575
-6.981575
-6.981575
-6.981575
-6.981575
-6.981575
-6.981575
-6.981575
-6.981575
-6.981575
-6.981575
-6.981575
-6.981575
-6.981575
-6.981575
-6.981575
-6.981575
-6.981575
-6.981575
-6.981575
-6.981575
-6.981575
-6.981575
-6.981575
-6.981575
-6.981575
-6.981575
-6.981575
-6.981575
-6.981575
-6.981575
-6.981575
-6.981575
-6.981575
-6.981575
-6.981575
-6.981575
-6.981575
-6.981575
-6.981575
-6.981575
-6.981575
-6.981575
-6.981575
-6.981575
-6.981575
-6.981575
-6.981575
-6.981575
-6.981575
-6.981575
-6.981575
-6.981575
-6.981575
-6.981575
-6.981575
-6.981575
-6.981575
-6.981575
-6.981575
-6.981575
-6.981575
-6.981575
-6.981575
-6.981575
-6.981575
-6.981575
-6.981575
-6.981575
-6.981575
-6.981575
-6.981575
-6.981575
-6.981575
-6.981575
-6.981575
-6.981575
-6.981575
-6.981575
-6.981575
-6.981575
-6.981575
-6.981575
-6.981575
-6.981575
-6.981575
-6.981575
-6.981575
-6.981575
-6.981575
-6.981575
-6.981575
-6.981575
-6.981575
-6.981575
-6.981575
-6.981575
-6.981575
-6.981575
-6.981575
-6.981575
-6.981575
-6.981575
-6.981575
-6.981575
-6.981575
-6.981575
-6.981575
-6.981575
-6.981575
-6.981575
-6.981575
-6.981575
-6.981575
-6.981575
-6.981575
-6.981575
-6.981575
-6.981575
-6.981575
-6.981575
-6.981575
-6.981575
-6.981575
-6.981575
-6.981575
-6.981575
-6.981575
-6.981575
-6.981575
-6.981575
-6.981575
-6.981575
-6.981575
-6.981575
-6.981575
-6.981575
-6.981575
-6.981575
-6.981575
-6.981575
-6.981575
-6.981575
-6.981575
-6.981575
-6.981575
-6.981575
-6.981575
-6.981575
-6.981575
-6.981575
-6.981575
-6.981575
-6.981575
-6.981575
-6.981575
-6.981575
-6.981575
-6.981575
-6.981575
-6.981575
-6.981575
-6.981575
-6.981575
-6.981575
-6.981575
-6.981575
-6.981575
-6.981575
-6.981575
-6.981575
-6.981575
-6.981575
-6.981575
-6.981575
-6.981575
-6.981575
-6.981575
-6.981575
-6.981575
-6.981575
-6.981575
-6.981575
-6.981575
-6.981575
-6.981575
-6.981575
-6.981575
-6.981575
-6.981575
-6.981575
-6.981575
-6.981575
-6.981575
-6.981575
-6.981575
-6.981575
-6.981575
-6.981575
-6.981575
-6.981575
-6.981575
-6.981575
-6.981575
-6.981575
-6.981575
-6.981575
-6.981575
-6.981575
-6.981575
-6.981575
-6.981575
-6.981575
-6.981575
-6.981575
-6.981575
-6.981575
-6.981575
-6.981575
-6.981575
-6.981575
-6.981575
-6.981575
-6.981575
-6.981575
-6.981575
-6.981575
-6.981575
-6.981575
-6.981575
-6.981575
-6.981575
-6.981575
-6.981575
-6.981575
-6.981575
-6.981575
-6.981575
-6.981575
-6.981575
-6.981575
-6.981575
-6.981575
-6.981575
-6.981575
-6.981575
-6.981575
-6.981575
-6.981575
-6.981575
-6.981575
-6.981575
-6.981575
-6.981575
-6.981575
-6.981575
-6.981575
-6.981575
-6.981575
-6.981575
-6.981575
-6.981575
-6.981575
-6.981575
-6.981575
-6.981575
-6.981575
-6.981575
-6.981575
-6.981575
-6.981575
-6.981575
-6.981575
-6.981575
-6.981575
-6.981575
-6.981575
-6.981575
-6.981575
-6.981575
-6.981575
-6.981575
-6.981575
-6.981575
-6.981575
-6.981575
-6.981575
-6.981575
-6.981575
-6.981575
-6.981575
-6.981575
-6.981575
-6.981575
-6.981575
-6.981575
-6.981575
-6.981575
-6.981575
-6.981575
-6.981575
-6.981575
-6.981575
-6.981575
-6.981575
-6.981575
-6.981575
-6.981575
-6.981575
-6.981575
-6.981575
-6.981575
-6.981575
-6.981575
-6.981575
-6.981575
-6.981575
-6.981575
-6.981575
-6.981575
-6.981575
-6.981575
-6.981575
-6.981575
-6.981575
-6.981575
-6.981575
-6.981575
-6.981575
-6.981575
-6.981575
-6.981575
-6.981575
-6.981575
-6.981575
-6.981575
-6.981575
-6.981575
-6.981575
-6.981575
-6.981575
-6.981575
-6.981575
-6.981575
-6.981575
-6.981575
-6.981575
-6.981575
-6.981575
-6.981575
-6.981575
-6.981575
-6.981575
-6.981575
-6.981575
-6.981575
-6.981575
-6.981575
-6.981575
-6.981575
-6.981575
-6.981575
-6.981575
-6.981575
-6.981575
-6.981575
-6.981575
-6.981575
-6.981575
-6.981575
-6.981575
-6.981575
-6.981575
-6.981575
-6.981575
-6.981575
-6.981575
-6.981575
-6.981575
-6.981575
-6.981575
-6.981575
-6.981575
-6.981575
-6.981575
-6.981575
-6.981575
-6.981575
-6.981575
-6.981575
-6.981575
-6.981575
-6.981575
-6.981575
-6.981575
-6.981575
-6.981575
-6.981575
-6.981575
-6.981575
-6.981575
-6.981575
-6.981575
-6.981575
-6.981575
-6.981575
-6.981575
-6.981575
-6.981575
-6.981575
-6.981575
-6.981575
-6.981575
-6.981575
-6.981575
-6.981575
-6.981575
-6.981575
-6.981575
-6.981575
-6.981575
-6.981575
-6.981575
-6.981575
-6.981575
-6.981575
-6.981575
-6.981575
-6.981575
-6.981575
-6.981575
-6.981575
-6.981575
-6.981575
-6.981575
-6.981575
-6.981575
-6.981575
-6.981575
-6.981575
-6.981575
-6.981575
-6.981575
-6.981575
-6.981575
-6.981575
-6.981575
-6.981575
-6.981575
-6.981575
-6.981575
-6.981575
-6.981575
-6.981575
-6.981575
-6.981575
-6.981575
-6.981575
-6.981575
-6.981575
-6.981575
-6.981575
-6.981575
-6.981575
-6.981575
-6.981575
-6.981575
-6.981575
-6.981575
-6.981575
-6.981575
-6.981575
-6.981575
-6.981575
-6.981575
-6.981575
-6.981575
-6.981575
-6.981575
-6.981575
-6.981575
-6.981575
-6.981575
-6.981575
-6.981575
-6.981575
-6.981575
-6.981575
-6.981575
-6.981575
-6.981575
-6.981575
-6.981575
-6.981575
-6.981575
-6.981575
-6.981575
-6.981575
-6.981575
-6.981575
-6.981575
-6.981575
-6.981575
-6.981575
-6.981575
-6.981575
-6.981575
-6.981575
-6.981575
-6.981575
-6.981575
-6.981575
-6.981575
-6.981575
-6.981575
-6.981575
-6.981575
-6.981575
-6.981575
-6.981575
-6.981575
-6.981575
-6.981575
-6.981575
-6.981575
-6.981575
-6.981575
-6.981575
-6.981575
-6.981575
-6.981575
-6.981575
-6.981575
-6.981575
-6.981575
-6.981575
-6.981575
-6.981575
-6.981575
-6.981575
-6.981575
-6.981575
-6.981575
-6.981575
-6.981575
-6.981575
-6.981575
-6.981575
-6.981575
-6.981575
-6.981575
-6.981575
-6.981575
-6.981575
-6.981575
-6.981575
-6.981575
-6.981575
-6.981575
-6.981575
-6.981575
-6.981575
-6.981575
-6.981575
-6.981575
-6.981575
-6.981575
-6.981575
-6.981575
-6.981575
-6.981575
-6.981575
-6.981575
-6.981575
-6.981575
-6.981575
-6.981575
-6.981575
-6.981575
-6.981575
-6.981575
-6.981575
-6.981575
-6.981575
-6.981575
-6.981575
-6.981575
-6.981575
-6.981575
-6.981575
-6.981575
-6.981575
-6.981575
-6.981575
-6.981575
-6.981575
-6.981575
-6.981575
-6.981575
-6.981575
-6.981575
-6.981575
-6.981575
-6.981575
-6.981575
-6.981575
-6.981575
-6.981575
-6.981575
-6.981575
-6.981575
-6.981575
-6.981575
-6.981575
-6.981575
-6.981575
-6.981575
-6.981575
-6.981575
-6.981575
-6.981575
-6.981575
-6.981575
-6.981575
-6.981575
-6.981575
-6.981575
-6.981575
-6.981575
-6.981575
-6.981575
-6.981575
-6.981575
-6.981575
-6.981575
-6.981575
-6.981575
-6.981575
-6.981575
-6.981575
-6.981575
-6.981575
-6.981575
-6.981575
-6.981575
-6.981575
-6.981575
-6.981575
-6.981575
-6.981575
-6.981575
-6.981575
-6.981575
-6.981575
-6.981575
-6.981575
-6.981575
-6.981575
-6.981575
-6.981575
-6.981575
-6.981575
-6.981575
-6.981575
-6.981575
-6.981575
-6.981575
-6.981575
-6.981575
-6.981575
-6.981575
-6.981575
-6.981575
-6.981575
-6.981575
-6.981575
-6.981575
-6.981575
-6.981575
-6.981575
-6.981575
-6.981575
-6.981575
-6.981575
-6.981575
-6.981575
-6.981575
-6.981575
-6.981575
-6.981575
-6.981575
-6.981575
-6.981575
-6.981575
-6.981575
-6.981575
-6.981575
-6.981575
-6.981575
-6.981575
-6.981575
-6.981575
-6.981575
-6.981575
-6.981575
-6.981575
-6.981575
-6.981575
-6.981575
-6.981575
-6.981575
-6.981575
-6.981575
-6.981575
-6.981575
-6.981575
-6.981575
-6.981575
-6.981575
-6.981575
-6.981575
-6.981575
-6.981575
-6.981575
-6.981575
-6.981575
-6.981575
-6.981575
-6.981575
-6.981575
-6.981575
-6.981575
-6.981575
-6.981575
-6.981575
-6.981575
-6.981575
-6.981575
-6.981575
-6.981575
-6.981575
-6.981575
-6.981575
-6.981575
-6.981575
-6.981575
-6.981575
-6.981575
-6.981575
-6.981575
-6.981575
-6.981575
-6.981575
-6.981575
-6.981575
-6.981575
-6.981575
-6.981575
-6.981575
-6.981575
-6.981575
-6.981575
-6.981575
-6.981575
-6.981575
-6.981575
-6.981575
-6.981575
-6.981575
-6.981575
-6.981575
-6.981575
-6.981575
-6.981575
-6.981575
-6.981575
-6.981575
-6.981575
-6.981575
-6.981575
-6.981575
-6.981575
-6.981575
-6.981575
-6.981575
-6.981575
-6.981575
-6.981575
-6.981575
-6.981575
-6.981575
-6.981575
-6.981575
-6.981575
-6.981575
-6.981575
-6.981575
-6.981575
-6.981575
-6.981575
-6.981575
-6.981575
-6.981575
-6.981575
-6.981575
-6.981575
-6.981575
-6.981575
-6.981575
-6.981575
-6.981575
-6.981575
-6.981575
-6.981575
-6.981575
-6.981575
-6.981575
-6.981575
-6.981575
-6.981575
-6.981575
-6.981575
-6.981575
-6.981575
-6.981575
-6.981575
-6.981575
-6.981575
-6.981575
-6.981575
-6.981575
-6.981575
-6.981575
-6.981575
-6.981575
-6.981575
-6.981575
-6.981575
-6.981575
-6.981575
-6.981575
-6.981575
-6.981575
-6.981575
-6.981575
-6.981575
-6.981575
-6.981575
-6.981575
-6.981575
-6.981575
-6.981575
-6.981575
-6.981575
-6.981575
-6.981575
-6.981575
-6.981575
-6.981575
-6.981575
-6.981575
-6.981575
-6.981575
-6.981575
-6.981575
-6.981575
-6.981575
-6.981575
-6.981575
-6.981575
-6.981575
-6.981575
-6.981575
-6.981575
-6.981575
-6.981575
-6.981575
-6.981575
-6.981575
-6.981575
-6.981575
-6.981575
-6.981575
-6.981575
-6.981575
-6.981575
-6.981575
-6.981575
-6.981575
-6.981575
-6.981575
-6.981575
-6.981575
-6.981575
-6.981575
-6.981575
-6.981575
-6.981575
-6.981575
-6.981575
-6.981575
-6.981575
-6.981575
-6.981575
-6.981575
-6.981575
-6.981575
-6.981575
-6.981575
-6.981575
-6.981575
-6.981575
-6.981575
-6.981575
-6.981575
-6.981575
-6.981575
-6.981575
-6.981575
-6.981575
-6.981575
-6.981575
-6.981575
-6.981575
-6.981575
-6.981575
-6.981575
-6.981575
-6.981575
-6.981575
-6.981575
-6.981575
-6.981575
-6.981575
-6.981575
-6.981575
-6.981575
-6.981575
-6.981575
-6.981575
-6.981575
-6.981575
-6.981575
-6.981575
-6.981575
-6.981575
-6.981575
-6.981575
-6.981575
-6.981575
-6.981575
-6.981575
-6.981575
-6.981575
-6.981575
-6.981575
-6.981575
-6.981575
-6.981575
-6.981575
-6.981575
-6.981575
-6.981575
-6.981575
-6.981575
-6.981575
-6.981575
-6.981575
-6.981575
-6.981575
-6.981575
-6.981575
-6.981575
-6.981575
-6.981575
-6.981575
-6.981575
-6.981575
-6.981575
-6.981575
-6.981575
-6.981575
-6.981575
-6.981575
-6.981575
-6.981575
-6.981575
-6.981575
-6.981575
-6.981575
-6.981575
-6.981575
-6.981575
-6.981575
-6.981575
-6.981575
-6.981575
-6.981575
-6.981575
-6.981575
-6.981575
-6.981575
-6.981575
-6.981575
-6.981575
-6.981575
-6.981575
-6.981575
-6.981575
-6.981575
-6.981575
-6.981575
-6.981575
-6.981575
-6.981575
-6.981575
-6.981575
-6.981575
-6.981575
-6.981575
-6.981575
-6.981575
-6.981575
-6.981575
-6.981575
-6.981575
-6.981575
-6.981575
-6.981575
-6.981575
-6.981575
-6.981575
-6.981575
-6.981575
-6.981575
-6.981575
-6.981575
-6.981575
-6.981575
-6.981575
-6.981575
-6.981575
-6.981575
-6.981575
-6.981575
-6.981575
-6.981575
-6.981575
-6.981575
-6.981575
-6.981575
-6.981575
-6.981575
-6.981575
-6.981575
-6.981575
-6.981575
-6.981575
-6.981575
-6.981575
-6.981575
-6.981575
-6.981575
-6.981575
-6.981575
-6.981575
-6.981575
-6.981575
-6.981575
-6.981575
-6.981575
-6.981575
-6.981575
-6.981575
-6.981575
-6.981575
-6.981575
-6.981575
-6.981575
-6.981575
-6.981575
-6.981575
-6.981575
-6.981575
-6.981575
-6.981575
-6.981575
-6.981575
-6.981575
-6.981575
-6.981575
-6.981575
-6.981575
-6.981575
-6.981575
-6.981575
-6.981575
-6.981575
-6.981575
-6.981575
-6.981575
-6.981575
-6.981575
-6.981575
-6.981575
-6.981575
-6.981575
-6.981575
-6.981575
-6.981575
-6.981575
-6.981575
-6.981575
-6.981575
-6.981575
-6.981575
-6.981575
-6.981575
-6.981575
-6.981575
-6.981575
-6.981575
-6.981575
-6.981575
-6.981575
-6.981575
-6.981575
-6.981575
-6.981575
-6.981575
-6.981575
-6.981575
-6.981575
-6.981575
-6.981575
-6.981575
-6.981575
-6.981575
-6.981575
-6.981575
-6.981575
-6.981575
-6.981575
-6.981575
-6.981575
-6.981575
-6.981575
-6.981575
-6.981575
-6.981575
-6.981575
-6.981575
-6.981575
-6.981575
-6.981575
-6.981575
-6.981575
-6.981575
-6.981575
-6.981575
-6.981575
-6.981575
-6.981575
-6.981575
-6.981575
-6.981575
-6.981575
-6.981575
-6.981575
-6.981575
-6.981575
-6.981575
-6.981575
-6.981575
-6.981575
-6.981575
-6.981575
-6.981575
-6.981575
-6.981575
-6.981575
-6.981575
-6.981575
-6.981575
-6.981575
-6.981575
-6.981575
-6.981575
-6.981575
-6.981575
-6.981575
-6.981575
-6.981575
-6.981575
-6.981575
-6.981575
-6.981575
-6.981575
-6.981575
-6.981575
-6.981575
-6.981575
-6.981575
-6.981575
-6.981575
-6.981575
-6.981575
-6.981575
-6.981575
-6.981575
-6.981575
-6.981575
-6.981575
-6.981575
-6.981575
-6.981575
-6.981575
-6.981575
-6.981575
-6.981575
-6.981575
-6.981575
-6.981575
-6.981575
-6.981575
-6.981575
-6.981575
-6.981575
-6.981575
-6.981575
-6.981575
-6.981575
-6.981575
-6.981575
-6.981575
-6.981575
-6.981575
-6.981575
-6.981575
-6.981575
-6.981575
-6.981575
-6.981575
-6.981575
-6.981575
-6.981575
-6.981575
-6.981575
-6.981575
-6.981575
-6.981575
-6.981575
-6.981575
-6.981575
-6.981575
-6.981575
-6.981575
-6.981575
-6.981575
-6.981575
-6.981575
-6.981575
-6.981575
-6.981575
-6.981575
-6.981575
-6.981575
-6.981575
-6.981575
-6.981575
-6.981575
-6.981575
-6.981575
-6.981575
-6.981575
-6.981575
-6.981575
-6.981575
-6.981575
-6.981575
-6.981575
-6.981575
-6.981575
-6.981575
-6.981575
-6.981575
-6.981575
-6.981575
-6.981575
-6.981575
-6.981575
-6.981575
-6.981575
-6.981575
-6.981575
-6.981575
-6.981575
-6.981575
-6.981575
-6.981575
-6.981575
-6.981575
-6.981575
-6.981575
-6.981575
-6.981575
-6.981575
-6.981575
-6.981575
-6.981575
-6.981575
-6.981575
-6.981575
-6.981575
-6.981575
-6.981575
-6.981575
-6.981575
-6.981575
-6.981575
-6.981575
-6.981575
-6.981575
-6.981575
-6.981575
-6.981575
-6.981575
-6.981575
-6.981575
-6.981575
-6.981575
-6.981575
-6.981575
-6.981575
-6.981575
-6.981575
-6.981575
-6.981575
-6.981575
-6.981575
-6.981575
-6.981575
-6.981575
-6.981575
-6.981575
-6.981575
-6.981575
-6.981575
-6.981575
-6.981575
-6.981575
-6.981575
-6.981575
-6.981575
-6.981575
-6.981575
-6.981575
-6.981575
-6.981575
-6.981575
-6.981575
-6.981575
-6.981575
-6.981575
-6.981575
-6.981575
-6.981575
-6.981575
-6.981575
-6.981575
-6.981575
-6.981575
-6.981575
-6.981575
-6.981575
-6.981575
-6.981575
-6.981575
-6.981575
-6.981575
-6.981575
-6.981575
-6.981575
-6.981575
-6.981575
-6.981575
-6.981575
-6.981575
-6.981575
-6.981575
-6.981575
-6.981575
-6.981575
-6.981575
-6.981575
-6.981575
-6.981575
-6.981575
-6.981575
-6.981575
-6.981575
-6.981575
-6.981575
-6.981575
-6.981575
-6.981575
-6.981575
-6.981575
-6.981575
-6.981575
-6.981575
-6.981575
-6.981575
-6.981575
-6.981575
-6.981575
-6.981575
-6.981575
-6.981575
-6.981575
-6.981575
-6.981575
-6.981575
-6.981575
-6.981575
-6.981575
-6.981575
-6.981575
-6.981575
-6.981575
-6.981575
-6.981575
-6.981575
-6.981575
-6.981575
-6.981575
-6.981575
-6.981575
-6.981575
-6.981575
-6.981575
-6.981575
-6.981575
-6.981575
-6.981575
-6.981575
-6.981575
-6.981575
-6.981575
-6.981575
-6.981575
-6.981575
-6.981575
-6.981575
-6.981575
-6.981575
-6.981575
-6.981575
-6.981575
-6.981575
-6.981575
-6.981575
-6.981575
-6.981575
-6.981575
-6.981575
-6.981575
-6.981575
-6.981575
-6.981575
-6.981575
-6.981575
-6.981575
-6.981575
-6.981575
-6.981575
-6.981575
-6.981575
-6.981575
-6.981575
-6.981575
-6.981575
-6.981575
-6.981575
-6.981575
-6.981575
-6.981575
-6.981575
-6.981575
-6.981575
-6.981575
-6.981575
-6.981575
-6.981575
-6.981575
-6.981575
-6.981575
-6.981575
-6.981575
-6.981575
-6.981575
-6.981575
-6.981575
-6.981575
-6.981575
-6.981575
-6.981575
-6.981575
-6.981575
-6.981575
-6.981575
-6.981575
-6.981575
-6.981575
-6.981575
-6.981575
-6.981575
-6.981575
-6.981575
-6.981575
-6.981575
-6.981575
-6.981575
-6.981575
-6.981575
-6.981575
-6.981575
-6.981575
-6.981575
-6.981575
-6.981575
-6.981575
-6.981575
-6.981575
-6.981575
-6.981575
-6.981575
-6.981575
-6.981575
-6.981575
-6.981575
-6.981575
-6.981575
-6.981575
-6.981575
-6.981575
-6.981575
-6.981575
-6.981575
-6.981575
-6.981575
-6.981575
-6.981575
-6.981575
-6.981575
-6.981575
-6.981575
-6.981575
-6.981575
-6.981575
-6.981575
-6.981575
-6.981575
-6.981575
-6.981575
-6.981575
-6.981575
-6.981575
-6.981575
-6.981575
-6.981575
-6.981575
-6.981575
-6.981575
-6.981575
-6.981575
-6.981575
-6.981575
-6.981575
-6.981575
-6.981575
-6.981575
-6.981575
-6.981575
-6.981575
-6.981575
-6.981575
-6.981575
-6.981575
-6.981575
-6.981575
-6.981575
-6.981575
-6.981575
-6.981575
-6.981575
-6.981575
-6.981575
-6.981575
-6.981575
-6.981575
-6.981575
-6.981575
-6.981575
-6.981575
-6.981575
-6.981575
-6.981575
-6.981575
-6.981575
-6.981575
-6.981575
-6.981575
-6.981575
-6.981575
-6.981575
-6.981575
-6.981575
-6.981575
-6.981575
-6.981575
-6.981575
-6.981575
-6.981575
-6.981575
-6.981575
-6.981575
-6.981575
-6.981575
-6.981575
-6.981575
-6.981575
-6.981575
-6.981575
-6.981575
-6.981575
-6.981575
-6.981575
-6.981575
-6.981575
-6.981575
-6.981575
-6.981575
-6.981575
-6.981575
-6.981575
-6.981575
-6.981575
-6.981575
-6.981575
-6.981575
-6.981575
-6.981575
-6.981575
-6.981575
-6.981575
-6.981575
-6.981575
-6.981575
-6.981575
-6.981575
-6.981575
-6.981575
-6.981575
-6.981575
-6.981575
-6.981575
-6.981575
-6.981575
-6.981575
-6.981575
-6.981575
-6.981575
-6.981575
-6.981575
-6.981575
-6.981575
-6.981575
-6.981575
-6.981575
-6.981575
-6.981575
-6.981575
-6.981575
-6.981575
-6.981575
-6.981575
-6.981575
-6.981575
-6.981575
-6.981575
-6.981575
-6.981575
-6.981575
-6.981575
-6.981575
-6.981575
-6.981575
-6.981575
-6.981575
-6.981575
-6.981575
-6.981575
-6.981575
-6.981575
-6.981575
-6.981575
-6.981575
-6.981575
-6.981575
-6.981575
-6.981575
-6.981575
-6.981575
-6.981575
-6.981575
-6.981575
-6.981575
-6.981575
-6.981575
-6.981575
-6.981575
-6.981575
-6.981575
-6.981575
-6.981575
-6.981575
-6.981575
-6.981575
-6.981575
-6.981575
-6.981575
-6.981575
-6.981575
-6.981575
-6.981575
-6.981575
-6.981575
-6.981575
-6.981575
-6.981575
-6.981575
-6.981575
-6.981575
-6.981575
-6.981575
-6.981575
-6.981575
-6.981575
-6.981575
-6.981575
-6.981575
-6.981575
-6.981575
-6.981575
-6.981575
-6.981575
-6.981575
-6.981575
-6.981575
-6.981575
-6.981575
-6.981575
-6.981575
-6.981575
-6.981575
-6.981575
-6.981575
-6.981575
-6.981575
-6.981575
-6.981575
-6.981575
-6.981575
-6.981575
-6.981575
-6.981575
-6.981575
-6.981575
-6.981575
-6.981575
-6.981575
-6.981575
-6.981575
-6.981575
-6.981575
-6.981575
-6.981575
-6.981575
-6.981575
-6.981575
-6.981575
-6.981575
-6.981575
-6.981575
-6.981575
-6.981575
-6.981575
-6.981575
-6.981575
-6.981575
-6.981575
-6.981575
-6.981575
-6.981575
-6.981575
-6.981575
-6.981575
-6.981575
-6.981575
-6.981575
-6.981575
-6.981575
-6.981575
-6.981575
-6.981575
-6.981575
-6.981575
-6.981575
-6.981575
-6.981575
-6.981575
-6.981575
-6.981575
-6.981575
-6.981575
-6.981575
-6.981575
-6.981575
-6.981575
-6.981575
-6.981575
-6.981575
-6.981575
-6.981575
-6.981575
-6.981575
-6.981575
-6.981575
-6.981575
-6.981575
-6.981575
-6.981575
-6.981575
-6.981575
-6.981575
-6.981575
-6.981575
-6.981575
-6.981575
-6.981575
-6.981575
-6.981575
-6.981575
-6.981575
-6.981575
-6.981575
-6.981575
-6.981575
-6.981575
-6.981575
-6.981575
-6.981575
-6.981575
-6.981575
-6.981575
-6.981575
-6.981575
-6.981575
-6.981575
-6.981575
-6.981575
-6.981575
-6.981575
-6.981575
-6.981575
-6.981575
-6.981575
-6.981575
-6.981575
-6.981575
-6.981575
-6.981575
-6.981575
-6.981575
-6.981575
-6.981575
-6.981575
-6.981575
-6.981575
-6.981575
-6.981575
-6.981575
-6.981575
-6.981575
-6.981575
-6.981575
-6.981575
-6.981575
-6.981575
-6.981575
-6.981575
-6.981575
-6.981575
-6.981575
-6.981575
-6.981575
-6.981575
-6.981575
-6.981575
-6.981575
-6.981575
-6.981575
-6.981575
-6.981575
-6.981575
-6.981575
-6.981575
-6.981575
-6.981575
-6.981575
-6.981575
-6.981575
-6.981575
-6.981575
-6.981575
-6.981575
-6.981575
-6.981575
-6.981575
-6.981575
-6.981575
-6.981575
-6.981575
-6.981575
-6.981575
-6.981575
-6.981575
-6.981575
-6.981575
-6.981575
-6.981575
-6.981575
-6.981575
-6.981575
-6.981575
-6.981575
-6.981575
-6.981575
-6.981575
-6.981575
-6.981575
-6.981575
-6.981575
-6.981575
-6.981575
-6.981575
-6.981575
-6.981575
-6.981575
-6.981575
-6.981575
-6.981575
-6.981575
-6.981575
-6.981575
-6.981575
-6.981575
-6.981575
-6.981575
-6.981575
-6.981575
-6.981575
-6.981575
-6.981575
-6.981575
-6.981575
-6.981575
-6.981575
-6.981575
-6.981575
-6.981575
-6.981575
-6.981575
-6.981575
-6.981575
-6.981575
-6.981575
-6.981575
-6.981575
-6.981575
-6.981575
-6.981575
-6.981575
-6.981575
-6.981575
-6.981575
-6.981575
-6.981575
-6.981575
-6.981575
-6.981575
-6.981575
-6.981575
-6.981575
-6.981575
-6.981575
-6.981575
-6.981575
-6.981575
-6.981575
-6.981575
-6.981575
-6.981575
-6.981575
-6.981575
-6.981575
-6.981575
-6.981575
-6.981575
-6.981575
-6.981575
-6.981575
-6.981575
-6.981575
-6.981575
-6.981575
-6.981575
-6.981575
-6.981575
-6.981575
-6.981575
-6.981575
-6.981575
-6.981575
-6.981575
-6.981575
-6.981575
-6.981575
-6.981575
-6.981575
-6.981575
-6.981575
-6.981575
-6.981575
-6.981575
-6.981575
-6.981575
-6.981575
-6.981575
-6.981575
-6.981575
-6.981575
-6.981575
-6.981575
-6.981575
-6.981575
-6.981575
-6.981575
-6.981575
-6.981575
-6.981575
-6.981575
-6.981575
-6.981575
-6.981575
-6.981575
-6.981575
-6.981575
-6.981575
-6.981575
-6.981575
-6.981575
-6.981575
-6.981575
-6.981575
-6.981575
-6.981575
-6.981575
-6.981575
-6.981575
-6.981575
-6.981575
-6.981575
-6.981575
-6.981575
-6.981575
-6.981575
-6.981575
-6.981575
-6.981575
-6.981575
-6.981575
-6.981575
-6.981575
-6.981575
-6.981575
-6.981575
-6.981575
-6.981575
-6.981575
-6.981575
-6.981575
-6.981575
-6.981575
-6.981575
-6.981575
-6.981575
-6.981575
-6.981575
-6.981575
-6.981575
-6.981575
-6.981575
-6.981575
-6.981575
-6.981575
-6.981575
-6.981575
-6.981575
-6.981575
-6.981575
-6.981575
-6.981575
-6.981575
-6.981575
-6.981575
-6.981575
-6.981575
-6.981575
-6.981575
-6.981575
-6.981575
-6.981575
-6.981575
-6.981575
-6.981575
-6.981575
-6.981575
-6.981575
-6.981575
-6.981575
-6.981575
-6.981575
-6.981575
-6.981575
-6.981575
-6.981575
-6.981575
-6.981575
-6.981575
-6.981575
-6.981575
-6.981575
-6.981575
-6.981575
-6.981575
-6.981575
-6.981575
-6.981575
-6.981575
-6.981575
-6.981575
-6.981575
-6.981575
-6.981575
-6.981575
-6.981575
-6.981575
-6.981575
-6.981575
-6.981575
-6.981575
-6.981575
-6.981575
-6.981575
-6.981575
-6.981575
-6.981575
-6.981575
-6.981575
-6.981575
-6.981575
-6.981575
-6.981575
-6.981575
-6.981575
-6.981575
-6.981575
-6.981575
-6.981575
-6.981575
-6.981575
-6.981575
-6.981575
-6.981575
-6.981575
-6.981575
-6.981575
-6.981575
-6.981575
-6.981575
-6.981575
-6.981575
-6.981575
-6.981575
-6.981575
-6.981575
-6.981575
-6.981575
-6.981575
-6.981575
-6.981575
-6.981575
-6.981575
-6.981575
-6.981575
-6.981575
-6.981575
-6.981575
-6.981575
-6.981575
-6.981575
-6.981575
-6.981575
-6.981575
-6.981575
-6.981575
-6.981575
-6.981575
-6.981575
-6.981575
-6.981575
-6.981575
-6.981575
-6.981575
-6.981575
-6.981575
-6.981575
-6.981575
-6.981575
-6.981575
-6.981575
-6.981575
-6.981575
-6.981575
-6.981575
-6.981575
-6.981575
-6.981575
-6.981575
-6.981575
-6.981575
-6.981575
-6.981575
-6.981575
-6.981575
-6.981575
-6.981575
-6.981575
-6.981575
-6.981575
-6.981575
-6.981575
-6.981575
-6.981575
-6.981575
-6.981575
-6.981575
-6.981575
-6.981575
-6.981575
-6.981575
-6.981575
-6.981575
-6.981575
-6.981575
-6.981575
-6.981575
-6.981575
-6.981575
-6.981575
-6.981575
-6.981575
-6.981575
-6.981575
-6.981575
-6.981575
-6.981575
-6.981575
-6.981575
-6.981575
-6.981575
-6.981575
-6.981575
-6.981575
-6.981575
-6.981575
-6.981575
-6.981575
-6.981575
-6.981575
-6.981575
-6.981575
-6.981575
-6.981575
-6.981575
-6.981575
-6.981575
-6.981575
-6.981575
-6.981575
-6.981575
-6.981575
-6.981575
-6.981575
-6.981575
-6.981575
-6.981575
-6.981575
-6.981575
-6.981575
-6.981575
-6.981575
-6.981575
-6.981575
-6.981575
-6.981575
-6.981575
-6.981575
-6.981575
-6.981575
-6.981575
-6.981575
-6.981575
-6.981575
-6.981575
-6.981575
-6.981575
-6.981575
-6.981575
-6.981575
-6.981575
-6.981575
-6.981575
-6.981575
-6.981575
-6.981575
-6.981575
-6.981575
-6.981575
-6.981575
-6.981575
-6.981575
-6.981575
-6.981575
-6.981575
-6.981575
-6.981575
-6.981575
-6.981575
-6.981575
-6.981575
-6.981575
-6.981575
-6.981575
-6.981575
-6.981575
-6.981575
-6.981575
-6.981575
-6.981575
-6.981575
-6.981575
-6.981575
-6.981575
-6.981575
-6.981575
-6.981575
-6.981575
-6.981575
-6.981575
-6.981575
-6.981575
-6.981575
-6.981575
-6.981575
-6.981575
-6.981575
-6.981575
-6.981575
-6.981575
-6.981575
-6.981575
-6.981575
-6.981575
-6.981575
-6.981575
-6.981575
-6.981575
-6.981575
-6.981575
-6.981575
-6.981575
-6.981575
-6.981575
-6.981575
-6.981575
-6.981575
-6.981575
-6.981575
-6.981575
-6.981575
-6.981575
-6.981575
-6.981575
-6.981575
-6.981575
-6.981575
-6.981575
-6.981575
-6.981575
-6.981575
-6.981575
-6.981575
-6.981575
-6.981575
-6.981575
-6.981575
-6.981575
-6.981575
-6.981575
-6.981575
-6.981575
-6.981575
-6.981575
-6.981575
-6.981575
-6.981575
-6.981575
-6.981575
-6.981575
-6.981575
-6.981575
-6.981575
-6.981575
-6.981575
-6.981575
-6.981575
-6.981575
-6.981575
-6.981575
-6.981575
-6.981575
-6.981575
-6.981575
-6.981575
-6.981575
-6.981575
-6.981575
-6.981575
-6.981575
-6.981575
-6.981575
-6.981575
-6.981575
-6.981575
-6.981575
-6.981575
-6.981575
-6.981575
-6.981575
-6.981575
-6.981575
-6.981575
-6.981575
-6.981575
-6.981575
-6.981575
-6.981575
-6.981575
-6.981575
-6.981575
-6.981575
-6.981575
-6.981575
-6.981575
-6.981575
-6.981575
-6.981575
-6.981575
-6.981575
-6.981575
-6.981575
-6.981575
-6.981575
-6.981575
-6.981575
-6.981575
-6.981575
-6.981575
-6.981575
-6.981575
-6.981575
-6.981575
-6.981575
-6.981575
-6.981575
-6.981575
-6.981575
-6.981575
-6.981575
-6.981575
-6.981575
-6.981575
-6.981575
-6.981575
-6.981575
-6.981575
-6.981575
-6.981575
-6.981575
-6.981575
-6.981575
-6.981575
-6.981575
-6.981575
-6.981575
-6.981575
-6.981575
-6.981575
-6.981575
-6.981575
-6.981575
-6.981575
-6.981575
-6.981575
-6.981575
-6.981575
-6.981575
-6.981575
-6.981575
-6.981575
-6.981575
-6.981575
-6.981575
-6.981575
-6.981575
-6.981575
-6.981575
-6.981575
-6.981575
-6.981575
-6.981575
-6.981575
-6.981575
-6.981575
-6.981575
-6.981575
-6.981575
-6.981575
-6.981575
-6.981575
-6.981575
-6.981575
-6.981575
-6.981575
-6.981575
-6.981575
-6.981575
-6.981575
-6.981575
-6.981575
-6.981575
-6.981575
-6.981575
-6.981575
-6.981575
-6.981575
-6.981575
-6.981575
-6.981575
-6.981575
-6.981575
-6.981575
-6.981575
-6.981575
-6.981575
-6.981575
-6.981575
-6.981575
-6.981575
-6.981575
-6.981575
-6.981575
-6.981575
-6.981575
-6.981575
-6.981575
-6.981575
-6.981575
-6.981575
-6.981575
-6.981575
-6.981575
-6.981575
-6.981575
-6.981575
-6.981575
-6.981575
-6.981575
-6.981575
-6.981575
-6.981575
-6.981575
-6.981575
-6.981575
-6.981575
-6.981575
-6.981575
-6.981575
-6.981575
-6.981575
-6.981575
-6.981575
-6.981575
-6.981575
-6.981575
-6.981575
-6.981575
-6.981575
-6.981575
-6.981575
-6.981575
-6.981575
-6.981575
-6.981575
-6.981575
-6.981575
-6.981575
-6.981575
-6.981575
-6.981575
-6.981575
-6.981575
-6.981575
-6.981575
-6.981575
-6.981575
-6.981575
-6.981575
-6.981575
-6.981575
-6.981575
-6.981575
-6.981575
-6.981575
-6.981575
-6.981575
-6.981575
-6.981575
-6.981575
-6.981575
-6.981575
-6.981575
-6.981575
-6.981575
-6.981575
-6.981575
-6.981575
-6.981575
-6.981575
-6.981575
-6.981575
-6.981575
-6.981575
-6.981575
-6.981575
-6.981575
-6.981575
-6.981575
-6.981575
-6.981575
-6.981575
-6.981575
-6.981575
-6.981575
-6.981575
-6.981575
-6.981575
-6.981575
-6.981575
-6.981575
-6.981575
-6.981575
-6.981575
-6.981575
-6.981575
-6.981575
-6.981575
-6.981575
-6.981575
-6.981575
-6.981575
-6.981575
-6.981575
-6.981575
-6.981575
-6.981575
-6.981575
-6.981575
-6.981575
-6.981575
-6.981575
-6.981575
-6.981575
-6.981575
-6.981575
-6.981575
-6.981575
-6.981575
-6.981575
-6.981575
-6.981575
-6.981575
-6.981575
-6.981575
-6.981575
-6.981575
-6.981575
-6.981575
-6.981575
-6.981575
-6.981575
-6.981575
-6.981575
-6.981575
-6.981575
-6.981575
-6.981575
-6.981575
-6.981575
-6.981575
-6.981575
-6.981575
-6.981575
-6.981575
-6.981575
-6.981575
-6.981575
-6.981575
-6.981575
-6.981575
-6.981575
-6.981575
-6.981575
-6.981575
-6.981575
-6.981575
-6.981575
-6.981575
-6.981575
-6.981575
-6.981575
-6.981575
-6.981575
-6.981575
-6.981575
-6.981575
-6.981575
-6.981575
-6.981575
-6.981575
-6.981575
-6.981575
-6.981575
-6.981575
-6.981575
-6.981575
-6.981575
-6.981575
-6.981575
-6.981575
-6.981575
-6.981575
-6.981575
-6.981575
-6.981575
-6.981575
-6.981575
-6.981575
-6.981575
-6.981575
-6.981575
-6.981575
-6.981575
-6.981575
-6.981575
-6.981575
-6.981575
-6.981575
-6.981575
-6.981575
-6.981575
-6.981575
-6.981575
-6.981575
-6.981575
-6.981575
-6.981575
-6.981575
-6.981575
-6.981575
-6.981575
-6.981575
-6.981575
-6.981575
-6.981575
-6.981575
-6.981575
-6.981575
-6.981575
-6.981575
-6.981575
-6.981575
-6.981575
-6.981575
-6.981575
-6.981575
-6.981575
-6.981575
-6.981575
-6.981575
-6.981575
-6.981575
-6.981575
-6.981575
-6.981575
-6.981575
-6.981575
-6.981575
-6.981575
-6.981575
-6.981575
-6.981575
-6.981575
-6.981575
-6.981575
-6.981575
-6.981575
-6.981575
-6.981575
-6.981575
-6.981575
-6.981575
-6.981575
-6.981575
-6.981575
-6.981575
-6.981575
-6.981575
-6.981575
-6.981575
-6.981575
-6.981575
-6.981575
-6.981575
-6.981575
-6.981575
-6.981575
-6.981575
-6.981575
-6.981575
-6.981575
-6.981575
-6.981575
-6.981575
-6.981575
-6.981575
-6.981575
-6.981575
-6.981575
-6.981575
-6.981575
-6.981575
-6.981575
-6.981575
-6.981575
-6.981575
-6.981575
-6.981575
-6.981575
-6.981575
-6.981575
-6.981575
-6.981575
-6.981575
-6.981575
-6.981575
-6.981575
-6.981575
-6.981575
-6.981575
-6.981575
-6.981575
-6.981575
-6.981575
-6.981575
-6.981575
-6.981575
-6.981575
-6.981575
-6.981575
-6.981575
-6.981575
-6.981575
-6.981575
-6.981575
-6.981575
-6.981575
-6.981575
-6.981575
-6.981575
-6.981575
-6.981575
-6.981575
-6.981575
-6.981575
-6.981575
-6.981575
-6.981575
-6.981575
-6.981575
-6.981575
-6.981575
-6.981575
-6.981575
-6.981575
-6.981575
-6.981575
-6.981575
-6.981575
-6.981575
-6.981575
-6.981575
-6.981575
-6.981575
-6.981575
-6.981575
-6.981575
-6.981575
-6.981575
-6.981575
-6.981575
-6.981575
-6.981575
-6.981575
-6.981575
-6.981575
-6.981575
-6.981575
-6.981575
-6.981575
-6.981575
-6.981575
-6.981575
-6.981575
-6.981575
-6.981575
-6.981575
-6.981575
-6.981575
-6.981575
-6.981575
-6.981575
-6.981575
-6.981575
-6.981575
-6.981575
-6.981575
-6.981575
-6.981575
-6.981575
-6.981575
-6.981575
-6.981575
-6.981575
-6.981575
-6.981575
-6.981575
-6.981575
-6.981575
-6.981575
-6.981575
-6.981575
-6.981575
-6.981575
-6.981575
-6.981575
-6.981575
-6.981575
-6.981575
-6.981575
-6.981575
-6.981575
-6.981575
-6.981575
-6.981575
-6.981575
-6.981575
-6.981575
-6.981575
-6.981575
-6.981575
-6.981575
-6.981575
-6.981575
-6.981575
-6.981575
-6.981575
-6.981575
-6.981575
-6.981575
-6.981575
-6.981575
-6.981575
-6.981575
-6.981575
-6.981575
-6.981575
-6.981575
-6.981575
-6.981575
-6.981575
-6.981575
-6.981575
-6.981575
-6.981575
-6.981575
-6.981575
-6.981575
-6.981575
-6.981575
-6.981575
-6.981575
-6.981575
-6.981575
-6.981575
-6.981575
-6.981575
-6.981575
-6.981575
-6.981575
-6.981575
-6.981575
-6.981575
-6.981575
-6.981575
-6.981575
-6.981575
-6.981575
-6.981575
-6.981575
-6.981575
-6.981575
-6.981575
-6.981575
-6.981575
-6.981575
-6.981575
-6.981575
-6.981575
-6.981575
-6.981575
-6.981575
-6.981575
-6.981575
-6.981575
-6.981575
-6.981575
-6.981575
-6.981575
-6.981575
-6.981575
-6.981575
-6.981575
-6.981575
-6.981575
-6.981575
-6.981575
-6.981575
-6.981575
-6.981575
-6.981575
-6.981575
-6.981575
-6.981575
-6.981575
-6.981575
-6.981575
-6.981575
-6.981575
-6.981575
-6.981575
-6.981575
-6.981575
-6.981575
-6.981575
-6.981575
-6.981575
-6.981575
-6.981575
-6.981575
-6.981575
-6.981575
-6.981575
-6.981575
-6.981575
-6.981575
-6.981575
-6.981575
-6.981575
-6.981575
-6.981575
-6.981575
-6.981575
-6.981575
-6.981575
-6.981575
-6.981575
-6.981575
-6.981575
-6.981575
-6.981575
-6.981575
-6.981575
-6.981575
-6.981575
-6.981575
-6.981575
-6.981575
-6.981575
-6.981575
-6.981575
-6.981575
-6.981575
-6.981575
-6.981575
-6.981575
-6.981575
-6.981575
-6.981575
-6.981575
-6.981575
-6.981575
-6.981575
-6.981575
-6.981575
-6.981575
-6.981575
-6.981575
-6.981575
-6.981575
-6.981575
-6.981575
-6.981575
-6.981575
-6.981575
-6.981575
-6.981575
-6.981575
-6.981575
-6.981575
-6.981575
-6.981575
-6.981575
-6.981575
-6.981575
-6.981575
-6.981575
-6.981575
-6.981575
-6.981575
-6.981575
-6.981575
-6.981575
-6.981575
-6.981575
-6.981575
-6.981575
-6.981575
-6.981575
-6.981575
-6.981575
-6.981575
-6.981575
-6.981575
-6.981575
-6.981575
-6.981575
-6.981575
-6.981575
-6.981575
-6.981575
-6.981575
-6.981575
-6.981575
-6.981575
-6.981575
-6.981575
-6.981575
-6.981575
-6.981575
-6.981575
-6.981575
-6.981575
-6.981575
-6.981575
-6.981575
-6.981575
-6.981575
-6.981575
-6.981575
-6.981575
-6.981575
-6.981575
-6.981575
-6.981575
-6.981575
-6.981575
-6.981575
-6.981575
-6.981575
-6.981575
-6.981575
-6.981575
-6.981575
-6.981575
-6.981575
-6.981575
-6.981575
-6.981575
-6.981575
-6.981575
-6.981575
-6.981575
-6.981575
-6.981575
-6.981575
-6.981575
-6.981575
-6.981575
-6.981575
-6.981575
-6.981575
-6.981575
-6.981575
-6.981575
-6.981575
-6.981575
-6.981575
-6.981575
-6.981575
-6.981575
-6.981575
-6.981575
-6.981575
-6.981575
-6.981575
-6.981575
-6.981575
-6.981575
-6.981575
-6.981575
-6.981575
-6.981575
-6.981575
-6.981575
-6.981575
-6.981575
-6.981575
-6.981575
-6.981575
-6.981575
-6.981575
-6.981575
-6.981575
-6.981575
-6.981575
-6.981575
-6.981575
-6.981575
-6.981575
-6.981575
-6.981575
-6.981575
-6.981575
-6.981575
-6.981575
-6.981575
-6.981575
-6.981575
-6.981575
-6.981575
-6.981575
-6.981575
-6.981575
-6.981575
-6.981575
-6.981575
-6.981575
-6.981575
-6.981575
-6.981575
-6.981575
-6.981575
-6.981575
-6.981575
-6.981575
-6.981575
-6.981575
-6.981575
-6.981575
-6.981575
-6.981575
-6.981575
-6.981575
-6.981575
-6.981575
-6.981575
-6.981575
-6.981575
-6.981575
-6.981575
-6.981575
-6.981575
-6.981575
-6.981575
-6.981575
-6.981575
-6.981575
-6.981575
-6.981575
-6.981575
-6.981575
-6.981575
-6.981575
-6.981575
-6.981575
-6.981575
-6.981575
-6.981575
-6.981575
-6.981575
-6.981575
-6.981575
-6.981575
-6.981575
-6.981575
-6.981575
-6.981575
-6.981575
-6.981575
-6.981575
-6.981575
-6.981575
-6.981575
-6.981575
-6.981575
-6.981575
-6.981575
-6.981575
-6.981575
-6.981575
-6.981575
-6.981575
-6.981575
-6.981575
-6.981575
-6.981575
-6.981575
-6.981575
-6.981575
-6.981575
-6.981575
-6.981575
-6.981575
-6.981575
-6.981575
-6.981575
-6.981575
-6.981575
-6.981575
-6.981575
-6.981575
-6.981575
-6.981575
-6.981575
-6.981575
-6.981575
-6.981575
-6.981575
-6.981575
-6.981575
-6.981575
-6.981575
-6.981575
-6.981575
-6.981575
-6.981575
-6.981575
-6.981575
-6.981575
-6.981575
-6.981575
-6.981575
-6.981575
-6.981575
-6.981575
-6.981575
-6.981575
-6.981575
-6.981575
-6.981575
-6.981575
-6.981575
-6.981575
-6.981575
-6.981575
-6.981575
-6.981575
-6.981575
-6.981575
-6.981575
-6.981575
-6.981575
-6.981575
-6.981575
-6.981575
-6.981575
-6.981575
-6.981575
-6.981575
-6.981575
-6.981575
-6.981575
-6.981575
-6.981575
-6.981575
-6.981575
-6.981575
-6.981575
-6.981575
-6.981575
-6.981575
-6.981575
-6.981575
-6.981575
-6.981575
-6.981575
-6.981575
-6.981575
-6.981575
-6.981575
-6.981575
-6.981575
-6.981575
-6.981575
-6.981575
-6.981575
-6.981575
-6.981575
-6.981575
-6.981575
-6.981575
-6.981575
-6.981575
-6.981575
-6.981575
-6.981575
-6.981575
-6.981575
-6.981575
-6.981575
-6.981575
-6.981575
-6.981575
-6.981575
-6.981575
-6.981575
-6.981575
-6.981575
-6.981575
-6.981575
-6.981575
-6.981575
-6.981575
-6.981575
-6.981575
-6.981575
-6.981575
-6.981575
-6.981575
-6.981575
-6.981575
-6.981575
-6.981575
-6.981575
-6.981575
-6.981575
-6.981575
-6.981575
-6.981575
-6.981575
-6.981575
-6.981575
-6.981575
-6.981575
-6.981575
-6.981575
-6.981575
-6.981575
-6.981575
-6.981575
-6.981575
-6.981575
-6.981575
-6.981575
-6.981575
-6.981575
-6.981575
-6.981575
-6.981575
-6.981575
-6.981575
-6.981575
-6.981575
-6.981575
-6.981575
-6.981575
-6.981575
-6.981575
-6.981575
-6.981575
-6.981575
-6.981575
-6.981575
-6.981575
-6.981575
-6.981575
-6.981575
-6.981575
-6.981575
-6.981575
-6.981575
-6.981575
-6.981575
-6.981575
-6.981575
-6.981575
-6.981575
-6.981575
-6.981575
-6.981575
-6.981575
-6.981575
-6.981575
-6.981575
-6.981575
-6.981575
-6.981575
-6.981575
-6.981575
-6.981575
-6.981575
-6.981575
-6.981575
-6.981575
-6.981575
-6.981575
-6.981575
-6.981575
-6.981575
-6.981575
-6.981575
-6.981575
-6.981575
-6.981575
-6.981575
-6.981575
-6.981575
-6.981575
-6.981575
-6.981575
-6.981575
-6.981575
-6.981575
-6.981575
-6.981575
-6.981575
-6.981575
-6.981575
-6.981575
-6.981575
-6.981575
-6.981575
-6.981575
-6.981575
-6.981575
-6.981575
-6.981575
-6.981575
-6.981575
-6.981575
-6.981575
-6.981575
-6.981575
-6.981575
-6.981575
-6.981575
-6.981575
-6.981575
-6.981575
-6.981575
-6.981575
-6.981575
-6.981575
-6.981575
-6.981575
-6.981575
-6.981575
-6.981575
-6.981575
-6.981575
-6.981575
-6.981575
-6.981575
-6.981575
-6.981575
-6.981575
-6.981575
-6.981575
-6.981575
-6.981575
-6.981575
-6.981575
-6.981575
-6.981575
-6.981575
-6.981575
-6.981575
-6.981575
-6.981575
-6.981575
-6.981575
-6.981575
-6.981575
-6.981575
-6.981575
-6.981575
-6.981575
-6.981575
-6.981575
-6.981575
-6.981575
-6.981575
-6.981575
-6.981575
-6.981575
-6.981575
-6.981575
-6.981575
-6.981575
-6.981575
-6.981575
-6.981575
-6.981575
-6.981575
-6.981575
-6.981575
-6.981575
-6.981575
-6.981575
-6.981575
-6.981575
-6.981575
-6.981575
-6.981575
-6.981575
-6.981575
-6.981575
-6.981575
-6.981575
-6.981575
-6.981575
-6.981575
-6.981575
-6.981575
-6.981575
-6.981575
-6.981575
-6.981575
-6.981575
-6.981575
-6.981575
-6.981575
-6.981575
-6.981575
-6.981575
-6.981575
-6.981575
-6.981575
-6.981575
-6.981575
-6.981575
-6.981575
-6.981575
-6.981575
-6.981575
-6.981575
-6.981575
-6.981575
-6.981575
-6.981575
-6.981575
-6.981575
-6.981575
-6.981575
-6.981575
-6.981575
-6.981575
-6.981575
-6.981575
-6.981575
-6.981575
-6.981575
-6.981575
-6.981575
-6.981575
-6.981575
-6.981575
-6.981575
-6.981575
-6.981575
-6.981575
-6.981575
-6.981575
-6.981575
-6.981575
-6.981575
-6.981575
-6.981575
-6.981575
-6.981575
-6.981575
-6.981575
-6.981575
-6.981575
-6.981575
-6.981575
-6.981575
-6.981575
-6.981575
-6.981575
-6.981575
-6.981575
-6.981575
-6.981575
-6.981575
-6.981575
-6.981575
-6.981575
-6.981575
-6.981575
-6.981575
-6.981575
-6.981575
-6.981575
-6.981575
-6.981575
-6.981575
-6.981575
-6.981575
-6.981575
-6.981575
-6.981575
-6.981575
-6.981575
-6.981575
-6.981575
-6.981575
-6.981575
-6.981575
-6.981575
-6.981575
-6.981575
-6.981575
-6.981575
-6.981575
-6.981575
-6.981575
-6.981575
-6.981575
-6.981575
-6.981575
-6.981575
-6.981575
-6.981575
-6.981575
-6.981575
-6.981575
-6.981575
-6.981575
-6.981575
-6.981575
-6.981575
-6.981575
-6.981575
-6.981575
-6.981575
-6.981575
-6.981575
-6.981575
-6.981575
-6.981575
-6.981575
-6.981575
-6.981575
-6.981575
-6.981575
-6.981575
-6.981575
-6.981575
-6.981575
-6.981575
-6.981575
-6.981575
-6.981575
-6.981575
-6.981575
-6.981575
-6.981575
-6.981575
-6.981575
-6.981575
-6.981575
-6.981575
-6.981575
-6.981575
-6.981575
-6.981575
-6.981575
-6.981575
-6.981575
-6.981575
-6.981575
-6.981575
-6.981575
-6.981575
-6.981575
-6.981575
-6.981575
-6.981575
-6.981575
-6.981575
-6.981575
-6.981575
-6.981575
-6.981575
-6.981575
-6.981575
-6.981575
-6.981575
-6.981575
-6.981575
-6.981575
-6.981575
-6.981575
-6.981575
-6.981575
-6.981575
-6.981575
-6.981575
-6.981575
-6.981575
-6.981575
-6.981575
-6.981575
-6.981575
-6.981575
-6.981575
-6.981575
-6.981575
-6.981575
-6.981575
-6.981575
-6.981575
-6.981575
-6.981575
-6.981575
-6.981575
-6.981575
-6.981575
-6.981575
-6.981575
-6.981575
-6.981575
-6.981575
-6.981575
-6.981575
-6.981575
-6.981575
-6.981575
-6.981575
-6.981575
-6.981575
-6.981575
-6.981575
-6.981575
-6.981575
-6.981575
-6.981575
-6.981575
-6.981575
-6.981575
-6.981575
-6.981575
-6.981575
-6.981575
-6.981575
-6.981575
-6.981575
-6.981575
-6.981575
-6.981575
-6.981575
-6.981575
-6.981575
-6.981575
-6.981575
-6.981575
-6.981575
-6.981575
-6.981575
-6.981575
-6.981575
-6.981575
-6.981575
-6.981575
-6.981575
-6.981575
-6.981575
-6.981575
-6.981575
-6.981575
-6.981575
-6.981575
-6.981575
-6.981575
-6.981575
-6.981575
-6.981575
-6.981575
-6.981575
-6.981575
-6.981575
-6.981575
-6.981575
-6.981575
-6.981575
-6.981575
-6.981575
-6.981575
-6.981575
-6.981575
-6.981575
-6.981575
-6.981575
-6.981575
-6.981575
-6.981575
-6.981575
-6.981575
-6.981575
-6.981575
-6.981575
-6.981575
-6.981575
-6.981575
-6.981575
-6.981575
-6.981575
-6.981575
-6.981575
-6.981575
-6.981575
-6.981575
-6.981575
-6.981575
-6.981575
-6.981575
-6.981575
-6.981575
-6.981575
-6.981575
-6.981575
-6.981575
-6.981575
-6.981575
-6.981575
-6.981575
-6.981575
-6.981575
-6.981575
-6.981575
-6.981575
-6.981575
-6.981575
-6.981575
-6.981575
-6.981575
-6.981575
-6.981575
-6.981575
-6.981575
-6.981575
-6.981575
-6.981575
-6.981575
-6.981575
-6.981575
-6.981575
-6.981575
-6.981575
-6.981575
-6.981575
-6.981575
-6.981575
-6.981575
-6.981575
-6.981575
-6.981575
-6.981575
-6.981575
-6.981575
-6.981575
-6.981575
-6.981575
-6.981575
-6.981575
-6.981575
-6.981575
-6.981575
-6.981575
-6.981575
-6.981575
-6.981575
-6.981575
-6.981575
-6.981575
-6.981575
-6.981575
-6.981575
-6.981575
-6.981575
-6.981575
-6.981575
-6.981575
-6.981575
-6.981575
-6.981575
-6.981575
-6.981575
-6.981575
-6.981575
-6.981575
-6.981575
-6.981575
-6.981575
-6.981575
-6.981575
-6.981575
-6.981575
-6.981575
-6.981575
-6.981575
-6.981575
-6.981575
-6.981575
-6.981575
-6.981575
-6.981575
-6.981575
-6.981575
-6.981575
-6.981575
-6.981575
-6.981575
-6.981575
-6.981575
-6.981575
-6.981575
-6.981575
-6.981575
-6.981575
-6.981575
-6.981575
-6.981575
-6.981575
-6.981575
-6.981575
-6.981575
-6.981575
-6.981575
-6.981575
-6.981575
-6.981575
-6.981575
-6.981575
-6.981575
-6.981575
-6.981575
-6.981575
-6.981575
-6.981575
-6.981575
-6.981575
-6.981575
-6.981575
-6.981575
-6.981575
-6.981575
-6.981575
-6.981575
-6.981575
-6.981575
-6.981575
-6.981575
-6.981575
-6.981575
-6.981575
-6.981575
-6.981575
-6.981575
-6.981575
-6.981575
-6.981575
-6.981575
-6.981575
-6.981575
-6.981575
-6.981575
-6.981575
-6.981575
-6.981575
-6.981575
-6.981575
-6.981575
-6.981575
-6.981575
-6.981575
-6.981575
-6.981575
-6.981575
-6.981575
-6.981575
-6.981575
-6.981575
-6.981575
-6.981575
-6.981575
-6.981575
-6.981575
-6.981575
-6.981575
-6.981575
-6.981575
-6.981575
-6.981575
-6.981575
-6.981575
-6.981575
-6.981575
-6.981575
-6.981575
-6.981575
-6.981575
-6.981575
-6.981575
-6.981575
-6.981575
-6.981575
-6.981575
-6.981575
-6.981575
-6.981575
-6.981575
-6.981575
-6.981575
-6.981575
-6.981575
-6.981575
-6.981575
-6.981575
-6.981575
-6.981575
-6.981575
-6.981575
-6.981575
-6.981575
-6.981575
-6.981575
-6.981575
-6.981575
-6.981575
-6.981575
-6.981575
-6.981575
-6.981575
-6.981575
-6.981575
-6.981575
-6.981575
-6.981575
-6.981575
-6.981575
-6.981575
-6.981575
-6.981575
-6.981575
-6.981575
-6.981575
-6.981575
-6.981575
-6.981575
-6.981575
-6.981575
-6.981575
-6.981575
-6.981575
-6.981575
-6.981575
-6.981575
-6.981575
-6.981575
-6.981575
-6.981575
-6.981575
-6.981575
-6.981575
-6.981575
-6.981575
-6.981575
-6.981575
-6.981575
-6.981575
-6.981575
-6.981575
-6.981575
-6.981575
-6.981575
-6.981575
-6.981575
-6.981575
-6.981575
-6.981575
-6.981575
-6.981575
-6.981575
-6.981575
-6.981575
-6.981575
-6.981575
-6.981575
-6.981575
-6.981575
-6.981575
-6.981575
-6.981575
-6.981575
-6.981575
-6.981575
-6.981575
-6.981575
-6.981575
-6.981575
-6.981575
-6.981575
-6.981575
-6.981575
-6.981575
-6.981575
-6.981575
-6.981575
-6.981575
-6.981575
-6.981575
-6.981575
-6.981575
-6.981575
-6.981575
-6.981575
-6.981575
-6.981575
-6.981575
-6.981575
-6.981575
-6.981575
-6.981575
-6.981575
-6.981575
-6.981575
-6.981575
-6.981575
-6.981575
-6.981575
-6.981575
-6.981575
-6.981575
-6.981575
-6.981575
-6.981575
-6.981575
-6.981575
-6.981575
-6.981575
-6.981575
-6.981575
-6.981575
-6.981575
-6.981575
-6.981575
-6.981575
-6.981575
-6.981575
-6.981575
-6.981575
-6.981575
-6.981575
-6.981575
-6.981575
-6.981575
-6.981575
-6.981575
-6.981575
-6.981575
-6.981575
-6.981575
-6.981575
-6.981575
-6.981575
-6.981575
-6.981575
-6.981575
-6.981575
-6.981575
-6.981575
-6.981575
-6.981575
-6.981575
-6.981575
-6.981575
-6.981575
-6.981575
-6.981575
-6.981575
-6.981575
-6.981575
-6.981575
-6.981575
-6.981575
-6.981575
-6.981575
-6.981575
-6.981575
-6.981575
-6.981575
-6.981575
-6.981575
-6.981575
-6.981575
-6.981575
-6.981575
-6.981575
-6.981575
-6.981575
-6.981575
-6.981575
-6.981575
-6.981575
-6.981575
-6.981575
-6.981575
-6.981575
-6.981575
-6.981575
-6.981575
-6.981575
-6.981575
-6.981575
-6.981575
-6.981575
-6.981575
-6.981575
-6.981575
-6.981575
-6.981575
-6.981575
-6.981575
-6.981575
-6.981575
-6.981575
-6.981575
-6.981575
-6.981575
-6.981575
-6.981575
-6.981575
-6.981575
-6.981575
-6.981575
-6.981575
-6.981575
-6.981575
-6.981575
-6.981575
-6.981575
-6.981575
-6.981575
-6.981575
-6.981575
-6.981575
-6.981575
-6.981575
-6.981575
-6.981575
-6.981575
-6.981575
-6.981575
-6.981575
-6.981575
-6.981575
-6.981575
-6.981575
-6.981575
-6.981575
-6.981575
-6.981575
-6.981575
-6.981575
-6.981575
-6.981575
-6.981575
-6.981575
-6.981575
-6.981575
-6.981575
-6.981575
-6.981575
-6.981575
-6.981575
-6.981575
-6.981575
-6.981575
-6.981575
-6.981575
-6.981575
-6.981575
-6.981575
-6.981575
-6.981575
-6.981575
-6.981575
-6.981575
-6.981575
-6.981575
-6.981575
-6.981575
-6.981575
-6.981575
-6.981575
-6.981575
-6.981575
-6.981575
-6.981575
-6.981575
-6.981575
-6.981575
-6.981575
-6.981575
-6.981575
-6.981575
-6.981575
-6.981575
-6.981575
-6.981575
-6.981575
-6.981575
-6.981575
-6.981575
-6.981575
-6.981575
-6.981575
-6.981575
-6.981575
-6.981575
-6.981575
-6.981575
-6.981575
-6.981575
-6.981575
-6.981575
-6.981575
-6.981575
-6.981575
-6.981575
-6.981575
-6.981575
-6.981575
-6.981575
-6.981575
-6.981575
-6.981575
-6.981575
-6.981575
-6.981575
-6.981575
-6.981575
-6.981575
-6.981575
-6.981575
-6.981575
-6.981575
-6.981575
-6.981575
-6.981575
-6.981575
-6.981575
-6.981575
-6.981575
-6.981575
-6.981575
-6.981575
-6.981575
-6.981575
-6.981575
-6.981575
-6.981575
-6.981575
-6.981575
-6.981575
-6.981575
-6.981575
-6.981575
-6.981575
-6.981575
-6.981575
-6.981575
-6.981575
-6.981575
-6.981575
-6.981575
-6.981575
-6.981575
-6.981575
-6.981575
-6.981575
-6.981575
-6.981575
-6.981575
-6.981575
-6.981575
-6.981575
-6.981575
-6.981575
-6.981575
-6.981575
-6.981575
-6.981575
-6.981575
-6.981575
-6.981575
-6.981575
-6.981575
-6.981575
-6.981575
-6.981575
-6.981575
-6.981575
-6.981575
-6.981575
-6.981575
-6.981575
-6.981575
-6.981575
-6.981575
-6.981575
-6.981575
-6.981575
-6.981575
-6.981575
-6.981575
-6.981575
-6.981575
-6.981575
-6.981575
-6.981575
-6.981575
-6.981575
-6.981575
-6.981575
-6.981575
-6.981575
-6.981575
-6.981575
-6.981575
-6.981575
-6.981575
-6.981575
-6.981575
-6.981575
-6.981575
-6.981575
-6.981575
-6.981575
-6.981575
-6.981575
-6.981575
-6.981575
-6.981575
-6.981575
-6.981575
-6.981575
-6.981575
-6.981575
-6.981575
-6.981575
-6.981575
-6.981575
-6.981575
-6.981575
-6.981575
-6.981575
-6.981575
-6.981575
-6.981575
-6.981575
-6.981575
-6.981575
-6.981575
-6.981575
-6.981575
-6.981575
-6.981575
-6.981575
-6.981575
-6.981575
-6.981575
-6.981575
-6.981575
-6.981575
-6.981575
-6.981575
-6.981575
-6.981575
-6.981575
-6.981575
-6.981575
-6.981575
-6.981575
-6.981575
-6.981575
-6.981575
-6.981575
-6.981575
-6.981575
-6.981575
-6.981575
-6.981575
-6.981575
-6.981575
-6.981575
-6.981575
-6.981575
-6.981575
-6.981575
-6.981575
-6.981575
-6.981575
-6.981575
-6.981575
-6.981575
-6.981575
-6.981575
-6.981575
-6.981575
-6.981575
-6.981575
-6.981575
-6.981575
-6.981575
-6.981575
-6.981575
-6.981575
-6.981575
-6.981575
-6.981575
-6.981575
-6.981575
-6.981575
-6.981575
-6.981575
-6.981575
-6.981575
-6.981575
-6.981575
-6.981575
-6.981575
-6.981575
-6.981575
-6.981575
-6.981575
-6.981575
-6.981575
-6.981575
-6.981575
-6.981575
-6.981575
-6.981575
-6.981575
-6.981575
-6.981575
-6.981575
-6.981575
-6.981575
-6.981575
-6.981575
-6.981575
-6.981575
-6.981575
-6.981575
-6.981575
-6.981575
-6.981575
-6.981575
-6.981575
-6.981575
-6.981575
-6.981575
-6.981575
-6.981575
-6.981575
-6.981575
-6.981575
-6.981575
-6.981575
-6.981575
-6.981575
-6.981575
-6.981575
-6.981575
-6.981575
-6.981575
-6.981575
-6.981575
-6.981575
-6.981575
-6.981575
-6.981575
-6.981575
-6.981575
-6.981575
-6.981575
-6.981575
-6.981575
-6.981575
-6.981575
-6.981575
-6.981575
-6.981575
-6.981575
-6.981575
-6.981575
-6.981575
-6.981575
-6.981575
-6.981575
-6.981575
-6.981575
-6.981575
-6.981575
-6.981575
-6.981575
-6.981575
-6.981575
-6.981575
-6.981575
-6.981575
-6.981575
-6.981575
-6.981575
-6.981575
-6.981575
-6.981575
-6.981575
-6.981575
-6.981575
-6.981575
-6.981575
-6.981575
-6.981575
-6.981575
-6.981575
-6.981575
-6.981575
-6.981575
-6.981575
-6.981575
-6.981575
-6.981575
-6.981575
-6.981575
-6.981575
-6.981575
-6.981575
-6.981575
-6.981575
-6.981575
-6.981575
-6.981575
-6.981575
-6.981575
-6.981575
-6.981575
-6.981575
-6.981575
-6.981575
-6.981575
-6.981575
-6.981575
-6.981575
-6.981575
-6.981575
-6.981575
-6.981575
-6.981575
-6.981575
-6.981575
-6.981575
-6.981575
-6.981575
-6.981575
-6.981575
-6.981575
-6.981575
-6.981575
-6.981575
-6.981575
-6.981575
-6.981575
-6.981575
-6.981575
-6.981575
-6.981575
-6.981575
-6.981575
-6.981575
-6.981575
-6.981575
-6.981575
-6.981575
-6.981575
-6.981575
-6.981575
-6.981575
-6.981575
-6.981575
-6.981575
-6.981575
-6.981575
-6.981575
-6.981575
-6.981575
-6.981575
-6.981575
-6.981575
-6.981575
-6.981575
-6.981575
-6.981575
-6.981575
-6.981575
-6.981575
-6.981575
-6.981575
-6.981575
-6.981575
-6.981575
-6.981575
-6.981575
-6.981575
-6.981575
-6.981575
-6.981575
-6.981575
-6.981575
-6.981575
-6.981575
-6.981575
-6.981575
-6.981575
-6.981575
-6.981575
-6.981575
-6.981575
-6.981575
-6.981575
-6.981575
-6.981575
-6.981575
-6.981575
-6.981575
-6.981575
-6.981575
-6.981575
-6.981575
-6.981575
-6.981575
-6.981575
-6.981575
-6.981575
-6.981575
-6.981575
-6.981575
-6.981575
-6.981575
-6.981575
-6.981575
-6.981575
-6.981575
-6.981575
-6.981575
-6.981575
-6.981575
-6.981575
-6.981575
-6.981575
-6.981575
-6.981575
-6.981575
-6.981575
-6.981575
-6.981575
-6.981575
-6.981575
-6.981575
-6.981575
-6.981575
-6.981575
-6.981575
-6.981575
-6.981575
-6.981575
-6.981575
-6.981575
-6.981575
-6.981575
-6.981575
-6.981575
-6.981575
-6.981575
-6.981575
-6.981575
-6.981575
-6.981575
-6.981575
-6.981575
-6.981575
-6.981575
-6.981575
-6.981575
-6.981575
-6.981575
-6.981575
-6.981575
-6.981575
-6.981575
-6.981575
-6.981575
-6.981575
-6.981575
-6.981575
-6.981575
-6.981575
-6.981575
-6.981575
-6.981575
-6.981575
-6.981575
-6.981575
-6.981575
-6.981575
-6.981575
-6.981575
-6.981575
-6.981575
-6.981575
-6.981575
-6.981575
-6.981575
-6.981575
-6.981575
-6.981575
-6.981575
-6.981575
-6.981575
-6.981575
-6.981575
-6.981575
-6.981575
-6.981575
-6.981575
-6.981575
-6.981575
-6.981575
-6.981575
-6.981575
-6.981575
-6.981575
-6.981575
-6.981575
-6.981575
-6.981575
-6.981575
-6.981575
-6.981575
-6.981575
-6.981575
-6.981575
-6.981575
-6.981575
-6.981575
-6.981575
-6.981575
-6.981575
-6.981575
-6.981575
-6.981575
-6.981575
-6.981575
-6.981575
-6.981575
-6.981575
-6.981575
-6.981575
-6.981575
-6.981575
-6.981575
-6.981575
-6.981575
-6.981575
-6.981575
-6.981575
-6.981575
-6.981575
-6.981575
-6.981575
-6.981575
-6.981575
-6.981575
-6.981575
-6.981575
-6.981575
-6.981575
-6.981575
-6.981575
-6.981575
-6.981575
-6.981575
-6.981575
-6.981575
-6.981575
-6.981575
-6.981575
-6.981575
-6.981575
-6.981575
-6.981575
-6.981575
-6.981575
-6.981575
-6.981575
-6.981575
-6.981575
-6.981575
-6.981575
-6.981575
-6.981575
-6.981575
-6.981575
-6.981575
-6.981575
-6.981575
-6.981575
-6.981575
-6.981575
-6.981575
-6.981575
-6.981575
-6.981575
-6.981575
-6.981575
-6.981575
-6.981575
-6.981575
-6.981575
-6.981575
-6.981575
-6.981575
-6.981575
-6.981575
-6.981575
-6.981575
-6.981575
-6.981575
-6.981575
-6.981575
-6.981575
-6.981575
-6.981575
-6.981575
-6.981575
-6.981575
-6.981575
-6.981575
-6.981575
-6.981575
-6.981575
-6.981575
-6.981575
-6.981575
-6.981575
-6.981575
-6.981575
-6.981575
-6.981575
-6.981575
-6.981575
-6.981575
-6.981575
-6.981575
-6.981575
-6.981575
-6.981575
-6.981575
-6.981575
-6.981575
-6.981575
-6.981575
-6.981575
-6.981575
-6.981575
-6.981575
-6.981575
-6.981575
-6.981575
-6.981575
-6.981575
-6.981575
-6.981575
-6.981575
-6.981575
-6.981575
-6.981575
-6.981575
-6.981575
-6.981575
-6.981575
-6.981575
-6.981575
-6.981575
-6.981575
-6.981575
-6.981575
-6.981575
-6.981575
-6.981575
-6.981575
-6.981575
-6.981575
-6.981575
-6.981575
-6.981575
-6.981575
-6.981575
-6.981575
-6.981575
-6.981575
-6.981575
-6.981575
-6.981575
-6.981575
-6.981575
-6.981575
-6.981575
-6.981575
-6.981575
-6.981575
-6.981575
-6.981575
-6.981575
-6.981575
-6.981575
-6.981575
-6.981575
-6.981575
-6.981575
-6.981575
-6.981575
-6.981575
-6.981575
-6.981575
-6.981575
-6.981575
-6.981575
-6.981575
-6.981575
-6.981575
-6.981575
-6.981575
-6.981575
-6.981575
-6.981575
-6.981575
-6.981575
-6.981575
-6.981575
-6.981575
-6.981575
-6.981575
-6.981575
-6.981575
-6.981575
-6.981575
-6.981575
-6.981575
-6.981575
-6.981575
-6.981575
-6.981575
-6.981575
-6.981575
-6.981575
-6.981575
-6.981575
-6.981575
-6.981575
-6.981575
-6.981575
-6.981575
-6.981575
-6.981575
-6.981575
-6.981575
-6.981575
-6.981575
-6.981575
-6.981575
-6.981575
-6.981575
-6.981575
-6.981575
-6.981575
-6.981575
-6.981575
-6.981575
-6.981575
-6.981575
-6.981575
-6.981575
-6.981575
-6.981575
-6.981575
-6.981575
-6.981575
-6.981575
-6.981575
-6.981575
-6.981575
-6.981575
-6.981575
-6.981575
-6.981575
-6.981575
-6.981575
-6.981575
-6.981575
-6.981575
-6.981575
-6.981575
-6.981575
-6.981575
-6.981575
-6.981575
-6.981575
-6.981575
-6.981575
-6.981575
-6.981575
-6.981575
-6.981575
-6.981575
-6.981575
-6.981575
-6.981575
-6.981575
-6.981575
-6.981575
-6.981575
-6.981575
-6.981575
-6.981575
-6.981575
-6.981575
-6.981575
-6.981575
-6.981575
-6.981575
-6.981575
-6.981575
-6.981575
-6.981575
-6.981575
-6.981575
-6.981575
-6.981575
-6.981575
-6.981575
-6.981575
-6.981575
-6.981575
-6.981575
-6.981575
-6.981575
-6.981575
-6.981575
-6.981575
-6.981575
-6.981575
-6.981575
-6.981575
-6.981575
-6.981575
-6.981575
-6.981575
-6.981575
-6.981575
-6.981575
-6.981575
-6.981575
-6.981575
-6.981575
-6.981575
-6.981575
-6.981575
-6.981575
-6.981575
-6.981575
-6.981575
-6.981575
-6.981575
-6.981575
-6.981575
-6.981575
-6.981575
-6.981575
-6.981575
-6.981575
-6.981575
-6.981575
-6.981575
-6.981575
-6.981575
-6.981575
-6.981575
-6.981575
-6.981575
-6.981575
-6.981575
-6.981575
-6.981575
-6.981575
-6.981575
-6.981575
-6.981575
-6.981575
-6.981575
-6.981575
-6.981575
-6.981575
-6.981575
-6.981575
-6.981575
-6.981575
-6.981575
-6.981575
-6.981575
-6.981575
-6.981575
-6.981575
-6.981575
-6.981575
-6.981575
-6.981575
-6.981575
-6.981575
-6.981575
-6.981575
-6.981575
-6.981575
-6.981575
-6.981575
-6.981575
-6.981575
-6.981575
-6.981575
-6.981575
-6.981575
-6.981575
-6.981575
-6.981575
-6.981575
-6.981575
-6.981575
-6.981575
-6.981575
-6.981575
-6.981575
-6.981575
-6.981575
-6.981575
-6.981575
-6.981575
-6.981575
-6.981575
-6.981575
-6.981575
-6.981575
-6.981575
-6.981575
-6.981575
-6.981575
-6.981575
-6.981575
-6.981575
-6.981575
-6.981575
-6.981575
-6.981575
-6.981575
-6.981575
-6.981575
-6.981575
-6.981575
-6.981575
-6.981575
-6.981575
-6.981575
-6.981575
-6.981575
-6.981575
-6.981575
-6.981575
-6.981575
-6.981575
-6.981575
-6.981575
-6.981575
-6.981575
-6.981575
-6.981575
-6.981575
-6.981575
-6.981575
-6.981575
-6.981575
-6.981575
-6.981575
-6.981575
-6.981575
-6.981575
-6.981575
-6.981575
-6.981575
-6.981575
-6.981575
-6.981575
-6.981575
-6.981575
-6.981575
-6.981575
-6.981575
-6.981575
-6.981575
-6.981575
-6.981575
-6.981575
-6.981575
-6.981575
-6.981575
-6.981575
-6.981575
-6.981575
-6.981575
-6.981575
-6.981575
-6.981575
-6.981575
-6.981575
-6.981575
-6.981575
-6.981575
-6.981575
-6.981575
-6.981575
-6.981575
-6.981575
-6.981575
-6.981575
-6.981575
-6.981575
-6.981575
-6.981575
-6.981575
-6.981575
-6.981575
-6.981575
-6.981575
-6.981575
-6.981575
-6.981575
-6.981575
-6.981575
-6.981575
-6.981575
-6.981575
-6.981575
-6.981575
-6.981575
-6.981575
-6.981575
-6.981575
-6.981575
-6.981575
-6.981575
-6.981575
-6.981575
-6.981575
-6.981575
-6.981575
-6.981575
-6.981575
-6.981575
-6.981575
-6.981575
-6.981575
-6.981575
-6.981575
-6.981575
-6.981575
-6.981575
-6.981575
-6.981575
-6.981575
-6.981575
-6.981575
-6.981575
-6.981575
-6.981575
-6.981575
-6.981575
-6.981575
-6.981575
-6.981575
-6.981575
-6.981575
-6.981575
-6.981575
-6.981575
-6.981575
-6.981575
-6.981575
-6.981575
-6.981575
-6.981575
-6.981575
-6.981575
-6.981575
-6.981575
-6.981575
-6.981575
-6.981575
-6.981575
-6.981575
-6.981575
-6.981575
-6.981575
-6.981575
-6.981575
-6.981575
-6.981575
-6.981575
-6.981575
-6.981575
-6.981575
-6.981575
-6.981575
-6.981575
-6.981575
-6.981575
-6.981575
-6.981575
-6.981575
-6.981575
-6.981575
-6.981575
-6.981575
-6.981575
-6.981575
-6.981575
-6.981575
-6.981575
-6.981575
-6.981575
-6.981575
-6.981575
-6.981575
-6.981575
-6.981575
-6.981575
-6.981575
-6.981575
-6.981575
-6.981575
-6.981575
-6.981575
-6.981575
-6.981575
-6.981575
-6.981575
-6.981575
-6.981575
-6.981575
-6.981575
-6.981575
-6.981575
-6.981575
-6.981575
-6.981575
-6.981575
-6.981575
-6.981575
-6.981575
-6.981575
-6.981575
-6.981575
-6.981575
-6.981575
-6.981575
-6.981575
-6.981575
-6.981575
-6.981575
-6.981575
-6.981575
-6.981575
-6.981575
-6.981575
-6.981575
-6.981575
-6.981575
-6.981575
-6.981575
-6.981575
-6.981575
-6.981575
-6.981575
-6.981575
-6.981575
-6.981575
-6.981575
-6.981575
-6.981575
-6.981575
-6.981575
-6.981575
-6.981575
-6.981575
-6.981575
-6.981575
-6.981575
-6.981575
-6.981575
-6.981575
-6.981575
-6.981575
-6.981575
-6.981575
-6.981575
-6.981575
-6.981575
-6.981575
-6.981575
-6.981575
-6.981575
-6.981575
-6.981575
-6.981575
-6.981575
-6.981575
-6.981575
-6.981575
-6.981575
-6.981575
-6.981575
-6.981575
-6.981575
-6.981575
-6.981575
-6.981575
-6.981575
-6.981575
-6.981575
-6.981575
-6.981575
-6.981575
-6.981575
-6.981575
-6.981575
-6.981575
-6.981575
-6.981575
-6.981575
-6.981575
-6.981575
-6.981575
-6.981575
-6.981575
-6.981575
-6.981575
-6.981575
-6.981575
-6.981575
-6.981575
-6.981575
-6.981575
-6.981575
-6.981575
-6.981575
-6.981575
-6.981575
-6.981575
-6.981575
-6.981575
-6.981575
-6.981575
-6.981575
-6.981575
-6.981575
-6.981575
-6.981575
-6.981575
-6.981575
-6.981575
-6.981575
-6.981575
-6.981575
-6.981575
-6.981575
-6.981575
-6.981575
-6.981575
-6.981575
-6.981575
-6.981575
-6.981575
-6.981575
-6.981575
-6.981575
-6.981575
-6.981575
-6.981575
-6.981575
-6.981575
-6.981575
-6.981575
-6.981575
-6.981575
-6.981575
-6.981575
-6.981575
-6.981575
-6.981575
-6.981575
-6.981575
-6.981575
-6.981575
-6.981575
-6.981575
-6.981575
-6.981575
-6.981575
-6.981575
-6.981575
-6.981575
-6.981575
-6.981575
-6.981575
-6.981575
-6.981575
-6.981575
-6.981575
-6.981575
-6.981575
-6.981575
-6.981575
-6.981575
-6.981575
-6.981575
-6.981575
-6.981575
-6.981575
-6.981575
-6.981575
-6.981575
-6.981575
-6.981575
-6.981575
-6.981575
-6.981575
-6.981575
-6.981575
-6.981575
-6.981575
-6.981575
-6.981575
-6.981575
-6.981575
-6.981575
-6.981575
-6.981575
-6.981575
-6.981575
-6.981575
-6.981575
-6.981575
-6.981575
-6.981575
-6.981575
-6.981575
-6.981575
-6.981575
-6.981575
-6.981575
-6.981575
-6.981575
-6.981575
-6.981575
-6.981575
-6.981575
-6.981575
-6.981575
-6.981575
-6.981575
-6.981575
-6.981575
-6.981575
-6.981575
-6.981575
-6.981575
-6.981575
-6.981575
-6.981575
-6.981575
-6.981575
-6.981575
-6.981575
-6.981575
-6.981575
-6.981575
-6.981575
-6.981575
-6.981575
-6.981575
-6.981575
-6.981575
-6.981575
-6.981575
-6.981575
-6.981575
-6.981575
-6.981575
-6.981575
-6.981575
-6.981575
-6.981575
-6.981575
-6.981575
-6.981575
-6.981575
-6.981575
-6.981575
-6.981575
-6.981575
-6.981575
-6.981575
-6.981575
-6.981575
-6.981575
-6.981575
-6.981575
-6.981575
-6.981575
-6.981575
-6.981575
-6.981575
-6.981575
-6.981575
-6.981575
-6.981575
-6.981575
-6.981575
-6.981575
-6.981575
-6.981575
-6.981575
-6.981575
-6.981575
-6.981575
-6.981575
-6.981575
-6.981575
-6.981575
-6.981575
-6.981575
-6.981575
-6.981575
-6.981575
-6.981575
-6.981575
-6.981575
-6.981575
-6.981575
-6.981575
-6.981575
-6.981575
-6.981575
-6.981575
-6.981575
-6.981575
-6.981575
-6.981575
-6.981575
-6.981575
-6.981575
-6.981575
-6.981575
-6.981575
-6.981575
-6.981575
-6.981575
-6.981575
-6.981575
-6.981575
-6.981575
-6.981575
-6.981575
-6.981575
-6.981575
-6.981575
-6.981575
-6.981575
-6.981575
-6.981575
-6.981575
-6.981575
-6.981575
-6.981575
-6.981575
-6.981575
-6.981575
-6.981575
-6.981575
-6.981575
-6.981575
-6.981575
-6.981575
-6.981575
-6.981575
-6.981575
-6.981575
-6.981575
-6.981575
-6.981575
-6.981575
-6.981575
-6.981575
-6.981575
-6.981575
-6.981575
-6.981575
-6.981575
-6.981575
-6.981575
-6.981575
-6.981575
-6.981575
-6.981575
-6.981575
-6.981575
-6.981575
-6.981575
-6.981575
-6.981575
-6.981575
-6.981575
-6.981575
-6.981575
-6.981575
-6.981575
-6.981575
-6.981575
-6.981575
-6.981575
-6.981575
-6.981575
-6.981575
-6.981575
-6.981575
-6.981575
-6.981575
-6.981575
-6.981575
-6.981575
-6.981575
-6.981575
-6.981575
-6.981575
-6.981575
-6.981575
-6.981575
-6.981575
-6.981575
-6.981575
-6.981575
-6.981575
-6.981575
-6.981575
-6.981575
-6.981575
-6.981575
-6.981575
-6.981575
-6.981575
-6.981575
-6.981575
-6.981575
-6.981575
-6.981575
-6.981575
-6.981575
-6.981575
-6.981575
-6.981575
-6.981575
-6.981575
-6.981575
-6.981575
-6.981575
-6.981575
-6.981575
-6.981575
-6.981575
-6.981575
-6.981575
-6.981575
-6.981575
-6.981575
-6.981575
-6.981575
-6.981575
-6.981575
-6.981575
-6.981575
-6.981575
-6.981575
-6.981575
-6.981575
-6.981575
-6.981575
-6.981575
-6.981575
-6.981575
-6.981575
-6.981575
-6.981575
-6.981575
-6.981575
-6.981575
-6.981575
-6.981575
-6.981575
-6.981575
-6.981575
-6.981575
-6.981575
-6.981575
-6.981575
-6.981575
-6.981575
-6.981575
-6.981575
-6.981575
-6.981575
-6.981575
-6.981575
-6.981575
-6.981575
-6.981575
-6.981575
-6.981575
-6.981575
-6.981575
-6.981575
-6.981575
-6.981575
-6.981575
-6.981575
-6.981575
-6.981575
-6.981575
-6.981575
-6.981575
-6.981575
-6.981575
-6.981575
-6.981575
-6.981575
-6.981575
-6.981575
-6.981575
-6.981575
-6.981575
-6.981575
-6.981575
-6.981575
-6.981575
-6.981575
-6.981575
-6.981575
-6.981575
-6.981575
-6.981575
-6.981575
-6.981575
-6.981575
-6.981575
-6.981575
-6.981575
-6.981575
-6.981575
-6.981575
-6.981575
-6.981575
-6.981575
-6.981575
-6.981575
-6.981575
-6.981575
-6.981575
-6.981575
-6.981575
-6.981575
-6.981575
-6.981575
-6.981575
-6.981575
-6.981575
-6.981575
-6.981575
-6.981575
-6.981575
-6.981575
-6.981575
-6.981575
-6.981575
-6.981575
-6.981575
-6.981575
-6.981575
-6.981575
-6.981575
-6.981575
-6.981575
-6.981575
-6.981575
-6.981575
-6.981575
-6.981575
-6.981575
-6.981575
-6.981575
-6.981575
-6.981575
-6.981575
-6.981575
-6.981575
-6.981575
-6.981575
-6.981575
-6.981575
-6.981575
-6.981575
-6.981575
-6.981575
-6.981575
-6.981575
-6.981575
-6.981575
-6.981575
-6.981575
-6.981575
-6.981575
-6.981575
-6.981575
-6.981575
-6.981575
-6.981575
-6.981575
-6.981575
-6.981575
-6.981575
-6.981575
-6.981575
-6.981575
-6.981575
-6.981575
-6.981575
-6.981575
-6.981575
-6.981575
-6.981575
-6.981575
-6.981575
-6.981575
-6.981575
-6.981575
-6.981575
-6.981575
-6.981575
-6.981575
-6.981575
-6.981575
-6.981575
-6.981575
-6.981575
-6.981575
-6.981575
-6.981575
-6.981575
-6.981575
-6.981575
-6.981575
-6.981575
-6.981575
-6.981575
-6.981575
-6.981575
-6.981575
-6.981575
-6.981575
-6.981575
-6.981575
-6.981575
-6.981575
-6.981575
-6.981575
-6.981575
-6.981575
-6.981575
-6.981575
-6.981575
-6.981575
-6.981575
-6.981575
-6.981575
-6.981575
-6.981575
-6.981575
-6.981575
-6.981575
-6.981575
-6.981575
-6.981575
-6.981575
-6.981575
-6.981575
-6.981575
-6.981575
-6.981575
-6.981575
-6.981575
-6.981575
-6.981575
-6.981575
-6.981575
-6.981575
-6.981575
-6.981575
-6.981575
-6.981575
-6.981575
-6.981575
-6.981575
-6.981575
-6.981575
-6.981575
-6.981575
-6.981575
-6.981575
-6.981575
-6.981575
-6.981575
-6.981575
-6.981575
-6.981575
-6.981575
-6.981575
-6.981575
-6.981575
-6.981575
-6.981575
-6.981575
-6.981575
-6.981575
-6.981575
-6.981575
-6.981575
-6.981575
-6.981575
-6.981575
-6.981575
-6.981575
-6.981575
-6.981575
-6.981575
-6.981575
-6.981575
-6.981575
-6.981575
-6.981575
-6.981575
-6.981575
-6.981575
-6.981575
-6.981575
-6.981575
-6.981575
-6.981575
-6.981575
-6.981575
-6.981575
-6.981575
-6.981575
-6.981575
-6.981575
-6.981575
-6.981575
-6.981575
-6.981575
-6.981575
-6.981575
-6.981575
-6.981575
-6.981575
-6.981575
-6.981575
-6.981575
-6.981575
-6.981575
-6.981575
-6.981575
-6.981575
-6.981575
-6.981575
-6.981575
-6.981575
-6.981575
-6.981575
-6.981575
-6.981575
-6.981575
-6.981575
-6.981575
-6.981575
-6.981575
-6.981575
-6.981575
-6.981575
-6.981575
-6.981575
-6.981575
-6.981575
-6.981575
-6.981575
-6.981575
-6.981575
-6.981575
-6.981575
-6.981575
-6.981575
-6.981575
-6.981575
-6.981575
-6.981575
-6.981575
-6.981575
-6.981575
-6.981575
-6.981575
-6.981575
-6.981575
-6.981575
-6.981575
-6.981575
-6.981575
-6.981575
-6.981575
-6.981575
-6.981575
-6.981575
-6.981575
-6.981575
-6.981575
-6.981575
-6.981575
-6.981575
-6.981575
-6.981575
-6.981575
-6.981575
-6.981575
-6.981575
-6.981575
-6.981575
-6.981575
-6.981575
-6.981575
-6.981575
-6.981575
-6.981575
-6.981575
-6.981575
-6.981575
-6.981575
-6.981575
-6.981575
-6.981575
-6.981575
-6.981575
-6.981575
-6.981575
-6.981575
-6.981575
-6.981575
-6.981575
-6.981575
-6.981575
-6.981575
-6.981575
-6.981575
-6.981575
-6.981575
-6.981575
-6.981575
-6.981575
-6.981575
-6.981575
-6.981575
-6.981575
-6.981575
-6.981575
-6.981575
-6.981575
-6.981575
-6.981575
-6.981575
-6.981575
-6.981575
-6.981575
-6.981575
-6.981575
-6.981575
-6.981575
-6.981575
-6.981575
-6.981575
-6.981575
-6.981575
-6.981575
-6.981575
-6.981575
-6.981575
-6.981575
-6.981575
-6.981575
-6.981575
-6.981575
-6.981575
-6.981575
-6.981575
-6.981575
-6.981575
-6.981575
-6.981575
-6.981575
-6.981575
-6.981575
-6.981575
-6.981575
-6.981575
-6.981575
-6.981575
-6.981575
-6.981575
-6.981575
-6.981575
-6.981575
-6.981575
-6.981575
-6.981575
-6.981575
-6.981575
-6.981575
-6.981575
-6.981575
-6.981575
-6.981575
-6.981575
-6.981575
-6.981575
-6.981575
-6.981575
-6.981575
-6.981575
-6.981575
-6.981575
-6.981575
-6.981575
-6.981575
-6.981575
-6.981575
-6.981575
-6.981575
-6.981575
-6.981575
-6.981575
-6.981575
-6.981575
-6.981575
-6.981575
-6.981575
-6.981575
-6.981575
-6.981575
-6.981575
-6.981575
-6.981575
-6.981575
-6.981575
-6.981575
-6.981575
-6.981575
-6.981575
-6.981575
-6.981575
-6.981575
-6.981575
-6.981575
-6.981575
-6.981575
-6.981575
-6.981575
-6.981575
-6.981575
-6.981575
-6.981575
-6.981575
-6.981575
-6.981575
-6.981575
-6.981575
-6.981575
-6.981575
-6.981575
-6.981575
-6.981575
-6.981575
-6.981575
-6.981575
-6.981575
-6.981575
-6.981575
-6.981575
-6.981575
-6.981575
-6.981575
-6.981575
-6.981575
-6.981575
-6.981575
-6.981575
-6.981575
-6.981575
-6.981575
-6.981575
-6.981575
-6.981575
-6.981575
-6.981575
-6.981575
-6.981575
-6.981575
-6.981575
-6.981575
-6.981575
-6.981575
-6.981575
-6.981575
-6.981575
-6.981575
-6.981575
-6.981575
-6.981575
-6.981575
-6.981575
-6.981575
-6.981575
-6.981575
-6.981575
-6.981575
-6.981575
-6.981575
-6.981575
-6.981575
-6.981575
-6.981575
-6.981575
-6.981575
-6.981575
-6.981575
-6.981575
-6.981575
-6.981575
-6.981575
-6.981575
-6.981575
-6.981575
-6.981575
-6.981575
-6.981575
-6.981575
-6.981575
-6.981575
-6.981575
-6.981575
-6.981575
-6.981575
-6.981575
-6.981575
-6.981575
-6.981575
-6.981575
-6.981575
-6.981575
-6.981575
-6.981575
-6.981575
-6.981575
-6.981575
-6.981575
-6.981575
-6.981575
-6.981575
-6.981575
-6.981575
-6.981575
-6.981575
-6.981575
-6.981575
-6.981575
-6.981575
-6.981575
-6.981575
-6.981575
-6.981575
-6.981575
-6.981575
-6.981575
-6.981575
-6.981575
-6.981575
-6.981575
-6.981575
-6.981575
-6.981575
-6.981575
-6.981575
-6.981575
-6.981575
-6.981575
-6.981575
-6.981575
-6.981575
-6.981575
-6.981575
-6.981575
-6.981575
-6.981575
-6.981575
-6.981575
-6.981575
-6.981575
-6.981575
-6.981575
-6.981575
-6.981575
-6.981575
-6.981575
-6.981575
-6.981575
-6.981575
-6.981575
-6.981575
-6.981575
-6.981575
-6.981575
-6.981575
-6.981575
-6.981575
-6.981575
-6.981575
-6.981575
-6.981575
-6.981575
-6.981575
-6.981575
-6.981575
-6.981575
-6.981575
-6.981575
-6.981575
-6.981575
-6.981575
-6.981575
-6.981575
-6.981575
-6.981575
-6.981575
-6.981575
-6.981575
-6.981575
-6.981575
-6.981575
-6.981575
-6.981575
-6.981575
-6.981575
-6.981575
-6.981575
-6.981575
-6.981575
-6.981575
-6.981575
-6.981575
-6.981575
-6.981575
-6.981575
-6.981575
-6.981575
-6.981575
-6.981575
-6.981575
-6.981575
-6.981575
-6.981575
-6.981575
-6.981575
-6.981575
-6.981575
-6.981575
-6.981575
-6.981575
-6.981575
-6.981575
-6.981575
-6.981575
-6.981575
-6.981575
-6.981575
-6.981575
-6.981575
-6.981575
-6.981575
-6.981575
-6.981575
-6.981575
-6.981575
-6.981575
-6.981575
-6.981575
-6.981575
-6.981575
-6.981575
-6.981575
-6.981575
-6.981575
-6.981575
-6.981575
-6.981575
-6.981575
-6.981575
-6.981575
-6.981575
-6.981575
-6.981575
-6.981575
-6.981575
-6.981575
-6.981575
-6.981575
-6.981575
-6.981575
-6.981575
-6.981575
-6.981575
-6.981575
-6.981575
-6.981575
-6.981575
-6.981575
-6.981575
-6.981575
-6.981575
-6.981575
-6.981575
-6.981575
-6.981575
-6.981575
-6.981575
-6.981575
-6.981575
-6.981575
-6.981575
-6.981575
-6.981575
-6.981575
-6.981575
-6.981575
-6.981575
-6.981575
-6.981575
-6.981575
-6.981575
-6.981575
-6.981575
-6.981575
-6.981575
-6.981575
-6.981575
-6.981575
-6.981575
-6.981575
-6.981575
-6.981575
-6.981575
-6.981575
-6.981575
-6.981575
-6.981575
-6.981575
-6.981575
-6.981575
-6.981575
-6.981575
-6.981575
-6.981575
-6.981575
-6.981575
-6.981575
-6.981575
-6.981575
-6.981575
-6.981575
-6.981575
-6.981575
-6.981575
-6.981575
-6.981575
-6.981575
-6.981575
-6.981575
-6.981575
-6.981575
-6.981575
-6.981575
-6.981575
-6.981575
-6.981575
-6.981575
-6.981575
-6.981575
-6.981575
-6.981575
-6.981575
-6.981575
-6.981575
-6.981575
-6.981575
-6.981575
-6.981575
-6.981575
-6.981575
-6.981575
-6.981575
-6.981575
-6.981575
-6.981575
-6.981575
-6.981575
-6.981575
-6.981575
-6.981575
-6.981575
-6.981575
-6.981575
-6.981575
-6.981575
-6.981575
-6.981575
-6.981575
-6.981575
-6.981575
-6.981575
-6.981575
-6.981575
-6.981575
-6.981575
-6.981575
-6.981575
-6.981575
-6.981575
-6.981575
-6.981575
-6.981575
-6.981575
-6.981575
-6.981575
-6.981575
-6.981575
-6.981575
-6.981575
-6.981575
-6.981575
-6.981575
-6.981575
-6.981575
-6.981575
-6.981575
-6.981575
-6.981575
-6.981575
-6.981575
-6.981575
-6.981575
-6.981575
-6.981575
-6.981575
-6.981575
-6.981575
-6.981575
-6.981575
-6.981575
-6.981575
-6.981575
-6.981575
-6.981575
-6.981575
-6.981575
-6.981575
-6.981575
-6.981575
-6.981575
-6.981575
-6.981575
-6.981575
-6.981575
-6.981575
-6.981575
-6.981575
-6.981575
-6.981575
-6.981575
-6.981575
-6.981575
-6.981575
-6.981575
-6.981575
-6.981575
-6.981575
-6.981575
-6.981575
-6.981575
-6.981575
-6.981575
-6.981575
-6.981575
-6.981575
-6.981575
-6.981575
-6.981575
-6.981575
-6.981575
-6.981575
-6.981575
-6.981575
-6.981575
-6.981575
-6.981575
-6.981575
-6.981575
-6.981575
-6.981575
-6.981575
-6.981575
-6.981575
-6.981575
-6.981575
-6.981575
-6.981575
-6.981575
-6.981575
-6.981575
-6.981575
-6.981575
-6.981575
-6.981575
-6.981575
-6.981575
-6.981575
-6.981575
-6.981575
-6.981575
-6.981575
-6.981575
-6.981575
-6.981575
-6.981575
-6.981575
-6.981575
-6.981575
-6.981575
-6.981575
-6.981575
-6.981575
-6.981575
-6.981575
-6.981575
-6.981575
-6.981575
-6.981575
-6.981575
-6.981575
-6.981575
-6.981575
-6.981575
-6.981575
-6.981575
-6.981575
-6.981575
-6.981575
-6.981575
-6.981575
-6.981575
-6.981575
-6.981575
-6.981575
-6.981575
-6.981575
-6.981575
-6.981575
-6.981575
-6.981575
-6.981575
-6.981575
-6.981575
-6.981575
-6.981575
-6.981575
-6.981575
-6.981575
-6.981575
-6.981575
-6.981575
-6.981575
-6.981575
-6.981575
-6.981575
-6.981575
-6.981575
-6.981575
-6.981575
-6.981575
-6.981575
-6.981575
-6.981575
-6.981575
-6.981575
-6.981575
-6.981575
-6.981575
-6.981575
-6.981575
-6.981575
-6.981575
-6.981575
-6.981575
-6.981575
-6.981575
-6.981575
-6.981575
-6.981575
-6.981575
-6.981575
-6.981575
-6.981575
-6.981575
-6.981575
-6.981575
-6.981575
-6.981575
-6.981575
-6.981575
-6.981575
-6.981575
-6.981575
-6.981575
-6.981575
-6.981575
-6.981575
-6.981575
-6.981575
-6.981575
-6.981575
-6.981575
-6.981575
-6.981575
-6.981575
-6.981575
-6.981575
-6.981575
-6.981575
-6.981575
-6.981575
-6.981575
-6.981575
-6.981575
-6.981575
-6.981575
-6.981575
-6.981575
-6.981575
-6.981575
-6.981575
-6.981575
-6.981575
-6.981575
-6.981575
-6.981575
-6.981575
-6.981575
-6.981575
-6.981575
-6.981575
-6.981575
-6.981575
-6.981575
-6.981575
-6.981575
-6.981575
-6.981575
-6.981575
-6.981575
-6.981575
-6.981575
-6.981575
-6.981575
-6.981575
-6.981575
-6.981575
-6.981575
-6.981575
-6.981575
-6.981575
-6.981575
-6.981575
-6.981575
-6.981575
-6.981575
-6.981575
-6.981575
-6.981575
-6.981575
-6.981575
-6.981575
-6.981575
-6.981575
-6.981575
-6.981575
-6.981575
-6.981575
-6.981575
-6.981575
-6.981575
-6.981575
-6.981575
-6.981575
-6.981575
-6.981575
-6.981575
-6.981575
-6.981575
-6.981575
-6.981575
-6.981575
-6.981575
-6.981575
-6.981575
-6.981575
-6.981575
-6.981575
-6.981575
-6.981575
-6.981575
-6.981575
-6.981575
-6.981575
-6.981575
-6.981575
-6.981575
-6.981575
-6.981575
-6.981575
-6.981575
-6.981575
-6.981575
-6.981575
-6.981575
-6.981575
-6.981575
-6.981575
-6.981575
-6.981575
-6.981575
-6.981575
-6.981575
-6.981575
-6.981575
-6.981575
-6.981575
-6.981575
-6.981575
-6.981575
-6.981575
-6.981575
-6.981575
-6.981575
-6.981575
-6.981575
-6.981575
-6.981575
-6.981575
-6.981575
-6.981575
-6.981575
-6.981575
-6.981575
-6.981575
-6.981575
-6.981575
-6.981575
-6.981575
-6.981575
-6.981575
-6.981575
-6.981575
-6.981575
-6.981575
-6.981575
-6.981575
-6.981575
-6.981575
-6.981575
-6.981575
-6.981575
-6.981575
-6.981575
-6.981575
-6.981575
-6.981575
-6.981575
-6.981575
-6.981575
-6.981575
-6.981575
-6.981575
-6.981575
-6.981575
-6.981575
-6.981575
-6.981575
-6.981575
-6.981575
-6.981575
-6.981575
-6.981575
-6.981575
-6.981575
-6.981575
-6.981575
-6.981575
-6.981575
-6.981575
-6.981575
-6.981575
-6.981575
-6.981575
-6.981575
-6.981575
-6.981575
-6.981575
-6.981575
-6.981575
-6.981575
-6.981575
-6.981575
-6.981575
-6.981575
-6.981575
-6.981575
-6.981575
-6.981575
-6.981575
-6.981575
-6.981575
-6.981575
-6.981575
-6.981575
-6.981575
-6.981575
-6.981575
-6.981575
-6.981575
-6.981575
-6.981575
-6.981575
-6.981575
-6.981575
-6.981575
-6.981575
-6.981575
-6.981575
-6.981575
-6.981575
-6.981575
-6.981575
-6.981575
-6.981575
-6.981575
-6.981575
-6.981575
-6.981575
-6.981575
-6.981575
-6.981575
-6.981575
-6.981575
-6.981575
-6.981575
-6.981575
-6.981575
-6.981575
-6.981575
-6.981575
-6.981575
-6.981575
-6.981575
-6.981575
-6.981575
-6.981575
-6.981575
-6.981575
-6.981575
-6.981575
-6.981575
-6.981575
-6.981575
-6.981575
-6.981575
-6.981575
-6.981575
-6.981575
-6.981575
-6.981575
-6.981575
-6.981575
-6.981575
-6.981575
-6.981575
-6.981575
-6.981575
-6.981575
-6.981575
-6.981575
-6.981575
-6.981575
-6.981575
-6.981575
-6.981575
-6.981575
-6.981575
-6.981575
-6.981575
-6.981575
-6.981575
-6.981575
-6.981575
-6.981575
-6.981575
-6.981575
-6.981575
-6.981575
-6.981575
-6.981575
-6.981575
-6.981575
-6.981575
-6.981575
-6.981575
-6.981575
-6.981575
-6.981575
-6.981575
-6.981575
-6.981575
-6.981575
-6.981575
-6.981575
-6.981575
-6.981575
-6.981575
-6.981575
-6.981575
-6.981575
-6.981575
-6.981575
-6.981575
-6.981575
-6.981575
-6.981575
-6.981575
-6.981575
-6.981575
-6.981575
-6.981575
-6.981575
-6.981575
-6.981575
-6.981575
-6.981575
-6.981575
-6.981575
-6.981575
-6.981575
-6.981575
-6.981575
-6.981575
-6.981575
-6.981575
-6.981575
-6.981575
-6.981575
-6.981575
-6.981575
-6.981575
-6.981575
-6.981575
-6.981575
-6.981575
-6.981575
-6.981575
-6.981575
-6.981575
-6.981575
-6.981575
-6.981575
-6.981575
-6.981575
-6.981575
-6.981575
-6.981575
-6.981575
-6.981575
-6.981575
-6.981575
-6.981575
-6.981575
-6.981575
-6.981575
-6.981575
-6.981575
-6.981575
-6.981575
-6.981575
-6.981575
-6.981575
-6.981575
-6.981575
-6.981575
-6.981575
-6.981575
-6.981575
-6.981575
-6.981575
-6.981575
-6.981575
-6.981575
-6.981575
-6.981575
-6.981575
-6.981575
-6.981575
-6.981575
-6.981575
-6.981575
-6.981575
-6.981575
-6.981575
-6.981575
-6.981575
-6.981575
-6.981575
-6.981575
-6.981575
-6.981575
-6.981575
-6.981575
-6.981575
-6.981575
-6.981575
-6.981575
-6.981575
-6.981575
-6.981575
-6.981575
-6.981575
-6.981575
-6.981575
-6.981575
-6.981575
-6.981575
-6.981575
-6.981575
-6.981575
-6.981575
-6.981575
-6.981575
-6.981575
-6.981575
-6.981575
-6.981575
-6.981575
-6.981575
-6.981575
-6.981575
-6.981575
-6.981575
-6.981575
-6.981575
-6.981575
-6.981575
-6.981575
-6.981575
-6.981575
-6.981575
-6.981575
-6.981575
-6.981575
-6.981575
-6.981575
-6.981575
-6.981575
-6.981575
-6.981575
-6.981575
-6.981575
-6.981575
-6.981575
-6.981575
-6.981575
-6.981575
-6.981575
-6.981575
-6.981575
-6.981575
-6.981575
-6.981575
-6.981575
-6.981575
-6.981575
-6.981575
-6.981575
-6.981575
-6.981575
-6.981575
-6.981575
-6.981575
-6.981575
-6.981575
-6.981575
-6.981575
-6.981575
-6.981575
-6.981575
-6.981575
-6.981575
-6.981575
-6.981575
-6.981575
-6.981575
-6.981575
-6.981575
-6.981575
-6.981575
-6.981575
-6.981575
-6.981575
-6.981575
-6.981575
-6.981575
-6.981575
-6.981575
-6.981575
-6.981575
-6.981575
-6.981575
-6.981575
-6.981575
-6.981575
-6.981575
-6.981575
-6.981575
-6.981575
-6.981575
-6.981575
-6.981575
-6.981575
-6.981575
-6.981575
-6.981575
-6.981575
-6.981575
-6.981575
-6.981575
-6.981575
-6.981575
-6.981575
-6.981575
-6.981575
-6.981575
-6.981575
-6.981575
-6.981575
-6.981575
-6.981575
-6.981575
-6.981575
-6.981575
-6.981575
-6.981575
-6.981575
-6.981575
-6.981575
-6.981575
-6.981575
-6.981575
-6.981575
-6.981575
-6.981575
-6.981575
-6.981575
-6.981575
-6.981575
-6.981575
-6.981575
-6.981575
-6.981575
-6.981575
-6.981575
-6.981575
-6.981575
-6.981575
-6.981575
-6.981575
-6.981575
-6.981575
-6.981575
-6.981575
-6.981575
-6.981575
-6.981575
-6.981575
-6.981575
-6.981575
-6.981575
-6.981575
-6.981575
-6.981575
-6.981575
-6.981575
-6.981575
-6.981575
-6.981575
-6.981575
-6.981575
-6.981575
-6.981575
-6.981575
-6.981575
-6.981575
-6.981575
-6.981575
-6.981575
-6.981575
-6.981575
-6.981575
-6.981575
-6.981575
-6.981575
-6.981575
-6.981575
-6.981575
-6.981575
-6.981575
-6.981575
-6.981575
-6.981575
-6.981575
-6.981575
-6.981575
-6.981575
-6.981575
-6.981575
-6.981575
-6.981575
-6.981575
-6.981575
-6.981575
-6.981575
-6.981575
-6.981575
-6.981575
-6.981575
-6.981575
-6.981575
-6.981575
-6.981575
-6.981575
-6.981575
-6.981575
-6.981575
-6.981575
-6.981575
-6.981575
-6.981575
-6.981575
-6.981575
-6.981575
-6.981575
-6.981575
-6.981575
-6.981575
-6.981575
-6.981575
-6.981575
-6.981575
-6.981575
-6.981575
-6.981575
-6.981575
-6.981575
-6.981575
-6.981575
-6.981575
-6.981575
-6.981575
-6.981575
-6.981575
-6.981575
-6.981575
-6.981575
-6.981575
-6.981575
-6.981575
-6.981575
-6.981575
-6.981575
-6.981575
-6.981575
-6.981575
-6.981575
-6.981575
-6.981575
-6.981575
-6.981575
-6.981575
-6.981575
-6.981575
-6.981575
-6.981575
-6.981575
-6.981575
-6.981575
-6.981575
-6.981575
-6.981575
-6.981575
-6.981575
-6.981575
-6.981575
-6.981575
-6.981575
-6.981575
-6.981575
-6.981575
-6.981575
-6.981575
-6.981575
-6.981575
-6.981575
-6.981575
-6.981575
-6.981575
-6.981575
-6.981575
-6.981575
-6.981575
-6.981575
-6.981575
-6.981575
-6.981575
-6.981575
-6.981575
-6.981575
-6.981575
-6.981575
-6.981575
-6.981575
-6.981575
-6.981575
-6.981575
-6.981575
-6.981575
-6.981575
-6.981575
-6.981575
-6.981575
-6.981575
-6.981575
-6.981575
-6.981575
-6.981575
-6.981575
-6.981575
-6.981575
-6.981575
-6.981575
-6.981575
-6.981575
-6.981575
-6.981575
-6.981575
-6.981575
-6.981575
-6.981575
-6.981575
-6.981575
-6.981575
-6.981575
-6.981575
-6.981575
-6.981575
-6.981575
-6.981575
-6.981575
-6.981575
-6.981575
-6.981575
-6.981575
-6.981575
-6.981575
-6.981575
-6.981575
-6.981575
-6.981575
-6.981575
-6.981575
-6.981575
-6.981575
-6.981575
-6.981575
-6.981575
-6.981575
-6.981575
-6.981575
-6.981575
-6.981575
-6.981575
-6.981575
-6.981575
-6.981575
-6.981575
-6.981575
-6.981575
-6.981575
-6.981575
-6.981575
-6.981575
-6.981575
-6.981575
-6.981575
-6.981575
-6.981575
-6.981575
-6.981575
-6.981575
-6.981575
-6.981575
-6.981575
-6.981575
-6.981575
-6.981575
-6.981575
-6.981575
-6.981575
-6.981575
-6.981575
-6.981575
-6.981575
-6.981575
-6.981575
-6.981575
-6.981575
-6.981575
-6.981575
-6.981575
-6.981575
-6.981575
-6.981575
-6.981575
-6.981575
-6.981575
-6.981575
-6.981575
-6.981575
-6.981575
-6.981575
-6.981575
-6.981575
-6.981575
-6.981575
-6.981575
-6.981575
-6.981575
-6.981575
-6.981575
-6.981575
-6.981575
-6.981575
-6.981575
-6.981575
-6.981575
-6.981575
-6.981575
-6.981575
-6.981575
-6.981575
-6.981575
-6.981575
-6.981575
-6.981575
-6.981575
-6.981575
-6.981575
-6.981575
-6.981575
-6.981575
-6.981575
-6.981575
-6.981575
-6.981575
-6.981575
-6.981575
-6.981575
-6.981575
-6.981575
-6.981575
-6.981575
-6.981575
-6.981575
-6.981575
-6.981575
-6.981575
-6.981575
-6.981575
-6.981575
-6.981575
-6.981575
-6.981575
-6.981575
-6.981575
-6.981575
-6.981575
-6.981575
-6.981575
-6.981575
-6.981575
-6.981575
-6.981575
-6.981575
-6.981575
-6.981575
-6.981575
-6.981575
-6.981575
-6.981575
-6.981575
-6.981575
-6.981575
-6.981575
-6.981575
-6.981575
-6.981575
-6.981575
-6.981575
-6.981575
-6.981575
-6.981575
-6.981575
-6.981575
-6.981575
-6.981575
-6.981575
-6.981575
-6.981575
-6.981575
-6.981575
-6.981575
-6.981575
-6.981575
-6.981575
-6.981575
-6.981575
-6.981575
-6.981575
-6.981575
-6.981575
-6.981575
-6.981575
-6.981575
-6.981575
-6.981575
-6.981575
-6.981575
-6.981575
-6.981575
-6.981575
-6.981575
-6.981575
-6.981575
-6.981575
-6.981575
-6.981575
-6.981575
-6.981575
-6.981575
-6.981575
-6.981575
-6.981575
-6.981575
-6.981575
-6.981575
-6.981575
-6.981575
-6.981575
-6.981575
-6.981575
-6.981575
-6.981575
-6.981575
-6.981575
-6.981575
-6.981575
-6.981575
-6.981575
-6.981575
-6.981575
-6.981575
-6.981575
-6.981575
-6.981575
-6.981575
-6.981575
-6.981575
-6.981575
-6.981575
-6.981575
-6.981575
-6.981575
-6.981575
-6.981575
-6.981575
-6.981575
-6.981575
-6.981575
-6.981575
-6.981575
-6.981575
-6.981575
-6.981575
-6.981575
-6.981575
-6.981575
-6.981575
-6.981575
-6.981575
-6.981575
-6.981575
-6.981575
-6.981575
-6.981575
-6.981575
-6.981575
-6.981575
-6.981575
-6.981575
-6.981575
-6.981575
-6.981575
-6.981575
-6.981575
-6.981575
-6.981575
-6.981575
-6.981575
-6.981575
-6.981575
-6.981575
-6.981575
-6.981575
-6.981575
-6.981575
-6.981575
-6.981575
-6.981575
-6.981575
-6.981575
-6.981575
-6.981575
-6.981575
-6.981575
-6.981575
-6.981575
-6.981575
-6.981575
-6.981575
-6.981575
-6.981575
-6.981575
-6.981575
-6.981575
-6.981575
-6.981575
-6.981575
-6.981575
-6.981575
-6.981575
-6.981575
-6.981575
-6.981575
-6.981575
-6.981575
-6.981575
-6.981575
-6.981575
-6.981575
-6.981575
-6.981575
-6.981575
-6.981575
-6.981575
-6.981575
-6.981575
-6.981575
-6.981575
-6.981575
-6.981575
-6.981575
-6.981575
-6.981575
-6.981575
-6.981575
-6.981575
-6.981575
-6.981575
-6.981575
-6.981575
-6.981575
-6.981575
-6.981575
-6.981575
-6.981575
-6.981575
-6.981575
-6.981575
-6.981575
-6.981575
-6.981575
-6.981575
-6.981575
-6.981575
-6.981575
-6.981575
-6.981575
-6.981575
-6.981575
-6.981575
-6.981575
-6.981575
-6.981575
-6.981575
-6.981575
-6.981575
-6.981575
-6.981575
-6.981575
-6.981575
-6.981575
-6.981575
-6.981575
-6.981575
-6.981575
-6.981575
-6.981575
-6.981575
-6.981575
-6.981575
-6.981575
-6.981575
-6.981575
-6.981575
-6.981575
-6.981575
-6.981575
-6.981575
-6.981575
-6.981575
-6.981575
-6.981575
-6.981575
-6.981575
-6.981575
-6.981575
-6.981575
-6.981575
-6.981575
-6.981575
-6.981575
-6.981575
-6.981575
-6.981575
-6.981575
-6.981575
-6.981575
-6.981575
-6.981575
-6.981575
-6.981575
-6.981575
-6.981575
-6.981575
-6.981575
-6.981575
-6.981575
-6.981575
-6.981575
-6.981575
-6.981575
-6.981575
-6.981575
-6.981575
-6.981575
-6.981575
-6.981575
-6.981575
-6.981575
-6.981575
-6.981575
-6.981575
-6.981575
-6.981575
-6.981575
-6.981575
-6.981575
-6.981575
-6.981575
-6.981575
-6.981575
-6.981575
-6.981575
-6.981575
-6.981575
-6.981575
-6.981575
-6.981575
-6.981575
-6.981575
-6.981575
-6.981575
-6.981575
-6.981575
-6.981575
-6.981575
-6.981575
-6.981575
-6.981575
-6.981575
-6.981575
-6.981575
-6.981575
-6.981575
-6.981575
-6.981575
-6.981575
-6.981575
-6.981575
-6.981575
-6.981575
-6.981575
-6.981575
-6.981575
-6.981575
-6.981575
-6.981575
-6.981575
-6.981575
-6.981575
-6.981575
-6.981575
-6.981575
-6.981575
-6.981575
-6.981575
-6.981575
-6.981575
-6.981575
-6.981575
-6.981575
-6.981575
-6.981575
-6.981575
-6.981575
-6.981575
-6.981575
-6.981575
-6.981575
-6.981575
-6.981575
-6.981575
-6.981575
-6.981575
-6.981575
-6.981575
-6.981575
-6.981575
-6.981575
-6.981575
-6.981575
-6.981575
-6.981575
-6.981575
-6.981575
-6.981575
-6.981575
-6.981575
-6.981575
-6.981575
-6.981575
-6.981575
-6.981575
-6.981575
-6.981575
-6.981575
-6.981575
-6.981575
-6.981575
-6.981575
-6.981575
-6.981575
-6.981575
-6.981575
-6.981575
-6.981575
-6.981575
-6.981575
-6.981575
-6.981575
-6.981575
-6.981575
-6.981575
-6.981575
-6.981575
-6.981575
-6.981575
-6.981575
-6.981575
-6.981575
-6.981575
-6.981575
-6.981575
-6.981575
-6.981575
-6.981575
-6.981575
-6.981575
-6.981575
-6.981575
-6.981575
-6.981575
-6.981575
-6.981575
-6.981575
-6.981575
-6.981575
-6.981575
-6.981575
-6.981575
-6.981575
-6.981575
-6.981575
-6.981575
-6.981575
-6.981575
-6.981575
-6.981575
-6.981575
-6.981575
-6.981575
-6.981575
-6.981575
-6.981575
-6.981575
-6.981575
-6.981575
-6.981575
-6.981575
-6.981575
-6.981575
-6.981575
-6.981575
-6.981575
-6.981575
-6.981575
-6.981575
-6.981575
-6.981575
-6.981575
-6.981575
-6.981575
-6.981575
-6.981575
-6.981575
-6.981575
-6.981575
-6.981575
-6.981575
-6.981575
-6.981575
-6.981575
-6.981575
-6.981575
-6.981575
-6.981575
-6.981575
-6.981575
-6.981575
-6.981575
-6.981575
-6.981575
-6.981575
-6.981575
-6.981575
-6.981575
-6.981575
-6.981575
-6.981575
-6.981575
-6.981575
-6.981575
-6.981575
-6.981575
-6.981575
-6.981575
-6.981575
-6.981575
-6.981575
-6.981575
-6.981575
-6.981575
-6.981575
-6.981575
-6.981575
-6.981575
-6.981575
-6.981575
-6.981575
-6.981575
-6.981575
-6.981575
-6.981575
-6.981575
-6.981575
-6.981575
-6.981575
-6.981575
-6.981575
-6.981575
-6.981575
-6.981575
-6.981575
-6.981575
-6.981575
-6.981575
-6.981575
-6.981575
-6.981575
-6.981575
-6.981575
-6.981575
-6.981575
-6.981575
-6.981575
-6.981575
-6.981575
-6.981575
-6.981575
-6.981575
-6.981575
-6.981575
-6.981575
-6.981575
-6.981575
-6.981575
-6.981575
-6.981575
-6.981575
-6.981575
-6.981575
-6.981575
-6.981575
-6.981575
-6.981575
-6.981575
-6.981575
-6.981575
-6.981575
-6.981575
-6.981575
-6.981575
-6.981575
-6.981575
-6.981575
-6.981575
-6.981575
-6.981575
-6.981575
-6.981575
-6.981575
-6.981575
-6.981575
-6.981575
-6.981575
-6.981575
-6.981575
-6.981575
-6.981575
-6.981575
-6.981575
-6.981575
-6.981575
-6.981575
-6.981575
-6.981575
-6.981575
-6.981575
-6.981575
-6.981575
-6.981575
-6.981575
-6.981575
-6.981575
-6.981575
-6.981575
-6.981575
-6.981575
-6.981575
-6.981575
-6.981575
-6.981575
-6.981575
-6.981575
-6.981575
-6.981575
-6.981575
-6.981575
-6.981575
-6.981575
-6.981575
-6.981575
-6.981575
-6.981575
-6.981575
-6.981575
-6.981575
-6.981575
-6.981575
-6.981575
-6.981575
-6.981575
-6.981575
-6.981575
-6.981575
-6.981575
-6.981575
-6.981575
-6.981575
-6.981575
-6.981575
-6.981575
-6.981575
-6.981575
-6.981575
-6.981575
-6.981575
-6.981575
-6.981575
-6.981575
-6.981575
-6.981575
-6.981575
-6.981575
-6.981575
-6.981575
-6.981575
-6.981575
-6.981575
-6.981575
-6.981575
-6.981575
-6.981575
-6.981575
-6.981575
-6.981575
-6.981575
-6.981575
-6.981575
-6.981575
-6.981575
-6.981575
-6.981575
-6.981575
-6.981575
-6.981575
-6.981575
-6.981575
-6.981575
-6.981575
-6.981575
-6.981575
-6.981575
-6.981575
-6.981575
-6.981575
-6.981575
-6.981575
-6.981575
-6.981575
-6.981575
-6.981575
-6.981575
-6.981575
-6.981575
-6.981575
-6.981575
-6.981575
-6.981575
-6.981575
-6.981575
-6.981575
-6.981575
-6.981575
-6.981575
-6.981575
-6.981575
-6.981575
-6.981575
-6.981575
-6.981575
-6.981575
-6.981575
-6.981575
-6.981575
-6.981575
-6.981575
-6.981575
-6.981575
-6.981575
-6.981575
-6.981575
-6.981575
-6.981575
-6.981575
-6.981575
-6.981575
-6.981575
-6.981575
-6.981575
-6.981575
-6.981575
-6.981575
-6.981575
-6.981575
-6.981575
-6.981575
-6.981575
-6.981575
-6.981575
-6.981575
-6.981575
-6.981575
-6.981575
-6.981575
-6.981575
-6.981575
-6.981575
-6.981575
-6.981575
-6.981575
-6.981575
-6.981575
-6.981575
-6.981575
-6.981575
-6.981575
-6.981575
-6.981575
-6.981575
-6.981575
-6.981575
-6.981575
-6.981575
-6.981575
-6.981575
-6.981575
-6.981575
-6.981575
-6.981575
-6.981575
-6.981575
-6.981575
-6.981575
-6.981575
-6.981575
-6.981575
-6.981575
-6.981575
-6.981575
-6.981575
-6.981575
-6.981575
-6.981575
-6.981575
-6.981575
-6.981575
-6.981575
-6.981575
-6.981575
-6.981575
-6.981575
-6.981575
-6.981575
-6.981575
-6.981575
-6.981575
-6.981575
-6.981575
-6.981575
-6.981575
-6.981575
-6.981575
-6.981575
-6.981575
-6.981575
-6.981575
-6.981575
-6.981575
-6.981575
-6.981575
-6.981575
-6.981575
-6.981575
-6.981575
-6.981575
-6.981575
-6.981575
-6.981575
-6.981575
-6.981575
-6.981575
-6.981575
-6.981575
-6.981575
-6.981575
-6.981575
-6.981575
-6.981575
-6.981575
-6.981575
-6.981575
-6.981575
-6.981575
-6.981575
-6.981575
-6.981575
-6.981575
-6.981575
-6.981575
-6.981575
-6.981575
-6.981575
-6.981575
-6.981575
-6.981575
-6.981575
-6.981575
-6.981575
-6.981575
-6.981575
-6.981575
-6.981575
-6.981575
-6.981575
-6.981575
-6.981575
-6.981575
-6.981575
-6.981575
-6.981575
-6.981575
-6.981575
-6.981575
-6.981575
-6.981575
-6.981575
-6.981575
-6.981575
-6.981575
-6.981575
-6.981575
-6.981575
-6.981575
-6.981575
-6.981575
-6.981575
-6.981575
-6.981575
-6.981575
-6.981575
-6.981575
-6.981575
-6.981575
-6.981575
-6.981575
-6.981575
-6.981575
-6.981575
-6.981575
-6.981575
-6.981575
-6.981575
-6.981575
-6.981575
-6.981575
-6.981575
-6.981575
-6.981575
-6.981575
-6.981575
-6.981575
-6.981575
-6.981575
-6.981575
-6.981575
-6.981575
-6.981575
-6.981575
-6.981575
-6.981575
-6.981575
-6.981575
-6.981575
-6.981575
-6.981575
-6.981575
-6.981575
-6.981575
-6.981575
-6.981575
-6.981575
-6.981575
-6.981575
-6.981575
-6.981575
-6.981575
-6.981575
-6.981575
-6.981575
-6.981575
-6.981575
-6.981575
-6.981575
-6.981575
-6.981575
-6.981575
-6.981575
-6.981575
-6.981575
-6.981575
-6.981575
-6.981575
-6.981575
-6.981575
-6.981575
-6.981575
-6.981575
-6.981575
-6.981575
-6.981575
-6.981575
-6.981575
-6.981575
-6.981575
-6.981575
-6.981575
-6.981575
-6.981575
-6.981575
-6.981575
-6.981575
-6.981575
-6.981575
-6.981575
-6.981575
-6.981575
-6.981575
-6.981575
-6.981575
-6.981575
-6.981575
-6.981575
-6.981575
-6.981575
-6.981575
-6.981575
-6.981575
-6.981575
-6.981575
-6.981575
-6.981575
-6.981575
-6.981575
-6.981575
-6.981575
-6.981575
-6.981575
-6.981575
-6.981575
-6.981575
-6.981575
-6.981575
-6.981575
-6.981575
-6.981575
-6.981575
-6.981575
-6.981575
-6.981575
-6.981575
-6.981575
-6.981575
-6.981575
-6.981575
-6.981575
-6.981575
-6.981575
-6.981575
-6.981575
-6.981575
-6.981575
-6.981575
-6.981575
-6.981575
-6.981575
-6.981575
-6.981575
-6.981575
-6.981575
-6.981575
-6.981575
-6.981575
-6.981575
-6.981575
-6.981575
-6.981575
-6.981575
-6.981575
-6.981575
-6.981575
-6.981575
-6.981575
-6.981575
-6.981575
-6.981575
-6.981575
-6.981575
-6.981575
-6.981575
-6.981575
-6.981575
-6.981575
-6.981575
-6.981575
-6.981575
-6.981575
-6.981575
-6.981575
-6.981575
-6.981575
-6.981575
-6.981575
-6.981575
-6.981575
-6.981575
-6.981575
-6.981575
-6.981575
-6.981575
-6.981575
-6.981575
-6.981575
-6.981575
-6.981575
-6.981575
-6.981575
-6.981575
-6.981575
-6.981575
-6.981575
-6.981575
-6.981575
-6.981575
-6.981575
-6.981575
-6.981575
-6.981575
-6.981575
-6.981575
-6.981575
-6.981575
-6.981575
-6.981575
-6.981575
-6.981575
-6.981575
-6.981575
-6.981575
-6.981575
-6.981575
-6.981575
-6.981575
-6.981575
-6.981575
-6.981575
-6.981575
-6.981575
-6.981575
-6.981575
-6.981575
-6.981575
-6.981575
-6.981575
-6.981575
-6.981575
-6.981575
-6.981575
-6.981575
-6.981575
-6.981575
-6.981575
-6.981575
-6.981575
-6.981575
-6.981575
-6.981575
-6.981575
-6.981575
-6.981575
-6.981575
-6.981575
-6.981575
-6.981575
-6.981575
-6.981575
-6.981575
-6.981575
-6.981575
-6.981575
-6.981575
-6.981575
-6.981575
-6.981575
-6.981575
-6.981575
-6.981575
-6.981575
-6.981575
-6.981575
-6.981575
-6.981575
-6.981575
-6.981575
-6.981575
-6.981575
-6.981575
-6.981575
-6.981575
-6.981575
-6.981575
-6.981575
-6.981575
-6.981575
-6.981575
-6.981575
-6.981575
-6.981575
-6.981575
-6.981575
-6.981575
-6.981575
-6.981575
-6.981575
-6.981575
-6.981575
-6.981575
-6.981575
-6.981575
-6.981575
-6.981575
-6.981575
-6.981575
-6.981575
-6.981575
-6.981575
-6.981575
-6.981575
-6.981575
-6.981575
-6.981575
-6.981575
-6.981575
-6.981575
-6.981575
-6.981575
-6.981575
-6.981575
-6.981575
-6.981575
-6.981575
-6.981575
-6.981575
-6.981575
-6.981575
-6.981575
-6.981575
-6.981575
-6.981575
-6.981575
-6.981575
-6.981575
-6.981575
-6.981575
-6.981575
-6.981575
-6.981575
-6.981575
-6.981575
-6.981575
-6.981575
-6.981575
-6.981575
-6.981575
-6.981575
-6.981575
-6.981575
-6.981575
-6.981575
-6.981575
-6.981575
-6.981575
-6.981575
-6.981575
-6.981575
-6.981575
-6.981575
-6.981575
-6.981575
-6.981575
-6.981575
-6.981575
-6.981575
-6.981575
-6.981575
-6.981575
-6.981575
-6.981575
-6.981575
-6.981575
-6.981575
-6.981575
-6.981575
-6.981575
-6.981575
-6.981575
-6.981575
-6.981575
-6.981575
-6.981575
-6.981575
-6.981575
-6.981575
-6.981575
-6.981575
-6.981575
-6.981575
-6.981575
-6.981575
-6.981575
-6.981575
-6.981575
-6.981575
-6.981575
-6.981575
-6.981575
-6.981575
-6.981575
-6.981575
-6.981575
-6.981575
-6.981575
-6.981575
-6.981575
-6.981575
-6.981575
-6.981575
-6.981575
-6.981575
-6.981575
-6.981575
-6.981575
-6.981575
-6.981575
-6.981575
-6.981575
-6.981575
-6.981575
-6.981575
-6.981575
-6.981575
-6.981575
-6.981575
-6.981575
-6.981575
-6.981575
-6.981575
-6.981575
-6.981575
-6.981575
-6.981575
-6.981575
-6.981575
-6.981575
-6.981575
-6.981575
-6.981575
-6.981575
-6.981575
-6.981575
-6.981575
-6.981575
-6.981575
-6.981575
-6.981575
-6.981575
-6.981575
-6.981575
-6.981575
-6.981575
-6.981575
-6.981575
-6.981575
-6.981575
-6.981575
-6.981575
-6.981575
-6.981575
-6.981575
-6.981575
-6.981575
-6.981575
-6.981575
-6.981575
-6.981575
-6.981575
-6.981575
-6.981575
-6.981575
-6.981575
-6.981575
-6.981575
-6.981575
-6.981575
-6.981575
-6.981575
-6.981575
-6.981575
-6.981575
-6.981575
-6.981575
-6.981575
-6.981575
-6.981575
-6.981575
-6.981575
-6.981575
-6.981575
-6.981575
-6.981575
-6.981575
-6.981575
-6.981575
-6.981575
-6.981575
-6.981575
-6.981575
-6.981575
-6.981575
-6.981575
-6.981575
-6.981575
-6.981575
-6.981575
-6.981575
-6.981575
-6.981575
-6.981575
-6.981575
-6.981575
-6.981575
-6.981575
-6.981575
-6.981575
-6.981575
-6.981575
-6.981575
-6.981575
-6.981575
-6.981575
-6.981575
-6.981575
-6.981575
-6.981575
-6.981575
-6.981575
-6.981575
-6.981575
-6.981575
-6.981575
-6.981575
-6.981575
-6.981575
-6.981575
-6.981575
-6.981575
-6.981575
-6.981575
-6.981575
-6.981575
-6.981575
-6.981575
-6.981575
-6.981575
-6.981575
-6.981575
-6.981575
-6.981575
-6.981575
-6.981575
-6.981575
-6.981575
-6.981575
-6.981575
-6.981575
-6.981575
-6.981575
-6.981575
-6.981575
-6.981575
-6.981575
-6.981575
-6.981575
-6.981575
-6.981575
-6.981575
-6.981575
-6.981575
-6.981575
-6.981575
-6.981575
-6.981575
-6.981575
-6.981575
-6.981575
-6.981575
-6.981575
-6.981575
-6.981575
-6.981575
-6.981575
-6.981575
-6.981575
-6.981575
-6.981575
-6.981575
-6.981575
-6.981575
-6.981575
-6.981575
-6.981575
-6.981575
-6.981575
-6.981575
-6.981575
-6.981575
-6.981575
-6.981575
-6.981575
-6.981575
-6.981575
-6.981575
-6.981575
-6.981575
-6.981575
-6.981575
-6.981575
-6.981575
-6.981575
-6.981575
-6.981575
-6.981575
-6.981575
-6.981575
-6.981575
-6.981575
-6.981575
-6.981575
-6.981575
-6.981575
-6.981575
-6.981575
-6.981575
-6.981575
-6.981575
-6.981575
-6.981575
-6.981575
-6.981575
-6.981575
-6.981575
-6.981575
-6.981575
-6.981575
-6.981575
-6.981575
-6.981575
-6.981575
-6.981575
-6.981575
-6.981575
-6.981575
-6.981575
-6.981575
-6.981575
-6.981575
-6.981575
-6.981575
-6.981575
-6.981575
-6.981575
-6.981575
-6.981575
-6.981575
-6.981575
-6.981575
-6.981575
-6.981575
-6.981575
-6.981575
-6.981575
-6.981575
-6.981575
-6.981575
-6.981575
-6.981575
-6.981575
-6.981575
-6.981575
-6.981575
-6.981575
-6.981575
-6.981575
-6.981575
-6.981575
-6.981575
-6.981575
-6.981575
-6.981575
-6.981575
-6.981575
-6.981575
-6.981575
-6.981575
-6.981575
-6.981575
-6.981575
-6.981575
-6.981575
-6.981575
-6.981575
-6.981575
-6.981575
-6.981575
-6.981575
-6.981575
-6.981575
-6.981575
-6.981575
-6.981575
-6.981575
-6.981575
-6.981575
-6.981575
-6.981575
-6.981575
-6.981575
-6.981575
-6.981575
-6.981575
-6.981575
-6.981575
-6.981575
-6.981575
-6.981575
-6.981575
-6.981575
-6.981575
-6.981575
-6.981575
-6.981575
-6.981575
-6.981575
-6.981575
-6.981575
-6.981575
-6.981575
-6.981575
-6.981575
-6.981575
-6.981575
-6.981575
-6.981575
-6.981575
-6.981575
-6.981575
-6.981575
-6.981575
-6.981575
-6.981575
-6.981575
-6.981575
-6.981575
-6.981575
-6.981575
-6.981575
-6.981575
-6.981575
-6.981575
-6.981575
-6.981575
-6.981575
-6.981575
-6.981575
-6.981575
-6.981575
-6.981575
-6.981575
-6.981575
-6.981575
-6.981575
-6.981575
-6.981575
-6.981575
-6.981575
-6.981575
-6.981575
-6.981575
-6.981575
-6.981575
-6.981575
-6.981575
-6.981575
-6.981575
-6.981575
-6.981575
-6.981575
-6.981575
-6.981575
-6.981575
-6.981575
-6.981575
-6.981575
-6.981575
-6.981575
-6.981575
-6.981575
-6.981575
-6.981575
-6.981575
-6.981575
-6.981575
-6.981575
-6.981575
-6.981575
-6.981575
-6.981575
-6.981575
-6.981575
-6.981575
-6.981575
-6.981575
-6.981575
-6.981575
-6.981575
-6.981575
-6.981575
-6.981575
-6.981575
-6.981575
-6.981575
-6.981575
-6.981575
-6.981575
-6.981575
-6.981575
-6.981575
-6.981575
-6.981575
-6.981575
-6.981575
-6.981575
-6.981575
-6.981575
-6.981575
-6.981575
-6.981575
-6.981575
-6.981575
-6.981575
-6.981575
-6.981575
-6.981575
-6.981575
-6.981575
-6.981575
-6.981575
-6.981575
-6.981575
-6.981575
-6.981575
-6.981575
-6.981575
-6.981575
-6.981575
-6.981575
-6.981575
-6.981575
-6.981575
-6.981575
-6.981575
-6.981575
-6.981575
-6.981575
-6.981575
-6.981575
-6.981575
-6.981575
-6.981575
-6.981575
-6.981575
-6.981575
-6.981575
-6.981575
-6.981575
-6.981575
-6.981575
-6.981575
-6.981575
-6.981575
-6.981575
-6.981575
-6.981575
-6.981575
-6.981575
-6.981575
-6.981575
-6.981575
-6.981575
-6.981575
-6.981575
-6.981575
-6.981575
-6.981575
-6.981575
-6.981575
-6.981575
-6.981575
-6.981575
-6.981575
-6.981575
-6.981575
-6.981575
-6.981575
-6.981575
-6.981575
-6.981575
-6.981575
-6.981575
-6.981575
-6.981575
-6.981575
-6.981575
-6.981575
-6.981575
-6.981575
-6.981575
-6.981575
-6.981575
-6.981575
-6.981575
-6.981575
-6.981575
-6.981575
-6.981575
-6.981575
-6.981575
-6.981575
-6.981575
-6.981575
-6.981575
-6.981575
-6.981575
-6.981575
-6.981575
-6.981575
-6.981575
-6.981575
-6.981575
-6.981575
-6.981575
-6.981575
-6.981575
-6.981575
-6.981575
-6.981575
-6.981575
-6.981575
-6.981575
-6.981575
-6.981575
-6.981575
-6.981575
-6.981575
-6.981575
-6.981575
-6.981575
-6.981575
-6.981575
-6.981575
-6.981575
-6.981575
-6.981575
-6.981575
-6.981575
-6.981575
-6.981575
-6.981575
-6.981575
-6.981575
-6.981575
-6.981575
-6.981575
-6.981575
-6.981575
-6.981575
-6.981575
-6.981575
-6.981575
-6.981575
-6.981575
-6.981575
-6.981575
-6.981575
-6.981575
-6.981575
-6.981575
-6.981575
-6.981575
-6.981575
-6.981575
-6.981575
-6.981575
-6.981575
-6.981575
-6.981575
-6.981575
-6.981575
-6.981575
-6.981575
-6.981575
-6.981575
-6.981575
-6.981575
-6.981575
-6.981575
-6.981575
-6.981575
-6.981575
-6.981575
-6.981575
-6.981575
-6.981575
-6.981575
-6.981575
-6.981575
-6.981575
-6.981575
-6.981575
-6.981575
-6.981575
-6.981575
-6.981575
-6.981575
-6.981575
-6.981575
-6.981575
-6.981575
-6.981575
-6.981575
-6.981575
-6.981575
-6.981575
-6.981575
-6.981575
-6.981575
-6.981575
-6.981575
-6.981575
-6.981575
-6.981575
-6.981575
-6.981575
-6.981575
-6.981575
-6.981575
-6.981575
-6.981575
-6.981575
-6.981575
-6.981575
-6.981575
-6.981575
-6.981575
-6.981575
-6.981575
-6.981575
-6.981575
-6.981575
-6.981575
-6.981575
-6.981575
-6.981575
-6.981575
-6.981575
-6.981575
-6.981575
-6.981575
-6.981575
-6.981575
-6.981575
-6.981575
-6.981575
-6.981575
-6.981575
-6.981575
-6.981575
-6.981575
-6.981575
-6.981575
-6.981575
-6.981575
-6.981575
-6.981575
-6.981575
-6.981575
-6.981575
-6.981575
-6.981575
-6.981575
-6.981575
-6.981575
-6.981575
-6.981575
-6.981575
-6.981575
-6.981575
-6.981575
-6.981575
-6.981575
-6.981575
-6.981575
-6.981575
-6.981575
-6.981575
-6.981575
-6.981575
-6.981575
-6.981575
-6.981575
-6.981575
-6.981575
-6.981575
-6.981575
-6.981575
-6.981575
-6.981575
-6.981575
-6.981575
-6.981575
-6.981575
-6.981575
-6.981575
-6.981575
-6.981575
-6.981575
-6.981575
-6.981575
-6.981575
-6.981575
-6.981575
-6.981575
-6.981575
-6.981575
-6.981575
-6.981575
-6.981575
-6.981575
-6.981575
-6.981575
-6.981575
-6.981575
-6.981575
-6.981575
-6.981575
-6.981575
-6.981575
-6.981575
-6.981575
-6.981575
-6.981575
-6.981575
-6.981575
-6.981575
-6.981575
-6.981575
-6.981575
-6.981575
-6.981575
-6.981575
-6.981575
-6.981575
-6.981575
-6.981575
-6.981575
-6.981575
-6.981575
-6.981575
-6.981575
-6.981575
-6.981575
-6.981575
-6.981575
-6.981575
-6.981575
-6.981575
-6.981575
-6.981575
-6.981575
-6.981575
-6.981575
-6.981575
-6.981575
-6.981575
-6.981575
-6.981575
-6.981575
-6.981575
-6.981575
-6.981575
-6.981575
-6.981575
-6.981575
-6.981575
-6.981575
-6.981575
-6.981575
-6.981575
-6.981575
-6.981575
-6.981575
-6.981575
-6.981575
-6.981575
-6.981575
-6.981575
-6.981575
-6.981575
-6.981575
-6.981575
-6.981575
-6.981575
-6.981575
-6.981575
-6.981575
-6.981575
-6.981575
-6.981575
-6.981575
-6.981575
-6.981575
-6.981575
-6.981575
-6.981575
-6.981575
-6.981575
-6.981575
-6.981575
-6.981575
-6.981575
-6.981575
-6.981575
-6.981575
-6.981575
-6.981575
-6.981575
-6.981575
-6.981575
-6.981575
-6.981575
-6.981575
-6.981575
-6.981575
-6.981575
-6.981575
-6.981575
-6.981575
-6.981575
-6.981575
-6.981575
-6.981575
-6.981575
-6.981575
-6.981575
-6.981575
-6.981575
-6.981575
-6.981575
-6.981575
-6.981575
-6.981575
-6.981575
-6.981575
-6.981575
-6.981575
-6.981575
-6.981575
-6.981575
-6.981575
-6.981575
-6.981575
-6.981575
-6.981575
-6.981575
-6.981575
-6.981575
-6.981575
-6.981575
-6.981575
-6.981575
-6.981575
-6.981575
-6.981575
-6.981575
-6.981575
-6.981575
-6.981575
-6.981575
-6.981575
-6.981575
-6.981575
-6.981575
-6.981575
-6.981575
-6.981575
-6.981575
-6.981575
-6.981575
-6.981575
-6.981575
-6.981575
-6.981575
-6.981575
-6.981575
-6.981575
-6.981575
-6.981575
-6.981575
-6.981575
-6.981575
-6.981575
-6.981575
-6.981575
-6.981575
-6.981575
-6.981575
-6.981575
-6.981575
-6.981575
-6.981575
-6.981575
-6.981575
-6.981575
-6.981575
-6.981575
-6.981575
-6.981575
-6.981575
-6.981575
-6.981575
-6.981575
-6.981575
-6.981575
-6.981575
-6.981575
-6.981575
-6.981575
-6.981575
-6.981575
-6.981575
-6.981575
-6.981575
-6.981575
-6.981575
-6.981575
-6.981575
-6.981575
-6.981575
-6.981575
-6.981575
-6.981575
-6.981575
-6.981575
-6.981575
-6.981575
-6.981575
-6.981575
-6.981575
-6.981575
-6.981575
-6.981575
-6.981575
-6.981575
-6.981575
-6.981575
-6.981575
-6.981575
-6.981575
-6.981575
-6.981575
-6.981575
-6.981575
-6.981575
-6.981575
-6.981575
-6.981575
-6.981575
-6.981575
-6.981575
-6.981575
-6.981575
-6.981575
-6.981575
-6.981575
-6.981575
-6.981575
-6.981575
-6.981575
-6.981575
-6.981575
-6.981575
-6.981575
-6.981575
-6.981575
-6.981575
-6.981575
-6.981575
-6.981575
-6.981575
-6.981575
-6.981575
-6.981575
-6.981575
-6.981575
-6.981575
-6.981575
-6.981575
-6.981575
-6.981575
-6.981575
-6.981575
-6.981575
-6.981575
-6.981575
-6.981575
-6.981575
-6.981575
-6.981575
-6.981575
-6.981575
-6.981575
-6.981575
-6.981575
-6.981575
-6.981575
-6.981575
-6.981575
-6.981575
-6.981575
-6.981575
-6.981575
-6.981575
-6.981575
-6.981575
-6.981575
-6.981575
-6.981575
-6.981575
-6.981575
-6.981575
-6.981575
-6.981575
-6.981575
-6.981575
-6.981575
-6.981575
-6.981575
-6.981575
-6.981575
-6.981575
-6.981575
-6.981575
-6.981575
-6.981575
-6.981575
-6.981575
-6.981575
-6.981575
-6.981575
-6.981575
-6.981575
-6.981575
-6.981575
-6.981575
-6.981575
-6.981575
-6.981575
-6.981575
-6.981575
-6.981575
-6.981575
-6.981575
-6.981575
-6.981575
-6.981575
-6.981575
-6.981575
-6.981575
-6.981575
-6.981575
-6.981575
-6.981575
-6.981575
-6.981575
-6.981575
-6.981575
-6.981575
-6.981575
-6.981575
-6.981575
-6.981575
-6.981575
-6.981575
-6.981575
-6.981575
-6.981575
-6.981575
-6.981575
-6.981575
-6.981575
-6.981575
-6.981575
-6.981575
-6.981575
-6.981575
-6.981575
-6.981575
-6.981575
-6.981575
-6.981575
-6.981575
-6.981575
-6.981575
-6.981575
-6.981575
-6.981575
-6.981575
-6.981575
-6.981575
-6.981575
-6.981575
-6.981575
-6.981575
-6.981575
-6.981575
-6.981575
-6.981575
-6.981575
-6.981575
-6.981575
-6.981575
-6.981575
-6.981575
-6.981575
-6.981575
-6.981575
-6.981575
-6.981575
-6.981575
-6.981575
-6.981575
-6.981575
-6.981575
-6.981575
-6.981575
-6.981575
-6.981575
-6.981575
-6.981575
-6.981575
-6.981575
-6.981575
-6.981575
-6.981575
-6.981575
-6.981575
-6.981575
-6.981575
-6.981575
-6.981575
-6.981575
-6.981575
-6.981575
-6.981575
-6.981575
-6.981575
-6.981575
-6.981575
-6.981575
-6.981575
-6.981575
-6.981575
-6.981575
-6.981575
-6.981575
-6.981575
-6.981575
-6.981575
-6.981575
-6.981575
-6.981575
-6.981575
-6.981575
-6.981575
-6.981575
-6.981575
-6.981575
-6.981575
-6.981575
-6.981575
-6.981575
-6.981575
-6.981575
-6.981575
-6.981575
-6.981575
-6.981575
-6.981575
-6.981575
-6.981575
-6.981575
-6.981575
-6.981575
-6.981575
-6.981575
-6.981575
-6.981575
-6.981575
-6.981575
-6.981575
-6.981575
-6.981575
-6.981575
-6.981575
-6.981575
-6.981575
-6.981575
-6.981575
-6.981575
-6.981575
-6.981575
-6.981575
-6.981575
-6.981575
-6.981575
-6.981575
-6.981575
-6.981575
-6.981575
-6.981575
-6.981575
-6.981575
-6.981575
-6.981575
-6.981575
-6.981575
-6.981575
-6.981575
-6.981575
-6.981575
-6.981575
-6.981575
-6.981575
-6.981575
-6.981575
-6.981575
-6.981575
-6.981575
-6.981575
-6.981575
-6.981575
-6.981575
-6.981575
-6.981575
-6.981575
-6.981575
-6.981575
-6.981575
-6.981575
-6.981575
-6.981575
-6.981575
-6.981575
-6.981575
-6.981575
-6.981575
-6.981575
-6.981575
-6.981575
-6.981575
-6.981575
-6.981575
-6.981575
-6.981575
-6.981575
-6.981575
-6.981575
-6.981575
-6.981575
-6.981575
-6.981575
-6.981575
-6.981575
-6.981575
-6.981575
-6.981575
-6.981575
-6.981575
-6.981575
-6.981575
-6.981575
-6.981575
-6.981575
-6.981575
-6.981575
-6.981575
-6.981575
-6.981575
-6.981575
-6.981575
-6.981575
-6.981575
-6.981575
-6.981575
-6.981575
-6.981575
-6.981575
-6.981575
-6.981575
-6.981575
-6.981575
-6.981575
-6.981575
-6.981575
-6.981575
-6.981575
-6.981575
-6.981575
-6.981575
-6.981575
-6.981575
-6.981575
-6.981575
-6.981575
-6.981575
-6.981575
-6.981575
-6.981575
-6.981575
-6.981575
-6.981575
-6.981575
-6.981575
-6.981575
-6.981575
-6.981575
-6.981575
-6.981575
-6.981575
-6.981575
-6.981575
-6.981575
-6.981575
-6.981575
-6.981575
-6.981575
-6.981575
-6.981575
-6.981575
-6.981575
-6.981575
-6.981575
-6.981575
-6.981575
-6.981575
-6.981575
-6.981575
-6.981575
-6.981575
-6.981575
-6.981575
-6.981575
-6.981575
-6.981575
-6.981575
-6.981575
-6.981575
-6.981575
-6.981575
-6.981575
-6.981575
-6.981575
-6.981575
-6.981575
-6.981575
-6.981575
-6.981575
-6.981575
-6.981575
-6.981575
-6.981575
-6.981575
-6.981575
-6.981575
-6.981575
-6.981575
-6.981575
-6.981575
-6.981575
-6.981575
-6.981575
-6.981575
-6.981575
-6.981575
-6.981575
-6.981575
-6.981575
-6.981575
-6.981575
-6.981575
-6.981575
-6.981575
-6.981575
-6.981575
-6.981575
-6.981575
-6.981575
-6.981575
-6.981575
-6.981575
-6.981575
-6.981575
-6.981575
-6.981575
-6.981575
-6.981575
-6.981575
-6.981575
-6.981575
-6.981575
-6.981575
-6.981575
-6.981575
-6.981575
-6.981575
-6.981575
-6.981575
-6.981575
-6.981575
-6.981575
-6.981575
-6.981575
-6.981575
-6.981575
-6.981575
-6.981575
-6.981575
-6.981575
-6.981575
-6.981575
-6.981575
-6.981575
-6.981575
-6.981575
-6.981575
-6.981575
-6.981575
-6.981575
-6.981575
-6.981575
-6.981575
-6.981575
-6.981575
-6.981575
-6.981575
-6.981575
-6.981575
-6.981575
-6.981575
-6.981575
-6.981575
-6.981575
-6.981575
-6.981575
-6.981575
-6.981575
-6.981575
-6.981575
-6.981575
-6.981575
-6.981575
-6.981575
-6.981575
-6.981575
-6.981575
-6.981575
-6.981575
-6.981575
-6.981575
-6.981575
-6.981575
-6.981575
-6.981575
-6.981575
-6.981575
-6.981575
-6.981575
-6.981575
-6.981575
-6.981575
-6.981575
-6.981575
-6.981575
-6.981575
-6.981575
-6.981575
-6.981575
-6.981575
-6.981575
-6.981575
-6.981575
-6.981575
-6.981575
-6.981575
-6.981575
-6.981575
-6.981575
-6.981575
-6.981575
-6.981575
-6.981575
-6.981575
-6.981575
-6.981575
-6.981575
-6.981575
-6.981575
-6.981575
-6.981575
-6.981575
-6.981575
-6.981575
-6.981575
-6.981575
-6.981575
-6.981575
-6.981575
-6.981575
-6.981575
-6.981575
-6.981575
-6.981575
-6.981575
-6.981575
-6.981575
-6.981575
-6.981575
-6.981575
-6.981575
-6.981575
-6.981575
-6.981575
-6.981575
-6.981575
-6.981575
-6.981575
-6.981575
-6.981575
-6.981575
-6.981575
-6.981575
-6.981575
-6.981575
-6.981575
-6.981575
-6.981575
-6.981575
-6.981575
-6.981575
-6.981575
-6.981575
-6.981575
-6.981575
-6.981575
-6.981575
-6.981575
-6.981575
-6.981575
-6.981575
-6.981575
-6.981575
-6.981575
-6.981575
-6.981575
-6.981575
-6.981575
-6.981575
-6.981575
-6.981575
-6.981575
-6.981575
-6.981575
-6.981575
-6.981575
-6.981575
-6.981575
-6.981575
-6.981575
-6.981575
-6.981575
-6.981575
-6.981575
-6.981575
-6.981575
-6.981575
-6.981575
-6.981575
-6.981575
-6.981575
-6.981575
-6.981575
-6.981575
-6.981575
-6.981575
-6.981575
-6.981575
-6.981575
-6.981575
-6.981575
-6.981575
-6.981575
-6.981575
-6.981575
-6.981575
-6.981575
-6.981575
-6.981575
-6.981575
-6.981575
-6.981575
-6.981575
-6.981575
-6.981575
-6.981575
-6.981575
-6.981575
-6.981575
-6.981575
-6.981575
-6.981575
-6.981575
-6.981575
-6.981575
-6.981575
-6.981575
-6.981575
-6.981575
-6.981575
-6.981575
-6.981575
-6.981575
-6.981575
-6.981575
-6.981575
-6.981575
-6.981575
-6.981575
-6.981575
-6.981575
-6.981575
-6.981575
-6.981575
-6.981575
-6.981575
-6.981575
-6.981575
-6.981575
-6.981575
-6.981575
-6.981575
-6.981575
-6.981575
-6.981575
-6.981575
-6.981575
-6.981575
-6.981575
-6.981575
-6.981575
-6.981575
-6.981575
-6.981575
-6.981575
-6.981575
-6.981575
-6.981575
-6.981575
-6.981575
-6.981575
-6.981575
-6.981575
-6.981575
-6.981575
-6.981575
-6.981575
-6.981575
-6.981575
-6.981575
-6.981575
-6.981575
-6.981575
-6.981575
-6.981575
-6.981575
-6.981575
-6.981575
-6.981575
-6.981575
-6.981575
-6.981575
-6.981575
-6.981575
-6.981575
-6.981575
-6.981575
-6.981575
-6.981575
-6.981575
-6.981575
-6.981575
-6.981575
-6.981575
-6.981575
-6.981575
-6.981575
-6.981575
-6.981575
-6.981575
-6.981575
-6.981575
-6.981575
-6.981575
-6.981575
-6.981575
-6.981575
-6.981575
-6.981575
-6.981575
-6.981575
-6.981575
-6.981575
-6.981575
-6.981575
-6.981575
-6.981575
-6.981575
-6.981575
-6.981575
-6.981575
-6.981575
-6.981575
-6.981575
-6.981575
-6.981575
-6.981575
-6.981575
-6.981575
-6.981575
-6.981575
-6.981575
-6.981575
-6.981575
-6.981575
-6.981575
-6.981575
-6.981575
-6.981575
-6.981575
-6.981575
-6.981575
-6.981575
-6.981575
-6.981575
-6.981575
-6.981575
-6.981575
-6.981575
-6.981575
-6.981575
-6.981575
-6.981575
-6.981575
-6.981575
-6.981575
-6.981575
-6.981575
-6.981575
-6.981575
-6.981575
-6.981575
-6.981575
-6.981575
-6.981575
-6.981575
-6.981575
-6.981575
-6.981575
-6.981575
-6.981575
-6.981575
-6.981575
-6.981575
-6.981575
-6.981575
-6.981575
-6.981575
-6.981575
-6.981575
-6.981575
-6.981575
-6.981575
-6.981575
-6.981575
-6.981575
-6.981575
-6.981575
-6.981575
-6.981575
-6.981575
-6.981575
-6.981575
-6.981575
-6.981575
-6.981575
-6.981575
-6.981575
-6.981575
-6.981575
-6.981575
-6.981575
-6.981575
-6.981575
-6.981575
-6.981575
-6.981575
-6.981575
-6.981575
-6.981575
-6.981575
-6.981575
-6.981575
-6.981575
-6.981575
-6.981575
-6.981575
-6.981575
-6.981575
-6.981575
-6.981575
-6.981575
-6.981575
-6.981575
-6.981575
-6.981575
-6.981575
-6.981575
-6.981575
-6.981575
-6.981575
-6.981575
-6.981575
-6.981575
-6.981575
-6.981575
-6.981575
-6.981575
-6.981575
-6.981575
-6.981575
-6.981575
-6.981575
-6.981575
-6.981575
-6.981575
-6.981575
-6.981575
-6.981575
-6.981575
-6.981575
-6.981575
-6.981575
-6.981575
-6.981575
-6.981575
-6.981575
-6.981575
-6.981575
-6.981575
-6.981575
-6.981575
-6.981575
-6.981575
-6.981575
-6.981575
-6.981575
-6.981575
-6.981575
-6.981575
-6.981575
-6.981575
-6.981575
-6.981575
-6.981575
-6.981575
-6.981575
-6.981575
-6.981575
-6.981575
-6.981575
-6.981575
-6.981575
-6.981575
-6.981575
-6.981575
-6.981575
-6.981575
-6.981575
-6.981575
-6.981575
-6.981575
-6.981575
-6.981575
-6.981575
-6.981575
-6.981575
-6.981575
-6.981575
-6.981575
-6.981575
-6.981575
-6.981575
-6.981575
-6.981575
-6.981575
-6.981575
-6.981575
-6.981575
-6.981575
-6.981575
-6.981575
-6.981575
-6.981575
-6.981575
-6.981575
-6.981575
-6.981575
-6.981575
-6.981575
-6.981575
-6.981575
-6.981575
-6.981575
-6.981575
-6.981575
-6.981575
-6.981575
-6.981575
-6.981575
-6.981575
-6.981575
-6.981575
-6.981575
-6.981575
-6.981575
-6.981575
-6.981575
-6.981575
-6.981575
-6.981575
-6.981575
-6.981575
-6.981575
-6.981575
-6.981575
-6.981575
-6.981575
-6.981575
-6.981575
-6.981575
-6.981575
-6.981575
-6.981575
-6.981575
-6.981575
-6.981575
-6.981575
-6.981575
-6.981575
-6.981575
-6.981575
-6.981575
-6.981575
-6.981575
-6.981575
-6.981575
-6.981575
-6.981575
-6.981575
-6.981575
-6.981575
-6.981575
-6.981575
-6.981575
-6.981575
-6.981575
-6.981575
-6.981575
-6.981575
-6.981575
-6.981575
-6.981575
-6.981575
-6.981575
-6.981575
-6.981575
-6.981575
-6.981575
-6.981575
-6.981575
-6.981575
-6.981575
-6.981575
-6.981575
-6.981575
-6.981575
-6.981575
-6.981575
-6.981575
-6.981575
-6.981575
-6.981575
-6.981575
-6.981575
-6.981575
-6.981575
-6.981575
-6.981575
-6.981575
-6.981575
-6.981575
-6.981575
-6.981575
-6.981575
-6.981575
-6.981575
-6.981575
-6.981575
-6.981575
-6.981575
-6.981575
-6.981575
-6.981575
-6.981575
-6.981575
-6.981575
-6.981575
-6.981575
-6.981575
-6.981575
-6.981575
-6.981575
-6.981575
-6.981575
-6.981575
-6.981575
-6.981575
-6.981575
-6.981575
-6.981575
-6.981575
-6.981575
-6.981575
-6.981575
-6.981575
-6.981575
-6.981575
-6.981575
-6.981575
-6.981575
-6.981575
-6.981575
-6.981575
-6.981575
-6.981575
-6.981575
-6.981575
-6.981575
-6.981575
-6.981575
-6.981575
-6.981575
-6.981575
-6.981575
-6.981575
-6.981575
-6.981575
-6.981575
-6.981575
-6.981575
-6.981575
-6.981575
-6.981575
-6.981575
-6.981575
-6.981575
-6.981575
-6.981575
-6.981575
-6.981575
-6.981575
-6.981575
-6.981575
-6.981575
-6.981575
-6.981575
-6.981575
-6.981575
-6.981575
-6.981575
-6.981575
-6.981575
-6.981575
-6.981575
-6.981575
-6.981575
-6.981575
-6.981575
-6.981575
-6.981575
-6.981575
-6.981575
-6.981575
-6.981575
-6.981575
-6.981575
-6.981575
-6.981575
-6.981575
-6.981575
-6.981575
-6.981575
-6.981575
-6.981575
-6.981575
-6.981575
-6.981575
-6.981575
-6.981575
-6.981575
-6.981575
-6.981575
-6.981575
-6.981575
-6.981575
-6.981575
-6.981575
-6.981575
-6.981575
-6.981575
-6.981575
-6.981575
-6.981575
-6.981575
-6.981575
-6.981575
-6.981575
-6.981575
-6.981575
-6.981575
-6.981575
-6.981575
-6.981575
-6.981575
-6.981575
-6.981575
-6.981575
-6.981575
-6.981575
-6.981575
-6.981575
-6.981575
-6.981575
-6.981575
-6.981575
-6.981575
-6.981575
-6.981575
-6.981575
-6.981575
-6.981575
-6.981575
-6.981575
-6.981575
-6.981575
-6.981575
-6.981575
-6.981575
-6.981575
-6.981575
-6.981575
-6.981575
-6.981575
-6.981575
-6.981575
-6.981575
-6.981575
-6.981575
-6.981575
-6.981575
-6.981575
-6.981575
-6.981575
-6.981575
-6.981575
-6.981575
-6.981575
-6.981575
-6.981575
-6.981575
-6.981575
-6.981575
-6.981575
-6.981575
-6.981575
-6.981575
-6.981575
-6.981575
-6.981575
-6.981575
-6.981575
-6.981575
-6.981575
-6.981575
-6.981575
-6.981575
-6.981575
-6.981575
-6.981575
-6.981575
-6.981575
-6.981575
-6.981575
-6.981575
-6.981575
-6.981575
-6.981575
-6.981575
-6.981575
-6.981575
-6.981575
-6.981575
-6.981575
-6.981575
-6.981575
-6.981575
-6.981575
-6.981575
-6.981575
-6.981575
-6.981575
-6.981575
-6.981575
-6.981575
-6.981575
-6.981575
-6.981575
-6.981575
-6.981575
-6.981575
-6.981575
-6.981575
-6.981575
-6.981575
-6.981575
-6.981575
-6.981575
-6.981575
-6.981575
-6.981575
-6.981575
-6.981575
-6.981575
-6.981575
-6.981575
-6.981575
-6.981575
-6.981575
-6.981575
-6.981575
-6.981575
-6.981575
-6.981575
-6.981575
-6.981575
-6.981575
-6.981575
-6.981575
-6.981575
-6.981575
-6.981575
-6.981575
-6.981575
-6.981575
-6.981575
-6.981575
-6.981575
-6.981575
-6.981575
-6.981575
-6.981575
-6.981575
-6.981575
-6.981575
-6.981575
-6.981575
-6.981575
-6.981575
-6.981575
-6.981575
-6.981575
-6.981575
-6.981575
-6.981575
-6.981575
-6.981575
-6.981575
-6.981575
-6.981575
-6.981575
-6.981575
-6.981575
-6.981575
-6.981575
-6.981575
-6.981575
-6.981575
-6.981575
-6.981575
-6.981575
-6.981575
-6.981575
-6.981575
-6.981575
-6.981575
-6.981575
-6.981575
-6.981575
-6.981575
-6.981575
-6.981575
-6.981575
-6.981575
-6.981575
-6.981575
-6.981575
-6.981575
-6.981575
-6.981575
-6.981575
-6.981575
-6.981575
-6.981575
-6.981575
-6.981575
-6.981575
-6.981575
-6.981575
-6.981575
-6.981575
-6.981575
-6.981575
-6.981575
-6.981575
-6.981575
-6.981575
-6.981575
-6.981575
-6.981575
-6.981575
-6.981575
-6.981575
-6.981575
-6.981575
-6.981575
-6.981575
-6.981575
-6.981575
-6.981575
-6.981575
-6.981575
-6.981575
-6.981575
-6.981575
-6.981575
-6.981575
-6.981575
-6.981575
-6.981575
-6.981575
-6.981575
-6.981575
-6.981575
-6.981575
-6.981575
-6.981575
-6.981575
-6.981575
-6.981575
-6.981575
-6.981575
-6.981575
-6.981575
-6.981575
-6.981575
-6.981575
-6.981575
-6.981575
-6.981575
-6.981575
-6.981575
-6.981575
-6.981575
-6.981575
-6.981575
-6.981575
-6.981575
-6.981575
-6.981575
-6.981575
-6.981575
-6.981575
-6.981575
-6.981575
-6.981575
-6.981575
-6.981575
-6.981575
-6.981575
-6.981575
-6.981575
-6.981575
-6.981575
-6.981575
-6.981575
-6.981575
-6.981575
-6.981575
-6.981575
-6.981575
-6.981575
-6.981575
-6.981575
-6.981575
-6.981575
-6.981575
-6.981575
-6.981575
-6.981575
-6.981575
-6.981575
-6.981575
-6.981575
-6.981575
-6.981575
-6.981575
-6.981575
-6.981575
-6.981575
-6.981575
-6.981575
-6.981575
-6.981575
-6.981575
-6.981575
-6.981575
-6.981575
-6.981575
-6.981575
-6.981575
-6.981575
-6.981575
-6.981575
-6.981575
-6.981575
-6.981575
-6.981575
-6.981575
-6.981575
-6.981575
-6.981575
-6.981575
-6.981575
-6.981575
-6.981575
-6.981575
-6.981575
-6.981575
-6.981575
-6.981575
-6.981575
-6.981575
-6.981575
-6.981575
-6.981575
-6.981575
-6.981575
-6.981575
-6.981575
-6.981575
-6.981575
-6.981575
-6.981575
-6.981575
-6.981575
-6.981575
-6.981575
-6.981575
-6.981575
-6.981575
-6.981575
-6.981575
-6.981575
-6.981575
-6.981575
-6.981575
-6.981575
-6.981575
-6.981575
-6.981575
-6.981575
-6.981575
-6.981575
-6.981575
-6.981575
-6.981575
-6.981575
-6.981575
-6.981575
-6.981575
-6.981575
-6.981575
-6.981575
-6.981575
-6.981575
-6.981575
-6.981575
-6.981575
-6.981575
-6.981575
-6.981575
-6.981575
-6.981575
-6.981575
-6.981575
-6.981575
-6.981575
-6.981575
-6.981575
-6.981575
-6.981575
-6.981575
-6.981575
-6.981575
-6.981575
-6.981575
-6.981575
-6.981575
-6.981575
-6.981575
-6.981575
-6.981575
-6.981575
-6.981575
-6.981575
-6.981575
-6.981575
-6.981575
-6.981575
-6.981575
-6.981575
-6.981575
-6.981575
-6.981575
-6.981575
-6.981575
-6.981575
-6.981575
-6.981575
-6.981575
-6.981575
-6.981575
-6.981575
-6.981575
-6.981575
-6.981575
-6.981575
-6.981575
-6.981575
-6.981575
-6.981575
-6.981575
-6.981575
-6.981575
-6.981575
-6.981575
-6.981575
-6.981575
-6.981575
-6.981575
-6.981575
-6.981575
-6.981575
-6.981575
-6.981575
-6.981575
-6.981575
-6.981575
-6.981575
-6.981575
-6.981575
-6.981575
-6.981575
-6.981575
-6.981575
-6.981575
-6.981575
-6.981575
-6.981575
-6.981575
-6.981575
-6.981575
-6.981575
-6.981575
-6.981575
-6.981575
-6.981575
-6.981575
-6.981575
-6.981575
-6.981575
-6.981575
-6.981575
-6.981575
-6.981575
-6.981575
-6.981575
-6.981575
-6.981575
-6.981575
-6.981575
-6.981575
-6.981575
-6.981575
-6.981575
-6.981575
-6.981575
-6.981575
-6.981575
-6.981575
-6.981575
-6.981575
-6.981575
-6.981575
-6.981575
-6.981575
-6.981575
-6.981575
-6.981575
-6.981575
-6.981575
-6.981575
-6.981575
-6.981575
-6.981575
-6.981575
-6.981575
-6.981575
-6.981575
-6.981575
-6.981575
-6.981575
-6.981575
-6.981575
-6.981575
-6.981575
-6.981575
-6.981575
-6.981575
-6.981575
-6.981575
-6.981575
-6.981575
-6.981575
-6.981575
-6.981575
-6.981575
-6.981575
-6.981575
-6.981575
-6.981575
-6.981575
-6.981575
-6.981575
-6.981575
-6.981575
-6.981575
-6.981575
-6.981575
-6.981575
-6.981575
-6.981575
-6.981575
-6.981575
-6.981575
-6.981575
-6.981575
-6.981575
-6.981575
-6.981575
-6.981575
-6.981575
-6.981575
-6.981575
-6.981575
-6.981575
-6.981575
-6.981575
-6.981575
-6.981575
-6.981575
-6.981575
-6.981575
-6.981575
-6.981575
-6.981575
-6.981575
-6.981575
-6.981575
-6.981575
-6.981575
-6.981575
-6.981575
-6.981575
-6.981575
-6.981575
-6.981575
-6.981575
-6.981575
-6.981575
-6.981575
-6.981575
-6.981575
-6.981575
-6.981575
-6.981575
-6.981575
-6.981575
-6.981575
-6.981575
-6.981575
-6.981575
-6.981575
-6.981575
-6.981575
-6.981575
-6.981575
-6.981575
-6.981575
-6.981575
-6.981575
-6.981575
-6.981575
-6.981575
-6.981575
-6.981575
-6.981575
-6.981575
-6.981575
-6.981575
-6.981575
-6.981575
-6.981575
-6.981575
-6.981575
-6.981575
-6.981575
-6.981575
-6.981575
-6.981575
-6.981575
-6.981575
-6.981575
-6.981575
-6.981575
-6.981575
-6.981575
-6.981575
-6.981575
-6.981575
-6.981575
-6.981575
-6.981575
-6.981575
-6.981575
-6.981575
-6.981575
-6.981575
-6.981575
-6.981575
-6.981575
-6.981575
-6.981575
-6.981575
-6.981575
-6.981575
-6.981575
-6.981575
-6.981575
-6.981575
-6.981575
-6.981575
-6.981575
-6.981575
-6.981575
-6.981575
-6.981575
-6.981575
-6.981575
-6.981575
-6.981575
-6.981575
-6.981575
-6.981575
-6.981575
-6.981575
-6.981575
-6.981575
-6.981575
-6.981575
-6.981575
-6.981575
-6.981575
-6.981575
-6.981575
-6.981575
-6.981575
-6.981575
-6.981575
-6.981575
-6.981575
-6.981575
-6.981575
-6.981575
-6.981575
-6.981575
-6.981575
-6.981575
-6.981575
-6.981575
-6.981575
-6.981575
-6.981575
-6.981575
-6.981575
-6.981575
-6.981575
-6.981575
-6.981575
-6.981575
-6.981575
-6.981575
-6.981575
-6.981575
-6.981575
-6.981575
-6.981575
-6.981575
-6.981575
-6.981575
-6.981575
-6.981575
-6.981575
-6.981575
-6.981575
-6.981575
-6.981575
-6.981575
-6.981575
-6.981575
-6.981575
-6.981575
-6.981575
-6.981575
-6.981575
-6.981575
-6.981575
-6.981575
-6.981575
-6.981575
-6.981575
-6.981575
-6.981575
-6.981575
-6.981575
-6.981575
-6.981575
-6.981575
-6.981575
-6.981575
-6.981575
-6.981575
-6.981575
-6.981575
-6.981575
-6.981575
-6.981575
-6.981575
-6.981575
-6.981575
-6.981575
-6.981575
-6.981575
-6.981575
-6.981575
-6.981575
-6.981575
-6.981575
-6.981575
-6.981575
-6.981575
-6.981575
-6.981575
-6.981575
-6.981575
-6.981575
-6.981575
-6.981575
-6.981575
-6.981575
-6.981575
-6.981575
-6.981575
-6.981575
-6.981575
-6.981575
-6.981575
-6.981575
-6.981575
-6.981575
-6.981575
-6.981575
-6.981575
-6.981575
-6.981575
-6.981575
-6.981575
-6.981575
-6.981575
-6.981575
-6.981575
-6.981575
-6.981575
-6.981575
-6.981575
-6.981575
-6.981575
-6.981575
-6.981575
-6.981575
-6.981575
-6.981575
-6.981575
-6.981575
-6.981575
-6.981575
-6.981575
-6.981575
-6.981575
-6.981575
-6.981575
-6.981575
-6.981575
-6.981575
-6.981575
-6.981575
-6.981575
-6.981575
-6.981575
-6.981575
-6.981575
-6.981575
-6.981575
-6.981575
-6.981575
-6.981575
-6.981575
-6.981575
-6.981575
-6.981575
-6.981575
-6.981575
-6.981575
-6.981575
-6.981575
-6.981575
-6.981575
-6.981575
-6.981575
-6.981575
-6.981575
-6.981575
-6.981575
-6.981575
-6.981575
-6.981575
-6.981575
-6.981575
-6.981575
-6.981575
-6.981575
-6.981575
-6.981575
-6.981575
-6.981575
-6.981575
-6.981575
-6.981575
-6.981575
-6.981575
-6.981575
-6.981575
-6.981575
-6.981575
-6.981575
-6.981575
-6.981575
-6.981575
-6.981575
-6.981575
-6.981575
-6.981575
-6.981575
-6.981575
-6.981575
-6.981575
-6.981575
-6.981575
-6.981575
-6.981575
-6.981575
-6.981575
-6.981575
-6.981575
-6.981575
-6.981575
-6.981575
-6.981575
-6.981575
-6.981575
-6.981575
-6.981575
-6.981575
-6.981575
-6.981575
-6.981575
-6.981575
-6.981575
-6.981575
-6.981575
-6.981575
-6.981575
-6.981575
-6.981575
-6.981575
-6.981575
-6.981575
-6.981575
-6.981575
-6.981575
-6.981575
-6.981575
-6.981575
-6.981575
-6.981575
-6.981575
-6.981575
-6.981575
-6.981575
-6.981575
-6.981575
-6.981575
-6.981575
-6.981575
-6.981575
-6.981575
-6.981575
-6.981575
-6.981575
-6.981575
-6.981575
-6.981575
-6.981575
-6.981575
-6.981575
-6.981575
-6.981575
-6.981575
-6.981575
-6.981575
-6.981575
-6.981575
-6.981575
-6.981575
-6.981575
-6.981575
-6.981575
-6.981575
-6.981575
-6.981575
-6.981575
-6.981575
-6.981575
-6.981575
-6.981575
-6.981575
-6.981575
-6.981575
-6.981575
-6.981575
-6.981575
-6.981575
-6.981575
-6.981575
-6.981575
-6.981575
-6.981575
-6.981575
-6.981575
-6.981575
-6.981575
-6.981575
-6.981575
-6.981575
-6.981575
-6.981575
-6.981575
-6.981575
-6.981575
-6.981575
-6.981575
-6.981575
-6.981575
-6.981575
-6.981575
-6.981575
-6.981575
-6.981575
-6.981575
-6.981575
-6.981575
-6.981575
-6.981575
-6.981575
-6.981575
-6.981575
-6.981575
-6.981575
-6.981575
-6.981575
-6.981575
-6.981575
-6.981575
-6.981575
-6.981575
-6.981575
-6.981575
-6.981575
-6.981575
-6.981575
-6.981575
-6.981575
-6.981575
-6.981575
-6.981575
-6.981575
-6.981575
-6.981575
-6.981575
-6.981575
-6.981575
-6.981575
-6.981575
-6.981575
-6.981575
-6.981575
-6.981575
-6.981575
-6.981575
-6.981575
-6.981575
-6.981575
-6.981575
-6.981575
-6.981575
-6.981575
-6.981575
-6.981575
-6.981575
-6.981575
-6.981575
-6.981575
-6.981575
-6.981575
-6.981575
-6.981575
-6.981575
-6.981575
-6.981575
-6.981575
-6.981575
-6.981575
-6.981575
-6.981575
-6.981575
-6.981575
-6.981575
-6.981575
-6.981575
-6.981575
-6.981575
-6.981575
-6.981575
-6.981575
-6.981575
-6.981575
-6.981575
-6.981575
-6.981575
-6.981575
-6.981575
-6.981575
-6.981575
-6.981575
-6.981575
-6.981575
-6.981575
-6.981575
-6.981575
-6.981575
-6.981575
-6.981575
-6.981575
-6.981575
-6.981575
-6.981575
-6.981575
-6.981575
-6.981575
-6.981575
-6.981575
-6.981575
-6.981575
-6.981575
-6.981575
-6.981575
-6.981575
-6.981575
-6.981575
-6.981575
-6.981575
-6.981575
-6.981575
-6.981575
-6.981575
-6.981575
-6.981575
-6.981575
-6.981575
-6.981575
-6.981575
-6.981575
-6.981575
-6.981575
-6.981575
-6.981575
-6.981575
-6.981575
-6.981575
-6.981575
-6.981575
-6.981575
-6.981575
-6.981575
-6.981575
-6.981575
-6.981575
-6.981575
-6.981575
-6.981575
-6.981575
-6.981575
-6.981575
-6.981575
-6.981575
-6.981575
-6.981575
-6.981575
-6.981575
-6.981575
-6.981575
-6.981575
-6.981575
-6.981575
-6.981575
-6.981575
-6.981575
-6.981575
-6.981575
-6.981575
-6.981575
-6.981575
-6.981575
-6.981575
-6.981575
-6.981575
-6.981575
-6.981575
-6.981575
-6.981575
-6.981575
-6.981575
-6.981575
-6.981575
-6.981575
-6.981575
-6.981575
-6.981575
-6.981575
-6.981575
-6.981575
-6.981575
-6.981575
-6.981575
-6.981575
-6.981575
-6.981575
-6.981575
-6.981575
-6.981575
-6.981575
-6.981575
-6.981575
-6.981575
-6.981575
-6.981575
-6.981575
-6.981575
-6.981575
-6.981575
-6.981575
-6.981575
-6.981575
-6.981575
-6.981575
-6.981575
-6.981575
-6.981575
-6.981575
-6.981575
-6.981575
-6.981575
-6.981575
-6.981575
-6.981575
-6.981575
-6.981575
-6.981575
-6.981575
-6.981575
-6.981575
-6.981575
-6.981575
-6.981575
-6.981575
-6.981575
-6.981575
-6.981575
-6.981575
-6.981575
-6.981575
-6.981575
-6.981575
-6.981575
-6.981575
-6.981575
-6.981575
-6.981575
-6.981575
-6.981575
-6.981575
-6.981575
-6.981575
-6.981575
-6.981575
-6.981575
-6.981575
-6.981575
-6.981575
-6.981575
-6.981575
-6.981575
-6.981575
-6.981575
-6.981575
-6.981575
-6.981575
-6.981575
-6.981575
-6.981575
-6.981575
-6.981575
-6.981575
-6.981575
-6.981575
-6.981575
-6.981575
-6.981575
-6.981575
-6.981575
-6.981575
-6.981575
-6.981575
-6.981575
-6.981575
-6.981575
-6.981575
-6.981575
-6.981575
-6.981575
-6.981575
-6.981575
-6.981575
-6.981575
-6.981575
-6.981575
-6.981575
-6.981575
-6.981575
-6.981575
-6.981575
-6.981575
-6.981575
-6.981575
-6.981575
-6.981575
-6.981575
-6.981575
-6.981575
-6.981575
-6.981575
-6.981575
-6.981575
-6.981575
-6.981575
-6.981575
-6.981575
-6.981575
-6.981575
-6.981575
-6.981575
-6.981575
-6.981575
-6.981575
-6.981575
-6.981575
-6.981575
-6.981575
-6.981575
-6.981575
-6.981575
-6.981575
-6.981575
-6.981575
-6.981575
-6.981575
-6.981575
-6.981575
-6.981575
-6.981575
-6.981575
-6.981575
-6.981575
-6.981575
-6.981575
-6.981575
-6.981575
-6.981575
-6.981575
-6.981575
-6.981575
-6.981575
-6.981575
-6.981575
-6.981575
-6.981575
-6.981575
-6.981575
-6.981575
-6.981575
-6.981575
-6.981575
-6.981575
-6.981575
-6.981575
-6.981575
-6.981575
-6.981575
-6.981575
-6.981575
-6.981575
-6.981575
-6.981575
-6.981575
-6.981575
-6.981575
-6.981575
-6.981575
-6.981575
-6.981575
-6.981575
-6.981575
-6.981575
-6.981575
-6.981575
-6.981575
-6.981575
-6.981575
-6.981575
-6.981575
-6.981575
-6.981575
-6.981575
-6.981575
-6.981575
-6.981575
-6.981575
-6.981575
-6.981575
-6.981575
-6.981575
-6.981575
-6.981575
-6.981575
-6.981575
-6.981575
-6.981575
-6.981575
-6.981575
-6.981575
-6.981575
-6.981575
-6.981575
-6.981575
-6.981575
-6.981575
-6.981575
-6.981575
-6.981575
-6.981575
-6.981575
-6.981575
-6.981575
-6.981575
-6.981575
-6.981575
-6.981575
-6.981575
-6.981575
-6.981575
-6.981575
-6.981575
-6.981575
-6.981575
-6.981575
-6.981575
-6.981575
-6.981575
-6.981575
-6.981575
-6.981575
-6.981575
-6.981575
-6.981575
-6.981575
-6.981575
-6.981575
-6.981575
-6.981575
-6.981575
-6.981575
-6.981575
-6.981575
-6.981575
-6.981575
-6.981575
-6.981575
-6.981575
-6.981575
-6.981575
-6.981575
-6.981575
-6.981575
-6.981575
-6.981575
-6.981575
-6.981575
-6.981575
-6.981575
-6.981575
-6.981575
-6.981575
-6.981575
-6.981575
-6.981575
-6.981575
-6.981575
-6.981575
-6.981575
-6.981575
-6.981575
-6.981575
-6.981575
-6.981575
-6.981575
-6.981575
-6.981575
-6.981575
-6.981575
-6.981575
-6.981575
-6.981575
-6.981575
-6.981575
-6.981575
-6.981575
-6.981575
-6.981575
-6.981575
-6.981575
-6.981575
-6.981575
-6.981575
-6.981575
-6.981575
-6.981575
-6.981575
-6.981575
-6.981575
-6.981575
-6.981575
-6.981575
-6.981575
-6.981575
-6.981575
-6.981575
-6.981575
-6.981575
-6.981575
-6.981575
-6.981575
-6.981575
-6.981575
-6.981575
-6.981575
-6.981575
-6.981575
-6.981575
-6.981575
-6.981575
-6.981575
-6.981575
-6.981575
-6.981575
-6.981575
-6.981575
-6.981575
-6.981575
-6.981575
-6.981575
-6.981575
-6.981575
-6.981575
-6.981575
-6.981575
-6.981575
-6.981575
-6.981575
-6.981575
-6.981575
-6.981575
-6.981575
-6.981575
-6.981575
-6.981575
-6.981575
-6.981575
-6.981575
-6.981575
-6.981575
-6.981575
-6.981575
-6.981575
-6.981575
-6.981575
-6.981575
-6.981575
-6.981575
-6.981575
-6.981575
-6.981575
-6.981575
-6.981575
-6.981575
-6.981575
-6.981575
-6.981575
-6.981575
-6.981575
-6.981575
-6.981575
-6.981575
-6.981575
-6.981575
-6.981575
-6.981575
-6.981575
-6.981575
-6.981575
-6.981575
-6.981575
-6.981575
-6.981575
-6.981575
-6.981575
-6.981575
-6.981575
-6.981575
-6.981575
-6.981575
-6.981575
-6.981575
-6.981575
-6.981575
-6.981575
-6.981575
-6.981575
-6.981575
-6.981575
-6.981575
-6.981575
-6.981575
-6.981575
-6.981575
-6.981575
-6.981575
-6.981575
-6.981575
-6.981575
-6.981575
-6.981575
-6.981575
-6.981575
-6.981575
-6.981575
-6.981575
-6.981575
-6.981575
-6.981575
-6.981575
-6.981575
-6.981575
-6.981575
-6.981575
-6.981575
-6.981575
-6.981575
-6.981575
-6.981575
-6.981575
-6.981575
-6.981575
-6.981575
-6.981575
-6.981575
-6.981575
-6.981575
-6.981575
-6.981575
-6.981575
-6.981575
-6.981575
-6.981575
-6.981575
-6.981575
-6.981575
-6.981575
-6.981575
-6.981575
-6.981575
-6.981575
-6.981575
-6.981575
-6.981575
-6.981575
-6.981575
-6.981575
-6.981575
-6.981575
-6.981575
-6.981575
-6.981575
-6.981575
-6.981575
-6.981575
-6.981575
-6.981575
-6.981575
-6.981575
-6.981575
-6.981575
-6.981575
-6.981575
-6.981575
-6.981575
-6.981575
-6.981575
-6.981575
-6.981575
-6.981575
-6.981575
-6.981575
-6.981575
-6.981575
-6.981575
-6.981575
-6.981575
-6.981575
-6.981575
-6.981575
-6.981575
-6.981575
-6.981575
-6.981575
-6.981575
-6.981575
-6.981575
-6.981575
-6.981575
-6.981575
-6.981575
-6.981575
-6.981575
-6.981575
-6.981575
-6.981575
-6.981575
-6.981575
-6.981575
-6.981575
-6.981575
-6.981575
-6.981575
-6.981575
-6.981575
-6.981575
-6.981575
-6.981575
-6.981575
-6.981575
-6.981575
-6.981575
-6.981575
-6.981575
-6.981575
-6.981575
-6.981575
-6.981575
-6.981575
-6.981575
-6.981575
-6.981575
-6.981575
-6.981575
-6.981575
-6.981575
-6.981575
-6.981575
-6.981575
-6.981575
-6.981575
-6.981575
-6.981575
-6.981575
-6.981575
-6.981575
-6.981575
-6.981575
-6.981575
-6.981575
-6.981575
-6.981575
-6.981575
-6.981575
-6.981575
-6.981575
-6.981575
-6.981575
-6.981575
-6.981575
-6.981575
-6.981575
-6.981575
-6.981575
-6.981575
-6.981575
-6.981575
-6.981575
-6.981575
-6.981575
-6.981575
-6.981575
-6.981575
-6.981575
-6.981575
-6.981575
-6.981575
-6.981575
-6.981575
-6.981575
-6.981575
-6.981575
-6.981575
-6.981575
-6.981575
-6.981575
-6.981575
-6.981575
-6.981575
-6.981575
-6.981575
-6.981575
-6.981575
-6.981575
-6.981575
-6.981575
-6.981575
-6.981575
-6.981575
-6.981575
-6.981575
-6.981575
-6.981575
-6.981575
-6.981575
-6.981575
-6.981575
-6.981575
-6.981575
-6.981575
-6.981575
-6.981575
-6.981575
-6.981575
-6.981575
-6.981575
-6.981575
-6.981575
-6.981575
-6.981575
-6.981575
-6.981575
-6.981575
-6.981575
-6.981575
-6.981575
-6.981575
-6.981575
-6.981575
-6.981575
-6.981575
-6.981575
-6.981575
-6.981575
-6.981575
-6.981575
-6.981575
-6.981575
-6.981575
-6.981575
-6.981575
-6.981575
-6.981575
-6.981575
-6.981575
-6.981575
-6.981575
-6.981575
-6.981575
-6.981575
-6.981575
-6.981575
-6.981575
-6.981575
-6.981575
-6.981575
-6.981575
-6.981575
-6.981575
-6.981575
-6.981575
-6.981575
-6.981575
-6.981575
-6.981575
-6.981575
-6.981575
-6.981575
-6.981575
-6.981575
-6.981575
-6.981575
-6.981575
-6.981575
-6.981575
-6.981575
-6.981575
-6.981575
-6.981575
-6.981575
-6.981575
-6.981575
-6.981575
-6.981575
-6.981575
-6.981575
-6.981575
-6.981575
-6.981575
-6.981575
-6.981575
-6.981575
-6.981575
-6.981575
-6.981575
-6.981575
-6.981575
-6.981575
-6.981575
-6.981575
-6.981575
-6.981575
-6.981575
-6.981575
-6.981575
-6.981575
-6.981575
-6.981575
-6.981575
-6.981575
-6.981575
-6.981575
-6.981575
-6.981575
-6.981575
-6.981575
-6.981575
-6.981575
-6.981575
-6.981575
-6.981575
-6.981575
-6.981575
-6.981575
-6.981575
-6.981575
-6.981575
-6.981575
-6.981575
-6.981575
-6.981575
-6.981575
-6.981575
-6.981575
-6.981575
-6.981575
-6.981575
-6.981575
-6.981575
-6.981575
-6.981575
-6.981575
-6.981575
-6.981575
-6.981575
-6.981575
-6.981575
-6.981575
-6.981575
-6.981575
-6.981575
-6.981575
-6.981575
-6.981575
-6.981575
-6.981575
-6.981575
-6.981575
-6.981575
-6.981575
-6.981575
-6.981575
-6.981575
-6.981575
-6.981575
-6.981575
-6.981575
-6.981575
-6.981575
-6.981575
-6.981575
-6.981575
-6.981575
-6.981575
-6.981575
-6.981575
-6.981575
-6.981575
-6.981575
-6.981575
-6.981575
-6.981575
-6.981575
-6.981575
-6.981575
-6.981575
-6.981575
-6.981575
-6.981575
-6.981575
-6.981575
-6.981575
-6.981575
-6.981575
-6.981575
-6.981575
-6.981575
-6.981575
-6.981575
-6.981575
-6.981575
-6.981575
-6.981575
-6.981575
-6.981575
-6.981575
-6.981575
-6.981575
-6.981575
-6.981575
-6.981575
-6.981575
-6.981575
-6.981575
-6.981575
-6.981575
-6.981575
-6.981575
-6.981575
-6.981575
-6.981575
-6.981575
-6.981575
-6.981575
-6.981575
-6.981575
-6.981575
-6.981575
-6.981575
-6.981575
-6.981575
-6.981575
-6.981575
-6.981575
-6.981575
-6.981575
-6.981575
-6.981575
-6.981575
-6.981575
-6.981575
-6.981575
-6.981575
-6.981575
-6.981575
-6.981575
-6.981575
-6.981575
-6.981575
-6.981575
-6.981575
-6.981575
-6.981575
-6.981575
-6.981575
-6.981575
-6.981575
-6.981575
-6.981575
-6.981575
-6.981575
-6.981575
-6.981575
-6.981575
-6.981575
-6.981575
-6.981575
-6.981575
-6.981575
-6.981575
-6.981575
-6.981575
-6.981575
-6.981575
-6.981575
-6.981575
-6.981575
-6.981575
-6.981575
-6.981575
-6.981575
-6.981575
-6.981575
-6.981575
-6.981575
-6.981575
-6.981575
-6.981575
-6.981575
-6.981575
-6.981575
-6.981575
-6.981575
-6.981575
-6.981575
-6.981575
-6.981575
-6.981575
-6.981575
-6.981575
-6.981575
-6.981575
-6.981575
-6.981575
-6.981575
-6.981575
-6.981575
-6.981575
-6.981575
-6.981575
-6.981575
-6.981575
-6.981575
-6.981575
-6.981575
-6.981575
-6.981575
-6.981575
-6.981575
-6.981575
-6.981575
-6.981575
-6.981575
-6.981575
-6.981575
-6.981575
-6.981575
-6.981575
-6.981575
-6.981575
-6.981575
-6.981575
-6.981575
-6.981575
-6.981575
-6.981575
-6.981575
-6.981575
-6.981575
-6.981575
-6.981575
-6.981575
-6.981575
-6.981575
-6.981575
-6.981575
-6.981575
-6.981575
-6.981575
-6.981575
-6.981575
-6.981575
-6.981575
-6.981575
-6.981575
-6.981575
-6.981575
-6.981575
-6.981575
-6.981575
-6.981575
-6.981575
-6.981575
-6.981575
-6.981575
-6.981575
-6.981575
-6.981575
-6.981575
-6.981575
-6.981575
-6.981575
-6.981575
-6.981575
-6.981575
-6.981575
-6.981575
-6.981575
-6.981575
-6.981575
-6.981575
-6.981575
-6.981575
-6.981575
-6.981575
-6.981575
-6.981575
-6.981575
-6.981575
-6.981575
-6.981575
-6.981575
-6.981575
-6.981575
-6.981575
-6.981575
-6.981575
-6.981575
-6.981575
-6.981575
-6.981575
-6.981575
-6.981575
-6.981575
-6.981575
-6.981575
-6.981575
-6.981575
-6.981575
-6.981575
-6.981575
-6.981575
-6.981575
-6.981575
-6.981575
-6.981575
-6.981575
-6.981575
-6.981575
-6.981575
-6.981575
-6.981575
-6.981575
-6.981575
-6.981575
-6.981575
-6.981575
-6.981575
-6.981575
-6.981575
-6.981575
-6.981575
-6.981575
-6.981575
-6.981575
-6.981575
-6.981575
-6.981575
-6.981575
-6.981575
-6.981575
-6.981575
-6.981575
-6.981575
-6.981575
-6.981575
-6.981575
-6.981575
-6.981575
-6.981575
-6.981575
-6.981575
-6.981575
-6.981575
-6.981575
-6.981575
-6.981575
-6.981575
-6.981575
-6.981575
-6.981575
-6.981575
-6.981575
-6.981575
-6.981575
-6.981575
-6.981575
-6.981575
-6.981575
-6.981575
-6.981575
-6.981575
-6.981575
-6.981575
-6.981575
-6.981575
-6.981575
-6.981575
-6.981575
-6.981575
-6.981575
-6.981575
-6.981575
-6.981575
-6.981575
-6.981575
-6.981575
-6.981575
-6.981575
-6.981575
-6.981575
-6.981575
-6.981575
-6.981575
-6.981575
-6.981575
-6.981575
-6.981575
-6.981575
-6.981575
-6.981575
-6.981575
-6.981575
-6.981575
-6.981575
-6.981575
-6.981575
-6.981575
-6.981575
-6.981575
-6.981575
-6.981575
-6.981575
-6.981575
-6.981575
-6.981575
-6.981575
-6.981575
-6.981575
-6.981575
-6.981575
-6.981575
-6.981575
-6.981575
-6.981575
-6.981575
-6.981575
-6.981575
-6.981575
-6.981575
-6.981575
-6.981575
-6.981575
-6.981575
-6.981575
-6.981575
-6.981575
-6.981575
-6.981575
-6.981575
-6.981575
-6.981575
-6.981575
-6.981575
-6.981575
-6.981575
-6.981575
-6.981575
-6.981575
-6.981575
-6.981575
-6.981575
-6.981575
-6.981575
-6.981575
-6.981575
-6.981575
-6.981575
-6.981575
-6.981575
-6.981575
-6.981575
-6.981575
-6.981575
-6.981575
-6.981575
-6.981575
-6.981575
-6.981575
-6.981575
-6.981575
-6.981575
-6.981575
-6.981575
-6.981575
-6.981575
-6.981575
-6.981575
-6.981575
-6.981575
-6.981575
-6.981575
-6.981575
-6.981575
-6.981575
-6.981575
-6.981575
-6.981575
-6.981575
-6.981575
-6.981575
-6.981575
-6.981575
-6.981575
-6.981575
-6.981575
-6.981575
-6.981575
-6.981575
-6.981575
-6.981575
-6.981575
-6.981575
-6.981575
-6.981575
-6.981575
-6.981575
-6.981575
-6.981575
-6.981575
-6.981575
-6.981575
-6.981575
-6.981575
-6.981575
-6.981575
-6.981575
-6.981575
-6.981575
-6.981575
-6.981575
-6.981575
-6.981575
-6.981575
-6.981575
-6.981575
-6.981575
-6.981575
-6.981575
-6.981575
-6.981575
-6.981575
-6.981575
-6.981575
-6.981575
-6.981575
-6.981575
-6.981575
-6.981575
-6.981575
-6.981575
-6.981575
-6.981575
-6.981575
-6.981575
-6.981575
-6.981575
-6.981575
-6.981575
-6.981575
-6.981575
-6.981575
-6.981575
-6.981575
-6.981575
-6.981575
-6.981575
-6.981575
-6.981575
-6.981575
-6.981575
-6.981575
-6.981575
-6.981575
-6.981575
-6.981575
-6.981575
-6.981575
-6.981575
-6.981575
-6.981575
-6.981575
-6.981575
-6.981575
-6.981575
-6.981575
-6.981575
-6.981575
-6.981575
-6.981575
-6.981575
-6.981575
-6.981575
-6.981575
-6.981575
-6.981575
-6.981575
-6.981575
-6.981575
-6.981575
-6.981575
-6.981575
-6.981575
-6.981575
-6.981575
-6.981575
-6.981575
-6.981575
-6.981575
-6.981575
-6.981575
-6.981575
-6.981575
-6.981575
-6.981575
-6.981575
-6.981575
-6.981575
-6.981575
-6.981575
-6.981575
-6.981575
-6.981575
-6.981575
-6.981575
-6.981575
-6.981575
-6.981575
-6.981575
-6.981575
-6.981575
-6.981575
-6.981575
-6.981575
-6.981575
-6.981575
-6.981575
-6.981575
-6.981575
-6.981575
-6.981575
-6.981575
-6.981575
-6.981575
-6.981575
-6.981575
-6.981575
-6.981575
-6.981575
-6.981575
-6.981575
-6.981575
-6.981575
-6.981575
-6.981575
-6.981575
-6.981575
-6.981575
-6.981575
-6.981575
-6.981575
-6.981575
-6.981575
-6.981575
-6.981575
-6.981575
-6.981575
-6.981575
-6.981575
-6.981575
-6.981575
-6.981575
-6.981575
-6.981575
-6.981575
-6.981575
-6.981575
-6.981575
-6.981575
-6.981575
-6.981575
-6.981575
-6.981575
-6.981575
-6.981575
-6.981575
-6.981575
-6.981575
-6.981575
-6.981575
-6.981575
-6.981575
-6.981575
-6.981575
-6.981575
-6.981575
-6.981575
-6.981575
-6.981575
-6.981575
-6.981575
-6.981575
-6.981575
-6.981575
-6.981575
-6.981575
-6.981575
-6.981575
-6.981575
-6.981575
-6.981575
-6.981575
-6.981575
-6.981575
-6.981575
-6.981575
-6.981575
-6.981575
-6.981575
-6.981575
-6.981575
-6.981575
-6.981575
-6.981575
-6.981575
-6.981575
-6.981575
-6.981575
-6.981575
-6.981575
-6.981575
-6.981575
-6.981575
-6.981575
-6.981575
-6.981575
-6.981575
-6.981575
-6.981575
-6.981575
-6.981575
-6.981575
-6.981575
-6.981575
-6.981575
-6.981575
-6.981575
-6.981575
-6.981575
-6.981575
-6.981575
-6.981575
-6.981575
-6.981575
-6.981575
-6.981575
-6.981575
-6.981575
-6.981575
-6.981575
-6.981575
-6.981575
-6.981575
-6.981575
-6.981575
-6.981575
-6.981575
-6.981575
-6.981575
-6.981575
-6.981575
-6.981575
-6.981575
-6.981575
-6.981575
-6.981575
-6.981575
-6.981575
-6.981575
-6.981575
-6.981575
-6.981575
-6.981575
-6.981575
-6.981575
-6.981575
-6.981575
-6.981575
-6.981575
-6.981575
-6.981575
-6.981575
-6.981575
-6.981575
-6.981575
-6.981575
-6.981575
-6.981575
-6.981575
-6.981575
-6.981575
-6.981575
-6.981575
-6.981575
-6.981575
-6.981575
-6.981575
-6.981575
-6.981575
-6.981575
-6.981575
-6.981575
-6.981575
-6.981575
-6.981575
-6.981575
-6.981575
-6.981575
-6.981575
-6.981575
-6.981575
-6.981575
-6.981575
-6.981575
-6.981575
-6.981575
-6.981575
-6.981575
-6.981575
-6.981575
-6.981575
-6.981575
-6.981575
-6.981575
-6.981575
-6.981575
-6.981575
-6.981575
-6.981575
-6.981575
-6.981575
-6.981575
-6.981575
-6.981575
-6.981575
-6.981575
-6.981575
-6.981575
-6.981575
-6.981575
-6.981575
-6.981575
-6.981575
-6.981575
-6.981575
-6.981575
-6.981575
-6.981575
-6.981575
-6.981575
-6.981575
-6.981575
-6.981575
-6.981575
-6.981575
-6.981575
-6.981575
-6.981575
-6.981575
-6.981575
-6.981575
-6.981575
-6.981575
-6.981575
-6.981575
-6.981575
-6.981575
-6.981575
-6.981575
-6.981575
-6.981575
-6.981575
-6.981575
-6.981575
-6.981575
-6.981575
-6.981575
-6.981575
-6.981575
-6.981575
-6.981575
-6.981575
-6.981575
-6.981575
-6.981575
-6.981575
-6.981575
-6.981575
-6.981575
-6.981575
-6.981575
-6.981575
-6.981575
-6.981575
-6.981575
-6.981575
-6.981575
-6.981575
-6.981575
-6.981575
-6.981575
-6.981575
-6.981575
-6.981575
-6.981575
-6.981575
-6.981575
-6.981575
-6.981575
-6.981575
-6.981575
-6.981575
-6.981575
-6.981575
-6.981575
-6.981575
-6.981575
-6.981575
-6.981575
-6.981575
-6.981575
-6.981575
-6.981575
-6.981575
-6.981575
-6.981575
-6.981575
-6.981575
-6.981575
-6.981575
-6.981575
-6.981575
-6.981575
-6.981575
-6.981575
-6.981575
-6.981575
-6.981575
-6.981575
-6.981575
-6.981575
-6.981575
-6.981575
-6.981575
-6.981575
-6.981575
-6.981575
-6.981575
-6.981575
-6.981575
-6.981575
-6.981575
-6.981575
-6.981575
-6.981575
-6.981575
-6.981575
-6.981575
-6.981575
-6.981575
-6.981575
-6.981575
-6.981575
-6.981575
-6.981575
-6.981575
-6.981575
-6.981575
-6.981575
-6.981575
-6.981575
-6.981575
-6.981575
-6.981575
-6.981575
-6.981575
-6.981575
-6.981575
-6.981575
-6.981575
-6.981575
-6.981575
-6.981575
-6.981575
-6.981575
-6.981575
-6.981575
-6.981575
-6.981575
-6.981575
-6.981575
-6.981575
-6.981575
-6.981575
-6.981575
-6.981575
-6.981575
-6.981575
-6.981575
-6.981575
-6.981575
-6.981575
-6.981575
-6.981575
-6.981575
-6.981575
-6.981575
-6.981575
-6.981575
-6.981575
-6.981575
-6.981575
-6.981575
-6.981575
-6.981575
-6.981575
-6.981575
-6.981575
-6.981575
-6.981575
-6.981575
-6.981575
-6.981575
-6.981575
-6.981575
-6.981575
-6.981575
-6.981575
-6.981575
-6.981575
-6.981575
-6.981575
-6.981575
-6.981575
-6.981575
-6.981575
-6.981575
-6.981575
-6.981575
-6.981575
-6.981575
-6.981575
-6.981575
-6.981575
-6.981575
-6.981575
-6.981575
-6.981575
-6.981575
-6.981575
-6.981575
-6.981575
-6.981575
-6.981575
-6.981575
-6.981575
-6.981575
-6.981575
-6.981575
-6.981575
-6.981575
-6.981575
-6.981575
-6.981575
-6.981575
-6.981575
-6.981575
-6.981575
-6.981575
-6.981575
-6.981575
-6.981575
-6.981575
-6.981575
-6.981575
-6.981575
-6.981575
-6.981575
-6.981575
-6.981575
-6.981575
-6.981575
-6.981575
-6.981575
-6.981575
-6.981575
-6.981575
-6.981575
-6.981575
-6.981575
-6.981575
-6.981575
-6.981575
-6.981575
-6.981575
-6.981575
-6.981575
-6.981575
-6.981575
-6.981575
-6.981575
-6.981575
-6.981575
-6.981575
-6.981575
-6.981575
-6.981575
-6.981575
-6.981575
-6.981575
-6.981575
-6.981575
-6.981575
-6.981575
-6.981575
-6.981575
-6.981575
-6.981575
-6.981575
-6.981575
-6.981575
-6.981575
-6.981575
-6.981575
-6.981575
-6.981575
-6.981575
-6.981575
-6.981575
-6.981575
-6.981575
-6.981575
-6.981575
-6.981575
-6.981575
-6.981575
-6.981575
-6.981575
-6.981575
-6.981575
-6.981575
-6.981575
-6.981575
-6.981575
-6.981575
-6.981575
-6.981575
-6.981575
-6.981575
-6.981575
-6.981575
-6.981575
-6.981575
-6.981575
-6.981575
-6.981575
-6.981575
-6.981575
-6.981575
-6.981575
-6.981575
-6.981575
-6.981575
-6.981575
-6.981575
-6.981575
-6.981575
-6.981575
-6.981575
-6.981575
-6.981575
-6.981575
-6.981575
-6.981575
-6.981575
-6.981575
-6.981575
-6.981575
-6.981575
-6.981575
-6.981575
-6.981575
-6.981575
-6.981575
-6.981575
-6.981575
-6.981575
-6.981575
-6.981575
-6.981575
-6.981575
-6.981575
-6.981575
-6.981575
-6.981575
-6.981575
-6.981575
-6.981575
-6.981575
-6.981575
-6.981575
-6.981575
-6.981575
-6.981575
-6.981575
-6.981575
-6.981575
-6.981575
-6.981575
-6.981575
-6.981575
-6.981575
-6.981575
-6.981575
-6.981575
-6.981575
-6.981575
-6.981575
-6.981575
-6.981575
-6.981575
-6.981575
-6.981575
-6.981575
-6.981575
-6.981575
-6.981575
-6.981575
-6.981575
-6.981575
-6.981575
-6.981575
-6.981575
-6.981575
-6.981575
-6.981575
-6.981575
-6.981575
-6.981575
-6.981575
-6.981575
-6.981575
-6.981575
-6.981575
-6.981575
-6.981575
-6.981575
-6.981575
-6.981575
-6.981575
-6.981575
-6.981575
-6.981575
-6.981575
-6.981575
-6.981575
-6.981575
-6.981575
-6.981575
-6.981575
-6.981575
-6.981575
-6.981575
-6.981575
-6.981575
-6.981575
-6.981575
-6.981575
-6.981575
-6.981575
-6.981575
-6.981575
-6.981575
-6.981575
-6.981575
-6.981575
-6.981575
-6.981575
-6.981575
-6.981575
-6.981575
-6.981575
-6.981575
-6.981575
-6.981575
-6.981575
-6.981575
-6.981575
-6.981575
-6.981575
-6.981575
-6.981575
-6.981575
-6.981575
-6.981575
-6.981575
-6.981575
-6.981575
-6.981575
-6.981575
-6.981575
-6.981575
-6.981575
-6.981575
-6.981575
-6.981575
-6.981575
-6.981575
-6.981575
-6.981575
-6.981575
-6.981575
-6.981575
-6.981575
-6.981575
-6.981575
-6.981575
-6.981575
-6.981575
-6.981575
-6.981575
-6.981575
-6.981575
-6.981575
-6.981575
-6.981575
-6.981575
-6.981575
-6.981575
-6.981575
-6.981575
-6.981575
-6.981575
-6.981575
-6.981575
-6.981575
-6.981575
-6.981575
-6.981575
-6.981575
-6.981575
-6.981575
-6.981575
-6.981575
-6.981575
-6.981575
-6.981575
-6.981575
-6.981575
-6.981575
-6.981575
-6.981575
-6.981575
-6.981575
-6.981575
-6.981575
-6.981575
-6.981575
-6.981575
-6.981575
-6.981575
-6.981575
-6.981575
-6.981575
-6.981575
-6.981575
-6.981575
-6.981575
-6.981575
-6.981575
-6.981575
-6.981575
-6.981575
-6.981575
-6.981575
-6.981575
-6.981575
-6.981575
-6.981575
-6.981575
-6.981575
-6.981575
-6.981575
-6.981575
-6.981575
-6.981575
-6.981575
-6.981575
-6.981575
-6.981575
-6.981575
-6.981575
-6.981575
-6.981575
-6.981575
-6.981575
-6.981575
-6.981575
-6.981575
-6.981575
-6.981575
-6.981575
-6.981575
-6.981575
-6.981575
-6.981575
-6.981575
-6.981575
-6.981575
-6.981575
-6.981575
-6.981575
-6.981575
-6.981575
-6.981575
-6.981575
-6.981575
-6.981575
-6.981575
-6.981575
-6.981575
-6.981575
-6.981575
-6.981575
-6.981575
-6.981575
-6.981575
-6.981575
-6.981575
-6.981575
-6.981575
-6.981575
-6.981575
-6.981575
-6.981575
-6.981575
-6.981575
-6.981575
-6.981575
-6.981575
-6.981575
-6.981575
-6.981575
-6.981575
-6.981575
-6.981575
-6.981575
-6.981575
-6.981575
-6.981575
-6.981575
-6.981575
-6.981575
-6.981575
-6.981575
-6.981575
-6.981575
-6.981575
-6.981575
-6.981575
-6.981575
-6.981575
-6.981575
-6.981575
-6.981575
-6.981575
-6.981575
-6.981575
-6.981575
-6.981575
-6.981575
-6.981575
-6.981575
-6.981575
-6.981575
-6.981575
-6.981575
-6.981575
-6.981575
-6.981575
-6.981575
-6.981575
-6.981575
-6.981575
-6.981575
-6.981575
-6.981575
-6.981575
-6.981575
-6.981575
-6.981575
-6.981575
-6.981575
-6.981575
-6.981575
-6.981575
-6.981575
-6.981575
-6.981575
-6.981575
-6.981575
-6.981575
-6.981575
-6.981575
-6.981575
-6.981575
-6.981575
-6.981575
-6.981575
-6.981575
-6.981575
-6.981575
-6.981575
-6.981575
-6.981575
-6.981575
-6.981575
-6.981575
-6.981575
-6.981575
-6.981575
-6.981575
-6.981575
-6.981575
-6.981575
-6.981575
-6.981575
-6.981575
-6.981575
-6.981575
-6.981575
-6.981575
-6.981575
-6.981575
-6.981575
-6.981575
-6.981575
-6.981575
-6.981575
-6.981575
-6.981575
-6.981575
-6.981575
-6.981575
-6.981575
-6.981575
-6.981575
-6.981575
-6.981575
-6.981575
-6.981575
-6.981575
-6.981575
-6.981575
-6.981575
-6.981575
-6.981575
-6.981575
-6.981575
-6.981575
-6.981575
-6.981575
-6.981575
-6.981575
-6.981575
-6.981575
-6.981575
-6.981575
-6.981575
-6.981575
-6.981575
-6.981575
-6.981575
-6.981575
-6.981575
-6.981575
-6.981575
-6.981575
-6.981575
-6.981575
-6.981575
-6.981575
-6.981575
-6.981575
-6.981575
-6.981575
-6.981575
-6.981575
-6.981575
-6.981575
-6.981575
-6.981575
-6.981575
-6.981575
-6.981575
-6.981575
-6.981575
-6.981575
-6.981575
-6.981575
-6.981575
-6.981575
-6.981575
-6.981575
-6.981575
-6.981575
-6.981575
-6.981575
-6.981575
-6.981575
-6.981575
-6.981575
-6.981575
-6.981575
-6.981575
-6.981575
-6.981575
-6.981575
-6.981575
-6.981575
-6.981575
-6.981575
-6.981575
-6.981575
-6.981575
-6.981575
-6.981575
-6.981575
-6.981575
-6.981575
-6.981575
-6.981575
-6.981575
-6.981575
-6.981575
-6.981575
-6.981575
-6.981575
-6.981575
-6.981575
-6.981575
-6.981575
-6.981575
-6.981575
-6.981575
-6.981575
-6.981575
-6.981575
-6.981575
-6.981575
-6.981575
-6.981575
-6.981575
-6.981575
-6.981575
-6.981575
-6.981575
-6.981575
-6.981575
-6.981575
-6.981575
-6.981575
-6.981575
-6.981575
-6.981575
-6.981575
-6.981575
-6.981575
-6.981575
-6.981575
-6.981575
-6.981575
-6.981575
-6.981575
-6.981575
-6.981575
-6.981575
-6.981575
-6.981575
-6.981575
-6.981575
-6.981575
-6.981575
-6.981575
-6.981575
-6.981575
-6.981575
-6.981575
-6.981575
-6.981575
-6.981575
-6.981575
-6.981575
-6.981575
-6.981575
-6.981575
-6.981575
-6.981575
-6.981575
-6.981575
-6.981575
-6.981575
-6.981575
-6.981575
-6.981575
-6.981575
-6.981575
-6.981575
-6.981575
-6.981575
-6.981575
-6.981575
-6.981575
-6.981575
-6.981575
-6.981575
-6.981575
-6.981575
-6.981575
-6.981575
-6.981575
-6.981575
-6.981575
-6.981575
-6.981575
-6.981575
-6.981575
-6.981575
-6.981575
-6.981575
-6.981575
-6.981575
-6.981575
-6.981575
-6.981575
-6.981575
-6.981575
-6.981575
-6.981575
-6.981575
-6.981575
-6.981575
-6.981575
-6.981575
-6.981575
-6.981575
-6.981575
-6.981575
-6.981575
-6.981575
-6.981575
-6.981575
-6.981575
-6.981575
-6.981575
-6.981575
-6.981575
-6.981575
-6.981575
-6.981575
-6.981575
-6.981575
-6.981575
-6.981575
-6.981575
-6.981575
-6.981575
-6.981575
-6.981575
-6.981575
-6.981575
-6.981575
-6.981575
-6.981575
-6.981575
-6.981575
-6.981575
-6.981575
-6.981575
-6.981575
-6.981575
-6.981575
-6.981575
-6.981575
-6.981575
-6.981575
-6.981575
-6.981575
-6.981575
-6.981575
-6.981575
-6.981575
-6.981575
-6.981575
-6.981575
-6.981575
-6.981575
-6.981575
-6.981575
-6.981575
-6.981575
-6.981575
-6.981575
-6.981575
-6.981575
-6.981575
-6.981575
-6.981575
-6.981575
-6.981575
-6.981575
-6.981575
-6.981575
-6.981575
-6.981575
-6.981575
-6.981575
-6.981575
-6.981575
-6.981575
-6.981575
-6.981575
-6.981575
-6.981575
-6.981575
-6.981575
-6.981575
-6.981575
-6.981575
-6.981575
-6.981575
-6.981575
-6.981575
-6.981575
-6.981575
-6.981575
-6.981575
-6.981575
-6.981575
-6.981575
-6.981575
-6.981575
-6.981575
-6.981575
-6.981575
-6.981575
-6.981575
-6.981575
-6.981575
-6.981575
-6.981575
-6.981575
-6.981575
-6.981575
-6.981575
-6.981575
-6.981575
-6.981575
-6.981575
-6.981575
-6.981575
-6.981575
-6.981575
-6.981575
-6.981575
-6.981575
-6.981575
-6.981575
-6.981575
-6.981575
-6.981575
-6.981575
-6.981575
-6.981575
-6.981575
-6.981575
-6.981575
-6.981575
-6.981575
-6.981575
-6.981575
-6.981575
-6.981575
-6.981575
-6.981575
-6.981575
-6.981575
-6.981575
-6.981575
-6.981575
-6.981575
-6.981575
-6.981575
-6.981575
-6.981575
-6.981575
-6.981575
-6.981575
-6.981575
-6.981575
-6.981575
-6.981575
-6.981575
-6.981575
-6.981575
-6.981575
-6.981575
-6.981575
-6.981575
-6.981575
-6.981575
-6.981575
-6.981575
-6.981575
-6.981575
-6.981575
-6.981575
-6.981575
-6.981575
-6.981575
-6.981575
-6.981575
-6.981575
-6.981575
-6.981575
-6.981575
-6.981575
-6.981575
-6.981575
-6.981575
-6.981575
-6.981575
-6.981575
-6.981575
-6.981575
-6.981575
-6.981575
-6.981575
-6.981575
-6.981575
-6.981575
-6.981575
-6.981575
-6.981575
-6.981575
-6.981575
-6.981575
-6.981575
-6.981575
-6.981575
-6.981575
-6.981575
-6.981575
-6.981575
-6.981575
-6.981575
-6.981575
-6.981575
-6.981575
-6.981575
-6.981575
-6.981575
-6.981575
-6.981575
-6.981575
-6.981575
-6.981575
-6.981575
-6.981575
-6.981575
-6.981575
-6.981575
-6.981575
-6.981575
-6.981575
-6.981575
-6.981575
-6.981575
-6.981575
-6.981575
-6.981575
-6.981575
-6.981575
-6.981575
-6.981575
-6.981575
-6.981575
-6.981575
-6.981575
-6.981575
-6.981575
-6.981575
-6.981575
-6.981575
-6.981575
-6.981575
-6.981575
-6.981575
-6.981575
-6.981575
-6.981575
-6.981575
-6.981575
-6.981575
-6.981575
-6.981575
-6.981575
-6.981575
-6.981575
-6.981575
-6.981575
-6.981575
-6.981575
-6.981575
-6.981575
-6.981575
-6.981575
-6.981575
-6.981575
-6.981575
-6.981575
-6.981575
-6.981575
-6.981575
-6.981575
-6.981575
-6.981575
-6.981575
-6.981575
-6.981575
-6.981575
-6.981575
-6.981575
-6.981575
-6.981575
-6.981575
-6.981575
-6.981575
-6.981575
-6.981575
-6.981575
-6.981575
-6.981575
-6.981575
-6.981575
-6.981575
-6.981575
-6.981575
-6.981575
-6.981575
-6.981575
-6.981575
-6.981575
-6.981575
-6.981575
-6.981575
-6.981575
-6.981575
-6.981575
-6.981575
-6.981575
-6.981575
-6.981575
-6.981575
-6.981575
-6.981575
-6.981575
-6.981575
-6.981575
-6.981575
-6.981575
-6.981575
-6.981575
-6.981575
-6.981575
-6.981575
-6.981575
-6.981575
-6.981575
-6.981575
-6.981575
-6.981575
-6.981575
-6.981575
-6.981575
-6.981575
-6.981575
-6.981575
-6.981575
-6.981575
-6.981575
-6.981575
-6.981575
-6.981575
-6.981575
-6.981575
-6.981575
-6.981575
-6.981575
-6.981575
-6.981575
-6.981575
-6.981575
-6.981575
-6.981575
-6.981575
-6.981575
-6.981575
-6.981575
-6.981575
-6.981575
-6.981575
-6.981575
-6.981575
-6.981575
-6.981575
-6.981575
-6.981575
-6.981575
-6.981575
-6.981575
-6.981575
-6.981575
-6.981575
-6.981575
-6.981575
-6.981575
-6.981575
-6.981575
-6.981575
-6.981575
-6.981575
-6.981575
-6.981575
-6.981575
-6.981575
-6.981575
-6.981575
-6.981575
-6.981575
-6.981575
-6.981575
-6.981575
-6.981575
-6.981575
-6.981575
-6.981575
-6.981575
-6.981575
-6.981575
-6.981575
-6.981575
-6.981575
-6.981575
-6.981575
-6.981575
-6.981575
-6.981575
-6.981575
-6.981575
-6.981575
-6.981575
-6.981575
-6.981575
-6.981575
-6.981575
-6.981575
-6.981575
-6.981575
-6.981575
-6.981575
-6.981575
-6.981575
-6.981575
-6.981575
-6.981575
-6.981575
-6.981575
-6.981575
-6.981575
-6.981575
-6.981575
-6.981575
-6.981575
-6.981575
-6.981575
-6.981575
-6.981575
-6.981575
-6.981575
-6.981575
-6.981575
-6.981575
-6.981575
-6.981575
-6.981575
-6.981575
-6.981575
-6.981575
-6.981575
-6.981575
-6.981575
-6.981575
-6.981575
-6.981575
-6.981575
-6.981575
-6.981575
-6.981575
-6.981575
-6.981575
-6.981575
-6.981575
-6.981575
-6.981575
-6.981575
-6.981575
-6.981575
-6.981575
-6.981575
-6.981575
-6.981575
-6.981575
-6.981575
-6.981575
-6.981575
-6.981575
-6.981575
-6.981575
-6.981575
-6.981575
-6.981575
-6.981575
-6.981575
-6.981575
-6.981575
-6.981575
-6.981575
-6.981575
-6.981575
-6.981575
-6.981575
-6.981575
-6.981575
-6.981575
-6.981575
-6.981575
-6.981575
-6.981575
-6.981575
-6.981575
-6.981575
-6.981575
-6.981575
-6.981575
-6.981575
-6.981575
-6.981575
-6.981575
-6.981575
-6.981575
-6.981575
-6.981575
-6.981575
-6.981575
-6.981575
-6.981575
-6.981575
-6.981575
-6.981575
-6.981575
-6.981575
-6.981575
-6.981575
-6.981575
-6.981575
-6.981575
-6.981575
-6.981575
-6.981575
-6.981575
-6.981575
-6.981575
-6.981575
-6.981575
-6.981575
-6.981575
-6.981575
-6.981575
-6.981575
-6.981575
-6.981575
-6.981575
-6.981575
-6.981575
-6.981575
-6.981575
-6.981575
-6.981575
-6.981575
-6.981575
-6.981575
-6.981575
-6.981575
-6.981575
-6.981575
-6.981575
-6.981575
-6.981575
-6.981575
-6.981575
-6.981575
-6.981575
-6.981575
-6.981575
-6.981575
-6.981575
-6.981575
-6.981575
-6.981575
-6.981575
-6.981575
-6.981575
-6.981575
-6.981575
-6.981575
-6.981575
-6.981575
-6.981575
-6.981575
-6.981575
-6.981575
-6.981575
-6.981575
-6.981575
-6.981575
-6.981575
-6.981575
-6.981575
-6.981575
-6.981575
-6.981575
-6.981575
-6.981575
-6.981575
-6.981575
-6.981575
-6.981575
-6.981575
-6.981575
-6.981575
-6.981575
-6.981575
-6.981575
-6.981575
-6.981575
-6.981575
-6.981575
-6.981575
-6.981575
-6.981575
-6.981575
-6.981575
-6.981575
-6.981575
-6.981575
-6.981575
-6.981575
-6.981575
-6.981575
-6.981575
-6.981575
-6.981575
-6.981575
-6.981575
-6.981575
-6.981575
-6.981575
-6.981575
-6.981575
-6.981575
-6.981575
-6.981575
-6.981575
-6.981575
-6.981575
-6.981575
-6.981575
-6.981575
-6.981575
-6.981575
-6.981575
-6.981575
-6.981575
-6.981575
-6.981575
-6.981575
-6.981575
-6.981575
-6.981575
-6.981575
-6.981575
-6.981575
-6.981575
-6.981575
-6.981575
-6.981575
-6.981575
-6.981575
-6.981575
-6.981575
-6.981575
-6.981575
-6.981575
-6.981575
-6.981575
-6.981575
-6.981575
-6.981575
-6.981575
-6.981575
-6.981575
-6.981575
-6.981575
-6.981575
-6.981575
-6.981575
-6.981575
-6.981575
-6.981575
-6.981575
-6.981575
-6.981575
-6.981575
-6.981575
-6.981575
-6.981575
-6.981575
-6.981575
-6.981575
-6.981575
-6.981575
-6.981575
-6.981575
-6.981575
-6.981575
-6.981575
-6.981575
-6.981575
-6.981575
-6.981575
-6.981575
-6.981575
-6.981575
-6.981575
-6.981575
-6.981575
-6.981575
-6.981575
-6.981575
-6.981575
-6.981575
-6.981575
-6.981575
-6.981575
-6.981575
-6.981575
-6.981575
-6.981575
-6.981575
-6.981575
-6.981575
-6.981575
-6.981575
-6.981575
-6.981575
-6.981575
-6.981575
-6.981575
-6.981575
-6.981575
-6.981575
-6.981575
-6.981575
-6.981575
-6.981575
-6.981575
-6.981575
-6.981575
-6.981575
-6.981575
-6.981575
-6.981575
-6.981575
-6.981575
-6.981575
-6.981575
-6.981575
-6.981575
-6.981575
-6.981575
-6.981575
-6.981575
-6.981575
-6.981575
-6.981575
-6.981575
-6.981575
-6.981575
-6.981575
-6.981575
-6.981575
-6.981575
-6.981575
-6.981575
-6.981575
-6.981575
-6.981575
-6.981575
-6.981575
-6.981575
-6.981575
-6.981575
-6.981575
-6.981575
-6.981575
-6.981575
-6.981575
-6.981575
-6.981575
-6.981575
-6.981575
-6.981575
-6.981575
-6.981575
-6.981575
-6.981575
-6.981575
-6.981575
-6.981575
-6.981575
-6.981575
-6.981575
-6.981575
-6.981575
-6.981575
-6.981575
-6.981575
-6.981575
-6.981575
-6.981575
-6.981575
-6.981575
-6.981575
-6.981575
-6.981575
-6.981575
-6.981575
-6.981575
-6.981575
-6.981575
-6.981575
-6.981575
-6.981575
-6.981575
-6.981575
-6.981575
-6.981575
-6.981575
-6.981575
-6.981575
-6.981575
-6.981575
-6.981575
-6.981575
-6.981575
-6.981575
-6.981575
-6.981575
-6.981575
-6.981575
-6.981575
-6.981575
-6.981575
-6.981575
-6.981575
-6.981575
-6.981575
-6.981575
-6.981575
-6.981575
-6.981575
-6.981575
-6.981575
-6.981575
-6.981575
-6.981575
-6.981575
-6.981575
-6.981575
-6.981575
-6.981575
-6.981575
-6.981575
-6.981575
-6.981575
-6.981575
-6.981575
-6.981575
-6.981575
-6.981575
-6.981575
-6.981575
-6.981575
-6.981575
-6.981575
-6.981575
-6.981575
-6.981575
-6.981575
-6.981575
-6.981575
-6.981575
-6.981575
-6.981575
-6.981575
-6.981575
-6.981575
-6.981575
-6.981575
-6.981575
-6.981575
-6.981575
-6.981575
-6.981575
-6.981575
-6.981575
-6.981575
-6.981575
-6.981575
-6.981575
-6.981575
-6.981575
-6.981575
-6.981575
-6.981575
-6.981575
-6.981575
-6.981575
-6.981575
-6.981575
-6.981575
-6.981575
-6.981575
-6.981575
-6.981575
-6.981575
-6.981575
-6.981575
-6.981575
-6.981575
-6.981575
-6.981575
-6.981575
-6.981575
-6.981575
-6.981575
-6.981575
-6.981575
-6.981575
-6.981575
-6.981575
-6.981575
-6.981575
-6.981575
-6.981575
-6.981575
-6.981575
-6.981575
-6.981575
-6.981575
-6.981575
-6.981575
-6.981575
-6.981575
-6.981575
-6.981575
-6.981575
-6.981575
-6.981575
-6.981575
-6.981575
-6.981575
-6.981575
-6.981575
-6.981575
-6.981575
-6.981575
-6.981575
-6.981575
-6.981575
-6.981575
-6.981575
-6.981575
-6.981575
-6.981575
-6.981575
-6.981575
-6.981575
-6.981575
-6.981575
-6.981575
-6.981575
-6.981575
-6.981575
-6.981575
-6.981575
-6.981575
-6.981575
-6.981575
-6.981575
-6.981575
-6.981575
-6.981575
-6.981575
-6.981575
-6.981575
-6.981575
-6.981575
-6.981575
-6.981575
-6.981575
-6.981575
-6.981575
-6.9815745
-6.9815745
-6.9815807
-6.9815917
-6.9816184
-6.9816666
-6.9817481
-6.9818749
-6.9820638
-6.9823294
-6.9826889
-6.9831672
-6.9837832
-6.9845619
-6.9855323
-6.9867201
-6.9881544
-6.9898672
-6.9918909
-6.9942555
-6.9969959
-7.0001469
-7.0037384
-7.0078087
-7.0123882
-7.0175104
-7.0232086
-7.0295134
-7.0364513
-7.0440512
-7.0523386
-7.061337
-7.071063
-7.0815349
-7.0927658
-7.104764
-7.1175361
-7.1310811
-7.1453953
-7.1604691
-7.1762877
-7.1928339
-7.2100749
-7.2279816
-7.2465148
-7.2656255
-7.2852645
-7.3053699
-7.3258734
-7.3467011
-7.3677697
-7.388989
-7.4102612
-7.4314833
-7.4525399
-7.4733133
-7.4936743
-7.5134916
-7.5326214
-7.5509238
-7.5682416
-7.5844197
-7.5992975
-7.6127114
-7.6244917
-7.6344652
-7.6424704
-7.6483321
-7.6518803
-7.6529484
-7.65137
-7.6469855
-7.6396441
-7.6291924
-7.6154943
-7.5984221
-7.5778508
-7.5536704
-7.5257936
-7.4941335
-7.4586239
-7.4192123
-7.3758621
-7.3285584
-7.2773004
-7.2221003
-7.1629953
-7.1000385
-7.033298
-6.962863
-6.8888388
-6.8113441
-6.7305188
-6.6465144
-6.5594935
-6.4696388
-6.3771372
-6.2821918
-6.1850076
-6.9574556
-2.3320088
0.88577145
0
0
0
0
0
0
0
0
0
0
0
0
0
0
0
0
0
0
0
0
0
0
0
0
0
0
0
0
0
0
0
0
0
0
0
0
0
0
0
0
0
0
0
0
0
0
0
0
0
0
0
0
0
0
0
0
0
0
0
0
0
0
0
0
0
0
0
0
0
0
0
0
0
0
0
0
0
0
0
0
0
0
0
0
0
0
0
0
0
0
0
0
0
0
0
0
0
0
0
0
0
0
0
0
0
0
0
0
0
0
0
0
0
0
0
0
0
0
0
0
0
0
0
0
0
0
0
0
0
0
0
0
0
0
0
0
0
0
0
0
0
0
0
0
0
0
0
0
0
0
0
0
0
0
0
0
0
0
0
0
0
0
0
0
0
0
0
0
0
0
0
0
0
0
0
0
0
0
0
0
0
0
0
0
0
0
0
0
0
0
0
0
0
0
0
0
0
0
0
0
0
0
0
0
0
0
0
0
0
0
0
0
0
0
0
0
0
0
0
0
0
0
0
0
0
0
0
0
0
0
0
0
0
0
0
0
0
0
0
0
0
0
0
0
0
0
0
0
0
0
0
0
0
0
0
0
0
0
0
0
0
0
0
0
0
0
0
0
0
0
0
0
0
0
0
0
0
0
0
0
0
0
0
0
0
0
0
0
0
0
0
0
0
0
0
0
0
0
0
0
0
0
0
0
0
0
0
0
0
0
0
0
0
0
0
0
0
0
0
0
0
0
0
0
0
0
0
0
0
0
0
0
0
0
0
0
0
0
0
0
0
0
0
0
0
0
0
0
0
0
0
0
0
0
0
0
0
0
0
0
0
0
0
0
0
0
0
0
0
0
0
0
0
0
0
0
0
0
0
0
0
0
0
0
0
0
0
0
0
0
0
0
0
0
0
0
0
0
0
0
0
0
0
0
0
0
0
0
0
0
0
0
0
0
0
0
0
0
0
0
0
0
0
0
0
0
0
0
0
0
0
0
0
0
0
0
0
0
0
0
0
0
0
0
0
0
0
0
0
0
0
0
0
0
0
0
0
0
0
0
0
0
0
0
0
0
0
0
0
0
0
0
0
0
0
0
0
0
0
0
0
0
0
0
0
0
0
0
0
0
0
0
0
0
0
0
0
0
0
0
0
0
0
0
0
0
0
0
0
0
0
0
0
0
0
0
0
0
0
0
0
0
0
0
0
0
0
0
0
0
0
0
0
0
0
0
0
0
0
0
0
0
0
0
0
0
0
0
0
0
0
0
0
0
0
0
0
0
0
0
0
0
0
0
0
0
0
0
0
0
0
0
0
0
0
0
0
0
0
0
0
0
0
0
0
0
0
0
0
0
0
0
0
0
0
0
0
0
0
0
0
0
0
0
0
0
0
0
0
0
0
0
0
0
0
0
0
0
0
0
0
0
0
0
0
0
0
0
0
0
0
0
0
0
0
0
0
0
0
0
0
0
0
0
0
0
0
0
0
0
0
0
0
0
0
0
0
0
0
0
0
0
0
0
0
0
0
0
0
0
0
0
0
0
0
0
0
0
0
0
0
0
0
0
0
0
0
0
0
0
0
0
0
0
0
0
0
0
0
0
0
0
0
0
0
0
0
0
0
0
0
0
0
0
0
0
0
0
0
0
0
0
0
0
0
0
0
0
0
0
0
0
0
0
0
0
0
0
0
0
0
0
0
0
0
0
0
0
0
0
0
0
0
0
0
0
0
0
0
0
0
0
0
0
0
0
0
0
0
0
0
0
0
0
0
0
0
0
0
0
0
0
0
0
0
0
0
0
0
0
0
0
0
0
0
0
0
0
0
0
0
0
0
0
0
0
0
0
0
0
0
0
0
0
0
0
0
0
0
0
0
0
0
0
0
0
0
0
0
0
0
0
0
0
0
0
0
0
0
0
0
0
0
0
0
0
0
0
0
0
0
0
0
0
0
0
0
0
0
0
0
0
0
0
0
0
0
0
0
0
0
0
0
0
0
0
0
0
0
0
0
0
0
0
0
0
0
0
0
0
0
0
0
0
0
0
0
0
0
0
0
0
0
0
0
0
0
0
0
0
0
0
0
0
0
0
0
0
0
0
0
0
0
0
0
0
0
0
0
0
0
0
0
0
0
0
0
0
0
0
0
0
0
0
0
0
0
0
0
0
0
0
0
0
0
0
0
0
0
0
0
0
0
0
0
0
0
0
0
0
0
0
0
0
0
0
0
0
0
0
0
0
0
0
0
0
0
0
0
0
0
0
0
0
0
0
0
0
0
0
0
0
0
0
0
0
0
0
0
0
0
0
0
0
0
0
0
0
0
0
0
0
0
0
0
0
0
0
0
0
0
0
0
0
0
0
0
0
0
0
0
0
0
0
0
0
0
0
0
0
0
0
0
0
0
0
0
0
0
0
0
0
0
0
0
0
0
0
0
0
0
0
0
0
0
0
0
0
0
0
0
0
0
0
0
0
0
0
0
0
0
0
0
0
0
0
0
0
0
0
0
0
0
0
0
0
0
0
0
0
0
0
0
0
0
0
0
0
0
0
0
0
0
0
0
0
0
0
0
0
0
0
0
0
0
0
0
0
0
0
0
0
0
0
0
0
0
0
0
0
0
0
0
0
0
0
0
0
0
0
0
0
0
0
0
0
0
0
0
0
0
0
0
0
0
0
0
0
0
0
0
0
0
0
0
0
0
0
0
0
0
0
0
0
0
0
0
0
0
0
0
0
0
0
0
0
0
0
0
0
0
0
0
0
0
0
0
0
0
0
0
0
0
0
0
0
0
0
0
0
0
0
0
0
0
0
0
0
0
0
0
0
0
0
0
0
0
0
0
0
0
0
0
0
0
0
0
0
0
0
0
0
0
0
0
0
0
0
0
0
0
0
0
0
0
0
0
0
0
0
0
0
0
0
0
0
0
0
0
0
0
0
0
0
0
0
0
0
0
0
0
0
0
0
0
0
0
0
0
0
0
0
0
0
0
0
0
0
0
0
0
0
0
0
0
0
0
0
0
0
0
0
0
0
0
0
0
0
0
0
0
0
0
0
0
0
0
0
0
0
0
0
0
0
0
0
0
0
0
0
0
0
0
0
0
0
0
0
0
0
0
0
0
0
0
0
0
0
0
0
0
0
0
0
0
0
0
0
0
0
0
0
0
0
0
0
0
0
0
0
0
0
0
0
0
0
0
0
0
0
0
0
0
0
0
0
0
0
0
0
0
0
0
0
0
0
0
0
0
0
0
0
0
0
0
0
0
0
0
0
0
0
0
0
0
0
0
0
0
0
0
0
0
0
0
0
0
0
0
0
0
0
0
0
0
0
0
0
0
0
0
0
0
0
0
0
0
0
0
0
0
0
0
0
0
0
0
0
0
0
0
0
0
0
0
0
0
0
0
0
0
0
0
0
0
0
0
0
0
0
0
0
0
0
0
0
0
0
0
0
0
0
0
0
0
0
0
0
0
0
0
0
0
0
0
0
0
0
0
0
0
0
0
0
0
0
0
0
0
0
0
0
0
0
0
0
0
0
0
0
0
0
0
0
0
0
0
0
0
0
0
0
0
0
0
0
0
0
0
0
0
0
0
0
0
0
0
0
0
0
0
0
0
0
0
0
0
0
0
0
0
0
0
0
0
0
0
0
0
0
0
0
0
0
0
0
0
0
0
0
0
0
0
0
0
0
0
0
0
0
0
0
0
0
0
0
0
0
0
0
0
0
0
0
0
0
0
0
0
0
0
0
0
0
0
0
0
0
0
0
0
0
0
0
0
0
0
0
0
0
0
0
0
0
0
0
0
0
0
0
0
0
0
0
0
0
0
0
0
0
0
0
0
0
0
0
0
0
0
0
0
0
0
0
0
0
0
0
0
0
0
0
0
0
0
0
0
0
0
0
0
0
0
0
0
0
0
0
0
0
0
0
0
0
0
0
0
0
0
0
0
0
0
0
0
0
0
0
0
0
0
0
0
0
0
0
0
0
0
0
0
0
0
0
0
0
0
0
0
0
0
0
0
0
0
0
0
0
0
0
0
0
0
0
0
0
0
0
0
0
0
0
0
0
0
0
0
0
0
0
0
0
0
0
0
0
0
0
0
0
0
0
0
0
0
0
0
0
0
0
0
0
0
0
0
0
0
0
0
0
0
0
0
0
0
0
0
0
0
0
0
0
0
0
0
0
0
0
0
0
0
0
0
0
0
0
0
0
0
0
0
0
0
0
0
0
0
0
0
0
0
0
0
0
0
0
0
0
0
0
0
0
0
0
0
0
0
0
0
0
0
0
0
0
0
0
0
0
0
0
0
0
0
0
0
0
0
0
0
0
0
0
0
0
0
0
0
0
0
0
0
0
0
0
0
0
0
0
0
0
0
0
0
0
0
0
0
0
0
0
0
0
0
0
0
0
0
0
0
0
0
0
0
0
0
0
0
0
0
0
0
0
0
0
0
0
0
0
0
0
0
0
0
0
0
0
0
0
0
0
0
0
0
0
0
0
0
0
0
0
0
0
0
0
0
0
0
0
0
0
0
0
0
0
0
0
0
0
0
0
0
0
0
0
0
0
0
0
0
0
0
0
0
0
0
0
0
0
0
0
0
0
0
0
0
0
0
0
0
0
0
0
0
0
0
0
0
0
0
0
0
0
0
0
0
0
0
0
0
0
0
0
0
0
0
0
0
0
0
0
0
0
0
0
0
0
0
0
0
0
0
0
0
0
0
0
0
0
0
0
0
0
0
0
0
0
0
0
0
0
0
0
0
0
0
0
0
0
0
0
0
0
0
0
0
0
0
0
0
0
0
0
0
0
0
0
0
0
0
0
0
0
0
0
0
0
0
0
0
0
0
0
0
0
0
0
0
0
0
0
0
0
0
0
0
0
0
0
0
0
0
0
0
0
0
0
0
0
0
0
0
0
0
0
0
0
0
0
0
0
0
0
0
0
0
0
0
0
0
0
0
0
0
0
0
0
0
0
0
0
0
0
0
0
0
0
0
0
0
0
0
0
0
0
0
0
0
0
0
0
0
0
0
0
0
0
0
0
0
0
0
0
0
0
0
0
0
0
0
0
0
0
0
0
0
0
0
0
0
0
0
0
0
0
0
0
0
0
0
0
0
0
0
0
0
0
0
0
0
0
0
0
0
0
0
0
0
0
0
0
0
0
0
0
0
0
0
0
0
0
0
0
0
0
0
0
0
0
0
0
0
0
0
0
0
0
0
0
0
0
0
0
0
0
0
0
0
0
0
0
0
0
0
0
0
0
0
0
0
0
0
0
0
0
0
0
0
0
0
0
0
0
0
0
0
0
0
0
0
0
0
0
0
0
0
0
0
0
0
0
0
0
0
0
0
0
0
0
0
0
0
0
0
0
0
0
0
0
0
0
0
0
0
0
0
0
0
0
0
0
0
0
0
0
0
0
0
0
0
0
0
0
0
0
0
0
0
0
0
0
0
0
0
0
0
0
0
0
0
0
0
0
0
0
0
0
0
0
0
0
0
0
0
0
0
0
0
0
0
0
0
0
0
0
0
0
0
0
0
0
0
0
0
0
0
0
0
0
0
0
0
0
0
0
0
0
0
0
0
0
0
0
0
0
0
0
0
0
0
0
0
0
0
0
0
0
0
0
0
0
0
0
0
0
0
0
0
0
0
0
0
0
0
0
0
0
0
0
0
0
0
0
0
0
0
0
0
0
0
0
0
0
0
0
0
0
0
0
0
0
0
0
0
0
0
0
0
0
0
0
0
0
0
0
0
0
0
0
0
0
0
0
0
0
0
0
0
0
0
0
0
0
0
0
0
0
0
0
0
0
0
0
0
0
0
0
0
0
0
0
0
0
0
0
0
0
0
0
0
0
0
0
0
0
0
0
0
0
0
0
0
0
0
0
0
0
0
0
0
0
0
0
0
0
0
0
0
0
0
0
0
0
0
0
0
0
0
0
0
0
0
0
0
0
0
0
0
0
0
0
0
0
0
0
0
0
0
0
0
0
0
0
0
0
0
0
0
0
0
0
0
0
0
0
0
0
0
0
0
0
0
0
0
0
0
0
0
0
0
0
0
0
0
0
0
0
0
0
0
0
0
0
0
0
0
0
0
0
0
0
0
0
0
0
0
0
0
0
0
0
0
0
0
0
0
0
0
0
0
0
0
0
0
0
0
0
0
0
0
0
0
0
0
0
0
0
0
0
0
0
0
0
0
0
0
0
0
0
0
0
0
0
0
0
0
0
0
0
0
0
0
0
0
0
0
0
0
0
0
0
0
0
0
0
0
0
0
0
0
0
0
0
0
0
0
0
0
0
0
0
0
0
0
0
0
0
0
0
0
0
0
0
0
0
0
0
0
0
0
0
0
0
0
0
0
0
0
0
0
0
0
0
0
0
0
0
0
0
0
0
0
0
0
0
0
0
0
0
0
0
0
0
0
0
0
0
0
0
0
0
0
0
0
0
0
0
0
0
0
0
0
0
0
0
0
0
0
0
0
0
0
0
0
0
0
0
0
0
0
0
0
0
0
0
0
0
0
0
0
0
0
0
0
0
0
0
0
0
0
0
0
0
0
0
0
0
0
0
0
0
0
0
0
0
0
0
0
0
0
0
0
0
0
0
0
0
0
0
0
0
0
0
0
0
0
0
0
0
0
0
0
0
0
0
0
0
0
0
0
0
0
0
0
0
0
0
0
0
0
0
0
0
0
0
0
0
0
0
0
0
0
0
0
0
0
0
0
0
0
0
0
0
0
0
0
0
0
0
0
0
0
0
0
0
0
0
0
0
0
0
0
0
0
0
0
0
0
0
0
0
0
0
0
0
0
0
0
0
0
0
0
0
0
0
0
0
0
0
0
0
0
0
0
0
0
0
0
0
0
0
0
0
0
0
0
0
0
0
0
0
0
0
0
0
0
0
0
0
0
0
0
0
0
0
0
0
0
0
0
0
0
0
0
0
0
0
0
0
0
0
0
0
0
0
0
0
0
0
0
0
0
0
0
0
0
0
0
0
0
0
0
0
0
0
0
0
0
0
0
0
0
0
0
0
0
0
0
0
0
0
0
0
0
0
0
0
0
0
0
0
0
0
0
0
0
0
0
0
0
0
0
0
0
0
0
0
0
0
0
0
0
0
0
0
0
0
0
0
0
0
0
0
0
0
0
0
0
0
0
0
0
0
0
0
0
0
0
0
0
0
0
0
0
0
0
0
0
0
0
0
0
0
0
0
0
0
0
0
0
0
0
0
0
0
0
0
0
0
0
0
0
0
0
0
0
0
0
0
0
0
0
0
0
0
0
0
0
0
0
0
0
0
0
0
0
0
0
0
0
0
0
0
0
0
0
0
0
0
0
0
0
0
0
0
0
0
0
0
0
0
0
0
0
0
0
0
0
0
0
0
0
0
0
0
0
0
0
0
0
0
0
0
0
0
0
0
0
0
0
0
0
0
0
0
0
0
0
0
0
0
0
0
0
0
0
0
0
0
0
0
0
0
0
0
0
0
0
0
0
0
0
0
0
0
0
0
0
0
0
0
0
0
0
0
0
0
0
0
0
0
0
0
0
0
0
0
0
0
0
0
0
0
0
0
0
0
0
0
0
0
0
0
0
0
0
0
0
0
0
0
0
0
0
0
0
0
0
0
0
0
0
0
0
0
0
0
0
0
0
0
0
0
0
0
0
0
0
0
0
0
0
0
0
0
0
0
0
0
0
0
0
0
0
0
0
0
0
0
0
0
0
0
0
0
0
0
0
0
0
0
0
0
0
0
0
0
0
0
0
0
0
0
0
0
0
0
0
0
0
0
0
0
0
0
0
0
0
0
0
0
0
0
0
0
0
0
0
0
0
0
0
0
0
0
0
0
0
0
0
0
0
0
0
0
0
0
0
0
0
0
0
0
0
0
0
0
0
0
0
0
0
0
0
0
0
0
0
0
0
0
0
0
0
0
0
0
0
0
0
0
0
0
0
0
0
0
0
0
0
0
0
0
0
0
0
0
0
0
0
0
0
0
0
0
0
0
0
0
0
0
0
0
0
0
0
0
0
0
0
0
0
0
0
0
0
0
0
0
0
0
0
0
0
0
0
0
0
0
0
0
0
0
0
0
0
0
0
0
0
0
0
0
0
0
0
0
0
0
0
0
0
0
0
0
0
0
0
0
0
0
0
0
0
0
0
0
0
0
0
0
0
0
0
0
0
0
0
0
0
0
0
0
0
0
0
0
0
0
0
0
0
0
0
0
0
0
0
0
0
0
0
0
0
0
0
0
0
0
0
0
0
0
0
0
0
0
0
0
0
0
0
0
0
0
0
0
0
0
0
0
0
0
0
0
0
0
0
0
0
0
0
0
0
0
0
0
0
0
0
0
0
0
0
0
0
0
0
0
0
0
0
0
0
0
0
0
0
0
0
0
0
0
0
0
0
0
0
0
0
0
0
0
0
0
0
0
0
0
0
0
0
0
0
0
0
0
0
0
0
0
0
0
0
0
0
0
0
0
0
0
0
0
0
0
0
0
0
0
0
0
0
0
0
0
0
0
0
0
0
0
0
0
0
0
0
0
0
0
0
0
0
0
0
0
0
0
0
0
0
0
0
0
0
0
0
0
0
0
0
0
0
0
0
0
0
0
0
0
0
0
0
0
0
0
0
0
0
0
0
0
0
0
0
0
0
0
0
0
0
0
0
0
0
0
0
0
0
0
0
0
0
0
0
0
0
0
0
0
0
0
0
0
0
0
0
0
0
0
0
0
0
0
0
0
0
0
0
0
0
0
0
0
0
0
0
0
0
0
0
0
0
0
0
0
0
0
0
0
0
0
0
0
0
0
0
0
0
0
0
0
0
0
0
0
0
0
0
0
0
0
0
0
0
0
0
0
0
0
0
0
0
0
0
0
0
0
0
0
0
0
0
0
0
0
0
0
0
0
0
0
0
0
0
0
0
0
0
0
0
0
0
0
0
0
0
0
0
0
0
0
0
0
0
0
0
0
0
0
0
0
0
0
0
0
0
0
0
0
0
0
0
0
0
0
0
0
0
0
0
0
0
0
0
0
0
0
0
0
0
0
0
0
0
0
0
0
0
0
0
0
0
0
0
0
0
0
0
0
0
0
0
0
0
0
0
0
0
0
0
0
0
0
0
0
0
0
0
0
0
0
0
0
0
0
0
0
0
0
0
0
0
0
0
0
0
0
0
0
0
0
0
0
0
0
0
0
0
0
0
0
0
0
0
0
0
0
0
0
0
0
0
0
0
0
0
0
0
0
0
0
0
0
0
0
0
0
0
0
0
0
0
0
0
0
0
0
0
0
0
0
0
0
0
0
0
0
0
0
0
0
0
0
0
0
0
0
0
0
0
0
0
0
0
0
0
0
0
0
0
0
0
0
0
0
0
0
0
0
0
0
0
0
0
0
0
0
0
0
0
0
0
0
0
0
0
0
0
0
0
0
0
0
0
0
0
0
0
0
0
0
0
0
0
0
0
0
0
0
0
0
0
0
0
0
0
0
0
0
0
0
0
0
0
0
0
0
0
0
0
0
0
0
0
0
0
0
0
0
0
0
0
0
0
0
0
0
0
0
0
0
0
0
0
0
0
0
0
0
0
0
0
0
0
0
0
0
0
0
0
0
0
0
0
0
0
0
0
0
0
0
0
0
0
0
0
0
0
0
0
0
0
0
0
0
0
0
0
0
0
0
0
0
0
0
0
0
0
0
0
0
0
0
0
0
0
0
0
0
0
0
0
0
0
0
0
0
0
0
0
0
0
0
0
0
0
0
0
0
0
0
0
0
0
0
0
0
0
0
0
0
0
0
0
0
0
0
0
0
0
0
0
0
0
0
0
0
0
0
0
0
0
0
0
0
0
0
0
0
0
0
0
0
0
0
0
0
0
0
0
0
0
0
0
0
0
0
0
0
0
0
0
0
0
0
0
0
0
0
0
0
0
0
0
0
0
0
0
0
0
0
0
0
0
0
0
0
0
0
0
0
0
0
0
0
0
0
0
0
0
0
0
0
0
0
0
0
0
0
0
0
0
0
0
0
0
0
0
0
0
0
0
0
0
0
0
0
0
0
0
0
0
0
0
0
0
0
0
0
0
0
0
0
0
0
0
0
0
0
0
0
0
0
0
0
0
0
0
0
0
0
0
0
0
0
0
0
0
0
0
0
0
0
0
0
0
0
0
0
0
0
0
0
0
0
0
0
0
0
0
0
0
0
0
0
0
0
0
0
0
0
0
0
0
0
0
0
0
0
0
0
0
0
0
0
0
0
0
0
0
0
0
0
0
0
0
0
0
0
0
0
0
0
0
0
0
0
0
0
0
0
0
0
0
0
0
0
0
0
0
0
0
0
0
0
0
0
0
0
0
0
0
0
0
0
0
0
0
0
0
0
0
0
0
0
0
0
0
0
0
0
0
0
0
0
0
0
0
0
0
0
0
0
0
0
0
0
0
0
0
0
0
0
0
0
0
0
0
0
0
0
0
0
0
0
0
0
0
0
0
0
0
0
0
0
0
0
0
0
0
0
0
0
0
0
0
0
0
0
0
0
0
0
0
0
0
0
0
0
0
0
0
0
0
0
0
0
0
0
0
0
0
0
0
0
0
0
0
0
0
0
0
0
0
0
0
0
0
0
0
0
0
0
0
0
0
0
0
0
0
0
0
0
0
0
0
0
0
0
0
0
0
0
0
0
0
0
0
0
0
0
0
0
0
0
0
0
0
0
0
0
0
0
0
0
0
0
0
0
0
0
0
0
0
0
0
0
0
0
0
0
0
0
0
0
0
0
0
0
0
0
0
0
0
0
0
0
0
0
0
0
0
0
0
0
0
0
0
0
0
0
0
0
0
0
0
0
0
0
0
0
0
0
0
0
0
0
0
0
0
0
0
0
0
0
0
0
0
0
0
0
0
0
0
0
0
0
0
0
0
0
0
0
0
0
0
0
0
0
0
0
0
0
0
0
0
0
0
0
0
0
0
0
0
0
0
0
0
0
0
0
0
0
0
0
0
0
0
0
0
0
0
0
0
0
0
0
0
0
0
0
0
0
0
0
0
0
0
0
0
0
0
0
0
0
0
0
0
0
0
0
0
0
0
0
0
0
0
0
0
0
0
0
0
0
0
0
0
0
0
0
0
0
0
0
0
0
0
0
0
0
0
0
0
0
0
0
0
0
0
0
0
0
0
0
0
0
0
0
0
0
0
0
0
0
0
0
0
0
0
0
0
0
0
0
0
0
0
0
0
0
0
0
0
0
0
0
0
0
0
0
0
0
0
0
0
0
0
0
0
0
0
0
0
0
0
0
0
0
0
0
0
0
0
0
0
0
0
0
0
0
0
0
0
0
0
0
0
0
0
0
0
0
0
0
0
0
0
0
0
0
0
0
0
0
0
0
0
0
0
0
0
0
0
0
0
0
0
0
0
0
0
0
0
0
0
0
0
0
0
0
0
0
0
0
0
0
0
0
0
0
0
0
0
0
0
0
0
0
0
0
0
0
0
0
0
0
0
0
0
0
0
0
0
0
0
0
0
0
0
0
0
0
0
0
0
0
0
0
0
0
0
0
0
0
0
0
0
0
0
0
0
0
0
0
0
0
0
0
0
0
0
0
0
0
0
0
0
0
0
0
0
0
0
0
0
0
0
0
0
0
0
0
0
0
0
0
0
0
0
0
0
0
0
0
0
0
0
0
0
0
0
0
0
0
0
0
0
0
0
0
0
0
0
0
0
0
0
0
0
0
0
0
0
0
0
0
0
0
0
0
0
0
0
0
0
0
0
0
0
0
0
0
0
0
0
0
0
0
0
0
0
0
0
0
0
0
0
0
0
0
0
0
0
0
0
0
0
0
0
0
0
0
0
0
0
0
0
0
0
0
0
0
0
0
0
0
0
0
0
0
0
0
0
0
0
0
0
0
0
0
0
0
0
0
0
0
0
0
0
0
0
0
0
0
0
0
0
0
0
0
0
0
0
0
0
0
0
0
0
0
0
0
0
0
0
0
0
0
0
0
0
0
0
0
0
0
0
0
0
0
0
0
0
0
0
0
0
0
0
0
0
0
0
0
0
0
0
0
0
0
0
0
0
0
0
0
0
0
0
0
0
0
0
0
0
0
0
0
0
0
0
0
0
0
0
0
0
0
0
0
0
0
0
0
0
0
0
0
0
0
0
0
0
0
0
0
0
0
0
0
0
0
0
0
0
0
0
0
0
0
0
0
0
0
0
0
0
0
0
0
0
0
0
0
0
0
0
0
0
0
0
0
0
0
0
0
0
0
0
0
0
0
0
0
0
0
0
0
0
0
0
0
0
0
0
0
0
0
0
0
0
0
0
0
0
0
0
0
0
0
0
0
0
0
0
0
0
0
0
0
0
0
0
0
0
0
0
0
0
0
0
0
0
0
0
0
0
0
0
0
0
0
0
0
0
0
0
0
0
0
0
0
0
0
0
0
0
0
0
0
0
0
0
0
0
0
0
0
0
0
0
0
0
0
0
0
0
0
0
0
0
0
0
0
0
0
0
0
0
0
0
0
0
0
0
0
0
0
0
0
0
0
0
0
0
0
0
0
0
0
0
0
0
0
0
0
0
0
0
0
0
0
0
0
0
0
0
0
0
0
0
0
0
0
0
0
0
0
0
0
0
0
0
0
0
0
0
0
0
0
0
0
0
0
0
0
0
0
0
0
0
0
0
0
0
0
0
0
0
0
0
0
0
0
0
0
0
0
0
0
0
0
0
0
0
0
0
0
0
0
0
0
0
0
0
0
0
0
0
0
0
0
0
0
0
0
0
0
0
0
0
0
0
0
0
0
0
0
0
0
0
0
0
0
0
0
0
0
0
0
0
0
0
0
0
0
0
0
0
0
0
0
0
0
0
0
0
0
0
0
0
0
0
0
0
0
0
0
0
0
0
0
0
0
0
0
0
0
0
0
0
0
0
0
0
0
0
0
0
0
0
0
0
0
0
0
0
0
0
0
0
0
0
0
0
0
0
0
0
0
0
0
0
0
0
0
0
0
0
0
0
0
0
0
0
0
0
0
0
0
0
0
0
0
0
0
0
0
0
0
0
0
0
0
0
0
0
0
0
0
0
0
0
0
0
0
0
0
0
0
0
0
0
0
0
0
0
0
0
0
0
0
0
0
0
0
0
0
0
0
0
0
0
0
0
0
0
0
0
0
0
0
0
0
0
0
0
0
0
0
0
0
0
0
0
0
0
0
0
0
0
0
0
0
0
0
0
0
0
0
0
0
0
0
0
0
0
0
0
0
0
0
0
0
0
0
0
0
0
0
0
0
0
0
0
0
0
0
0
0
0
0
0
0
0
0
0
0
0
0
0
0
0
0
0
0
0
0
0
0
0
0
0
0
0
0
0
0
0
0
0
0
0
0
0
0
0
0
0
0
0
0
0
0
0
0
0
0
0
0
0
0
0
0
0
0
0
0
0
0
0
0
0
0
0
0
0
0
0
0
0
0
0
0
0
0
0
0
0
0
0
0
0
0
0
0
0
0
0
0
0
0
0
0
0
0
0
0
0
0
0
0
0
0
0
0
0
0
0
0
0
0
0
0
0
0
0
0
0
0
0
0
0
0
0
0
0
0
0
0
0
0
0
0
0
0
0
0
0
0
0
0
0
0
0
0
0
0
0
0
0
0
0
0
0
0
0
0
0
0
0
0
0
0
0
0
0
0
0
0
0
0
0
0
0
0
0
0
0
0
0
0
0
0
0
0
0
0
0
0
0
0
0
0
0
0
0
0
0
0
0
0
0
0
0
0
0
0
0
0
0
0
0
0
0
0
0
0
0
0
0
0
0
0
0
0
0
0
0
0
0
0
0
0
0
0
0
0
0
0
0
0
0
0
0
0
0
0
0
0
0
0
0
0
0
0
0
0
0
0
0
0
0
0
0
0
0
0
0
0
0
0
0
0
0
0
0
0
0
0
0
0
0
0
0
0
0
0
0
0
0
0
0
0
0
0
0
0
0
0
0
0
0
0
0
0
0
0
0
0
0
0
0
0
0
0
0
0
0
0
0
0
0
0
0
0
0
0
0
0
0
0
0
0
0
0
0
0
0
0
0
0
0
0
0
0
0
0
0
0
0
0
0
0
0
0
0
0
0
0
0
0
0
0
0
0
0
0
0
0
0
0
0
0
0
0
0
0
0
0
0
0
0
0
0
0
0
0
0
0
0
0
0
0
0
0
0
0
0
0
0
0
0
0
0
0
0
0
0
0
0
0
0
0
0
0
0
0
0
0
0
0
0
0
0
0
0
0
0
0
0
0
0
0
0
0
0
0
0
0
0
0
0
0
0
0
0
0
0
0
0
0
0
0
0
0
0
0
0
0
0
0
0
0
0
0
0
0
0
0
0
0
0
0
0
0
0
0
0
0
0
0
0
0
0
0
0
0
0
0
0
0
0
0
0
0
0
0
0
0
0
0
0
0
0
0
0
0
0
0
0
0
0
0
0
0
0
0
0
0
0
0
0
0
0
0
0
0
0
0
0
0
0
0
0
0
0
0
0
0
0
0
0
0
0
0
0
0
0
0
0
0
0
0
0
0
0
0
0
0
0
0
0
0
0
0
0
0
0
0
0
0
0
0
0
0
0
0
0
0
0
0
0
0
0
0
0
0
0
0
0
0
0
0
0
0
0
0
0
0
0
0
0
0
0
0
0
0
0
0
0
0
0
0
0
0
0
0
0
0
0
0
0
0
0
0
0
0
0
0
0
0
0
0
0
0
0
0
0
0
0
0
0
0
0
0
0
0
0
0
0
0
0
0
0
0
0
0
0
0
0
0
0
0
0
0
0
0
0
0
0
0
0
0
0
0
0
0
0
0
0
0
0
0
0
0
0
0
0
0
0
0
0
0
0
0
0
0
0
0
0
0
0
0
0
0
0
0
0
0
0
0
0
0
0
0
0
0
0
0
0
0
0
0
0
0
0
0
0
0
0
0
0
0
0
0
0
0
0
0
0
0
0
0
0
0
0
0
0
0
0
0
0
0
0
0
0
0
0
0
0
0
0
0
0
0
0
0
0
0
0
0
0
0
0
0
0
0
0
0
0
0
0
0
0
0
0
0
0
0
0
0
0
0
0
0
0
0
0
0
0
0
0
0
0
0
0
0
0
0
0
0
0
0
0
0
0
0
0
0
0
0
0
0
0
0
0
0
0
0
0
0
0
0
0
0
0
0
0
0
0
0
0
0
0
0
0
0
0
0
0
0
0
0
0
0
0
0
0
0
0
0
0
0
0
0
0
0
0
0
0
0
0
0
0
0
0
0
0
0
0
0
0
0
0
0
0
0
0
0
0
0
0
0
0
0
0
0
0
0
0
0
0
0
0
0
0
0
0
0
0
0
0
0
0
0
0
0
0
0
0
0
0
0
0
0
0
0
0
0
0
0
0
0
0
0
0
0
0
0
0
0
0
0
0
0
0
0
0
0
0
0
0
0
0
0
0
0
0
0
0
0
0
0
0
0
0
0
0
0
0
0
0
0
0
0
0
0
0
0
0
0
0
0
0
0
0
0
0
0
0
0
0
0
0
0
0
0
0
0
0
0
0
0
0
0
0
0
0
0
0
0
0
0
0
0
0
0
0
0
0
0
0
0
0
0
0
0
0
0
0
0
0
0
0
0
0
0
0
0
0
0
0
0
0
0
0
0
0
0
0
0
0
0
0
0
0
0
0
0
0
0
0
0
0
0
0
0
0
0
0
0
0
0
0
0
0
0
0
0
0
0
0
0
0
0
0
0
0
0
0
0
0
0
0
0
0
0
0
0
0
0
0
0
0
0
0
0
0
0
0
0
0
0
0
0
0
0
0
0
0
0
0
0
0
0
0
0
0
0
0
0
0
0
0
0
0
0
0
0
0
0
0
0
0
0
0
0
0
0
0
0
0
0
0
0
0
0
0
0
0
0
0
0
0
0
0
0
0
0
0
0
0
0
0
0
0
0
0
0
0
0
0
0
0
0
0
0
0
0
0
0
0
0
0
0
0
0
0
0
0
0
0
0
0
0
0
0
0
0
0
0
0
0
0
0
0
0
0
0
0
0
0
0
0
0
0
0
0
0
0
0
0
0
0
0
0
0
0
0
0
0
0
0
0
0
0
0
0
0
0
0
0
0
0
0
0
0
0
0
0
0
0
0
0
0
0
0
0
0
0
0
0
0
0
0
0
0
0
0
0
0
0
0
0
0
0
0
0
0
0
0
0
0
0
0
0
0
0
0
0
0
0
0
0
0
0
0
0
0
0
0
0
0
0
0
0
0
0
0
0
0
0
0
0
0
0
0
0
0
0
0
0
0
0
0
0
0
0
0
0
0
0
0
0
0
0
0
0
0
0
0
0
0
0
0
0
0
0
0
0
0
0
0
0
0
0
0
0
0
0
0
0
0
0
0
0
0
0
0
0
0
0
0
0
0
0
0
0
0
0
0
0
0
0
0
0
0
0
0
0
0
0
0
0
0
0
0
0
0
0
0
0
0
0
0
0
0
0
0
0
0
0
0
0
0
0
0
0
0
0
0
0
0
0
0
0
0
0
0
0
0
0
0
0
0
0
0
0
0
0
0
0
0
0
0
0
0
0
0
0
0
0
0
0
0
0
0
0
0
0
0
0
0
0
0
0
0
0
0
0
0
0
0
0
0
0
0
0
0
0
0
0
0
0
0
0
0
0
0
0
0
0
0
0
0
0
0
0
0
0
0
0
0
0
0
0
0
0
0
0
0
0
0
0
0
0
0
0
0
0
0
0
0
0
0
0
0
0
0
0
0
0
0
0
0
0
0
0
0
0
0
0
0
0
0
0
0
0
0
0
0
0
0
0
0
0
0
0
0
0
0
0
0
0
0
0
0
0
0
0
0
0
0
0
0
0
0
0
0
0
0
0
0
0
0
0
0
0
0
0
0
0
0
0
0
0
0
0
0
0
0
0
0
0
0
0
0
0
0
0
0
0
0
0
0
0
0
0
0
0
0
0
0
0
0
0
0
0
0
0
0
0
0
0
0
0
0
0
0
0
0
0
0
0
0
0
0
0
0
0
0
0
0
0
0
0
0
0
0
0
0
0
0
0
0
0
0
0
0
0
0
0
0
0
0
0
0
0
0
0
0
0
0
0
0
0
0
0
0
0
0
0
0
0
0
0
0
0
0
0
0
0
0
0
0
0
0
0
0
0
0
0
0
0
0
0
0
0
0
0
0
0
0
0
0
0
0
0
0
0
0
0
0
0
0
0
0
0
0
0
0
0
0
0
0
0
0
0
0
0
0
0
0
0
0
0
0
0
0
0
0
0
0
0
0
0
0
0
0
0
0
0
0
0
0
0
0
0
0
0
0
0
0
0
0
0
0
0
0
0
0
0
0
0
0
0
0
0
0
0
0
0
0
0
0
0
0
0
0
0
0
0
0
0
0
0
0
0
0
0
0
0
0
0
0
0
0
0
0
0
0
0
0
0
0
0
0
0
0
0
0
0
0
0
0
0
0
0
0
0
0
0
0
0
0
0
0
0
0
0
0
0
0
0
0
0
0
0
0
0
0
0
0
0
0
0
0
0
0
0
0
0
0
0
0
0
0
0
0
0
0
0
0
0
0
0
0
0
0
0
0
0
0
0
0
0
0
0
0
0
0
0
0
0
0
0
0
0
0
0
0
0
0
0
0
0
0
0
0
0
0
0
0
0
0
0
0
0
0
0
0
0
0
0
0
0
0
0
0
0
0
0
0
0
0
0
0
0
0
0
0
0
0
0
0
0
0
0
0
0
0
0
0
0
0
0
0
0
0
0
0
0
0
0
0
0
0
0
0
0
0
0
0
0
0
0
0
0
0
0
0
0
0
0
0
0
0
0
0
0
0
0
0
0
0
0
0
0
0
0
0
0
0
0
0
0
0
0
0
0
0
0
0
0
0
0
0
0
0
0
0
0
0
0
0
0
0
0
0
0
0
0
0
0
0
0
0
0
0
0
0
0
0
0
0
0
0
0
0
0
0
0
0
0
0
0
0
0
0
0
0
0
0
0
0
0
0
0
0
0
0
0
0
0
0
0
0
0
0
0
0
0
0
0
0
0
0
0
0
0
0
0
0
0
0
0
0
0
0
0
0
0
0
0
0
0
0
0
0
0
0
0
0
0
0
0
0
0
0
0
0
0
0
0
0
0
0
0
0
0
0
0
0
0
0
0
0
0
0
0
0
0
0
0
0
0
0
0
0
0
0
0
0
0
0
0
0
0
0
0
0
0
0
0
0
0
0
0
0
0
0
0
0
0
0
0
0
0
0
0
0
0
0
0
0
0
0
0
0
0
0
0
0
0
0
0
0
0
0
0
0
0
0
0
0
0
0
0
0
0
0
0
0
0
0
0
0
0
0
0
0
0
0
0
0
0
0
0
0
0
0
0
0
0
0
0
0
0
0
0
0
0
0
0
0
0
0
0
0
0
0
0
0
0
0
0
0
0
0
0
0
0
0
0
0
0
0
0
0
0
0
0
0
0
0
0
0
0
0
0
0
0
0
0
0
0
0
0
0
0
0
0
0
0
0
0
0
0
0
0
0
0
0
0
0
0
0
0
0
0
0
0
0
0
0
0
0
0
0
0
0
0
0
0
0
0
0
0
0
0
0
0
0
0
0
0
0
0
0
0
0
0
0
0
0
0
0
0
0
0
0
0
0
0
0
0
0
0
0
0
0
0
0
0
0
0
0
0
0
0
0
0
0
0
0
0
0
0
0
0
0
0
0
0
0
0
0
0
0
0
0
0
0
0
0
0
0
0
0
0
0
0
0
0
0
0
0
0
0
0
0
0
0
0
0
0
0
0
0
0
0
0
0
0
0
0
0
0
0
0
0
0
0
0
0
0
0
0
0
0
0
0
0
0
0
0
0
0
0
0
0
0
0
0
0
0
0
0
0
0
0
0
0
0
0
0
0
0
0
0
0
0
0
0
0
0
0
0
0
0
0
0
0
0
0
0
0
0
0
0
0
0
0
0
0
0
0
0
0
0
0
0
0
0
0
0
0
0
0
0
0
0
0
0
0
0
0
0
0
0
0
0
0
0
0
0
0
0
0
0
0
0
0
0
0
0
0
0
0
0
0
0
0
0
0
0
0
0
0
0
0
0
0
0
0
0
0
0
0
0
0
0
0
0
0
0
0
0
0
0
0
0
0
0
0
0
0
0
0
0
0
0
0
0
0
0
0
0
0
0
0
0
0
0
0
0
0
0
0
0
0
0
0
0
0
0
0
0
0
0
0
0
0
0
0
0
0
0
0
0
0
0
0
0
0
0
0
0
0
0
0
0
0
0
0
0
0
0
0
0
0
0
0
0
0
0
0
0
0
0
0
0
0
0
0
0
0
0
0
0
0
0
0
0
0
0
0
0
0
0
0
0
0
0
0
0
0
0
0
0
0
0
0
0
0
0
0
0
0
0
0
0
0
0
0
0
0
0
0
0
0
0
0
0
0
0
0
0
0
0
0
0
0
0
0
0
0
0
0
0
0
0
0
0
0
0
0
0
0
0
0
0
0
0
0
0
0
0
0
0
0
0
0
0
0
0
0
0
0
0
0
0
0
0
0
0
0
0
0
0
0
0
0
0
0
0
0
0
0
0
0
0
0
0
0
0
0
0
0
0
0
0
0
0
0
0
0
0
0
0
0
0
0
0
0
0
0
0
0
0
0
0
0
0
0
0
0
0
0
0
0
0
0
0
0
0
0
0
0
0
0
0
0
0
0
0
0
0
0
0
0
0
0
0
0
0
0
0
0
0
0
0
0
0
0
0
0
0
0
0
0
0
0
0
0
0
0
0
0
0
0
0
0
0
0
0
0
0
0
0
0
0
0
0
0
0
0
0
0
0
0
0
0
0
0
0
0
0
0
0
0
0
0
0
0
0
0
0
0
0
0
0
0
0
0
0
0
0
0
0
0
0
0
0
0
0
0
0
0
0
0
0
0
0
0
0
0
0
0
0
0
0
0
0
0
0
0
0
0
0
0
0
0
0
0
0
0
0
0
0
0
0
0
0
0
0
0
0
0
0
0
0
0
0
0
0
0
0
0
0
0
0
0
0
0
0
0
0
0
0
0
0
0
0
0
0
0
0
0
0
0
0
0
0
0
0
0
0
0
0
0
0
0
0
0
0
0
0
0
0
0
0
0
0
0
0
0
0
0
0
0
0
0
0
0
0
0
0
0
0
0
0
0
0
0
0
0
0
0
0
0
0
0
0
0
0
0
0
0
0
0
0
0
0
0
0
0
0
0
0
0
0
0
0
0
0
0
0
0
0
0
0
0
0
0
0
0
0
0
0
0
0
0
0
0
0
0
0
0
0
0
0
0
0
0
0
0
0
0
0
0
0
0
0
0
0
0
0
0
0
0
0
0
0
0
0
0
0
0
0
0
0
0
0
0
0
0
0
0
0
0
0
0
0
0
0
0
0
0
0
0
0
0
0
0
0
0
0
0
0
0
0
0
0
0
0
0
0
0
0
0
0
0
0
0
0
0
0
0
0
0
0
0
0
0
0
0
0
0
0
0
0
0
0
0
0
0
0
0
0
0
0
0
0
0
0
0
0
0
0
0
0
0
0
0
0
0
0
0
0
0
0
0
0
0
0
0
0
0
0
0
0
0
0
0
0
0
0
0
0
0
0
0
0
0
0
0
0
0
0
0
0
0
0
0
0
0
0
0
0
0
0
0
0
0
0
0
0
0
0
0
0
0
0
0
0
0
0
0
0
0
0
0
0
0
0
0
0
0
0
0
0
0
0
0
0
0
0
0
0
0
0
0
0
0
0
0
0
0
0
0
0
0
0
0
0
0
0
0
0
0
0
0
0
0
0
0
0
0
0
0
0
0
0
0
0
0
0
0
0
0
0
0
0
0
0
0
0
0
0
0
0
0
0
0
0
0
0
0
0
0
0
0
0
0
0
0
0
0
0
0
0
0
0
0
0
0
0
0
0
0
0
0
0
0
0
0
0
0
0
0
0
0
0
0
0
0
0
0
0
0
0
0
0
0
0
0
0
0
0
0
0
0
0
0
0
0
0
0
0
0
0
0
0
0
0
0
0
0
0
0
0
0
0
0
0
0
0
0
0
0
0
0
0
0
0
0
0
0
0
0
0
0
0
0
0
0
0
0
0
0
0
0
0
0
0
0
0
0
0
0
0
0
0
0
0
0
0
0
0
0
0
0
0
0
0
0
0
0
0
0
0
0
0
0
0
0
0
0
0
0
0
0
0
0
0
0
0
0
0
0
0
0
0
0
0
0
0
0
0
0
0
0
0
0
0
0
0
0
0
0
0
0
0
0
0
0
0
0
0
0
0
0
0
0
0
0
0
0
0
0
0
0
0
0
0
0
0
0
0
0
0
0
0
0
0
0
0
0
0
0
0
0
0
0
0
0
0
0
0
0
0
0
0
0
0
0
0
0
0
0
0
0
0
0
0
0
0
0
0
0
0
0
0
0
0
0
0
0
0
0
0
0
0
0
0
0
0
0
0
0
0
0
0
0
0
0
0
0
0
0
0
0
0
0
0
0
0
0
0
0
0
0
0
0
0
0
0
0
0
0
0
0
0
0
0
0
0
0
0
0
0
0
0
0
0
0
0
0
0
0
0
0
0
0
0
0
0
0
0
0
0
0
0
0
0
0
0
0
0
0
0
0
0
0
0
0
0
0
0
0
0
0
0
0
0
0
0
0
0
0
0
0
0
0
0
0
0
0
0
0
0
0
0
0
0
0
0
0
0
0
0
0
0
0
0
0
0
0
0
0
0
0
0
0
0
0
0
0
0
0
0
0
0
0
0
0
0
0
0
0
0
0
0
0
0
0
0
0
0
0
0
0
0
0
0
0
0
0
0
0
0
0
0
0
0
0
0
0
0
0
0
0
0
0
0
0
0
0
0
0
0
0
0
0
0
0
0
0
0
0
0
0
0
0
0
0
0
0
0
0
0
0
0
0
0
0
0
0
0
0
0
0
0
0
0
0
0
0
0
0
0
0
0
0
0
0
0
0
0
0
0
0
0
0
0
0
0
0
0
0
0
0
0
0
0
0
0
0
0
0
0
0
0
0
0
0
0
0
0
0
0
0
0
0
0
0
0
0
0
0
0
0
0
0
0
0
0
0
0
0
0
0
0
0
0
0
0
0
0
0
0
0
0
0
0
0
0
0
0
0
0
0
0
0
0
0
0
0
0
0
0
0
0
0
0
0
0
0
0
0
0
0
0
0
0
0
0
0
0
0
0
0
0
0
0
0
0
0
0
0
0
0
0
0
0
0
0
0
0
0
0
0
0
0
0
0
0
0
0
0
0
0
0
0
0
0
0
0
0
0
0
0
0
0
0
0
0
0
0
0
0
0
0
0
0
0
0
0
0
0
0
0
0
0
0
0
0
0
0
0
0
0
0
0
0
0
0
0
0
0
0
0
0
0
0
0
0
0
0
0
0
0
0
0
0
0
0
0
0
0
0
0
0
0
0
0
0
0
0
0
0
0
0
0
0
0
0
0
0
0
0
0
0
0
0
0
0
0
0
0
0
0
0
0
0
0
0
0
0
0
0
0
0
0
0
0
0
0
0
0
0
0
0
0
0
0
0
0
0
0
0
0
0
0
0
0
0
0
0
0
0
0
0
0
0
0
0
0
0
0
0
0
0
0
0
0
0
0
0
0
0
0
0
0
0
0
0
0
0
0
0
0
0
0
0
0
0
0
0
0
0
0
0
0
0
0
0
0
0
0
0
0
0
0
0
0
0
0
0
0
0
0
0
0
0
0
0
0
0
0
0
0
0
0
0
0
0
0
0
0
0
0
0
0
0
0
0
0
0
0
0
0
0
0
0
0
0
0
0
0
0
0
0
0
0
0
0
0
0
0
0
0
0
0
0
0
0
0
0
0
0
0
0
0
0
0
0
0
0
0
0
0
0
0
0
0
0
0
0
0
0
0
0
0
0
0
0
0
0
0
0
0
0
0
0
0
0
0
0
0
0
0
0
0
0
0
0
0
0
0
0
0
0
0
0
0
0
0
0
0
0
0
0
0
0
0
0
0
0
0
0
0
0
0
0
0
0
0
0
0
0
0
0
0
0
0
0
0
0
0
0
0
0
0
0
0
0
0
0
0
0
0
0
0
0
0
0
0
0
0
0
0
0
0
0
0
0
0
0
0
0
0
0
0
0
0
0
0
0
0
0
0
0
0
0
0
0
0
0
0
0
0
0
0
0
0
0
0
0
0
0
0
0
0
0
0
0
0
0
0
0
0
0
0
0
0
0
0
0
0
0
0
0
0
0
0
0
0
0
0
0
0
0
0
0
0
0
0
0
0
0
0
0
0
0
0
0
0
0
0
0
0
0
0
0
0
0
0
0
0
0
0
0
0
0
0
0
0
0
0
0
0
0
0
0
0
0
0
0
0
0
0
0
0
0
0
0
0
0
0
0
0
0
0
0
0
0
0
0
0
0
0
0
0
0
0
0
0
0
0
0
0
0
0
0
0
0
0
0
0
0
0
0
0
0
0
0
0
0
0
0
0
0
0
0
0
0
0
0
0
0
0
0
0
0
0
0
0
0
0
0
0
0
0
0
0
0
0
0
0
0
0
0
0
0
0
0
0
0
0
0
0
0
0
0
0
0
0
0
0
0
0
0
0
0
0
0
0
0
0
0
0
0
0
0
0
0
0
0
0
0
0
0
0
0
0
0
0
0
0
0
0
0
0
0
0
0
0
0
0
0
0
0
0
0
0
0
0
0
0
0
0
0
0
0
0
0
0
0
0
0
0
0
0
0
0
0
0
0
0
0
0
0
0
0
0
0
0
0
0
0
0
0
0
0
0
0
0
0
0
0
0
0
0
0
0
0
0
0
0
0
0
0
0
0
0
0
0
0
0
0
0
0
0
0
0
0
0
0
0
0
0
0
0
0
0
0
0
0
0
0
0
0
0
0
0
0
0
0
0
0
0
0
0
0
0
0
0
0
0
0
0
0
0
0
0
0
0
0
0
0
0
0
0
0
0
0
0
0
0
0
0
0
0
0
0
0
0
0
0
0
0
0
0
0
0
0
0
0
0
0
0
0
0
0
0
0
0
0
0
0
0
0
0
0
0
0
0
0
0
0
0
0
0
0
0
0
0
0
0
0
0
0
0
0
0
0
0
0
0
0
0
0
0
0
0
0
0
0
0
0
0
0
0
0
0
0
0
0
0
0
0
0
0
0
0
0
0
0
0
0
0
0
0
0
0
0
0
0
0
0
0
0
0
0
0
0
0
0
0
0
0
0
0
0
0
0
0
0
0
0
0
0
0
0
0
0
0
0
0
0
0
0
0
0
0
0
0
0
0
0
0
0
0
0
0
0
0
0
0
0
0
0
0
0
0
0
0
0
0
0
0
0
0
0
0
0
0
0
0
0
0
0
0
0
0
0
0
0
0
0
0
0
0
0
0
0
0
0
0
0
0
0
0
0
0
0
0
0
0
0
0
0
0
0
0
0
0
0
0
0
0
0
0
0
0
0
0
0
0
0
0
0
0
0
0
0
0
0
0
0
0
0
0
0
0
0
0
0
0
0
0
0
0
0
0
0
0
0
0
0
0
0
0
0
0
0
0
0
0
0
0
0
0
0
0
0
0
0
0
0
0
0
0
0
0
0
0
0
0
0
0
0
0
0
0
0
0
0
0
0
0
0
0
0
0
0
0
0
0
0
0
0
0
0
0
0
0
0
0
0
0
0
0
0
0
0
0
0
0
0
0
0
0
0
0
0
0
0
0
0
0
0
0
0
0
0
0
0
0
0
0
0
0
0
0
0
0
0
0
0
0
0
0
0
0
0
0
0
0
0
0
0
0
0
0
0
0
0
0
0
0
0
0
0
0
0
0
0
0
0
0
0
0
0
0
0
0
0
0
0
0
0
0
0
0
0
0
0
0
0
0
0
0
0
0
0
0
0
0
0
0
0
0
0
0
0
0
0
0
0
0
0
0
0
0
0
0
0
0
0
0
0
0
0
0
0
0
0
0
0
0
0
0
0
0
0
0
0
0
0
0
0
0
0
0
0
0
0
0
0
0
0
0
0
0
0
0
0
0
0
0
0
0
0
0
0
0
0
0
0
0
0
0
0
0
0
0
0
0
0
0
0
0
0
0
0
0
0
0
0
0
0
0
0
0
0
0
0
0
0
0
0
0
0
0
0
0
0
0
0
0
0
0
0
0
0
0
0
0
0
0
0
0
0
0
0
0
0
0
0
0
0
0
0
0
0
0
0
0
0
0
0
0
0
0
0
0
0
0
0
0
0
0
0
0
0
0
0
0
0
0
0
0
0
0
0
0
0
0
0
0
0
0
0
0
0
0
0
0
0
0
0
0
0
0
0
0
0
0
0
0
0
0
0
0
0
0
0
0
0
0
0
0
0
0
0
0
0
0
0
0
0
0
0
0
0
0
0
0
0
0
0
0
0
0
0
0
0
0
0
0
0
0
0
0
0
0
0
0
0
0
0
0
0
0
0
0
0
0
0
0
0
0
0
0
0
0
0
0
0
0
0
0
0
0
0
0
0
0
0
0
0
0
0
0
0
0
0
0
0
0
0
0
0
0
0
0
0
0
0
0
0
0
0
0
0
0
0
0
0
0
0
0
0
0
0
0
0
0
0
0
0
0
0
0
0
0
0
0
0
0
0
0
0
0
0
0
0
0
0
0
0
0
0
0
0
0
0
0
0
0
0
0
0
0
0
0
0
0
0
0
0
0
0
0
0
0
0
0
0
0
0
0
0
0
0
0
0
0
0
0
0
0
0
0
0
0
0
0
0
0
0
0
0
0
0
0
0
0
0
0
0
0
0
0
0
0
0
0
0
0
0
0
0
0
0
0
0
0
0
0
0
0
0
0
0
0
0
0
0
0
0
0
0
0
0
0
0
0
0
0
0
0
0
0
0
0
0
0
0
0
0
0
0
0
0
0
0
0
0
0
0
0
0
0
0
0
0
0
0
0
0
0
0
0
0
0
0
0
0
0
0
0
0
0
0
0
0
0
0
0
0
0
0
0
0
0
0
0
0
0
0
0
0
0
0
0
0
0
0
0
0
0
0
0
0
0
0
0
0
0
0
0
0
0
0
0
0
0
0
0
0
0
0
0
0
0
0
0
0
0
0
0
0
0
0
0
0
0
0
0
0
0
0
0
0
0
0
0
0
0
0
0
0
0
0
0
0
0
0
0
0
0
0
0
0
0
0
0
0
0
0
0
0
0
0
0
0
0
0
0
0
0
0
0
0
0
0
0
0
0
0
0
0
0
0
0
0
0
0
0
0
0
0
0
0
0
0
0
0
0
0
0
0
0
0
0
0
0
0
0
0
0
0
0
0
0
0
0
0
0
0
0
0
0
0
0
0
0
0
0
0
0
0
0
0
0
0
0
0
0
0
0
0
0
0
0
0
0
0
0
0
0
0
0
0
0
0
0
0
0
0
0
0
0
0
0
0
0
0
0
0
0
0
0
0
0
0
0
0
0
0
0
0
0
0
0
0
0
0
0
0
0
0
0
0
0
0
0
0
0
0
0
0
0
0
0
0
0
0
0
0
0
0
0
0
0
0
0
0
0
0
0
0
0
0
0
0
0
0
0
0
0
0
0
0
0
0
0
0
0
0
0
0
0
0
0
0
0
0
0
0
0
0
0
0
0
0
0
0
0
0
0
0
0
0
0
0
0
0
0
0
0
0
0
0
0
0
0
0
0
0
0
0
0
0
0
0
0
0
0
0
0
0
0
0
0
0
0
0
0
0
0
0
0
0
0
0
0
0
0
0
0
0
0
0
0
0
0
0
0
0
0
0
0
0
0
0
0
0
0
0
0
0
0
0
0
0
0
0
0
0
0
0
0
0
0
0
0
0
0
0
0
0
0
0
0
0
0
0
0
0
0
0
0
0
0
0
0
0
0
0
0
0
0
0
0
0
0
0
0
0
0
0
0
0
0
0
0
0
0
0
0
0
0
0
0
0
0
0
0
0
0
0
0
0
0
0
0
0
0
0
0
0
0
0
0
0
0
0
0
0
0
0
0
0
0
0
0
0
0
0
0
0
0
0
0
0
0
0
0
0
0
0
0
0
0
0
0
0
0
0
0
0
0
0
0
0
0
0
0
0
0
0
0
0
0
0
0
0
0
0
0
0
0
0
0
0
0
0
0
0
0
0
0
0
0
0
0
0
0
0
0
0
0
0
0
0
0
0
0
0
0
0
0
0
0
0
0
0
0
0
0
0
0
0
0
0
0
0
0
0
0
0
0
0
0
0
0
0
0
0
0
0
0
0
0
0
0
0
0
0
0
0
0
0
0
0
0
0
0
0
0
0
0
0
0
0
0
0
0
0
0
0
0
0
0
0
0
0
0
0
0
0
0
0
0
0
0
0
0
0
0
0
0
0
0
0
0
0
0
0
0
0
0
0
0
0
0
0
0
0
0
0
0
0
0
0
0
0
0
0
0
0
0
0
0
0
0
0
0
0
0
0
0
0
0
0
0
0
0
0
0
0
0
0
0
0
0
0
0
0
0
0
0
0
0
0
0
0
0
0
0
0
0
0
0
0
0
0
0
0
0
0
0
0
0
0
0
0
0
0
0
0
0
0
0
0
0
0
0
0
0
0
0
0
0
0
0
0
0
0
0
0
0
0
0
0
0
0
0
0
0
0
0
0
0
0
0
0
0
0
0
0
0
0
0
0
0
0
0
0
0
0
0
0
0
0
0
0
0
0
0
0
0
0
0
0
0
0
0
0
0
0
0
0
0
0
0
0
0
0
0
0
0
0
0
0
0
0
0
0
0
0
0
0
0
0
0
0
0
0
0
0
0
0
0
0
0
0
0
0
0
0
0
0
0
0
0
0
0
0
0
0
0
0
0
0
0
0
0
0
0
0
0
0
0
0
0
0
0
0
0
0
0
0
0
0
0
0
0
0
0
0
0
0
0
0
0
0
0
0
0
0
0
0
0
0
0
0
0
0
0
0
0
0
0
0
0
0
0
0
0
0
0
0
0
0
0
0
0
0
0
0
0
0
0
0
0
0
0
0
0
0
0
0
0
0
0
0
0
0
0
0
0
0
0
0
0
0
0
0
0
0
0
0
0
0
0
0
0
0
0
0
0
0
0
0
0
0
0
0
0
0
0
0
0
0
0
0
0
0
0
0
0
0
0
0
0
0
0
0
0
0
0
0
0
0
0
0
0
0
0
0
0
0
0
0
0
0
0
0
0
0
0
0
0
0
0
0
0
0
0
0
0
0
0
0
0
0
0
0
0
0
0
0
0
0
0
0
0
0
0
0
0
0
0
0
0
0
0
0
0
0
0
0
0
0
0
0
0
0
0
0
0
0
0
0
0
0
0
0
0
0
0
0
0
0
0
0
0
0
0
0
0
0
0
0
0
0
0
0
0
0
0
0
0
0
0
0
0
0
0
0
0
0
0
0
0
0
0
0
0
0
0
0
0
0
0
0
0
0
0
0
0
0
0
0
0
0
0
0
0
0
0
0
0
0
0
0
0
0
0
0
0
0
0
0
0
0
0
0
0
0
0
0
0
0
0
0
0
0
0
0
0
0
0
0
0
0
0
0
0
0
0
0
0
0
0
0
0
0
0
0
0
0
0
0
0
0
0
0
0
0
0
0
0
0
0
0
0
0
0
0
0
0
0
0
0
0
0
0
0
0
0
0
0
0
0
0
0
0
0
0
0
0
0
0
0
0
0
0
0
0
0
0
0
0
0
0
0
0
0
0
0
0
0
0
0
0
0
0
0
0
0
0
0
0
0
0
0
0
0
0
0
0
0
0
0
0
0
0
0
0
0
0
0
0
0
0
0
0
0
0
0
0
0
0
0
0
0
0
0
0
0
0
0
0
0
0
0
0
0
0
0
0
0
0
0
0
0
0
0
0
0
0
0
0
0
0
0
0
0
0
0
0
0
0
0
0
0
0
0
0
0
0
0
0
0
0
0
0
0
0
0
0
0
0
0
0
0
0
0
0
0
0
0
0
0
0
0
0
0
0
0
0
0
0
0
0
0
0
0
0
0
0
0
0
0
0
0
0
0
0
0
0
0
0
0
0
0
0
0
0
0
0
0
0
0
0
0
0
0
0
0
0
0
0
0
0
0
0
0
0
0
0
0
0
0
0
0
0
0
0
0
0
0
0
0
0
0
0
0
0
0
0
0
0
0
0
0
0
0
0
0
0
0
0
0
0
0
0
0
0
0
0
0
0
0
0
0
0
0
0
0
0
0
0
0
0
0
0
0
0
0
0
0
0
0
0
0
0
0
0
0
0
0
0
0
0
0
0
0
0
0
0
0
0
0
0
0
0
0
0
0
0
0
0
0
0
0
0
0
0
0
0
0
0
0
0
0
0
0
0
0
0
0
0
0
0
0
0
0
0
0
0
0
0
0
0
0
0
0
0
0
0
0
0
0
0
0
0
0
0
0
0
0
0
0
0
0
0
0
0
0
0
0
0
0
0
0
0
0
0
0
0
0
0
0
0
0
0
0
0
0
0
0
0
0
0
0
0
0
0
0
0
0
0
0
0
0
0
0
0
0
0
0
0
0
0
0
0
0
0
0
0
0
0
0
0
0
0
0
0
0
0
0
0
0
0
0
0
0
0
0
0
0
0
0
0
0
0
0
0
0
0
0
0
0
0
0
0
0
0
0
0
0
0
0
0
0
0
0
0
0
0
0
0
0
0
0
0
0
0
0
0
0
0
0
0
0
0
0
0
0
0
0
0
0
0
0
0
0
0
0
0
0
0
0
0
0
0
0
0
0
0
0
0
0
0
0
0
0
0
0
0
0
0
0
0
0
0
0
0
0
0
0
0
0
0
0
0
0
0
0
0
0
0
0
0
0
0
0
0
0
0
0
0
0
0
0
0
0
0
0
0
0
0
0
0
0
0
0
0
0
0
0
0
0
0
0
0
0
0
0
0
0
0
0
0
0
0
0
0
0
0
0
0
0
0
0
0
0
0
0
0
0
0
0
0
0
0
0
0
0
0
0
0
0
0
0
0
0
0
0
0
0
0
0
0
0
0
0
0
0
0
0
0
0
0
0
0
0
0
0
0
0
0
0
0
0
0
0
0
0
0
0
0
0
0
0
0
0
0
0
0
0
0
0
0
0
0
0
0
0
0
0
0
0
0
0
0
0
0
0
0
0
0
0
0
0
0
0
0
0
0
0
0
0
0
0
0
0
0
0
0
0
0
0
0
0
0
0
0
0
0
0
0
0
0
0
0
0
0
0
0
0
0
0
0
0
0
0
0
0
0
0
0
0
0
0
0
0
0
0
0
0
0
0
0
0
0
0
0
0
0
0
0
0
0
0
0
0
0
0
0
0
0
0
0
0
0
0
0
0
0
0
0
0
0
0
0
0
0
0
0
0
0
0
0
0
0
0
0
0
0
0
0
0
0
0
0
0
0
0
0
0
0
0
0
0
0
0
0
0
0
0
0
0
0
0
0
0
0
0
0
0
0
0
0
0
0
0
0
0
0
0
0
0
0
0
0
0
0
0
0
0
0
0
0
0
0
0
0
0
0
0
0
0
0
0
0
0
0
0
0
0
0
0
0
0
0
0
0
0
0
0
0
0
0
0
0
0
0
0
0
0
0
0
0
0
0
0
0
0
0
0
0
0
0
0
0
0
0
0
0
0
0
0
0
0
0
0
0
0
0
0
0
0
0
0
0
0
0
0
0
0
0
0
0
0
0
0
0
0
0
0
0
0
0
0
0
0
0
0
0
0
0
0
0
0
0
0
0
0
0
0
0
0
0
0
0
0
0
0
0
0
0
0
0
0
0
0
0
0
0
0
0
0
0
0
0
0
0
0
0
0
0
0
0
0
0
0
0
0
0
0
0
0
0
0
0
0
0
0
0
0
0
0
0
0
0
0
0
0
0
0
0
0
0
0
0
0
0
0
0
0
0
0
0
0
0
0
0
0
0
0
0
0
0
0
0
0
0
0
0
0
0
0
0
0
0
0
0
0
0
0
0
0
0
0
0
0
0
0
0
0
0
0
0
0
0
0
0
0
0
0
0
0
0
0
0
0
0
0
0
0
0
0
0
0
0
0
0
0
0
0
0
0
0
0
0
0
0
0
0
0
0
0
0
0
0
0
0
0
0
0
0
0
0
0
0
0
0
0
0
0
0
0
0
0
0
0
0
0
0
0
0
0
0
0
0
0
0
0
0
0
0
0
0
0
0
0
0
0
0
0
0
0
0
0
0
0
0
0
0
0
0
0
0
0
0
0
0
0
0
0
0
0
0
0
0
0
0
0
0
0
0
0
0
0
0
0
0
0
0
0
0
0
0
0
0
0
0
0
0
0
0
0
0
0
0
0
0
0
0
0
0
0
0
0
0
0
0
0
0
0
0
0
0
0
0
0
0
0
0
0
0
0
0
0
0
0
0
0
0
0
0
0
0
0
0
0
0
0
0
0
0
0
0
0
0
0
0
0
0
0
0
0
0
0
0
0
0
0
0
0
0
0
0
0
0
0
0
0
0
0
0
0
0
0
0
0
0
0
0
0
0
0
0
0
0
0
0
0
0
0
0
0
0
0
0
0
0
0
0
0
0
0
0
0
0
0
0
0
0
0
0
0
0
0
0
0
0
0
0
0
0
0
0
0
0
0
0
0
0
0
0
0
0
0
0
0
0
0
0
0
0
0
0
0
0
0
0
0
0
0
0
0
0
0
0
0
0
0
0
0
0
0
0
0
0
0
0
0
0
0
0
0
0
0
0
0
0
0
0
0
0
0
0
0
0
0
0
0
0
0
0
0
0
0
0
0
0
0
0
0
0
0
0
0
0
0
0
0
0
0
0
0
0
0
0
0
0
0
0
0
0
0
0
0
0
0
0
0
0
0
0
0
0
0
0
0
0
0
0
0
0
0
0
0
0
0
0
0
0
0
0
0
0
0
0
0
0
0
0
0
0
0
0
0
0
0
0
0
0
0
0
0
0
0
0
0
0
0
0
0
0
0
0
0
0
0
0
0
0
0
0
0
0
0
0
0
0
0
0
0
0
0
0
0
0
0
0
0
0
0
0
0
0
0
0
0
0
0
0
0
0
0
0
0
0
0
0
0
0
0
0
0
0
0
0
0
0
0
0
0
0
0
0
0
0
0
0
0
0
0
0
0
0
0
0
0
0
0
0
0
0
0
0
0
0
0
0
0
0
0
0
0
0
0
0
0
0
0
0
0
0
0
0
0
0
0
0
0
0
0
0
0
0
0
0
0
0
0
0
0
0
0
0
0
0
0
0
0
0
0
0
0
0
0
0
0
0
0
0
0
0
0
0
0
0
0
0
0
0
0
0
0
0
0
0
0
0
0
0
0
0
0
0
0
0
0
0
0
0
0
0
0
0
0
0
0
0
0
0
0
0
0
0
0
0
0
0
0
0
0
0
0
0
0
0
0
0
0
0
0
0
0
0
0
0
0
0
0
0
0
0
0
0
0
0
0
0
0
0
0
0
0
0
0
0
0
0
0
0
0
0
0
0
0
0
0
0
0
0
0
0
0
0
0
0
0
0
0
0
0
0
0
0
0
0
0
0
0
0
0
0
0
0
0
0
0
0
0
0
0
0
0
0
0
0
0
0
0
0
0
0
0
0
0
0
0
0
0
0
0
0
0
0
0
0
0
0
0
0
0
0
0
0
0
0
0
0
0
0
0
0
0
0
0
0
0
0
0
0
0
0
0
0
0
0
0
0
0
0
0
0
0
0
0
0
0
0
0
0
0
0
0
0
0
0
0
0
0
0
0
0
0
0
0
0
0
0
0
0
0
0
0
0
0
0
0
0
0
0
0
0
0
0
0
0
0
0
0
0
0
0
0
0
0
0
0
0
0
0
0
0
0
0
0
0
0
0
0
0
0
0
0
0
0
0
0
0
0
0
0
0
0
0
0
0
0
0
0
0
0
0
0
0
0
0
0
0
0
0
0
0
0
0
0
0
0
0
0
0
0
0
0
0
0
0
0
0
0
0
0
0
0
0
0
0
0
0
0
0
0
0
0
0
0
0
0
0
0
0
0
0
0
0
0
0
0
0
0
0
0
0
0
0
0
0
0
0
0
0
0
0
0
0
0
0
0
0
0
0
0
0
0
0
0
0
0
0
0
0
0
0
0
0
0
0
0
0
0
0
0
0
0
0
0
0
0
0
0
0
0
0
0
0
0
0
0
0
0
0
0
0
0
0
0
0
0
0
0
0
0
0
0
0
0
0
0
0
0
0
0
0
0
0
0
0
0
0
0
0
0
0
0
0
0
0
0
0
0
0
0
0
0
0
0
0
0
0
0
0
0
0
0
0
0
0
0
0
0
0
0
0
0
0
0
0
0
0
0
0
0
0
0
0
0
0
0
0
0
0
0
0
0
0
0
0
0
0
0
0
0
0
0
0
0
0
0
0
0
0
0
0
0
0
0
0
0
0
0
0
0
0
0
0
0
0
0
0
0
0
0
0
0
0
0
0
0
0
0
0
0
0
0
0
0
0
0
0
0
0
0
0
0
0
0
0
0
0
0
0
0
0
0
0
0
0
0
0
0
0
0
0
0
0
0
0
0
0
0
0
0
0
0
0
0
0
0
0
0
0
0
0
0
0
0
0
0
0
0
0
0
0
0
0
0
0
0
0
0
0
0
0
0
0
0
0
0
0
0
0
0
0
0
0
0
0
0
0
0
0
0
0
0
0
0
0
0
0
0
0
0
0
0
0
0
0
0
0
0
0
0
0
0
0
0
0
0
0
0
0
0
0
0
0
0
0
0
0
0
0
0
0
0
0
0
0
0
0
0
0
0
0
0
0
0
0
0
0
0
0
0
0
0
0
0
0
0
0
0
0
0
0
0
0
0
0
0
0
0
0
0
0
0
0
0
0
0
0
0
0
0
0
0
0
0
0
0
0
0
0
0
0
0
0
0
0
0
0
0
0
0
0
0
0
0
0
0
0
0
0
0
0
0
0
0
0
0
0
0
0
0
0
0
0
0
0
0
0
0
0
0
0
0
0
0
0
0
0
0
0
0
0
0
0
0
0
0
0
0
0
0
0
0
0
0
0
0
0
0
0
0
0
0
0
0
0
0
0
0
0
0
0
0
0
0
0
0
0
0
0
0
0
0
0
0
0
0
0
0
0
0
0
0
0
0
0
0
0
0
0
0
0
0
0
0
0
0
0
0
0
0
0
0
0
0
0
0
0
0
0
0
0
0
0
0
0
0
0
0
0
0
0
0
0
0
0
0
0
0
0
0
0
0
0
0
0
0
0
0
0
0
0
0
0
0
0
0
0
0
0
0
0
0
0
0
0
0
0
0
0
0
0
0
0
0
0
0
0
0
0
0
0
0
0
0
0
0
0
0
0
0
0
0
0
0
0
0
0
0
0
0
0
0
0
0
0
0
0
0
0
0
0
0
0
0
0
0
0
0
0
0
0
0
0
0
0
0
0
0
0
0
0
0
0
0
0
0
0
0
0
0
0
0
0
0
0
0
0
0
0
0
0
0
0
0
0
0
0
0
0
0
0
0
0
0
0
0
0
0
0
0
0
0
0
0
0
0
0
0
0
0
0
0
0
0
0
0
0
0
0
0
0
0
0
0
0
0
0
0
0
0
0
0
0
0
0
0
0
0
0
0
0
0
0
0
0
0
0
0
0
0
0
0
0
0
0
0
0
0
0
0
0
0
0
0
0
0
0
0
0
0
0
0
0
0
0
0
0
0
0
0
0
0
0
0
0
0
0
0
0
0
0
0
0
0
0
0
0
0
0
0
0
0
0
0
0
0
0
0
0
0
0
0
0
0
0
0
0
0
0
0
0
0
0
0
0
0
0
0
0
0
0
0
0
0
0
0
0
0
0
0
0
0
0
0
0
0
0
0
0
0
0
0
0
0
0
0
0
0
0
0
0
0
0
0
0
0
0
0
0
0
0
0
0
0
0
0
0
0
0
0
0
0
0
0
0
0
0
0
0
0
0
0
0
0
0
0
0
0
0
0
0
0
0
0
0
0
0
0
0
0
0
0
0
0
0
0
0
0
0
0
0
0
0
0
0
0
0
0
0
0
0
0
0
0
0
0
0
0
0
0
0
0
0
0
0
0
0
0
0
0
0
0
0
0
0
0
0
0
0
0
0
0
0
0
0
0
0
0
0
0
0
0
0
0
0
0
0
0
0
0
0
0
0
0
0
0
0
0
0
0
0
0
0
0
0
0
0
0
0
0
0
0
0
0
0
0
0
0
0
0
0
0
0
0
0
0
0
0
0
0
0
0
0
0
0
0
0
0
0
0
0
0
0
0
0
0
0
0
0
0
0
0
0
0
0
0
0
0
0
0
0
0
0
0
0
0
0
0
0
0
0
0
0
0
0
0
0
0
0
0
0
0
0
0
0
0
0
0
0
0
0
0
0
0
0
0
0
0
0
0
0
0
0
0
0
0
0
0
0
0
0
0
0
0
0
0
0
0
0
0
0
0
0
0
0
0
0
0
0
0
0
0
0
0
0
0
0
0
0
0
0
0
0
0
0
0
0
0
0
0
0
0
0
0
0
0
0
0
0
0
0
0
0
0
0
0
0
0
0
0
0
0
0
0
0
0
0
0
0
0
0
0
0
0
0
0
0
0
0
0
0
0
0
0
0
0
0
0
0
0
0
0
0
0
0
0
0
0
0
0
0
0
0
0
0
0
0
0
0
0
0
0
0
0
0
0
0
0
0
0
0
0
0
0
0
0
0
0
0
0
0
0
0
0
0
0
0
0
0
0
0
0
0
0
0
0
0
0
0
0
0
0
0
0
0
0
0
0
0
0
0
0
0
0
0
0
0
0
0
0
0
0
0
0
0
0
0
0
0
0
0
0
0
0
0
0
0
0
0
0
0
0
0
0
0
0
0
0
0
0
0
0
0
0
0
0
0
0
0
0
0
0
0
0
0
0
0
0
0
0
0
0
0
0
0
0
0
0
0
0
0
0
0
0
0
0
0
0
0
0
0
0
0
0
0
0
0
0
0
0
0
0
0
0
0
0
0
0
0
0
0
0
0
0
0
0
0
0
0
0
0
0
0
0
0
0
0
0
0
0
0
0
0
0
0
0
0
0
0
0
0
0
0
0
0
0
0
0
0
0
0
0
0
0
0
0
0
0
0
0
0
0
0
0
0
0
0
0
0
0
0
0
0
0
0
0
0
0
0
0
0
0
0
0
0
0
0
0
0
0
0
0
0
0
0
0
0
0
0
0
0
0
0
0
0
0
0
0
0
0
0
0
0
0
0
0
0
0
0
0
0
0
0
0
0
0
0
0
0
0
0
0
0
0
0
0
0
0
0
0
0
0
0
0
0
0
0
0
0
0
0
0
0
0
0
0
0
0
0
0
0
0
0
0
0
0
0
0
0
0
0
0
0
0
0
0
0
0
0
0
0
0
0
0
0
0
0
0
0
0
0
0
0
0
0
0
0
0
0
0
0
0
0
0
0
0
0
0
0
0
0
0
0
0
0
0
0
0
0
0
0
0
0
0
0
0
0
0
0
0
0
0
0
0
0
0
0
0
0
0
0
0
0
0
0
0
0
0
0
0
0
0
0
0
0
0
0
0
0
0
0
0
0
0
0
0
0
0
0
0
0
0
0
0
0
0
0
0
0
0
0
0
0
0
0
0
0
0
0
0
0
0
0
0
0
0
0
0
0
0
0
0
0
0
0
0
0
0
0
0
0
0
0
0
0
0
0
0
0
0
0
0
0
0
0
0
0
0
0
0
0
0
0
0
0
0
0
0
0
0
0
0
0
0
0
0
0
0
0
0
0
0
0
0
0
0
0
0
0
0
0
0
0
0
0
0
0
0
0
0
0
0
0
0
0
0
0
0
0
0
0
0
0
0
0
0
0
0
0
0
0
0
0
0
0
0
0
0
0
0
0
0
0
0
0
0
0
0
0
0
0
0
0
0
0
0
0
0
0
0
0
0
0
0
0
0
0
0
0
0
0
0
0
0
0
0
0
0
0
0
0
0
0
0
0
0
0
0
0
0
0
0
0
0
0
0
0
0
0
0
0
0
0
0
0
0
0
0
0
0
0
0
0
0
0
0
0
0
0
0
0
0
0
0
0
0
0
0
0
0
0
0
0
0
0
0
0
0
0
0
0
0
0
0
0
0
0
0
0
0
0
0
0
0
0
0
0
0
0
0
0
0
0
0
0
0
0
0
0
0
0
0
0
0
0
0
0
0
0
0
0
0
0
0
0
0
0
0
0
0
0
0
0
0
0
0
0
0
0
0
0
0
0
0
0
0
0
0
0
0
0
0
0
0
0
0
0
0
0
0
0
0
0
0
0
0
0
0
0
0
0
0
0
0
0
0
0
0
0
0
0
0
0
0
0
0
0
0
0
0
0
0
0
0
0
0
0
0
0
0
0
0
0
0
0
0
0
0
0
0
0
0
0
0
0
0
0
0
0
0
0
0
0
0
0
0
0
0
0
0
0
0
0
0
0
0
0
0
0
0
0
0
0
0
0
0
0
0
0
0
0
0
0
0
0
0
0
0
0
0
0
0
0
0
0
0
0
0
0
0
0
0
0
0
0
0
0
0
0
0
0
0
0
0
0
0
0
0
0
0
0
0
0
0
0
0
0
0
0
0
0
0
0
0
0
0
0
0
0
0
0
0
0
0
0
0
0
0
0
0
0
0
0
0
0
0
0
0
0
0
0
0
0
0
0
0
0
0
0
0
0
0
0
0
0
0
0
0
0
0
0
0
0
0
0
0
0
0
0
0
0
0
0
0
0
0
0
0
0
0
0
0
0
0
0
0
0
0
0
0
0
0
0
0
0
0
0
0
0
0
0
0
0
0
0
0
0
0
0
0
0
0
0
0
0
0
0
0
0
0
0
0
0
0
0
0
0
0
0
0
0
0
0
0
0
0
0
0
0
0
0
0
0
0
0
0
0
0
0
0
0
0
0
0
0
0
0
0
0
0
0
0
0
0
0
0
0
0
0
0
0
0
0
0
0
0
0
0
0
0
0
0
0
0
0
0
0
0
0
0
0
0
0
0
0
0
0
0
0
0
0
0
0
0
0
0
0
0
0
0
0
0
0
0
0
0
0
0
0
0
0
0
0
0
0
0
0
0
0
0
0
0
0
0
0
0
0
0
0
0
0
0
0
0
0
0
0
0
0
0
0
0
0
0
0
0
0
0
0
0
0
0
0
0
0
0
0
0
0
0
0
0
0
0
0
0
0
0
0
0
0
0
0
0
0
0
0
0
0
0
0
0
0
0
0
0
0
0
0
0
0
0
0
0
0
0
0
0
0
0
0
0
0
0
0
0
0
0
0
0
0
0
0
0
0
0
0
0
0
0
0
0
0
0
0
0
0
0
0
0
0
0
0
0
0
0
0
0
0
0
0
0
0
0
0
0
0
0
0
0
0
0
0
0
0
0
0
0
0
0
0
0
0
0
0
0
0
0
0
0
0
0
0
0
0
0
0
0
0
0
0
0
0
0
0
0
0
0
0
0
0
0
0
0
0
0
0
0
0
0
0
0
0
0
0
0
0
0
0
0
0
0
0
0
0
0
0
0
0
0
0
0
0
0
0
0
0
0
0
0
0
0
0
0
0
0
0
0
0
0
0
0
0
0
0
0
0
0
0
0
0
0
0
0
0
0
0
0
0
0
0
0
0
0
0
0
0
0
0
0
0
0
0
0
0
0
0
0
0
0
0
0
0
0
0
0
0
0
0
0
0
0
0
0
0
0
0
0
0
0
0
0
0
0
0
0
0
0
0
0
0
0
0
0
0
0
0
0
0
0
0
0
0
0
0
0
0
0
0
0
0
0
0
0
0
0
0
0
0
0
0
0
0
0
0
0
0
0
0
0
0
0
0
0
0
0
0
0
0
0
0
0
0
0
0
0
0
0
0
0
0
0
0
0
0
0
0
0
0
0
0
0
0
0
0
0
0
0
0
0
0
0
0
0
0
0
0
0
0
0
0
0
0
0
0
0
0
0
0
0
0
0
0
0
0
0
0
0
0
0
0
0
0
0
0
0
0
0
0
0
0
0
0
0
0
0
0
0
0
0
0
0
0
0
0
0
0
0
0
0
0
0
0
0
0
0
0
0
0
0
0
0
0
0
0
0
0
0
0
0
0
0
0
0
0
0
0
0
0
0
0
0
0
0
0
0
0
0
0
0
0
0
0
0
0
0
0
0
0
0
0
0
0
0
0
0
0
0
0
0
0
0
0
0
0
0
0
0
0
0
0
0
0
0
0
0
0
0
0
0
0
0
0
0
0
0
0
0
0
0
0
0
0
0
0
0
0
0
0
0
0
0
0
0
0
0
0
0
0
0
0
0
0
0
0
0
0
0
0
0
0
0
0
0
0
0
0
0
0
0
0
0
0
0
0
0
0
0
0
0
0
0
0
0
0
0
0
0
0
0
0
0
0
0
0
0
0
0
0
0
0
0
0
0
0
0
0
0
0
0
0
0
0
0
0
0
0
0
0
0
0
0
0
0
0
0
0
0
0
0
0
0
0
0
0
0
0
0
0
0
0
0
0
0
0
0
0
0
0
0
0
0
0
0
0
0
0
0
0
0
0
0
0
0
0
0
0
0
0
0
0
0
0
0
0
0
0
0
0
0
0
0
0
0
0
0
0
0
0
0
0
0
0
0
0
0
0
0
0
0
0
0
0
0
0
0
0
0
0
0
0
0
0
0
0
0
0
0
0
0
0
0
0
0
0
0
0
0
0
0
0
0
0
0
0
0
0
0
0
0
0
0
0
0
0
0
0
0
0
0
0
0
0
0
0
0
0
0
0
0
0
0
0
0
0
0
0
0
0
0
0
0
0
0
0
0
0
0
0
0
0
0
0
0
0
0
0
0
0
0
0
0
0
0
0
0
0
0
0
0
0
0
0
0
0
0
0
0
0
0
0
0
0
0
0
0
0
0
0
0
0
0
0
0
0
0
0
0
0
0
0
0
0
0
0
0
0
0
0
0
0
0
0
0
0
0
0
0
0
0
0
0
0
0
0
0
0
0
0
0
0
0
0
0
0
0
0
0
0
0
0
0
0
0
0
0
0
0
0
0
0
0
0
0
0
0
0
0
0
0
0
0
0
0
0
0
0
0
0
0
0
0
0
0
0
0
0
0
0
0
0
0
0
0
0
0
0
0
0
0
0
0
0
0
0
0
0
0
0
0
0
0
0
0
0
0
0
0
0
0
0
0
0
0
0
0
0
0
0
0
0
0
0
0
0
0
0
0
0
0
0
0
0
0
0
0
0
0
0
0
0
0
0
0
0
0
0
0
0
0
0
0
0
0
0
0
0
0
0
0
0
0
0
0
0
0
0
0
0
0
0
0
0
0
0
0
0
0
0
0
0
0
0
0
0
0
0
0
0
0
0
0
0
0
0
0
0
0
0
0
0
0
0
0
0
0
0
0
0
0
0
0
0
0
0
0
0
0
0
0
0
0
0
0
0
0
0
0
0
0
0
0
0
0
0
0
0
0
0
0
0
0
0
0
0
0
0
0
0
0
0
0
0
0
0
0
0
0
0
0
0
0
0
0
0
0
0
0
0
0
0
0
0
0
0
0
0
0
0
0
0
0
0
0
0
0
0
0
0
0
0
0
0
0
0
0
0
0
0
0
0
0
0
0
0
0
0
0
0
0
0
0
0
0
0
0
0
0
0
0
0
0
0
0
0
0
0
0
0
0
0
0
0
0
0
0
0
0
0
0
0
0
0
0
0
0
0
0
0
0
0
0
0
0
0
0
0
0
0
0
0
0
0
0
0
0
0
0
0
0
0
0
0
0
0
0
0
0
0
0
0
0
0
0
0
0
0
0
0
0
0
0
0
0
0
0
0
0
0
0
0
0
0
0
0
0
0
0
0
0
0
0
0
0
0
0
0
0
0
0
0
0
0
0
0
0
0
0
0
0
0
0
0
0
0
0
0
0
0
0
0
0
0
0
0
0
0
0
0
0
0
0
0
0
0
0
0
0
0
0
0
0
0
0
0
0
0
0
0
0
0
0
0
0
0
0
0
0
0
0
0
0
0
0
0
0
0
0
0
0
0
0
0
0
0
0
0
0
0
0
0
0
0
0
0
0
0
0
0
0
0
0
0
0
0
0
0
0
0
0
0
0
0
0
0
0
0
0
0
0
0
0
0
0
0
0
0
0
0
0
0
0
0
0
0
0
0
0
0
0
0
0
0
0
0
0
0
0
0
0
0
0
0
0
0
0
0
0
0
0
0
0
0
0
0
0
0
0
0
0
0
0
0
0
0
0
0
0
0
0
0
0
0
0
0
0
0
0
0
0
0
0
0
0
0
0
0
0
0
0
0
0
0
0
0
0
0
0
0
0
0
0
0
0
0
0
0
0
0
0
0
0
0
0
0
0
0
0
0
0
0
0
0
0
0
0
0
0
0
0
0
0
0
0
0
0
0
0
0
0
0
0
0
0
0
0
0
0
0
0
0
0
0
0
0
0
0
0
0
0
0
0
0
0
0
0
0
0
0
0
0
0
0
0
0
0
0
0
0
0
0
0
0
0
0
0
0
0
0
0
0
0
0
0
0
0
0
0
0
0
0
0
0
0
0
0
0
0
0
0
0
0
0
0
0
0
0
0
0
0
0
0
0
0
0
0
0
0
0
0
0
0
0
0
0
0
0
0
0
0
0
0
0
0
0
0
0
0
0
0
0
0
0
0
0
0
0
0
0
0
0
0
0
0
0
0
0
0
0
0
0
0
0
0
0
0
0
0
0
0
0
0
0
0
0
0
0
0
0
0
0
0
0
0
0
0
0
0
0
0
0
0
0
0
0
0
0
0
0
0
0
0
0
0
0
0
0
0
0
0
0
0
0
0
0
0
0
0
0
0
0
0
0
0
0
0
0
0
0
0
0
0
0
0
0
0
0
0
0
0
0
0
0
0
0
0
0
0
0
0
0
0
0
0
0
0
0
0
0
0
0
0
0
0
0
0
0
0
0
0
0
0
0
0
0
0
0
0
0
0
0
0
0
0
0
0
0
0
0
0
0
0
0
0
0
0
0
0
0
0
0
0
0
0
0
0
0
0
0
0
0
0
0
0
0
0
0
0
0
0
0
0
0
0
0
0
0
0
0
0
0
0
0
0
0
0
0
0
0
0
0
0
0
0
0
0
0
0
0
0
0
0
0
0
0
0
0
0
0
0
0
0
0
0
0
0
0
0
0
0
0
0
0
0
0
0
0
0
0
0
0
0
0
0
0
0
0
0
0
0
0
0
0
0
0
0
0
0
0
0
0
0
0
0
0
0
0
0
0
0
0
0
0
0
0
0
0
0
0
0
0
0
0
0
0
0
0
0
0
0
0
0
0
0
0
0
0
0
0
0
0
0
0
0
0
0
0
0
0
0
0
0
0
0
0
0
0
0
0
0
0
0
0
0
0
0
0
0
0
0
0
0
0
0
0
0
0
0
0
0
0
0
0
0
0
0
0
0
0
0
0
0
0
0
0
0
0
0
0
0
0
0
0
0
0
0
0
0
0
0
0
0
0
0
0
0
0
0
0
0
0
0
0
0
0
0
0
0
0
0
0
0
0
0
0
0
0
0
0
0
0
0
0
0
0
0
0
0
0
0
0
0
0
0
0
0
0
0
0
0
0
0
0
0
0
0
0
0
0
0
0
0
0
0
0
0
0
0
0
0
0
0
0
0
0
0
0
0
0
0
0
0
0
0
0
0
0
0
0
0
0
0
0
0
0
0
0
0
0
0
0
0
0
0
0
0
0
0
0
0
0
0
0
0
0
0
0
0
0
0
0
0
0
0
0
0
0
0
0
0
0
0
0
0
0
0
0
0
0
0
0
0
0
0
0
0
0
0
0
0
0
0
0
0
0
0
0
0
0
0
0
0
0
0
0
0
0
0
0
0
0
0
0
0
0
0
0
0
0
0
0
0
0
0
0
0
0
0
0
0
0
0
0
0
0
0
0
0
0
0
0
0
0
0
0
0
0
0
0
0
0
0
0
0
0
0
0
0
0
0
0
0
0
0
0
0
0
0
0
0
0
0
0
0
0
0
0
0
0
0
0
0
0
0
0
0
0
0
0
0
0
0
0
0
0
0
0
0
0
0
0
0
0
0
0
0
0
0
0
0
0
0
0
0
0
0
0
0
0
0
0
0
0
0
0
0
0
0
0
0
0
0
0
0
0
0
0
0
0
0
0
0
0
0
0
0
0
0
0
0
0
0
0
0
0
0
0
0
0
0
0
0
0
0
0
0
0
0
0
0
0
0
0
0
0
0
0
0
0
0
0
0
0
0
0
0
0
0
0
0
0
0
0
0
0
0
0
0
0
0
0
0
0
0
0
0
0
0
0
0
0
0
0
0
0
0
0
0
0
0
0
0
0
0
0
0
0
0
0
0
0
0
0
0
0
0
0
0
0
0
0
0
0
0
0
0
0
0
0
0
0
0
0
0
0
0
0
0
0
0
0
0
0
0
0
0
0
0
0
0
0
0
0
0
0
0
0
0
0
0
0
0
0
0
0
0
0
0
0
0
0
0
0
0
0
0
0
0
0
0
0
0
0
0
0
0
0
0
0
0
0
0
0
0
0
0
0
0
0
0
0
0
0
0
0
0
0
0
0
0
0
0
0
0
0
0
0
0
0
0
0
0
0
0
0
0
0
0
0
0
0
0
0
0
0
0
0
0
0
0
0
0
0
0
0
0
0
0
0
0
0
0
0
0
0
0
0
0
0
0
0
0
0
0
0
0
0
0
0
0
0
0
0
0
0
0
0
0
0
0
0
0
0
0
0
0
0
0
0
0
0
0
0
0
0
0
0
0
0
0
0
0
0
0
0
0
0
0
0
0
0
0
0
0
0
0
0
0
0
0
0
0
0
0
0
0
0
0
0
0
0
0
0
0
0
0
0
0
0
0
0
0
0
0
0
0
0
0
0
0
0
0
0
0
0
0
0
0
0
0
0
0
0
0
0
0
0
0
0
0
0
0
0
0
0
0
0
0
0
0
0
0
0
0
0
0
0
0
0
0
0
0
0
0
0
0
0
0
0
0
0
0
0
0
0
0
0
0
0
0
0
0
0
0
0
0
0
0
0
0
0
0
0
0
0
0
0
0
0
0
0
0
0
0
0
0
0
0
0
0
0
0
0
0
0
0
0
0
0
0
0
0
0
0
0
0
0
0
0
0
0
0
0
0
0
0
0
0
0
0
0
0
0
0
0
0
0
0
0
0
0
0
0
0
0
0
0
0
0
0
0
0
0
0
0
0
0
0
0
0
0
0
0
0
0
0
0
0
0
0
0
0
0
0
0
0
0
0
0
0
0
0
0
0
0
0
0
0
0
0
0
0
0
0
0
0
0
0
0
0
0
0
0
0
0
0
0
0
0
0
0
0
0
0
0
0
0
0
0
0
0
0
0
0
0
0
0
0
0
0
0
0
0
0
0
0
0
0
0
0
0
0
0
0
0
0
0
0
0
0
0
0
0
0
0
0
0
0
0
0
0
0
0
0
0
0
0
0
0
0
0
0
0
0
0
0
0
0
0
0
0
0
0
0
0
0
0
0
0
0
0
0
0
0
0
0
0
0
0
0
0
0
0
0
0
0
0
0
0
0
0
0
0
0
0
0
0
0
0
0
0
0
0
0
0
0
0
0
0
0
0
0
0
0
0
0
0
0
0
0
0
0
0
0
0
0
0
0
0
0
0
0
0
0
0
0
0
0
0
0
0
0
0
0
0
0
0
0
0
0
0
0
0
0
0
0
0
0
0
0
0
0
0
0
0
0
0
0
0
0
0
0
0
0
0
0
0
0
0
0
0
0
0
0
0
0
0
0
0
0
0
0
0
0
0
0
0
0
0
0
0
0
0
0
0
0
0
0
0
0
0
0
0
0
0
0
0
0
0
0
0
0
0
0
0
0
0
0
0
0
0
0
0
0
0
0
0
0
0
0
0
0
0
0
0
0
0
0
0
0
0
0
0
0
0
0
0
0
0
0
0
0
0
0
0
0
0
0
0
0
0
0
0
0
0
0
0
0
0
0
0
0
0
0
0
0
0
0
0
0
0
0
0
0
0
0
0
0
0
0
0
0
0
0
0
0
0
0
0
0
0
0
0
0
0
0
0
0
0
0
0
0
0
0
0
0
0
0
0
0
0
0
0
0
0
0
0
0
0
0
0
0
0
0
0
0
0
0
0
0
0
0
0
0
0
0
0
0
0
0
0
0
0
0
0
0
0
0
0
0
0
0
0
0
0
0
0
0
0
0
0
0
0
0
0
0
0
0
0
0
0
0
0
0
0
0
0
0
0
0
0
0
0
0
0
0
0
0
0
0
0
0
0
0
0
0
0
0
0
0
0
0
0
0
0
0
0
0
0
0
0
0
0
0
0
0
0
0
0
0
0
0
0
0
0
0
0
0
0
0
0
0
0
0
0
0
0
0
0
0
0
0
0
0
0
0
0
0
0
0
0
0
0
0
0
0
0
0
0
0
0
0
0
0
0
0
0
0
0
0
0
0
0
0
0
0
0
0
0
0
0
0
0
0
0
0
0
0
0
0
0
0
0
0
0
0
0
0
0
0
0
0
0
0
0
0
0
0
0
0
0
0
0
0
0
0
0
0
0
0
0
0
0
0
0
0
0
0
0
0
0
0
0
0
0
0
0
0
0
0
0
0
0
0
0
0
0
0
0
0
0
0
0
0
0
0
0
0
0
0
0
0
0
0
0
0
0
0
0
0
0
0
0
0
0
0
0
0
0
0
0
0
0
0
0
0
0
0
0
0
0
0
0
0
0
0
0
0
0
0
0
0
0
0
0
0
0
0
0
0
0
0
0
0
0
0
0
0
0
0
0
0
0
0
0
0
0
0
0
0
0
0
0
0
0
0
0
0
0
0
0
0
0
0
0
0
0
0
0
0
0
0
0
0
0
0
0
0
0
0
0
0
0
0
0
0
0
0
0
0
0
0
0
0
0
0
0
0
0
0
0
0
0
0
0
0
0
0
0
0
0
0
0
0
0
0
0
0
0
0
0
0
0
0
0
0
0
0
0
0
0
0
0
0
0
0
0
0
0
0
0
0
0
0
0
0
0
0
0
0
0
0
0
0
0
0
0
0
0
0
0
0
0
0
0
0
0
0
0
0
0
0
0
0
0
0
0
0
0
0
0
0
0
0
0
0
0
0
0
0
0
0
0
0
0
0
0
0
0
0
0
0
0
0
0
0
0
0
0
0
0
0
0
0
0
0
0
0
0
0
0
0
0
0
0
0
0
0
0
0
0
0
0
0
0
0
0
0
0
0
0
0
0
0
0
0
0
0
0
0
0
0
0
0
0
0
0
0
0
0
0
0
0
0
0
0
0
0
0
0
0
0
0
0
0
0
0
0
0
0
0
0
0
0
0
0
0
0
0
0
0
0
0
0
0
0
0
0
0
0
0
0
0
0
0
0
0
0
0
0
0
0
0
0
0
0
0
0
0
0
0
0
0
0
0
0
0
0
0
0
0
0
0
0
0
0
0
0
0
0
0
0
0
0
0
0
0
0
0
0
0
0
0
0
0
0
0
0
0
0
0
0
0
0
0
0
0
0
0
0
0
0
0
0
0
0
0
0
0
0
0
0
0
0
0
0
0
0
0
0
0
0
0
0
0
0
0
0
0
0
0
0
0
0
0
0
0
0
0
0
0
0
0
0
0
0
0
0
0
0
0
0
0
0
0
0
0
0
0
0
0
0
0
0
0
0
0
0
0
0
0
0
0
0
0
0
0
0
0
0
0
0
0
0
0
0
0
0
0
0
0
0
0
0
0
0
0
0
0
0
0
0
0
0
0
0
0
0
0
0
0
0
0
0
0
0
0
0
0
0
0
0
0
0
0
0
0
0
0
0
0
0
0
0
0
0
0
0
0
0
0
0
0
0
0
0
0
0
0
0
0
0
0
0
0
0
0
0
0
0
0
0
0
0
0
0
0
0
0
0
0
0
0
0
0
0
0
0
0
0
0
0
0
0
0
0
0
0
0
0
0
0
0
0
0
0
0
0
0
0
0
0
0
0
0
0
0
0
0
0
0
0
0
0
0
0
0
0
0
0
0
0
0
0
0
0
0
0
0
0
0
0
0
0
0
0
0
0
0
0
0
0
0
0
0
0
0
0
0
0
0
0
0
0
0
0
0
0
0
0
0
0
0
0
0
0
0
0
0
0
0
0
0
0
0
0
0
0
0
0
0
0
0
0
0
0
0
0
0
0
0
0
0
0
0
0
0
0
0
0
0
0
0
0
0
0
0
0
0
0
0
0
0
0
0
0
0
0
0
0
0
0
0
0
0
0
0
0
0
0
0
0
0
0
0
0
0
0
0
0
0
0
0
0
0
0
0
0
0
0
0
0
0
0
0
0
0
0
0
0
0
0
0
0
0
0
0
0
0
0
0
0
0
0
0
0
0
0
0
0
0
0
0
0
0
0
0
0
0
0
0
0
0
0
0
0
0
0
0
0
0
0
0
0
0
0
0
0
0
0
0
0
0
0
0
0
0
0
0
0
0
0
0
0
0
0
0
0
0
0
0
0
0
0
0
0
0
0
0
0
0
0
0
0
0
0
0
0
0
0
0
0
0
0
0
0
0
0
0
0
0
0
0
0
0
0
0
0
0
0
0
0
0
0
0
0
0
0
0
0
0
0
0
0
0
0
0
0
0
0
0
0
0
0
0
0
0
0
0
0
0
0
0
0
0
0
0
0
0
0
0
0
0
0
0
0
0
0
0
0
0
0
0
0
0
0
0
0
0
0
0
0
0
0
0
0
0
0
0
0
0
0
0
0
0
0
0
0
0
0
0
0
0
0
0
0
0
0
0
0
0
0
0
0
0
0
0
0
0
0
0
0
0
0
0
0
0
0
0
0
0
0
0
0
0
0
0
0
0
0
0
0
0
0
0
0
0
0
0
0
0
0
0
0
0
0
0
0
0
0
0
0
0
0
0
0
0
0
0
0
0
0
0
0
0
0
0
0
0
0
0
0
0
0
0
0
0
0
0
0
0
0
0
0
0
0
0
0
0
0
0
0
0
0
0
0
0
0
0
0
0
0
0
0
0
0
0
0
0
0
0
0
0
0
0
0
0
0
0
0
0
0
0
0
0
0
0
0
0
0
0
0
0
0
0
0
0
0
0
0
0
0
0
0
0
0
0
0
0
0
0
0
0
0
0
0
0
0
0
0
0
0
0
0
0
0
0
0
0
0
0
0
0
0
0
0
0
0
0
0
0
0
0
0
0
0
0
0
0
0
0
0
0
0
0
0
0
0
0
0
0
0
0
0
0
0
0
0
0
0
0
0
0
0
0
0
0
0
0
0
0
0
0
0
0
0
0
0
0
0
0
0
0
0
0
0
0
0
0
0
0
0
0
0
0
0
0
0
0
0
0
0
0
0
0
0
0
0
0
0
0
0
0
0
0
0
0
0
0
0
0
0
0
0
0
0
0
0
0
0
0
0
0
0
0
0
0
0
0
0
0
0
0
0
0
0
0
0
0
0
0
0
0
0
0
0
0
0
0
0
0
0
0
0
0
0
0
0
0
0
0
0
0
0
0
0
0
0
0
0
0
0
0
0
0
0
0
0
0
0
0
0
0
0
0
0
0
0
0
0
0
0
0
0
0
0
0
0
0
0
0
0
0
0
0
0
0
0
0
0
0
0
0
0
0
0
0
0
0
0
0
0
0
0
0
0
0
0
0
0
0
0
0
0
0
0
0
0
0
0
0
0
0
0
0
0
0
0
0
0
0
0
0
0
0
0
0
0
0
0
0
0
0
0
0
0
0
0
0
0
0
0
0
0
0
0
0
0
0
0
0
0
0
0
0
0
0
0
0
0
0
0
0
0
0
0
0
0
0
0
0
0
0
0
0
0
0
0
0
0
0
0
0
0
0
0
0
0
0
0
0
0
0
0
0
0
0
0
0
0
0
0
0
0
0
0
0
0
0
0
0
0
0
0
0
0
0
0
0
0
0
0
0
0
0
0
0
0
0
0
0
0
0
0
0
0
0
0
0
0
0
0
0
0
0
0
0
0
0
0
0
0
0
0
0
0
0
0
0
0
0
0
0
0
0
0
0
0
0
0
0
0
0
0
0
0
0
0
0
0
0
0
0
0
0
0
0
0
0
0
0
0
0
0
0
0
0
0
0
0
0
0
0
0
0
0
0
0
0
0
0
0
0
0
0
0
0
0
0
0
0
0
0
0
0
0
0
0
0
0
0
0
0
0
0
0
0
0
0
0
0
0
0
0
0
0
0
0
0
0
0
0
0
0
0
0
0
0
0
0
0
0
0
0
0
0
0
0
0
0
0
0
0
0
0
0
0
0
0
0
0
0
0
0
0
0
0
0
0
0
0
0
0
0
0
0
0
0
0
0
0
0
0
0
0
0
0
0
0
0
0
0
0
0
0
0
0
0
0
0
0
0
0
0
0
0
0
0
0
0
0
0
0
0
0
0
0
0
0
0
0
0
0
0
0
0
0
0
0
0
0
0
0
0
0
0
0
0
0
0
0
0
0
0
0
0
0
0
0
0
0
0
0
0
0
0
0
0
0
0
0
0
0
0
0
0
0
0
0
0
0
0
0
0
0
0
0
0
0
0
0
0
0
0
0
0
0
0
0
0
0
0
0
0
0
0
0
0
0
0
0
0
0
0
0
0
0
0
0
0
0
0
0
0
0
0
0
0
0
0
0
0
0
0
0
0
0
0
0
0
0
0
0
0
0
0
0
0
0
0
0
0
0
0
0
0
0
0
0
0
0
0
0
0
0
0
0
0
0
0
0
0
0
0
0
0
0
0
0
0
0
0
0
0
0
0
0
0
0
0
0
0
0
0
0
0
0
0
0
0
0
0
0
0
0
0
0
0
0
0
0
0
0
0
0
0
0
0
0
0
0
0
0
0
0
0
0
0
0
0
0
0
0
0
0
0
0
0
0
0
0
0
0
0
0
0
0
0
0
0
0
0
0
0
0
0
0
0
0
0
0
0
0
0
0
0
0
0
0
0
0
0
0
0
0
0
0
0
0
0
0
0
0
0
0
0
0
0
0
0
0
0
0
0
0
0
0
0
0
0
0
0
0
0
0
0
0
0
0
0
0
0
0
0
0
0
0
0
0
0
0
0
0
0
0
0
0
0
0
0
0
0
0
0
0
0
0
0
0
0
0
0
0
0
0
0
0
0
0
0
0
0
0
0
0
0
0
0
0
0
0
0
0
0
0
0
0
0
0
0
0
0
0
0
0
0
0
0
0
0
0
0
0
0
0
0
0
0
0
0
0
0
0
0
0
0
0
0
0
0
0
0
0
0
0
0
0
0
0
0
0
0
0
0
0
0
0
0
0
0
0
0
0
0
0
0
0
0
0
0
0
0
0
0
0
0
0
0
0
0
0
0
0
0
0
0
0
0
0
0
0
0
0
0
0
0
0
0
0
0
0
0
0
0
0
0
0
0
0
0
0
0
0
0
0
0
0
0
0
0
0
0
0
0
0
0
0
0
0
0
0
0
0
0
0
0
0
0
0
0
0
0
0
0
0
0
0
0
0
0
0
0
0
0
0
0
0
0
0
0
0
0
0
0
0
0
0
0
0
0
0
0
0
0
0
0
0
0
0
0
0
0
0
0
0
0
0
0
0
0
0
0
0
0
0
0
0
0
0
0
0
0
0
0
0
0
0
0
0
0
0
0
0
0
0
0
0
0
0
0
0
0
0
0
0
0
0
0
0
0
0
0
0
0
0
0
0
0
0
0
0
0
0
0
0
0
0
0
0
0
0
0
0
0
0
0
0
0
0
0
0
0
0
0
0
0
0
0
0
0
0
0
0
0
0
0
0
0
0
0
0
0
0
0
0
0
0
0
0
0
0
0
0
0
0
0
0
0
0
0
0
0
0
0
0
0
0
0
0
0
0
0
0
0
0
0
0
0
0
0
0
0
0
0
0
0
0
0
0
0
0
0
0
0
0
0
0
0
0
0
0
0
0
0
0
0
0
0
0
0
0
0
0
0
0
0
0
0
0
0
0
0
0
0
0
0
0
0
0
0
0
0
0
0
0
0
0
0
0
0
0
0
0
0
0
0
0
0
0
0
0
0
0
0
0
0
0
0
0
0
0
0
0
0
0
0
0
0
0
0
0
0
0
0
0
0
0
0
0
0
0
0
0
0
0
0
0
0
0
0
0
0
0
0
0
0
0
0
0
0
0
0
0
0
0
0
0
0
0
0
0
0
0
0
0
0
0
0
0
0
0
0
0
0
0
0
0
0
0
0
0
0
0
0
0
0
0
0
0
0
0
0
0
0
0
0
0
0
0
0
0
0
0
0
0
0
0
0
0
0
0
0
0
0
0
0
0
0
0
0
0
0
0
0
0
0
0
0
0
0
0
0
0
0
0
0
0
0
0
0
0
0
0
0
0
0
0
0
0
0
0
0
0
0
0
0
0
0
0
0
0
0
0
0
0
0
0
0
0
0
0
0
0
0
0
0
0
0
0
0
0
0
0
0
0
0
0
0
0
0
0
0
0
0
0
0
0
0
0
0
0
0
0
0
0
0
0
0
0
0
0
0
0
0
0
0
0
0
0
0
0
0
0
0
0
0
0
0
0
0
0
0
0
0
0
0
0
0
0
0
0
0
0
0
0
0
0
0
0
0
0
0
0
0
0
0
0
0
0
0
0
0
0
0
0
0
0
0
0
0
0
0
0
0
0
0
0
0
0
0
0
0
0
0
0
0
0
0
0
0
0
0
0
0
0
0
0
0
0
0
0
0
0
0
0
0
0
0
0
0
0
0
0
0
0
0
0
0
0
0
0
0
0
0
0
0
0
0
0
0
0
0
0
0
0
0
0
0
0
0
0
0
0
0
0
0
0
0
0
0
0
0
0
0
0
0
0
0
0
0
0
0
0
0
0
0
0
0
0
0
0
0
0
0
0
0
0
0
0
0
0
0
0
0
0
0
0
0
0
0
0
0
0
0
0
0
0
0
0
0
0
0
0
0
0
0
0
0
0
0
0
0
0
0
0
0
0
0
0
0
0
0
0
0
0
0
0
0
0
0
0
0
0
0
0
0
0
0
0
0
0
0
0
0
0
0
0
0
0
0
0
0
0
0
0
0
0
0
0
0
0
0
0
0
0
0
0
0
0
0
0
0
0
0
0
0
0
0
0
0
0
0
0
0
0
0
0
0
0
0
0
0
0
0
0
0
0
0
0
0
0
0
0
0
0
0
0
0
0
0
0
0
0
0
0
0
0
0
0
0
0
0
0
0
0
0
0
0
0
0
0
0
0
0
0
0
0
0
0
0
0
0
0
0
0
0
0
0
0
0
0
0
0
0
0
0
0
0
0
0
0
0
0
0
0
0
0
0
0
0
0
0
0
0
0
0
0
0
0
0
0
0
0
0
0
0
0
0
0
0
0
0
0
0
0
0
0
0
0
0
0
0
0
0
0
0
0
0
0
0
0
0
0
0
0
0
0
0
0
0
0
0
0
0
0
0
0
0
0
0
0
0
0
0
0
0
0
0
0
0
0
0
0
0
0
0
0
0
0
0
0
0
0
0
0
0
0
0
0
0
0
0
0
0
0
0
0
0
0
0
0
0
0
0
0
0
0
0
0
0
0
0
0
0
0
0
0
0
0
0
0
0
0
0
0
0
0
0
0
0
0
0
0
0
0
0
0
0
0
0
0
0
0
0
0
0
0
0
0
0
0
0
0
0
0
0
0
0
0
0
0
0
0
0
0
0
0
0
0
0
0
0
0
0
0
0
0
0
0
0
0
0
0
0
0
0
0
0
0
0
0
0
0
0
0
0
0
0
0
0
0
0
0
0
0
0
0
0
0
0
0
0
0
0
0
0
0
0
0
0
0
0
0
0
0
0
0
0
0
0
0
0
0
0
0
0
0
0
0
0
0
0
0
0
0
0
0
0
0
0
0
0
0
0
0
0
0
0
0
0
0
0
0
0
0
0
0
0
0
0
0
0
0
0
0
0
0
0
0
0
0
0
0
0
0
0
0
0
0
0
0
0
0
0
0
0
0
0
0
0
0
0
0
0
0
0
0
0
0
0
0
0
0
0
0
0
0
0
0
0
0
0
0
0
0
0
0
0
0
0
0
0
0
0
0
0
0
0
0
0
0
0
0
0
0
0
0
0
0
0
0
0
0
0
0
0
0
0
0
0
0
0
0
0
0
0
0
0
0
0
0
0
0
0
0
0
0
0
0
0
0
0
0
0
0
0
0
0
0
0
0
0
0
0
0
0
0
0
0
0
0
0
0
0
0
0
0
0
0
0
0
0
0
0
0
0
0
0
0
0
0
0
0
0
0
0
0
0
0
0
0
0
0
0
0
0
0
0
0
0
0
0
0
0
0
0
0
0
0
0
0
0
0
0
0
0
0
0
0
0
0
0
0
0
0
0
0
0
0
0
0
0
0
0
0
0
0
0
0
0
0
0
0
0
0
0
0
0
0
0
0
0
0
0
0
0
0
0
0
0
0
0
0
0
0
0
0
0
0
0
0
0
0
0
0
0
0
0
0
0
0
0
0
0
0
0
0
0
0
0
0
0
0
0
0
0
0
0
0
0
0
0
0
0
0
0
0
0
0
0
0
0
0
0
0
0
0
0
0
0
0
0
0
0
0
0
0
0
0
0
0
0
0
0
0
0
0
0
0
0
0
0
0
0
0
0
0
0
0
0
0
0
0
0
0
0
0
0
0
0
0
0
0
0
0
0
0
0
0
0
0
0
0
0
0
0
0
0
0
0
0
0
0
0
0
0
0
0
0
0
0
0
0
0
0
0
0
0
0
0
0
0
0
0
0
0
0
0
0
0
0
0
0
0
0
0
0
0
0
0
0
0
0
0
0
0
0
0
0
0
0
0
0
0
0
0
0
0
0
0
0
0
0
0
0
0
0
0
0
0
0
0
0
0
0
0
0
0
0
0
0
0
0
0
0
0
0
0
0
0
0
0
0
0
0
0
0
0
0
0
0
0
0
0
0
0
0
0
0
0
0
0
0
0
0
0
0
0
0
0
0
0
0
0
0
0
0
0
0
0
0
0
0
0
0
0
0
0
0
0
0
0
0
0
0
0
0
0
0
0
0
0
0
0
0
0
0
0
0
0
0
0
0
0
0
0
0
0
0
0
0
0
0
0
0
0
0
0
0
0
0
0
0
0
0
0
0
0
0
0
0
0
0
0
0
0
0
0
0
0
0
0
0
0
0
0
0
0
0
0
0
0
0
0
0
0
0
0
0
0
0
0
0
0
0
0
0
0
0
0
0
0
0
0
0
0
0
0
0
0
0
0
0
0
0
0
0
0
0
0
0
0
0
0
0
0
0
0
0
0
0
0
0
0
0
0
0
0
0
0
0
0
0
0
0
0
0
0
0
0
0
0
0
0
0
0
0
0
0
0
0
0
0
0
0
0
0
0
0
0
0
0
0
0
0
0
0
0
0
0
0
0
0
0
0
0
0
0
0
0
0
0
0
0
0
0
0
0
0
0
0
0
0
0
0
0
0
0
0
0
0
0
0
0
0
0
0
0
0
0
0
0
0
0
0
0
0
0
0
0
0
0
0
0
0
0
0
0
0
0
0
0
0
0
0
0
0
0
0
0
0
0
0
0
0
0
0
0
0
0
0
0
0
0
0
0
0
0
0
0
0
0
0
0
0
0
0
0
0
0
0
0
0
0
0
0
0
0
0
0
0
0
0
0
0
0
0
0
0
0
0
0
0
0
0
0
0
0
0
0
0
0
0
0
0
0
0
0
0
0
0
0
0
0
0
0
0
0
0
0
0
0
0
0
0
0
0
0
0
0
0
0
0
0
0
0
0
0
0
0
0
0
0
0
0
0
0
0
0
0
0
0
0
0
0
0
0
0
0
0
0
0
0
0
0
0
0
0
0
0
0
0
0
0
0
0
0
0
0
0
0
0
0
0
0
0
0
0
0
0
0
0
0
0
0
0
0
0
0
0
0
0
0
0
0
0
0
0
0
0
0
0
0
0
0
0
0
0
0
0
0
0
0
0
0
0
0
0
0
0
0
0
0
0
0
0
0
0
0
0
0
0
0
0
0
0
0
0
0
0
0
0
0
0
0
0
0
0
0
0
0
0
0
0
0
0
0
0
0
0
0
0
0
0
0
0
0
0
0
0
0
0
0
0
0
0
0
0
0
0
0
0
0
0
0
0
0
0
0
0
0
0
0
0
0
0
0
0
0
0
0
0
0
0
0
0
0
0
0
0
0
0
0
0
0
0
0
0
0
0
0
0
0
0
0
0
0
0
0
0
0
0
0
0
0
0
0
0
0
0
0
0
0
0
0
0
0
0
0
0
0
0
0
0
0
0
0
0
0
0
0
0
0
0
0
0
0
0
0
0
0
0
0
0
0
0
0
0
0
0
0
0
0
0
0
0
0
0
0
0
0
0
0
0
0
0
0
0
0
0
0
0
0
0
0
0
0
0
0
0
0
0
0
0
0
0
0
0
0
0
0
0
0
0
0
0
0
0
0
0
0
0
0
0
0
0
0
0
0
0
0
0
0
0
0
0
0
0
0
0
0
0
0
0
0
0
0
0
0
0
0
0
0
0
0
0
0
0
0
0
0
0
0
0
0
0
0
0
0
0
0
0
0
0
0
0
0
0
0
0
0
0
0
0
0
0
0
0
0
0
0
0
0
0
0
0
0
0
0
0
0
0
0
0
0
0
0
0
0
0
0
0
0
0
0
0
0
0
0
0
0
0
0
0
0
0
0
0
0
0
0
0
0
0
0
0
0
0
0
0
0
0
0
0
0
0
0
0
0
0
0
0
0
0
0
0
0
0
0
0
0
0
0
0
0
0
0
0
0
0
0
0
0
0
0
0
0
0
0
0
0
0
0
0
0
0
0
0
0
0
0
0
0
0
0
0
0
0
0
0
0
0
0
0
0
0
0
0
0
0
0
0
0
0
0
0
0
0
0
0
0
0
0
0
0
0
0
0
0
0
0
0
0
0
0
0
0
0
0
0
0
0
0
0
0
0
0
0
0
0
0
0
0
0
0
0
0
0
0
0
0
0
0
0
0
0
0
0
0
0
0
0
0
0
0
0
0
0
0
0
0
0
0
0
0
0
0
0
0
0
0
0
0
0
0
0
0
0
0
0
0
0
0
0
0
0
0
0
0
0
0
0
0
0
0
0
0
0
0
0
0
0
0
0
0
0
0
0
0
0
0
0
0
0
0
0
0
0
0
0
0
0
0
0
0
0
0
0
0
0
0
0
0
0
0
0
0
0
0
0
0
0
0
0
0
0
0
0
0
0
0
0
0
0
0
0
0
0
0
0
0
0
0
0
0
0
0
0
0
0
0
0
0
0
0
0
0
0
0
0
0
0
0
0
0
0
0
0
0
0
0
0
0
0
0
0
0
0
0
0
0
0
0
0
0
0
0
0
0
0
0
0
0
0
0
0
0
0
0
0
0
0
0
0
0
0
0
0
0
0
0
0
0
0
0
0
0
0
0
0
0
0
0
0
0
0
0
0
0
0
0
0
0
0
0
0
0
0
0
0
0
0
0
0
0
0
0
0
0
0
0
0
0
0
0
0
0
0
0
0
0
0
0
0
0
0
0
0
0
0
0
0
0
0
0
0
0
0
0
0
0
0
0
0
0
0
0
0
0
0
0
0
0
0
0
0
0
0
0
0
0
0
0
0
0
0
0
0
0
0
0
0
0
0
0
0
0
0
0
0
0
0
0
0
0
0
0
0
0
0
0
0
0
0
0
0
0
0
0
0
0
0
0
0
0
0
0
0
0
0
0
0
0
0
0
0
0
0
0
0
0
0
0
0
0
0
0
0
0
0
0
0
0
0
0
0
0
0
0
0
0
0
0
0
0
0
0
0
0
0
0
0
0
0
0
0
0
0
0
0
0
0
0
0
0
0
0
0
0
0
0
0
0
0
0
0
0
0
0
0
0
0
0
0
0
0
0
0
0
0
0
0
0
0
0
0
0
0
0
0
0
0
0
0
0
0
0
0
0
0
0
0
0
0
0
0
0
0
0
0
0
0
0
0
0
0
0
0
0
0
0
0
0
0
0
0
0
0
0
0
0
0
0
0
0
0
0
0
0
0
0
0
0
0
0
0
0
0
0
0
0
0
0
0
0
0
0
0
0
0
0
0
0
0
0
0
0
0
0
0
0
0
0
0
0
0
0
0
0
0
0
0
0
0
0
0
0
0
0
0
0
0
0
0
0
0
0
0
0
0
0
0
0
0
0
0
0
0
0
0
0
0
0
0
0
0
0
0
0
0
0
0
0
0
0
0
0
0
0
0
0
0
0
0
0
0
0
0
0
0
0
0
0
0
0
0
0
0
0
0
0
0
0
0
0
0
0
0
0
0
0
0
0
0
0
0
0
0
0
0
0
0
0
0
0
0
0
0
0
0
0
0
0
0
0
0
0
0
0
0
0
0
0
0
0
0
0
0
0
0
0
0
0
0
0
0
0
0
0
0
0
0
0
0
0
0
0
0
0
0
0
0
0
0
0
0
0
0
0
0
0
0
0
0
0
0
0
0
0
0
0
0
0
0
0
0
0
0
0
0
0
0
0
0
0
0
0
0
0
0
0
0
0
0
0
0
0
0
0
0
0
0
0
0
0
0
0
0
0
0
0
0
0
0
0
0
0
0
0
0
0
0
0
0
0
0
0
0
0
0
0
0
0
0
0
0
0
0
0
0
0
0
0
0
0
0
0
0
0
0
0
0
0
0
0
0
0
0
0
0
0
0
0
0
0
0
0
0
0
0
0
0
0
0
0
0
0
0
0
0
0
0
0
0
0
0
0
0
0
0
0
0
0
0
0
0
0
0
0
0
0
0
0
0
0
0
0
0
0
0
0
0
0
0
0
0
0
0
0
0
0
0
0
0
0
0
0
0
0
0
0
0
0
0
0
0
0
0
0
0
0
0
0
0
0
0
0
0
0
0
0
0
0
0
0
0
0
0
0
0
0
0
0
0
0
0
0
0
0
0
0
0
0
0
0
0
0
0
0
0
0
0
0
0
0
0
0
0
0
0
0
0
0
0
0
0
0
0
0
0
0
0
0
0
0
0
0
0
0
0
0
0
0
0
0
0
0
0
0
0
0
0
0
0
0
0
0
0
0
0
0
0
0
0
0
0
0
0
0
0
0
0
0
0
0
0
0
0
0
0
0
0
0
0
0
0
0
0
0
0
0
0
0
0
0
0
0
0
0
0
0
0
0
0
0
0
0
0
0
0
0
0
0
0
0
0
0
0
0
0
0
0
0
0
0
0
0
0
0
0
0
0
0
0
0
0
0
0
0
0
0
0
0
0
0
0
0
0
0
0
0
0
0
0
0
0
0
0
0
0
0
0
0
0
0
0
0
0
0
0
0
0
0
0
0
0
0
0
0
0
0
0
0
0
0
0
0
0
0
0
0
0
0
0
0
0
0
0
0
0
0
0
0
0
0
0
0
0
0
0
0
0
0
0
0
0
0
0
0
0
0
0
0
0
0
0
0
0
0
0
0
0
0
0
0
0
0
0
0
0
0
0
0
0
0
0
0
0
0
0
0
0
0
0
0
0
0
0
0
0
0
0
0
0
0
0
0
0
0
0
0
0
0
0
0
0
0
0
0
0
0
0
0
0
0
0
0
0
0
0
0
0
0
0
0
0
0
0
0
0
0
0
0
0
0
0
0
0
0
0
0
0
0
0
0
0
0
0
0
0
0
0
0
0
0
0
0
0
0
0
0
0
0
0
0
0
0
0
0
0
0
0
0
0
0
0
0
0
0
0
0
0
0
0
0
0
0
0
0
0
0
0
0
0
0
0
0
0
0
0
0
0
0
0
0
0
0
0
0
0
0
0
0
0
0
0
0
0
0
0
0
0
0
0
0
0
0
0
0
0
0
0
0
0
0
0
0
0
0
0
0
0
0
0
0
0
0
0
0
0
0
0
0
0
0
0
0
0
0
0
0
0
0
0
0
0
0
0
0
0
0
0
0
0
0
0
0
0
0
0
0
0
0
0
0
0
0
0
0
0
0
0
0
0
0
0
0
0
0
0
0
0
0
0
0
0
0
0
0
0
0
0
0
0
0
0
0
0
0
0
0
0
0
0
0
0
0
0
0
0
0
0
0
0
0
0
0
0
0
0
0
0
0
0
0
0
0
0
0
0
0
0
0
0
0
0
0
0
0
0
0
0
0
0
0
0
0
0
0
0
0
0
0
0
0
0
0
0
0
0
0
0
0
0
0
0
0
0
0
0
0
0
0
0
0
0
0
0
0
0
0
0
0
0
0
0
0
0
0
0
0
0
0
0
0
0
0
0
0
0
0
0
0
0
0
0
0
0
0
0
0
0
0
0
0
0
0
0
0
0
0
0
0
0
0
0
0
0
0
0
0
0
0
0
0
0
0
0
0
0
0
0
0
0
0
0
0
0
0
0
0
0
0
0
0
0
0
0
0
0
0
0
0
0
0
0
0
0
0
0
0
0
0
0
0
0
0
0
0
0
0
0
0
0
0
0
0
0
0
0
0
0
0
0
0
0
0
0
0
0
0
0
0
0
0
0
0
0
0
0
0
0
0
0
0
0
0
0
0
0
0
0
0
0
0
0
0
0
0
0
0
0
0
0
0
0
0
0
0
0
0
0
0
0
0
0
0
0
0
0
0
0
0
0
0
0
0
0
0
0
0
0
0
0
0
0
0
0
0
0
0
0
0
0
0
0
0
0
0
0
0
0
0
0
0
0
0
0
0
0
0
0
0
0
0
0
0
0
0
0
0
0
0
0
0
0
0
0
0
0
0
0
0
0
0
0
0
0
0
0
0
0
0
0
0
0
0
0
0
0
0
0
0
0
0
0
0
0
0
0
0
0
0
0
0
0
0
0
0
0
0
0
0
0
0
0
0
0
0
0
0
0
0
0
0
0
0
0
0
0
0
0
0
0
0
0
0
0
0
0
0
0
0
0
0
0
0
0
0
0
0
0
0
0
0
0
0
0
0
0
0
0
0
0
0
0
0
0
0
0
0
0
0
0
0
0
0
0
0
0
0
0
0
0
0
0
0
0
0
0
0
0
0
0
0
0
0
0
0
0
0
0
0
0
0
0
0
0
0
0
0
0
0
0
0
0
0
0
0
0
0
0
0
0
0
0
0
0
0
0
0
0
0
0
0
0
0
0
0
0
0
0
0
0
0
0
0
0
0
0
0
0
0
0
0
0
0
0
0
0
0
0
0
0
0
0
0
0
0
0
0
0
0
0
0
0
0
0
0
0
0
0
0
0
0
0
0
0
0
0
0
0
0
0
0
0
0
0
0
0
0
0
0
0
0
0
0
0
0
0
0
0
0
0
0
0
0
0
0
0
0
0
0
0
0
0
0
0
0
0
0
0
0
0
0
0
0
0
0
0
0
0
0
0
0
0
0
0
0
0
0
0
0
0
0
0
0
0
0
0
0
0
0
0
0
0
0
0
0
0
0
0
0
0
0
0
0
0
0
0
0
0
0
0
0
0
0
0
0
0
0
0
0
0
0
0
0
0
0
0
0
0
0
0
0
0
0
0
0
0
0
0
0
0
0
0
0
0
0
0
0
0
0
0
0
0
0
0
0
0
0
0
0
0
0
0
0
0
0
0
0
0
0
0
0
0
0
0
0
0
0
0
0
0
0
0
0
0
0
0
0
0
0
0
0
0
0
0
0
0
0
0
0
0
0
0
0
0
0
0
0
0
0
0
0
0
0
0
0
0
0
0
0
0
0
0
0
0
0
0
0
0
0
0
0
0
0
0
0
0
0
0
0
0
0
0
0
0
0
0
0
0
0
0
0
0
0
0
0
0
0
0
0
0
0
0
0
0
0
0
0
0
0
0
0
0
0
0
0
0
0
0
0
0
0
0
0
0
0
0
0
0
0
0
0
0
0
0
0
0
0
0
0
0
0
0
0
0
0
0
0
0
0
0
0
0
0
0
0
0
0
0
0
0
0
0
0
0
0
0
0
0
0
0
0
0
0
0
0
0
0
0
0
0
0
0
0
0
0
0
0
0
0
0
0
0
0
0
0
0
0
0
0
0
0
0
0
0
0
0
0
0
0
0
0
0
0
0
0
0
0
0
0
0
0
0
0
0
0
0
0
0
0
0
0
0
0
0
0
0
0
0
0
0
0
0
0
0
0
0
0
0
0
0
0
0
0
0
0
0
0
0
0
0
0
0
0
0
0
0
0
0
0
0
0
0
0
0
0
0
0
0
0
0
0
0
0
0
0
0
0
0
0
0
0
0
0
0
0
0
0
0
0
0
0
0
0
0
0
0
0
0
0
0
0
0
0
0
0
0
0
0
0
0
0
0
0
0
0
0
0
0
0
0
0
0
0
0
0
0
0
0
0
0
0
0
0
0
0
0
0
0
0
0
0
0
0
0
0
0
0
0
0
0
0
0
0
0
0
0
0
0
0
0
0
0
0
0
0
0
0
0
0
0
0
0
0
0
0
0
0
0
0
0
0
0
0
0
0
0
0
0
0
0
0
0
0
0
0
0
0
0
0
0
0
0
0
0
0
0
0
0
0
0
0
0
0
0
0
0
0
0
0
0
0
0
0
0
0
0
0
0
0
0
0
0
0
0
0
0
0
0
0
0
0
0
0
0
0
0
0
0
0
0
0
0
0
0
0
0
0
0
0
0
0
0
0
0
0
0
0
0
0
0
0
0
0
0
0
0
0
0
0
0
0
0
0
0
0
0
0
0
0
0
0
0
0
0
0
0
0
0
0
0
0
0
0
0
0
0
0
0
0
0
0
0
0
0
0
0
0
0
0
0
0
0
0
0
0
0
0
0
0
0
0
0
0
0
0
0
0
0
0
0
0
0
0
0
0
0
0
0
0
0
0
0
0
0
0
0
0
0
0
0
0
0
0
0
0
0
0
0
0
0
0
0
0
0
0
0
0
0
0
0
0
0
0
0
0
0
0
0
0
0
0
0
0
0
0
0
0
0
0
0
0
0
0
0
0
0
0
0
0
0
0
0
0
0
0
0
0
0
0
0
0
0
0
0
0
0
0
0
0
0
0
0
0
0
0
0
0
0
0
0
0
0
0
0
0
0
0
0
0
0
0
0
0
0
0
0
0
0
0
0
0
0
0
0
0
0
0
0
0
0
0
0
0
0
0
0
0
0
0
0
0
0
0
0
0
0
0
0
0
0
0
0
0
0
0
0
0
0
0
0
0
0
0
0
0
0
0
0
0
0
0
0
0
0
0
0
0
0
0
0
0
0
0
0
0
0
0
0
0
0
0
0
0
0
0
0
0
0
0
0
0
0
0
0
0
0
0
0
0
0
0
0
0
0
0
0
0
0
0
0
0
0
0
0
0
0
0
0
0
0
0
0
0
0
0
0
0
0
0
0
0
0
0
0
0
0
0
0
0
0
0
0
0
0
0
0
0
0
0
0
0
0
0
0
0
0
0
0
0
0
0
0
0
0
0
0
0
0
0
0
0
0
0
0
0
0
0
0
0
0
0
0
0
0
0
0
0
0
0
0
0
0
0
0
0
0
0
0
0
0
0
0
0
0
0
0
0
0
0
0
0
0
0
0
0
0
0
0
0
0
0
0
0
0
0
0
0
0
0
0
0
0
0
0
0
0
0
0
0
0
0
0
0
0
0
0
0
0
0
0
0
0
0
0
0
0
0
0
0
0
0
0
0
0
0
0
0
0
0
0
0
0
0
0
0
0
0
0
0
0
0
0
0
0
0
0
0
0
0
0
0
0
0
0
0
0
0
0
0
0
0
0
0
0
0
0
0
0
0
0
0
0
0
0
0
0
0
0
0
0
0
0
0
0
0
0
0
0
0
0
0
0
0
0
0
0
0
0
0
0
0
0
0
0
0
0
0
0
0
0
0
0
0
0
0
0
0
0
0
0
0
0
0
0
0
0
0
0
0
0
0
0
0
0
0
0
0
0
0
0
0
0
0
0
0
0
0
0
0
0
0
0
0
0
0
0
0
0
0
0
0
0
0
0
0
0
0
0
0
0
0
0
0
0
0
0
0
0
0
0
0
0
0
0
0
0
0
0
0
0
0
0
0
0
0
0
0
0
0
0
0
0
0
0
0
0
0
0
0
0
0
0
0
0
0
0
0
0
0
0
0
0
0
0
0
0
0
0
0
0
0
0
0
0
0
0
0
0
0
0
0
0
0
0
0
0
0
0
0
0
0
0
0
0
0
0
0
0
0
0
0
0
0
0
0
0
0
0
0
0
0
0
0
0
0
0
0
0
0
0
0
0
0
0
0
0
0
0
0
0
0
0
0
0
0
0
0
0
0
0
0
0
0
0
0
0
0
0
0
0
0
0
0
0
0
0
0
0
0
0
0
0
0
0
0
0
0
0
0
0
0
0
0
0
0
0
0
0
0
0
0
0
0
0
0
0
0
0
0
0
0
0
0
0
0
0
0
0
0
0
0
0
0
0
0
0
0
0
0
0
0
0
0
0
0
0
0
0
0
0
0
0
0
0
0
0
0
0
0
0
0
0
0
0
0
0
0
0
0
0
0
0
0
0
0
0
0
0
0
0
0
0
0
0
0
0
0
0
0
0
0
0
0
0
0
0
0
0
0
0
0
0
0
0
0
0
0
0
0
0
0
0
0
0
0
0
0
0
0
0
0
0
0
0
0
0
0
0
0
0
0
0
0
0
0
0
0
0
0
0
0
0
0
0
0
0
0
0
0
0
0
0
0
0
0
0
0
0
0
0
0
0
0
0
0
0
0
0
0
0
0
0
0
0
0
0
0
0
0
0
0
0
0
0
0
0
0
0
0
0
0
0
0
0
0
0
0
0
0
0
0
0
0
0
0
0
0
0
0
0
0
0
0
0
0
0
0
0
0
0
0
0
0
0
0
0
0
0
0
0
0
0
0
0
0
0
0
0
0
0
0
0
0
0
0
0
0
0
0
0
0
0
0
0
0
0
0
0
0
0
0
0
0
0
0
0
0
0
0
0
0
0
0
0
0
0
0
0
0
0
0
0
0
0
0
0
0
0
0
0
0
0
0
0
0
0
0
0
0
0
0
0
0
0
0
0
0
0
0
0
0
0
0
0
0
0
0
0
0
0
0
0
0
0
0
0
0
0
0
0
0
0
0
0
0
0
0
0
0
0
0
0
0
0
0
0
0
0
0
0
0
0
0
0
0
0
0
0
0
0
0
0
0
0
0
0
0
0
0
0
0
0
0
0
0
0
0
0
0
0
0
0
0
0
0
0
0
0
0
0
0
0
0
0
0
0
0
0
0
0
0
0
0
0
0
0
0
0
0
0
0
0
0
0
0
0
0
0
0
0
0
0
0
0
0
0
0
0
0
0
0
0
0
0
0
0
0
0
0
0
0
0
0
0
0
0
0
0
0
0
0
0
0
0
0
0
0
0
0
0
0
0
0
0
0
0
0
0
0
0
0
0
0
0
0
0
0
0
0
0
0
0
0
0
0
0
0
0
0
0
0
0
0
0
0
0
0
0
0
0
0
0
0
0
0
0
0
0
0
0
0
0
0
0
0
0
0
0
0
0
0
0
0
0
0
0
0
0
0
0
0
0
0
0
0
0
0
0
0
0
0
0
0
0
0
0
0
0
0
0
0
0
0
0
0
0
0
0
0
0
0
0
0
0
0
0
0
0
0
0
0
0
0
0
0
0
0
0
0
0
0
0
0
0
0
0
0
0
0
0
0
0
0
0
0
0
0
0
0
0
0
0
0
0
0
0
0
0
0
0
0
0
0
0
0
0
0
0
0
0
0
0
0
0
0
0
0
0
0
0
0
0
0
0
0
0
0
0
0
0
0
0
0
0
0
0
0
0
0
0
0
0
0
0
0
0
0
0
0
0
0
0
0
0
0
0
0
0
0
0
0
0
0
0
0
0
0
0
0
0
0
0
0
0
0
0
0
0
0
0
0
0
0
0
0
0
0
0
0
0
0
0
0
0
0
0
0
0
0
0
0
0
0
0
0
0
0
0
0
0
0
0
0
0
0
0
0
0
0
0
0
0
0
0
0
0
0
0
0
0
0
0
0
0
0
0
0
0
0
0
0
0
0
0
0
0
0
0
0
0
0
0
0
0
0
0
0
0
0
0
0
0
0
0
0
0
0
0
0
0
0
0
0
0
0
0
0
0
0
0
0
0
0
0
0
0
0
0
0
0
0
0
0
0
0
0
0
0
0
0
0
0
0
0
0
0
0
0
0
0
0
0
0
0
0
0
0
0
0
0
0
0
0
0
0
0
0
0
0
0
0
0
0
0
0
0
0
0
0
0
0
0
0
0
0
0
0
0
0
0
0
0
0
0
0
0
0
0
0
0
0
0
0
0
0
0
0
0
0
0
0
0
0
0
0
0
0
0
0
0
0
0
0
0
0
0
0
0
0
0
0
0
0
0
0
0
0
0
0
0
0
0
0
0
0
0
0
0
0
0
0
0
0
0
0
0
0
0
0
0
0
0
0
0
0
0
0
0
0
0
0
0
0
0
0
0
0
0
0
0
0
0
0
0
0
0
0
0
0
0
0
0
0
0
0
0
0
0
0
0
0
0
0
0
0
0
0
0
0
0
0
0
0
0
0
0
0
0
0
0
0
0
0
0
0
0
0
0
0
0
0
0
0
0
0
0
0
0
0
0
0
0
0
0
0
0
0
0
0
0
0
0
0
0
0
0
0
0
0
0
0
0
0
0
0
0
0
0
0
0
0
0
0
0
0
0
0
0
0
0
0
0
0
0
0
0
0
0
0
0
0
0
0
0
0
0
0
0
0
0
0
0
0
0
0
0
0
0
0
0
0
0
0
0
0
0
0
0
0
0
0
0
0
0
0
0
0
0
0
0
0
0
0
0
0
0
0
0
0
0
0
0
0
0
0
0
0
0
0
0
0
0
0
0
0
0
0
0
0
0
0
0
0
0
0
0
0
0
0
0
0
0
0
0
0
0
0
0
0
0
0
0
0
0
0
0
0
0
0
0
0
0
0
0
0
0
0
0
0
0
0
0
0
0
0
0
0
0
0
0
0
0
0
0
0
0
0
0
0
0
0
0
0
0
0
0
0
0
0
0
0
0
0
0
0
0
0
0
0
0
0
0
0
0
0
0
0
0
0
0
0
0
0
0
0
0
0
0
0
0
0
0
0
0
0
0
0
0
0
0
0
0
0
0
0
0
0
0
0
0
0
0
0
0
0
0
0
0
0
0
0
0
0
0
0
0
0
0
0
0
0
0
0
0
0
0
0
0
0
0
0
0
0
0
0
0
0
0
0
0
0
0
0
0
0
0
0
0
0
0
0
0
0
0
0
0
0
0
0
0
0
0
0
0
0
0
0
0
0
0
0
0
0
0
0
0
0
0
0
0
0
0
0
0
0
0
0
0
0
0
0
0
0
0
0
0
0
0
0
0
0
0
0
0
0
0
0
0
0
0
0
0
0
0
0
0
0
0
0
0
0
0
0
0
0
0
0
0
0
0
0
0
0
0
0
0
0
0
0
0
0
0
0
0
0
0
0
0
0
0
0
0
0
0
0
0
0
0
0
0
0
0
0
0
0
0
0
0
0
0
0
0
0
0
0
0
0
0
0
0
0
0
0
0
0
0
0
0
0
0
0
0
0
0
0
0
0
0
0
0
0
0
0
0
0
0
0
0
0
0
0
0
0
0
0
0
0
0
0
0
0
0
0
0
0
0
0
0
0
0
0
0
0
0
0
0
0
0
0
0
0
0
0
0
0
0
0
0
0
0
0
0
0
0
0
0
0
0
0
0
0
0
0
0
0
0
0
0
0
0
0
0
0
0
0
0
0
0
0
0
0
0
0
0
0
0
0
0
0
0
0
0
0
0
0
0
0
0
0
0
0
0
0
0
0
0
0
0
0
0
0
0
0
0
0
0
0
0
0
0
0
0
0
0
0
0
0
0
0
0
0
0
0
0
0
0
0
0
0
0
0
0
0
0
0
0
0
0
0
0
0
0
0
0
0
0
0
0
0
0
0
0
0
0
0
0
0
0
0
0
0
0
0
0
0
0
0
0
0
0
0
0
0
0
0
0
0
0
0
0
0
0
0
0
0
0
0
0
0
0
0
0
0
0
0
0
0
0
0
0
0
0
0
0
0
0
0
0
0
0
0
0
0
0
0
0
0
0
0
0
0
0
0
0
0
0
0
0
0
0
0
0
0
0
0
0
0
0
0
0
0
0
0
0
0
0
0
0
0
0
0
0
0
0
0
0
0
0
0
0
0
0
0
0
0
0
0
0
0
0
0
0
0
0
0
0
0
0
0
0
0
0
0
0
0
0
0
0
0
0
0
0
0
0
0
0
0
0
0
0
0
0
0
0
0
0
0
0
0
0
0
0
0
0
0
0
0
0
0
0
0
0
0
0
0
0
0
0
0
0
0
0
0
0
0
0
0
0
0
0
0
0
0
0
0
0
0
0
0
0
0
0
0
0
0
0
0
0
0
0
0
0
0
0
0
0
0
0
0
0
0
0
0
0
0
0
0
0
0
0
0
0
0
0
0
0
0
0
0
0
0
0
0
0
0
0
0
0
0
0
0
0
0
0
0
0
0
0
0
0
0
0
0
0
0
0
0
0
0
0
0
0
0
0
0
0
0
0
0
0
0
0
0
0
0
0
0
0
0
0
0
0
0
0
0
0
0
0
0
0
0
0
0
0
0
0
0
0
0
0
0
0
0
0
0
0
0
0
0
0
0
0
0
0
0
0
0
0
0
0
0
0
0
0
0
0
0
0
0
0
0
0
0
0
0
0
0
0
0
0
0
0
0
0
0
0
0
0
0
0
0
0
0
0
0
0
0
0
0
0
0
0
0
0
0
0
0
0
0
0
0
0
0
0
0
0
0
0
0
0
0
0
0
0
0
0
0
0
0
0
0
0
0
0
0
0
0
0
0
0
0
0
0
0
0
0
0
0
0
0
0
0
0
0
0
0
0
0
0
0
0
0
0
0
0
0
0
0
0
0
0
0
0
0
0
0
0
0
0
0
0
0
0
0
0
0
0
0
0
0
0
0
0
0
0
0
0
0
0
0
0
0
0
0
0
0
0
0
0
0
0
0
0
0
0
0
0
0
0
0
0
0
0
0
0
0
0
0
0
0
0
0
0
0
0
0
0
0
0
0
0
0
0
0
0
0
0
0
0
0
0
0
0
0
0
0
0
0
0
0
0
0
0
0
0
0
0
0
0
0
0
0
0
0
0
0
0
0
0
0
0
0
0
0
0
0
0
0
0
0
0
0
0
0
0
0
0
0
0
0
0
0
0
0
0
0
0
0
0
0
0
0
0
0
0
0
0
0
0
0
0
0
0
0
0
0
0
0
0
0
0
0
0
0
0
0
0
0
0
0
0
0
0
0
0
0
0
0
0
0
0
0
0
0
0
0
0
0
0
0
0
0
0
0
0
0
0
0
0
0
0
0
0
0
0
0
0
0
0
0
0
0
0
0
0
0
0
0
0
0
0
0
0
0
0
0
0
0
0
0
0
0
0
0
0
0
0
0
0
0
0
0
0
0
0
0
0
0
0
0
0
0
0
0
0
0
0
0
0
0
0
0
0
0
0
0
0
0
0
0
0
0
0
0
0
0
0
0
0
0
0
0
0
0
0
0
0
0
0
0
0
0
0
0
0
0
0
0
0
0
0
0
0
0
0
0
0
0
0
0
0
0
0
0
0
0
0
0
0
0
0
0
0
0
0
0
0
0
0
0
0
0
0
0
0
0
0
0
0
0
0
0
0
0
0
0
0
0
0
0
0
0
0
0
0
0
0
0
0
0
0
0
0
0
0
0
0
0
0
0
0
0
0
0
0
0
0
0
0
0
0
0
0
0
0
0
0
0
0
0
0
0
0
0
0
0
0
0
0
0
0
0
0
0
0
0
0
0
0
0
0
0
0
0
0
0
0
0
0
0
0
0
0
0
0
0
0
0
0
0
0
0
0
0
0
0
0
0
0
0
0
0
0
0
0
0
0
0
0
0
0
0
0
0
0
0
0
0
0
0
0
0
0
0
0
0
0
0
0
0
0
0
0
0
0
0
0
0
0
0
0
0
0
0
0
0
0
0
0
0
0
0
0
0
0
0
0
0
0
0
0
0
0
0
0
0
0
0
0
0
0
0
0
0
0
0
0
0
0
0
0
0
0
0
0
0
0
0
0
0
0
0
0
0
0
0
0
0
0
0
0
0
0
0
0
0
0
0
0
0
0
0
0
0
0
0
0
0
0
0
0
0
0
0
0
0
0
0
0
0
0
0
0
0
0
0
0
0
0
0
0
0
0
0
0
0
0
0
0
0
0
0
0
0
0
0
0
0
0
0
0
0
0
0
0
0
0
0
0
0
0
0
0
0
0
0
0
0
0
0
0
0
0
0
0
0
0
0
0
0
0
0
0
0
0
0
0
0
0
0
0
0
0
0
0
0
0
0
0
0
0
0
0
0
0
0
0
0
0
0
0
0
0
0
0
0
0
0
0
0
0
0
0
0
0
0
0
0
0
0
0
0
0
0
0
0
0
0
0
0
0
0
0
0
0
0
0
0
0
0
0
0
0
0
0
0
0
0
0
0
0
0
0
0
0
0
0
0
0
0
0
0
0
0
0
0
0
0
0
0
0
0
0
0
0
0
0
0
0
0
0
0
0
0
0
0
0
0
0
0
0
0
0
0
0
0
0
0
0
0
0
0
0
0
0
0
0
0
0
0
0
0
0
0
0
0
0
0
0
0
0
0
0
0
0
0
0
0
0
0
0
0
0
0
0
0
0
0
0
0
0
0
0
0
0
0
0
0
0
0
0
0
0
0
0
0
0
0
0
0
0
0
0
0
0
0
0
0
0
0
0
0
0
0
0
0
0
0
0
0
0
0
0
0
0
0
0
0
0
0
0
0
0
0
0
0
0
0
0
0
0
0
0
0
0
0
0
0
0
0
0
0
0
0
0
0
0
0
0
0
0
0
0
0
0
0
0
0
0
0
0
0
0
0
0
0
0
0
0
0
0
0
0
0
0
0
0
0
0
0
0
0
0
0
0
0
0
0
0
0
0
0
0
0
0
0
0
0
0
0
0
0
0
0
0
0
0
0
0
0
0
0
0
0
0
0
0
0
0
0
0
0
0
0
0
0
0
0
0
0
0
0
0
0
0
0
0
0
0
0
0
0
0
0
0
0
0
0
0
0
0
0
0
0
0
0
0
0
0
0
0
0
0
0
0
0
0
0
0
0
0
0
0
0
0
0
0
0
0
0
0
0
0
0
0
0
0
0
0
0
0
0
0
0
0
0
0
0
0
0
0
0
0
0
0
0
0
0
0
0
0
0
0
0
0
0
0
0
0
0
0
0
0
0
0
0
0
0
0
0
0
0
0
0
0
0
0
0
0
0
0
0
0
0
0
0
0
0
0
0
0
0
0
0
0
0
0
0
0
0
0
0
0
0
0
0
0
0
0
0
0
0
0
0
0
0
0
0
0
0
0
0
0
0
0
0
0
0
0
0
0
0
0
0
0
0
0
0
0
0
0
0
0
0
0
0
0
0
0
0
0
0
0
0
0
0
0
0
0
0
0
0
0
0
0
0
0
0
0
0
0
0
0
0
0
0
0
0
0
0
0
0
0
0
0
0
0
0
0
0
0
0
0
0
0
0
0
0
0
0
0
0
0
0
0
0
0
0
0
0
0
0
0
0
0
0
0
0
0
0
0
0
0
0
0
0
0
0
0
0
0
0
0
0
0
0
0
0
0
0
0
0
0
0
0
0
0
0
0
0
0
0
0
0
0
0
0
0
0
0
0
0
0
0
0
0
0
0
0
0
0
0
0
0
0
0
0
0
0
0
0
0
0
0
0
0
0
0
0
0
0
0
0
0
0
0
0
0
0
0
0
0
0
0
0
0
0
0
0
0
0
0
0
0
0
0
0
0
0
0
0
0
0
0
0
0
0
0
0
0
0
0
0
0
0
0
0
0
0
0
0
0
0
0
0
0
0
0
0
0
0
0
0
0
0
0
0
0
0
0
0
0
0
0
0
0
0
0
0
0
0
0
0
0
0
0
0
0
0
0
0
0
0
0
0
0
0
0
0
0
0
0
0
0
0
0
0
0
0
0
0
0
0
0
0
0
0
0
0
0
0
0
0
0
0
0
0
0
0
0
0
0
0
0
0
0
0
0
0
0
0
0
0
0
0
0
0
0
0
0
0
0
0
0
0
0
0
0
0
0
0
0
0
0
0
0
0
0
0
0
0
0
0
0
0
0
0
0
0
0
0
0
0
0
0
0
0
0
0
0
0
0
0
0
0
0
0
0
0
0
0
0
0
0
0
0
0
0
0
0
0
0
0
0
0
0
0
0
0
0
0
0
0
0
0
0
0
0
0
0
0
0
0
0
0
0
0
0
0
0
0
0
0
0
0
0
0
0
0
0
0
0
0
0
0
0
0
0
0
0
0
0
0
0
0
0
0
0
0
0
0
0
0
0
0
0
0
0
0
0
0
0
0
0
0
0
0
0
0
0
0
0
0
0
0
0
0
0
0
0
0
0
0
0
0
0
0
0
0
0
0
0
0
0
0
0
0
0
0
0
0
0
0
0
0
0
0
0
0
0
0
0
0
0
0
0
0
0
0
0
0
0
0
0
0
0
0
0
0
0
0
0
0
0
0
0
0
0
0
0
0
0
0
0
0
0
0
0
0
0
0
0
0
0
0
0
0
0
0
0
0
0
0
0
0
0
0
0
0
0
0
0
0
0
0
0
0
0
0
0
0
0
0
0
0
0
0
0
0
0
0
0
0
0
0
0
0
0
0
0
0
0
0
0
0
0
0
0
0
0
0
0
0
0
0
0
0
0
0
0
0
0
0
0
0
0
0
0
0
0
0
0
0
0
0
0
0
0
0
0
0
0
0
0
0
0
0
0
0
0
0
0
0
0
0
0
0
0
0
0
0
0
0
0
0
0
0
0
0
0
0
0
0
0
0
0
0
0
0
0
0
0
0
0
0
0
0
0
0
0
0
0
0
0
0
0
0
0
0
0
0
0
0
0
0
0
0
0
0
0
0
0
0
0
0
0
0
0
0
0
0
0
0
0
0
0
0
0
0
0
0
0
0
0
0
0
0
0
0
0
0
0
0
0
0
0
0
0
0
0
0
0
0
0
0
0
0
0
0
0
0
0
0
0
0
0
0
0
0
0
0
0
0
0
0
0
0
0
0
0
0
0
0
0
0
0
0
0
0
0
0
0
0
0
0
0
0
0
0
0
0
0
0
0
0
0
0
0
0
0
0
0
0
0
0
0
0
0
0
0
0
0
0
0
0
0
0
0
0
0
0
0
0
0
0
0
0
0
0
0
0
0
0
0
0
0
0
0
0
0
0
0
0
0
0
0
0
0
0
0
0
0
0
0
0
0
0
0
0
0
0
0
0
0
0
0
0
0
0
0
0
0
0
0
0
0
0
0
0
0
0
0
0
0
0
0
0
0
0
0
0
0
0
0
0
0
0
0
0
0
0
0
0
0
0
0
0
0
0
0
0
0
0
0
0
0
0
0
0
0
0
0
0
0
0
0
0
0
0
0
0
0
0
0
0
0
0
0
0
0
0
0
0
0
0
0
0
0
0
0
0
0
0
0
0
0
0
0
0
0
0
0
0
0
0
0
0
0
0
0
0
0
0
0
0
0
0
0
0
0
0
0
0
0
0
0
0
0
0
0
0
0
0
0
0
0
0
0
0
0
0
0
0
0
0
0
0
0
0
0
0
0
0
0
0
0
0
0
0
0
0
0
0
0
0
0
0
0
0
0
0
0
0
0
0
0
0
0
0
0
0
0
0
0
0
0
0
0
0
0
0
0
0
0
0
0
0
0
0
0
0
0
0
0
0
0
0
0
0
0
0
0
0
0
0
0
0
0
0
0
0
0
0
0
0
0
0
0
0
0
0
0
0
0
0
0
0
0
0
0
0
0
0
0
0
0
0
0
0
0
0
0
0
0
0
0
0
0
0
0
0
0
0
0
0
0
0
0
0
0
0
0
0
0
0
0
0
0
0
0
0
0
0
0
0
0
0
0
0
0
0
0
0
0
0
0
0
0
0
0
0
0
0
0
0
0
0
0
0
0
0
0
0
0
0
0
0
0
0
0
0
0
0
0
0
0
0
0
0
0
0
0
0
0
0
0
0
0
0
0
0
0
0
0
0
0
0
0
0
0
0
0
0
0
0
0
0
0
0
0
0
0
0
0
0
0
0
0
0
0
0
0
0
0
0
0
0
0
0
0
0
0
0
0
0
0
0
0
0
0
0
0
0
0
0
0
0
0
0
0
0
0
0
0
0
0
0
0
0
0
0
0
0
0
0
0
0
0
0
0
0
0
0
0
0
0
0
0
0
0
0
0
0
0
0
0
0
0
0
0
0
0
0
0
0
0
0
0
0
0
0
0
0
0
0
0
0
0
0
0
0
0
0
0
0
0
0
0
0
0
0
0
0
0
0
0
0
0
0
0
0
0
0
0
0
0
0
0
0
0
0
0
0
0
0
0
0
0
0
0
0
0
0
0
0
0
0
0
0
0
0
0
0
0
0
0
0
0
0
0
0
0
0
0
0
0
0
0
0
0
0
0
0
0
0
0
0
0
0
0
0
0
0
0
0
0
0
0
0
0
0
0
0
0
0
0
0
0
0
0
0
0
0
0
0
0
0
0
0
0
0
0
0
0
0
0
0
0
0
0
0
0
0
0
0
0
0
0
0
0
0
0
0
0
0
0
0
0
0
0
0
0
0
0
0
0
0
0
0
0
0
0
0
0
0
0
0
0
0
0
0
0
0
0
0
0
0
0
0
0
0
0
0
0
0
0
0
0
0
0
0
0
0
0
0
0
0
0
0
0
0
0
0
0
0
0
0
0
0
0
0
0
0
0
0
0
0
0
0
0
0
0
0
0
0
0
0
0
0
0
0
0
0
0
0
0
0
0
0
0
0
0
0
0
0
0
0
0
0
0
0
0
0
0
0
0
0
0
0
0
0
0
0
0
0
0
0
0
0
0
0
0
0
0
0
0
0
0
0
0
0
0
0
0
0
0
0
0
0
0
0
0
0
0
0
0
0
0
0
0
0
0
0
0
0
0
0
0
0
0
0
0
0
0
0
0
0
0
0
0
0
0
0
0
0
0
0
0
0
0
0
0
0
0
0
0
0
0
0
0
0
0
0
0
0
0
0
0
0
0
0
0
0
0
0
0
0
0
0
0
0
0
0
0
0
0
0
0
0
0
0
0
0
0
0
0
0
0
0
0
0
0
0
0
0
0
0
0
0
0
0
0
0
0
0
0
0
0
0
0
0
0
0
0
0
0
0
0
0
0
0
0
0
0
0
0
0
0
0
0
0
0
0
0
0
0
0
0
0
0
0
0
0
0
0
0
0
0
0
0
0
0
0
0
0
0
0
0
0
0
0
0
0
0
0
0
0
0
0
0
0
0
0
0
0
0
0
0
0
0
0
0
0
0
0
0
0
0
0
0
0
0
0
0
0
0
0
0
0
0
0
0
0
0
0
0
0
0
0
0
0
0
0
0
0
0
0
0
0
0
0
0
0
0
0
0
0
0
0
0
0
0
0
0
0
0
0
0
0
0
0
0
0
0
0
0
0
0
0
0
0
0
0
0
0
0
0
0
0
0
0
0
0
0
0
0
0
0
0
0
0
0
0
0
0
0
0
0
0
0
0
0
0
0
0
0
0
0
0
0
0
0
0
0
0
0
0
0
0
0
0
0
0
0
0
0
0
0
0
0
0
0
0
0
0
0
0
0
0
0
0
0
0
0
0
0
0
0
0
0
0
0
0
0
0
0
0
0
0
0
0
0
0
0
0
0
0
0
0
0
0
0
0
0
0
0
0
0
0
0
0
0
0
0
0
0
0
0
0
0
0
0
0
0
0
0
0
0
0
0
0
0
0
0
0
0
0
0
0
0
0
0
0
0
0
0
0
0
0
0
0
0
0
0
0
0
0
0
0
0
0
0
0
0
0
0
0
0
0
0
0
0
0
0
0
0
0
0
0
0
0
0
0
0
0
0
0
0
0
0
0
0
0
0
0
0
0
0
0
0
0
0
0
0
0
0
0
0
0
0
0
0
0
0
0
0
0
0
0
0
0
0
0
0
0
0
0
0
0
0
0
0
0
0
0
0
0
0
0
0
0
0
0
0
0
0
0
0
0
0
0
0
0
0
0
0
0
0
0
0
0
0
0
0
0
0
0
0
0
0
0
0
0
0
0
0
0
0
0
0
0
0
0
0
0
0
0
0
0
0
0
0
0
0
0
0
0
0
0
0
0
0
0
0
0
0
0
0
0
0
0
0
0
0
0
0
0
0
0
0
0
0
0
0
0
0
0
0
0
0
0
0
0
0
0
0
0
0
0
0
0
0
0
0
0
0
0
0
0
0
0
0
0
0
0
0
0
0
0
0
0
0
0
0
0
0
0
0
0
0
0
0
0
0
0
0
0
0
0
0
0
0
0
0
0
0
0
0
0
0
0
0
0
0
0
0
0
0
0
0
0
0
0
0
0
0
0
0
0
0
0
0
0
0
0
0
0
0
0
0
0
0
0
0
0
0
0
0
0
0
0
0
0
0
0
0
0
0
0
0
0
0
0
0
0
0
0
0
0
0
0
0
0
0
0
0
0
0
0
0
0
0
0
0
0
0
0
0
0
0
0
0
0
0
0
0
0
0
0
0
0
0
0
0
0
0
0
0
0
0
0
0
0
0
0
0
0
0
0
0
0
0
0
0
0
0
0
0
0
0
0
0
0
0
0
0
0
0
0
0
0
0
0
0
0
0
0
0
0
0
0
0
0
0
0
0
0
0
0
0
0
0
0
0
0
0
0
0
0
0
0
0
0
0
0
0
0
0
0
0
0
0
0
0
0
0
0
0
0
0
0
0
0
0
0
0
0
0
0
0
0
0
0
0
0
0
0
0
0
0
0
0
0
0
0
0
0
0
0
0
0
0
0
0
0
0
0
0
0
0
0
0
0
0
0
0
0
0
0
0
0
0
0
0
0
0
0
0
0
0
0
0
0
0
0
0
0
0
0
0
0
0
0
0
0
0
0
0
0
0
0
0
0
0
0
0
0
0
0
0
0
0
0
0
0
0
0
0
0
0
0
0
0
0
0
0
0
0
0
0
0
0
0
0
0
0
0
0
0
0
0
0
0
0
0
0
0
0
0
0
0
0
0
0
0
0
0
0
0
0
0
0
0
0
0
0
0
0
0
0
0
0
0
0
0
0
0
0
0
0
0
0
0
0
0
0
0
0
0
0
0
0
0
0
0
0
0
0
0
0
0
0
0
0
0
0
0
0
0
0
0
0
0
0
0
0
0
0
0
0
0
0
0
0
0
0
0
0
0
0
0
0
0
0
0
0
0
0
0
0
0
0
0
0
0
0
0
0
0
0
0
0
0
0
0
0
0
0
0
0
0
0
0
0
0
0
0
0
0
0
0
0
0
0
0
0
0
0
0
0
0
0
0
0
0
0
0
0
0
0
0
0
0
0
0
0
0
0
0
0
0
0
0
0
0
0
0
0
0
0
0
0
0
0
0
0
0
0
0
0
0
0
0
0
0
0
0
0
0
0
0
0
0
0
0
0
0
0
0
0
0
0
0
0
0
0
0
0
0
0
0
0
0
0
0
0
0
0
0
0
0
0
0
0
0
0
0
0
0
0
0
0
0
0
0
0
0
0
0
0
0
0
0
0
0
0
0
0
0
0
0
0
0
0
0
0
0
0
0
0
0
0
0
0
0
0
0
0
0
0
0
0
0
0
0
0
0
0
0
0
0
0
0
0
0
0
0
0
0
0
0
0
0
0
0
0
0
0
0
0
0
0
0
0
0
0
0
0
0
0
0
0
0
0
0
0
0
0
0
0
0
0
0
0
0
0
0
0
0
0
0
0
0
0
0
0
0
0
0
0
0
0
0
0
0
0
0
0
0
0
0
0
0
0
0
0
0
0
0
0
0
0
0
0
0
0
0
0
0
0
0
0
0
0
0
0
0
0
0
0
0
0
0
0
0
0
0
0
0
0
0
0
0
0
0
0
0
0
0
0
0
0
0
0
0
0
0
0
0
0
0
0
0
0
0
0
0
0
0
0
0
0
0
0
0
0
0
0
0
0
0
0
0
0
0
0
0
0
0
0
0
0
0
0
0
0
0
0
0
0
0
0
0
0
0
0
0
0
0
0
0
0
0
0
0
0
0
0
0
0
0
0
0
0
0
0
0
0
0
0
0
0
0
0
0
0
0
0
0
0
0
0
0
0
0
0
0
0
0
0
0
0
0
0
0
0
0
0
0
0
0
0
0
0
0
0
0
0
0
0
0
0
0
0
0
0
0
0
0
0
0
0
0
0
0
0
0
0
0
0
0
0
0
0
0
0
0
0
0
0
0
0
0
0
0
0
0
0
0
0
0
0
0
0
0
0
0
0
0
0
0
0
0
0
0
0
0
0
0
0
0
0
0
0
0
0
0
0
0
0
0
0
0
0
0
0
0
0
0
0
0
0
0
0
0
0
0
0
0
0
0
0
0
0
0
0
0
0
0
0
0
0
0
0
0
0
0
0
0
0
0
0
0
0
0
0
0
0
0
0
0
0
0
0
0
0
0
0
0
0
0
0
0
0
0
0
0
0
0
0
0
0
0
0
0
0
0
0
0
0
0
0
0
0
0
0
0
0
0
0
0
0
0
0
0
0
0
0
0
0
0
0
0
0
0
0
0
0
0
0
0
0
0
0
0
0
0
0
0
0
0
0
0
0
0
0
0
0
0
0
0
0
0
0
0
0
0
0
0
0
0
0
0
0
0
0
0
0
0
0
0
0
0
0
0
0
0
0
0
0
0
0
0
0
0
0
0
0
0
0
0
0
0
0
0
0
0
0
0
0
0
0
0
0
0
0
0
0
0
0
0
0
0
0
0
0
0
0
0
0
0
0
0
0
0
0
0
0
0
0
0
0
0
0
0
0
0
0
0
0
0
0
0
0
0
0
0
0
0
0
0
0
0
0
0
0
0
0
0
0
0
0
0
0
0
0
0
0
0
0
0
0
0
0
0
0
0
0
0
0
0
0
0
0
0
0
0
0
0
0
0
0
0
0
0
0
0
0
0
0
0
0
0
0
0
0
0
0
0
0
0
0
0
0
0
0
0
0
0
0
0
0
0
0
0
0
0
0
0
0
0
0
0
0
0
0
0
0
0
0
0
0
0
0
0
0
0
0
0
0
0
0
0
0
0
0
0
0
0
0
0
0
0
0
0
0
0
0
0
0
0
0
0
0
0
0
0
0
0
0
0
0
0
0
0
0
0
0
0
0
0
0
0
0
0
0
0
0
0
0
0
0
0
0
0
0
0
0
0
0
0
0
0
0
0
0
0
0
0
0
0
0
0
0
0
0
0
0
0
0
0
0
0
0
0
0
0
0
0
0
0
0
0
0
0
0
0
0
0
0
0
0
0
0
0
0
0
0
0
0
0
0
0
0
0
0
0
0
0
0
0
0
0
0
0
0
0
0
0
0
0
0
0
0
0
0
0
0
0
0
0
0
0
0
0
0
0
0
0
0
0
0
0
0
0
0
0
0
0
0
0
0
0
0
0
0
0
0
0
0
0
0
0
0
0
0
0
0
0
0
0
0
0
0
0
0
0
0
0
0
0
0
0
0
0
0
0
0
0
0
0
0
0
0
0
0
0
0
0
0
0
0
0
0
0
0
0
0
0
0
0
0
0
0
0
0
0
0
0
0
0
0
0
0
0
0
0
0
0
0
0
0
0
0
0
0
0
0
0
0
0
0
0
0
0
0
0
0
0
0
0
0
0
0
0
0
0
0
0
0
0
0
0
0
0
0
0
0
0
0
0
0
0
0
0
0
0
0
0
0
0
0
0
0
0
0
0
0
0
0
0
0
0
0
0
0
0
0
0
0
0
0
0
0
0
0
0
0
0
0
0
0
0
0
0
0
0
0
0
0
0
0
0
0
0
0
0
0
0
0
0
0
0
0
0
0
0
0
0
0
0
0
0
0
0
0
0
0
0
0
0
0
0
0
0
0
0
0
0
0
0
0
0
0
0
0
0
0
0
0
0
0
0
0
0
0
0
0
0
0
0
0
0
0
0
0
0
0
0
0
0
0
0
0
0
0
0
0
0
0
0
0
0
0
0
0
0
0
0
0
0
0
0
0
0
0
0
0
0
0
0
0
0
0
0
0
0
0
0
0
0
0
0
0
0
0
0
0
0
0
0
0
0
0
0
0
0
0
0
0
0
0
0
0
0
0
0
0
0
0
0
0
0
0
0
0
0
0
0
0
0
0
0
0
0
0
0
0
0
0
0
0
0
0
0
0
0
0
0
0
0
0
0
0
0
0
0
0
0
0
0
0
0
0
0
0
0
0
0
0
0
0
0
0
0
0
0
0
0
0
0
0
0
0
0
0
0
0
0
0
0
0
0
0
0
0
0
0
0
0
0
0
0
0
0
0
0
0
0
0
0
0
0
0
0
0
0
0
0
0
0
0
0
0
0
0
0
0
0
0
0
0
0
0
0
0
0
0
0
0
0
0
0
0
0
0
0
0
0
0
0
0
0
0
0
0
0
0
0
0
0
0
0
0
0
0
0
0
0
0
0
0
0
0
0
0
0
0
0
0
0
0
0
0
0
0
0
0
0
0
0
0
0
0
0
0
0
0
0
0
0
0
0
0
0
0
0
0
0
0
0
0
0
0
0
0
0
0
0
0
0
0
0
0
0
0
0
0
0
0
0
0
0
0
0
0
0
0
0
0
0
0
0
0
0
0
0
0
0
0
0
0
0
0
0
0
0
0
0
0
0
0
0
0
0
0
0
0
0
0
0
0
0
0
0
0
0
0
0
0
0
0
0
0
0
0
0
0
0
0
0
0
0
0
0
0
0
0
0
0
0
0
0
0
0
0
0
0
0
0
0
0
0
0
0
0
0
0
0
0
0
0
0
0
0
0
0
0
0
0
0
0
0
0
0
0
0
0
0
0
0
0
0
0
0
0
0
0
0
0
0
0
0
0
0
0
0
0
0
0
0
0
0
0
0
0
0
0
0
0
0
0
0
0
0
0
0
0
0
0
0
0
0
0
0
0
0
0
0
0
0
0
0
0
0
0
0
0
0
0
0
0
0
0
0
0
0
0
0
0
0
0
0
0
0
0
0
0
0
0
0
0
0
0
0
0
0
0
0
0
0
0
0
0
0
0
0
0
0
0
0
0
0
0
0
0
0
0
0
0
0
0
0
0
0
0
0
0
0
0
0
0
0
0
0
0
0
0
0
0
0
0
0
0
0
0
0
0
0
0
0
0
0
0
0
0
0
0
0
0
0
0
0
0
0
0
0
0
0
0
0
0
0
0
0
0
0
0
0
0
0
0
0
0
0
0
0
0
0
0
0
0
0
0
0
0
0
0
0
0
0
0
0
0
0
0
0
0
0
0
0
0
0
0
0
0
0
0
0
0
0
0
0
0
0
0
0
0
0
0
0
0
0
0
0
0
0
0
0
0
0
0
0
0
0
0
0
0
0
0
0
0
0
0
0
0
0
0
0
0
0
0
0
0
0
0
0
0
0
0
0
0
0
0
0
0
0
0
0
0
0
0
0
0
0
0
0
0
0
0
0
0
0
0
0
0
0
0
0
0
0
0
0
0
0
0
0
0
0
0
0
0
0
0
0
0
0
0
0
0
0
0
0
0
0
0
0
0
0
0
0
0
0
0
0
0
0
0
0
0
0
0
0
0
0
0
0
0
0
0
0
0
0
0
0
0
0
0
0
0
0
0
0
0
0
0
0
0
0
0
0
0
0
0
0
0
0
0
0
0
0
0
0
0
0
0
0
0
0
0
0
0
0
0
0
0
0
0
0
0
0
0
0
0
0
0
0
0
0
0
0
0
0
0
0
0
0
0
0
0
0
0
0
0
0
0
0
0
0
0
0
0
0
0
0
0
0
0
0
0
0
0
0
0
0
0
0
0
0
0
0
0
0
0
0
0
0
0
0
0
0
0
0
0
0
0
0
0
0
0
0
0
0
0
0
0
0
0
0
0
0
0
0
0
0
0
0
0
0
0
0
0
0
0
0
0
0
0
0
0
0
0
0
0
0
0
0
0
0
0
0
0
0
0
0
0
0
0
0
0
0
0
0
0
0
0
0
0
0
0
0
0
0
0
0
0
0
0
0
0
0
0
0
0
0
0
0
0
0
0
0
0
0
0
0
0
0
0
0
0
0
0
0
0
0
0
0
0
0
0
0
0
0
0
0
0
0
0
0
0
0
0
0
0
0
0
0
0
0
0
0
0
0
0
0
0
0
0
0
0
0
0
0
0
0
0
0
0
0
0
0
0
0
0
0
0
0
0
0
0
0
0
0
0
0
0
0
0
0
0
0
0
0
0
0
0
0
0
0
0
0
0
0
0
0
0
0
0
0
0
0
0
0
0
0
0
0
0
0
0
0
0
0
0
0
0
0
0
0
0
0
0
0
0
0
0
0
0
0
0
0
0
0
0
0
0
0
0
0
0
0
0
0
0
0
0
0
0
0
0
0
0
0
0
0
0
0
0
0
0
0
0
0
0
0
0
0
0
0
0
0
0
0
0
0
0
0
0
0
0
0
0
0
0
0
0
0
0
0
0
0
0
0
0
0
0
0
0
0
0
0
0
0
0
0
0
0
0
0
0
0
0
0
0
0
0
0
0
0
0
0
0
0
0
0
0
0
0
0
0
0
0
0
0
0
0
0
0
0
0
0
0
0
0
0
0
0
0
0
0
0
0
0
0
0
0
0
0
0
0
0
0
0
0
0
0
0
0
0
0
0
0
0
0
0
0
0
0
0
0
0
0
0
0
0
0
0
0
0
0
0
0
0
0
0
0
0
0
0
0
0
0
0
0
0
0
0
0
0
0
0
0
0
0
0
0
0
0
0
0
0
0
0
0
0
0
0
0
0
0
0
0
0
0
0
0
0
0
0
0
0
0
0
0
0
0
0
0
0
0
0
0
0
0
0
0
0
0
0
0
0
0
0
0
0
0
0
0
0
0
0
0
0
0
0
0
0
0
0
0
0
0
0
0
0
0
0
0
0
0
0
0
0
0
0
0
0
0
0
0
0
0
0
0
0
0
0
0
0
0
0
0
0
0
0
0
0
0
0
0
0
0
0
0
0
0
0
0
0
0
0
0
0
0
0
0
0
0
0
0
0
0
0
0
0
0
0
0
0
0
0
0
0
0
0
0
0
0
0
0
0
0
0
0
0
0
0
0
0
0
0
0
0
0
0
0
0
0
0
0
0
0
0
0
0
0
0
0
0
0
0
0
0
0
0
0
0
0
0
0
0
0
0
0
0
0
0
0
0
0
0
0
0
0
0
0
0
0
0
0
0
0
0
0
0
0
0
0
0
0
0
0
0
0
0
0
0
0
0
0
0
0
0
0
0
0
0
0
0
0
0
0
0
0
0
0
0
0
0
0
0
0
0
0
0
0
0
0
0
0
0
0
0
0
0
0
0
0
0
0
0
0
0
0
0
0
0
0
0
0
0
0
0
0
0
0
0
0
0
0
0
0
0
0
0
0
0
0
0
0
0
0
0
0
0
0
0
0
0
0
0
0
0
0
0
0
0
0
0
0
0
0
0
0
0
0
0
0
0
0
0
0
0
0
0
0
0
0
0
0
0
0
0
0
0
0
0
0
0
0
0
0
0
0
0
0
0
0
0
0
0
0
0
0
0
0
0
0
0
0
0
0
0
0
0
0
0
0
0
0
0
0
0
0
0
0
0
0
0
0
0
0
0
0
0
0
0
0
0
0
0
0
0
0
0
0
0
0
0
0
0
0
0
0
0
0
0
0
0
0
0
0
0
0
0
0
0
0
0
0
0
0
0
0
0
0
0
0
0
0
0
0
0
0
0
0
0
0
0
0
0
0
0
0
0
0
0
0
0
0
0
0
0
0
0
0
0
0
0
0
0
0
0
0
0
0
0
0
0
0
0
0
0
0
0
0
0
0
0
0
0
0
0
0
0
0
0
0
0
0
0
0
0
0
0
0
0
0
0
0
0
0
0
0
0
0
0
0
0
0
0
0
0
0
0
0
0
0
0
0
0
0
0
0
0
0
0
0
0
0
0
0
0
0
0
0
0
0
0
0
0
0
0
0
0
0
0
0
0
0
0
0
0
0
0
0
0
0
0
0
0
0
0
0
0
0
0
0
0
0
0
0
0
0
0
0
0
0
0
0
0
0
0
0
0
0
0
0
0
0
0
0
0
0
0
0
0
0
0
0
0
0
0
0
0
0
0
0
0
0
0
0
0
0
0
0
0
0
0
0
0
0
0
0
0
0
0
0
0
0
0
0
0
0
0
0
0
0
0
0
0
0
0
0
0
0
0
0
0
0
0
0
0
0
0
0
0
0
0
0
0
0
0
0
0
0
0
0
0
0
0
0
0
0
0
0
0
0
0
0
0
0
0
0
0
0
0
0
0
0
0
0
0
0
0
0
0
0
0
0
0
0
0
0
0
0
0
0
0
0
0
0
0
0
0
0
0
0
0
0
0
0
0
0
0
0
0
0
0
0
0
0
0
0
0
0
0
0
0
0
0
0
0
0
0
0
0
0
0
0
0
0
0
0
0
0
0
0
0
0
0
0
0
0
0
0
0
0
0
0
0
0
0
0
0
0
0
0
0
0
0
0
0
0
0
0
0
0
0
0
0
0
0
0
0
0
0
0
0
0
0
0
0
0
0
0
0
0
0
0
0
0
0
0
0
0
0
0
0
0
0
0
0
0
0
0
0
0
0
0
0
0
0
0
0
0
0
0
0
0
0
0
0
0
0
0
0
0
0
0
0
0
0
0
0
0
0
0
0
0
0
0
0
0
0
0
0
0
0
0
0
0
0
0
0
0
0
0
0
0
0
0
0
0
0
0
0
0
0
0
0
0
0
0
0
0
0
0
0
0
0
0
0
0
0
0
0
0
0
0
0
0
0
0
0
0
0
0
0
0
0
0
0
0
0
0
0
0
0
0
0
0
0
0
0
0
0
0
0
0
0
0
0
0
0
0
0
0
0
0
0
0
0
0
0
0
0
0
0
0
0
0
0
0
0
0
0
0
0
0
0
0
0
0
0
0
0
0
0
0
0
0
0
0
0
0
0
0
0
0
0
0
0
0
0
0
0
0
0
0
0
0
0
0
0
0
0
0
0
0
0
0
0
0
0
0
0
0
0
0
0
0
0
0
0
0
0
0
0
0
0
0
0
0
0
0
0
0
0
0
0
0
0
0
0
0
0
0
0
0
0
0
0
0
0
0
0
0
0
0
0
0
0
0
0
0
0
0
0
0
0
0
0
0
0
0
0
0
0
0
0
0
0
0
0
0
0
0
0
0
0
0
0
0
0
0
0
0
0
0
0
0
0
0
0
0
0
0
0
0
0
0
0
0
0
0
0
0
0
0
0
0
0
0
0
0
0
0
0
0
0
0
0
0
0
0
0
0
0
0
0
0
0
0
0
0
0
0
0
0
0
0
0
0
0
0
0
0
0
0
0
0
0
0
0
0
0
0
0
0
0
0
0
0
0
0
0
0
0
0
0
0
0
0
0
0
0
0
0
0
0
0
0
0
0
0
0
0
0
0
0
0
0
0
0
0
0
0
0
0
0
0
0
0
0
0
0
0
0
0
0
0
0
0
0
0
0
0
0
0
0
0
0
0
0
0
0
0
0
0
0
0
0
0
0
0
0
0
0
0
0
0
0
0
0
0
0
0
0
0
0
0
0
0
0
0
0
0
0
0
0
0
0
0
0
0
0
0
0
0
0
0
0
0
0
0
0
0
0
0
0
0
0
0
0
0
0
0
0
0
0
0
0
0
0
0
0
0
0
0
0
0
0
0
0
0
0
0
0
0
0
0
0
0
0
0
0
0
0
0
0
0
0
0
0
0
0
0
0
0
0
0
0
0
0
0
0
0
0
0
0
0
0
0
0
0
0
0
0
0
0
0
0
0
0
0
0
0
0
0
0
0
0
0
0
0
0
0
0
0
0
0
0
0
0
0
0
0
0
0
0
0
0
0
0
0
0
0
0
0
0
0
0
0
0
0
0
0
0
0
0
0
0
0
0
0
0
0
0
0
0
0
0
0
0
0
0
0
0
0
0
0
0
0
0
0
0
0
0
0
0
0
0
0
0
0
0
0
0
0
0
0
0
0
0
0
0
0
0
0
0
0
0
0
0
0
0
0
0
0
0
0
0
0
0
0
0
0
0
0
0
0
0
0
0
0
0
0
0
0
0
0
0
0
0
0
0
0
0
0
0
0
0
0
0
0
0
0
0
0
0
0
0
0
0
0
0
0
0
0
0
0
0
0
0
0
0
0
0
0
0
0
0
0
0
0
0
0
0
0
0
0
0
0
0
0
0
0
0
0
0
0
0
0
0
0
0
0
0
0
0
0
0
0
0
0
0
0
0
0
0
0
0
0
0
0
0
0
0
0
0
0
0
0
0
0
0
0
0
0
0
0
0
0
0
0
0
0
0
0
0
0
0
0
0
0
0
0
0
0
0
0
0
0
0
0
0
0
0
0
0
0
0
0
0
0
0
0
0
0
0
0
0
0
0
0
0
0
0
0
0
0
0
0
0
0
0
0
0
0
0
0
0
0
0
0
0
0
0
0
0
0
0
0
0
0
0
0
0
0
0
0
0
0
0
0
0
0
0
0
0
0
0
0
0
0
0
0
0
0
0
0
0
0
0
0
0
0
0
0
0
0
0
0
0
0
0
0
0
0
0
0
0
0
0
0
0
0
0
0
0
0
0
0
0
0
0
0
0
0
0
0
0
0
0
0
0
0
0
0
0
0
0
0
0
0
0
0
0
0
0
0
0
0
0
0
0
0
0
0
0
0
0
0
0
0
0
0
0
0
0
0
0
0
0
0
0
0
0
0
0
0
0
0
0
0
0
0
0
0
0
0
0
0
0
0
0
0
0
0
0
0
0
0
0
0
0
0
0
0
0
0
0
0
0
0
0
0
0
0
0
0
0
0
0
0
0
0
0
0
0
0
0
0
0
0
0
0
0
0
0
0
0
0
0
0
0
0
0
0
0
0
0
0
0
0
0
0
0
0
0
0
0
0
0
0
0
0
0
0
0
0
0
0
0
0
0
0
0
0
0
0
0
0
0
0
0
0
0
0
0
0
0
0
0
0
0
0
0
0
0
0
0
0
0
0
0
0
0
0
0
0
0
0
0
0
0
0
0
0
0
0
0
0
0
0
0
0
0
0
0
0
0
0
0
0
0
0
0
0
0
0
0
0
0
0
0
0
0
0
0
0
0
0
0
0
0
0
0
0
0
0
0
0
0
0
0
0
0
0
0
0
0
0
0
0
0
0
0
0
0
0
0
0
0
0
0
0
0
0
0
0
0
0
0
0
0
0
0
0
0
0
0
0
0
0
0
0
0
0
0
0
0
0
0
0
0
0
0
0
0
0
0
0
0
0
0
0
0
0
0
0
0
0
0
0
0
0
0
0
0
0
0
0
0
0
0
0
0
0
0
0
0
0
0
0
0
0
0
0
0
0
0
0
0
0
0
0
0
0
0
0
0
0
0
0
0
0
0
0
0
0
0
0
0
0
0
0
0
0
0
0
0
0
0
0
0
0
0
0
0
0
0
0
0
0
0
0
0
0
0
0
0
0
0
0
0
0
0
0
0
0
0
0
0
0
0
0
0
0
0
0
0
0
0
0
0
0
0
0
0
0
0
0
0
0
0
0
0
0
0
0
0
0
0
0
0
0
0
0
0
0
0
0
0
0
0
0
0
0
0
0
0
0
0
0
0
0
0
0
0
0
0
0
0
0
0
0
0
0
0
0
0
0
0
0
0
0
0
0
0
0
0
0
0
0
0
0
0
0
0
0
0
0
0
0
0
0
0
0
0
0
0
0
0
0
0
0
0
0
0
0
0
0
0
0
0
0
0
0
0
0
0
0
0
0
0
0
0
0
0
0
0
0
0
0
0
0
0
0
0
0
0
0
0
0
0
0
0
0
0
0
0
0
0
0
0
0
0
0
0
0
0
0
0
0
0
0
0
0
0
0
0
0
0
0
0
0
0
0
0
0
0
0
0
0
0
0
0
0
0
0
0
0
0
0
0
0
0
0
0
0
0
0
0
0
0
0
0
0
0
0
0
0
0
0
0
0
0
0
0
0
0
0
0
0
0
0
0
0
0
0
0
0
0
0
0
0
0
0
0
0
0
0
0
0
0
0
0
0
0
0
0
0
0
0
0
0
0
0
0
0
0
0
0
0
0
0
0
0
0
0
0
0
0
0
0
0
0
0
0
0
0
0
0
0
0
0
0
0
0
0
0
0
0
0
0
0
0
0
0
0
0
0
0
0
0
0
0
0
0
0
0
0
0
0
0
0
0
0
0
0
0
0
0
0
0
0
0
0
0
0
0
0
0
0
0
0
0
0
0
0
0
0
0
0
0
0
0
0
0
0
0
0
0
0
0
0
0
0
0
0
0
0
0
0
0
0
0
0
0
0
0
0
0
0
0
0
0
0
0
0
0
0
0
0
0
0
0
0
0
0
0
0
0
0
0
0
0
0
0
0
0
0
0
0
0
0
0
0
0
0
0
0
0
0
0
0
0
0
0
0
0
0
0
0
0
0
0
0
0
0
0
0
0
0
0
0
0
0
0
0
0
0
0
0
0
0
0
0
0
0
0
0
0
0
0
0
0
0
0
0
0
0
0
0
0
0
0
0
0
0
0
0
0
0
0
0
0
0
0
0
0
0
0
0
0
0
0
0
0
0
0
0
0
0
0
0
0
0
0
0
0
0
0
0
0
0
0
0
0
0
0
0
0
0
0
0
0
0
0
0
0
0
0
0
0
0
0
0
0
0
0
0
0
0
0
0
0
0
0
0
0
0
0
0
0
0
0
0
0
0
0
0
0
0
0
0
0
0
0
0
0
0
0
0
0
0
0
0
0
0
0
0
0
0
0
0
0
0
0
0
0
0
0
0
0
0
0
0
0
0
0
0
0
0
0
0
0
0
0
0
0
0
0
0
0
0
0
0
0
0
0
0
0
0
0
0
0
0
0
0
0
0
0
0
0
0
0
0
0
0
0
0
0
0
0
0
0
0
0
0
0
0
0
0
0
0
0
0
0
0
0
0
0
0
0
0
0
0
0
0
0
0
0
0
0
0
0
0
0
0
0
0
0
0
0
0
0
0
0
0
0
0
0
0
0
0
0
0
0
0
0
0
0
0
0
0
0
0
0
0
0
0
0
0
0
0
0
0
0
0
0
0
0
0
0
0
0
0
0
0
0
0
0
0
0
0
0
0
0
0
0
0
0
0
0
0
0
0
0
0
0
0
0
0
0
0
0
0
0
0
0
0
0
0
0
0
0
0
0
0
0
0
0
0
0
0
0
0
0
0
0
0
0
0
0
0
0
0
0
0
0
0
0
0
0
0
0
0
0
0
0
0
0
0
0
0
0
0
0
0
0
0
0
0
0
0
0
0
0
0
0
0
0
0
0
0
0
0
0
0
0
0
0
0
0
0
0
0
0
0
0
0
0
0
0
0
0
0
0
0
0
0
0
0
0
0
0
0
0
0
0
0
0
0
0
0
0
0
0
0
0
0
0
0
0
0
0
0
0
0
0
0
0
0
0
0
0
0
0
0
0
0
0
0
0
0
0
0
0
0
0
0
0
0
0
0
0
0
0
0
0
0
0
0
0
0
0
0
0
0
0
0
0
0
0
0
0
0
0
0
0
0
0
0
0
0
0
0
0
0
0
0
0
0
0
0
0
0
0
0
0
0
0
0
0
0
0
0
0
0
0
0
0
0
0
0
0
0
0
0
0
0
0
0
0
0
0
0
0
0
0
0
0
0
0
0
0
0
0
0
0
0
0
0
0
0
0
0
0
0
0
0
0
0
0
0
0
0
0
0
0
0
0
0
0
0
0
0
0
0
0
0
0
0
0
0
0
0
0
0
0
0
0
0
0
0
0
0
0
0
0
0
0
0
0
0
0
0
0
0
0
0
0
0
0
0
0
0
0
0
0
0
0
0
0
0
0
0
0
0
0
0
0
0
0
0
0
0
0
0
0
0
0
0
0
0
0
0
0
0
0
0
0
0
0
0
0
0
0
0
0
0
0
0
0
0
0
0
0
0
0
0
0
0
0
0
0
0
0
0
0
0
0
0
0
0
0
0
0
0
0
0
0
0
0
0
0
0
0
0
0
0
0
0
0
0
0
0
0
0
0
0
0
0
0
0
0
0
0
0
0
0
0
0
0
0
0
0
0
0
0
0
0
0
0
0
0
0
0
0
0
0
0
0
0
0
0
0
0
0
0
0
0
0
0
0
0
0
0
0
0
0
0
0
0
0
0
0
0
0
0
0
0
0
0
0
0
0
0
0
0
0
0
0
0
0
0
0
0
0
0
0
0
0
0
0
0
0
0
0
0
0
0
0
0
0
0
0
0
0
0
0
0
0
0
0
0
0
0
0
0
0
0
0
0
0
0
0
0
0
0
0
0
0
0
0
0
0
0
0
0
0
0
0
0
0
0
0
0
0
0
0
0
0
0
0
0
0
0
0
0
0
0
0
0
0
0
0
0
0
0
0
0
0
0
0
0
0
0
0
0
0
0
0
0
0
0
0
0
0
0
0
0
0
0
0
0
0
0
0
0
0
0
0
0
0
0
0
0
0
0
0
0
0
0
0
0
0
0
0
0
0
0
0
0
0
0
0
0
0
0
0
0
0
0
0
0
0
0
0
0
0
0
0
0
0
0
0
0
0
0
0
0
0
0
0
0
0
0
0
0
0
0
0
0
0
0
0
0
0
0
0
0
0
0
0
0
0
0
0
0
0
0
0
0
0
0
0
0
0
0
0
0
0
0
0
0
0
0
0
0
0
0
0
0
0
0
0
0
0
0
0
0
0
0
0
0
0
0
0
0
0
0
0
0
0
0
0
0
0
0
0
0
0
0
0
0
0
0
0
0
0
0
0
0
0
0
0
0
0
0
0
0
0
0
0
0
0
0
0
0
0
0
0
0
0
0
0
0
0
0
0
0
0
0
0
0
0
0
0
0
0
0
0
0
0
0
0
0
0
0
0
0
0
0
0
0
0
0
0
0
0
0
0
0
0
0
0
0
0
0
0
0
0
0
0
0
0
0
0
0
0
0
0
0
0
0
0
0
0
0
0
0
0
0
0
0
0
0
0
0
0
0
0
0
0
0
0
0
0
0
0
0
0
0
0
0
0
0
0
0
0
0
0
0
0
0
0
0
0
0
0
0
0
0
0
0
0
0
0
0
0
0
0
0
0
0
0
0
0
0
0
0
0
0
0
0
0
0
0
0
0
0
0
0
0
0
0
0
0
0
0
0
0
0
0
0
0
0
0
0
0
0
0
0
0
0
0
0
0
0
0
0
0
0
0
0
0
0
0
0
0
0
0
0
0
0
0
0
0
0
0
0
0
0
0
0
0
0
0
0
0
0
0
0
0
0
0
0
0
0
0
0
0
0
0
0
0
0
0
0
0
0
0
0
0
0
0
0
0
0
0
0
0
0
0
0
0
0
0
0
0
0
0
0
0
0
0
0
0
0
0
0
0
0
0
0
0
0
0
0
0
0
0
0
0
0
0
0
0
0
0
0
0
0
0
0
0
0
0
0
0
0
0
0
0
0
0
0
0
0
0
0
0
0
0
0
0
0
0
0
0
0
0
0
0
0
0
0
0
0
0
0
0
0
0
0
0
0
0
0
0
0
0
0
0
0
0
0
0
0
0
0
0
0
0
0
0
0
0
0
0
0
0
0
0
0
0
0
0
0
0
0
0
0
0
0
0
0
0
0
0
0
0
0
0
0
0
0
0
0
0
0
0
0
0
0
0
0
0
0
0
0
0
0
0
0
0
0
0
0
0
0
0
0
0
0
0
0
0
0
0
0
0
0
0
0
0
0
0
0
0
0
0
0
0
0
0
0
0
0
0
0
0
0
0
0
0
0
0
0
0
0
0
0
0
0
0
0
0
0
0
0
0
0
0
0
0
0
0
0
0
0
0
0
0
0
0
0
0
0
0
0
0
0
0
0
0
0
0
0
0
0
0
0
0
0
0
0
0
0
0
0
0
0
0
0
0
0
0
0
0
0
0
0
0
0
0
0
0
0
0
0
0
0
0
0
0
0
0
0
0
0
0
0
0
0
0
0
0
0
0
0
0
0
0
0
0
0
0
0
0
0
0
0
0
0
0
0
0
0
0
0
0
0
0
0
0
0
0
0
0
0
0
0
0
0
0
0
0
0
0
0
0
0
0
0
0
0
0
0
0
0
0
0
0
0
0
0
0
0
0
0
0
0
0
0
0
0
0
0
0
0
0
0
0
0
0
0
0
0
0
0
0
0
0
0
0
0
0
0
0
0
0
0
0
0
0
0
0
0
0
0
0
0
0
0
0
0
0
0
0
0
0
0
0
0
0
0
0
0
0
0
0
0
0
0
0
0
0
0
0
0
0
0
0
0
0
0
0
0
0
0
0
0
0
0
0
0
0
0
0
0
0
0
0
0
0
0
0
0
0
0
0
0
0
0
0
0
0
0
0
0
0
0
0
0
0
0
0
0
0
0
0
0
0
0
0
0
0
0
0
0
0
0
0
0
0
0
0
0
0
0
0
0
0
0
0
0
0
0
0
0
0
0
0
0
0
0
0
0
0
0
0
0
0
0
0
0
0
0
0
0
0
0
0
0
0
0
0
0
0
0
0
0
0
0
0
0
0
0
0
0
0
0
0
0
0
0
0
0
0
0
0
0
0
0
0
0
0
0
0
0
0
0
0
0
0
0
0
0
0
0
0
0
0
0
0
0
0
0
0
0
0
0
0
0
0
0
0
0
0
0
0
0
0
0
0
0
0
0
0
0
0
0
0
0
0
0
0
0
0
0
0
0
0
0
0
0
0
0
0
0
0
0
0
0
0
0
0
0
0
0
0
0
0
0
0
0
0
0
0
0
0
0
0
0
0
0
0
0
0
0
0
0
0
0
0
0
0
0
0
0
0
0
0
0
0
0
0
0
0
0
0
0
0
0
0
0
0
0
0
0
0
0
0
0
0
0
0
0
0
0
0
0
0
0
0
0
0
0
0
0
0
0
0
0
0
0
0
0
0
0
0
0
0
0
0
0
0
0
0
0
0
0
0
0
0
0
0
0
0
0
0
0
0
0
0
0
0
0
0
0
0
0
0
0
0
0
0
0
0
0
0
0
0
0
0
0
0
0
0
0
0
0
0
0
0
0
0
0
0
0
0
0
0
0
0
0
0
0
0
0
0
0
0
0
0
0
0
0
0
0
0
0
0
0
0
0
0
0
0
0
0
0
0
0
0
0
0
0
0
0
0
0
0
0
0
0
0
0
0
0
0
0
0
0
0
0
0
0
0
0
0
0
0
0
0
0
0
0
0
0
0
0
0
0
0
0
0
0
0
0
0
0
0
0
0
0
0
0
0
0
0
0
0
0
0
0
0
0
0
0
0
0
0
0
0
0
0
0
0
0
0
0
0
0
0
0
0
0
0
0
0
0
0
0
0
0
0
0
0
0
0
0
0
0
0
0
0
0
0
0
0
0
0
0
0
0
0
0
0
0
0
0
0
0
0
0
0
0
0
0
0
0
0
0
0
0
0
0
0
0
0
0
0
0
0
0
0
0
0
0
0
0
0
0
0
0
0
0
0
0
0
0
0
0
0
0
0
0
0
0
0
0
0
0
0
0
0
0
0
0
0
0
0
0
0
0
0
0
0
0
0
0
0
0
0
0
0
0
0
0
0
0
0
0
0
0
0
0
0
0
0
0
0
0
0
0
0
0
0
0
0
0
0
0
0
0
0
0
0
0
0
0
0
0
0
0
0
0
0
0
0
0
0
0
0
0
0
0
0
0
0
0
0
0
0
0
0
0
0
0
0
0
0
0
0
0
0
0
0
0
0
0
0
0
0
0
0
0
0
0
0
0
0
0
0
0
0
0
0
0
0
0
0
0
0
0
0
0
0
0
0
0
0
0
0
0
0
0
0
0
0
0
0
0
0
0
0
0
0
0
0
0
0
0
0
0
0
0
0
0
0
0
0
0
0
0
0
0
0
0
0
0
0
0
0
0
0
0
0
0
0
0
0
0
0
0
0
0
0
0
0
0
0
0
0
0
0
0
0
0
0
0
0
0
0
0
0
0
0
0
0
0
0
0
0
0
0
0
0
0
0
0
0
0
0
0
0
0
0
0
0
0
0
0
0
0
0
0
0
0
0
0
0
0
0
0
0
0
0
0
0
0
0
0
0
0
0
0
0
0
0
0
0
0
0
0
0
0
0
0
0
0
0
0
0
0
0
0
0
0
0
0
0
0
0
0
0
0
0
0
0
0
0
0
0
0
0
0
0
0
0
0
0
0
0
0
0
0
0
0
0
0
0
0
0
0
0
0
0
0
0
0
0
0
0
0
0
0
0
0
0
0
0
0
0
0
0
0
0
0
0
0
0
0
0
0
0
0
0
0
0
0
0
0
0
0
0
0
0
0
0
0
0
0
0
0
0
0
0
0
0
0
0
0
0
0
0
0
0
0
0
0
0
0
0
0
0
0
0
0
0
0
0
0
0
0
0
0
0
0
0
0
0
0
0
0
0
0
0
0
0
0
0
0
0
0
0
0
0
0
0
0
0
0
0
0
0
0
0
0
0
0
0
0
0
0
0
0
0
0
0
0
0
0
0
0
0
0
0
0
0
0
0
0
0
0
0
0
0
0
0
0
0
0
0
0
0
0
0
0
0
0
0
0
0
0
0
0
0
0
0
0
0
0
0
0
0
0
0
0
0
0
0
0
0
0
0
0
0
0
0
0
0
0
0
0
0
0
0
0
0
0
0
0
0
0
0
0
0
0
0
0
0
0
0
0
0
0
0
0
0
0
0
0
0
0
0
0
0
0
0
0
0
0
0
0
0
0
0
0
0
0
0
0
0
0
0
0
0
0
0
0
0
0
0
0
0
0
0
0
0
0
0
0
0
0
0
0
0
0
0
0
0
0
0
0
0
0
0
0
0
0
0
0
0
0
0
0
0
0
0
0
0
0
0
0
0
0
0
0
0
0
0
0
0
0
0
0
0
0
0
0
0
0
0
0
0
0
0
0
0
0
0
0
0
0
0
0
0
0
0
0
0
0
0
0
0
0
0
0
0
0
0
0
0
0
0
0
0
0
0
0
0
0
0
0
0
0
0
0
0
0
0
0
0
0
0
0
0
0
0
0
0
0
0
0
0
0
0
0
0
0
0
0
0
0
0
0
0
0
0
0
0
0
0
0
0
0
0
0
0
0
0
0
0
0
0
0
0
0
0
0
0
0
0
0
0
0
0
0
0
0
0
0
0
0
0
0
0
0
0
0
0
0
0
0
0
0
0
0
0
0
0
0
0
0
0
0
0
0
0
0
0
0
0
0
0
0
0
0
0
0
0
0
0
0
0
0
0
0
0
0
0
0
0
0
0
0
0
0
0
0
0
0
0
0
0
0
0
0
0
0
0
0
0
0
0
0
0
0
0
0
0
0
0
0
0
0
0
0
0
0
0
0
0
0
0
0
0
0
0
0
0
0
0
0
0
0
0
0
0
0
0
0
0
0
0
0
0
0
0
0
0
0
0
0
0
0
0
0
0
0
0
0
0
0
0
0
0
0
0
0
0
0
0
0
0
0
0
0
0
0
0
0
0
0
0
0
0
0
0
0
0
0
0
0
0
0
0
0
0
0
0
0
0
0
0
0
0
0
0
0
0
0
0
0
0
0
0
0
0
0
0
0
0
0
0
0
0
0
0
0
0
0
0
0
0
0
0
0
0
0
0
0
0
0
0
0
0
0
0
0
0
0
0
0
0
0
0
0
0
0
0
0
0
0
0
0
0
0
0
0
0
0
0
0
0
0
0
0
0
0
0
0
0
0
0
0
0
0
0
0
0
0
0
0
0
0
0
0
0
0
0
0
0
0
0
0
0
0
0
0
0
0
0
0
0
0
0
0
0
0
0
0
0
0
0
0
0
0
0
0
0
0
0
0
0
0
0
0
0
0
0
0
0
0
0
0
0
0
0
0
0
0
0
0
0
0
0
0
0
0
0
0
0
0
0
0
0
0
0
0
0
0
0
0
0
0
0
0
0
0
0
0
0
0
0
0
0
0
0
0
0
0
0
0
0
0
0
0
0
0
0
0
0
0
0
0
0
0
0
0
0
0
0
0
0
0
0
0
0
0
0
0
0
0
0
0
0
0
0
0
0
0
0
0
0
0
0
0
0
0
0
0
0
0
0
0
0
0
0
0
0
0
0
0
0
0
0
0
0
0
0
0
0
0
0
0
0
0
0
0
0
0
0
0
0
0
0
0
0
0
0
0
0
0
0
0
0
0
0
0
0
0
0
0
0
0
0
0
0
0
0
0
0
0
0
0
0
0
0
0
0
0
0
0
0
0
0
0
0
0
0
0
0
0
0
0
0
0
0
0
0
0
0
0
0
0
0
0
0
0
0
0
0
0
0
0
0
0
0
0
0
0
0
0
0
0
0
0
0
0
0
0
0
0
0
0
0
0
0
0
0
0
0
0
0
0
0
0
0
0
0
0
0
0
0
0
0
0
0
0
0
0
0
0
0
0
0
0
0
0
0
0
0
0
0
0
0
0
0
0
0
0
0
0
0
0
0
0
0
0
0
0
0
0
0
0
0
0
0
0
0
0
0
0
0
0
0
0
0
0
0
0
0
0
0
0
0
0
0
0
0
0
0
0
0
0
0
0
0
0
0
0
0
0
0
0
0
0
0
0
0
0
0
0
0
0
0
0
0
0
0
0
0
0
0
0
0
0
0
0
0
0
0
0
0
0
0
0
0
0
0
0
0
0
0
0
0
0
0
0
0
0
0
0
0
0
0
0
0
0
0
0
0
0
0
0
0
0
0
0
0
0
0
0
0
0
0
0
0
0
0
0
0
0
0
0
0
0
0
0
0
0
0
0
0
0
0
0
0
0
0
0
0
0
0
0
0
0
0
0
0
0
0
0
0
0
0
0
0
0
0
0
0
0
0
0
0
0
0
0
0
0
0
0
0
0
0
0
0
0
0
0
0
0
0
0
0
0
0
0
0
0
0
0
0
0
0
0
0
0
0
0
0
0
0
0
0
0
0
0
0
0
0
0
0
0
0
0
0
0
0
0
0
0
0
0
0
0
0
0
0
0
0
0
0
0
0
0
0
0
0
0
0
0
0
0
0
0
0
0
0
0
0
0
0
0
0
0
0
0
0
0
0
0
0
0
0
0
0
0
0
0
0
0
0
0
0
0
0
0
0
0
0
0
0
0
0
0
0
0
0
0
0
0
0
0
0
0
0
0
0
0
0
0
0
0
0
0
0
0
0
0
0
0
0
0
0
0
0
0
0
0
0
0
0
0
0
0
0
0
0
0
0
0
0
0
0
0
0
0
0
0
0
0
0
0
0
0
0
0
0
0
0
0
0
0
0
0
0
0
0
0
0
0
0
0
0
0
0
0
0
0
0
0
0
0
0
0
0
0
0
0
0
0
0
0
0
0
0
0
0
0
0
0
0
0
0
0
0
0
0
0
0
0
0
0
0
0
0
0
0
0
0
0
0
0
0
0
0
0
0
0
0
0
0
0
0
0
0
0
0
0
0
0
0
0
0
0
0
0
0
0
0
0
0
0
0
0
0
0
0
0
0
0
0
0
0
0
0
0
0
0
0
0
0
0
0
0
0
0
0
0
0
0
0
0
0
0
0
0
0
0
0
0
0
0
0
0
0
0
0
0
0
0
0
0
0
0
0
0
0
0
0
0
0
0
0
0
0
0
0
0
0
0
0
0
0
0
0
0
0
0
0
0
0
0
0
0
0
0
0
0
0
0
0
0
0
0
0
0
0
0
0
0
0
0
0
0
0
0
0
0
0
0
0
0
0
0
0
0
0
0
0
0
0
0
0
0
0
0
0
0
0
0
0
0
0
0
0
0
0
0
0
0
0
0
0
0
0
0
0
0
0
0
0
0
0
0
0
0
0
0
0
0
0
0
0
0
0
0
0
0
0
0
0
0
0
0
0
0
0
0
0
0
0
0
0
0
0
0
0
0
0
0
0
0
0
0
0
0
0
0
0
0
0
0
0
0
0
0
0
0
0
0
0
0
0
0
0
0
0
0
0
0
0
0
0
0
0
0
0
0
0
0
0
0
0
0
0
0
0
0
0
0
0
0
0
0
0
0
0
0
0
0
0
0
0
0
0
0
0
0
0
0
0
0
0
0
0
0
0
0
0
0
0
0
0
0
0
0
0
0
0
0
0
0
0
0
0
0
0
0
0
0
0
0
0
0
0
0
0
0
0
0
0
0
0
0
0
0
0
0
0
0
0
0
0
0
0
0
0
0
0
0
0
0
0
0
0
0
0
0
0
0
0
0
0
0
0
0
0
0
0
0
0
0
0
0
0
0
0
0
0
0
0
0
0
0
0
0
0
0
0
0
0
0
0
0
0
0
0
0
0
0
0
0
0
0
0
0
0
0
0
0
0
0
0
0
0
0
0
0
0
0
0
0
0
0
0
0
0
0
0
0
0
0
0
0
0
0
0
0
0
0
0
0
0
0
0
0
0
0
0
0
0
0
0
0
0
0
0
0
0
0
0
0
0
0
0
0
0
0
0
0
0
0
0
0
0
0
0
0
0
0
0
0
0
0
0
0
0
0
0
0
0
0
0
0
0
0
0
0
0
0
0
0
0
0
0
0
0
0
0
0
0
0
0
0
0
0
0
0
0
0
0
0
0
0
0
0
0
0
0
0
0
0
0
0
0
0
0
0
0
0
0
0
0
0
0
0
0
0
0
0
0
0
0
0
0
0
0
0
0
0
0
0
0
0
0
0
0
0
0
0
0
0
0
0
0
0
0
0
0
0
0
0
0
0
0
0
0
0
0
0
0
0
0
0
0
0
0
0
0
0
0
0
0
0
0
0
0
0
0
0
0
0
0
0
0
0
0
0
0
0
0
0
0
0
0
0
0
0
0
0
0
0
0
0
0
0
0
0
0
0
0
0
0
0
0
0
0
0
0
0
0
0
0
0
0
0
0
0
0
0
0
0
0
0
0
0
0
0
0
0
0
0
0
0
0
0
0
0
0
0
0
0
0
0
0
0
0
0
0
0
0
0
0
0
0
0
0
0
0
0
0
0
0
0
0
0
0
0
0
0
0
0
0
0
0
0
0
0
0
0
0
0
0
0
0
0
0
0
0
0
0
0
0
0
0
0
0
0
0
0
0
0
0
0
0
0
0
0
0
0
0
0
0
0
0
0
0
0
0
0
0
0
0
0
0
0
0
0
0
0
0
0
0
0
0
0
0
0
0
0
0
0
0
0
0
0
0
0
0
0
0
0
0
0
0
0
0
0
0
0
0
0
0
0
0
0
0
0
0
0
0
0
0
0
0
0
0
0
0
0
0
0
0
0
0
0
0
0
0
0
0
0
0
0
0
0
0
0
0
0
0
0
0
0
0
0
0
0
0
0
0
0
0
0
0
0
0
0
0
0
0
0
0
0
0
0
0
0
0
0
0
0
0
0
0
0
0
0
0
0
0
0
0
0
0
0
0
0
0
0
0
0
0
0
0
0
0
0
0
0
0
0
0
0
0
0
0
0
0
0
0
0
0
0
0
0
0
0
0
0
0
0
0
0
0
0
0
0
0
0
0
0
0
0
0
0
0
0
0
0
0
0
0
0
0
0
0
0
0
0
0
0
0
0
0
0
0
0
0
0
0
0
0
0
0
0
0
0
0
0
0
0
0
0
0
0
0
0
0
0
0
0
0
0
0
0
0
0
0
0
0
0
0
0
0
0
0
0
0
0
0
0
0
0
0
0
0
0
0
0
0
0
0
0
0
0
0
0
0
0
0
0
0
0
0
0
0
0
0
0
0
0
0
0
0
0
0
0
0
0
0
0
0
0
0
0
0
0
0
0
0
0
0
0
0
0
0
0
0
0
0
0
0
0
0
0
0
0
0
0
0
0
0
0
0
0
0
0
0
0
0
0
0
0
0
0
0
0
0
0
0
0
0
0
0
0
0
0
0
0
0
0
0
0
0
0
0
0
0
0
0
0
0
0
0
0
0
0
0
0
0
0
0
0
0
0
0
0
0
0
0
0
0
0
0
0
0
0
0
0
0
0
0
0
0
0
0
0
0
0
0
0
0
0
0
0
0
0
0
0
0
0
0
0
0
0
0
0
0
0
0
0
0
0
0
0
0
0
0
0
0
0
0
0
0
0
0
0
0
0
0
0
0
0
0
0
0
0
0
0
0
0
0
0
0
0
0
0
0
0
0
0
0
0
0
0
0
0
0
0
0
0
0
0
0
0
0
0
0
0
0
0
0
0
0
0
0
0
0
0
0
0
0
0
0
0
0
0
0
0
0
0
0
0
0
0
0
0
0
0
0
0
0
0
0
0
0
0
0
0
0
0
0
0
0
0
0
0
0
0
0
0
0
0
0
0
0
0
0
0
0
0
0
0
0
0
0
0
0
0
0
0
0
0
0
0
0
0
0
0
0
0
0
0
0
0
0
0
0
0
0
0
0
0
0
0
0
0
0
0
0
0
0
0
0
0
0
0
0
0
0
0
0
0
0
0
0
0
0
0
0
0
0
0
0
0
0
0
0
0
0
0
0
0
0
0
0
0
0
0
0
0
0
0
0
0
0
0
0
0
0
0
0
0
0
0
0
0
0
0
0
0
0
0
0
0
0
0
0
0
0
0
0
0
0
0
0
0
0
0
0
0
0
0
0
0
0
0
0
0
0
0
0
0
0
0
0
0
0
0
0
0
0
0
0
0
0
0
0
0
0
0
0
0
0
0
0
0
0
0
0
0
0
0
0
0
0
0
0
0
0
0
0
0
0
0
0
0
0
0
0
0
0
0
0
0
0
0
0
0
0
0
0
0
0
0
0
0
0
0
0
0
0
0
0
0
0
0
0
0
0
0
0
0
0
0
0
0
0
0
0
0
0
0
0
0
0
0
0
0
0
0
0
0
0
0
0
0
0
0
0
0
0
0
0
0
0
0
0
0
0
0
0
0
0
0
0
0
0
0
0
0
0
0
0
0
0
0
0
0
0
0
0
0
0
0
0
0
0
0
0
0
0
0
0
0
0
0
0
0
0
0
0
0
0
0
0
0
0
0
0
0
0
0
0
0
0
0
0
0
0
0
0
0
0
0
0
0
0
0
0
0
0
0
0
0
0
0
0
0
0
0
0
0
0
0
0
0
0
0
0
0
0
0
0
0
0
0
0
0
0
0
0
0
0
0
0
0
0
0
0
0
0
0
0
0
0
0
0
0
0
0
0
0
0
0
0
0
0
0
0
0
0
0
0
0
0
0
0
0
0
0
0
0
0
0
0
0
0
0
0
0
0
0
0
0
0
0
0
0
0
0
0
0
0
0
0
0
0
0
0
0
0
0
0
0
0
0
0
0
0
0
0
0
0
0
0
0
0
0
0
0
0
0
0
0
0
0
0
0
0
0
0
0
0
0
0
0
0
0
0
0
0
0
0
0
0
0
0
0
0
0
0
0
0
0
0
0
0
0
0
0
0
0
0
0
0
0
0
0
0
0
0
0
0
0
0
0
0
0
0
0
0
0
0
0
0
0
0
0
0
0
0
0
0
0
0
0
0
0
0
0
0
0
0
0
0
0
0
0
0
0
0
0
0
0
0
0
0
0
0
0
0
0
0
0
0
0
0
0
0
0
0
0
0
0
0
0
0
0
0
0
0
0
0
0
0
0
0
0
0
0
0
0
0
0
0
0
0
0
0
0
0
0
0
0
0
0
0
0
0
0
0
0
0
0
0
0
0
0
0
0
0
0
0
0
0
0
0
0
0
0
0
0
0
0
0
0
0
0
0
0
0
0
0
0
0
0
0
0
0
0
0
0
0
0
0
0
0
0
0
0
0
0
0
0
0
0
0
0
0
0
0
0
0
0
0
0
0
0
0
0
0
0
0
0
0
0
0
0
0
0
0
0
0
0
0
0
0
0
0
0
0
0
0
0
0
0
0
0
0
0
0
0
0
0
0
0
0
0
0
0
0
0
0
0
0
0
0
0
0
0
0
0
0
0
0
0
0
0
0
0
0
0
0
0
0
0
0
0
0
0
0
0
0
0
0
0
0
0
0
0
0
0
0
0
0
0
0
0
0
0
0
0
0
0
0
0
0
0
0
0
0
0
0
0
0
0
0
0
0
0
0
0
0
0
0
0
0
0
0
0
0
0
0
0
0
0
0
0
0
0
0
0
0
0
0
0
0
0
0
0
0
0
0
0
0
0
0
0
0
0
0
0
0
0
0
0
0
0
0
0
0
0
0
0
0
0
0
0
0
0
0
0
0
0
0
0
0
0
0
0
0
0
0
0
0
0
0
0
0
0
0
0
0
0
0
0
0
0
0
0
0
0
0
0
0
0
0
0
0
0
0
0
0
0
0
0
0
0
0
0
0
0
0
0
0
0
0
0
0
0
0
0
0
0
0
0
0
0
0
0
0
0
0
0
0
0
0
0
0
0
0
0
0
0
0
0
0
0
0
0
0
0
0
0
0
0
0
0
0
0
0
0
0
0
0
0
0
0
0
0
0
0
0
0
0
0
0
0
0
0
0
0
0
0
0
0
0
0
0
0
0
0
0
0
0
0
0
0
0
0
0
0
0
0
0
0
0
0
0
0
0
0
0
0
0
0
0
0
0
0
0
0
0
0
0
0
0
0
0
0
0
0
0
0
0
0
0
0
0
0
0
0
0
0
0
0
0
0
0
0
0
0
0
0
0
0
0
0
0
0
0
0
0
0
0
0
0
0
0
0
0
0
0
0
0
0
0
0
0
0
0
0
0
0
0
0
0
0
0
0
0
0
0
0
0
0
0
0
0
0
0
0
0
0
0
0
0
0
0
0
0
0
0
0
0
0
0
0
0
0
0
0
0
0
0
0
0
0
0
0
0
0
0
0
0
0
0
0
0
0
0
0
0
0
0
0
0
0
0
0
0
0
0
0
0
0
0
0
0
0
0
0
0
0
0
0
0
0
0
0
0
0
0
0
0
0
0
0
0
0
0
0
0
0
0
0
0
0
0
0
0
0
0
0
0
0
0
0
0
0
0
0
0
0
0
0
0
0
0
0
0
0
0
0
0
0
0
0
0
0
0
0
0
0
0
0
0
0
0
0
0
0
0
0
0
0
0
0
0
0
0
0
0
0
0
0
0
0
0
0
0
0
0
0
0
0
0
0
0
0
0
0
0
0
0
0
0
0
0
0
0
0
0
0
0
0
0
0
0
0
0
0
0
0
0
0
0
0
0
0
0
0
0
0
0
0
0
0
0
0
0
0
0
0
0
0
0
0
0
0
0
0
0
0
0
0
0
0
0
0
0
0
0
0
0
0
0
0
0
0
0
0
0
0
0
0
0
0
0
0
0
0
0
0
0
0
0
0
0
0
0
0
0
0
0
0
0
0
0
0
0
0
0
0
0
0
0
0
0
0
0
0
0
0
0
0
0
0
0
0
0
0
0
0
0
0
0
0
0
0
0
0
0
0
0
0
0
0
0
0
0
0
0
0
0
0
0
0
0
0
0
0
0
0
0
0
0
0
0
0
0
0
0
0
0
0
0
0
0
0
0
0
0
0
0
0
0
0
0
0
0
0
0
0
0
0
0
0
0
0
0
0
0
0
0
0
0
0
0
0
0
0
0
0
0
0
0
0
0
0
0
0
0
0
0
0
0
0
0
0
0
0
0
0
0
0
0
0
0
0
0
0
0
0
0
0
0
0
0
0
0
0
0
0
0
0
0
0
0
0
0
0
0
0
0
0
0
0
0
0
0
0
0
0
0
0
0
0
0
0
0
0
0
0
0
0
0
0
0
0
0
0
0
0
0
0
0
0
0
0
0
0
0
0
0
0
0
0
0
0
0
0
0
0
0
0
0
0
0
0
0
0
0
0
0
0
0
0
0
0
0
0
0
0
0
0
0
0
0
0
0
0
0
0
0
0
0
0
0
0
0
0
0
0
0
0
0
0
0
0
0
0
0
0
0
0
0
0
0
0
0
0
0
0
0
0
0
0
0
0
0
0
0
0
0
0
0
0
0
0
0
0
0
0
0
0
0
0
0
0
0
0
0
0
0
0
0
0
0
0
0
0
0
0
0
0
0
0
0
0
0
0
0
0
0
0
0
0
0
0
0
0
0
0
0
0
0
0
0
0
0
0
0
0
0
0
0
0
0
0
0
0
0
0
0
0
0
0
0
0
0
0
0
0
0
0
0
0
0
0
0
0
0
0
0
0
0
0
0
0
0
0
0
0
0
0
0
0
0
0
0
0
0
0
0
0
0
0
0
0
0
0
0
0
0
0
0
0
0
0
0
0
0
0
0
0
0
0
0
0
0
0
0
0
0
0
0
0
0
0
0
0
0
0
0
0
0
0
0
0
0
0
0
0
0
0
0
0
0
0
0
0
0
0
0
0
0
0
0
0
0
0
0
0
0
0
0
0
0
0
0
0
0
0
0
0
0
0
0
0
0
0
0
0
0
0
0
0
0
0
0
0
0
0
0
0
0
0
0
0
0
0
0
0
0
0
0
0
0
0
0
0
0
0
0
0
0
0
0
0
0
0
0
0
0
0
0
0
0
0
0
0
0
0
0
0
0
0
0
0
0
0
0
0
0
0
0
0
0
0
0
0
0
0
0
0
0
0
0
0
0
0
0
0
0
0
0
0
0
0
0
0
0
0
0
0
0
0
0
0
0
0
0
0
0
0
0
0
0
0
0
0
0
0
0
0
0
0
0
0
0
0
0
0
0
0
0
0
0
0
0
0
0
0
0
0
0
0
0
0
0
0
0
0
0
0
0
0
0
0
0
0
0
0
0
0
0
0
0
0
0
0
0
0
0
0
0
0
0
0
0
0
0
0
0
0
0
0
0
0
0
0
0
0
0
0
0
0
0
0
0
0
0
0
0
0
0
0
0
0
0
0
0
0
0
0
0
0
0
0
0
0
0
0
0
0
0
0
0
0
0
0
0
0
0
0
0
0
0
0
0
0
0
0
0
0
0
0
0
0
0
0
0
0
0
0
0
0
0
0
0
0
0
0
0
0
0
0
0
0
0
0
0
0
0
0
0
0
0
0
0
0
0
0
0
0
0
0
0
0
0
0
0
0
0
0
0
0
0
0
0
0
0
0
0
0
0
0
0
0
0
0
0
0
0
0
0
0
0
0
0
0
0
0
0
0
0
0
0
0
0
0
0
0
0
0
0
0
0
0
0
0
0
0
0
0
0
0
0
0
0
0
0
0
0
0
0
0
0
0
0
0
0
0
0
0
0
0
0
0
0
0
0
0
0
0
0
0
0
0
0
0
0
0
0
0
0
0
0
0
0
0
0
0
0
0
0
0
0
0
0
0
0
0
0
0
0
0
0
0
0
0
0
0
0
0
0
0
0
0
0
0
0
0
0
0
0
0
0
0
0
0
0
0
0
0
0
0
0
0
0
0
0
0
0
0
0
0
0
0
0
0
0
0
0
0
0
0
0
0
0
0
0
0
0
0
0
0
0
0
0
0
0
0
0
0
0
0
0
0
0
0
0
0
0
0
0
0
0
0
0
0
0
0
0
0
0
0
0
0
0
0
0
0
0
0
0
0
0
0
0
0
0
0
0
0
0
0
0
0
0
0
0
0
0
0
0
0
0
0
0
0
0
0
0
0
0
0
0
0
0
0
0
0
0
0
0
0
0
0
0
0
0
0
0
0
0
0
0
0
0
0
0
0
0
0
0
0
0
0
0
0
0
0
0
0
0
0
0
0
0
0
0
0
0
0
0
0
0
0
0
0
0
0
0
0
0
0
0
0
0
0
0
0
0
0
0
0
0
0
0
0
0
0
0
0
0
0
0
0
0
0
0
0
0
0
0
0
0
0
0
0
0
0
0
0
0
0
0
0
0
0
0
0
0
0
0
0
0
0
0
0
0
0
0
0
0
0
0
0
0
0
0
0
0
0
0
0
0
0
0
0
0
0
0
0
0
0
0
0
0
0
0
0
0
0
0
0
0
0
0
0
0
0
0
0
0
0
0
0
0
0
0
0
0
0
0
0
0
0
0
0
0
0
0
0
0
0
0
0
0
0
0
0
0
0
0
0
0
0
0
0
0
0
0
0
0
0
0
0
0
0
0
0
0
0
0
0
0
0
0
0
0
0
0
0
0
0
0
0
0
0
0
0
0
0
0
0
0
0
0
0
0
0
0
0
0
0
0
0
0
0
0
0
0
0
0
0
0
0
0
0
0
0
0
0
0
0
0
0
0
0
0
0
0
0
0
0
0
0
0
0
0
0
0
0
0
0
0
0
0
0
0
0
0
0
0
0
0
0
0
0
0
0
0
0
0
0
0
0
0
0
0
0
0
0
0
0
0
0
0
0
0
0
0
0
0
0
0
0
0
0
0
0
0
0
0
0
0
0
0
0
0
0
0
0
0
0
0
0
0
0
0
0
0
0
0
0
0
0
0
0
0
0
0
0
0
0
0
0
0
0
0
0
0
0
0
0
0
0
0
0
0
0
0
0
0
0
0
0
0
0
0
0
0
0
0
0
0
0
0
0
0
0
0
0
0
0
0
0
0
0
0
0
0
0
0
0
0
0
0
0
0
0
0
0
0
0
0
0
0
0
0
0
0
0
0
0
0
0
0
0
0
0
0
0
0
0
0
0
0
0
0
0
0
0
0
0
0
0
0
0
0
0
0
0
0
0
0
0
0
0
0
0
0
0
0
0
0
0
0
0
0
0
0
0
0
0
0
0
0
0
0
0
0
0
0
0
0
0
0
0
0
0
0
0
0
0
0
0
0
0
0
0
0
0
0
0
0
0
0
0
0
0
0
0
0
0
0
0
0
0
0
0
0
0
0
0
0
0
0
0
0
0
0
0
0
0
0
0
0
0
0
0
0
0
0
0
0
0
0
0
0
0
0
0
0
0
0
0
0
0
0
0
0
0
0
0
0
0
0
0
0
0
0
0
0
0
0
0
0
0
0
0
0
0
0
0
0
0
0
0
0
0
0
0
0
0
0
0
0
0
0
0
0
0
0
0
0
0
0
0
0
0
0
0
0
0
0
0
0
0
0
0
0
0
0
0
0
0
0
0
0
0
0
0
0
0
0
0
0
0
0
0
0
0
0
0
0
0
0
0
0
0
0
0
0
0
0
0
0
0
0
0
0
0
0
0
0
0
0
0
0
0
0
0
0
0
0
0
0
0
0
0
0
0
0
0
0
0
0
0
0
0
0
0
0
0
0
0
0
0
0
0
0
0
0
0
0
0
0
0
0
0
0
0
0
0
0
0
0
0
0
0
0
0
0
0
0
0
0
0
0
0
0
0
0
0
0
0
0
0
0
0
0
0
0
0
0
0
0
0
0
0
0
0
0
0
0
0
0
0
0
0
0
0
0
0
0
0
0
0
0
0
0
0
0
0
0
0
0
0
0
0
0
0
0
0
0
0
0
0
0
0
0
0
0
0
0
0
0
0
0
0
0
0
0
0
0
0
0
0
0
0
0
0
0
0
0
0
0
0
0
0
0
0
0
0
0
0
0
0
0
0
0
0
0
0
0
0
0
0
0
0
0
0
0
0
0
0
0
0
0
0
0
0
0
0
0
0
0
0
0
0
0
0
0
0
0
0
0
0
0
0
0
0
0
0
0
0
0
0
0
0
0
0
0
0
0
0
0
0
0
0
0
0
0
0
0
0
0
0
0
0
0
0
0
0
0
0
0
0
0
0
0
0
0
0
0
0
0
0
0
0
0
0
0
0
0
0
0
0
0
0
0
0
0
0
0
0
0
0
0
0
0
0
0
0
0
0
0
0
0
0
0
0
0
0
0
0
0
0
0
0
0
0
0
0
0
0
0
0
0
0
0
0
0
0
0
0
0
0
0
0
0
0
0
0
0
0
0
0
0
0
0
0
0
0
0
0
0
0
0
0
0
0
0
0
0
0
0
0
0
0
0
0
0
0
0
0
0
0
0
0
0
0
0
0
0
0
0
0
0
0
0
0
0
0
0
0
0
0
0
0
0
0
0
0
0
0
0
0
0
0
0
0
0
0
0
0
0
0
0
0
0
0
0
0
0
0
0
0
0
0
0
0
0
0
0
0
0
0
0
0
0
0
0
0
0
0
0
0
0
0
0
0
0
0
0
0
0
0
0
0
0
0
0
0
0
0
0
0
0
0
0
0
0
0
0
0
0
0
0
0
0
0
0
0
0
0
0
0
0
0
0
0
0
0
0
0
0
0
0
0
0
0
0
0
0
0
0
0
0
0
0
0
0
0
0
0
0
0
0
0
0
0
0
0
0
0
0
0
0
0
0
0
0
0
0
0
0
0
0
0
0
0
0
0
0
0
0
0
0
0
0
0
0
0
0
0
0
0
0
0
0
0
0
0
0
0
0
0
0
0
0
0
0
0
0
0
0
0
0
0
0
0
0
0
0
0
0
0
0
0
0
0
0
0
0
0
0
0
0
0
0
0
0
0
0
0
0
0
0
0
0
0
0
0
0
0
0
0
0
0
0
0
0
0
0
0
0
0
0
0
0
0
0
0
0
0
0
0
0
0
0
0
0
0
0
0
0
0
0
0
0
0
0
0
0
0
0
0
0
0
0
0
0
0
0
0
0
0
0
0
0
0
0
0
0
0
0
0
0
0
0
0
0
0
0
0
0
0
0
0
0
0
0
0
0
0
0
0
0
0
0
0
0
0
0
0
0
0
0
0
0
0
0
0
0
0
0
0
0
0
0
0
0
0
0
0
0
0
0
0
0
0
0
0
0
0
0
0
0
0
0
0
0
0
0
0
0
0
0
0
0
0
0
0
0
0
0
0
0
0
0
0
0
0
0
0
0
0
0
0
0
0
0
0
0
0
0
0
0
0
0
0
0
0
0
0
0
0
0
0
0
0
0
0
0
0
0
0
0
0
0
0
0
0
0
0
0
0
0
0
0
0
0
0
0
0
0
0
0
0
0
0
0
0
0
0
0
0
0
0
0
0
0
0
0
0
0
0
0
0
0
0
0
0
0
0
0
0
0
0
0
0
0
0
0
0
0
0
0
0
0
0
0
0
0
0
0
0
0
0
0
0
0
0
0
0
0
0
0
0
0
0
0
0
0
0
0
0
0
0
0
0
0
0
0
0
0
0
0
0
0
0
0
0
0
0
0
0
0
0
0
0
0
0
0
0
0
0
0
0
0
0
0
0
0
0
0
0
0
0
0
0
0
0
0
0
0
0
0
0
0
0
0
0
0
0
0
0
0
0
0
0
0
0
0
0
0
0
0
0
0
0
0
0
0
0
0
0
0
0
0
0
0
0
0
0
0
0
0
0
0
0
0
0
0
0
0
0
0
0
0
0
0
0
0
0
0
0
0
0
0
0
0
0
0
0
0
0
0
0
0
0
0
0
0
0
0
0
0
0
0
0
0
0
0
0
0
0
0
0
0
0
0
0
0
0
0
0
0
0
0
0
0
0
0
0
0
0
0
0
0
0
0
0
0
0
0
0
0
0
0
0
0
0
0
0
0
0
0
0
0
0
0
0
0
0
0
0
0
0
0
0
0
0
0
0
0
0
0
0
0
0
0
0
0
0
0
0
0
0
0
0
0
0
0
0
0
0
0
0
0
0
0
0
0
0
0
0
0
0
0
0
0
0
0
0
0
0
0
0
0
0
0
0
0
0
0
0
0
0
0
0
0
0
0
0
0
0
0
0
0
0
0
0
0
0
0
0
0
0
0
0
0
0
0
0
0
0
0
0
0
0
0
0
0
0
0
0
0
0
0
0
0
0
0
0
0
0
0
0
0
0
0
0
0
0
0
0
0
0
0
0
0
0
0
0
0
0
0
0
0
0
0
0
0
0
0
0
0
0
0
0
0
0
0
0
0
0
0
0
0
0
0
0
0
0
0
0
0
0
0
0
0
0
0
0
0
0
0
0
0
0
0
0
0
0
0
0
0
0
0
0
0
0
0
0
0
0
0
0
0
0
0
0
0
0
0
0
0
0
0
0
0
0
0
0
0
0
0
0
0
0
0
0
0
0
0
0
0
0
0
0
0
0
0
0
0
0
0
0
0
0
0
0
0
0
0
0
0
0
0
0
0
0
0
0
0
0
0
0
0
0
0
0
0
0
0
0
0
0
0
0
0
0
0
0
0
0
0
0
0
0
0
0
0
0
0
0
0
0
0
0
0
0
0
0
0
0
0
0
0
0
0
0
0
0
0
0
0
0
0
0
0
0
0
0
0
0
0
0
0
0
0
0
0
0
0
0
0
0
0
0
0
0
0
0
0
0
0
0
0
0
0
0
0
0
0
0
0
0
0
0
0
0
0
0
0
0
0
0
0
0
0
0
0
0
0
0
0
0
0
0
0
0
0
0
0
0
0
0
0
0
0
0
0
0
0
0
0
0
0
0
0
0
0
0
0
0
0
0
0
0
0
0
0
0
0
0
0
0
0
0
0
0
0
0
0
0
0
0
0
0
0
0
0
0
0
0
0
0
0
0
0
0
0
0
0
0
0
0
0
0
0
0
0
0
0
0
0
0
0
0
0
0
0
0
0
0
0
0
0
0
0
0
0
0
0
0
0
0
0
0
0
0
0
0
0
0
0
0
0
0
0
0
0
0
0
0
0
0
0
0
0
0
0
0
0
0
0
0
0
0
0
0
0
0
0
0
0
0
0
0
0
0
0
0
0
0
0
0
0
0
0
0
0
0
0
0
0
0
0
0
0
0
0
0
0
0
0
0
0
0
0
0
0
0
0
0
0
0
0
0
0
0
0
0
0
0
0
0
0
0
0
0
0
0
0
0
0
0
0
0
0
0
0
0
0
0
0
0
0
0
0
0
0
0
0
0
0
0
0
0
0
0
0
0
0
0
0
0
0
0
0
0
0
0
0
0
0
0
0
0
0
0
0
0
0
0
0
0
0
0
0
0
0
0
0
0
0
0
0
0
0
0
0
0
0
0
0
0
0
0
0
0
0
0
0
0
0
0
0
0
0
0
0
0
0
0
0
0
0
0
0
0
0
0
0
0
0
0
0
0
0
0
0
0
0
0
0
0
0
0
0
0
0
0
0
0
0
0
0
0
0
0
0
0
0
0
0
0
0
0
0
0
0
0
0
0
0
0
0
0
0
0
0
0
0
0
0
0
0
0
0
0
0
0
0
0
0
0
0
0
0
0
0
0
0
0
0
0
0
0
0
0
0
0
0
0
0
0
0
0
0
0
0
0
0
0
0
0
0
0
0
0
0
0
0
0
0
0
0
0
0
0
0
0
0
0
0
0
0
0
0
0
0
0
0
0
0
0
0
0
0
0
0
0
0
0
0
0
0
0
0
0
0
0
0
0
0
0
0
0
0
0
0
0
0
0
0
0
0
0
0
0
0
0
0
0
0
0
0
0
0
0
0
0
0
0
0
0
0
0
0
0
0
0
0
0
0
0
0
0
0
0
0
0
0
0
0
0
0
0
0
0
0
0
0
0
0
0
0
0
0
0
0
0
0
0
0
0
0
0
0
0
0
0
0
0
0
0
0
0
0
0
0
0
0
0
0
0
0
0
0
0
0
0
0
0
0
0
0
0
0
0
0
0
0
0
0
0
0
0
0
0
0
0
0
0
0
0
0
0
0
0
0
0
0
0
0
0
0
0
0
0
0
0
0
0
0
0
0
0
0
0
0
0
0
0
0
0
0
0
0
0
0
0
0
0
0
0
0
0
0
0
0
0
0
0
0
0
0
0
0
0
0
0
0
0
0
0
0
0
0
0
0
0
0
0
0
0
0
0
0
0
0
0
0
0
0
0
0
0
0
0
0
0
0
0
0
0
0
0
0
0
0
0
0
0
0
0
0
0
0
0
0
0
0
0
0
0
0
0
0
0
0
0
0
0
0
0
0
0
0
0
0
0
0
0
0
0
0
0
0
0
0
0
0
0
0
0
0
0
0
0
0
0
0
0
0
0
0
0
0
0
0
0
0
0
0
0
0
0
0
0
0
0
0
0
0
0
0
0
0
0
0
0
0
0
0
0
0
0
0
0
0
0
0
0
0
0
0
0
0
0
0
0
0
0
0
0
0
0
0
0
0
0
0
0
0
0
0
0
0
0
0
0
0
0
0
0
0
0
0
0
0
0
0
0
0
0
0
0
0
0
0
0
0
0
0
0
0
0
0
0
0
0
0
0
0
0
0
0
0
0
0
0
0
0
0
0
0
0
0
0
0
0
0
0
0
0
0
0
0
0
0
0
0
0
0
0
0
0
0
0
0
0
0
0
0
0
0
0
0
0
0
0
0
0
0
0
0
0
0
0
0
0
0
0
0
0
0
0
0
0
0
0
0
0
0
0
0
0
0
0
0
0
0
0
0
0
0
0
0
0
0
0
0
0
0
0
0
0
0
0
0
0
0
0
0
0
0
0
0
0
0
0
0
0
0
0
0
0
0
0
0
0
0
0
0
0
0
0
0
0
0
0
0
0
0
0
0
0
0
0
0
0
0
0
0
0
0
0
0
0
0
0
0
0
0
0
0
0
0
0
0
0
0
0
0
0
0
0
0
0
0
0
0
0
0
0
0
0
0
0
0
0
0
0
0
0
0
0
0
0
0
0
0
0
0
0
0
0
0
0
0
0
0
0
0
0
0
0
0
0
0
0
0
0
0
0
0
0
0
0
0
0
0
0
0
0
0
0
0
0
0
0
0
0
0
0
0
0
0
0
0
0
0
0
0
0
0
0
0
0
0
0
0
0
0
0
0
0
0
0
0
0
0
0
0
0
0
0
0
0
0
0
0
0
0
0
0
0
0
0
0
0
0
0
0
0
0
0
0
0
0
0
0
0
0
0
0
0
0
0
0
0
0
0
0
0
0
0
0
0
0
0
0
0
0
0
0
0
0
0
0
0
0
0
0
0
0
0
0
0
0
0
0
0
0
0
0
0
0
0
0
0
0
0
0
0
0
0
0
0
0
0
0
0
0
0
0
0
0
0
0
0
0
0
0
0
0
0
0
0
0
0
0
0
0
0
0
0
0
0
0
0
0
0
0
0
0
0
0
0
0
0
0
0
0
0
0
0
0
0
0
0
0
0
0
0
0
0
0
0
0
0
0
0
0
0
0
0
0
0
0
0
0
0
0
0
0
0
0
0
0
0
0
0
0
0
0
0
0
0
0
0
0
0
0
0
0
0
0
0
0
0
0
0
0
0
0
0
0
0
0
0
0
0
0
0
0
0
0
0
0
0
0
0
0
0
0
0
0
0
0
0
0
0
0
0
0
0
0
0
0
0
0
0
0
0
0
0
0
0
0
0
0
0
0
0
0
0
0
0
0
0
0
0
0
0
0
0
0
0
0
0
0
0
0
0
0
0
0
0
0
0
0
0
0
0
0
0
0
0
0
0
0
0
0
0
0
0
0
0
0
0
0
0
0
0
0
0
0
0
0
0
0
0
0
0
0
0
0
0
0
0
0
0
0
0
0
0
0
0
0
0
0
0
0
0
0
0
0
0
0
0
0
0
0
0
0
0
0
0
0
0
0
0
0
0
0
0
0
0
0
0
0
0
0
0
0
0
0
0
0
0
0
0
0
0
0
0
0
0
0
0
0
0
0
0
0
0
0
0
0
0
0
0
0
0
0
0
0
0
0
0
0
0
0
0
0
0
0
0
0
0
0
0
0
0
0
0
0
0
0
0
0
0
0
0
0
0
0
0
0
0
0
0
0
0
0
0
0
0
0
0
0
0
0
0
0
0
0
0
0
0
0
0
0
0
0
0
0
0
0
0
0
0
0
0
0
0
0
0
0
0
0
0
0
0
0
0
0
0
0
0
0
0
0
0
0
0
0
0
0
0
0
0
0
0
0
0
0
0
0
0
0
0
0
0
0
0
0
0
0
0
0
0
0
0
0
0
0
0
0
0
0
0
0
0
0
0
0
0
0
0
0
0
0
0
0
0
0
0
0
0
0
0
0
0
0
0
0
0
0
0
0
0
0
0
0
0
0
0
0
0
0
0
0
0
0
0
0
0
0
0
0
0
0
0
0
0
0
0
0
0
0
0
0
0
0
0
0
0
0
0
0
0
0
0
0
0
0
0
0
0
0
0
0
0
0
0
0
0
0
0
0
0
0
0
0
0
0
0
0
0
0
0
0
0
0
0
0
0
0
0
0
0
0
0
0
0
0
0
0
0
0
0
0
0
0
0
0
0
0
0
0
0
0
0
0
0
0
0
0
0
0
0
0
0
0
0
0
0
0
0
0
0
0
0
0
0
0
0
0
0
0
0
0
0
0
0
0
0
0
0
0
0
0
0
0
0
0
0
0
0
0
0
0
0
0
0
0
0
0
0
0
0
0
0
0
0
0
0
0
0
0
0
0
0
0
0
0
0
0
0
0
0
0
0
0
0
0
0
0
0
0
0
0
0
0
0
0
0
0
0
0
0
0
0
0
0
0
0
0
0
0
0
0
0
0
0
0
0
0
0
0
0
0
0
0
0
0
0
0
0
0
0
0
0
0
0
0
0
0
0
0
0
0
0
0
0
0
0
0
0
0
0
0
0
0
0
0
0
0
0
0
0
0
0
0
0
0
0
0
0
0
0
0
0
0
0
0
0
0
0
0
0
0
0
0
0
0
0
0
0
0
0
0
0
0
0
0
0
0
0
0
0
0
0
0
0
0
0
0
0
0
0
0
0
0
0
0
0
0
0
0
0
0
0
0
0
0
0
0
0
0
0
0
0
0
0
0
0
0
0
0
0
0
0
0
0
0
0
0
0
0
0
0
0
0
0
0
0
0
0
0
0
0
0
0
0
0
0
0
0
0
0
0
0
0
0
0
0
0
0
0
0
0
0
0
0
0
0
0
0
0
0
0
0
0
0
0
0
0
0
0
0
0
0
0
0
0
0
0
0
0
0
0
0
0
0
0
0
0
0
0
0
0
0
0
0
0
0
0
0
0
0
0
0
0
0
0
0
0
0
0
0
0
0
0
0
0
0
0
0
0
0
0
0
0
0
0
0
0
0
0
0
0
0
0
0
0
0
0
0
0
0
0
0
0
0
0
0
0
0
0
0
0
0
0
0
0
0
0
0
0
0
0
0
0
0
0
0
0
0
0
0
0
0
0
0
0
0
0
0
0
0
0
0
0
0
0
0
0
0
0
0
0
0
0
0
0
0
0
0
0
0
0
0
0
0
0
0
0
0
0
0
0
0
0
0
0
0
0
0
0
0
0
0
0
0
0
0
0
0
0
0
0
0
0
0
0
0
0
0
0
0
0
0
0
0
0
0
0
0
0
0
0
0
0
0
0
0
0
0
0
0
0
0
0
0
0
0
0
0
0
0
0
0
0
0
0
0
0
0
0
0
0
0
0
0
0
0
0
0
0
0
0
0
0
0
0
0
0
0
0
0
0
0
0
0
0
0
0
0
0
0
0
0
0
0
0
0
0
0
0
0
0
0
0
0
0
0
0
0
0
0
0
0
0
0
0
0
0
0
0
0
0
0
0
0
0
0
0
0
0
0
0
0
0
0
0
0
0
0
0
0
0
0
0
0
0
0
0
0
0
0
0
0
0
0
0
0
0
0
0
0
0
0
0
0
0
0
0
0
0
0
0
0
0
0
0
0
0
0
0
0
0
0
0
0
0
0
0
0
0
0
0
0
0
0
0
0
0
0
0
0
0
0
0
0
0
0
0
0
0
0
0
0
0
0
0
0
0
0
0
0
0
0
0
0
0
0
0
0
0
0
0
0
0
0
0
0
0
0
0
0
0
0
0
0
0
0
0
0
0
0
0
0
0
0
0
0
0
0
0
0
0
0
0
0
0
0
0
0
0
0
0
0
0
0
0
0
0
0
0
0
0
0
0
0
0
0
0
0
0
0
0
0
0
0
0
0
0
0
0
0
0
0
0
0
0
0
0
0
0
0
0
0
0
0
0
0
0
0
0
0
0
0
0
0
0
0
0
0
0
0
0
0
0
0
0
0
0
0
0
0
0
0
0
0
0
0
0
0
0
0
0
0
0
0
0
0
0
0
0
0
0
0
0
0
0
0
0
0
0
0
0
0
0
0
0
0
0
0
0
0
0
0
0
0
0
0
0
0
0
0
0
0
0
0
0
0
0
0
0
0
0
0
0
0
0
0
0
0
0
0
0
0
0
0
0
0
0
0
0
0
0
0
0
0
0
0
0
0
0
0
0
0
0
0
0
0
0
0
0
0
0
0
0
0
0
0
0
0
0
0
0
0
0
0
0
0
0
0
0
0
0
0
0
0
0
0
0
0
0
0
0
0
0
0
0
0
0
0
0
0
0
0
0
0
0
0
0
0
0
0
0
0
0
0
0
0
0
0
0
0
0
0
0
0
0
0
0
0
0
0
0
0
0
0
0
0
0
0
0
0
0
0
0
0
0
0
0
0
0
0
0
0
0
0
0
0
0
0
0
0
0
0
0
0
0
0
0
0
0
0
0
0
0
0
0
0
0
0
0
0
0
0
0
0
0
0
0
0
0
0
0
0
0
0
0
0
0
0
0
0
0
0
0
0
0
0
0
0
0
0
0
0
0
0
0
0
0
0
0
0
0
0
0
0
0
0
0
0
0
0
0
0
0
0
0
0
0
0
0
0
0
0
0
0
0
0
0
0
0
0
0
0
0
0
0
0
0
0
0
0
0
0
0
0
0
0
0
0
0
0
0
0
0
0
0
0
0
0
0
0
0
0
0
0
0
0
0
0
0
0
0
0
0
0
0
0
0
0
0
0
0
0
0
0
0
0
0
0
0
0
0
0
0
0
0
0
0
0
0
0
0
0
0
0
0
0
0
0
0
0
0
0
0
0
0
0
0
0
0
0
0
0
0
0
0
0
0
0
0
0
0
0
0
0
0
0
0
0
0
0
0
0
0
0
0
0
0
0
0
0
0
0
0
0
0
0
0
0
0
0
0
0
0
0
0
0
0
0
0
0
0
0
0
0
0
0
0
0
0
0
0
0
0
0
0
0
0
0
0
0
0
0
0
0
0
0
0
0
0
0
0
0
0
0
0
0
0
0
0
0
0
0
0
0
0
0
0
0
0
0
0
0
0
0
0
0
0
0
0
0
0
0
0
0
0
0
0
0
0
0
0
0
0
0
0
0
0
0
0
0
0
0
0
0
0
0
0
0
0
0
0
0
0
0
0
0
0
0
0
0
0
0
0
0
0
0
0
0
0
0
0
0
0
0
0
0
0
0
0
0
0
0
0
0
0
0
0
0
0
0
0
0
0
0
0
0
0
0
0
0
0
0
0
0
0
0
0
0
0
0
0
0
0
0
0
0
0
0
0
0
0
0
0
0
0
0
0
0
0
0
0
0
0
0
0
0
0
0
0
0
0
0
0
0
0
0
0
0
0
0
0
0
0
0
0
0
0
0
0
0
0
0
0
0
0
0
0
0
0
0
0
0
0
0
0
0
0
0
0
0
0
0
0
0
0
0
0
0
0
0
0
0
0
0
0
0
0
0
0
0
0
0
0
0
0
0
0
0
0
0
0
0
0
0
0
0
0
0
0
0
0
0
0
0
0
0
0
0
0
0
0
0
0
0
0
0
0
0
0
0
0
0
0
0
0
0
0
0
0
0
0
0
0
0
0
0
0
0
0
0
0
0
0
0
0
0
0
0
0
0
0
0
0
0
0
0
0
0
0
0
0
0
0
0
0
0
0
0
0
0
0
0
0
0
0
0
0
0
0
0
0
0
0
0
0
0
0
0
0
0
0
0
0
0
0
0
0
0
0
0
0
0
0
0
0
0
0
0
0
0
0
0
0
0
0
0
0
0
0
0
0
0
0
0
0
0
0
0
0
0
0
0
0
0
0
0
0
0
0
0
0
0
0
0
0
0
0
0
0
0
0
0
0
0
0
0
0
0
0
0
0
0
0
0
0
0
0
0
0
0
0
0
0
0
0
0
0
0
0
0
0
0
0
0
0
0
0
0
0
0
0
0
0
0
0
0
0
0
0
0
0
0
0
0
0
0
0
0
0
0
0
0
0
0
0
0
0
0
0
0
0
0
0
0
0
0
0
0
0
0
0
0
0
0
0
0
0
0
0
0
0
0
0
0
0
0
0
0
0
0
0
0
0
0
0
0
0
0
0
0
0
0
0
0
0
0
0
0
0
0
0
0
0
0
0
0
0
0
0
0
0
0
0
0
0
0
0
0
0
0
0
0
0
0
0
0
0
0
0
0
0
0
0
0
0
0
0
0
0
0
0
0
0
0
0
0
0
0
0
0
0
0
0
0
0
0
0
0
0
0
0
0
0
0
0
0
0
0
0
0
0
0
0
0
0
0
0
0
0
0
0
0
0
0
0
0
0
0
0
0
0
0
0
0
0
0
0
0
0
0
0
0
0
0
0
0
0
0
0
0
0
0
0
0
0
0
0
0
0
0
0
0
0
0
0
0
0
0
0
0
0
0
0
0
0
0
0
0
0
0
0
0
0
0
0
0
0
0
0
0
0
0
0
0
0
0
0
0
0
0
0
0
0
0
0
0
0
0
0
0
0
0
0
0
0
0
0
0
0
0
0
0
0
0
0
0
0
0
0
0
0
0
0
0
0
0
0
0
0
0
0
0
0
0
0
0
0
0
0
0
0
0
0
0
0
0
0
0
0
0
0
0
0
0
0
0
0
0
0
0
0
0
0
0
0
0
0
0
0
0
0
0
0
0
0
0
0
0
0
0
0
0
0
0
0
0
0
0
0
0
0
0
0
0
0
0
0
0
0
0
0
0
0
0
0
0
0
0
0
0
0
0
0
0
0
0
0
0
0
0
0
0
0
0
0
0
0
0
0
0
0
0
0
0
0
0
0
0
0
0
0
0
0
0
0
0
0
0
0
0
0
0
0
0
0
0
0
0
0
0
0
0
0
0
0
0
0
0
0
0
0
0
0
0
0
0
0
0
0
0
0
0
0
0
0
0
0
0
0
0
0
0
0
0
0
0
0
0
0
0
0
0
0
0
0
0
0
0
0
0
0
0
0
0
0
0
0
0
0
0
0
0
0
0
0
0
0
0
0
0
0
0
0
0
0
0
0
0
0
0
0
0
0
0
0
0
0
0
0
0
0
0
0
0
0
0
0
0
0
0
0
0
0
0
0
0
0
0
0
0
0
0
0
0
0
0
0
0
0
0
0
0
0
0
0
0
0
0
0
0
0
0
0
0
0
0
0
0
0
0
0
0
0
0
0
0
0
0
0
0
0
0
0
0
0
0
0
0
0
0
0
0
0
0
0
0
0
0
0
0
0
0
0
0
0
0
0
0
0
0
0
0
0
0
0
0
0
0
0
0
0
0
0
0
0
0
0
0
0
0
0
0
0
0
0
0
0
0
0
0
0
0
0
0
0
0
0
0
0
0
0
0
0
0
0
0
0
0
0
0
0
0
0
0
0
0
0
0
0
0
0
0
0
0
0
0
0
0
0
0
0
0
0
0
0
0
0
0
0
0
0
0
0
0
0
0
0
0
0
0
0
0
0
0
0
0
0
0
0
0
0
0
0
0
0
0
0
0
0
0
0
0
0
0
0
0
0
0
0
0
0
0
0
0
0
0
0
0
0
0
0
0
0
0
0
0
0
0
0
0
0
0
0
0
0
0
0
0
0
0
0
0
0
0
0
0
0
0
0
0
0
0
0
0
0
0
0
0
0
0
0
0
0
0
0
0
0
0
0
0
0
0
0
0
0
0
0
0
0
0
0
0
0
0
0
0
0
0
0
0
0
0
0
0
0
0
0
0
0
0
0
0
0
0
0
0
0
0
0
0
0
0
0
0
0
0
0
0
0
0
0
0
0
0
0
0
0
0
0
0
0
0
0
0
0
0
0
0
0
0
0
0
0
0
0
0
0
0
0
0
0
0
0
0
0
0
0
0
0
0
0
0
0
0
0
0
0
0
0
0
0
0
0
0
0
0
0
0
0
0
0
0
0
0
0
0
0
0
0
0
0
0
0
0
0
0
0
0
0
0
0
0
0
0
0
0
0
0
0
0
0
0
0
0
0
0
0
0
0
0
0
0
0
0
0
0
0
0
0
0
0
0
0
0
0
0
0
0
0
0
0
0
0
0
0
0
0
0
0
0
0
0
0
0
0
0
0
0
0
0
0
0
0
0
0
0
0
0
0
0
0
0
0
0
0
0
0
0
0
0
0
0
0
0
0
0
0
0
0
0
0
0
0
0
0
0
0
0
0
0
0
0
0
0
0
0
0
0
0
0
0
0
0
0
0
0
0
0
0
0
0
0
0
0
0
0
0
0
0
0
0
0
0
0
0
0
0
0
0
0
0
0
0
0
0
0
0
0
0
0
0
0
0
0
0
0
0
0
0
0
0
0
0
0
0
0
0
0
0
0
0
0
0
0
0
0
0
0
0
0
0
0
0
0
0
0
0
0
0
0
0
0
0
0
0
0
0
0
0
0
0
0
0
0
0
0
0
0
0
0
0
0
0
0
0
0
0
0
0
0
0
0
0
0
0
0
0
0
0
0
0
0
0
0
0
0
0
0
0
0
0
0
0
0
0
0
0
0
0
0
0
0
0
0
0
0
0
0
0
0
0
0
0
0
0
0
0
0
0
0
0
0
0
0
0
0
0
0
0
0
0
0
0
0
0
0
0
0
0
0
0
0
0
0
0
0
0
0
0
0
0
0
0
0
0
0
0
0
0
0
0
0
0
0
0
0
0
0
0
0
0
0
0
0
0
0
0
0
0
0
0
0
0
0
0
0
0
0
0
0
0
0
0
0
0
0
0
0
0
0
0
0
0
0
0
0
0
0
0
0
0
0
0
0
0
0
0
0
0
0
0
0
0
0
0
0
0
0
0
0
0
0
0
0
0
0
0
0
0
0
0
0
0
0
0
0
0
0
0
0
0
0
0
0
0
0
0
0
0
0
0
0
0
0
0
0
0
0
0
0
0
0
0
0
0
0
0
0
0
0
0
0
0
0
0
0
0
0
0
0
0
0
0
0
0
0
0
0
0
0
0
0
0
0
0
0
0
0
0
0
0
0
0
0
0
0
0
0
0
0
0
0
0
0
0
0
0
0
0
0
0
0
0
0
0
0
0
0
0
0
0
0
0
0
0
0
0
0
0
0
0
0
0
0
0
0
0
0
0
0
0
0
0
0
0
0
0
0
0
0
0
0
0
0
0
0
0
0
0
0
0
0
0
0
0
0
0
0
0
0
0
0
0
0
0
0
0
0
0
0
0
0
0
0
0
0
0
0
0
0
0
0
0
0
0
0
0
0
0
0
0
0
0
0
0
0
0
0
0
0
0
0
0
0
0
0
0
0
0
0
0
0
0
0
0
0
0
0
0
0
0
0
0
0
0
0
0
0
0
0
0
0
0
0
0
0
0
0
0
0
0
0
0
0
0
0
0
0
0
0
0
0
0
0
0
0
0
0
0
0
0
0
0
0
0
0
0
0
0
0
0
0
0
0
0
0
0
0
0
0
0
0
0
0
0
0
0
0
0
0
0
0
0
0
0
0
0
0
0
0
0
0
0
0
0
0
0
0
0
0
0
0
0
0
0
0
0
0
0
0
0
0
0
0
0
0
0
0
0
0
0
0
0
0
0
0
0
0
0
0
0
0
0
0
0
0
0
0
0
0
0
0
0
0
0
0
0
0
0
0
0
0
0
0
0
0
0
0
0
0
0
0
0
0
0
0
0
0
0
0
0
0
0
0
0
0
0
0
0
0
0
0
0
0
0
0
0
0
0
0
0
0
0
0
0
0
0
0
0
0
0
0
0
0
0
0
0
0
0
0
0
0
0
0
0
0
0
0
0
0
0
0
0
0
0
0
0
0
0
0
0
0
0
0
0
0
0
0
0
0
0
0
0
0
0
0
0
0
0
0
0
0
0
0
0
0
0
0
0
0
0
0
0
0
0
0
0
0
0
0
0
0
0
0
0
0
0
0
0
0
0
0
0
0
0
0
0
0
0
0
0
0
0
0
0
0
0
0
0
0
0
0
0
0
0
0
0
0
0
0
0
0
0
0
0
0
0
0
0
0
0
0
0
0
0
0
0
0
0
0
0
0
0
0
0
0
0
0
0
0
0
0
0
0
0
0
0
0
0
0
0
0
0
0
0
0
0
0
0
0
0
0
0
0
0
0
0
0
0
0
0
0
0
0
0
0
0
0
0
0
0
0
0
0
0
0
0
0
0
0
0
0
0
0
0
0
0
0
0
0
0
0
0
0
0
0
0
0
0
0
0
0
0
0
0
0
0
0
0
0
0
0
0
0
0
0
0
0
0
0
0
0
0
0
0
0
0
0
0
0
0
0
0
0
0
0
0
0
0
0
0
0
0
0
0
0
0
0
0
0
0
0
0
0
0
0
0
0
0
0
0
0
0
0
0
0
0
0
0
0
0
0
0
0
0
0
0
0
0
0
0
0
0
0
0
0
0
0
0
0
0
0
0
0
0
0
0
0
0
0
0
0
0
0
0
0
0
0
0
0
0
0
0
0
0
0
0
0
0
0
0
0
0
0
0
0
0
0
0
0
0
0
0
0
0
0
0
0
0
0
0
0
0
0
0
0
0
0
0
0
0
0
0
0
0
0
0
0
0
0
0
0
0
0
0
0
0
0
0
0
0
0
0
0
0
0
0
0
0
0
0
0
0
0
0
0
0
0
0
0
0
0
0
0
0
0
0
0
0
0
0
0
0
0
0
0
0
0
0
0
0
0
0
0
0
0
0
0
0
0
0
0
0
0
0
0
0
0
0
0
0
0
0
0
0
0
0
0
0
0
0
0
0
0
0
0
0
0
0
0
0
0
0
0
0
0
0
0
0
0
0
0
0
0
0
0
0
0
0
0
0
0
0
0
0
0
0
0
0
0
0
0
0
0
0
0
0
0
0
0
0
0
0
0
0
0
0
0
0
0
0
0
0
0
0
0
0
0
0
0
0
0
0
0
0
0
0
0
0
0
0
0
0
0
0
0
0
0
0
0
0
0
0
0
0
0
0
0
0
0
0
0
0
0
0
0
0
0
0
0
0
0
0
0
0
0
0
0
0
0
0
0
0
0
0
0
0
0
0
0
0
0
0
0
0
0
0
0
0
0
0
0
0
0
0
0
0
0
0
0
0
0
0
0
0
0
0
0
0
0
0
0
0
0
0
0
0
0
0
0
0
0
0
0
0
0
0
0
0
0
0
0
0
0
0
0
0
0
0
0
0
0
0
0
0
0
0
0
0
0
0
0
0
0
0
0
0
0
0
0
0
0
0
0
0
0
0
0
0
0
0
0
0
0
0
0
0
0
0
0
0
0
0
0
0
0
0
0
0
0
0
0
0
0
0
0
0
0
0
0
0
0
0
0
0
0
0
0
0
0
0
0
0
0
0
0
0
0
0
0
0
0
0
0
0
0
0
0
0
0
0
0
0
0
0
0
0
0
0
0
0
0
0
0
0
0
0
0
0
0
0
0
0
0
0
0
0
0
0
0
0
0
0
0
0
0
0
0
0
0
0
0
0
0
0
0
0
0
0
0
0
0
0
0
0
0
0
0
0
0
0
0
0
0
0
0
0
0
0
0
0
0
0
0
0
0
0
0
0
0
0
0
0
0
0
0
0
0
0
0
0
0
0
0
0
0
0
0
0
0
0
0
0
0
0
0
0
0
0
0
0
0
0
0
0
0
0
0
0
0
0
0
0
0
0
0
0
0
0
0
0
0
0
0
0
0
0
0
0
0
0
0
0
0
0
0
0
0
0
0
0
0
0
0
0
0
0
0
0
0
0
0
0
0
0
0
0
0
0
0
0
0
0
0
0
0
0
0
0
0
0
0
0
0
0
0
0
0
0
0
0
0
0
0
0
0
0
0
0
0
0
0
0
0
0
0
0
0
0
0
0
0
0
0
0
0
0
0
0
0
0
0
0
0
0
0
0
0
0
0
0
0
0
0
0
0
0
0
0
0
0
0
0
0
0
0
0
0
0
0
0
0
0
0
0
0
0
0
0
0
0
0
0
0
0
0
0
0
0
0
0
0
0
0
0
0
0
0
0
0
0
0
0
0
0
0
0
0
0
0
0
0
0
0
0
0
0
0
0
0
0
0
0
0
0
0
0
0
0
0
0
0
0
0
0
0
0
0
0
0
0
0
0
0
0
0
0
0
0
0
0
0
0
0
0
0
0
0
0
0
0
0
0
0
0
0
0
0
0
0
0
0
0
0
0
0
0
0
0
0
0
0
0
0
0
0
0
0
0
0
0
0
0
0
0
0
0
0
0
0
0
0
0
0
0
0
0
0
0
0
0
0
0
0
0
0
0
0
0
0
0
0
0
0
0
0
0
0
0
0
0
0
0
0
0
0
0
0
0
0
0
0
0
0
0
0
0
0
0
0
0
0
0
0
0
0
0
0
0
0
0
0
0
0
0
0
0
0
0
0
0
0
0
0
0
0
0
0
0
0
0
0
0
0
0
0
0
0
0
0
0
0
0
0
0
0
0
0
0
0
0
0
0
0
0
0
0
0
0
0
0
0
0
0
0
0
0
0
0
0
0
0
0
0
0
0
0
0
0
0
0
0
0
0
0
0
0
0
0
0
0
0
0
0
0
0
0
0
0
0
0
0
0
0
0
0
0
0
0
0
0
0
0
0
0
0
0
0
0
0
0
0
0
0
0
0
0
0
0
0
0
0
0
0
0
0
0
0
0
0
0
0
0
0
0
0
0
0
0
0
0
0
0
0
0
0
0
0
0
0
0
0
0
0
0
0
0
0
0
0
0
0
0
0
0
0
0
0
0
0
0
0
0
0
0
0
0
0
0
0
0
0
0
0
0
0
0
0
0
0
0
0
0
0
0
0
0
0
0
0
0
0
0
0
0
0
0
0
0
0
0
0
0
0
0
0
0
0
0
0
0
0
0
0
0
0
0
0
0
0
0
0
0
0
0
0
0
0
0
0
0
0
0
0
0
0
0
0
0
0
0
0
0
0
0
0
0
0
0
0
0
0
0
0
0
0
0
0
0
0
0
0
0
0
0
0
0
0
0
0
0
0
0
0
0
0
0
0
0
0
0
0
0
0
0
0
0
0
0
0
0
0
0
0
0
0
0
0
0
0
0
0
0
0
0
0
0
0
0
0
0
0
0
0
0
0
0
0
0
0
0
0
0
0
0
0
0
0
0
0
0
0
0
0
0
0
0
0
0
0
0
0
0
0
0
0
0
0
0
0
0
0
0
0
0
0
0
0
0
0
0
0
0
0
0
0
0
0
0
0
0
0
0
0
0
0
0
0
0
0
0
0
0
0
0
0
0
0
0
0
0
0
0
0
0
0
0
0
0
0
0
0
0
0
0
0
0
0
0
0
0
0
0
0
0
0
0
0
0
0
0
0
0
0
0
0
0
0
0
0
0
0
0
0
0
0
0
0
0
0
0
0
0
0
0
0
0
0
0
0
0
0
0
0
0
0
0
0
0
0
0
0
0
0
0
0
0
0
0
0
0
0
0
0
0
0
0
0
0
0
0
0
0
0
0
0
0
0
0
0
0
0
0
0
0
0
0
0
0
0
0
0
0
0
0
0
0
0
0
0
0
0
0
0
0
0
0
0
0
0
0
0
0
0
0
0
0
0
0
0
0
0
0
0
0
0
0
0
0
0
0
0
0
0
0
0
0
0
0
0
0
0
0
0
0
0
0
0
0
0
0
0
0
0
0
0
0
0
0
0
0
0
0
0
0
0
0
0
0
0
0
0
0
0
0
0
0
0
0
0
0
0
0
0
0
0
0
0
0
0
0
0
0
0
0
0
0
0
0
0
0
0
0
0
0
0
0
0
0
0
0
0
0
0
0
0
0
0
0
0
0
0
0
0
0
0
0
0
0
0
0
0
0
0
0
0
0
0
0
0
0
0
0
0
0
0
0
0
0
0
0
0
0
0
0
0
0
0
0
0
0
0
0
0
0
0
0
0
0
0
0
0
0
0
0
0
0
0
0
0
0
0
0
0
0
0
0
0
0
0
0
0
0
0
0
0
0
0
0
0
0
0
0
0
0
0
0
0
0
0
0
0
0
0
0
0
0
0
0
0
0
0
0
0
0
0
0
0
0
0
0
0
0
0
0
0
0
0
0
0
0
0
0
0
0
0
0
0
0
0
0
0
0
0
0
0
0
0
0
0
0
0
0
0
0
0
0
0
0
0
0
0
0
0
0
0
0
0
0
0
0
0
0
0
0
0
0
0
0
0
0
0
0
0
0
0
0
0
0
0
0
0
0
0
0
0
0
0
0
0
0
0
0
0
0
0
0
0
0
0
0
0
0
0
0
0
0
0
0
0
0
0
0
0
0
0
0
0
0
0
0
0
0
0
0
0
0
0
0
0
0
0
0
0
0
0
0
0
0
0
0
0
0
0
0
0
0
0
0
0
0
0
0
0
0
0
0
0
0
0
0
0
0
0
0
0
0
0
0
0
0
0
0
0
0
0
0
0
0
0
0
0
0
0
0
0
0
0
0
0
0
0
0
0
0
0
0
0
0
0
0
0
0
0
0
0
0
0
0
0
0
0
0
0
0
0
0
0
0
0
0
0
0
0
0
0
0
0
0
0
0
0
0
0
0
0
0
0
0
0
0
0
0
0
0
0
0
0
0
0
0
0
0
0
0
0
0
0
0
0
0
0
0
0
0
0
0
0
0
0
0
0
0
0
0
0
0
0
0
0
0
0
0
0
0
0
0
0
0
0
0
0
0
0
0
0
0
0
0
0
0
0
0
0
0
0
0
0
0
0
0
0
0
0
0
0
0
0
0
0
0
0
0
0
0
0
0
0
0
0
0
0
0
0
0
0
0
0
0
0
0
0
0
0
0
0
0
0
0
0
0
0
0
0
0
0
0
0
0
0
0
0
0
0
0
0
0
0
0
0
0
0
0
0
0
0
0
0
0
0
0
0
0
0
0
0
0
0
0
0
0
0
0
0
0
0
0
0
0
0
0
0
0
0
0
0
0
0
0
0
0
0
0
0
0
0
0
0
0
0
0
0
0
0
0
0
0
0
0
0
0
0
0
0
0
0
0
0
0
0
0
0
0
0
0
0
0
0
0
0
0
0
0
0
0
0
0
0
0
0
0
0
0
0
0
0
0
0
0
0
0
0
0
0
0
0
0
0
0
0
0
0
0
0
0
0
0
0
0
0
0
0
0
0
0
0
0
0
0
0
0
0
0
0
0
0
0
0
0
0
0
0
0
0
0
0
0
0
0
0
0
0
0
0
0
0
0
0
0
0
0
0
0
0
0
0
0
0
0
0
0
0
0
0
0
0
0
0
0
0
0
0
0
0
0
0
0
0
0
0
0
0
0
0
0
0
0
0
0
0
0
0
0
0
0
0
0
0
0
0
0
0
0
0
0
0
0
0
0
0
0
0
0
0
0
0
0
0
0
0
0
0
0
0
0
0
0
0
0
0
0
0
0
0
0
0
0
0
0
0
0
0
0
0
0
0
0
0
0
0
0
0
0
0
0
0
0
0
0
0
0
0
0
0
0
0
0
0
0
0
0
0
0
0
0
0
0
0
0
0
0
0
0
0
0
0
0
0
0
0
0
0
0
0
0
0
0
0
0
0
0
0
0
0
0
0
0
0
0
0
0
0
0
0
0
0
0
0
0
0
0
0
0
0
0
0
0
0
0
0
0
0
0
0
0
0
0
0
0
0
0
0
0
0
0
0
0
0
0
0
0
0
0
0
0
0
0
0
0
0
0
0
0
0
0
0
0
0
0
0
0
0
0
0
0
0
0
0
0
0
0
0
0
0
0
0
0
0
0
0
0
0
0
0
0
0
0
0
0
0
0
0
0
0
0
0
0
0
0
0
0
0
0
0
0
0
0
0
0
0
0
0
0
0
0
0
0
0
0
0
0
0
0
0
0
0
0
0
0
0
0
0
0
0
0
0
0
0
0
0
0
0
0
0
0
0
0
0
0
0
0
0
0
0
0
0
0
0
0
0
0
0
0
0
0
0
0
0
0
0
0
0
0
0
0
0
0
0
0
0
0
0
0
0
0
0
0
0
0
0
0
0
0
0
0
0
0
0
0
0
0
0
0
0
0
0
0
0
0
0
0
0
0
0
0
0
0
0
0
0
0
0
0
0
0
0
0
0
0
0
0
0
0
0
0
0
0
0
0
0
0
0
0
0
0
0
0
0
0
0
0
0
0
0
0
0
0
0
0
0
0
0
0
0
0
0
0
0
0
0
0
0
0
0
0
0
0
0
0
0
0
0
0
0
0
0
0
0
0
0
0
0
0
0
0
0
0
0
0
0
0
0
0
0
0
0
0
0
0
0
0
0
0
0
0
0
0
0
0
0
0
0
0
0
0
0
0
0
0
0
0
0
0
0
0
0
0
0
0
0
0
0
0
0
0
0
0
0
0
0
0
0
0
0
0
0
0
0
0
0
0
0
0
0
0
0
0
0
0
0
0
0
0
0
0
0
0
0
0
0
0
0
0
0
0
0
0
0
0
0
0
0
0
0
0
0
0
0
0
0
0
0
0
0
0
0
0
0
0
0
0
0
0
0
0
0
0
0
0
0
0
0
0
0
0
0
0
0
0
0
0
0
0
0
0
0
0
0
0
0
0
0
0
0
0
0
0
0
0
0
0
0
0
0
0
0
0
0
0
0
0
0
0
0
0
0
0
0
0
0
0
0
0
0
0
0
0
0
0
0
0
0
0
0
0
0
0
0
0
0
0
0
0
0
0
0
0
0
0
0
0
0
0
0
0
0
0
0
0
0
0
0
0
0
0
0
0
0
0
0
0
0
0
0
0
0
0
0
0
0
0
0
0
0
0
0
0
0
0
0
0
0
0
0
0
0
0
0
0
0
0
0
0
0
0
0
0
0
0
0
0
0
0
0
0
0
0
0
0
0
0
0
0
0
0
0
0
0
0
0
0
0
0
0
0
0
0
0
0
0
0
0
0
0
0
0
0
0
0
0
0
0
0
0
0
0
0
0
0
0
0
0
0
0
0
0
0
0
0
0
0
0
0
0
0
0
0
0
0
0
0
0
0
0
0
0
0
0
0
0
0
0
0
0
0
0
0
0
0
0
0
0
0
0
0
0
0
0
0
0
0
0
0
0
0
0
0
0
0
0
0
0
0
0
0
0
0
0
0
0
0
0
0
0
0
0
0
0
0
0
0
0
0
0
0
0
0
0
0
0
0
0
0
0
0
0
0
0
0
0
0
0
0
0
0
0
0
0
0
0
0
0
0
0
0
0
0
0
0
0
0
0
0
0
0
0
0
0
0
0
0
0
0
0
0
0
0
0
0
0
0
0
0
0
0
0
0
0
0
0
0
0
0
0
0
0
0
0
0
0
0
0
0
0
0
0
0
0
0
0
0
0
0
0
0
0
0
0
0
0
0
0
0
0
0
0
0
0
0
0
0
0
0
0
0
0
0
0
0
0
0
0
0
0
0
0
0
0
0
0
0
0
0
0
0
0
0
0
0
0
0
0
0
0
0
0
0
0
0
0
0
0
0
0
0
0
0
0
0
0
0
0
0
0
0
0
0
0
0
0
0
0
0
0
0
0
0
0
0
0
0
0
0
0
0
0
0
0
0
0
0
0
0
0
0
0
0
0
0
0
0
0
0
0
0
0
0
0
0
0
0
0
0
0
0
0
0
0
0
0
0
0
0
0
0
0
0
0
0
0
0
0
0
0
0
0
0
0
0
0
0
0
0
0
0
0
0
0
0
0
0
0
0
0
0
0
0
0
0
0
0
0
0
0
0
0
0
0
0
0
0
0
0
0
0
0
0
0
0
0
0
0
0
0
0
0
0
0
0
0
0
0
0
0
0
0
0
0
0
0
0
0
0
0
0
0
0
0
0
0
0
0
0
0
0
0
0
0
0
0
0
0
0
0
0
0
0
0
0
0
0
0
0
0
0
0
0
0
0
0
0
0
0
0
0
0
0
0
0
0
0
0
0
0
0
0
0
0
0
0
0
0
0
0
0
0
0
0
0
0
0
0
0
0
0
0
0
0
0
0
0
0
0
0
0
0
0
0
0
0
0
0
0
0
0
0
0
0
0
0
0
0
0
0
0
0
0
0
0
0
0
0
0
0
0
0
0
0
0
0
0
0
0
0
0
0
0
0
0
0
0
0
0
0
0
0
0
0
0
0
0
0
0
0
0
0
0
0
0
0
0
0
0
0
0
0
0
0
0
0
0
0
0
0
0
0
0
0
0
0
0
0
0
0
0
0
0
0
0
0
0
0
0
0
0
0
0
0
0
0
0
0
0
0
0
0
0
0
0
0
0
0
0
0
0
0
0
0
0
0
0
0
0
0
0
0
0
0
0
0
0
0
0
0
0
0
0
0
0
0
0
0
0
0
0
0
0
0
0
0
0
0
0
0
0
0
0
0
0
0
0
0
0
0
0
0
0
0
0
0
0
0
0
0
0
0
0
0
0
0
0
0
0
0
0
0
0
0
0
0
0
0
0
0
0
0
0
0
0
0
0
0
0
0
0
0
0
0
0
0
0
0
0
0
0
0
0
0
0
0
0
0
0
0
0
0
0
0
0
0
0
0
0
0
0
0
0
0
0
0
0
0
0
0
0
0
0
0
0
0
0
0
0
0
0
0
0
0
0
0
0
0
0
0
0
0
0
0
0
0
0
0
0
0
0
0
0
0
0
0
0
0
0
0
0
0
0
0
0
0
0
0
0
0
0
0
0
0
0
0
0
0
0
0
0
0
0
0
0
0
0
0
0
0
0
0
0
0
0
0
0
0
0
0
0
0
0
0
0
0
0
0
0
0
0
0
0
0
0
0
0
0
0
0
0
0
0
0
0
0
0
0
0
0
0
0
0
0
0
0
0
0
0
0
0
0
0
0
0
0
0
0
0
0
0
0
0
0
0
0
0
0
0
0
0
0
0
0
0
0
0
0
0
0
0
0
0
0
0
0
0
0
0
0
0
0
0
0
0
0
0
0
0
0
0
0
0
0
0
0
0
0
0
0
0
0
0
0
0
0
0
0
0
0
0
0
0
0
0
0
0
0
0
0
0
0
0
0
0
0
0
0
0
0
0
0
0
0
0
0
0
0
0
0
0
0
0
0
0
0
0
0
0
0
0
0
0
0
0
0
0
0
0
0
0
0
0
0
0
0
0
0
0
0
0
0
0
0
0
0
0
0
0
0
0
0
0
0
0
0
0
0
0
0
0
0
0
0
0
0
0
0
0
0
0
0
0
0
0
0
0
0
0
0
0
0
0
0
0
0
0
0
0
0
0
0
0
0
0
0
0
0
0
0
0
0
0
0
0
0
0
0
0
0
0
0
0
0
0
0
0
0
0
0
0
0
0
0
0
0
0
0
0
0
0
0
0
0
0
0
0
0
0
0
0
0
0
0
0
0
0
0
0
0
0
0
0
0
0
0
0
0
0
0
0
0
0
0
0
0
0
0
0
0
0
0
0
0
0
0
0
0
0
0
0
0
0
0
0
0
0
0
0
0
0
0
0
0
0
0
0
0
0
0
0
0
0
0
0
0
0
0
0
0
0
0
0
0
0
0
0
0
0
0
0
0
0
0
0
0
0
0
0
0
0
0
0
0
0
0
0
0
0
0
0
0
0
0
0
0
0
0
0
0
0
0
0
0
0
0
0
0
0
0
0
0
0
0
0
0
0
0
0
0
0
0
0
0
0
0
0
0
0
0
0
0
0
0
0
0
0
0
0
0
0
0
0
0
0
0
0
0
0
0
0
0
0
0
0
0
0
0
0
0
0
0
0
0
0
0
0
0
0
0
0
0
0
0
0
0
0
0
0
0
0
0
0
0
0
0
0
0
0
0
0
0
0
0
0
0
0
0
0
0
0
0
0
0
0
0
0
0
0
0
0
0
0
0
0
0
0
0
0
0
0
0
0
0
0
0
0
0
0
0
0
0
0
0
0
0
0
0
0
0
0
0
0
0
0
0
0
0
0
0
0
0
0
0
0
0
0
0
0
0
0
0
0
0
0
0
0
0
0
0
0
0
0
0
0
0
0
0
0
0
0
0
0
0
0
0
0
0
0
0
0
0
0
0
0
0
0
0
0
0
0
0
0
0
0
0
0
0
0
0
0
0
0
0
0
0
0
0
0
0
0
0
0
0
0
0
0
0
0
0
0
0
0
0
0
0
0
0
0
0
0
0
0
0
0
0
0
0
0
0
0
0
0
0
0
0
0
0
0
0
0
0
0
0
0
0
0
0
0
0
0
0
0
0
0
0
0
0
0
0
0
0
0
0
0
0
0
0
0
0
0
0
0
0
0
0
0
0
0
0
0
0
0
0
0
0
0
0
0
0
0
0
0
0
0
0
0
0
0
0
0
0
0
0
0
0
0
0
0
0
0
0
0
0
0
0
0
0
0
0
0
0
0
0
0
0
0
0
0
0
0
0
0
0
0
0
0
0
0
0
0
0
0
0
0
0
0
0
0
0
0
0
0
0
0
0
0
0
0
0
0
0
0
0
0
0
0
0
0
0
0
0
0
0
0
0
0
0
0
0
0
0
0
0
0
0
0
0
0
0
0
0
0
0
0
0
0
0
0
0
0
0
0
0
0
0
0
0
0
0
0
0
0
0
0
0
0
0
0
0
0
0
0
0
0
0
0
0
0
0
0
0
0
0
0
0
0
0
0
0
0
0
0
0
0
0
0
0
0
0
0
0
0
0
0
0
0
0
0
0
0
0
0
0
0
0
0
0
0
0
0
0
0
0
0
0
0
0
0
0
0
0
0
0
0
0
0
0
0
0
0
0
0
0
0
0
0
0
0
0
0
0
0
0
0
0
0
0
0
0
0
0
0
0
0
0
0
0
0
0
0
0
0
0
0
0
0
0
0
0
0
0
0
0
0
0
0
0
0
0
0
0
0
0
0
0
0
0
0
0
0
0
0
0
0
0
0
0
0
0
0
0
0
0
0
0
0
0
0
0
0
0
0
0
0
0
0
0
0
0
0
0
0
0
0
0
0
0
0
0
0
0
0
0
0
0
0
0
0
0
0
0
0
0
0
0
0
0
0
0
0
0
0
0
0
0
0
0
0
0
0
0
0
0
0
0
0
0
0
0
0
0
0
0
0
0
0
0
0
0
0
0
0
0
0
0
0
0
0
0
0
0
0
0
0
0
0
0
0
0
0
0
0
0
0
0
0
0
0
0
0
0
0
0
0
0
0
0
0
0
0
0
0
0
0
0
0
0
0
0
0
0
0
0
0
0
0
0
0
0
0
0
0
0
0
0
0
0
0
0
0
0
0
0
0
0
0
0
0
0
0
0
0
0
0
0
0
0
0
0
0
0
0
0
0
0
0
0
0
0
0
0
0
0
0
0
0
0
0
0
0
0
0
0
0
0
0
0
0
0
0
0
0
0
0
0
0
0
0
0
0
0
0
0
0
0
0
0
0
0
0
0
0
0
0
0
0
0
0
0
0
0
0
0
0
0
0
0
0
0
0
0
0
0
0
0
0
0
0
0
0
0
0
0
0
0
0
0
0
0
0
0
0
0
0
0
0
0
0
0
0
0
0
0
0
0
0
0
0
0
0
0
0
0
0
0
0
0
0
0
0
0
0
0
0
0
0
0
0
0
0
0
0
0
0
0
0
0
0
0
0
0
0
0
0
0
0
0
0
0
0
0
0
0
0
0
0
0
0
0
0
0
0
0
0
0
0
0
0
0
0
0
0
0
0
0
0
0
0
0
0
0
0
0
0
0
0
0
0
0
0
0
0
0
0
0
0
0
0
0
0
0
0
0
0
0
0
0
0
0
0
0
0
0
0
0
0
0
0
0
0
0
0
0
0
0
0
0
0
0
0
0
0
0
0
0
0
0
0
0
0
0
0
0
0
0
0
0
0
0
0
0
0
0
0
0
0
0
0
0
0
0
0
0
0
0
0
0
0
0
0
0
0
0
0
0
0
0
0
0
0
0
0
0
0
0
0
0
0
0
0
0
0
0
0
0
0
0
0
0
0
0
0
0
0
0
0
0
0
0
0
0
0
0
0
0
0
0
0
0
0
0
0
0
0
0
0
0
0
0
0
0
0
0
0
0
0
0
0
0
0
0
0
0
0
0
0
0
0
0
0
0
0
0
0
0
0
0
0
0
0
0
0
0
0
0
0
0
0
0
0
0
0
0
0
0
0
0
0
0
0
0
0
0
0
0
0
0
0
0
0
0
0
0
0
0
0
0
0
0
0
0
0
0
0
0
0
0
0
0
0
0
0
0
0
0
0
0
0
0
0
0
0
0
0
0
0
0
0
0
0
0
0
0
0
0
0
0
0
0
0
0
0
0
0
0
0
0
0
0
0
0
0
0
0
0
0
0
0
0
0
0
0
0
0
0
0
0
0
0
0
0
0
0
0
0
0
0
0
0
0
0
0
0
0
0
0
0
0
0
0
0
0
0
0
0
0
0
0
0
0
0
0
0
0
0
0
0
0
0
0
0
0
0
0
0
0
0
0
0
0
0
0
0
0
0
0
0
0
0
0
0
0
0
0
0
0
0
0
0
0
0
0
0
0
0
0
0
0
0
0
0
0
0
0
0
0
0
0
0
0
0
0
0
0
0
0
0
0
0
0
0
0
0
0
0
0
0
0
0
0
0
0
0
0
0
0
0
0
0
0
0
0
0
0
0
0
0
0
0
0
0
0
0
0
0
0
0
0
0
0
0
0
0
0
0
0
0
0
0
0
0
0
0
0
0
0
0
0
0
0
0
0
0
0
0
0
0
0
0
0
0
0
0
0
0
0
0
0
0
0
0
0
0
0
0
0
0
0
0
0
0
0
0
0
0
0
0
0
0
0
0
0
0
0
0
0
0
0
0
0
0
0
0
0
0
0
0
0
0
0
0
0
0
0
0
0
0
0
0
0
0
0
0
0
0
0
0
0
0
0
0
0
0
0
0
0
0
0
0
0
0
0
0
0
0
0
0
0
0
0
0
0
0
0
0
0
0
0
0
0
0
0
0
0
0
0
0
0
0
0
0
0
0
0
0
0
0
0
0
0
0
0
0
0
0
0
0
0
0
0
0
0
0
0
0
0
0
0
0
0
0
0
0
0
0
0
0
0
0
0
0
0
0
0
0
0
0
0
0
0
0
0
0
0
0
0
0
0
0
0
0
0
0
0
0
0
0
0
0
0
0
0
0
0
0
0
0
0
0
0
0
0
0
0
0
0
0
0
0
0
0
0
0
0
0
0
0
0
0
0
0
0
0
0
0
0
0
0
0
0
0
0
0
0
0
0
0
0
0
0
0
0
0
0
0
0
0
0
0
0
0
0
0
0
0
0
0
0
0
0
0
0
0
0
0
0
0
0
0
0
0
0
0
0
0
0
0
0
0
0
0
0
0
0
0
0
0
0
0
0
0
0
0
0
0
0
0
0
0
0
0
0
0
0
0
0
0
0
0
0
0
0
0
0
0
0
0
0
0
0
0
0
0
0
0
0
0
0
0
0
0
0
0
0
0
0
0
0
0
0
0
0
0
0
0
0
0
0
0
0
0
0
0
0
0
0
0
0
0
0
0
0
0
0
0
0
0
0
0
0
0
0
0
0
0
0
0
0
0
0
0
0
0
0
0
0
0
0
0
0
0
0
0
0
0
0
0
0
0
0
0
0
0
0
0
0
0
0
0
0
0
0
0
0
0
0
0
0
0
0
0
0
0
0
0
0
0
0
0
0
0
0
0
0
0
0
0
0
0
0
0
0
0
0
0
0
0
0
0
0
0
0
0
0
0
0
0
0
0
0
0
0
0
0
0.39011478
-0.080297709
-5.9625583
-6.6070108
-6.367496
-6.5179319
-6.671154
-6.8269787
-6.9852104
-7.1456261
-7.3079925
-7.472055
-7.6375446
-7.8041759
-7.9716506
-8.1396542
-8.3078518
-8.4759092
-8.6434689
-8.8101778
-8.9756641
-9.1395531
-9.3014698
-9.46103
-9.617856
-9.7715693
-9.9217978
-10.068172
-10.210335
-10.347939
-10.480646
-10.608138
-10.730114
-10.846281
-10.956384
-11.060175
-11.157431
-11.247957
-11.331588
-11.408174
-11.477599
-11.539772
-11.594628
-11.642137
-11.682285
-11.715088
-11.740595
-11.758869
-11.77001
-11.774131
-11.771371
-11.761889
-11.745862
-11.723492
-11.694989
-11.660583
-11.620506
-11.575023
-11.524385
-11.468865
-11.408741
-11.344289
-11.275793
-11.203542
-11.127819
-11.048904
-10.967088
-10.882643
-10.795851
-10.706975
-10.616276
-10.524015
-10.430437
-10.335781
-10.240279
-10.144156
-10.047617
-9.9508696
-9.8540993
-9.7574959
-9.6612291
-9.5654583
-9.4703388
-9.3760061
-9.2825994
-9.190237
-9.0990353
-9.0090914
-8.9205084
-8.8333683
-8.7477493
-8.663723
-8.5813522
-8.5006924
-8.421792
-8.3446932
-8.2694321
-8.1960373
-8.1245365
-8.0549488
-7.9872851
-7.9215598
-7.8577733
-7.7959328
-7.7360325
-7.6780725
-7.622036
-7.5679169
-7.5156999
-7.4653678
-7.4169002
-7.3702822
-7.3254819
-7.2824807
-7.2412505
-7.2017627
-7.1639905
-7.127903
-7.0934711
-7.0606556
-7.0294309
-6.9997649
-6.9716172
-6.9449558
-6.9197469
-6.8959575
-6.8735456
-6.8524804
-6.8327265
-6.8142443
-6.7970009
-6.7809601
-6.7660828
-6.7523375
-6.7396836
-6.7280898
-6.7175202
-6.7079382
-6.6993108
-6.6916008
-6.6847739
-6.6788011
-6.6736441
-6.6692705
-6.6656504
-6.6627498
-6.6605353
-6.6589775
-6.6580439
-6.6577058
-6.6579337
-6.6586981
-6.6599693
-6.6617198
-6.6639209
-6.6665483
-6.6695743
-6.6729727
-6.6767168
-6.6807866
-6.6851535
-6.6897984
-6.6946959
-6.6998253
-6.7051663
-6.7106962
-6.7163944
-6.7222476
-6.728231
-6.7343311
-6.7405272
-6.7468047
-6.753149
-6.7595429
-6.7659712
-6.7724237
-6.7788849
-6.7853422
-6.7917829
-6.7981992
-6.8045788
-6.8109102
-6.8171864
-6.8233981
-6.8295355
-6.8355937
-6.8415651
-6.8474379
-6.8532124
-6.858881
-6.8644414
-6.869885
-6.8752103
-6.8804145
-6.8854904
-6.8904386
-6.8952579
-6.8999457
-6.9044976
-6.9089146
-6.9131975
-6.9173417
-6.9213529
-6.9252248
-6.9289632
-6.9325652
-6.9360337
-6.9393682
-6.9425712
-6.9456439
-6.9485888
-6.9514074
-6.954102
-6.9566712
-6.9591222
-6.9614563
-6.9636745
-6.9657836
-6.9677801
-6.9696689
-6.9714556
-6.9731412
-6.9747276
-6.9762206
-6.9776216
-6.9789329
-6.9801569
-6.9812984
-6.9823613
-6.9833455
-6.9842587
-6.9850984
-6.9858704
-6.9865766
-6.9872227
-6.9878068
-6.9883347
-6.9888086
-6.9892321
-6.9896059
-6.989933
-6.9902163
-6.9904594
-6.990664
-6.990829
-6.9909625
-6.9910622
-6.9911323
-6.9911714
-6.9911866
-6.9911761
-6.9911442
-6.9910903
-6.9910169
-6.9909267
-6.9908204
-6.9906974
-6.9905624
-6.9904137
-6.9902544
-6.9900894
-6.9899111
-6.989727
-6.9895372
-6.9893408
-6.9891376
-6.9889355
-6.9887295
-6.9885192
-6.988308
-6.9880972
-6.987885
-6.9876723
-6.9874611
-6.9872513
-6.9870439
-6.9868379
-6.9866343
-6.9864349
-6.986237
-6.9860439
-6.9858527
-6.9856677
-6.9854856
-6.9853063
-6.9851336
-6.9849648
-6.9847994
-6.9846396
-6.9844847
-6.9843354
-6.9841881
-6.9840493
-6.9839134
-6.9837813
-6.9836574
-6.9835358
-6.9834166
-6.983305
-6.9831977
-6.9830956
-6.982996
-6.9829001
-6.9828105
-6.9827256
-6.9826431
-6.9825654
-6.9824915
-6.982419
-6.9823537
-6.9822893
-6.9822292
-6.9821725
-6.9821186
-6.982069
-6.9820209
-6.9819756
-6.9819336
-6.9818945
-6.9818578
-6.9818234
-6.981791
-6.981761
-6.9817333
-6.981708
-6.9816852
-6.9816599
-6.9816394
-6.9816217
-6.9816046
-6.9815884
-6.9815741
-6.9815617
-6.9815493
-6.9815378
-6.9815278
-6.9815202
-6.9815116
-6.9815049
-6.9814997
-6.9814949
-6.9814911
-6.9814868
-6.9814835
-6.981482
-6.9814782
-6.9814792
-6.9814782
-6.9814754
-6.9814754
-6.9814754
-6.9814773
-6.9814792
-6.9814777
-6.9814773
-6.981482
-6.9814825
-6.9814844
-6.9814868
-6.9814887
-6.981492
-6.981493
-6.9814954
-6.9814963
-6.9814992
-6.9815025
-6.9815044
-6.9815059
-6.9815092
-6.9815121
-6.9815145
-6.9815164
-6.9815183
-6.9815211
-6.9815221
-6.9815259
-6.9815278
-6.9815311
-6.9815316
-6.981535
-6.9815359
-6.9815383
-6.9815392
-6.9815431
-6.9815431
-6.981545
-6.9815469
-6.9815483
-6.9815512
-6.9815512
-6.9815531
-6.9815559
-6.981554
-6.9815559
-6.9815598
-6.9815588
-6.9815583
-6.9815612
-6.981564
-6.981564
-6.981564
-6.9815631
-6.981566
-6.9815679
-6.9815679
-6.9815679
-6.9815679
-6.9815674
-6.9815693
-6.9815722
-6.9815712
-6.9815712
-6.9815712
-6.9815712
-6.9815712
-6.9815712
-6.9815712
-6.9815712
-6.9815712
-6.9815731
-6.981576
-6.981575
-6.981575
-6.981575
-6.981575
-6.981575
-6.981575
-6.981575
-6.981575
-6.981575
-6.981575
-6.981575
-6.981575
-6.981575
-6.981575
-6.981575
-6.981575
-6.981575
-6.981575
-6.981575
-6.981575
-6.981575
-6.981575
-6.981575
-6.981575
-6.981575
-6.981575
-6.981575
-6.981575
-6.981575
-6.981575
-6.981575
-6.981575
-6.981575
-6.981575
-6.981575
-6.981575
-6.981575
-6.981575
-6.981575
-6.981575
-6.981575
-6.981575
-6.981575
-6.981575
-6.981575
-6.981575
-6.981575
-6.981575
-6.981575
-6.981575
-6.981575
-6.981575
-6.981575
-6.981575
-6.981575
-6.981575
-6.981575
-6.981575
-6.981575
-6.981575
-6.981575
-6.981575
-6.981575
-6.981575
-6.981575
-6.981575
-6.981575
-6.981575
-6.981575
-6.981575
-6.981575
-6.981575
-6.981575
-6.981575
-6.981575
-6.981575
-6.981575
-6.981575
-6.981575
-6.981575
-6.981575
-6.981575
-6.981575
-6.981575
-6.981575
-6.981575
-6.981575
-6.981575
-6.981575
-6.981575
-6.981575
-6.981575
-6.981575
-6.981575
-6.981575
-6.981575
-6.981575
-6.981575
-6.981575
-6.981575
-6.981575
-6.981575
-6.981575
-6.981575
-6.981575
-6.981575
-6.981575
-6.981575
-6.981575
-6.981575
-6.981575
-6.981575
-6.981575
-6.981575
-6.981575
-6.981575
-6.981575
-6.981575
-6.981575
-6.981575
-6.981575
-6.981575
-6.981575
-6.981575
-6.981575
-6.981575
-6.981575
-6.981575
-6.981575
-6.981575
-6.981575
-6.981575
-6.981575
-6.981575
-6.981575
-6.981575
-6.981575
-6.981575
-6.981575
-6.981575
-6.981575
-6.981575
-6.981575
-6.981575
-6.981575
-6.981575
-6.981575
-6.981575
-6.981575
-6.981575
-6.981575
-6.981575
-6.981575
-6.981575
-6.981575
-6.981575
-6.981575
-6.981575
-6.981575
-6.981575
-6.981575
-6.981575
-6.981575
-6.981575
-6.981575
-6.981575
-6.981575
-6.981575
-6.981575
-6.981575
-6.981575
-6.981575
-6.981575
-6.981575
-6.981575
-6.981575
-6.981575
-6.981575
-6.981575
-6.981575
-6.981575
-6.981575
-6.981575
-6.981575
-6.981575
-6.981575
-6.981575
-6.981575
-6.981575
-6.981575
-6.981575
-6.981575
-6.981575
-6.981575
-6.981575
-6.981575
-6.981575
-6.981575
-6.981575
-6.981575
-6.981575
-6.981575
-6.981575
-6.981575
-6.981575
-6.981575
-6.981575
-6.981575
-6.981575
-6.981575
-6.981575
-6.981575
-6.981575
-6.981575
-6.981575
-6.981575
-6.981575
-6.981575
-6.981575
-6.981575
-6.981575
-6.981575
-6.981575
-6.981575
-6.981575
-6.981575
-6.981575
-6.981575
-6.981575
-6.981575
-6.981575
-6.981575
-6.981575
-6.981575
-6.981575
-6.981575
-6.981575
-6.981575
-6.981575
-6.981575
-6.981575
-6.981575
-6.981575
-6.981575
-6.981575
-6.981575
-6.981575
-6.981575
-6.981575
-6.981575
-6.981575
-6.981575
-6.981575
-6.981575
-6.981575
-6.981575
-6.981575
-6.981575
-6.981575
-6.981575
-6.981575
-6.981575
-6.981575
-6.981575
-6.981575
-6.981575
-6.981575
-6.981575
-6.981575
-6.981575
-6.981575
-6.981575
-6.981575
-6.981575
-6.981575
-6.981575
-6.981575
-6.981575
-6.981575
-6.981575
-6.981575
-6.981575
-6.981575
-6.981575
-6.981575
-6.981575
-6.981575
-6.981575
-6.981575
-6.981575
-6.981575
-6.981575
-6.981575
-6.981575
-6.981575
-6.981575
-6.981575
-6.981575
-6.981575
-6.981575
-6.981575
-6.981575
-6.981575
-6.981575
-6.981575
-6.981575
-6.981575
-6.981575
-6.981575
-6.981575
-6.981575
-6.981575
-6.981575
-6.981575
-6.981575
-6.981575
-6.981575
-6.981575
-6.981575
-6.981575
-6.981575
-6.981575
-6.981575
-6.981575
-6.981575
-6.981575
-6.981575
-6.981575
-6.981575
-6.981575
-6.981575
-6.981575
-6.981575
-6.981575
-6.981575
-6.981575
-6.981575
-6.981575
-6.981575
-6.981575
-6.981575
-6.981575
-6.981575
-6.981575
-6.981575
-6.981575
-6.981575
-6.981575
-6.981575
-6.981575
-6.981575
-6.981575
-6.981575
-6.981575
-6.981575
-6.981575
-6.981575
-6.981575
-6.981575
-6.981575
-6.981575
-6.981575
-6.981575
-6.981575
-6.981575
-6.981575
-6.981575
-6.981575
-6.981575
-6.981575
-6.981575
-6.981575
-6.981575
-6.981575
-6.981575
-6.981575
-6.981575
-6.981575
-6.981575
-6.981575
-6.981575
-6.981575
-6.981575
-6.981575
-6.981575
-6.981575
-6.981575
-6.981575
-6.981575
-6.981575
-6.981575
-6.981575
-6.981575
-6.981575
-6.981575
-6.981575
-6.981575
-6.981575
-6.981575
-6.981575
-6.981575
-6.981575
-6.981575
-6.981575
-6.981575
-6.981575
-6.981575
-6.981575
-6.981575
-6.981575
-6.981575
-6.981575
-6.981575
-6.981575
-6.981575
-6.981575
-6.981575
-6.981575
-6.981575
-6.981575
-6.981575
-6.981575
-6.981575
-6.981575
-6.981575
-6.981575
-6.981575
-6.981575
-6.981575
-6.981575
-6.981575
-6.981575
-6.981575
-6.981575
-6.981575
-6.981575
-6.981575
-6.981575
-6.981575
-6.981575
-6.981575
-6.981575
-6.981575
-6.981575
-6.981575
-6.981575
-6.981575
-6.981575
-6.981575
-6.981575
-6.981575
-6.981575
-6.981575
-6.981575
-6.981575
-6.981575
-6.981575
-6.981575
-6.981575
-6.9815736
-6.981576
-6.9815836
-6.9816079
-6.9816604
-6.9817591
-6.9819217
-6.9821782
-6.9825535
-6.9830828
-6.9838033
-6.9847565
-6.9859891
-6.9875488
-6.9894915
-6.9918685
-6.994741
-6.9981704
-7.0022206
-7.0069585
-7.0124516
-7.018765
-7.0259705
-7.0341392
-7.0433331
-7.0536289
-7.0650902
-7.0777774
-7.0917563
-7.1070838
-7.1238165
-7.1420035
-7.1616898
-7.1829195
-7.2057176
-7.2301168
-7.256135
-7.2837768
-7.3130455
-7.343935
-7.3764186
-7.4104667
-7.4460349
-7.4830647
-7.5214853
-7.5612111
-7.6021419
-7.6441555
-7.6871252
-7.730895
-7.7752972
-7.8201499
-7.8652434
-7.910357
-7.9552488
-7.9996576
-8.043313
-8.0859098
-8.1271429
-8.1666842
-8.2041883
-8.2393036
-8.2716627
-8.300889
-8.3266029
-8.3484077
-8.3659286
-8.378767
-8.3865433
-8.3888836
-8.3854237
-8.3758173
-8.3597326
-8.336875
-8.3069601
-8.2697439
-8.2250166
-8.1726055
-8.11238
-8.0442495
-7.9681797
-7.8841739
-7.7922902
-7.6926403
-7.5853734
-7.4707084
-7.3489013
-7.2202506
-7.085114
-6.9438796
-6.796978
-6.6448765
-6.4880705
-6.3270802
-7.0308471
-2.3359232
0.89183962
0
0
0
0
0
0
0
0
0
0
0
0
0
0
0
0
0
0
0
0
0
0
0
0
0
0
0
0
0
0
0
0
0
0
0
0
0
0
0
0
0
0
0
0
0
0
0
0
0
0
0
0
0
0
0
0
0
0
0
0
0
0
0
0
0
0
0
0
0
0
0
0
0
0
0
0
0
0
0
0
0
0
0
0
0
0
0
0
0
0
0
0
0
0
0
0
0
0
0
0
0
0
0
0
0
0
0
0
0
0
0
0
0
0
0
0
0
0
0
0
0
0
0
0
0
0
0
0
0
0
0
0
0
0
0
0
0
0
0
0
0
0
0
0
0
0
0
0
0
0
0
0
0
0
0
0
0
0
0
0
0
0
0
0
0
0
0
0
0
0
0
0
0
0
0
0
0
0
0
0
0
0
0
0
0
0
0
0
0
0
0
0
0
0
0
0
0
0
0
0
0
0
0
0
0
0
0
0
0
0
0
0
0
0
0
0
0
0
0
0
0
0
0
0
0
0
0
0
0
0
0
0
0
0
0
0
0
0
0
0
0
0
0
0
0
0
0
0
0
0
0
0
0
0
0
0
0
0
0
0
0
0
0
0
0
0
0
0
0
0
0
0
0
0
0
0
0
0
0
0
0
0
0
0
0
0
0
0
0
0
0
0
0
0
0
0
0
0
0
0
0
0
0
0
0
0
0
0
0
0
0
0
0
0
0
0
0
0
0
0
0
0
0
0
0
0
0
0
0
0
0
0
0
0
0
0
0
0
0
0
0
0
0
0
0
0
0
0
0
0
0
0
0
0
0
0
0
0
0
0
0
0
0
0
0
0
0
0
0
0
0
0
0
0
0
0
0
0
0
0
0
0
0
0
0
0
0
0
0
0
0
0
0
0
0
0
0
0
0
0
0
0
0
0
0
0
0
0
0
0
0
0
0
0
0
0
0
0
0
0
0
0
0
0
0
0
0
0
0
0
0
0
0
0
0
0
0
0
0
0
0
0
0
0
0
0
0
0
0
0
0
0
0
0
0
0
0
0
0
0
0
0
0
0
0
0
0
0
0
0
0
0
0
0
0
0
0
0
0
0
0
0
0
0
0
0
0
0
0
0
0
0
0
0
0
0
0
0
0
0
0
0
0
0
0
0
0
0
0
0
0
0
0
0
0
0
0
0
0
0
0
0
0
0
0
0
0
0
0
0
0
0
0
0
0
0
0
0
0
0
0
0
0
0
0
0
0
0
0
0
0
0
0
0
0
0
0
0
0
0
0
0
0
0
0
0
0
0
0
0
0
0
0
0
0
0
0
0
0
0
0
0
0
0
0
0
0
0
0
0
0
0
0
0
0
0
0
0
0
0
0
0
0
0
0
0
0
0
0
0
0
0
0
0
0
0
0
0
0
0
0
0
0
0
0
0
0
0
0
0
0
0
0
0
0
0
0
0
0
0
0
0
0
0
0
0
0
0
0
0
0
0
0
0
0
0
0
0
0
0
0
0
0
0
0
0
0
0
0
0
0
0
0
0
0
0
0
0
0
0
0
0
0
0
0
0
0
0
0
0
0
0
0
0
0
0
0
0
0
0
0
0
0
0
0
0
0
0
0
0
0
0
0
0
0
0
0
0
0
0
0
0
0
0
0
0
0
0
0
0
0
0
0
0
0
0
0
0
0
0
0
0
0
0
0
0
0
0
0
0
0
0
0
0
0
0
0
0
0
0
0
0
0
0
0
0
0
0
0
0
0
0
0
0
0
0
0
0
0
0
0
0
0
0
0
0
0
0
0
0
0
0
0
0
0
0
0
0
0
0
0
0
0
0
0
0
0
0
0
0
0
0
0
0
0
0
0
0
0
0
0
0
0
0
0
0
0
0
0
0
0
0
0
0
0
0
0
0
0
0
0
0
0
0
0
0
0
0
0
0
0
0
0
0
0
0
0
0
0
0
0
0
0
0
0
0
0
0
0
0
0
0
0
0
0
0
0
0
0
0
0
0
0
0
0
0
0
0
0
0
0
0
0
0
0
0
0
0
0
0
0
0
0
0
0
0
0
0
0
0
0
0
0
0
0
0
0
0
0
0
0
0
0
0
0
0
0
0
0
0
0
0
0
0
0
0
0
0
0
0
0
0
0
0
0
0
0
0
0
0
0
0
0
0
0
0
0
0
0
0
0
0
0
0
0
0
0
0
0
0
0
0
0
0
0
0
0
0
0
0
0
0
0
0
0
0
0
0
0
0
0
0
0
0
0
0
0
0
0
0
0
0
0
0
0
0
0
0
0
0
0
0
0
0
0
0
0
0
0
0
0
0
0
0
0
0
0.39142218
-0.063513257
-6.0120201
-6.8175869
-6.7359428
-7.0512786
-7.3782334
-7.7165961
-8.0660839
-8.4263344
-8.7968903
-9.1772137
-9.5666695
-9.9645405
-10.370008
-10.782158
-11.199997
-11.622436
-12.048309
-12.476366
-12.905285
-13.333694
-13.760144
-14.18316
-14.60123
-15.012808
-15.416348
-15.810311
-16.193159
-16.563398
-16.919582
-17.260296
-17.584217
-17.890089
-18.176765
-18.443176
-18.688383
-18.911558
-19.111994
-19.289129
-19.442507
-19.57184
-19.676958
-19.757824
-19.814543
-19.847328
-19.856546
-19.842657
-19.806229
-19.747944
-19.668579
-19.568974
-19.450066
-19.312822
-19.158298
-18.987581
-18.801769
-18.602016
-18.389465
-18.165274
-17.930599
-17.686577
-17.43433
-17.174963
-16.909534
-16.639082
-16.364592
-16.087019
-15.807269
-15.526191
-15.244589
-14.963228
-14.682797
-14.403957
-14.127307
-13.853389
-13.582715
-13.315729
-13.052844
-12.794414
-12.540766
-12.292172
-12.048876
-11.811086
-11.578964
-11.352655
-11.132267
-10.917883
-10.709563
-10.507338
-10.311223
-10.121219
-9.9372911
-9.7594147
-9.5875368
-9.4215899
-9.2615004
-9.1071901
-8.9585667
-8.8155279
-8.6779757
-8.5457993
-8.4188824
-8.2971134
-8.1803751
-8.0685444
-7.9615006
-7.8591228
-7.7612863
-7.6678734
-7.5787587
-7.4938216
-7.4129448
-7.3360105
-7.2628975
-7.1934938
-7.1276894
-7.0653682
-7.0064206
-6.9507461
-6.8982325
-6.8487792
-6.8022861
-6.7586575
-6.7177925
-6.6795979
-6.6439834
-6.6108584
-6.5801349
-6.5517273
-6.5255523
-6.5015278
-6.4795728
-6.4596086
-6.4415617
-6.4253554
-6.4109159
-6.3981738
-6.3870587
-6.3775039
-6.3694406
-6.3628058
-6.3575335
-6.3535647
-6.3508353
-6.349288
-6.3488646
-6.3495073
-6.3511634
-6.353775
-6.3572917
-6.3616614
-6.3668332
-6.3727589
-6.3793888
-6.3866796
-6.3945827
-6.4030552
-6.4120526
-6.4215369
-6.4314647
-6.4417949
-6.4524913
-6.4635181
-6.4748368
-6.486414
-6.4982171
-6.5102124
-6.5223703
-6.5346603
-6.5470548
-6.5595217
-6.5720415
-6.5845838
-6.5971284
-6.6096525
-6.6221294
-6.6345429
-6.6468749
-6.6591043
-6.6712132
-6.683188
-6.6950121
-6.7066717
-6.7181554
-6.7294507
-6.7405448
-6.7514296
-6.7620945
-6.7725344
-6.7827368
-6.7926989
-6.8024163
-6.8118792
-6.8210878
-6.8300385
-6.838727
-6.8471518
-6.8553114
-6.863205
-6.8708334
-6.8781967
-6.8852963
-6.8921337
-6.8987107
-6.9050274
-6.9110894
-6.9168992
-6.9224606
-6.9277763
-6.9328532
-6.9376912
-6.9422989
-6.9466801
-6.95084
-6.954783
-6.9585137
-6.9620399
-6.9653668
-6.9684992
-6.9714437
-6.974206
-6.9767923
-6.9792085
-6.9814596
-6.9835539
-6.9854946
-6.9872894
-6.9889421
-6.9904604
-6.9918499
-6.9931145
-6.9942636
-6.9952993
-6.9962282
-6.9970536
-6.9977827
-6.9984212
-6.9989738
-6.9994426
-6.999836
-7.000155
-7.0004053
-7.0005927
-7.0007215
-7.0007911
-7.0008111
-7.000782
-7.0007091
-7.0005922
-7.0004392
-7.0002508
-7.0000296
-6.9997797
-6.9995036
-6.9992032
-6.9988823
-6.9985414
-6.9981837
-6.9978132
-6.9974294
-6.997035
-6.9966326
-6.996222
-6.9958048
-6.9953847
-6.9949613
-6.9945364
-6.9941115
-6.9936895
-6.993268
-6.9928489
-6.9924326
-6.9920225
-6.9916167
-6.9912167
-6.9908233
-6.990437
-6.9900584
-6.9896879
-6.9893241
-6.9889703
-6.9886274
-6.9882879
-6.9879618
-6.9876432
-6.9873352
-6.9870381
-6.9867482
-6.9864688
-6.9861994
-6.9859376
-6.9856873
-6.985446
-6.9852142
-6.984993
-6.9847784
-6.9845729
-6.9843774
-6.98419
-6.9840126
-6.9838419
-6.9836793
-6.9835243
-6.9833775
-6.9832373
-6.9831047
-6.9829774
-6.9828601
-6.9827476
-6.9826446
-6.9825425
-6.9824471
-6.9823594
-6.982276
-6.9821982
-6.9821262
-6.9820566
-6.9819937
-6.9819355
-6.9818797
-6.9818287
-6.9817824
-6.9817371
-6.9816966
-6.9816618
-6.981626
-6.981595
-6.9815664
-6.9815421
-6.9815183
-6.9814982
-6.9814792
-6.981462
-6.9814472
-6.9814339
-6.9814229
-6.9814129
-6.9814043
-6.9813957
-6.981391
-6.9813867
-6.9813819
-6.98138
-6.9813771
-6.9813771
-6.9813771
-6.9813771
-6.9813771
-6.981379
-6.9813824
-6.9813833
-6.9813862
-6.98139
-6.9813929
-6.9813986
-6.9814014
-6.9814072
-6.9814119
-6.9814157
-6.98142
-6.9814248
-6.9814291
-6.9814348
-6.9814401
-6.9814434
-6.9814482
-6.9814539
-6.9814587
-6.981463
-6.9814687
-6.981473
-6.9814763
-6.9814825
-6.9814858
-6.9814911
-6.9814939
-6.9814973
-6.9815025
-6.9815049
-6.9815092
-6.9815125
-6.9815159
-6.9815192
-6.9815221
-6.9815249
-6.9815288
-6.9815307
-6.981534
-6.9815369
-6.9815383
-6.9815412
-6.9815431
-6.981545
-6.9815464
-6.9815493
-6.9815521
-6.9815521
-6.9815559
-6.981554
-6.9815578
-6.9815598
-6.9815583
-6.9815612
-6.981564
-6.981564
-6.9815631
-6.981565
-6.9815679
-6.9815679
-6.9815679
-6.9815674
-6.9815683
-6.9815722
-6.9815712
-6.9815712
-6.9815712
-6.9815712
-6.9815712
-6.9815712
-6.9815712
-6.9815741
-6.981576
-6.981575
-6.981575
-6.981575
-6.981575
-6.981575
-6.981575
-6.981575
-6.981575
-6.981575
-6.981575
-6.981575
-6.981575
-6.981575
-6.981575
-6.981575
-6.981575
-6.981575
-6.981575
-6.981575
-6.981575
-6.981575
-6.981575
-6.981575
-6.981575
-6.981575
-6.981575
-6.981575
-6.981575
-6.981575
-6.981575
-6.981575
-6.981575
-6.981575
-6.981575
-6.981575
-6.981575
-6.981575
-6.981575
-6.981575
-6.981575
-6.981575
-6.981575
-6.981575
-6.981575
-6.981575
-6.981575
-6.981575
-6.981575
-6.981575
-6.981575
-6.981575
-6.981575
-6.981575
-6.981575
-6.981575
-6.981575
-6.981575
-6.981575
-6.981575
-6.981575
-6.981575
-6.981575
-6.981575
-6.981575
-6.981575
-6.981575
-6.981575
-6.981575
-6.981575
-6.981575
-6.981575
-6.981575
-6.981575
-6.981575
-6.981575
-6.981575
-6.981575
-6.981575
-6.981575
-6.981575
-6.981575
-6.981575
-6.981575
-6.981575
-6.981575
-6.981575
-6.981575
-6.981575
-6.981575
-6.981575
-6.981575
-6.981575
-6.981575
-6.981575
-6.981575
-6.981575
-6.981575
-6.981575
-6.981575
-6.981575
-6.981575
-6.981575
-6.981575
-6.981575
-6.981575
-6.981575
-6.981575
-6.981575
-6.981575
-6.981575
-6.981575
-6.981575
-6.981575
-6.981575
-6.981575
-6.981575
-6.981575
-6.981575
-6.981575
-6.981575
-6.981575
-6.981575
-6.981575
-6.981575
-6.981575
-6.981575
-6.981575
-6.981575
-6.981575
-6.981575
-6.981575
-6.981575
-6.981575
-6.981575
-6.981575
-6.981575
-6.981575
-6.981575
-6.981575
-6.981575
-6.981575
-6.981575
-6.981575
-6.981575
-6.981575
-6.981575
-6.981575
-6.981575
-6.981575
-6.981575
-6.981575
-6.981575
-6.981575
-6.981575
-6.981575
-6.981575
-6.981575
-6.981575
-6.981575
-6.981575
-6.981575
-6.981575
-6.981575
-6.981575
-6.981575
-6.981575
-6.981575
-6.981575
-6.981575
-6.981575
-6.981575
-6.981575
-6.981575
-6.981575
-6.981575
-6.981575
-6.981575
-6.981575
-6.981575
-6.981575
-6.981575
-6.981575
-6.981575
-6.981575
-6.981575
-6.981575
-6.981575
-6.981575
-6.981575
-6.981575
-6.981575
-6.981575
-6.981575
-6.981575
-6.981575
-6.981575
-6.981575
-6.981575
-6.981575
-6.981575
-6.981575
-6.981575
-6.981575
-6.981575
-6.981575
-6.981575
-6.981575
-6.981575
-6.981575
-6.981575
-6.981575
-6.981575
-6.981575
-6.981575
-6.981575
-6.981575
-6.981575
-6.981575
-6.981575
-6.981575
-6.981575
-6.981575
-6.981575
-6.981575
-6.981575
-6.981575
-6.981575
-6.981575
-6.981575
-6.981575
-6.981575
-6.981575
-6.981575
-6.981575
-6.981575
-6.981575
-6.981575
-6.981575
-6.981575
-6.981575
-6.981575
-6.981575
-6.981575
-6.981575
-6.981575
-6.981575
-6.981575
-6.981575
-6.981575
-6.981575
-6.981575
-6.981575
-6.981575
-6.981575
-6.981575
-6.981575
-6.981575
-6.981575
-6.981575
-6.981575
-6.981575
-6.981575
-6.981575
-6.981575
-6.981575
-6.981575
-6.981575
-6.981575
-6.981575
-6.981575
-6.981575
-6.981575
-6.981575
-6.981575
-6.981575
-6.981575
-6.981575
-6.981575
-6.981575
-6.981575
-6.981575
-6.981575
-6.981575
-6.981575
-6.981575
-6.981575
-6.981575
-6.981575
-6.981575
-6.981575
-6.981575
-6.981575
-6.981575
-6.981575
-6.981575
-6.981575
-6.981575
-6.981575
-6.981575
-6.981575
-6.981575
-6.981575
-6.981575
-6.981575
-6.981575
-6.981575
-6.981575
-6.981575
-6.981575
-6.981575
-6.981575
-6.981575
-6.981575
-6.981575
-6.981575
-6.981575
-6.981575
-6.981575
-6.981575
-6.981575
-6.981575
-6.981575
-6.981575
-6.981575
-6.981575
-6.981575
-6.981575
-6.981575
-6.981575
-6.981575
-6.981575
-6.981575
-6.981575
-6.981575
-6.981575
-6.981575
-6.981575
-6.981575
-6.981575
-6.981575
-6.981575
-6.981575
-6.981575
-6.981575
-6.981575
-6.981575
-6.981575
-6.981575
-6.981575
-6.981575
-6.981575
-6.981575
-6.981575
-6.981575
-6.981575
-6.981575
-6.981575
-6.981575
-6.981575
-6.981575
-6.981575
-6.981575
-6.981575
-6.981575
-6.981575
-6.981575
-6.981575
-6.981575
-6.981575
-6.981575
-6.981575
-6.981575
-6.981575
-6.981575
-6.981575
-6.981575
-6.981575
-6.981575
-6.981575
-6.981575
-6.981575
-6.981575
-6.981575
-6.981575
-6.981575
-6.981575
-6.981575
-6.981575
-6.981575
-6.981575
-6.981575
-6.981575
-6.981575
-6.981575
-6.981575
-6.981575
-6.981575
-6.981575
-6.981575
-6.981575
-6.981575
-6.981575
-6.981575
-6.981575
-6.981575
-6.981575
-6.981575
-6.981575
-6.981575
-6.981575
-6.981575
-6.981575
-6.981575
-6.981575
-6.981575
-6.981575
-6.981575
-6.981575
-6.981575
-6.981575
-6.981575
-6.981575
-6.981575
-6.981575
-6.981575
-6.981575
-6.981575
-6.981575
-6.981575
-6.981575
-6.981575
-6.981575
-6.981575
-6.981575
-6.981575
-6.981575
-6.981575
-6.981575
-6.981575
-6.981575
-6.981575
-6.981575
-6.981575
-6.981575
-6.981575
-6.981575
-6.981575
-6.981575
-6.981575
-6.981575
-6.981575
-6.981575
-6.981575
-6.981575
-6.9815736
-6.981576
-6.9815836
-6.9816079
-6.9816604
-6.9817591
-6.9819217
-6.9821782
-6.9825535
-6.9830828
-6.9838033
-6.9847565
-6.9859891
-6.9875488
-6.9894915
-6.9918685
-6.994741
-6.9981704
-7.0022206
-7.0069585
-7.0124516
-7.018765
-7.0259705
-7.0341392
-7.0433331
-7.0536289
-7.0650902
-7.0777774
-7.0917563
-7.1070838
-7.1238165
-7.1420035
-7.1616898
-7.1829195
-7.2057176
-7.2301168
-7.256135
-7.2837768
-7.3130455
-7.343935
-7.3764186
-7.4104667
-7.4460349
-7.4830647
-7.5214853
-7.5612111
-7.6021419
-7.6441555
-7.6871252
-7.730895
-7.7752972
-7.8201499
-7.8652434
-7.910357
-7.9552488
-7.9996576
-8.043313
-8.0859098
-8.1271429
-8.1666842
-8.2041883
-8.2393036
-8.2716627
-8.300889
-8.3266029
-8.3484077
-8.3659286
-8.378767
-8.3865433
-8.3888836
-8.3854237
-8.3758173
-8.3597326
-8.336875
-8.3069601
-8.2697439
-8.2250166
-8.1726055
-8.11238
-8.0442495
-7.9681797
-7.8841739
-7.7922902
-7.6926403
-7.5853734
-7.4707084
-7.3489013
-7.2202506
-7.085114
-6.9438796
-6.796978
-6.6448765
-6.4880705
-6.3270802
-7.0308471
-2.3359232
0.89183962
0
0
0
0
0
0
0
0
0
0
0
0
0
0
0
0
0
0
0
0
0
0
0
0
0
0
0
0
0
0
0
0
0
0
0
0
0
0
0
0
0
0
0
0
0
0
0
0
0
0
0
0
0
0
0
0
0
0
0
0
0
0
0
0
0
0
0
0
0
0
0
0
0
0
0
0
0
0
0
0
0
0
0
0
0
0
0
0
0
0
0
0
0
0
0
0
0
0
0
0
0
0
0
0
0
0
0
0
0
0
0
0
0
0
0
0
0
0
0
0
0
0
0
0
0
0
0
0
0
0
0
0
0
0
0
0
0
0
0
0
0
0
0
0
0
0
0
0
0
0
0
0
0
0
0
0
0
0
0
0
0
0
0
0
0
0
0
0
0
0
0
0
0
0
0
0
0
0
0
0
0
0
0
0
0
0
0
0
0
0
0
0
0
0
0
0
0
0
0
0
0
0
0
0
0
0
0
0
0
0
0
0
0
0
0
0
0
0
0
0
0
0
0
0
0
0
0
0
0
0
0
0
0
0
0
0
0
0
0
0
0
0
0
0
0
0
0
0
0
0
0
0
0
0
0
0
0
0
0
0
0
0
0
0
0
0
0
0
0
0
0
0
0
0
0
0
0
0
0
0
0
0
0
0
0
0
0
0
0
0
0
0
0
0
0
0
0
0
0
0
0
0
0
0
0
0
0
0
0
0
0
0
0
0
0
0
0
0
0
0
0
0
0
0
0
0
0
0
0
0
0
0
0
0
0
0
0
0
0
0
0
0
0
0
0
0
0
0
0
0
0
0
0
0
0
0
0
0
0
0
0
0
0
0
0
0
0
0
0
0
0
0
0
0
0
0
0
0
0
0
0
0
0
0
0
0
0
0
0
0
0
0
0
0
0
0
0
0
0
0
0
0
0
0
0
0
0
0
0
0
0
0
0
0
0
0
0
0
0
0
0
0
0
0
0
0
0
0
0
0
0
0
0
0
0
0
0
0
0
0
0
0
0
0
0
0
0
0
0
0
0
0
0
0
0
0
0
0
0
0
0
0
0
0
0
0
0
0
0
0
0
0
0
0
0
0
0
0
0
0
0
0
0
0
0
0
0
0
0
0
0
0
0
0
0
0
0
0
0
0
0
0
0
0
0
0
0
0
0
0
0
0
0
0
0
0
0
0
0
0
0
0
0
0
0
0
0
0
0
0
0
0
0
0
0
0
0
0
0
0
0
0
0
0
0
0
0
0
0
0
0
0
0
0
0
0
0
0
0
0
0
0
0
0
0
0
0
0
0
0
0
0
0
0
0
0
0
0
0
0
0
0
0
0
0
0
0
0
0
0
0
0
0
0
0
0
0
0
0
0
0
0
0
0
0
0
0
0
0
0
0
0
0
0
0
0
0
0
0
0
0
0
0
0
0
0
0
0
0
0
0
0
0
0
0
0
0
0
0
0
0
0
0
0
0
0
0
0
0
0
0
0
0
0
0
0
0
0
0
0
0
0
0
0
0
0
0
0
0
0
0
0
0
0
0
0
0
0
0
0
0
0
0
0
0
0
0
0
0
0
0
0
0
0
0
0
0
0
0
0
0
0
0
0
0
0
0
0
0
0
0
0
0
0
0
0
0
0
0
0
0
0
0
0
0
0
0
0
0
0
0
0
0
0
0
0
0
0
0
0
0
0
0
0
0
0
0
0
0
0
0
0
0
0
0
0
0
0
0
0
0
0
0
0
0
0
0
0
0
0
0
0
0
0
0
0
0
0
0
0
0
0
0
0
0
0
0
0
0
0
0
0
0
0
0
0
0
0
0
0
0
0
0
0
0
0
0
0
0
0
0
0
0
0
0
0
0
0
0
0
0
0
0
0
0
0
0
0
0
0
0
0
0
0
0
0
0
0
0
0
0
0
0
0
0
0
0
0
0
0
0
0
0
0
0
0
0
0
0
0
0
0
0
0
0
0
0
0
0
0
0
0
0
0
0
0
0
0
0
0
0
0
0
0
0
0
0
0
0
0
0
0
0
0
0
0
0
0
0
0
0
0
0
0
0
0
0
0
0
0
0
0
0
0
0
0
0
0
0
0
0
0
0
0
0
0
0
0
0
0
0
0
0
0
0
0
0
0
0
0
0
0
0
0
0
0
0
0
0
0
0
0
0
0
0
0
0
0
0
0
0
0
0
0
0
0
0
0
0
0
0
0
0
0
0
0
0
0
0
0
0
0
0
0
0
0
0
0
0
0
0
0
0
0
0
0
0
0
0
0
0
0
0
0
0
0
0
0
0
0
0
0
0
0
0
0
0
0
0
0
0
0
0
0
0
0
0.39142218
-0.063513257
-6.0120201
-6.8175869
-6.7359428
-7.0512786
-7.3782334
-7.7165961
-8.0660839
-8.4263344
-8.7968903
-9.1772137
-9.5666695
-9.9645405
-10.370008
-10.782158
-11.199997
-11.622436
-12.048309
-12.476366
-12.905285
-13.333694
-13.760144
-14.18316
-14.60123
-15.012808
-15.416348
-15.810311
-16.193159
-16.563398
-16.919582
-17.260296
-17.584217
-17.890089
-18.176765
-18.443176
-18.688383
-18.911558
-19.111994
-19.289129
-19.442507
-19.57184
-19.676958
-19.757824
-19.814543
-19.847328
-19.856546
-19.842657
-19.806229
-19.747944
-19.668579
-19.568974
-19.450066
-19.312822
-19.158298
-18.987581
-18.801769
-18.602016
-18.389465
-18.165274
-17.930599
-17.686577
-17.43433
-17.174963
-16.909534
-16.639082
-16.364592
-16.087019
-15.807269
-15.526191
-15.244589
-14.963228
-14.682797
-14.403957
-14.127307
-13.853389
-13.582715
-13.315729
-13.052844
-12.794414
-12.540766
-12.292172
-12.048876
-11.811086
-11.578964
-11.352655
-11.132267
-10.917883
-10.709563
-10.507338
-10.311223
-10.121219
-9.9372911
-9.7594147
-9.5875368
-9.4215899
-9.2615004
-9.1071901
-8.9585667
-8.8155279
-8.6779757
-8.5457993
-8.4188824
-8.2971134
-8.1803751
-8.0685444
-7.9615006
-7.8591228
-7.7612863
-7.6678734
-7.5787587
-7.4938216
-7.4129448
-7.3360105
-7.2628975
-7.1934938
-7.1276894
-7.0653682
-7.0064206
-6.9507461
-6.8982325
-6.8487792
-6.8022861
-6.7586575
-6.7177925
-6.6795979
-6.6439834
-6.6108584
-6.5801349
-6.5517273
-6.5255523
-6.5015278
-6.4795728
-6.4596086
-6.4415617
-6.4253554
-6.4109159
-6.3981738
-6.3870587
-6.3775039
-6.3694406
-6.3628058
-6.3575335
-6.3535647
-6.3508353
-6.349288
-6.3488646
-6.3495073
-6.3511634
-6.353775
-6.3572917
-6.3616614
-6.3668332
-6.3727589
-6.3793888
-6.3866796
-6.3945827
-6.4030552
-6.4120526
-6.4215369
-6.4314647
-6.4417949
-6.4524913
-6.4635181
-6.4748368
-6.486414
-6.4982171
-6.5102124
-6.5223703
-6.5346603
-6.5470548
-6.5595217
-6.5720415
-6.5845838
-6.5971284
-6.6096525
-6.6221294
-6.6345429
-6.6468749
-6.6591043
-6.6712132
-6.683188
-6.6950121
-6.7066717
-6.7181554
-6.7294507
-6.7405448
-6.7514296
-6.7620945
-6.7725344
-6.7827368
-6.7926989
-6.8024163
-6.8118792
-6.8210878
-6.8300385
-6.838727
-6.8471518
-6.8553114
-6.863205
-6.8708334
-6.8781967
-6.8852963
-6.8921337
-6.8987107
-6.9050274
-6.9110894
-6.9168992
-6.9224606
-6.9277763
-6.9328532
-6.9376912
-6.9422989
-6.9466801
-6.95084
-6.954783
-6.9585137
-6.9620399
-6.9653668
-6.9684992
-6.9714437
-6.974206
-6.9767923
-6.9792085
-6.9814596
-6.9835539
-6.9854946
-6.9872894
-6.9889421
-6.9904604
-6.9918499
-6.9931145
-6.9942636
-6.9952993
-6.9962282
-6.9970536
-6.9977827
-6.9984212
-6.9989738
-6.9994426
-6.999836
-7.000155
-7.0004053
-7.0005927
-7.0007215
-7.0007911
-7.0008111
-7.000782
-7.0007091
-7.0005922
-7.0004392
-7.0002508
-7.0000296
-6.9997797
-6.9995036
-6.9992032
-6.9988823
-6.9985414
-6.9981837
-6.9978132
-6.9974294
-6.997035
-6.9966326
-6.996222
-6.9958048
-6.9953847
-6.9949613
-6.9945364
-6.9941115
-6.9936895
-6.993268
-6.9928489
-6.9924326
-6.9920225
-6.9916167
-6.9912167
-6.9908233
-6.990437
-6.9900584
-6.9896879
-6.9893241
-6.9889703
-6.9886274
-6.9882879
-6.9879618
-6.9876432
-6.9873352
-6.9870381
-6.9867482
-6.9864688
-6.9861994
-6.9859376
-6.9856873
-6.985446
-6.9852142
-6.984993
-6.9847784
-6.9845729
-6.9843774
-6.98419
-6.9840126
-6.9838419
-6.9836793
-6.9835243
-6.9833775
-6.9832373
-6.9831047
-6.9829774
-6.9828601
-6.9827476
-6.9826446
-6.9825425
-6.9824471
-6.9823594
-6.982276
-6.9821982
-6.9821262
-6.9820566
-6.9819937
-6.9819355
-6.9818797
-6.9818287
-6.9817824
-6.9817371
-6.9816966
-6.9816618
-6.981626
-6.981595
-6.9815664
-6.9815421
-6.9815183
-6.9814982
-6.9814792
-6.981462
-6.9814472
-6.9814339
-6.9814229
-6.9814129
-6.9814043
-6.9813957
-6.981391
-6.9813867
-6.9813819
-6.98138
-6.9813771
-6.9813771
-6.9813771
-6.9813771
-6.9813771
-6.981379
-6.9813824
-6.9813833
-6.9813862
-6.98139
-6.9813929
-6.9813986
-6.9814014
-6.9814072
-6.9814119
-6.9814157
-6.98142
-6.9814248
-6.9814291
-6.9814348
-6.9814401
-6.9814434
-6.9814482
-6.9814539
-6.9814587
-6.981463
-6.9814687
-6.981473
-6.9814763
-6.9814825
-6.9814858
-6.9814911
-6.9814939
-6.9814973
-6.9815025
-6.9815049
-6.9815092
-6.9815125
-6.9815159
-6.9815192
-6.9815221
-6.9815249
-6.9815288
-6.9815307
-6.981534
-6.9815369
-6.9815383
-6.9815412
-6.9815431
-6.981545
-6.9815464
-6.9815493
-6.9815521
-6.9815521
-6.9815559
-6.981554
-6.9815578
-6.9815598
-6.9815583
-6.9815612
-6.981564
-6.981564
-6.9815631
-6.981565
-6.9815679
-6.9815679
-6.9815679
-6.9815674
-6.9815683
-6.9815722
-6.9815712
-6.9815712
-6.9815712
-6.9815712
-6.9815712
-6.9815712
-6.9815712
-6.9815741
-6.981576
-6.981575
-6.981575
-6.981575
-6.981575
-6.981575
-6.981575
-6.981575
-6.981575
-6.981575
-6.981575
-6.981575
-6.981575
-6.981575
-6.981575
-6.981575
-6.981575
-6.981575
-6.981575
-6.981575
-6.981575
-6.981575
-6.981575
-6.981575
-6.981575
-6.981575
-6.981575
-6.981575
-6.981575
-6.981575
-6.981575
-6.981575
-6.981575
-6.981575
-6.981575
-6.981575
-6.981575
-6.981575
-6.981575
-6.981575
-6.981575
-6.981575
-6.981575
-6.981575
-6.981575
-6.981575
-6.981575
-6.981575
-6.981575
-6.981575
-6.981575
-6.981575
-6.981575
-6.981575
-6.981575
-6.981575
-6.981575
-6.981575
-6.981575
-6.981575
-6.981575
-6.981575
-6.981575
-6.981575
-6.981575
-6.981575
-6.981575
-6.981575
-6.981575
-6.981575
-6.981575
-6.981575
-6.981575
-6.981575
-6.981575
-6.981575
-6.981575
-6.981575
-6.981575
-6.981575
-6.981575
-6.981575
-6.981575
-6.981575
-6.981575
-6.981575
-6.981575
-6.981575
-6.981575
-6.981575
-6.981575
-6.981575
-6.981575
-6.981575
-6.981575
-6.981575
-6.981575
-6.981575
-6.981575
-6.981575
-6.981575
-6.981575
-6.981575
-6.981575
-6.981575
-6.981575
-6.981575
-6.981575
-6.981575
-6.981575
-6.981575
-6.981575
-6.981575
-6.981575
-6.981575
-6.981575
-6.981575
-6.981575
-6.981575
-6.981575
-6.981575
-6.981575
-6.981575
-6.981575
-6.981575
-6.981575
-6.981575
-6.981575
-6.981575
-6.981575
-6.981575
-6.981575
-6.981575
-6.981575
-6.981575
-6.981575
-6.981575
-6.981575
-6.981575
-6.981575
-6.981575
-6.981575
-6.981575
-6.981575
-6.981575
-6.981575
-6.981575
-6.981575
-6.981575
-6.981575
-6.981575
-6.981575
-6.981575
-6.981575
-6.981575
-6.981575
-6.981575
-6.981575
-6.981575
-6.981575
-6.981575
-6.981575
-6.981575
-6.981575
-6.981575
-6.981575
-6.981575
-6.981575
-6.981575
-6.981575
-6.981575
-6.981575
-6.981575
-6.981575
-6.981575
-6.981575
-6.981575
-6.981575
-6.981575
-6.981575
-6.981575
-6.981575
-6.981575
-6.981575
-6.981575
-6.981575
-6.981575
-6.981575
-6.981575
-6.981575
-6.981575
-6.981575
-6.981575
-6.981575
-6.981575
-6.981575
-6.981575
-6.981575
-6.981575
-6.981575
-6.981575
-6.981575
-6.981575
-6.981575
-6.981575
-6.981575
-6.981575
-6.981575
-6.981575
-6.981575
-6.981575
-6.981575
-6.981575
-6.981575
-6.981575
-6.981575
-6.981575
-6.981575
-6.981575
-6.981575
-6.981575
-6.981575
-6.981575
-6.981575
-6.981575
-6.981575
-6.981575
-6.981575
-6.981575
-6.981575
-6.981575
-6.981575
-6.981575
-6.981575
-6.981575
-6.981575
-6.981575
-6.981575
-6.981575
-6.981575
-6.981575
-6.981575
-6.981575
-6.981575
-6.981575
-6.981575
-6.981575
-6.981575
-6.981575
-6.981575
-6.981575
-6.981575
-6.981575
-6.981575
-6.981575
-6.981575
-6.981575
-6.981575
-6.981575
-6.981575
-6.981575
-6.981575
-6.981575
-6.981575
-6.981575
-6.981575
-6.981575
-6.981575
-6.981575
-6.981575
-6.981575
-6.981575
-6.981575
-6.981575
-6.981575
-6.981575
-6.981575
-6.981575
-6.981575
-6.981575
-6.981575
-6.981575
-6.981575
-6.981575
-6.981575
-6.981575
-6.981575
-6.981575
-6.981575
-6.981575
-6.981575
-6.981575
-6.981575
-6.981575
-6.981575
-6.981575
-6.981575
-6.981575
-6.981575
-6.981575
-6.981575
-6.981575
-6.981575
-6.981575
-6.981575
-6.981575
-6.981575
-6.981575
-6.981575
-6.981575
-6.981575
-6.981575
-6.981575
-6.981575
-6.981575
-6.981575
-6.981575
-6.981575
-6.981575
-6.981575
-6.981575
-6.981575
-6.981575
-6.981575
-6.981575
-6.981575
-6.981575
-6.981575
-6.981575
-6.981575
-6.981575
-6.981575
-6.981575
-6.981575
-6.981575
-6.981575
-6.981575
-6.981575
-6.981575
-6.981575
-6.981575
-6.981575
-6.981575
-6.981575
-6.981575
-6.981575
-6.981575
-6.981575
-6.981575
-6.981575
-6.981575
-6.981575
-6.981575
-6.981575
-6.981575
-6.981575
-6.981575
-6.981575
-6.981575
-6.981575
-6.981575
-6.981575
-6.981575
-6.981575
-6.981575
-6.981575
-6.981575
-6.981575
-6.981575
-6.981575
-6.981575
-6.981575
-6.981575
-6.981575
-6.981575
-6.981575
-6.981575
-6.981575
-6.981575
-6.981575
-6.981575
-6.981575
-6.981575
-6.981575
-6.981575
-6.981575
-6.981575
-6.981575
-6.981575
-6.981575
-6.981575
-6.981575
-6.981575
-6.981575
-6.981575
-6.981575
-6.981575
-6.981575
-6.981575
-6.981575
-6.981575
-6.981575
-6.981575
-6.981575
-6.981575
-6.981575
-6.981575
-6.981575
-6.981575
-6.981575
-6.981575
-6.981575
-6.981575
-6.981575
-6.981575
-6.981575
-6.981575
-6.981575
-6.981575
-6.981575
-6.981575
-6.981575
-6.981575
-6.981575
-6.981575
-6.981575
-6.981575
-6.981575
-6.981575
-6.981575
-6.981575
-6.981575
-6.981575
-6.981575
-6.981575
-6.981575
-6.981575
-6.981575
-6.981575
-6.981575
-6.981575
-6.981575
-6.981575
-6.981575
-6.981575
-6.981575
-6.981575
-6.981575
-6.981575
-6.981575
-6.981575
-6.981575
-6.981575
-6.981575
-6.981575
-6.9815736
-6.981576
-6.9815836
-6.9816079
-6.9816604
-6.9817591
-6.9819217
-6.9821782
-6.9825535
-6.9830828
-6.9838033
-6.9847565
-6.9859891
-6.9875488
-6.9894915
-6.9918685
-6.994741
-6.9981704
-7.0022206
-7.0069585
-7.0124516
-7.018765
-7.0259705
-7.0341392
-7.0433331
-7.0536289
-7.0650902
-7.0777774
-7.0917563
-7.1070838
-7.1238165
-7.1420035
-7.1616898
-7.1829195
-7.2057176
-7.2301168
-7.256135
-7.2837768
-7.3130455
-7.343935
-7.3764186
-7.4104667
-7.4460349
-7.4830647
-7.5214853
-7.5612111
-7.6021419
-7.6441555
-7.6871252
-7.730895
-7.7752972
-7.8201499
-7.8652434
-7.910357
-7.9552488
-7.9996576
-8.043313
-8.0859098
-8.1271429
-8.1666842
-8.2041883
-8.2393036
-8.2716627
-8.300889
-8.3266029
-8.3484077
-8.3659286
-8.378767
-8.3865433
-8.3888836
-8.3854237
-8.3758173
-8.3597326
-8.336875
-8.3069601
-8.2697439
-8.2250166
-8.1726055
-8.11238
-8.0442495
-7.9681797
-7.8841739
-7.7922902
-7.6926403
-7.5853734
-7.4707084
-7.3489013
-7.2202506
-7.085114
-6.9438796
-6.796978
-6.6448765
-6.4880705
-6.3270802
-7.0308471
-2.3359232
0.89183962
0
0
0
0
0
0
0
0
0
0
0
0
0
0
0
0
0
0
0
0
0
0
0
0
0
0
0
0
0
0
0
0
0
0
0
0
0
0
0
0
0
0
0
0
0
0
0
0
0
0
0
0
0
0
0
0
0
0
0
0
0
0
0
0
0
0
0
0
0
0
0
0
0
0
0
0
0
0
0
0
0
0
0
0
0
0
0
0
0
0
0
0
0
0
0
0
0
0
0
0
0
0
0
0
0
0
0
0
0
0
0
0
0
0
0
0
0
0
0
0
0
0
0
0
0
0
0
0
0
0
0
0
0
0
0
0
0
0
0
0
0
0
0
0
0
0
0
0
0
0
0
0
0
0
0
0
0
0
0
0
0
0
0
0
0
0
0
0
0
0
0
0
0
0
0
0
0
0
0
0
0
0
0
0
0
0
0
0
0
0
0
0
0
0
0
0
0
0
0
0
0
0
0
0
0
0
0
0
0
0
0
0
0
0
0
0
0
0
0
0
0
0
0
0
0
0
0
0
0
0
0
0
0
0
0
0
0
0
0
0
0
0
0
0
0
0
0
0
0
0
0
0
0
0
0
0
0
0
0
0
0
0
0
0
0
0
0
0
0
0
0
0
0
0
0
0
0
0
0
0
0
0
0
0
0
0
0
0
0
0
0
0
0
0
0
0
0
0
0
0
0
0
0
0
0
0
0
0
0
0
0
0
0
0
0
0
0
0
0
0
0
0
0
0
0
0
0
0
0
0
0
0
0
0
0
0
0
0
0
0
0
0
0
0
0
0
0
0
0
0
0
0
0
0
0
0
0
0
0
0
0
0
0
0
0
0
0
0
0
0
0
0
0
0
0
0
0
0
0
0
0
0
0
0
0
0
0
0
0
0
0
0
0
0
0
0
0
0
0
0
0
0
0
0
0
0
0
0
0
0
0
0
0
0
0
0
0
0
0
0
0
0
0
0
0
0
0
0
0
0
0
0
0
0
0
0
0
0
0
0
0
0
0
0
0
0
0
0
0
0
0
0
0
0
0
0
0
0
0
0
0
0
0
0
0
0
0
0
0
0
0
0
0
0
0
0
0
0
0
0
0
0
0
0
0
0
0
0
0
0
0
0
0
0
0
0
0
0
0
0
0
0
0
0
0
0
0
0
0
0
0
0
0
0
0
0
0
0
0
0
0
0
0
0
0
0
0
0
0
0
0
0
0
0
0
0
0
0
0
0
0
0
0
0
0
0
0
0
0
0
0
0
0
0
0
0
0
0
0
0
0
0
0
0
0
0
0
0
0
0
0
0
0
0
0
0
0
0
0
0
0
0
0
0
0
0
0
0
0
0
0
0
0
0
0
0
0
0
0
0
0
0
0
0
0
0
0
0
0
0
0
0
0
0
0
0
0
0
0
0
0
0
0
0
0
0
0
0
0
0
0
0
0
0
0
0
0
0
0
0
0
0
0
0
0
0
0
0
0
0
0
0
0
0
0
0
0
0
0
0
0
0
0
0
0
0
0
0
0
0
0
0
0
0
0
0
0
0
0
0
0
0
0
0
0
0
0
0
0
0
0
0
0
0
0
0
0
0
0
0
0
0
0
0
0
0
0
0
0
0
0
0
0
0
0
0
0
0
0
0
0
0
0
0
0
0
0
0
0
0
0
0
0
0
0
0
0
0
0
0
0
0
0
0
0
0
0
0
0
0
0
0
0
0
0
0
0
0
0
0
0
0
0
0
0
0
0
0
0
0
0
0
0
0
0
0
0
0
0
0
0
0
0
0
0
0
0
0
0
0
0
0
0
0
0
0
0
0
0
0
0
0
0
0
0
0
0
0
0
0
0
0
0
0
0
0
0
0
0
0
0
0
0
0
0
0
0
0
0
0
0
0
0
0
0
0
0
0
0
0
0
0
0
0
0
0
0
0
0
0
0
0
0
0
0
0
0
0
0
0
0
0
0
0
0
0
0
0
0
0
0
0
0
0
0
0
0
0
0
0
0
0
0
0
0
0
0
0
0
0
0
0
0
0
0
0
0
0
0
0
0
0
0
0
0
0
0
0
0
0
0
0
0
0
0
0
0
0
0
0
0
0
0
0
0
0
0
0
0
0
0
0
0
0
0
0
0
0
0
0
0
0
0
0
0
0
0
0
0
0
0
0
0
0
0
0
0
0
0
0
0
0
0
0
0
0
0
0
0
0
0
0
0
0
0
0
0
0
0
0
0
0
0
0
0
0
0
0
0
0
0
0
0
0
0
0
0
0
0
0
0
0
0
0
0
0
0
0
0
0
0
0
0
0
0
0
0
0
0
0
0
0
0
0
0
0
0.39142218
-0.063513257
-6.0120201
-6.8175869
-6.7359428
-7.0512786
-7.3782334
-7.7165961
-8.0660839
-8.4263344
-8.7968903
-9.1772137
-9.5666695
-9.9645405
-10.370008
-10.782158
-11.199997
-11.622436
-12.048309
-12.476366
-12.905285
-13.333694
-13.760144
-14.18316
-14.60123
-15.012808
-15.416348
-15.810311
-16.193159
-16.563398
-16.919582
-17.260296
-17.584217
-17.890089
-18.176765
-18.443176
-18.688383
-18.911558
-19.111994
-19.289129
-19.442507
-19.57184
-19.676958
-19.757824
-19.814543
-19.847328
-19.856546
-19.842657
-19.806229
-19.747944
-19.668579
-19.568974
-19.450066
-19.312822
-19.158298
-18.987581
-18.801769
-18.602016
-18.389465
-18.165274
-17.930599
-17.686577
-17.43433
-17.174963
-16.909534
-16.639082
-16.364592
-16.087019
-15.807269
-15.526191
-15.244589
-14.963228
-14.682797
-14.403957
-14.127307
-13.853389
-13.582715
-13.315729
-13.052844
-12.794414
-12.540766
-12.292172
-12.048876
-11.811086
-11.578964
-11.352655
-11.132267
-10.917883
-10.709563
-10.507338
-10.311223
-10.121219
-9.9372911
-9.7594147
-9.5875368
-9.4215899
-9.2615004
-9.1071901
-8.9585667
-8.8155279
-8.6779757
-8.5457993
-8.4188824
-8.2971134
-8.1803751
-8.0685444
-7.9615006
-7.8591228
-7.7612863
-7.6678734
-7.5787587
-7.4938216
-7.4129448
-7.3360105
-7.2628975
-7.1934938
-7.1276894
-7.0653682
-7.0064206
-6.9507461
-6.8982325
-6.8487792
-6.8022861
-6.7586575
-6.7177925
-6.6795979
-6.6439834
-6.6108584
-6.5801349
-6.5517273
-6.5255523
-6.5015278
-6.4795728
-6.4596086
-6.4415617
-6.4253554
-6.4109159
-6.3981738
-6.3870587
-6.3775039
-6.3694406
-6.3628058
-6.3575335
-6.3535647
-6.3508353
-6.349288
-6.3488646
-6.3495073
-6.3511634
-6.353775
-6.3572917
-6.3616614
-6.3668332
-6.3727589
-6.3793888
-6.3866796
-6.3945827
-6.4030552
-6.4120526
-6.4215369
-6.4314647
-6.4417949
-6.4524913
-6.4635181
-6.4748368
-6.486414
-6.4982171
-6.5102124
-6.5223703
-6.5346603
-6.5470548
-6.5595217
-6.5720415
-6.5845838
-6.5971284
-6.6096525
-6.6221294
-6.6345429
-6.6468749
-6.6591043
-6.6712132
-6.683188
-6.6950121
-6.7066717
-6.7181554
-6.7294507
-6.7405448
-6.7514296
-6.7620945
-6.7725344
-6.7827368
-6.7926989
-6.8024163
-6.8118792
-6.8210878
-6.8300385
-6.838727
-6.8471518
-6.8553114
-6.863205
-6.8708334
-6.8781967
-6.8852963
-6.8921337
-6.8987107
-6.9050274
-6.9110894
-6.9168992
-6.9224606
-6.9277763
-6.9328532
-6.9376912
-6.9422989
-6.9466801
-6.95084
-6.954783
-6.9585137
-6.9620399
-6.9653668
-6.9684992
-6.9714437
-6.974206
-6.9767923
-6.9792085
-6.9814596
-6.9835539
-6.9854946
-6.9872894
-6.9889421
-6.9904604
-6.9918499
-6.9931145
-6.9942636
-6.9952993
-6.9962282
-6.9970536
-6.9977827
-6.9984212
-6.9989738
-6.9994426
-6.999836
-7.000155
-7.0004053
-7.0005927
-7.0007215
-7.0007911
-7.0008111
-7.000782
-7.0007091
-7.0005922
-7.0004392
-7.0002508
-7.0000296
-6.9997797
-6.9995036
-6.9992032
-6.9988823
-6.9985414
-6.9981837
-6.9978132
-6.9974294
-6.997035
-6.9966326
-6.996222
-6.9958048
-6.9953847
-6.9949613
-6.9945364
-6.9941115
-6.9936895
-6.993268
-6.9928489
-6.9924326
-6.9920225
-6.9916167
-6.9912167
-6.9908233
-6.990437
-6.9900584
-6.9896879
-6.9893241
-6.9889703
-6.9886274
-6.9882879
-6.9879618
-6.9876432
-6.9873352
-6.9870381
-6.9867482
-6.9864688
-6.9861994
-6.9859376
-6.9856873
-6.985446
-6.9852142
-6.984993
-6.9847784
-6.9845729
-6.9843774
-6.98419
-6.9840126
-6.9838419
-6.9836793
-6.9835243
-6.9833775
-6.9832373
-6.9831047
-6.9829774
-6.9828601
-6.9827476
-6.9826446
-6.9825425
-6.9824471
-6.9823594
-6.982276
-6.9821982
-6.9821262
-6.9820566
-6.9819937
-6.9819355
-6.9818797
-6.9818287
-6.9817824
-6.9817371
-6.9816966
-6.9816618
-6.981626
-6.981595
-6.9815664
-6.9815421
-6.9815183
-6.9814982
-6.9814792
-6.981462
-6.9814472
-6.9814339
-6.9814229
-6.9814129
-6.9814043
-6.9813957
-6.981391
-6.9813867
-6.9813819
-6.98138
-6.9813771
-6.9813771
-6.9813771
-6.9813771
-6.9813771
-6.981379
-6.9813824
-6.9813833
-6.9813862
-6.98139
-6.9813929
-6.9813986
-6.9814014
-6.9814072
-6.9814119
-6.9814157
-6.98142
-6.9814248
-6.9814291
-6.9814348
-6.9814401
-6.9814434
-6.9814482
-6.9814539
-6.9814587
-6.981463
-6.9814687
-6.981473
-6.9814763
-6.9814825
-6.9814858
-6.9814911
-6.9814939
-6.9814973
-6.9815025
-6.9815049
-6.9815092
-6.9815125
-6.9815159
-6.9815192
-6.9815221
-6.9815249
-6.9815288
-6.9815307
-6.981534
-6.9815369
-6.9815383
-6.9815412
-6.9815431
-6.981545
-6.9815464
-6.9815493
-6.9815521
-6.9815521
-6.9815559
-6.981554
-6.9815578
-6.9815598
-6.9815583
-6.9815612
-6.981564
-6.981564
-6.9815631
-6.981565
-6.9815679
-6.9815679
-6.9815679
-6.9815674
-6.9815683
-6.9815722
-6.9815712
-6.9815712
-6.9815712
-6.9815712
-6.9815712
-6.9815712
-6.9815712
-6.9815741
-6.981576
-6.981575
-6.981575
-6.981575
-6.981575
-6.981575
-6.981575
-6.981575
-6.981575
-6.981575
-6.981575
-6.981575
-6.981575
-6.981575
-6.981575
-6.981575
-6.981575
-6.981575
-6.981575
-6.981575
-6.981575
-6.981575
-6.981575
-6.981575
-6.981575
-6.981575
-6.981575
-6.981575
-6.981575
-6.981575
-6.981575
-6.981575
-6.981575
-6.981575
-6.981575
-6.981575
-6.981575
-6.981575
-6.981575
-6.981575
-6.981575
-6.981575
-6.981575
-6.981575
-6.981575
-6.981575
-6.981575
-6.981575
-6.981575
-6.981575
-6.981575
-6.981575
-6.981575
-6.981575
-6.981575
-6.981575
-6.981575
-6.981575
-6.981575
-6.981575
-6.981575
-6.981575
-6.981575
-6.981575
-6.981575
-6.981575
-6.981575
-6.981575
-6.981575
-6.981575
-6.981575
-6.981575
-6.981575
-6.981575
-6.981575
-6.981575
-6.981575
-6.981575
-6.981575
-6.981575
-6.981575
-6.981575
-6.981575
-6.981575
-6.981575
-6.981575
-6.981575
-6.981575
-6.981575
-6.981575
-6.981575
-6.981575
-6.981575
-6.981575
-6.981575
-6.981575
-6.981575
-6.981575
-6.981575
-6.981575
-6.981575
-6.981575
-6.981575
-6.981575
-6.981575
-6.981575
-6.981575
-6.981575
-6.981575
-6.981575
-6.981575
-6.981575
-6.981575
-6.981575
-6.981575
-6.981575
-6.981575
-6.981575
-6.981575
-6.981575
-6.981575
-6.981575
-6.981575
-6.981575
-6.981575
-6.981575
-6.981575
-6.981575
-6.981575
-6.981575
-6.981575
-6.981575
-6.981575
-6.981575
-6.981575
-6.981575
-6.981575
-6.981575
-6.981575
-6.981575
-6.981575
-6.981575
-6.981575
-6.981575
-6.981575
-6.981575
-6.981575
-6.981575
-6.981575
-6.981575
-6.981575
-6.981575
-6.981575
-6.981575
-6.981575
-6.981575
-6.981575
-6.981575
-6.981575
-6.981575
-6.981575
-6.981575
-6.981575
-6.981575
-6.981575
-6.981575
-6.981575
-6.981575
-6.981575
-6.981575
-6.981575
-6.981575
-6.981575
-6.981575
-6.981575
-6.981575
-6.981575
-6.981575
-6.981575
-6.981575
-6.981575
-6.981575
-6.981575
-6.981575
-6.981575
-6.981575
-6.981575
-6.981575
-6.981575
-6.981575
-6.981575
-6.981575
-6.981575
-6.981575
-6.981575
-6.981575
-6.981575
-6.981575
-6.981575
-6.981575
-6.981575
-6.981575
-6.981575
-6.981575
-6.981575
-6.981575
-6.981575
-6.981575
-6.981575
-6.981575
-6.981575
-6.981575
-6.981575
-6.981575
-6.981575
-6.981575
-6.981575
-6.981575
-6.981575
-6.981575
-6.981575
-6.981575
-6.981575
-6.981575
-6.981575
-6.981575
-6.981575
-6.981575
-6.981575
-6.981575
-6.981575
-6.981575
-6.981575
-6.981575
-6.981575
-6.981575
-6.981575
-6.981575
-6.981575
-6.981575
-6.981575
-6.981575
-6.981575
-6.981575
-6.981575
-6.981575
-6.981575
-6.981575
-6.981575
-6.981575
-6.981575
-6.981575
-6.981575
-6.981575
-6.981575
-6.981575
-6.981575
-6.981575
-6.981575
-6.981575
-6.981575
-6.981575
-6.981575
-6.981575
-6.981575
-6.981575
-6.981575
-6.981575
-6.981575
-6.981575
-6.981575
-6.981575
-6.981575
-6.981575
-6.981575
-6.981575
-6.981575
-6.981575
-6.981575
-6.981575
-6.981575
-6.981575
-6.981575
-6.981575
-6.981575
-6.981575
-6.981575
-6.981575
-6.981575
-6.981575
-6.981575
-6.981575
-6.981575
-6.981575
-6.981575
-6.981575
-6.981575
-6.981575
-6.981575
-6.981575
-6.981575
-6.981575
-6.981575
-6.981575
-6.981575
-6.981575
-6.981575
-6.981575
-6.981575
-6.981575
-6.981575
-6.981575
-6.981575
-6.981575
-6.981575
-6.981575
-6.981575
-6.981575
-6.981575
-6.981575
-6.981575
-6.981575
-6.981575
-6.981575
-6.981575
-6.981575
-6.981575
-6.981575
-6.981575
-6.981575
-6.981575
-6.981575
-6.981575
-6.981575
-6.981575
-6.981575
-6.981575
-6.981575
-6.981575
-6.981575
-6.981575
-6.981575
-6.981575
-6.981575
-6.981575
-6.981575
-6.981575
-6.981575
-6.981575
-6.981575
-6.981575
-6.981575
-6.981575
-6.981575
-6.981575
-6.981575
-6.981575
-6.981575
-6.981575
-6.981575
-6.981575
-6.981575
-6.981575
-6.981575
-6.981575
-6.981575
-6.981575
-6.981575
-6.981575
-6.981575
-6.981575
-6.981575
-6.981575
-6.981575
-6.981575
-6.981575
-6.981575
-6.981575
-6.981575
-6.981575
-6.981575
-6.981575
-6.981575
-6.981575
-6.981575
-6.981575
-6.981575
-6.981575
-6.981575
-6.981575
-6.981575
-6.981575
-6.981575
-6.981575
-6.981575
-6.981575
-6.981575
-6.981575
-6.981575
-6.981575
-6.981575
-6.981575
-6.981575
-6.981575
-6.981575
-6.981575
-6.981575
-6.981575
-6.981575
-6.981575
-6.981575
-6.981575
-6.981575
-6.981575
-6.981575
-6.981575
-6.981575
-6.981575
-6.981575
-6.981575
-6.981575
-6.981575
-6.981575
-6.981575
-6.981575
-6.981575
-6.981575
-6.981575
-6.981575
-6.981575
-6.981575
-6.981575
-6.981575
-6.981575
-6.981575
-6.981575
-6.981575
-6.981575
-6.981575
-6.981575
-6.981575
-6.981575
-6.981575
-6.981575
-6.981575
-6.981575
-6.981575
-6.981575
-6.981575
-6.981575
-6.981575
-6.981575
-6.981575
-6.981575
-6.981575
-6.9815736
-6.981576
-6.9815836
-6.9816079
-6.9816604
-6.9817591
-6.9819217
-6.9821782
-6.9825535
-6.9830828
-6.9838033
-6.9847565
-6.9859891
-6.9875488
-6.9894915
-6.9918685
-6.994741
-6.9981704
-7.0022206
-7.0069585
-7.0124516
-7.018765
-7.0259705
-7.0341392
-7.0433331
-7.0536289
-7.0650902
-7.0777774
-7.0917563
-7.1070838
-7.1238165
-7.1420035
-7.1616898
-7.1829195
-7.2057176
-7.2301168
-7.256135
-7.2837768
-7.3130455
-7.343935
-7.3764186
-7.4104667
-7.4460349
-7.4830647
-7.5214853
-7.5612111
-7.6021419
-7.6441555
-7.6871252
-7.730895
-7.7752972
-7.8201499
-7.8652434
-7.910357
-7.9552488
-7.9996576
-8.043313
-8.0859098
-8.1271429
-8.1666842
-8.2041883
-8.2393036
-8.2716627
-8.300889
-8.3266029
-8.3484077
-8.3659286
-8.378767
-8.3865433
-8.3888836
-8.3854237
-8.3758173
-8.3597326
-8.336875
-8.3069601
-8.2697439
-8.2250166
-8.1726055
-8.11238
-8.0442495
-7.9681797
-7.8841739
-7.7922902
-7.6926403
-7.5853734
-7.4707084
-7.3489013
-7.2202506
-7.085114
-6.9438796
-6.796978
-6.6448765
-6.4880705
-6.3270802
-7.0308471
-2.3359232
0.89183962
0
0
0
0
0
0
0
0
0
0
0
0
0
0
0
0
0
0
0
0
0
0
0
0
0
0
0
0
0
0
0
0
0
0
0
0
0
0
0
0
0
0
0
0
0
0
0
0
0
0
0
0
0
0
0
0
0
0
0
0
0
0
0
0
0
0
0
0
0
0
0
0
0
0
0
0
0
0
0
0
0
0
0
0
0
0
0
0
0
0
0
0
0
0
0
0
0
0
0
0
0
0
0
0
0
0
0
0
0
0
0
0
0
0
0
0
0
0
0
0
0
0
0
0
0
0
0
0
0
0
0
0
0
0
0
0
0
0
0
0
0
0
0
0
0
0
0
0
0
0
0
0
0
0
0
0
0
0
0
0
0
0
0
0
0
0
0
0
0
0
0
0
0
0
0
0
0
0
0
0
0
0
0
0
0
0
0
0
0
0
0
0
0
0
0
0
0
0
0
0
0
0
0
0
0
0
0
0
0
0
0
0
0
0
0
0
0
0
0
0
0
0
0
0
0
0
0
0
0
0
0
0
0
0
0
0
0
0
0
0
0
0
0
0
0
0
0
0
0
0
0
0
0
0
0
0
0
0
0
0
0
0
0
0
0
0
0
0
0
0
0
0
0
0
0
0
0
0
0
0
0
0
0
0
0
0
0
0
0
0
0
0
0
0
0
0
0
0
0
0
0
0
0
0
0
0
0
0
0
0
0
0
0
0
0
0
0
0
0
0
0
0
0
0
0
0
0
0
0
0
0
0
0
0
0
0
0
0
0
0
0
0
0
0
0
0
0
0
0
0
0
0
0
0
0
0
0
0
0
0
0
0
0
0
0
0
0
0
0
0
0
0
0
0
0
0
0
0
0
0
0
0
0
0
0
0
0
0
0
0
0
0
0
0
0
0
0
0
0
0
0
0
0
0
0
0
0
0
0
0
0
0
0
0
0
0
0
0
0
0
0
0
0
0
0
0
0
0
0
0
0
0
0
0
0
0
0
0
0
0
0
0
0
0
0
0
0
0
0
0
0
0
0
0
0
0
0
0
0
0
0
0
0
0
0
0
0
0
0
0
0
0
0
0
0
0
0
0
0
0
0
0
0
0
0
0
0
0
0
0
0
0
0
0
0
0
0
0
0
0
0
0
0
0
0
0
0
0
0
0
0
0
0
0
0
0
0
0
0
0
0
0
0
0
0
0
0
0
0
0
0
0
0
0
0
0
0
0
0
0
0
0
0
0
0
0
0
0
0
0
0
0
0
0
0
0
0
0
0
0
0
0
0
0
0
0
0
0
0
0
0
0
0
0
0
0
0
0
0
0
0
0
0
0
0
0
0
0
0
0
0
0
0
0
0
0
0
0
0
0
0
0
0
0
0
0
0
0
0
0
0
0
0
0
0
0
0
0
0
0
0
0
0
0
0
0
0
0
0
0
0
0
0
0
0
0
0
0
0
0
0
0
0
0
0
0
0
0
0
0
0
0
0
0
0
0
0
0
0
0
0
0
0
0
0
0
0
0
0
0
0
0
0
0
0
0
0
0
0
0
0
0
0
0
0
0
0
0
0
0
0
0
0
0
0
0
0
0
0
0
0
0
0
0
0
0
0
0
0
0
0
0
0
0
0
0
0
0
0
0
0
0
0
0
0
0
0
0
0
0
0
0
0
0
0
0
0
0
0
0
0
0
0
0
0
0
0
0
0
0
0
0
0
0
0
0
0
0
0
0
0
0
0
0
0
0
0
0
0
0
0
0
0
0
0
0
0
0
0
0
0
0
0
0
0
0
0
0
0
0
0
0
0
0
0
0
0
0
0
0
0
0
0
0
0
0
0
0
0
0
0
0
0
0
0
0
0
0
0
0
0
0
0
0
0
0
0
0
0
0
0
0
0
0
0
0
0
0
0
0
0
0
0
0
0
0
0
0
0
0
0
0
0
0
0
0
0
0
0
0
0
0
0
0
0
0
0
0
0
0
0
0
0
0
0
0
0
0
0
0
0
0
0
0
0
0
0
0
0
0
0
0
0
0
0
0
0
0
0
0
0
0
0
0
0
0
0
0
0
0
0
0
0
0
0
0
0
0
0
0
0
0
0
0
0
0
0
0
0
0
0
0
0
0
0
0
0
0
0
0
0
0
0
0
0
0
0
0
0
0
0
0
0
0
0
0
0
0
0
0
0
0
0
0
0
0
0
0
0
0
0
0
0
0
0
0
0
0
0
0
0
0
0
0
0
0
0
0
0
0
0
0
0
0
0
0
0
0
0
0
0
0
0
0
0
0
0
0
0
0
0
0
0
0
0
0
0
0
0
0
0
0
0
0
0
0
0.39142218
-0.063513257
-6.0120201
-6.8175869
-6.7359428
-7.0512786
-7.3782334
-7.7165961
-8.0660839
-8.4263344
-8.7968903
-9.1772137
-9.5666695
-9.9645405
-10.370008
-10.782158
-11.199997
-11.622436
-12.048309
-12.476366
-12.905285
-13.333694
-13.760144
-14.18316
-14.60123
-15.012808
-15.416348
-15.810311
-16.193159
-16.563398
-16.919582
-17.260296
-17.584217
-17.890089
-18.176765
-18.443176
-18.688383
-18.911558
-19.111994
-19.289129
-19.442507
-19.57184
-19.676958
-19.757824
-19.814543
-19.847328
-19.856546
-19.842657
-19.806229
-19.747944
-19.668579
-19.568974
-19.450066
-19.312822
-19.158298
-18.987581
-18.801769
-18.602016
-18.389465
-18.165274
-17.930599
-17.686577
-17.43433
-17.174963
-16.909534
-16.639082
-16.364592
-16.087019
-15.807269
-15.526191
-15.244589
-14.963228
-14.682797
-14.403957
-14.127307
-13.853389
-13.582715
-13.315729
-13.052844
-12.794414
-12.540766
-12.292172
-12.048876
-11.811086
-11.578964
-11.352655
-11.132267
-10.917883
-10.709563
-10.507338
-10.311223
-10.121219
-9.9372911
-9.7594147
-9.5875368
-9.4215899
-9.2615004
-9.1071901
-8.9585667
-8.8155279
-8.6779757
-8.5457993
-8.4188824
-8.2971134
-8.1803751
-8.0685444
-7.9615006
-7.8591228
-7.7612863
-7.6678734
-7.5787587
-7.4938216
-7.4129448
-7.3360105
-7.2628975
-7.1934938
-7.1276894
-7.0653682
-7.0064206
-6.9507461
-6.8982325
-6.8487792
-6.8022861
-6.7586575
-6.7177925
-6.6795979
-6.6439834
-6.6108584
-6.5801349
-6.5517273
-6.5255523
-6.5015278
-6.4795728
-6.4596086
-6.4415617
-6.4253554
-6.4109159
-6.3981738
-6.3870587
-6.3775039
-6.3694406
-6.3628058
-6.3575335
-6.3535647
-6.3508353
-6.349288
-6.3488646
-6.3495073
-6.3511634
-6.353775
-6.3572917
-6.3616614
-6.3668332
-6.3727589
-6.3793888
-6.3866796
-6.3945827
-6.4030552
-6.4120526
-6.4215369
-6.4314647
-6.4417949
-6.4524913
-6.4635181
-6.4748368
-6.486414
-6.4982171
-6.5102124
-6.5223703
-6.5346603
-6.5470548
-6.5595217
-6.5720415
-6.5845838
-6.5971284
-6.6096525
-6.6221294
-6.6345429
-6.6468749
-6.6591043
-6.6712132
-6.683188
-6.6950121
-6.7066717
-6.7181554
-6.7294507
-6.7405448
-6.7514296
-6.7620945
-6.7725344
-6.7827368
-6.7926989
-6.8024163
-6.8118792
-6.8210878
-6.8300385
-6.838727
-6.8471518
-6.8553114
-6.863205
-6.8708334
-6.8781967
-6.8852963
-6.8921337
-6.8987107
-6.9050274
-6.9110894
-6.9168992
-6.9224606
-6.9277763
-6.9328532
-6.9376912
-6.9422989
-6.9466801
-6.95084
-6.954783
-6.9585137
-6.9620399
-6.9653668
-6.9684992
-6.9714437
-6.974206
-6.9767923
-6.9792085
-6.9814596
-6.9835539
-6.9854946
-6.9872894
-6.9889421
-6.9904604
-6.9918499
-6.9931145
-6.9942636
-6.9952993
-6.9962282
-6.9970536
-6.9977827
-6.9984212
-6.9989738
-6.9994426
-6.999836
-7.000155
-7.0004053
-7.0005927
-7.0007215
-7.0007911
-7.0008111
-7.000782
-7.0007091
-7.0005922
-7.0004392
-7.0002508
-7.0000296
-6.9997797
-6.9995036
-6.9992032
-6.9988823
-6.9985414
-6.9981837
-6.9978132
-6.9974294
-6.997035
-6.9966326
-6.996222
-6.9958048
-6.9953847
-6.9949613
-6.9945364
-6.9941115
-6.9936895
-6.993268
-6.9928489
-6.9924326
-6.9920225
-6.9916167
-6.9912167
-6.9908233
-6.990437
-6.9900584
-6.9896879
-6.9893241
-6.9889703
-6.9886274
-6.9882879
-6.9879618
-6.9876432
-6.9873352
-6.9870381
-6.9867482
-6.9864688
-6.9861994
-6.9859376
-6.9856873
-6.985446
-6.9852142
-6.984993
-6.9847784
-6.9845729
-6.9843774
-6.98419
-6.9840126
-6.9838419
-6.9836793
-6.9835243
-6.9833775
-6.9832373
-6.9831047
-6.9829774
-6.9828601
-6.9827476
-6.9826446
-6.9825425
-6.9824471
-6.9823594
-6.982276
-6.9821982
-6.9821262
-6.9820566
-6.9819937
-6.9819355
-6.9818797
-6.9818287
-6.9817824
-6.9817371
-6.9816966
-6.9816618
-6.981626
-6.981595
-6.9815664
-6.9815421
-6.9815183
-6.9814982
-6.9814792
-6.981462
-6.9814472
-6.9814339
-6.9814229
-6.9814129
-6.9814043
-6.9813957
-6.981391
-6.9813867
-6.9813819
-6.98138
-6.9813771
-6.9813771
-6.9813771
-6.9813771
-6.9813771
-6.981379
-6.9813824
-6.9813833
-6.9813862
-6.98139
-6.9813929
-6.9813986
-6.9814014
-6.9814072
-6.9814119
-6.9814157
-6.98142
-6.9814248
-6.9814291
-6.9814348
-6.9814401
-6.9814434
-6.9814482
-6.9814539
-6.9814587
-6.981463
-6.9814687
-6.981473
-6.9814763
-6.9814825
-6.9814858
-6.9814911
-6.9814939
-6.9814973
-6.9815025
-6.9815049
-6.9815092
-6.9815125
-6.9815159
-6.9815192
-6.9815221
-6.9815249
-6.9815288
-6.9815307
-6.981534
-6.9815369
-6.9815383
-6.9815412
-6.9815431
-6.981545
-6.9815464
-6.9815493
-6.9815521
-6.9815521
-6.9815559
-6.981554
-6.9815578
-6.9815598
-6.9815583
-6.9815612
-6.981564
-6.981564
-6.9815631
-6.981565
-6.9815679
-6.9815679
-6.9815679
-6.9815674
-6.9815683
-6.9815722
-6.9815712
-6.9815712
-6.9815712
-6.9815712
-6.9815712
-6.9815712
-6.9815712
-6.9815741
-6.981576
-6.981575
-6.981575
-6.981575
-6.981575
-6.981575
-6.981575
-6.981575
-6.981575
-6.981575
-6.981575
-6.981575
-6.981575
-6.981575
-6.981575
-6.981575
-6.981575
-6.981575
-6.981575
-6.981575
-6.981575
-6.981575
-6.981575
-6.981575
-6.981575
-6.981575
-6.981575
-6.981575
-6.981575
-6.981575
-6.981575
-6.981575
-6.981575
-6.981575
-6.981575
-6.981575
-6.981575
-6.981575
-6.981575
-6.981575
-6.981575
-6.981575
-6.981575
-6.981575
-6.981575
-6.981575
-6.981575
-6.981575
-6.981575
-6.981575
-6.981575
-6.981575
-6.981575
-6.981575
-6.981575
-6.981575
-6.981575
-6.981575
-6.981575
-6.981575
-6.981575
-6.981575
-6.981575
-6.981575
-6.981575
-6.981575
-6.981575
-6.981575
-6.981575
-6.981575
-6.981575
-6.981575
-6.981575
-6.981575
-6.981575
-6.981575
-6.981575
-6.981575
-6.981575
-6.981575
-6.981575
-6.981575
-6.981575
-6.981575
-6.981575
-6.981575
-6.981575
-6.981575
-6.981575
-6.981575
-6.981575
-6.981575
-6.981575
-6.981575
-6.981575
-6.981575
-6.981575
-6.981575
-6.981575
-6.981575
-6.981575
-6.981575
-6.981575
-6.981575
-6.981575
-6.981575
-6.981575
-6.981575
-6.981575
-6.981575
-6.981575
-6.981575
-6.981575
-6.981575
-6.981575
-6.981575
-6.981575
-6.981575
-6.981575
-6.981575
-6.981575
-6.981575
-6.981575
-6.981575
-6.981575
-6.981575
-6.981575
-6.981575
-6.981575
-6.981575
-6.981575
-6.981575
-6.981575
-6.981575
-6.981575
-6.981575
-6.981575
-6.981575
-6.981575
-6.981575
-6.981575
-6.981575
-6.981575
-6.981575
-6.981575
-6.981575
-6.981575
-6.981575
-6.981575
-6.981575
-6.981575
-6.981575
-6.981575
-6.981575
-6.981575
-6.981575
-6.981575
-6.981575
-6.981575
-6.981575
-6.981575
-6.981575
-6.981575
-6.981575
-6.981575
-6.981575
-6.981575
-6.981575
-6.981575
-6.981575
-6.981575
-6.981575
-6.981575
-6.981575
-6.981575
-6.981575
-6.981575
-6.981575
-6.981575
-6.981575
-6.981575
-6.981575
-6.981575
-6.981575
-6.981575
-6.981575
-6.981575
-6.981575
-6.981575
-6.981575
-6.981575
-6.981575
-6.981575
-6.981575
-6.981575
-6.981575
-6.981575
-6.981575
-6.981575
-6.981575
-6.981575
-6.981575
-6.981575
-6.981575
-6.981575
-6.981575
-6.981575
-6.981575
-6.981575
-6.981575
-6.981575
-6.981575
-6.981575
-6.981575
-6.981575
-6.981575
-6.981575
-6.981575
-6.981575
-6.981575
-6.981575
-6.981575
-6.981575
-6.981575
-6.981575
-6.981575
-6.981575
-6.981575
-6.981575
-6.981575
-6.981575
-6.981575
-6.981575
-6.981575
-6.981575
-6.981575
-6.981575
-6.981575
-6.981575
-6.981575
-6.981575
-6.981575
-6.981575
-6.981575
-6.981575
-6.981575
-6.981575
-6.981575
-6.981575
-6.981575
-6.981575
-6.981575
-6.981575
-6.981575
-6.981575
-6.981575
-6.981575
-6.981575
-6.981575
-6.981575
-6.981575
-6.981575
-6.981575
-6.981575
-6.981575
-6.981575
-6.981575
-6.981575
-6.981575
-6.981575
-6.981575
-6.981575
-6.981575
-6.981575
-6.981575
-6.981575
-6.981575
-6.981575
-6.981575
-6.981575
-6.981575
-6.981575
-6.981575
-6.981575
-6.981575
-6.981575
-6.981575
-6.981575
-6.981575
-6.981575
-6.981575
-6.981575
-6.981575
-6.981575
-6.981575
-6.981575
-6.981575
-6.981575
-6.981575
-6.981575
-6.981575
-6.981575
-6.981575
-6.981575
-6.981575
-6.981575
-6.981575
-6.981575
-6.981575
-6.981575
-6.981575
-6.981575
-6.981575
-6.981575
-6.981575
-6.981575
-6.981575
-6.981575
-6.981575
-6.981575
-6.981575
-6.981575
-6.981575
-6.981575
-6.981575
-6.981575
-6.981575
-6.981575
-6.981575
-6.981575
-6.981575
-6.981575
-6.981575
-6.981575
-6.981575
-6.981575
-6.981575
-6.981575
-6.981575
-6.981575
-6.981575
-6.981575
-6.981575
-6.981575
-6.981575
-6.981575
-6.981575
-6.981575
-6.981575
-6.981575
-6.981575
-6.981575
-6.981575
-6.981575
-6.981575
-6.981575
-6.981575
-6.981575
-6.981575
-6.981575
-6.981575
-6.981575
-6.981575
-6.981575
-6.981575
-6.981575
-6.981575
-6.981575
-6.981575
-6.981575
-6.981575
-6.981575
-6.981575
-6.981575
-6.981575
-6.981575
-6.981575
-6.981575
-6.981575
-6.981575
-6.981575
-6.981575
-6.981575
-6.981575
-6.981575
-6.981575
-6.981575
-6.981575
-6.981575
-6.981575
-6.981575
-6.981575
-6.981575
-6.981575
-6.981575
-6.981575
-6.981575
-6.981575
-6.981575
-6.981575
-6.981575
-6.981575
-6.981575
-6.981575
-6.981575
-6.981575
-6.981575
-6.981575
-6.981575
-6.981575
-6.981575
-6.981575
-6.981575
-6.981575
-6.981575
-6.981575
-6.981575
-6.981575
-6.981575
-6.981575
-6.981575
-6.981575
-6.981575
-6.981575
-6.981575
-6.981575
-6.981575
-6.981575
-6.981575
-6.981575
-6.981575
-6.981575
-6.981575
-6.981575
-6.981575
-6.981575
-6.981575
-6.981575
-6.981575
-6.981575
-6.981575
-6.981575
-6.981575
-6.981575
-6.981575
-6.981575
-6.981575
-6.981575
-6.981575
-6.981575
-6.981575
-6.981575
-6.981575
-6.981575
-6.981575
-6.9815736
-6.981576
-6.9815836
-6.9816079
-6.9816604
-6.9817591
-6.9819217
-6.9821782
-6.9825535
-6.9830828
-6.9838033
-6.9847565
-6.9859891
-6.9875488
-6.9894915
-6.9918685
-6.994741
-6.9981704
-7.0022206
-7.0069585
-7.0124516
-7.018765
-7.0259705
-7.0341392
-7.0433331
-7.0536289
-7.0650902
-7.0777774
-7.0917563
-7.1070838
-7.1238165
-7.1420035
-7.1616898
-7.1829195
-7.2057176
-7.2301168
-7.256135
-7.2837768
-7.3130455
-7.343935
-7.3764186
-7.4104667
-7.4460349
-7.4830647
-7.5214853
-7.5612111
-7.6021419
-7.6441555
-7.6871252
-7.730895
-7.7752972
-7.8201499
-7.8652434
-7.910357
-7.9552488
-7.9996576
-8.043313
-8.0859098
-8.1271429
-8.1666842
-8.2041883
-8.2393036
-8.2716627
-8.300889
-8.3266029
-8.3484077
-8.3659286
-8.378767
-8.3865433
-8.3888836
-8.3854237
-8.3758173
-8.3597326
-8.336875
-8.3069601
-8.2697439
-8.2250166
-8.1726055
-8.11238
-8.0442495
-7.9681797
-7.8841739
-7.7922902
-7.6926403
-7.5853734
-7.4707084
-7.3489013
-7.2202506
-7.085114
-6.9438796
-6.796978
-6.6448765
-6.4880705
-6.3270802
-7.0308471
-2.3359232
0.89183962
0
0
0
0
0
0
0
0
0
0
0
0
0
0
0
0
0
0
0
0
0
0
0
0
0
0
0
0
0
0
0
0
0
0
0
0
0
0
0
0
0
0
0
0
0
0
0
0
0
0
0
0
0
0
0
0
0
0
0
0
0
0
0
0
0
0
0
0
0
0
0
0
0
0
0
0
0
0
0
0
0
0
0
0
0
0
0
0
0
0
0
0
0
0
0
0
0
0
0
0
0
0
0
0
0
0
0
0
0
0
0
0
0
0
0
0
0
0
0
0
0
0
0
0
0
0
0
0
0
0
0
0
0
0
0
0
0
0
0
0
0
0
0
0
0
0
0
0
0
0
0
0
0
0
0
0
0
0
0
0
0
0
0
0
0
0
0
0
0
0
0
0
0
0
0
0
0
0
0
0
0
0
0
0
0
0
0
0
0
0
0
0
0
0
0
0
0
0
0
0
0
0
0
0
0
0
0
0
0
0
0
0
0
0
0
0
0
0
0
0
0
0
0
0
0
0
0
0
0
0
0
0
0
0
0
0
0
0
0
0
0
0
0
0
0
0
0
0
0
0
0
0
0
0
0
0
0
0
0
0
0
0
0
0
0
0
0
0
0
0
0
0
0
0
0
0
0
0
0
0
0
0
0
0
0
0
0
0
0
0
0
0
0
0
0
0
0
0
0
0
0
0
0
0
0
0
0
0
0
0
0
0
0
0
0
0
0
0
0
0
0
0
0
0
0
0
0
0
0
0
0
0
0
0
0
0
0
0
0
0
0
0
0
0
0
0
0
0
0
0
0
0
0
0
0
0
0
0
0
0
0
0
0
0
0
0
0
0
0
0
0
0
0
0
0
0
0
0
0
0
0
0
0
0
0
0
0
0
0
0
0
0
0
0
0
0
0
0
0
0
0
0
0
0
0
0
0
0
0
0
0
0
0
0
0
0
0
0
0
0
0
0
0
0
0
0
0
0
0
0
0
0
0
0
0
0
0
0
0
0
0
0
0
0
0
0
0
0
0
0
0
0
0
0
0
0
0
0
0
0
0
0
0
0
0
0
0
0
0
0
0
0
0
0
0
0
0
0
0
0
0
0
0
0
0
0
0
0
0
0
0
0
0
0
0
0
0
0
0
0
0
0
0
0
0
0
0
0
0
0
0
0
0
0
0
0
0
0
0
0
0
0
0
0
0
0
0
0
0
0
0
0
0
0
0
0
0
0
0
0
0
0
0
0
0
0
0
0
0
0
0
0
0
0
0
0
0
0
0
0
0
0
0
0
0
0
0
0
0
0
0
0
0
0
0
0
0
0
0
0
0
0
0
0
0
0
0
0
0
0
0
0
0
0
0
0
0
0
0
0
0
0
0
0
0
0
0
0
0
0
0
0
0
0
0
0
0
0
0
0
0
0
0
0
0
0
0
0
0
0
0
0
0
0
0
0
0
0
0
0
0
0
0
0
0
0
0
0
0
0
0
0
0
0
0
0
0
0
0
0
0
0
0
0
0
0
0
0
0
0
0
0
0
0
0
0
0
0
0
0
0
0
0
0
0
0
0
0
0
0
0
0
0
0
0
0
0
0
0
0
0
0
0
0
0
0
0
0
0
0
0
0
0
0
0
0
0
0
0
0
0
0
0
0
0
0
0
0
0
0
0
0
0
0
0
0
0
0
0
0
0
0
0
0
0
0
0
0
0
0
0
0
0
0
0
0
0
0
0
0
0
0
0
0
0
0
0
0
0
0
0
0
0
0
0
0
0
0
0
0
0
0
0
0
0
0
0
0
0
0
0
0
0
0
0
0
0
0
0
0
0
0
0
0
0
0
0
0
0
0
0
0
0
0
0
0
0
0
0
0
0
0
0
0
0
0
0
0
0
0
0
0
0
0
0
0
0
0
0
0
0
0
0
0
0
0
0
0
0
0
0
0
0
0
0
0
0
0
0
0
0
0
0
0
0
0
0
0
0
0
0
0
0
0
0
0
0
0
0
0
0
0
0
0
0
0
0
0
0
0
0
0
0
0
0
0
0
0
0
0
0
0
0
0
0
0
0
0
0
0
0
0
0
0
0
0
0
0
0
0
0
0
0
0
0
0
0
0
0
0
0
0
0
0
0
0
0
0
0
0
0
0
0
0
0
0
0
0
0
0
0
0
0
0
0
0
0
0
0
0
0
0
0
0
0
0
0
0
0
0
0
0
0
0
0
0
0
0
0
0
0
0
0
0
0
0
0
0
0
0
0
0
0
0
0
0
0
0
0
0
0
0
0
0
0
0
0
0
0
0
0
0
0
0
0
0
0
0
0
0
0
0
0
0
0
0
0.39142218
-0.063513257
-6.0120201
-6.8175869
-6.7359428
-7.0512786
-7.3782334
-7.7165961
-8.0660839
-8.4263344
-8.7968903
-9.1772137
-9.5666695
-9.9645405
-10.370008
-10.782158
-11.199997
-11.622436
-12.048309
-12.476366
-12.905285
-13.333694
-13.760144
-14.18316
-14.60123
-15.012808
-15.416348
-15.810311
-16.193159
-16.563398
-16.919582
-17.260296
-17.584217
-17.890089
-18.176765
-18.443176
-18.688383
-18.911558
-19.111994
-19.289129
-19.442507
-19.57184
-19.676958
-19.757824
-19.814543
-19.847328
-19.856546
-19.842657
-19.806229
-19.747944
-19.668579
-19.568974
-19.450066
-19.312822
-19.158298
-18.987581
-18.801769
-18.602016
-18.389465
-18.165274
-17.930599
-17.686577
-17.43433
-17.174963
-16.909534
-16.639082
-16.364592
-16.087019
-15.807269
-15.526191
-15.244589
-14.963228
-14.682797
-14.403957
-14.127307
-13.853389
-13.582715
-13.315729
-13.052844
-12.794414
-12.540766
-12.292172
-12.048876
-11.811086
-11.578964
-11.352655
-11.132267
-10.917883
-10.709563
-10.507338
-10.311223
-10.121219
-9.9372911
-9.7594147
-9.5875368
-9.4215899
-9.2615004
-9.1071901
-8.9585667
-8.8155279
-8.6779757
-8.5457993
-8.4188824
-8.2971134
-8.1803751
-8.0685444
-7.9615006
-7.8591228
-7.7612863
-7.6678734
-7.5787587
-7.4938216
-7.4129448
-7.3360105
-7.2628975
-7.1934938
-7.1276894
-7.0653682
-7.0064206
-6.9507461
-6.8982325
-6.8487792
-6.8022861
-6.7586575
-6.7177925
-6.6795979
-6.6439834
-6.6108584
-6.5801349
-6.5517273
-6.5255523
-6.5015278
-6.4795728
-6.4596086
-6.4415617
-6.4253554
-6.4109159
-6.3981738
-6.3870587
-6.3775039
-6.3694406
-6.3628058
-6.3575335
-6.3535647
-6.3508353
-6.349288
-6.3488646
-6.3495073
-6.3511634
-6.353775
-6.3572917
-6.3616614
-6.3668332
-6.3727589
-6.3793888
-6.3866796
-6.3945827
-6.4030552
-6.4120526
-6.4215369
-6.4314647
-6.4417949
-6.4524913
-6.4635181
-6.4748368
-6.486414
-6.4982171
-6.5102124
-6.5223703
-6.5346603
-6.5470548
-6.5595217
-6.5720415
-6.5845838
-6.5971284
-6.6096525
-6.6221294
-6.6345429
-6.6468749
-6.6591043
-6.6712132
-6.683188
-6.6950121
-6.7066717
-6.7181554
-6.7294507
-6.7405448
-6.7514296
-6.7620945
-6.7725344
-6.7827368
-6.7926989
-6.8024163
-6.8118792
-6.8210878
-6.8300385
-6.838727
-6.8471518
-6.8553114
-6.863205
-6.8708334
-6.8781967
-6.8852963
-6.8921337
-6.8987107
-6.9050274
-6.9110894
-6.9168992
-6.9224606
-6.9277763
-6.9328532
-6.9376912
-6.9422989
-6.9466801
-6.95084
-6.954783
-6.9585137
-6.9620399
-6.9653668
-6.9684992
-6.9714437
-6.974206
-6.9767923
-6.9792085
-6.9814596
-6.9835539
-6.9854946
-6.9872894
-6.9889421
-6.9904604
-6.9918499
-6.9931145
-6.9942636
-6.9952993
-6.9962282
-6.9970536
-6.9977827
-6.9984212
-6.9989738
-6.9994426
-6.999836
-7.000155
-7.0004053
-7.0005927
-7.0007215
-7.0007911
-7.0008111
-7.000782
-7.0007091
-7.0005922
-7.0004392
-7.0002508
-7.0000296
-6.9997797
-6.9995036
-6.9992032
-6.9988823
-6.9985414
-6.9981837
-6.9978132
-6.9974294
-6.997035
-6.9966326
-6.996222
-6.9958048
-6.9953847
-6.9949613
-6.9945364
-6.9941115
-6.9936895
-6.993268
-6.9928489
-6.9924326
-6.9920225
-6.9916167
-6.9912167
-6.9908233
-6.990437
-6.9900584
-6.9896879
-6.9893241
-6.9889703
-6.9886274
-6.9882879
-6.9879618
-6.9876432
-6.9873352
-6.9870381
-6.9867482
-6.9864688
-6.9861994
-6.9859376
-6.9856873
-6.985446
-6.9852142
-6.984993
-6.9847784
-6.9845729
-6.9843774
-6.98419
-6.9840126
-6.9838419
-6.9836793
-6.9835243
-6.9833775
-6.9832373
-6.9831047
-6.9829774
-6.9828601
-6.9827476
-6.9826446
-6.9825425
-6.9824471
-6.9823594
-6.982276
-6.9821982
-6.9821262
-6.9820566
-6.9819937
-6.9819355
-6.9818797
-6.9818287
-6.9817824
-6.9817371
-6.9816966
-6.9816618
-6.981626
-6.981595
-6.9815664
-6.9815421
-6.9815183
-6.9814982
-6.9814792
-6.981462
-6.9814472
-6.9814339
-6.9814229
-6.9814129
-6.9814043
-6.9813957
-6.981391
-6.9813867
-6.9813819
-6.98138
-6.9813771
-6.9813771
-6.9813771
-6.9813771
-6.9813771
-6.981379
-6.9813824
-6.9813833
-6.9813862
-6.98139
-6.9813929
-6.9813986
-6.9814014
-6.9814072
-6.9814119
-6.9814157
-6.98142
-6.9814248
-6.9814291
-6.9814348
-6.9814401
-6.9814434
-6.9814482
-6.9814539
-6.9814587
-6.981463
-6.9814687
-6.981473
-6.9814763
-6.9814825
-6.9814858
-6.9814911
-6.9814939
-6.9814973
-6.9815025
-6.9815049
-6.9815092
-6.9815125
-6.9815159
-6.9815192
-6.9815221
-6.9815249
-6.9815288
-6.9815307
-6.981534
-6.9815369
-6.9815383
-6.9815412
-6.9815431
-6.981545
-6.9815464
-6.9815493
-6.9815521
-6.9815521
-6.9815559
-6.981554
-6.9815578
-6.9815598
-6.9815583
-6.9815612
-6.981564
-6.981564
-6.9815631
-6.981565
-6.9815679
-6.9815679
-6.9815679
-6.9815674
-6.9815683
-6.9815722
-6.9815712
-6.9815712
-6.9815712
-6.9815712
-6.9815712
-6.9815712
-6.9815712
-6.9815741
-6.981576
-6.981575
-6.981575
-6.981575
-6.981575
-6.981575
-6.981575
-6.981575
-6.981575
-6.981575
-6.981575
-6.981575
-6.981575
-6.981575
-6.981575
-6.981575
-6.981575
-6.981575
-6.981575
-6.981575
-6.981575
-6.981575
-6.981575
-6.981575
-6.981575
-6.981575
-6.981575
-6.981575
-6.981575
-6.981575
-6.981575
-6.981575
-6.981575
-6.981575
-6.981575
-6.981575
-6.981575
-6.981575
-6.981575
-6.981575
-6.981575
-6.981575
-6.981575
-6.981575
-6.981575
-6.981575
-6.981575
-6.981575
-6.981575
-6.981575
-6.981575
-6.981575
-6.981575
-6.981575
-6.981575
-6.981575
-6.981575
-6.981575
-6.981575
-6.981575
-6.981575
-6.981575
-6.981575
-6.981575
-6.981575
-6.981575
-6.981575
-6.981575
-6.981575
-6.981575
-6.981575
-6.981575
-6.981575
-6.981575
-6.981575
-6.981575
-6.981575
-6.981575
-6.981575
-6.981575
-6.981575
-6.981575
-6.981575
-6.981575
-6.981575
-6.981575
-6.981575
-6.981575
-6.981575
-6.981575
-6.981575
-6.981575
-6.981575
-6.981575
-6.981575
-6.981575
-6.981575
-6.981575
-6.981575
-6.981575
-6.981575
-6.981575
-6.981575
-6.981575
-6.981575
-6.981575
-6.981575
-6.981575
-6.981575
-6.981575
-6.981575
-6.981575
-6.981575
-6.981575
-6.981575
-6.981575
-6.981575
-6.981575
-6.981575
-6.981575
-6.981575
-6.981575
-6.981575
-6.981575
-6.981575
-6.981575
-6.981575
-6.981575
-6.981575
-6.981575
-6.981575
-6.981575
-6.981575
-6.981575
-6.981575
-6.981575
-6.981575
-6.981575
-6.981575
-6.981575
-6.981575
-6.981575
-6.981575
-6.981575
-6.981575
-6.981575
-6.981575
-6.981575
-6.981575
-6.981575
-6.981575
-6.981575
-6.981575
-6.981575
-6.981575
-6.981575
-6.981575
-6.981575
-6.981575
-6.981575
-6.981575
-6.981575
-6.981575
-6.981575
-6.981575
-6.981575
-6.981575
-6.981575
-6.981575
-6.981575
-6.981575
-6.981575
-6.981575
-6.981575
-6.981575
-6.981575
-6.981575
-6.981575
-6.981575
-6.981575
-6.981575
-6.981575
-6.981575
-6.981575
-6.981575
-6.981575
-6.981575
-6.981575
-6.981575
-6.981575
-6.981575
-6.981575
-6.981575
-6.981575
-6.981575
-6.981575
-6.981575
-6.981575
-6.981575
-6.981575
-6.981575
-6.981575
-6.981575
-6.981575
-6.981575
-6.981575
-6.981575
-6.981575
-6.981575
-6.981575
-6.981575
-6.981575
-6.981575
-6.981575
-6.981575
-6.981575
-6.981575
-6.981575
-6.981575
-6.981575
-6.981575
-6.981575
-6.981575
-6.981575
-6.981575
-6.981575
-6.981575
-6.981575
-6.981575
-6.981575
-6.981575
-6.981575
-6.981575
-6.981575
-6.981575
-6.981575
-6.981575
-6.981575
-6.981575
-6.981575
-6.981575
-6.981575
-6.981575
-6.981575
-6.981575
-6.981575
-6.981575
-6.981575
-6.981575
-6.981575
-6.981575
-6.981575
-6.981575
-6.981575
-6.981575
-6.981575
-6.981575
-6.981575
-6.981575
-6.981575
-6.981575
-6.981575
-6.981575
-6.981575
-6.981575
-6.981575
-6.981575
-6.981575
-6.981575
-6.981575
-6.981575
-6.981575
-6.981575
-6.981575
-6.981575
-6.981575
-6.981575
-6.981575
-6.981575
-6.981575
-6.981575
-6.981575
-6.981575
-6.981575
-6.981575
-6.981575
-6.981575
-6.981575
-6.981575
-6.981575
-6.981575
-6.981575
-6.981575
-6.981575
-6.981575
-6.981575
-6.981575
-6.981575
-6.981575
-6.981575
-6.981575
-6.981575
-6.981575
-6.981575
-6.981575
-6.981575
-6.981575
-6.981575
-6.981575
-6.981575
-6.981575
-6.981575
-6.981575
-6.981575
-6.981575
-6.981575
-6.981575
-6.981575
-6.981575
-6.981575
-6.981575
-6.981575
-6.981575
-6.981575
-6.981575
-6.981575
-6.981575
-6.981575
-6.981575
-6.981575
-6.981575
-6.981575
-6.981575
-6.981575
-6.981575
-6.981575
-6.981575
-6.981575
-6.981575
-6.981575
-6.981575
-6.981575
-6.981575
-6.981575
-6.981575
-6.981575
-6.981575
-6.981575
-6.981575
-6.981575
-6.981575
-6.981575
-6.981575
-6.981575
-6.981575
-6.981575
-6.981575
-6.981575
-6.981575
-6.981575
-6.981575
-6.981575
-6.981575
-6.981575
-6.981575
-6.981575
-6.981575
-6.981575
-6.981575
-6.981575
-6.981575
-6.981575
-6.981575
-6.981575
-6.981575
-6.981575
-6.981575
-6.981575
-6.981575
-6.981575
-6.981575
-6.981575
-6.981575
-6.981575
-6.981575
-6.981575
-6.981575
-6.981575
-6.981575
-6.981575
-6.981575
-6.981575
-6.981575
-6.981575
-6.981575
-6.981575
-6.981575
-6.981575
-6.981575
-6.981575
-6.981575
-6.981575
-6.981575
-6.981575
-6.981575
-6.981575
-6.981575
-6.981575
-6.981575
-6.981575
-6.981575
-6.981575
-6.981575
-6.981575
-6.981575
-6.981575
-6.981575
-6.981575
-6.981575
-6.981575
-6.981575
-6.981575
-6.981575
-6.981575
-6.981575
-6.981575
-6.981575
-6.981575
-6.981575
-6.981575
-6.981575
-6.981575
-6.981575
-6.981575
-6.981575
-6.981575
-6.981575
-6.981575
-6.981575
-6.981575
-6.981575
-6.981575
-6.981575
-6.981575
-6.981575
-6.981575
-6.981575
-6.981575
-6.981575
-6.981575
-6.981575
-6.981575
-6.981575
-6.981575
-6.981575
-6.9815736
-6.981576
-6.9815836
-6.9816079
-6.9816604
-6.9817591
-6.9819217
-6.9821782
-6.9825535
-6.9830828
-6.9838033
-6.9847565
-6.9859891
-6.9875488
-6.9894915
-6.9918685
-6.994741
-6.9981704
-7.0022206
-7.0069585
-7.0124516
-7.018765
-7.0259705
-7.0341392
-7.0433331
-7.0536289
-7.0650902
-7.0777774
-7.0917563
-7.1070838
-7.1238165
-7.1420035
-7.1616898
-7.1829195
-7.2057176
-7.2301168
-7.256135
-7.2837768
-7.3130455
-7.343935
-7.3764186
-7.4104667
-7.4460349
-7.4830647
-7.5214853
-7.5612111
-7.6021419
-7.6441555
-7.6871252
-7.730895
-7.7752972
-7.8201499
-7.8652434
-7.910357
-7.9552488
-7.9996576
-8.043313
-8.0859098
-8.1271429
-8.1666842
-8.2041883
-8.2393036
-8.2716627
-8.300889
-8.3266029
-8.3484077
-8.3659286
-8.378767
-8.3865433
-8.3888836
-8.3854237
-8.3758173
-8.3597326
-8.336875
-8.3069601
-8.2697439
-8.2250166
-8.1726055
-8.11238
-8.0442495
-7.9681797
-7.8841739
-7.7922902
-7.6926403
-7.5853734
-7.4707084
-7.3489013
-7.2202506
-7.085114
-6.9438796
-6.796978
-6.6448765
-6.4880705
-6.3270802
-7.0308471
-2.3359232
0.89183962
0
0
0
0
0
0
0
0
0
0
0
0
0
0
0
0
0
0
0
0
0
0
0
0
0
0
0
0
0
0
0
0
0
0
0
0
0
0
0
0
0
0
0
0
0
0
0
0
0
0
0
0
0
0
0
0
0
0
0
0
0
0
0
0
0
0
0
0
0
0
0
0
0
0
0
0
0
0
0
0
0
0
0
0
0
0
0
0
0
0
0
0
0
0
0
0
0
0
0
0
0
0
0
0
0
0
0
0
0
0
0
0
0
0
0
0
0
0
0
0
0
0
0
0
0
0
0
0
0
0
0
0
0
0
0
0
0
0
0
0
0
0
0
0
0
0
0
0
0
0
0
0
0
0
0
0
0
0
0
0
0
0
0
0
0
0
0
0
0
0
0
0
0
0
0
0
0
0
0
0
0
0
0
0
0
0
0
0
0
0
0
0
0
0
0
0
0
0
0
0
0
0
0
0
0
0
0
0
0
0
0
0
0
0
0
0
0
0
0
0
0
0
0
0
0
0
0
0
0
0
0
0
0
0
0
0
0
0
0
0
0
0
0
0
0
0
0
0
0
0
0
0
0
0
0
0
0
0
0
0
0
0
0
0
0
0
0
0
0
0
0
0
0
0
0
0
0
0
0
0
0
0
0
0
0
0
0
0
0
0
0
0
0
0
0
0
0
0
0
0
0
0
0
0
0
0
0
0
0
0
0
0
0
0
0
0
0
0
0
0
0
0
0
0
0
0
0
0
0
0
0
0
0
0
0
0
0
0
0
0
0
0
0
0
0
0
0
0
0
0
0
0
0
0
0
0
0
0
0
0
0
0
0
0
0
0
0
0
0
0
0
0
0
0
0
0
0
0
0
0
0
0
0
0
0
0
0
0
0
0
0
0
0
0
0
0
0
0
0
0
0
0
0
0
0
0
0
0
0
0
0
0
0
0
0
0
0
0
0
0
0
0
0
0
0
0
0
0
0
0
0
0
0
0
0
0
0
0
0
0
0
0
0
0
0
0
0
0
0
0
0
0
0
0
0
0
0
0
0
0
0
0
0
0
0
0
0
0
0
0
0
0
0
0
0
0
0
0
0
0
0
0
0
0
0
0
0
0
0
0
0
0
0
0
0
0
0
0
0
0
0
0
0
0
0
0
0
0
0
0
0
0
0
0
0
0
0
0
0
0
0
0
0
0
0
0
0
0
0
0
0
0
0
0
0
0
0
0
0
0
0
0
0
0
0
0
0
0
0
0
0
0
0
0
0
0
0
0
0
0
0
0
0
0
0
0
0
0
0
0
0
0
0
0
0
0
0
0
0
0
0
0
0
0
0
0
0
0
0
0
0
0
0
0
0
0
0
0
0
0
0
0
0
0
0
0
0
0
0
0
0
0
0
0
0
0
0
0
0
0
0
0
0
0
0
0
0
0
0
0
0
0
0
0
0
0
0
0
0
0
0
0
0
0
0
0
0
0
0
0
0
0
0
0
0
0
0
0
0
0
0
0
0
0
0
0
0
0
0
0
0
0
0
0
0
0
0
0
0
0
0
0
0
0
0
0
0
0
0
0
0
0
0
0
0
0
0
0
0
0
0
0
0
0
0
0
0
0
0
0
0
0
0
0
0
0
0
0
0
0
0
0
0
0
0
0
0
0
0
0
0
0
0
0
0
0
0
0
0
0
0
0
0
0
0
0
0
0
0
0
0
0
0
0
0
0
0
0
0
0
0
0
0
0
0
0
0
0
0
0
0
0
0
0
0
0
0
0
0
0
0
0
0
0
0
0
0
0
0
0
0
0
0
0
0
0
0
0
0
0
0
0
0
0
0
0
0
0
0
0
0
0
0
0
0
0
0
0
0
0
0
0
0
0
0
0
0
0
0
0
0
0
0
0
0
0
0
0
0
0
0
0
0
0
0
0
0
0
0
0
0
0
0
0
0
0
0
0
0
0
0
0
0
0
0
0
0
0
0
0
0
0
0
0
0
0
0
0
0
0
0
0
0
0
0
0
0
0
0
0
0
0
0
0
0
0
0
0
0
0
0
0
0
0
0
0
0
0
0
0
0
0
0
0
0
0
0
0
0
0
0
0
0
0
0
0
0
0
0
0
0
0
0
0
0
0
0
0
0
0
0
0
0
0
0
0
0
0
0
0
0
0
0
0
0
0
0
0
0
0
0
0
0
0
0
0
0
0
0
0
0
0
0
0
0
0
0
0
0
0
0
0
0
0
0
0
0
0
0
0
0
0
0
0
0
0
0
0
0
0
0
0
0
0
0
0
0
0
0
0
0
0
0
0
0
0
0
0
0
0
0
0
0
0
0
0
0.39142218
-0.063513257
-6.0120201
-6.8175869
-6.7359428
-7.0512786
-7.3782334
-7.7165961
-8.0660839
-8.4263344
-8.7968903
-9.1772137
-9.5666695
-9.9645405
-10.370008
-10.782158
-11.199997
-11.622436
-12.048309
-12.476366
-12.905285
-13.333694
-13.760144
-14.18316
-14.60123
-15.012808
-15.416348
-15.810311
-16.193159
-16.563398
-16.919582
-17.260296
-17.584217
-17.890089
-18.176765
-18.443176
-18.688383
-18.911558
-19.111994
-19.289129
-19.442507
-19.57184
-19.676958
-19.757824
-19.814543
-19.847328
-19.856546
-19.842657
-19.806229
-19.747944
-19.668579
-19.568974
-19.450066
-19.312822
-19.158298
-18.987581
-18.801769
-18.602016
-18.389465
-18.165274
-17.930599
-17.686577
-17.43433
-17.174963
-16.909534
-16.639082
-16.364592
-16.087019
-15.807269
-15.526191
-15.244589
-14.963228
-14.682797
-14.403957
-14.127307
-13.853389
-13.582715
-13.315729
-13.052844
-12.794414
-12.540766
-12.292172
-12.048876
-11.811086
-11.578964
-11.352655
-11.132267
-10.917883
-10.709563
-10.507338
-10.311223
-10.121219
-9.9372911
-9.7594147
-9.5875368
-9.4215899
-9.2615004
-9.1071901
-8.9585667
-8.8155279
-8.6779757
-8.5457993
-8.4188824
-8.2971134
-8.1803751
-8.0685444
-7.9615006
-7.8591228
-7.7612863
-7.6678734
-7.5787587
-7.4938216
-7.4129448
-7.3360105
-7.2628975
-7.1934938
-7.1276894
-7.0653682
-7.0064206
-6.9507461
-6.8982325
-6.8487792
-6.8022861
-6.7586575
-6.7177925
-6.6795979
-6.6439834
-6.6108584
-6.5801349
-6.5517273
-6.5255523
-6.5015278
-6.4795728
-6.4596086
-6.4415617
-6.4253554
-6.4109159
-6.3981738
-6.3870587
-6.3775039
-6.3694406
-6.3628058
-6.3575335
-6.3535647
-6.3508353
-6.349288
-6.3488646
-6.3495073
-6.3511634
-6.353775
-6.3572917
-6.3616614
-6.3668332
-6.3727589
-6.3793888
-6.3866796
-6.3945827
-6.4030552
-6.4120526
-6.4215369
-6.4314647
-6.4417949
-6.4524913
-6.4635181
-6.4748368
-6.486414
-6.4982171
-6.5102124
-6.5223703
-6.5346603
-6.5470548
-6.5595217
-6.5720415
-6.5845838
-6.5971284
-6.6096525
-6.6221294
-6.6345429
-6.6468749
-6.6591043
-6.6712132
-6.683188
-6.6950121
-6.7066717
-6.7181554
-6.7294507
-6.7405448
-6.7514296
-6.7620945
-6.7725344
-6.7827368
-6.7926989
-6.8024163
-6.8118792
-6.8210878
-6.8300385
-6.838727
-6.8471518
-6.8553114
-6.863205
-6.8708334
-6.8781967
-6.8852963
-6.8921337
-6.8987107
-6.9050274
-6.9110894
-6.9168992
-6.9224606
-6.9277763
-6.9328532
-6.9376912
-6.9422989
-6.9466801
-6.95084
-6.954783
-6.9585137
-6.9620399
-6.9653668
-6.9684992
-6.9714437
-6.974206
-6.9767923
-6.9792085
-6.9814596
-6.9835539
-6.9854946
-6.9872894
-6.9889421
-6.9904604
-6.9918499
-6.9931145
-6.9942636
-6.9952993
-6.9962282
-6.9970536
-6.9977827
-6.9984212
-6.9989738
-6.9994426
-6.999836
-7.000155
-7.0004053
-7.0005927
-7.0007215
-7.0007911
-7.0008111
-7.000782
-7.0007091
-7.0005922
-7.0004392
-7.0002508
-7.0000296
-6.9997797
-6.9995036
-6.9992032
-6.9988823
-6.9985414
-6.9981837
-6.9978132
-6.9974294
-6.997035
-6.9966326
-6.996222
-6.9958048
-6.9953847
-6.9949613
-6.9945364
-6.9941115
-6.9936895
-6.993268
-6.9928489
-6.9924326
-6.9920225
-6.9916167
-6.9912167
-6.9908233
-6.990437
-6.9900584
-6.9896879
-6.9893241
-6.9889703
-6.9886274
-6.9882879
-6.9879618
-6.9876432
-6.9873352
-6.9870381
-6.9867482
-6.9864688
-6.9861994
-6.9859376
-6.9856873
-6.985446
-6.9852142
-6.984993
-6.9847784
-6.9845729
-6.9843774
-6.98419
-6.9840126
-6.9838419
-6.9836793
-6.9835243
-6.9833775
-6.9832373
-6.9831047
-6.9829774
-6.9828601
-6.9827476
-6.9826446
-6.9825425
-6.9824471
-6.9823594
-6.982276
-6.9821982
-6.9821262
-6.9820566
-6.9819937
-6.9819355
-6.9818797
-6.9818287
-6.9817824
-6.9817371
-6.9816966
-6.9816618
-6.981626
-6.981595
-6.9815664
-6.9815421
-6.9815183
-6.9814982
-6.9814792
-6.981462
-6.9814472
-6.9814339
-6.9814229
-6.9814129
-6.9814043
-6.9813957
-6.981391
-6.9813867
-6.9813819
-6.98138
-6.9813771
-6.9813771
-6.9813771
-6.9813771
-6.9813771
-6.981379
-6.9813824
-6.9813833
-6.9813862
-6.98139
-6.9813929
-6.9813986
-6.9814014
-6.9814072
-6.9814119
-6.9814157
-6.98142
-6.9814248
-6.9814291
-6.9814348
-6.9814401
-6.9814434
-6.9814482
-6.9814539
-6.9814587
-6.981463
-6.9814687
-6.981473
-6.9814763
-6.9814825
-6.9814858
-6.9814911
-6.9814939
-6.9814973
-6.9815025
-6.9815049
-6.9815092
-6.9815125
-6.9815159
-6.9815192
-6.9815221
-6.9815249
-6.9815288
-6.9815307
-6.981534
-6.9815369
-6.9815383
-6.9815412
-6.9815431
-6.981545
-6.9815464
-6.9815493
-6.9815521
-6.9815521
-6.9815559
-6.981554
-6.9815578
-6.9815598
-6.9815583
-6.9815612
-6.981564
-6.981564
-6.9815631
-6.981565
-6.9815679
-6.9815679
-6.9815679
-6.9815674
-6.9815683
-6.9815722
-6.9815712
-6.9815712
-6.9815712
-6.9815712
-6.9815712
-6.9815712
-6.9815712
-6.9815741
-6.981576
-6.981575
-6.981575
-6.981575
-6.981575
-6.981575
-6.981575
-6.981575
-6.981575
-6.981575
-6.981575
-6.981575
-6.981575
-6.981575
-6.981575
-6.981575
-6.981575
-6.981575
-6.981575
-6.981575
-6.981575
-6.981575
-6.981575
-6.981575
-6.981575
-6.981575
-6.981575
-6.981575
-6.981575
-6.981575
-6.981575
-6.981575
-6.981575
-6.981575
-6.981575
-6.981575
-6.981575
-6.981575
-6.981575
-6.981575
-6.981575
-6.981575
-6.981575
-6.981575
-6.981575
-6.981575
-6.981575
-6.981575
-6.981575
-6.981575
-6.981575
-6.981575
-6.981575
-6.981575
-6.981575
-6.981575
-6.981575
-6.981575
-6.981575
-6.981575
-6.981575
-6.981575
-6.981575
-6.981575
-6.981575
-6.981575
-6.981575
[truncated: 408,554 more chars]
