# Supplementary material for: A Synaptic Mechanism for Temporal Filtering of Visual Signals
Source: PLoS Biol. 2014 Oct 21;12(10):e1001972. doi: 10.1371/journal.pbio.1001972 (PMC4205119; doi:10.1371/journal.pbio.1001972)
Supplement: Data S1 — All raw data files as well as averages and statistical parameters presented in the manuscript. Formats provided include raw-text (Ascii) and Excel (xls). In addition, we provide the original Igor-Pro files (Wavemetrics), which contain both the raw data and the original figure formatting. Data referring to particular panels are located in the respective folders. For any further information, please contact Tom Baden at thomas.baden@uni-tuebingen.de. (ZIP) [file pbio.1001972.s009.zip › fig4/Fig4A/Calcium_impulse.txt]

Calcium_impulse
2.8396758e-09
1.3663794e-06
2.9068733e-06
4.318716e-06
5.7053358e-06
7.0671672e-06
8.4046369e-06
9.7181619e-06
1.1008157e-05
1.2275025e-05
1.3519167e-05
1.4740969e-05
1.5940821e-05
1.7119097e-05
1.8276167e-05
1.9412402e-05
2.0528156e-05
2.162378e-05
2.2699624e-05
2.3756027e-05
2.4793324e-05
2.5811842e-05
2.6811909e-05
2.7793838e-05
2.8757942e-05
2.9704535e-05
3.0633902e-05
3.1546359e-05
3.2442185e-05
3.3321667e-05
3.4185086e-05
3.5032721e-05
3.5864854e-05
3.6681729e-05
3.7483631e-05
3.8270802e-05
3.9043509e-05
3.9801991e-05
4.0546496e-05
4.1277261e-05
4.1994528e-05
4.2698539e-05
4.3389504e-05
4.4067656e-05
4.4733217e-05
4.5386398e-05
4.6027417e-05
4.6656485e-05
4.7273799e-05
4.7879577e-05
4.8474016e-05
4.9057293e-05
4.9629612e-05
5.0191167e-05
5.0742132e-05
5.1282703e-05
5.1813051e-05
5.2333347e-05
5.2843774e-05
5.3344498e-05
5.3835694e-05
5.4317512e-05
5.4790129e-05
5.5253688e-05
5.5708348e-05
5.6154284e-05
5.659162e-05
5.7020519e-05
5.7441117e-05
5.7853562e-05
5.8258003e-05
5.8654568e-05
5.9043403e-05
5.9424612e-05
5.9798364e-05
6.0164755e-05
6.0523944e-05
6.0876035e-05
6.1221159e-05
6.155944e-05
6.1890969e-05
6.2215891e-05
6.2534324e-05
6.2846368e-05
6.3152103e-05
6.3451713e-05
6.3745225e-05
6.4032785e-05
6.4314503e-05
6.4590444e-05
6.4860753e-05
6.5125489e-05
6.5384782e-05
6.5638684e-05
6.5887332e-05
6.6130793e-05
6.6369154e-05
6.6602523e-05
6.6830959e-05
6.7054571e-05
6.7273424e-05
6.7487614e-05
6.7697212e-05
6.7902314e-05
6.8102985e-05
6.829929e-05
6.8491339e-05
6.8679168e-05
6.8862893e-05
6.9042537e-05
6.9218178e-05
6.938992e-05
6.9557813e-05
6.9721907e-05
6.9882291e-05
7.003903e-05
7.019216e-05
7.0341768e-05
7.048792e-05
7.0630653e-05
7.0770024e-05
7.0906121e-05
7.1038994e-05
7.1168688e-05
7.1295231e-05
7.1418734e-05
7.1539223e-05
7.1656737e-05
7.1771356e-05
7.18831e-05
7.1992043e-05
7.2098213e-05
7.2201678e-05
7.2302486e-05
7.240066e-05
7.2496267e-05
7.2589348e-05
7.2679934e-05
7.2768082e-05
7.2853836e-05
7.2937233e-05
7.3018302e-05
7.3097108e-05
7.3173673e-05
7.324804e-05
7.332024e-05
7.3390343e-05
7.3458337e-05
7.3524279e-05
7.3588228e-05
7.3650197e-05
7.3710224e-05
7.3768315e-05
7.3824565e-05
7.387896e-05
7.3931544e-05
7.3982344e-05
7.4031399e-05
7.4078765e-05
7.4124408e-05
7.4168413e-05
7.4210795e-05
7.4251548e-05
7.429075e-05
7.4328404e-05
7.4364551e-05
7.4399199e-05
7.4432384e-05
7.4464129e-05
7.4494463e-05
7.4523407e-05
7.4550997e-05
7.4577234e-05
7.4602169e-05
7.4625794e-05
7.464816e-05
7.4669282e-05
7.468916e-05
7.4707845e-05
7.4725358e-05
7.47417e-05
7.4756892e-05
7.4770971e-05
7.4783944e-05
7.479584e-05
7.4806681e-05
7.4816453e-05
7.4825228e-05
7.4832984e-05
7.4839751e-05
7.4845542e-05
7.4850373e-05
7.4854273e-05
7.4857264e-05
7.485933e-05
7.4860531e-05
7.4860844e-05
7.4860305e-05
7.4858923e-05
7.4856704e-05
7.4853677e-05
7.4849871e-05
7.4845273e-05
7.4839896e-05
7.4833762e-05
7.4826894e-05
7.4819298e-05
7.4810996e-05
7.4801959e-05
7.479226e-05
7.4781885e-05
7.477084e-05
7.4759133e-05
7.4746793e-05
7.4733805e-05
7.4720221e-05
7.4706026e-05
7.4691226e-05
7.4675845e-05
7.4659889e-05
7.4643351e-05
7.4626281e-05
7.4608666e-05
7.4590505e-05
7.4571835e-05
7.4552641e-05
7.4532938e-05
7.451274e-05
7.4492054e-05
7.4470896e-05
7.4449257e-05
7.4427167e-05
7.4404619e-05
7.4381634e-05
7.4358206e-05
7.4334348e-05
7.4310083e-05
7.4285381e-05
7.4260293e-05
7.4234806e-05
7.4208932e-05
7.4182666e-05
7.4156043e-05
7.4129035e-05
7.4101656e-05
7.4073934e-05
7.4045871e-05
7.4017458e-05
7.3988718e-05
7.3959643e-05
7.3930256e-05
7.3900534e-05
7.3870498e-05
7.3840172e-05
7.3809548e-05
7.3778618e-05
7.3747411e-05
7.3715899e-05
7.3684147e-05
7.3652111e-05
7.3619798e-05
7.3587231e-05
7.3554416e-05
7.3521325e-05
7.3488009e-05
7.3454437e-05
7.3420648e-05
7.3386611e-05
7.3352348e-05
7.3317853e-05
7.3283154e-05
7.3248237e-05
7.3213094e-05
7.3177776e-05
7.3142241e-05
7.3106508e-05
7.3070572e-05
7.3034455e-05
7.2998155e-05
7.2961659e-05
7.2924988e-05
7.2888128e-05
7.2851122e-05
7.2813942e-05
7.277658e-05
7.2739072e-05
7.2701412e-05
7.2663577e-05
7.2625589e-05
7.2587471e-05
7.2549199e-05
7.2510789e-05
7.2472212e-05
7.2433526e-05
7.2394709e-05
7.235576e-05
7.2316674e-05
7.2277471e-05
7.2238137e-05
7.219868e-05
7.2159091e-05
7.2119401e-05
7.2079609e-05
7.20397e-05
7.1999675e-05
7.1959563e-05
7.1919349e-05
7.1879011e-05
7.1838578e-05
7.1798073e-05
7.1757444e-05
7.1716742e-05
7.1675939e-05
7.163507e-05
7.1594099e-05
7.155304e-05
7.1511902e-05
7.1470684e-05
7.1429386e-05
7.1388014e-05
7.1346578e-05
7.1305054e-05
7.1263472e-05
7.122181e-05
7.1180089e-05
7.1138304e-05
7.1096445e-05
7.1054536e-05
7.1012553e-05
7.0970513e-05
7.0928429e-05
7.0886264e-05
7.0844071e-05
7.0801812e-05
7.0759503e-05
7.0717142e-05
7.0674738e-05
7.0632283e-05
7.0589769e-05
7.0547241e-05
7.0504626e-05
7.0462011e-05
7.041933e-05
7.0376613e-05
7.0333852e-05
7.0291077e-05
7.0248228e-05
7.0205373e-05
7.0162474e-05
7.0119553e-05
7.0076589e-05
7.0033588e-05
6.9990565e-05
6.9947513e-05
6.9904432e-05
6.9861322e-05
6.9818198e-05
6.9775037e-05
6.9731846e-05
6.9688642e-05
6.9645423e-05
6.960216e-05
6.9558897e-05
6.9515605e-05
6.9472306e-05
6.9428977e-05
6.9385635e-05
6.9342277e-05
6.9298898e-05
6.9255511e-05
6.9212103e-05
6.9168687e-05
6.9125264e-05
6.908182e-05
6.9038375e-05
6.8994894e-05
6.8951435e-05
6.8907939e-05
6.886445e-05
6.8820969e-05
6.8777452e-05
6.8733942e-05
6.8690431e-05
6.8646914e-05
6.8603367e-05
6.8559835e-05
6.851631e-05
6.8472771e-05
6.8429224e-05
6.8385685e-05
6.8342139e-05
6.8298592e-05
6.8255045e-05
6.8211506e-05
6.8167952e-05
6.8124413e-05
6.8080881e-05
6.8037349e-05
6.7993795e-05
6.7950255e-05
6.7906723e-05
6.7863191e-05
6.7819681e-05
6.7776164e-05
6.7732639e-05
6.768915e-05
6.7645633e-05
6.7602137e-05
6.7558649e-05
6.7515175e-05
6.7471701e-05
6.7428249e-05
6.7384783e-05
6.7341323e-05
6.7297879e-05
6.7254448e-05
6.7211033e-05
6.716761e-05
6.7124216e-05
6.7080829e-05
6.7037436e-05
6.6994071e-05
6.6950714e-05
6.6907363e-05
6.6864028e-05
6.6820699e-05
6.67774e-05
6.6734101e-05
6.6690809e-05
6.6647539e-05
6.6604276e-05
6.6561042e-05
6.6517809e-05
6.6474597e-05
6.6431385e-05
6.6388202e-05
6.6345026e-05
6.6301873e-05
6.6258734e-05
6.6215602e-05
6.6172499e-05
6.6129403e-05
6.6086322e-05
6.6043271e-05
6.6000226e-05
6.5957189e-05
6.5914188e-05
6.5871194e-05
6.5828215e-05
6.5785258e-05
6.5742315e-05
6.569938e-05
6.5656488e-05
6.5613604e-05
6.5570734e-05
6.5527893e-05
6.5485045e-05
6.544224e-05
6.5399443e-05
6.5356675e-05
6.5313914e-05
6.5271175e-05
6.5228465e-05
6.5185777e-05
6.5143096e-05
6.5100437e-05
6.5057808e-05
6.5015185e-05
6.4972599e-05
6.493002e-05
6.4887463e-05
6.4844928e-05
6.4802422e-05
6.4759945e-05
6.4717467e-05
6.467502e-05
6.4632586e-05
6.4590175e-05
6.4547799e-05
6.4505439e-05
6.4463093e-05
6.4420776e-05
6.4378481e-05
6.4336207e-05
6.4293949e-05
6.4251719e-05
6.4209511e-05
6.4167325e-05
6.4125154e-05
6.4083019e-05
6.4040883e-05
6.3998807e-05
6.3956715e-05
6.3914682e-05
6.3872649e-05
6.3830637e-05
6.3788662e-05
6.3746695e-05
6.3704771e-05
6.3662839e-05
6.3620952e-05
6.3579086e-05
6.3537242e-05
6.3495434e-05
6.3453641e-05
6.3411862e-05
6.337012e-05
6.3328385e-05
6.3286694e-05
6.3245003e-05
6.3203355e-05
6.3161729e-05
6.3120104e-05
6.3078536e-05
6.3036969e-05
6.2995452e-05
6.2953935e-05
6.2912441e-05
6.2870982e-05
6.2829553e-05
6.2788131e-05
6.2746738e-05
6.2705381e-05
6.2664032e-05
6.2622719e-05
6.2581428e-05
6.2540159e-05
6.2498919e-05
6.2457708e-05
6.2416519e-05
6.2375344e-05
6.2334198e-05
6.2293067e-05
6.2251973e-05
6.2210915e-05
6.2169864e-05
6.2128842e-05
6.2087849e-05
6.2046878e-05
6.2005936e-05
6.1965016e-05
6.1924111e-05
6.1883235e-05
6.1842402e-05
6.1801569e-05
6.1760788e-05
6.1719998e-05
6.1679253e-05
6.163853e-05
6.159785e-05
6.155717e-05
6.1516526e-05
6.1475905e-05
6.1435305e-05
6.1394734e-05
6.1354185e-05
6.1313665e-05
6.127316e-05
6.1232691e-05
6.1192251e-05
6.1151834e-05
6.1111452e-05
6.1071056e-05
6.1030718e-05
6.0990402e-05
6.0950115e-05
6.0909839e-05
6.0869595e-05
6.0829378e-05
6.0789182e-05
6.0749015e-05
6.0708877e-05
6.0668761e-05
6.0628667e-05
6.0588591e-05
6.0548558e-05
6.0508541e-05
6.0468552e-05
6.0428585e-05
6.0388636e-05
6.0348721e-05
6.0308845e-05
6.0268976e-05
6.0229129e-05
6.0189319e-05
6.0149538e-05
6.0109767e-05
6.0070033e-05
6.0030321e-05
5.9990631e-05
5.9950969e-05
5.9911337e-05
5.9871723e-05
5.9832149e-05
5.9792579e-05
5.9753045e-05
5.971354e-05
5.9674054e-05
5.9634585e-05
5.9595153e-05
5.9555747e-05
5.9516369e-05
5.9477003e-05
5.9437676e-05
5.939836e-05
5.9359085e-05
5.9319831e-05
5.9280595e-05
5.9241393e-05
5.9202208e-05
5.9163049e-05
5.9123926e-05
5.9084821e-05
5.9045735e-05
5.9006685e-05
5.896766e-05
5.8928646e-05
5.8889673e-05
5.885071e-05
5.8811784e-05
5.877289e-05
5.8734007e-05
5.8695165e-05
5.8656326e-05
5.8617512e-05
5.8578749e-05
5.853999e-05
5.8501268e-05
5.8462567e-05
5.8423891e-05
5.8385238e-05
5.834661e-05
5.8308011e-05
5.8269437e-05
5.8230882e-05
5.8192367e-05
5.8153866e-05
5.8115387e-05
5.807693e-05
5.8038506e-05
5.8000107e-05
5.7961726e-05
5.7923378e-05
5.7885052e-05
5.7846744e-05
5.7808473e-05
5.777023e-05
5.7731999e-05
5.7693793e-05
5.7655627e-05
5.7617475e-05
5.7579349e-05
5.7541245e-05
5.7503166e-05
5.7465113e-05
5.7427093e-05
5.7389097e-05
5.7351121e-05
5.7313169e-05
5.727524e-05
5.7237332e-05
5.7199457e-05
5.7161607e-05
5.712378e-05
5.7085977e-05
5.7048193e-05
5.7010438e-05
5.6972724e-05
5.6935012e-05
5.6897334e-05
5.6859681e-05
5.6822046e-05
5.678444e-05
5.6746863e-05
5.6709301e-05
5.6671775e-05
5.6634264e-05
5.6596786e-05
5.6559333e-05
5.6521902e-05
5.64845e-05
5.6447108e-05
5.640975e-05
5.637241e-05
5.6335106e-05
5.6297813e-05
5.6260556e-05
5.6223325e-05
5.6186109e-05
5.6148925e-05
5.6111763e-05
5.6074627e-05
5.6037512e-05
5.6000423e-05
5.5963363e-05
5.5926306e-05
5.5889297e-05
5.5852299e-05
5.5815337e-05
5.577839e-05
5.5741464e-05
5.5704571e-05
5.5667715e-05
5.5630866e-05
5.5594042e-05
5.5557241e-05
5.5520457e-05
5.5483717e-05
5.5446995e-05
5.5410288e-05
5.5373614e-05
5.5336972e-05
5.5300334e-05
5.5263732e-05
5.5227156e-05
5.5190591e-05
5.5154062e-05
5.5117554e-05
5.5081073e-05
5.5044602e-05
5.5008179e-05
5.4971762e-05
5.4935372e-05
5.4899017e-05
5.4862674e-05
5.482636e-05
5.4790071e-05
5.4753797e-05
5.4717555e-05
5.4681335e-05
5.4645134e-05
5.4608961e-05
5.4572814e-05
5.4536689e-05
5.4500593e-05
5.4464512e-05
5.442847e-05
5.4392436e-05
5.4356427e-05
5.4320448e-05
5.428449e-05
5.4248558e-05
5.4212644e-05
5.4176759e-05
5.4140892e-05
5.4105054e-05
5.4069238e-05
5.4033451e-05
5.3997683e-05
5.3961932e-05
5.3926218e-05
5.3890508e-05
5.3854848e-05
5.3819196e-05
5.3783562e-05
5.3747965e-05
5.3712385e-05
5.3676824e-05
5.3641295e-05
5.3605781e-05
5.3570297e-05
5.3534834e-05
5.34994e-05
5.346398e-05
5.3428586e-05
5.3393218e-05
5.3357875e-05
5.3322554e-05
5.3287251e-05
5.3251981e-05
5.3216725e-05
5.3181499e-05
5.3146297e-05
5.3111111e-05
5.3075943e-05
5.3040807e-05
5.30057e-05
5.2970609e-05
5.2935542e-05
5.2900501e-05
5.2865489e-05
5.2830484e-05
5.2795513e-05
5.2760563e-05
5.2725631e-05
5.2690728e-05
5.2655843e-05
5.2620988e-05
5.2586158e-05
5.255135e-05
5.2516552e-05
5.2481784e-05
5.2447042e-05
5.2412328e-05
5.2377629e-05
5.2342948e-05
5.2308304e-05
5.2273674e-05
5.2239073e-05
5.2204487e-05
5.2169933e-05
5.2135394e-05
5.2100873e-05
5.2066389e-05
5.2031919e-05
5.1997471e-05
5.1963056e-05
5.1928648e-05
5.1894272e-05
5.1859919e-05
5.1825584e-05
5.1791274e-05
5.1756986e-05
5.1722724e-05
5.1688487e-05
5.1654264e-05
5.1620071e-05
5.1585899e-05
5.1551746e-05
5.1517618e-05
5.1483512e-05
5.1449428e-05
5.1415369e-05
5.1381339e-05
5.1347324e-05
5.1313324e-05
5.1279356e-05
5.1245406e-05
5.1211478e-05
5.1177572e-05
5.1143699e-05
5.1109844e-05
5.1076007e-05
5.1042196e-05
5.1008399e-05
5.0974631e-05
5.0940889e-05
5.0907165e-05
5.0873463e-05
5.0839786e-05
5.0806131e-05
5.0772491e-05
5.0738883e-05
5.0705294e-05
5.0671722e-05
5.0638173e-05
5.0604653e-05
5.057115e-05
5.0537674e-05
5.0504212e-05
5.0470782e-05
5.0437371e-05
5.0403978e-05
5.0370614e-05
5.0337265e-05
5.0303934e-05
5.0270639e-05
5.0237355e-05
5.02041e-05
5.0170864e-05
5.0137653e-05
5.0104449e-05
5.0071285e-05
5.0038136e-05
5.0005005e-05
4.9971903e-05
4.9938826e-05
4.9905761e-05
4.987272e-05
4.9839702e-05
4.9806709e-05
4.9773738e-05
4.9740782e-05
4.9707854e-05
4.9674945e-05
4.9642058e-05
4.9609193e-05
4.9576356e-05
4.9543538e-05
4.9510738e-05
4.947796e-05
4.9445207e-05
4.9412465e-05
4.9379752e-05
4.9347069e-05
4.93144e-05
4.9281753e-05
4.9249124e-05
4.9216524e-05
4.9183942e-05
4.9151371e-05
4.9118833e-05
4.9086317e-05
4.9053815e-05
4.902135e-05
4.8988892e-05
4.8956466e-05
4.8924048e-05
4.8891659e-05
4.88593e-05
4.8826951e-05
4.8794624e-05
4.8762322e-05
4.8730039e-05
4.8697773e-05
4.8665537e-05
4.8633319e-05
4.8601123e-05
4.8568945e-05
4.8536793e-05
4.8504662e-05
4.8472542e-05
4.8440463e-05
4.840839e-05
4.8376343e-05
4.8344315e-05
4.8312319e-05
4.8280323e-05
4.8248363e-05
4.8216425e-05
4.8184509e-05
4.81526e-05
4.8120721e-05
4.8088867e-05
4.8057034e-05
4.8025213e-05
4.7993424e-05
4.7961646e-05
4.7929894e-05
4.7898164e-05
4.7866455e-05
4.7834765e-05
4.78031e-05
4.7771453e-05
4.7739832e-05
4.7708218e-05
4.7676636e-05
4.764507e-05
4.7613525e-05
4.7582009e-05
4.7550508e-05
4.7519028e-05
4.7487567e-05
4.7456131e-05
4.7424714e-05
4.7393318e-05
4.736194e-05
4.7330588e-05
4.7299247e-05
4.7267938e-05
4.7236641e-05
4.720538e-05
4.7174119e-05
4.714289e-05
4.711168e-05
4.7080492e-05
4.7049325e-05
4.7018173e-05
4.6987047e-05
4.6955942e-05
4.6924852e-05
4.6893787e-05
4.6862744e-05
4.6831719e-05
4.6800713e-05
4.6769735e-05
4.6738769e-05
4.6707828e-05
4.6676905e-05
4.6646001e-05
4.6615121e-05
4.6584264e-05
4.6553421e-05
4.6522597e-05
4.6491794e-05
4.6461017e-05
4.6430265e-05
4.639952e-05
4.6368805e-05
4.6338104e-05
4.6307432e-05
4.6276782e-05
4.6246136e-05
4.6215522e-05
4.618493e-05
4.6154353e-05
4.6123798e-05
4.6093257e-05
4.6062745e-05
4.6032255e-05
4.6001776e-05
4.5971319e-05
4.5940877e-05
4.591047e-05
4.5880075e-05
4.5849702e-05
4.5819346e-05
4.5789016e-05
4.5758701e-05
4.5728408e-05
4.5698136e-05
4.5667886e-05
4.5637647e-05
4.560743e-05
4.5577239e-05
4.5547065e-05
4.5516914e-05
4.5486773e-05
4.5456665e-05
4.5426568e-05
4.5396497e-05
4.536644e-05
4.5336405e-05
4.5306395e-05
4.52764e-05
4.5246423e-05
4.5216475e-05
4.5186534e-05
4.5156619e-05
4.5126726e-05
4.5096855e-05
4.5066998e-05
4.5037159e-05
4.5007346e-05
4.4977547e-05
4.4947774e-05
4.4918015e-05
4.4888278e-05
4.485856e-05
4.4828859e-05
4.4799184e-05
4.4769527e-05
4.4739889e-05
4.4710268e-05
4.468067e-05
4.4651086e-05
4.4621524e-05
4.4591983e-05
4.4562465e-05
4.4532961e-05
4.4503486e-05
4.4474014e-05
4.444458e-05
4.4415148e-05
4.4385746e-05
4.4356359e-05
4.4326993e-05
4.4297649e-05
4.4268327e-05
4.4239023e-05
4.4209733e-05
4.4180459e-05
4.4151217e-05
4.4121985e-05
4.4092772e-05
4.4063585e-05
4.4034405e-05
4.4005261e-05
4.3976124e-05
4.394701e-05
4.391792e-05
4.3888842e-05
4.3859785e-05
4.3830751e-05
4.3801738e-05
4.3772729e-05
4.3743756e-05
4.3714797e-05
4.3685857e-05
4.3656935e-05
4.3628035e-05
4.3599146e-05
4.3570279e-05
4.3541437e-05
4.3512613e-05
4.3483804e-05
4.3455017e-05
4.3426247e-05
4.33975e-05
4.3368775e-05
4.334006e-05
4.3311367e-05
4.3282693e-05
4.325404e-05
4.3225406e-05
4.3196793e-05
4.3168191e-05
4.3139611e-05
4.3111046e-05
4.3082506e-05
4.3053988e-05
4.3025484e-05
4.2996999e-05
4.2968528e-05
4.294009e-05
4.2911666e-05
4.2883261e-05
4.2854859e-05
4.2826494e-05
4.2798139e-05
4.2769807e-05
4.2741485e-05
4.2713193e-05
4.2684915e-05
4.2656658e-05
4.2628417e-05
4.2600193e-05
4.2571992e-05
4.2543808e-05
4.2515643e-05
4.2487492e-05
4.2459367e-05
4.243126e-05
4.2403164e-05
4.2375093e-05
4.2347045e-05
4.2319007e-05
4.2290987e-05
4.2262993e-05
4.2235013e-05
4.2207055e-05
4.2179112e-05
4.2151187e-05
4.212328e-05
4.2095398e-05
4.2067524e-05
4.2039679e-05
4.2011845e-05
4.1984033e-05
4.1956235e-05
4.1928459e-05
4.1900697e-05
4.1872965e-05
4.1845236e-05
4.181754e-05
4.1789852e-05
4.1762189e-05
4.173454e-05
4.1706913e-05
4.1679297e-05
4.1651703e-05
4.1624131e-05
4.1596581e-05
4.1569034e-05
4.1541509e-05
4.1514013e-05
4.1486532e-05
4.1459058e-05
4.143162e-05
4.1404186e-05
4.137677e-05
4.1349384e-05
4.1322011e-05
4.1294654e-05
4.1267318e-05
4.1239997e-05
4.121269e-05
4.1185409e-05
4.1158142e-05
4.1130894e-05
4.1103667e-05
4.1076455e-05
4.1049254e-05
4.1022078e-05
4.0994924e-05
4.0967781e-05
4.094066e-05
4.0913557e-05
4.0886473e-05
4.0859399e-05
4.0832358e-05
4.080532e-05
4.0778305e-05
4.0751318e-05
4.0724331e-05
4.069737e-05
4.0670431e-05
4.0643507e-05
4.0616596e-05
4.0589701e-05
4.0562834e-05
4.0535979e-05
4.0509145e-05
4.0482322e-05
4.0455525e-05
4.0428742e-05
4.0401981e-05
4.0375224e-05
4.0348496e-05
4.0321789e-05
4.0295086e-05
4.0268416e-05
4.0241757e-05
4.0215116e-05
4.018849e-05
4.0161878e-05
4.0135299e-05
4.0108727e-05
4.0082174e-05
4.0055635e-05
4.0029114e-05
4.0002622e-05
3.9976137e-05
3.9949675e-05
3.9923223e-05
3.9896793e-05
3.9870378e-05
3.9843984e-05
3.9817602e-05
3.9791248e-05
3.9764902e-05
3.973857e-05
3.9712268e-05
3.9685983e-05
3.965971e-05
3.9633447e-05
3.9607214e-05
3.9580988e-05
3.9554787e-05
3.9528597e-05
3.9502422e-05
3.9476276e-05
3.9450144e-05
3.9424016e-05
3.9397924e-05
3.9371844e-05
3.9345781e-05
3.9319722e-05
3.9293696e-05
3.9267681e-05
3.9241688e-05
3.9215709e-05
3.9189748e-05
3.9163802e-05
3.9137871e-05
3.9111965e-05
3.9086066e-05
3.9060196e-05
3.9034338e-05
3.9008493e-05
3.8982671e-05
3.8956863e-05
3.893107e-05
3.8905295e-05
3.8879538e-05
3.8853799e-05
3.8828079e-05
3.8802376e-05
3.8776681e-05
3.8751004e-05
3.872536e-05
3.8699716e-05
3.8674098e-05
3.8648497e-05
3.8622908e-05
3.859734e-05
3.8571787e-05
3.8546252e-05
3.8520735e-05
3.8495225e-05
3.8469749e-05
3.8444272e-05
3.8418828e-05
3.8393391e-05
3.836798e-05
3.8342572e-05
3.8317194e-05
3.8291826e-05
3.8266469e-05
3.8241138e-05
3.8215818e-05
3.8190519e-05
3.8165239e-05
3.813997e-05
3.8114722e-05
3.8089485e-05
3.806427e-05
3.803907e-05
3.8013884e-05
3.7988721e-05
3.7963575e-05
3.7938436e-05
3.7913323e-05
3.7888225e-05
3.7863141e-05
3.7838076e-05
3.7813021e-05
3.7787988e-05
3.7762973e-05
3.7737969e-05
3.7712987e-05
3.768802e-05
3.7663071e-05
3.7638139e-05
3.7613216e-05
3.7588321e-05
3.756343e-05
3.7538572e-05
3.7513713e-05
3.7488877e-05
3.7464055e-05
3.7439251e-05
3.7414473e-05
3.7389706e-05
3.7364949e-05
3.7340211e-05
3.7315483e-05
3.7290785e-05
3.7266098e-05
3.7241425e-05
3.7216767e-05
3.7192127e-05
3.7167512e-05
3.7142901e-05
3.7118316e-05
3.7093745e-05
3.7069178e-05
3.7044643e-05
3.702012e-05
3.6995611e-05
3.697112e-05
3.694664e-05
3.6922182e-05
3.6897738e-05
3.6873309e-05
3.6848898e-05
3.6824506e-05
3.6800124e-05
3.677576e-05
3.6751419e-05
3.672708e-05
3.6702768e-05
3.667847e-05
3.6654186e-05
3.6629921e-05
3.660567e-05
3.6581438e-05
3.655722e-05
3.653302e-05
3.6508834e-05
3.648466e-05
3.6460508e-05
3.643637e-05
3.641225e-05
3.6388137e-05
3.6364057e-05
3.6339978e-05
3.631592e-05
3.6291873e-05
3.6267851e-05
3.6243844e-05
3.6219844e-05
3.6195866e-05
3.6171907e-05
3.6147958e-05
3.6124024e-05
3.6100111e-05
3.6076213e-05
3.6052326e-05
3.6028461e-05
3.6004607e-05
3.5980778e-05
3.5956957e-05
3.5933146e-05
3.5909357e-05
3.5885583e-05
3.5861831e-05
3.5838086e-05
3.5814362e-05
3.579065e-05
3.5766952e-05
3.574328e-05
3.5719619e-05
3.5695964e-05
3.5672329e-05
3.5648718e-05
3.5625118e-05
3.5601533e-05
3.5577956e-05
3.5554411e-05
3.5530866e-05
3.5507353e-05
3.5483848e-05
3.5460354e-05
3.5436871e-05
3.5413417e-05
3.538997e-05
3.5366538e-05
3.5343124e-05
3.5319725e-05
3.5296347e-05
3.5272977e-05
3.5249621e-05
3.5226287e-05
3.5202971e-05
3.5179659e-05
3.5156372e-05
3.5133104e-05
3.5109835e-05
3.5086596e-05
3.5063367e-05
3.5040153e-05
3.5016954e-05
3.4993773e-05
3.4970606e-05
3.4947454e-05
3.4924316e-05
3.4901197e-05
3.4878092e-05
3.4854995e-05
3.4831926e-05
3.4808865e-05
3.4785819e-05
3.4762794e-05
3.4739776e-05
3.4716777e-05
3.4693796e-05
3.4670818e-05
3.464787e-05
3.4624933e-05
3.4602013e-05
3.4579105e-05
3.4556208e-05
3.4533336e-05
3.4510471e-05
3.4487624e-05
3.4464792e-05
3.4441979e-05
3.4419179e-05
3.4396387e-05
3.4373617e-05
3.4350862e-05
3.4328117e-05
3.4305394e-05
3.4282682e-05
3.4259981e-05
3.4237306e-05
3.4214638e-05
3.4191988e-05
3.4169349e-05
3.4146728e-05
3.4124121e-05
3.4101533e-05
3.4078956e-05
3.4056393e-05
3.4033848e-05
3.4011318e-05
3.3988796e-05
3.3966295e-05
3.3943812e-05
3.3921337e-05
3.3898879e-05
3.387644e-05
3.3854009e-05
3.3831599e-05
3.38092e-05
3.3786811e-05
3.3764452e-05
3.3742101e-05
3.371976e-05
3.3697437e-05
3.3675125e-05
3.3652836e-05
3.3630557e-05
3.3608292e-05
3.3586039e-05
3.3563807e-05
3.354159e-05
3.351938e-05
3.3497188e-05
3.3475011e-05
3.3452852e-05
3.3430701e-05
3.3408571e-05
3.3386455e-05
3.3364347e-05
3.3342261e-05
3.3320186e-05
3.3298125e-05
3.3276086e-05
3.3254059e-05
3.3232041e-05
3.3210035e-05
3.3188055e-05
3.3166078e-05
3.3144122e-05
3.3122178e-05
3.3100256e-05
3.3078348e-05
3.3056447e-05
3.3034557e-05
3.3012686e-05
3.2990833e-05
3.296899e-05
3.2947166e-05
3.2925349e-05
3.2903557e-05
3.2881773e-05
3.2860007e-05
3.2838252e-05
3.2816508e-05
3.2794782e-05
3.277307e-05
3.2751374e-05
3.2729695e-05
3.2708027e-05
3.2686366e-05
3.2664735e-05
3.26431e-05
3.2621494e-05
3.2599903e-05
3.2578315e-05
3.2556745e-05
3.2535198e-05
3.2513657e-05
3.2492128e-05
3.247062e-05
3.2449127e-05
3.2427644e-05
3.2406169e-05
3.2384716e-05
3.2363278e-05
3.2341854e-05
3.232044e-05
3.2299045e-05
3.2277661e-05
3.2256292e-05
3.2234937e-05
3.2213597e-05
3.2192271e-05
3.2170963e-05
3.2149663e-05
3.2128377e-05
3.2107102e-05
3.2085853e-05
3.2064614e-05
3.2043379e-05
3.202217e-05
3.2000964e-05
3.1979784e-05
3.1958611e-05
3.1937452e-05
3.1916308e-05
3.1895179e-05
3.1874068e-05
3.185296e-05
3.1831867e-05
3.1810803e-05
3.1789743e-05
3.1768694e-05
3.1747662e-05
3.1726646e-05
3.1705644e-05
3.1684649e-05
3.1663672e-05
3.164271e-05
3.1621763e-05
3.1600834e-05
3.1579904e-05
3.1559e-05
3.1538108e-05
3.1517226e-05
3.1496362e-05
3.1475516e-05
3.1454671e-05
3.1433847e-05
3.1413038e-05
3.1392243e-05
3.1371459e-05
3.135069e-05
3.1329935e-05
3.1309199e-05
3.1288462e-05
3.1267755e-05
3.1247055e-05
3.1226362e-05
3.1205695e-05
3.1185031e-05
3.1164389e-05
3.1143762e-05
3.1123142e-05
3.1102529e-05
3.1081941e-05
3.1061365e-05
3.10408e-05
3.1020256e-05
3.0999716e-05
3.0979194e-05
3.0958683e-05
3.093819e-05
3.0917705e-05
3.0897234e-05
3.0876785e-05
3.0856339e-05
3.0835919e-05
3.0815503e-05
3.0795101e-05
3.077471e-05
3.0754338e-05
3.0733976e-05
3.0713632e-05
3.0693296e-05
3.0672982e-05
3.0652674e-05
3.0632375e-05
3.0612096e-05
3.0591829e-05
3.057158e-05
3.0551339e-05
3.0531111e-05
3.0510901e-05
3.0490704e-05
3.0470514e-05
3.0450345e-05
3.0430187e-05
3.0410039e-05
3.0389905e-05
3.036978e-05
3.0349678e-05
3.0329584e-05
3.0309511e-05
3.0289442e-05
3.0269392e-05
3.0249354e-05
3.0229323e-05
3.0209314e-05
3.0189312e-05
3.0169329e-05
3.0149353e-05
3.0129389e-05
3.0109451e-05
3.0089514e-05
3.0069594e-05
3.0049689e-05
3.0029798e-05
3.0009909e-05
2.9990046e-05
2.9970188e-05
2.9950348e-05
2.9930517e-05
2.9910701e-05
2.9890905e-05
2.9871115e-05
2.9851337e-05
2.9831577e-05
2.9811825e-05
2.9792087e-05
2.9772364e-05
2.9752659e-05
2.9732961e-05
2.9713272e-05
2.9693603e-05
2.9673947e-05
2.9654302e-05
2.963467e-05
2.9615048e-05
2.9595441e-05
2.9575855e-05
2.9556268e-05
2.9536701e-05
2.9517145e-05
2.9497611e-05
2.9478077e-05
2.9458564e-05
2.9439063e-05
2.9419569e-05
2.9400095e-05
2.9380633e-05
2.9361179e-05
2.934174e-05
2.9322318e-05
2.9302901e-05
2.9283507e-05
2.926412e-05
2.9244746e-05
2.9225388e-05
2.9206036e-05
2.9186698e-05
2.9167382e-05
2.9148068e-05
2.9128774e-05
2.9109484e-05
2.9090219e-05
2.9070956e-05
2.9051715e-05
2.9032481e-05
2.9013261e-05
2.8994047e-05
2.8974857e-05
2.8955672e-05
2.8936503e-05
2.8917346e-05
2.8898203e-05
2.8879071e-05
2.8859951e-05
2.8840843e-05
2.8821754e-05
2.8802671e-05
2.8783603e-05
2.8764545e-05
2.8745502e-05
2.8726472e-05
2.8707458e-05
2.868845e-05
2.8669458e-05
2.8650476e-05
2.8631513e-05
2.8612558e-05
2.8593615e-05
2.8574683e-05
2.8555767e-05
2.8536864e-05
2.8517969e-05
2.8499087e-05
2.8480228e-05
2.8461367e-05
2.8442524e-05
2.8423696e-05
2.8404877e-05
2.8386068e-05
2.8367276e-05
2.8348504e-05
2.8329729e-05
2.8310973e-05
2.8292236e-05
2.82735e-05
2.8254786e-05
2.8236076e-05
2.8217386e-05
2.8198701e-05
2.8180038e-05
2.8161379e-05
2.8142736e-05
2.8124099e-05
2.8105484e-05
2.8086881e-05
2.8068289e-05
2.8049704e-05
2.8031134e-05
2.8012579e-05
2.7994029e-05
2.7975495e-05
2.7956976e-05
2.7938469e-05
2.7919972e-05
2.7901491e-05
2.7883018e-05
2.7864558e-05
2.7846112e-05
2.7827677e-05
2.7809252e-05
2.779084e-05
2.7772443e-05
2.7754055e-05
2.7735685e-05
2.7717319e-05
2.7698974e-05
2.7680637e-05
2.7662307e-05
2.7643997e-05
2.7625692e-05
2.7607406e-05
2.7589131e-05
2.7570864e-05
2.7552611e-05
2.7534365e-05
2.7516142e-05
2.7497925e-05
2.7479717e-05
2.7461529e-05
2.744335e-05
2.7425176e-05
2.7407019e-05
2.738888e-05
2.7370748e-05
2.7352622e-05
2.7334516e-05
2.7316419e-05
2.7298336e-05
2.7280261e-05
2.7262204e-05
2.7244152e-05
2.7226119e-05
2.7208092e-05
2.7190083e-05
2.717208e-05
2.7154092e-05
2.7136113e-05
2.7118145e-05
2.7100197e-05
2.7082255e-05
2.7064327e-05
2.7046406e-05
2.7028505e-05
2.7010607e-05
2.6992728e-05
2.6974858e-05
2.6957005e-05
2.6939151e-05
2.6921316e-05
2.6903494e-05
2.6885686e-05
2.6867885e-05
2.6850097e-05
2.6832322e-05
2.6814554e-05
2.6796812e-05
2.6779064e-05
2.6761334e-05
2.6743621e-05
2.6725918e-05
2.670822e-05
2.6690539e-05
2.6672868e-05
2.6655212e-05
2.6637563e-05
2.6619931e-05
2.6602305e-05
2.6584692e-05
2.6567093e-05
2.6549505e-05
2.6531932e-05
2.6514364e-05
2.6496813e-05
2.6479271e-05
2.6461739e-05
2.6444222e-05
2.6426716e-05
2.6409216e-05
2.6391734e-05
2.6374262e-05
2.63568e-05
2.6339354e-05
2.6321917e-05
2.6304489e-05
2.6287074e-05
2.626967e-05
2.6252281e-05
2.62349e-05
2.6217534e-05
2.6200176e-05
2.6182834e-05
2.6165493e-05
2.6148175e-05
2.6130865e-05
2.6113563e-05
2.6096275e-05
2.6078998e-05
2.6061734e-05
2.6044483e-05
2.6027239e-05
2.6010008e-05
2.5992787e-05
2.5975576e-05
2.5958383e-05
2.5941195e-05
2.5924022e-05
2.5906862e-05
2.5889709e-05
2.5872574e-05
2.5855439e-05
2.5838326e-05
2.5821219e-05
2.5804124e-05
2.5787043e-05
2.576997e-05
2.5752906e-05
2.5735859e-05
2.5718822e-05
2.5701795e-05
2.568478e-05
2.5667778e-05
2.5650785e-05
2.5633803e-05
2.5616831e-05
2.5599873e-05
2.5582924e-05
2.5565987e-05
2.5549061e-05
2.5532147e-05
2.5515241e-05
2.549835e-05
2.5481469e-05
2.54646e-05
2.5447742e-05
2.5430896e-05
2.541406e-05
2.5397234e-05
2.5380423e-05
2.5363617e-05
2.5346828e-05
2.5330048e-05
2.5313277e-05
2.529652e-05
2.5279771e-05
2.5263036e-05
2.5246311e-05
2.5229596e-05
2.5212894e-05
2.5196203e-05
2.5179519e-05
2.5162852e-05
2.5146192e-05
2.5129544e-05
2.5112909e-05
2.5096284e-05
2.5079669e-05
2.5063066e-05
2.5046473e-05
2.5029889e-05
2.5013322e-05
2.4996762e-05
2.4980214e-05
2.4963672e-05
2.4947149e-05
2.4930634e-05
2.4914129e-05
2.4897634e-05
2.4881148e-05
2.4864677e-05
2.4848219e-05
2.4831766e-05
2.4815326e-05
2.4798897e-05
2.4782481e-05
2.4766079e-05
2.4749681e-05
2.4733292e-05
2.4716919e-05
2.4700554e-05
2.4684203e-05
2.4667861e-05
2.465153e-05
2.4635208e-05
2.4618901e-05
2.4602605e-05
2.4586316e-05
2.4570038e-05
2.455377e-05
2.4537516e-05
2.452127e-05
2.4505038e-05
2.4488816e-05
2.4472602e-05
2.4456402e-05
2.4440207e-05
2.4424027e-05
2.4407862e-05
2.4391702e-05
2.4375555e-05
2.4359417e-05
2.4343286e-05
2.4327172e-05
2.4311066e-05
2.4294975e-05
2.4278888e-05
2.4262816e-05
2.4246752e-05
2.4230701e-05
2.4214658e-05
2.4198629e-05
2.4182607e-05
2.4166598e-05
2.4150597e-05
2.413461e-05
2.4118632e-05
2.4102666e-05
2.408671e-05
2.4070761e-05
2.4054827e-05
2.40389e-05
2.4022986e-05
2.4007084e-05
2.399119e-05
2.3975304e-05
2.3959432e-05
2.394357e-05
2.3927718e-05
2.391188e-05
2.3896049e-05
2.3880229e-05
2.3864422e-05
2.3848621e-05
2.3832836e-05
2.3817052e-05
2.3801287e-05
2.3785531e-05
2.3769782e-05
2.3754046e-05
2.3738317e-05
2.3722605e-05
2.3706898e-05
2.3691206e-05
2.367552e-05
2.365985e-05
2.3644183e-05
2.362853e-05
2.3612885e-05
2.3597253e-05
2.3581631e-05
2.3566023e-05
2.3550418e-05
2.3534829e-05
2.3519247e-05
2.3503675e-05
2.3488115e-05
2.3472567e-05
2.3457027e-05
2.3441497e-05
2.3425979e-05
2.341047e-05
2.3394967e-05
2.3379484e-05
2.3364004e-05
2.3348535e-05
2.3333081e-05
2.3317634e-05
2.3302195e-05
2.328677e-05
2.327135e-05
2.3255949e-05
2.3240551e-05
2.322516e-05
2.3209788e-05
2.3194421e-05
2.3179067e-05
2.3163724e-05
2.3148388e-05
2.3133063e-05
2.3117746e-05
2.3102441e-05
2.3087148e-05
2.3071863e-05
2.3056587e-05
2.3041322e-05
2.3026068e-05
2.3010823e-05
2.2995589e-05
2.2980368e-05
2.2965152e-05
2.2949951e-05
2.2934759e-05
2.2919572e-05
2.2904404e-05
2.2889235e-05
2.2874083e-05
2.285894e-05
2.2843806e-05
2.2828681e-05
2.281357e-05
2.2798464e-05
2.2783373e-05
2.2768289e-05
2.2753218e-05
2.2738152e-05
2.2723101e-05
2.2708055e-05
2.2693022e-05
2.2677999e-05
2.2662985e-05
2.2647982e-05
2.2632987e-05
2.2618005e-05
2.260303e-05
2.2588065e-05
2.2573111e-05
2.255817e-05
2.2543234e-05
2.2528311e-05
2.2513397e-05
2.2498492e-05
2.2483595e-05
2.2468708e-05
2.2453838e-05
2.243897e-05
2.2424116e-05
2.2409271e-05
2.2394435e-05
2.2379612e-05
2.2364791e-05
2.2349986e-05
2.2335191e-05
2.2320406e-05
2.2305623e-05
2.2290862e-05
2.2276103e-05
2.2261354e-05
2.2246619e-05
2.223189e-05
2.2217171e-05
2.2202459e-05
2.2187764e-05
2.2173077e-05
2.2158394e-05
2.2143726e-05
2.2129067e-05
2.2114415e-05
2.2099774e-05
2.2085145e-05
2.2070522e-05
2.2055912e-05
2.2041311e-05
2.2026717e-05
2.2012135e-05
2.1997561e-05
2.1983002e-05
2.1968446e-05
2.1953902e-05
2.193937e-05
2.1924841e-05
2.1910329e-05
2.1895825e-05
2.1881329e-05
2.1866845e-05
2.1852364e-05
2.1837901e-05
2.1823444e-05
2.1808994e-05
2.1794554e-05
2.1780126e-05
2.1765707e-05
2.1751301e-05
2.1736896e-05
2.1722504e-05
2.1708125e-05
2.1693753e-05
2.1679391e-05
2.1665039e-05
2.1650694e-05
2.1636362e-05
2.1622041e-05
2.1607728e-05
2.159342e-05
2.1579124e-05
2.1564834e-05
2.1550561e-05
2.1536296e-05
2.1522039e-05
2.1507787e-05
2.149355e-05
2.147932e-05
2.1465101e-05
2.1450887e-05
2.143669e-05
2.1422495e-05
2.1408314e-05
2.1394142e-05
2.1379978e-05
2.1365824e-05
2.1351681e-05
2.1337544e-05
2.1323418e-05
2.1309297e-05
2.1295193e-05
2.1281096e-05
2.1267004e-05
2.1252928e-05
2.1238857e-05
2.1224794e-05
2.1210742e-05
2.1196702e-05
2.118267e-05
2.1168646e-05
2.115463e-05
2.1140626e-05
2.1126632e-05
2.1112643e-05
2.1098669e-05
2.1084699e-05
2.107074e-05
2.1056791e-05
2.1042852e-05
2.1028916e-05
2.1014997e-05
2.1001086e-05
2.0987181e-05
2.0973288e-05
2.0959402e-05
2.0945525e-05
2.0931662e-05
2.0917803e-05
2.0903952e-05
2.0890117e-05
2.0876283e-05
2.0862461e-05
2.0848653e-05
2.0834847e-05
2.0821057e-05
2.0807272e-05
2.0793495e-05
2.0779729e-05
2.0765976e-05
2.0752226e-05
2.0738487e-05
2.0724758e-05
2.0711039e-05
2.0697325e-05
2.0683623e-05
2.0669933e-05
2.0656247e-05
2.0642572e-05
2.0628902e-05
2.0615251e-05
2.0601601e-05
2.0587961e-05
2.0574333e-05
2.0560708e-05
2.0547099e-05
2.0533496e-05
2.0519901e-05
2.0506317e-05
2.0492742e-05
2.0479178e-05
2.0465619e-05
2.0452067e-05
2.0438529e-05
2.0424997e-05
2.0411473e-05
2.039796e-05
2.0384457e-05
2.0370962e-05
2.0357478e-05
2.0343999e-05
2.0330534e-05
2.0317071e-05
2.030362e-05
2.0290177e-05
2.0276746e-05
2.0263324e-05
2.0249909e-05
2.0236501e-05
2.0223104e-05
2.0209714e-05
2.0196336e-05
2.018297e-05
2.0169604e-05
2.0156251e-05
2.0142907e-05
2.012957e-05
2.0116244e-05
2.0102929e-05
2.0089619e-05
2.0076319e-05
2.0063027e-05
2.0049743e-05
2.0036472e-05
2.0023206e-05
2.0009951e-05
1.9996702e-05
1.9983461e-05
1.9970235e-05
1.9957015e-05
1.9943802e-05
1.9930598e-05
1.9917406e-05
1.9904219e-05
1.989104e-05
1.9877871e-05
1.986471e-05
1.9851561e-05
1.9838417e-05
1.9825287e-05
1.9812162e-05
1.9799041e-05
1.9785935e-05
1.977284e-05
1.9759749e-05
1.9746667e-05
1.973359e-05
1.9720528e-05
1.9707473e-05
1.9694427e-05
1.9681387e-05
1.9668356e-05
1.9655336e-05
1.9642324e-05
1.962932e-05
1.9616327e-05
1.960334e-05
1.9590361e-05
1.957739e-05
1.9564433e-05
1.955148e-05
1.9538535e-05
1.9525598e-05
1.9512674e-05
1.9499754e-05
1.9486844e-05
1.9473944e-05
1.9461053e-05
1.9448167e-05
1.9435292e-05
1.9422423e-05
1.9409565e-05
1.9396719e-05
1.9383875e-05
1.9371048e-05
1.935822e-05
1.9345407e-05
1.9332596e-05
1.9319798e-05
1.9307006e-05
1.9294224e-05
1.9281451e-05
1.9268689e-05
1.9255931e-05
1.924318e-05
1.9230443e-05
1.9217712e-05
1.9204988e-05
1.9192275e-05
1.9179568e-05
1.9166871e-05
1.9154182e-05
1.9141504e-05
1.9128829e-05
1.9116165e-05
1.9103512e-05
1.9090861e-05
1.9078223e-05
1.9065594e-05
1.905297e-05
1.9040357e-05
1.9027751e-05
1.9015155e-05
1.9002568e-05
1.8989989e-05
1.8977413e-05
1.8964847e-05
1.8952294e-05
1.8939747e-05
1.892721e-05
1.8914678e-05
1.8902158e-05
1.8889643e-05
1.8877137e-05
1.8864639e-05
1.885215e-05
1.883967e-05
1.8827197e-05
1.8814735e-05
1.8802279e-05
1.8789828e-05
1.8777391e-05
1.8764958e-05
1.8752538e-05
1.8740122e-05
1.8727716e-05
1.8715316e-05
1.8702927e-05
1.8690545e-05
1.8678174e-05
1.8665804e-05
1.8653445e-05
1.8641102e-05
1.8628758e-05
1.8616423e-05
1.86041e-05
1.8591783e-05
1.8579474e-05
1.8567176e-05
1.8554885e-05
1.8542602e-05
1.8530322e-05
1.8518056e-05
1.8505796e-05
1.8493543e-05
1.84813e-05
1.8469069e-05
1.8456838e-05
1.8444623e-05
1.8432411e-05
1.8420205e-05
1.8408011e-05
1.8395825e-05
1.8383646e-05
1.8371475e-05
1.8359311e-05
1.8347158e-05
1.8335013e-05
1.8322873e-05
1.8310746e-05
1.8298622e-05
1.8286506e-05
1.8274401e-05
1.8262304e-05
1.8250215e-05
1.823813e-05
1.8226057e-05
1.821399e-05
1.820193e-05
1.8189883e-05
1.8177838e-05
1.8165805e-05
1.8153778e-05
1.814176e-05
1.8129751e-05
1.8117746e-05
1.8105751e-05
1.8093766e-05
1.8081788e-05
1.8069817e-05
1.8057852e-05
1.8045899e-05
1.8033956e-05
1.8022012e-05
1.8010081e-05
1.7998158e-05
1.7986245e-05
1.7974337e-05
1.7962439e-05
1.7950544e-05
1.7938659e-05
1.7926784e-05
1.7914916e-05
1.7903056e-05
1.7891203e-05
1.787936e-05
1.7867522e-05
1.7855693e-05
1.7843873e-05
1.7832061e-05
1.7820252e-05
1.7808456e-05
1.7796667e-05
1.7784883e-05
1.7773109e-05
1.7761344e-05
1.7749588e-05
1.7737835e-05
1.7726094e-05
1.7714357e-05
1.770263e-05
1.7690909e-05
1.7679198e-05
1.7667495e-05
1.7655797e-05
1.7644112e-05
1.7632427e-05
1.7620752e-05
1.7609089e-05
1.7597431e-05
1.7585779e-05
1.7574139e-05
1.7562505e-05
1.7550872e-05
1.7539256e-05
1.7527644e-05
1.7516042e-05
1.7504444e-05
1.7492859e-05
1.7481274e-05
1.7469703e-05
1.7458135e-05
1.744658e-05
1.7435032e-05
1.7423486e-05
1.7411952e-05
1.7400422e-05
1.7388906e-05
1.7377393e-05
1.7365886e-05
1.7354392e-05
1.7342902e-05
1.7331424e-05
1.731995e-05
1.7308481e-05
1.7297025e-05
1.7285571e-05
1.7274129e-05
1.7262693e-05
1.7251263e-05
1.7239843e-05
1.7228429e-05
1.7217024e-05
1.7205624e-05
1.7194234e-05
1.7182849e-05
1.7171476e-05
1.7160108e-05
1.7148746e-05
1.7137392e-05
1.7126049e-05
1.7114713e-05
1.7103377e-05
1.7092054e-05
1.708074e-05
1.7069433e-05
1.7058133e-05
1.7046841e-05
1.7035552e-05
1.7024278e-05
1.7013006e-05
1.7001745e-05
1.6990485e-05
1.6979238e-05
1.6967997e-05
1.6956763e-05
1.6945538e-05
1.6934322e-05
1.692311e-05
1.6911905e-05
1.6900705e-05
1.6889519e-05
1.6878337e-05
1.6867161e-05
1.6856e-05
1.6844839e-05
1.6833686e-05
1.6822542e-05
1.6811402e-05
1.6800277e-05
1.6789152e-05
1.677804e-05
1.676693e-05
1.6755828e-05
1.6744738e-05
1.6733649e-05
1.6722575e-05
1.6711503e-05
1.6700438e-05
1.6689384e-05
1.6678334e-05
1.6667293e-05
1.6656259e-05
1.6645232e-05
1.6634212e-05
1.66232e-05
1.6612194e-05
1.6601194e-05
1.6590207e-05
1.6579221e-05
1.6568247e-05
1.6557278e-05
1.6546317e-05
1.6535361e-05
1.6524415e-05
1.6513475e-05
1.6502545e-05
1.649162e-05
1.6480699e-05
1.6469792e-05
1.6458886e-05
1.644799e-05
1.6437098e-05
1.6426218e-05
1.6415341e-05
1.6404478e-05
1.6393615e-05
1.6382761e-05
1.6371916e-05
1.6361077e-05
1.6350246e-05
1.633942e-05
1.6328606e-05
1.6317792e-05
1.6306987e-05
1.6296195e-05
1.6285405e-05
1.6274624e-05
1.6263852e-05
1.6253081e-05
1.6242324e-05
1.623157e-05
1.6220825e-05
1.6210084e-05
1.6199356e-05
1.6188631e-05
1.617791e-05
1.6167203e-05
1.61565e-05
1.6145803e-05
1.6135114e-05
1.6124432e-05
1.6113758e-05
1.6103089e-05
1.6092428e-05
1.6081776e-05
1.607113e-05
1.6060489e-05
1.6049855e-05
1.603923e-05
1.6028613e-05
1.6018001e-05
1.6007396e-05
1.59968e-05
1.5986208e-05
1.5975624e-05
1.5965048e-05
1.5954478e-05
1.5943919e-05
1.5933361e-05
1.5922813e-05
1.5912272e-05
1.5901736e-05
1.589121e-05
1.5880691e-05
1.5870175e-05
1.5859669e-05
1.5849171e-05
1.5838677e-05
1.5828195e-05
1.581771e-05
1.5807242e-05
1.5796775e-05
1.5786318e-05
1.5775868e-05
1.5765423e-05
1.5754986e-05
1.5744556e-05
1.5734133e-05
1.5723715e-05
1.5713304e-05
1.5702903e-05
1.5692505e-05
1.5682119e-05
1.5671738e-05
1.5661361e-05
1.5650994e-05
1.5640629e-05
1.5630274e-05
1.5619929e-05
1.5609588e-05
1.5599255e-05
1.558893e-05
1.5578606e-05
1.5568292e-05
1.5557986e-05
1.5547686e-05
1.5537391e-05
1.5527108e-05
1.5516829e-05
1.5506554e-05
1.5496289e-05
1.5486028e-05
1.547578e-05
1.546553e-05
1.5455293e-05
1.5445061e-05
1.5434836e-05
1.5424619e-05
1.5414405e-05
1.5404203e-05
1.5394004e-05
1.5383814e-05
1.5373627e-05
1.5363452e-05
1.5353278e-05
1.5343116e-05
1.5332957e-05
1.5322805e-05
1.5312662e-05
1.5302527e-05
1.5292393e-05
1.528227e-05
1.5272151e-05
1.526204e-05
1.5251937e-05
1.524184e-05
1.523175e-05
1.5221663e-05
1.521159e-05
1.5201518e-05
1.5191452e-05
1.5181396e-05
1.5171345e-05
1.5161301e-05
1.5151267e-05
1.5141236e-05
1.5131213e-05
1.5121193e-05
1.5111184e-05
1.5101177e-05
1.5091182e-05
1.5081192e-05
1.5071205e-05
1.5061227e-05
1.5051257e-05
1.5041295e-05
1.5031335e-05
1.5021382e-05
1.5011438e-05
1.5001499e-05
1.499157e-05
1.4981643e-05
1.4971726e-05
1.4961813e-05
1.495191e-05
1.494201e-05
1.4932116e-05
1.4922232e-05
1.4912352e-05
1.4902482e-05
1.4892616e-05
1.4882757e-05
1.4872905e-05
1.4863056e-05
1.4853217e-05
1.4843385e-05
1.4833556e-05
1.4823734e-05
1.4813923e-05
1.4804116e-05
1.4794314e-05
1.478452e-05
1.4774731e-05
1.4764951e-05
1.4755177e-05
1.4745409e-05
1.4735645e-05
1.472589e-05
1.4716143e-05
1.4706397e-05
1.469666e-05
1.468693e-05
1.467721e-05
1.4667494e-05
1.4657782e-05
1.4648078e-05
1.463838e-05
1.4628689e-05
1.4619005e-05
1.4609328e-05
1.4599656e-05
1.4589992e-05
1.4580331e-05
1.4570678e-05
1.4561031e-05
1.4551391e-05
1.4541759e-05
1.4532133e-05
1.452251e-05
1.4512894e-05
1.4503289e-05
1.4493685e-05
1.4484091e-05
1.4474503e-05
1.4464921e-05
1.4455343e-05
1.4445775e-05
1.4436212e-05
1.4426651e-05
1.44171e-05
1.4407558e-05
1.4398021e-05
1.4388486e-05
1.4378961e-05
1.4369445e-05
1.4359932e-05
1.4350421e-05
1.4340922e-05
1.4331426e-05
1.4321939e-05
1.4312458e-05
1.4302986e-05
1.4293512e-05
1.4284051e-05
1.4274596e-05
1.4265144e-05
1.4255701e-05
1.4246261e-05
1.4236833e-05
1.4227407e-05
1.4217989e-05
1.4208574e-05
1.4199167e-05
1.4189768e-05
1.4180372e-05
1.4170986e-05
1.4161604e-05
1.4152229e-05
1.4142858e-05
1.4133497e-05
1.4124139e-05
1.4114788e-05
1.4105443e-05
1.4096106e-05
1.4086775e-05
1.4077446e-05
1.406813e-05
1.4058815e-05
1.4049509e-05
1.4040205e-05
1.403091e-05
1.4021623e-05
1.4012338e-05
1.4003061e-05
1.3993793e-05
1.398453e-05
1.397527e-05
1.3966017e-05
1.3956771e-05
1.394753e-05
1.39383e-05
1.3929071e-05
1.3919847e-05
1.3910633e-05
1.3901424e-05
1.3892221e-05
1.3883025e-05
1.3873832e-05
1.3864649e-05
1.3855468e-05
1.3846296e-05
1.3837131e-05
1.3827967e-05
1.3818813e-05
1.3809665e-05
1.3800524e-05
1.3791388e-05
1.3782256e-05
1.3773132e-05
1.3764013e-05
1.3754901e-05
1.3745796e-05
1.3736696e-05
1.3727601e-05
1.3718512e-05
1.3709431e-05
1.3700354e-05
1.3691284e-05
1.3682222e-05
1.3673161e-05
1.3664111e-05
1.3655063e-05
1.3646024e-05
1.3636991e-05
1.3627963e-05
1.3618939e-05
1.3609925e-05
1.3600915e-05
1.3591909e-05
1.3582912e-05
1.3573919e-05
1.3564932e-05
1.355595e-05
1.3546978e-05
1.3538009e-05
1.3529047e-05
1.352009e-05
1.3511139e-05
1.3502194e-05
1.3493257e-05
1.3484322e-05
1.3475396e-05
1.3466475e-05
1.3457558e-05
1.3448651e-05
1.3439746e-05
1.3430848e-05
1.3421957e-05
1.3413071e-05
1.3404193e-05
1.3395316e-05
1.3386449e-05
1.3377587e-05
1.3368731e-05
1.3359881e-05
1.3351036e-05
1.3342198e-05
1.3333363e-05
1.3324538e-05
1.3315716e-05
1.3306901e-05
1.329809e-05
1.3289287e-05
1.3280488e-05
1.3271696e-05
1.326291e-05
1.3254129e-05
1.3245355e-05
1.3236586e-05
1.3227823e-05
1.3219066e-05
1.3210314e-05
1.320157e-05
1.3192829e-05
1.3184096e-05
1.3175368e-05
1.3166644e-05
1.3157927e-05
1.3149216e-05
1.3140511e-05
1.313181e-05
1.3123119e-05
1.311443e-05
1.3105748e-05
1.3097071e-05
1.3088401e-05
1.3079736e-05
1.3071077e-05
1.3062424e-05
1.3053775e-05
1.3045134e-05
1.3036497e-05
1.3027866e-05
1.3019241e-05
1.3010622e-05
1.300201e-05
1.2993401e-05
1.2984799e-05
1.2976201e-05
1.2967612e-05
1.2959027e-05
1.2950447e-05
1.2941874e-05
1.2933306e-05
1.2924745e-05
1.2916187e-05
1.2907637e-05
1.2899091e-05
1.2890552e-05
1.2882018e-05
1.287349e-05
1.2864965e-05
1.2856449e-05
1.2847939e-05
1.2839433e-05
1.2830931e-05
1.2822437e-05
1.281395e-05
1.2805464e-05
1.2796988e-05
1.2788516e-05
1.2780049e-05
1.2771588e-05
1.2763133e-05
1.2754685e-05
1.2746241e-05
1.2737802e-05
1.2729369e-05
1.272094e-05
1.2712521e-05
1.2704105e-05
1.2695694e-05
1.2687288e-05
1.2678889e-05
1.2670494e-05
1.2662107e-05
1.2653724e-05
1.2645346e-05
1.2636974e-05
1.2628609e-05
1.2620249e-05
1.2611893e-05
1.2603545e-05
1.25952e-05
1.258686e-05
1.2578528e-05
1.2570202e-05
1.256188e-05
1.2553563e-05
1.2545253e-05
1.2536946e-05
1.2528646e-05
1.2520353e-05
1.2512064e-05
1.2503781e-05
1.2495502e-05
1.2487231e-05
1.2478963e-05
1.2470701e-05
1.2462446e-05
1.2454195e-05
1.2445951e-05
1.243771e-05
1.2429477e-05
1.2421247e-05
1.2413024e-05
1.2404807e-05
1.2396595e-05
1.2388386e-05
1.2380185e-05
1.2371989e-05
1.2363797e-05
1.2355613e-05
1.2347434e-05
1.233926e-05
1.233109e-05
1.2322927e-05
1.2314769e-05
1.2306617e-05
1.2298468e-05
1.2290328e-05
1.2282189e-05
1.2274058e-05
1.2265933e-05
1.2257811e-05
1.2249697e-05
1.2241587e-05
1.2233483e-05
1.2225385e-05
1.2217291e-05
1.2209202e-05
1.220112e-05
1.2193042e-05
1.218497e-05
1.2176904e-05
1.216884e-05
1.2160786e-05
1.2152736e-05
1.214469e-05
1.2136649e-05
1.2128614e-05
1.2120583e-05
1.2112559e-05
1.210454e-05
1.2096528e-05
1.208852e-05
1.2080516e-05
1.2072519e-05
1.2064526e-05
1.2056539e-05
1.2048557e-05
1.204058e-05
1.2032609e-05
1.2024643e-05
1.2016682e-05
1.2008727e-05
1.2000777e-05
1.1992834e-05
1.1984892e-05
1.1976957e-05
1.1969028e-05
1.1961105e-05
1.1953186e-05
1.1945273e-05
1.1937365e-05
1.1929461e-05
1.1921566e-05
1.1913673e-05
1.1905784e-05
1.1897903e-05
1.1890024e-05
1.1882154e-05
1.1874287e-05
1.1866427e-05
1.1858571e-05
1.185072e-05
1.1842874e-05
1.1835034e-05
1.1827199e-05
1.181937e-05
1.1811544e-05
1.1803725e-05
1.1795909e-05
1.1788101e-05
1.1780298e-05
1.1772498e-05
1.1764703e-05
1.1756916e-05
1.1749132e-05
1.1741352e-05
1.173358e-05
1.1725812e-05
1.1718049e-05
1.1710292e-05
1.1702539e-05
1.1694792e-05
1.1687049e-05
1.1679313e-05
1.1671581e-05
1.1663854e-05
1.1656132e-05
1.1648416e-05
1.1640704e-05
1.1632996e-05
1.1625295e-05
1.1617598e-05
1.1609908e-05
1.1602222e-05
1.159454e-05
1.1586863e-05
1.1579195e-05
1.1571528e-05
1.1563868e-05
1.1556212e-05
1.1548561e-05
1.1540918e-05
1.1533274e-05
1.152564e-05
1.151801e-05
1.1510383e-05
1.1502763e-05
1.1495148e-05
1.1487538e-05
1.1479933e-05
1.1472333e-05
1.1464738e-05
1.1457148e-05
1.1449562e-05
1.1441983e-05
1.1434408e-05
1.1426838e-05
1.1419275e-05
1.1411713e-05
1.1404158e-05
1.1396609e-05
1.1389065e-05
1.1381523e-05
1.1373988e-05
1.1366458e-05
1.1358934e-05
1.1351413e-05
1.1343898e-05
1.1336389e-05
1.1328884e-05
1.1321384e-05
1.1313889e-05
1.1306398e-05
1.1298913e-05
1.1291433e-05
1.1283956e-05
1.1276487e-05
1.1269021e-05
1.1261561e-05
1.1254107e-05
1.1246655e-05
1.1239209e-05
1.1231769e-05
1.1224332e-05
1.1216901e-05
1.1209477e-05
1.1202056e-05
1.1194637e-05
1.1187228e-05
1.1179821e-05
1.117242e-05
1.1165024e-05
1.1157632e-05
1.1150245e-05
1.1142864e-05
1.1135486e-05
1.1128113e-05
1.1120747e-05
1.1113385e-05
1.1106027e-05
1.1098674e-05
1.1091329e-05
1.1083984e-05
1.1076648e-05
1.1069313e-05
1.1061985e-05
1.1054663e-05
1.1047344e-05
1.1040029e-05
1.1032721e-05
1.1025417e-05
1.1018118e-05
1.1010823e-05
1.1003533e-05
1.0996248e-05
1.098897e-05
1.0981694e-05
1.0974423e-05
1.0967157e-05
1.0959898e-05
1.0952642e-05
1.0945392e-05
1.0938145e-05
1.0930904e-05
1.0923666e-05
1.0916434e-05
1.0909208e-05
1.0901985e-05
1.0894768e-05
1.0887556e-05
1.0880347e-05
1.0873145e-05
1.0865946e-05
1.0858752e-05
1.0851562e-05
1.0844379e-05
1.0837201e-05
1.0830026e-05
1.0822855e-05
1.081569e-05
1.0808531e-05
1.0801375e-05
1.0794224e-05
1.0787076e-05
1.0779935e-05
1.07728e-05
1.0765666e-05
1.0758541e-05
1.0751417e-05
1.0744301e-05
1.0737186e-05
1.0730078e-05
1.0722976e-05
1.0715876e-05
1.0708783e-05
1.0701691e-05
1.0694608e-05
1.0687527e-05
1.0680451e-05
1.0673381e-05
1.0666315e-05
1.0659253e-05
1.0652196e-05
1.0645143e-05
1.0638098e-05
1.0631055e-05
1.0624016e-05
1.0616981e-05
1.0609954e-05
1.0602929e-05
1.0595911e-05
1.0588896e-05
1.0581885e-05
1.057488e-05
1.0567878e-05
1.0560883e-05
1.055389e-05
1.0546903e-05
1.0539922e-05
1.0532945e-05
1.052597e-05
1.0519001e-05
1.0512037e-05
1.0505079e-05
1.0498125e-05
1.0491174e-05
1.0484228e-05
1.0477288e-05
1.0470351e-05
1.0463419e-05
1.0456492e-05
1.044957e-05
1.0442653e-05
1.0435739e-05
1.0428829e-05
1.0421926e-05
1.0415026e-05
1.0408132e-05
1.040124e-05
1.0394355e-05
1.0387474e-05
1.0380596e-05
1.0373723e-05
1.0366855e-05
1.0359993e-05
1.0353136e-05
1.0346281e-05
1.033943e-05
1.0332586e-05
1.0325745e-05
1.031891e-05
1.0312077e-05
1.030525e-05
1.0298428e-05
1.0291611e-05
1.0284797e-05
1.0277988e-05
1.0271185e-05
1.0264383e-05
1.0257589e-05
1.0250799e-05
1.0244013e-05
1.0237229e-05
1.0230451e-05
1.0223678e-05
1.0216911e-05
1.0210148e-05
1.0203387e-05
1.0196633e-05
1.0189882e-05
1.0183136e-05
1.0176394e-05
1.0169658e-05
1.0162925e-05
1.0156195e-05
1.0149473e-05
1.0142753e-05
1.0136038e-05
1.0129328e-05
1.0122622e-05
1.0115921e-05
1.0109224e-05
1.0102531e-05
1.0095842e-05
1.0089158e-05
1.008248e-05
1.0075805e-05
1.0069135e-05
1.0062469e-05
1.0055806e-05
1.0049148e-05
1.0042496e-05
1.0035849e-05
1.0029204e-05
1.0022563e-05
1.0015929e-05
1.0009298e-05
1.0002672e-05
9.9960498e-06
9.9894332e-06
9.9828194e-06
9.9762092e-06
9.9696044e-06
9.9630061e-06
9.9564104e-06
9.9498175e-06
9.9432309e-06
9.9366489e-06
9.9300687e-06
9.9234958e-06
9.9169247e-06
9.910359e-06
9.9037989e-06
9.8972432e-06
9.8906903e-06
9.8841429e-06
9.8775981e-06
9.8710589e-06
9.8645251e-06
9.8579931e-06
9.8514674e-06
9.8449464e-06
9.838428e-06
9.8319142e-06
9.825405e-06
9.8189003e-06
9.8124001e-06
9.8059036e-06
9.7994125e-06
9.7929251e-06
9.7864413e-06
9.7799621e-06
9.7734874e-06
9.7670172e-06
9.7605507e-06
9.7540897e-06
9.7476332e-06
9.7411794e-06
9.7347292e-06
9.7282864e-06
9.7218435e-06
9.7154089e-06
9.708976e-06
9.7025495e-06
9.6961257e-06
9.6897056e-06
9.6832919e-06
9.6768808e-06
9.6704753e-06
9.6640733e-06
9.6576741e-06
9.6512813e-06
9.6448912e-06
9.6385056e-06
9.6321246e-06
9.6257481e-06
9.6193753e-06
9.6130088e-06
9.6066451e-06
9.6002823e-06
9.5939267e-06
9.5875766e-06
9.5812284e-06
9.5748856e-06
9.5685473e-06
9.5622127e-06
9.5558817e-06
9.5495552e-06
9.5432333e-06
9.5369169e-06
9.5306032e-06
9.5242922e-06
9.5179867e-06
9.5116857e-06
9.5053883e-06
9.4990955e-06
9.4928064e-06
9.4865218e-06
9.4802408e-06
9.4739671e-06
9.4676943e-06
9.4614243e-06
9.4551633e-06
9.4489033e-06
9.4426478e-06
9.4363941e-06
9.4301477e-06
9.4239049e-06
9.4176648e-06
9.4114312e-06
9.4052011e-06
9.3989747e-06
9.392752e-06
9.3865319e-06
9.3803192e-06
9.37411e-06
9.3679037e-06
9.3617018e-06
9.3555036e-06
9.3493109e-06
9.3431208e-06
9.3369354e-06
9.3307535e-06
9.3245771e-06
9.3184035e-06
9.3122344e-06
9.3060698e-06
9.2999071e-06
9.2937516e-06
9.287598e-06
9.2814498e-06
9.2753062e-06
9.2691635e-06
9.2630271e-06
9.2568962e-06
9.250768e-06
9.2446435e-06
9.2385226e-06
9.2324053e-06
9.2262944e-06
9.2201853e-06
9.2140826e-06
9.2079836e-06
9.2018854e-06
9.1957945e-06
9.1897055e-06
9.1836218e-06
9.1775428e-06
9.1714674e-06
9.1653965e-06
9.1593274e-06
9.1532629e-06
9.147202e-06
9.1411484e-06
9.1350976e-06
9.1290485e-06
9.1230049e-06
9.116965e-06
9.1109305e-06
9.1048987e-06
9.0988715e-06
9.0928452e-06
9.086828e-06
9.0808107e-06
9.074799e-06
9.06879e-06
9.0627873e-06
9.0567892e-06
9.0507901e-06
9.0448002e-06
9.0388121e-06
9.0328276e-06
9.0268477e-06
9.0208705e-06
9.0148997e-06
9.0089316e-06
9.0029662e-06
8.9970081e-06
8.9910509e-06
8.9850982e-06
8.9791502e-06
8.9732039e-06
8.9672649e-06
8.9613295e-06
8.9553951e-06
8.9494679e-06
8.9435416e-06
8.9376208e-06
8.9317027e-06
8.9257901e-06
8.919882e-06
8.9139767e-06
8.9080759e-06
8.9021778e-06
8.8962843e-06
8.8903944e-06
8.884509e-06
8.8786273e-06
8.8727493e-06
8.8668758e-06
8.861005e-06
8.8551378e-06
8.849277e-06
8.8434181e-06
8.8375627e-06
8.831712e-06
8.8258657e-06
8.8200222e-06
8.8141833e-06
8.808348e-06
8.8025172e-06
8.7966891e-06
8.7908656e-06
8.7850449e-06
8.7792296e-06
8.7734179e-06
8.7676081e-06
8.7618046e-06
8.7560038e-06
8.7502058e-06
8.7444141e-06
8.7386252e-06
8.7328408e-06
8.7270582e-06
8.7212811e-06
8.7155067e-06
8.7097369e-06
8.7039716e-06
8.6982091e-06
8.6924501e-06
8.6866958e-06
8.6809441e-06
8.6751979e-06
8.6694545e-06
8.6637156e-06
8.6579794e-06
8.6522477e-06
8.6465197e-06
8.6407954e-06
8.6350747e-06
8.6293585e-06
8.6236441e-06
8.6179361e-06
8.6122318e-06
8.6065284e-06
8.6008304e-06
8.5951378e-06
8.5894471e-06
8.583761e-06
8.5780766e-06
8.5723996e-06
8.5667234e-06
8.5610527e-06
8.5553847e-06
8.5497213e-06
8.5440615e-06
8.5384045e-06
8.5327501e-06
8.5271022e-06
8.5214569e-06
8.5158154e-06
8.5101774e-06
8.5045431e-06
8.4989133e-06
8.4932872e-06
8.4876638e-06
8.4820449e-06
8.4764279e-06
8.4708181e-06
8.4652102e-06
8.4596059e-06
8.4540043e-06
8.4484082e-06
8.4428139e-06
8.4372268e-06
8.4316407e-06
8.4260582e-06
8.4204803e-06
8.4149042e-06
8.4093344e-06
8.4037674e-06
8.3982022e-06
8.3926434e-06
8.3870873e-06
8.3815348e-06
8.375986e-06
8.3704417e-06
8.3648993e-06
8.3593613e-06
8.353828e-06
8.3482973e-06
8.3427703e-06
8.3372461e-06
8.3317254e-06
8.3262103e-06
8.3206978e-06
8.3151899e-06
8.3096838e-06
8.3041841e-06
8.2986853e-06
8.293192e-06
8.2877023e-06
8.2822144e-06
8.2767319e-06
8.271254e-06
8.2657762e-06
8.2603037e-06
8.2548358e-06
8.2493716e-06
8.2439092e-06
8.2384531e-06
8.232998e-06
8.2275483e-06
8.2221013e-06
8.2166571e-06
8.2112183e-06
8.2057813e-06
8.2003489e-06
8.1949192e-06
8.1894941e-06
8.1840735e-06
8.1786538e-06
8.1732405e-06
8.1678299e-06
8.1624221e-06
8.1570179e-06
8.1516182e-06
8.1462213e-06
8.1408289e-06
8.1354383e-06
8.1300532e-06
8.1246708e-06
8.119292e-06
8.113916e-06
8.1085464e-06
8.1031767e-06
8.0978125e-06
8.092451e-06
8.0870941e-06
8.081739e-06
8.0763893e-06
8.0710433e-06
8.0656991e-06
8.0603595e-06
8.0550235e-06
8.0496902e-06
8.0443624e-06
8.0390364e-06
8.033714e-06
8.0283953e-06
8.0230802e-06
8.0177688e-06
8.012461e-06
8.007155e-06
8.0018553e-06
7.9965575e-06
7.9912634e-06
7.9859747e-06
7.9806869e-06
7.9754027e-06
7.9701231e-06
7.9648453e-06
7.9595738e-06
7.9543033e-06
7.9490374e-06
7.943775e-06
7.9385172e-06
7.9332613e-06
7.928008e-06
7.9227611e-06
7.9175161e-06
7.9122728e-06
7.9070351e-06
7.9018009e-06
7.8965695e-06
7.8913408e-06
7.8861176e-06
7.8808944e-06
7.8756793e-06
7.8704652e-06
7.8652547e-06
7.8600478e-06
7.8548446e-06
7.8496441e-06
7.8444464e-06
7.8392532e-06
7.8340645e-06
7.8288776e-06
7.8236944e-06
7.818514e-06
7.813338e-06
7.8081657e-06
7.8029962e-06
7.7978311e-06
7.7926688e-06
7.7875102e-06
7.7823543e-06
7.777202e-06
7.7720515e-06
7.7669083e-06
7.761766e-06
7.7566265e-06
7.7514924e-06
7.7463601e-06
7.7412315e-06
7.7361065e-06
7.7309851e-06
7.7258683e-06
7.7207524e-06
7.715641e-06
7.7105333e-06
7.7054274e-06
7.7003269e-06
7.6952301e-06
7.6901351e-06
7.6850438e-06
7.679957e-06
7.6748711e-06
7.6697916e-06
7.6647129e-06
7.6596398e-06
7.6545675e-06
7.6494998e-06
7.6444367e-06
7.6393744e-06
7.6343176e-06
7.6292627e-06
7.6242113e-06
7.619165e-06
7.6141209e-06
7.6090805e-06
7.6040437e-06
7.5990074e-06
7.593977e-06
7.5889516e-06
7.5839253e-06
7.5789053e-06
7.5738881e-06
7.5688745e-06
7.5638623e-06
7.5588546e-06
7.5538519e-06
7.5488497e-06
7.5438525e-06
7.5388584e-06
7.5338676e-06
7.5288808e-06
7.5238963e-06
7.5189137e-06
7.5139365e-06
7.5089624e-06
7.5039925e-06
7.4990221e-06
7.4940581e-06
7.4890977e-06
7.4841391e-06
7.4791842e-06
7.4742334e-06
7.4692848e-06
7.4643413e-06
7.4593977e-06
7.4544591e-06
7.4495242e-06
7.4445929e-06
7.4396635e-06
7.4347395e-06
7.4298159e-06
7.4248974e-06
7.4199834e-06
7.4150703e-06
7.4101608e-06
7.4052546e-06
7.4003528e-06
7.3954548e-06
7.390558e-06
7.385665e-06
7.380776e-06
7.3758897e-06
7.3710057e-06
7.3661272e-06
7.3612496e-06
7.356377e-06
7.3515057e-06
7.3466381e-06
7.341775e-06
7.3369156e-06
7.332058e-06
7.327204e-06
7.3223532e-06
7.3175056e-06
7.3126607e-06
7.3078186e-06
7.3029814e-06
7.2981466e-06
7.2933144e-06
7.2884882e-06
7.2836624e-06
7.2788398e-06
7.2740208e-06
7.2692051e-06
7.2643929e-06
7.259584e-06
7.2547759e-06
7.2499743e-06
7.2451739e-06
7.2403791e-06
7.2355847e-06
7.2307948e-06
7.2260082e-06
7.2212233e-06
7.2164439e-06
7.211665e-06
7.206891e-06
7.2021212e-06
7.1973523e-06
7.192587e-06
7.1878253e-06
7.1830659e-06
7.1783111e-06
7.173559e-06
7.1688096e-06
7.1640638e-06
7.1593208e-06
7.1545815e-06
7.1498439e-06
7.1451113e-06
7.1403801e-06
7.1356535e-06
7.1309291e-06
7.1262098e-06
7.1214904e-06
7.1167779e-06
7.1120658e-06
7.1073569e-06
7.102652e-06
7.0979495e-06
7.0932488e-06
7.0885544e-06
7.083861e-06
7.0791707e-06
7.074485e-06
7.0698015e-06
7.0651204e-06
7.0604428e-06
7.0557694e-06
7.0510978e-06
7.0464293e-06
7.041765e-06
7.0371034e-06
7.0324445e-06
7.0277888e-06
7.0231363e-06
7.018486e-06
7.0138408e-06
7.0091969e-06
7.0045567e-06
6.9999187e-06
6.9952853e-06
6.9906541e-06
6.9860266e-06
6.9814014e-06
6.976778e-06
6.97216e-06
6.9675434e-06
6.9629318e-06
6.958322e-06
6.953715e-06
6.9491107e-06
6.9445109e-06
6.9399139e-06
6.9353196e-06
6.9307271e-06
6.9261396e-06
6.9215544e-06
6.916971e-06
6.9123917e-06
6.9078155e-06
6.903243e-06
6.8986728e-06
6.8941063e-06
6.8895415e-06
6.8849813e-06
6.880422e-06
6.8758673e-06
6.8713139e-06
6.866765e-06
6.8622198e-06
6.8576769e-06
6.8531372e-06
6.8486006e-06
6.8440659e-06
6.8395348e-06
6.8350078e-06
6.8304821e-06
6.8259601e-06
6.8214408e-06
6.8169252e-06
6.8124114e-06
6.8079016e-06
6.8033942e-06
6.7988908e-06
6.7943888e-06
6.7898918e-06
6.7853971e-06
6.7809042e-06
6.7764158e-06
6.7719288e-06
6.7674459e-06
6.7629653e-06
6.7584879e-06
6.7540141e-06
6.7495421e-06
6.7450746e-06
6.7406081e-06
6.7361461e-06
6.7316864e-06
6.7272299e-06
6.7227761e-06
6.7183259e-06
6.7138776e-06
6.7094329e-06
6.7049905e-06
6.7005521e-06
6.696117e-06
6.6916828e-06
6.6872531e-06
6.6828266e-06
6.6784023e-06
6.6739799e-06
6.669562e-06
6.6651469e-06
6.6607345e-06
6.6563248e-06
6.6519174e-06
6.6475141e-06
6.6431135e-06
6.6387151e-06
6.63432e-06
6.6299281e-06
6.6255384e-06
6.6211528e-06
6.6167695e-06
6.6123885e-06
6.6080111e-06
6.6036364e-06
6.599264e-06
6.5948948e-06
6.5905292e-06
6.5861668e-06
6.5818062e-06
6.5774484e-06
6.5730942e-06
6.5687423e-06
6.5643935e-06
6.5600475e-06
6.5557051e-06
6.551365e-06
6.5470272e-06
6.5426939e-06
6.538362e-06
6.5340332e-06
6.5297072e-06
6.5253848e-06
6.5210652e-06
6.5167474e-06
6.5124332e-06
6.5081222e-06
6.503813e-06
6.4995074e-06
6.4952051e-06
6.4909041e-06
6.4866072e-06
6.482313e-06
6.4780215e-06
6.4737324e-06
6.4694473e-06
6.465164e-06
6.4608835e-06
6.4566061e-06
6.4523319e-06
6.4480605e-06
6.4437918e-06
6.4395249e-06
6.4352625e-06
6.431002e-06
6.4267447e-06
6.4224892e-06
6.4182382e-06
6.4139886e-06
6.4097426e-06
6.4054998e-06
6.4012588e-06
6.3970201e-06
6.392786e-06
6.3885532e-06
6.384324e-06
6.3800976e-06
6.3758735e-06
6.3716525e-06
6.3674343e-06
6.3632192e-06
6.3590069e-06
6.3547959e-06
6.350589e-06
6.3463845e-06
6.342183e-06
6.3379844e-06
6.3337884e-06
6.3295952e-06
6.3254056e-06
6.3212178e-06
6.3170323e-06
6.31285e-06
6.3086713e-06
6.304494e-06
6.3003208e-06
6.2961499e-06
6.2919812e-06
6.2878157e-06
6.283653e-06
6.2794943e-06
6.2753361e-06
6.271182e-06
6.2670301e-06
6.2628801e-06
6.2587346e-06
6.2545914e-06
6.2504505e-06
6.2463128e-06
6.2421773e-06
6.2380454e-06
6.233915e-06
6.2297881e-06
6.2256631e-06
6.2215422e-06
6.2174231e-06
6.2133067e-06
6.2091931e-06
6.2050826e-06
6.2009749e-06
6.1968703e-06
6.1927667e-06
6.1886667e-06
6.1845703e-06
6.1804762e-06
6.1763844e-06
6.1722949e-06
6.168209e-06
6.1641263e-06
6.1600449e-06
6.1559667e-06
6.1518913e-06
6.1478186e-06
6.1437481e-06
6.1396809e-06
6.1356159e-06
6.1315541e-06
6.1274955e-06
6.1234382e-06
6.1193841e-06
6.1153323e-06
6.1112842e-06
6.1072383e-06
6.1031956e-06
6.0991551e-06
6.0951174e-06
6.091082e-06
6.0870502e-06
6.0830198e-06
6.0789921e-06
6.0749676e-06
6.0709463e-06
6.0669267e-06
6.0629109e-06
6.0588959e-06
6.0548855e-06
6.0508769e-06
6.0468719e-06
6.0428679e-06
6.0388675e-06
6.0348698e-06
6.0308739e-06
6.0268812e-06
6.0228917e-06
6.0189045e-06
6.0149196e-06
6.0109378e-06
6.0069588e-06
6.0029806e-06
5.9990066e-06
5.9950353e-06
5.9910672e-06
5.9871008e-06
5.9831373e-06
5.9791751e-06
5.9752178e-06
5.9712611e-06
5.967308e-06
5.9633571e-06
5.9594099e-06
5.955465e-06
5.9515214e-06
5.947581e-06
5.9436438e-06
5.9397084e-06
5.9357776e-06
5.9318472e-06
5.9279205e-06
5.9239956e-06
5.9200738e-06
5.9161548e-06
5.9122381e-06
5.9083236e-06
5.9044119e-06
5.9005024e-06
5.896597e-06
5.892693e-06
5.8887922e-06
5.8848937e-06
5.8809978e-06
5.8771043e-06
5.873213e-06
5.8693249e-06
5.8654396e-06
5.8615569e-06
5.8576757e-06
5.853798e-06
5.8499222e-06
5.8460496e-06
5.8421792e-06
5.8383112e-06
5.8344463e-06
5.8305832e-06
5.8267233e-06
5.8228666e-06
5.8190112e-06
5.8151591e-06
5.8113092e-06
5.807462e-06
5.8036171e-06
5.7997745e-06
5.7959346e-06
5.7920988e-06
5.7882635e-06
5.7844313e-06
5.7806028e-06
5.7767752e-06
5.7729503e-06
5.7691286e-06
5.7653087e-06
5.761493e-06
5.7576785e-06
5.7538664e-06
5.7500574e-06
5.7462503e-06
5.7424463e-06
5.7386442e-06
5.7348448e-06
5.7310494e-06
5.7272546e-06
5.7234633e-06
5.7196744e-06
5.7158877e-06
5.7121033e-06
5.7083225e-06
5.7045427e-06
5.7007665e-06
5.6969925e-06
5.6932204e-06
5.6894514e-06
5.6856848e-06
5.6819204e-06
5.6781596e-06
5.6743993e-06
5.6706426e-06
5.6668891e-06
5.663137e-06
5.6593876e-06
5.655641e-06
5.6518979e-06
5.6481549e-06
5.644416e-06
5.6406798e-06
5.6369449e-06
5.6332128e-06
5.6294843e-06
5.6257568e-06
5.6220329e-06
5.6183108e-06
5.6145909e-06
5.6108738e-06
5.6071594e-06
5.6034473e-06
5.5997371e-06
5.5960309e-06
5.592326e-06
5.5886235e-06
5.5849232e-06
5.5812261e-06
5.5775313e-06
5.5738392e-06
5.5701489e-06
5.5664618e-06
5.5627761e-06
5.5590926e-06
5.5554124e-06
5.5517353e-06
5.5480591e-06
5.5443861e-06
5.5407158e-06
5.5370474e-06
5.5333826e-06
5.5297187e-06
5.526058e-06
5.5223995e-06
5.5187434e-06
5.5150899e-06
5.5114388e-06
5.5077903e-06
5.5041432e-06
5.5005007e-06
5.4968582e-06
5.4932184e-06
5.4895822e-06
5.4859483e-06
5.4823176e-06
5.4786869e-06
5.475059e-06
5.4714355e-06
5.467813e-06
5.4641928e-06
5.4605757e-06
5.4569605e-06
5.453348e-06
5.4497377e-06
5.4461298e-06
5.4425241e-06
5.4389207e-06
5.4353204e-06
5.4317211e-06
5.4281259e-06
5.424532e-06
5.4209409e-06
5.4173524e-06
5.4137658e-06
5.410182e-06
5.4066004e-06
5.4030202e-06
5.399444e-06
5.3958697e-06
5.3922968e-06
5.3887279e-06
5.3851595e-06
5.3815938e-06
5.3780309e-06
5.3744707e-06
5.3709127e-06
5.3673571e-06
5.3638041e-06
5.3602525e-06
5.3567037e-06
5.3531585e-06
5.3496137e-06
5.3460722e-06
5.3425324e-06
5.3389958e-06
5.3354611e-06
5.3319295e-06
5.3283998e-06
5.3248714e-06
5.3213462e-06
5.3178237e-06
5.3143026e-06
5.3107856e-06
5.3072681e-06
5.3037556e-06
5.3002445e-06
5.2967357e-06
5.2932282e-06
5.2897244e-06
5.2862229e-06
5.2827227e-06
5.2792261e-06
5.27573e-06
5.2722376e-06
5.2687474e-06
5.265259e-06
5.2617734e-06
5.25829e-06
5.2548094e-06
5.2513301e-06
5.2478536e-06
5.2443797e-06
5.2409077e-06
5.2374376e-06
5.2339701e-06
5.2305054e-06
5.2270416e-06
5.2235819e-06
5.220124e-06
5.2166679e-06
5.2132136e-06
5.2097625e-06
5.2063137e-06
5.2028668e-06
5.1994225e-06
5.1959805e-06
5.1925408e-06
5.1891025e-06
5.1856678e-06
5.182234e-06
5.1788033e-06
5.175375e-06
5.1719494e-06
5.1685247e-06
5.1651027e-06
5.161683e-06
5.158267e-06
5.1548518e-06
5.1514389e-06
5.1480288e-06
5.1446204e-06
5.1412144e-06
5.1378106e-06
5.1344091e-06
5.1310099e-06
5.1276133e-06
5.1242191e-06
5.1208258e-06
5.1174361e-06
5.1140482e-06
5.1106622e-06
5.1072793e-06
5.1038974e-06
5.1005186e-06
5.0971425e-06
5.0937679e-06
5.090395e-06
5.0870253e-06
5.0836575e-06
5.0802914e-06
5.076929e-06
5.0735675e-06
5.0702088e-06
5.0668518e-06
5.0634976e-06
5.0601457e-06
5.056796e-06
5.0534481e-06
5.0501021e-06
5.0467588e-06
5.0434182e-06
5.0400786e-06
5.0367421e-06
5.0334074e-06
5.030075e-06
5.0267454e-06
5.023418e-06
5.0200915e-06
5.0167691e-06
5.0134472e-06
5.010128e-06
5.0068115e-06
5.0034955e-06
5.000184e-06
4.9968739e-06
4.9935661e-06
4.9902596e-06
4.9869554e-06
4.9836544e-06
4.9803552e-06
4.9770583e-06
4.9737637e-06
4.9704699e-06
4.9671794e-06
4.9638911e-06
4.9606056e-06
4.9573209e-06
4.954039e-06
4.9507594e-06
4.9474816e-06
4.9442065e-06
4.9409332e-06
4.9376617e-06
4.9343926e-06
4.9311261e-06
4.9278619e-06
4.9245996e-06
4.921339e-06
4.9180812e-06
4.9148252e-06
4.9115711e-06
4.9083196e-06
4.9050709e-06
4.9018231e-06
4.898578e-06
4.8953348e-06
4.8920947e-06
4.8888551e-06
4.8856186e-06
4.882384e-06
4.8791521e-06
4.8759221e-06
4.8726938e-06
4.8694678e-06
4.8662441e-06
4.8630227e-06
4.8598026e-06
4.8565857e-06
4.8533702e-06
4.850157e-06
4.8469469e-06
4.8437373e-06
4.8405313e-06
4.8373258e-06
4.834124e-06
4.8309239e-06
4.8277248e-06
4.8245288e-06
4.8213351e-06
4.8181432e-06
4.8149532e-06
4.8117663e-06
4.8085808e-06
4.8053967e-06
4.8022157e-06
4.7990366e-06
4.7958588e-06
4.7926837e-06
4.789511e-06
4.7863405e-06
4.7831718e-06
4.7800054e-06
4.7768408e-06
4.7736785e-06
4.770518e-06
4.7673602e-06
4.7642038e-06
4.7610488e-06
4.7578978e-06
4.7547474e-06
4.7515996e-06
4.7484541e-06
4.7453109e-06
4.742169e-06
4.739029e-06
4.7358917e-06
4.7327567e-06
4.7296235e-06
4.7264916e-06
4.723363e-06
4.7202361e-06
4.7171111e-06
4.7139879e-06
4.7108679e-06
4.7077488e-06
4.7046324e-06
4.7015174e-06
4.6984051e-06
4.6952946e-06
4.6921859e-06
4.6890787e-06
4.6859759e-06
4.6828727e-06
4.6797727e-06
4.6766745e-06
4.6735786e-06
4.670484e-06
4.6673927e-06
4.6643022e-06
4.661214e-06
4.6581295e-06
4.6550444e-06
4.6519626e-06
4.6488835e-06
4.6458063e-06
4.6427299e-06
4.6396563e-06
4.6365849e-06
4.6335144e-06
4.6304476e-06
4.6273822e-06
4.624319e-06
4.6212576e-06
4.6181981e-06
4.6151404e-06
4.6120845e-06
4.6090317e-06
4.6059799e-06
4.6029313e-06
4.5998845e-06
4.5968377e-06
4.5937945e-06
4.5907541e-06
4.5877146e-06
4.5846773e-06
4.5816428e-06
4.5786092e-06
4.5755778e-06
4.5725487e-06
4.5695215e-06
4.566496e-06
4.5634729e-06
4.5604525e-06
4.5574334e-06
4.5544157e-06
4.5514012e-06
4.5483871e-06
4.5453762e-06
4.5423672e-06
4.5393599e-06
4.5363549e-06
4.5333518e-06
4.5303505e-06
4.5273505e-06
4.5243532e-06
4.5213583e-06
4.5183651e-06
4.5153738e-06
4.5123843e-06
4.5093966e-06
4.5064121e-06
4.5034285e-06
4.5004467e-06
4.4974672e-06
4.4944895e-06
4.4915146e-06
4.488541e-06
4.4855701e-06
4.4825997e-06
4.4796329e-06
4.4766666e-06
4.473703e-06
4.4707413e-06
4.4677818e-06
4.4648236e-06
4.4618682e-06
4.4589142e-06
4.4559615e-06
4.4530116e-06
4.4500639e-06
4.4471171e-06
4.444174e-06
4.4412313e-06
4.4382914e-06
4.4353528e-06
4.432417e-06
4.4294816e-06
4.4265503e-06
4.423619e-06
4.4206904e-06
4.4177641e-06
4.4148396e-06
4.4119161e-06
4.4089961e-06
4.4060766e-06
4.4031599e-06
4.4002445e-06
4.3973318e-06
4.394421e-06
4.391512e-06
4.3886043e-06
4.385698e-06
4.3827954e-06
4.3798941e-06
4.3769942e-06
4.374097e-06
4.3711998e-06
4.3683067e-06
4.3654145e-06
4.3625241e-06
4.359636e-06
4.3567511e-06
4.3538657e-06
4.3509835e-06
4.3481027e-06
4.3452237e-06
4.3423474e-06
4.339473e-06
4.336599e-06
4.3337295e-06
4.3308601e-06
4.3279933e-06
4.3251275e-06
4.3222635e-06
4.3194027e-06
4.3165433e-06
4.3136852e-06
4.3108289e-06
4.3079763e-06
4.3051241e-06
4.3022737e-06
4.2994252e-06
4.2965798e-06
4.2937345e-06
4.2908919e-06
4.2880506e-06
4.2852121e-06
4.2823754e-06
4.27954e-06
4.2767069e-06
4.2738761e-06
4.2710462e-06
4.2682186e-06
4.2653928e-06
4.2625688e-06
4.2597462e-06
4.2569277e-06
4.2541096e-06
4.2512929e-06
4.2484785e-06
4.2456654e-06
4.2428555e-06
4.2400457e-06
4.237239e-06
4.2344336e-06
4.2316301e-06
4.2288289e-06
4.226029e-06
4.2232314e-06
4.2204347e-06
4.2176412e-06
4.2148495e-06
4.2120587e-06
4.2092706e-06
4.2064835e-06
4.2036995e-06
4.200916e-06
4.1981352e-06
4.1953549e-06
4.1925773e-06
4.189802e-06
4.1870289e-06
4.1842563e-06
4.1814865e-06
4.178718e-06
4.1759522e-06
4.1731869e-06
4.1704243e-06
4.1676631e-06
4.1649037e-06
4.162147e-06
4.1593917e-06
4.1566386e-06
4.1538856e-06
4.1511362e-06
4.1483881e-06
4.145641e-06
4.1428971e-06
4.140154e-06
4.1374133e-06
4.1346734e-06
4.1319367e-06
4.129201e-06
4.1264675e-06
4.1237363e-06
4.121006e-06
4.118278e-06
4.1155508e-06
4.1128264e-06
4.1101034e-06
4.1073827e-06
4.1046633e-06
4.1019462e-06
4.0992309e-06
4.0965165e-06
4.0938048e-06
4.0910941e-06
4.088386e-06
4.0856794e-06
4.0829746e-06
4.0802715e-06
4.0775699e-06
4.0748705e-06
4.0721729e-06
4.0694763e-06
4.0667828e-06
4.0640898e-06
4.0613995e-06
4.0587111e-06
4.0560235e-06
4.0533391e-06
4.0506552e-06
4.047974e-06
4.0452942e-06
4.0426153e-06
4.0399395e-06
4.0372647e-06
4.0345922e-06
4.031921e-06
4.0292521e-06
4.0265841e-06
4.0239179e-06
4.0212549e-06
4.0185932e-06
4.0159321e-06
4.0132732e-06
4.010617e-06
4.0079608e-06
4.0053083e-06
4.0026571e-06
4.0000064e-06
3.9973584e-06
3.9947117e-06
3.9920665e-06
3.9894244e-06
3.9867837e-06
3.9841434e-06
3.9815059e-06
3.9788702e-06
3.9762358e-06
3.9736037e-06
3.9709726e-06
3.9683441e-06
3.9657175e-06
3.9630909e-06
3.9604679e-06
3.9578458e-06
3.955226e-06
3.9526076e-06
3.9499905e-06
3.9473753e-06
3.9447623e-06
3.9421511e-06
3.9395409e-06
3.9369329e-06
3.9343263e-06
3.931721e-06
3.9291185e-06
3.9265174e-06
3.923918e-06
3.9213201e-06
3.9187244e-06
3.9161305e-06
3.9135371e-06
3.9109473e-06
3.908357e-06
3.9057695e-06
3.9031843e-06
3.9005999e-06
3.8980179e-06
3.8954367e-06
3.8928579e-06
3.8902808e-06
3.8877051e-06
3.8851317e-06
3.8825592e-06
3.879989e-06
3.8774206e-06
3.8748531e-06
3.8722887e-06
3.8697249e-06
3.8671624e-06
3.8646026e-06
3.8620451e-06
3.8594876e-06
3.8569319e-06
3.854379e-06
3.8518274e-06
3.8492772e-06
3.8467292e-06
3.8441817e-06
3.8416379e-06
3.8390936e-06
3.8365524e-06
3.8340117e-06
3.8314738e-06
3.8289372e-06
3.8264025e-06
3.8238691e-06
3.8213379e-06
3.8188082e-06
3.8162807e-06
3.8137528e-06
3.8112287e-06
3.8087053e-06
3.8061833e-06
3.8036644e-06
3.8011456e-06
3.7986288e-06
3.7961149e-06
3.7936013e-06
3.79109e-06
3.78858e-06
3.7860723e-06
3.7835653e-06
3.7810603e-06
3.7785574e-06
3.7760553e-06
3.773556e-06
3.7710577e-06
3.7685613e-06
3.7660661e-06
3.763573e-06
3.7610816e-06
3.7585917e-06
3.7561031e-06
3.7536167e-06
3.7511315e-06
3.7486482e-06
3.7461662e-06
3.7436864e-06
3.7412076e-06
3.738731e-06
3.7362561e-06
3.7337825e-06
3.7313107e-06
3.7288401e-06
3.7263712e-06
3.7239047e-06
3.721439e-06
3.7189754e-06
3.7165134e-06
3.7140526e-06
3.7115938e-06
3.7091374e-06
3.7066814e-06
3.7042275e-06
3.7017749e-06
3.6993242e-06
3.6968756e-06
3.694428e-06
3.6919816e-06
3.6895381e-06
3.6870956e-06
3.6846545e-06
3.6822146e-06
3.6797771e-06
3.6773406e-06
3.6749068e-06
3.6724734e-06
3.6700426e-06
3.6676129e-06
3.6651841e-06
3.662758e-06
3.6603335e-06
3.6579104e-06
3.6554884e-06
3.6530682e-06
3.6506494e-06
3.6482327e-06
3.645818e-06
3.6434037e-06
3.6409924e-06
3.6385813e-06
3.6361728e-06
3.6337653e-06
3.6313602e-06
3.6289562e-06
3.6265528e-06
3.624152e-06
3.6217527e-06
3.6193558e-06
3.616959e-06
3.614565e-06
3.6121717e-06
3.6097806e-06
3.6073907e-06
3.6050023e-06
3.6026152e-06
3.6002309e-06
3.5978469e-06
3.5954652e-06
3.5930857e-06
3.5907065e-06
3.5883288e-06
3.5859537e-06
3.5835792e-06
3.5812068e-06
3.5788362e-06
3.5764674e-06
3.5740995e-06
3.571733e-06
3.5693683e-06
3.567005e-06
3.564644e-06
3.5622838e-06
3.5599255e-06
3.557569e-06
3.5552134e-06
3.5528603e-06
3.5505072e-06
3.5481573e-06
3.5458083e-06
3.5434607e-06
3.5411153e-06
3.5387704e-06
3.5364276e-06
3.5340868e-06
3.5317469e-06
3.5294092e-06
3.5270725e-06
3.5247374e-06
3.5224034e-06
3.5200719e-06
3.5177416e-06
3.5154126e-06
3.5130849e-06
3.5107596e-06
3.5084349e-06
3.5061123e-06
3.5037915e-06
3.5014718e-06
3.4991531e-06
3.4968377e-06
3.4945224e-06
3.4922089e-06
3.4898958e-06
3.4875861e-06
3.4852776e-06
3.4829695e-06
3.4806642e-06
3.4783598e-06
3.4760571e-06
3.4737557e-06
3.4714558e-06
3.4691575e-06
3.4668608e-06
3.4645659e-06
3.4622719e-06
3.4599798e-06
3.4576894e-06
3.4554005e-06
3.4531131e-06
3.4508262e-06
3.4485422e-06
3.4462589e-06
3.4439774e-06
3.4416976e-06
3.4394188e-06
3.4371419e-06
3.4348664e-06
3.4325924e-06
3.4303198e-06
3.428049e-06
3.4257796e-06
3.423512e-06
3.4212451e-06
3.41898e-06
3.4167165e-06
3.4144546e-06
3.4121942e-06
3.4099351e-06
3.4076775e-06
3.4054217e-06
3.4031673e-06
3.4009138e-06
3.3986623e-06
3.3964125e-06
3.3941642e-06
3.3919168e-06
3.3896715e-06
3.3874273e-06
3.385185e-06
3.3829435e-06
3.3807041e-06
3.3784663e-06
3.3762294e-06
3.3739941e-06
3.3717604e-06
3.3695285e-06
3.3672975e-06
3.3650683e-06
3.3628407e-06
3.3606138e-06
3.3583897e-06
3.356166e-06
3.3539441e-06
3.3517238e-06
3.3495046e-06
3.3472877e-06
3.3450713e-06
3.3428571e-06
3.3406436e-06
3.3384322e-06
3.3362219e-06
3.3340132e-06
3.3318061e-06
3.3296003e-06
3.3273957e-06
3.3251933e-06
3.3229917e-06
3.3207916e-06
3.3185936e-06
3.3163963e-06
3.3142003e-06
3.3120064e-06
3.3098136e-06
3.3076228e-06
3.3054332e-06
3.3032445e-06
3.3010579e-06
3.2988723e-06
3.2966884e-06
3.2945059e-06
3.2923249e-06
3.2901453e-06
3.2879668e-06
3.2857902e-06
3.2836147e-06
3.2814412e-06
3.2792689e-06
3.2770974e-06
3.2749281e-06
3.2727598e-06
3.2705932e-06
3.2684281e-06
3.2662645e-06
3.2641021e-06
3.2619409e-06
3.2597814e-06
3.2576238e-06
3.2554667e-06
3.2533114e-06
3.2511575e-06
3.2490052e-06
3.2468545e-06
3.2447047e-06
3.2425567e-06
3.2404098e-06
3.2382648e-06
3.2361211e-06
3.2339785e-06
3.2318371e-06
3.2296985e-06
3.2275598e-06
3.2254231e-06
3.2232876e-06
3.221154e-06
3.2190214e-06
3.2168903e-06
3.2147605e-06
3.2126325e-06
3.2105054e-06
3.2083801e-06
3.2062558e-06
3.2041332e-06
3.2020116e-06
3.1998923e-06
3.1977738e-06
3.1956567e-06
3.1935413e-06
3.1914267e-06
3.1893142e-06
3.1872025e-06
3.1850925e-06
3.1829838e-06
3.180877e-06
3.1787708e-06
3.176666e-06
3.1745637e-06
3.1724614e-06
3.1703617e-06
3.1682625e-06
3.1661652e-06
3.1640691e-06
3.1619741e-06
3.1598811e-06
3.1577886e-06
3.1556981e-06
3.153609e-06
3.1515215e-06
3.1494351e-06
3.1473501e-06
3.1452662e-06
3.1431839e-06
3.1411034e-06
3.1390239e-06
3.1369457e-06
3.1348686e-06
3.1327932e-06
3.1307195e-06
3.1286465e-06
3.1265754e-06
3.1245056e-06
3.1224367e-06
3.1203699e-06
3.118304e-06
3.1162394e-06
3.1141765e-06
3.1121149e-06
3.1100546e-06
3.1079956e-06
3.1059378e-06
3.1038819e-06
3.1018267e-06
3.0997735e-06
3.0977214e-06
3.0956705e-06
3.0936208e-06
3.0915733e-06
3.0895262e-06
3.0874808e-06
3.0854369e-06
3.0833939e-06
3.0813528e-06
3.079313e-06
3.077274e-06
3.0752371e-06
3.073201e-06
3.0711672e-06
3.0691333e-06
3.0671013e-06
3.065071e-06
3.063042e-06
3.061014e-06
3.0589874e-06
3.0569624e-06
3.0549388e-06
3.0529161e-06
3.0508952e-06
3.0488754e-06
3.046857e-06
3.0448398e-06
3.0428239e-06
3.0408094e-06
3.0387962e-06
3.0367844e-06
3.034774e-06
3.0327651e-06
3.0307569e-06
3.0287506e-06
3.0267454e-06
3.0247415e-06
3.0227391e-06
3.0207384e-06
3.0187382e-06
3.0167398e-06
3.0147423e-06
3.0127467e-06
3.0107522e-06
3.0087592e-06
3.0067674e-06
3.0047765e-06
3.0027875e-06
3.0007998e-06
2.9988128e-06
2.9968273e-06
2.994843e-06
2.9928606e-06
2.9908792e-06
2.9888993e-06
2.9869207e-06
2.9849432e-06
2.9829669e-06
2.9809919e-06
2.979019e-06
2.9770461e-06
2.9750756e-06
2.9731059e-06
2.9711373e-06
2.9691705e-06
2.9672049e-06
2.9652408e-06
2.9632777e-06
2.9613157e-06
2.959355e-06
2.957396e-06
2.9554383e-06
2.9534815e-06
2.9515261e-06
2.9495725e-06
2.9476194e-06
2.9456678e-06
2.9437181e-06
2.9417695e-06
2.9398213e-06
2.9378753e-06
2.9359303e-06
2.9339865e-06
2.9320445e-06
2.9301032e-06
2.9281634e-06
2.9262251e-06
2.9242876e-06
2.9223518e-06
2.920417e-06
2.9184837e-06
2.916551e-06
2.9146206e-06
2.9126909e-06
2.9107628e-06
2.9088355e-06
2.9069097e-06
2.9049856e-06
2.9030621e-06
2.9011401e-06
2.8992199e-06
2.8973e-06
2.8953821e-06
2.8934653e-06
2.8915497e-06
2.8896357e-06
2.8877225e-06
2.8858105e-06
2.8839002e-06
2.8819907e-06
2.880083e-06
2.8781765e-06
2.8762706e-06
2.8743666e-06
2.8724635e-06
2.8705622e-06
2.8686618e-06
2.8667625e-06
2.8648644e-06
2.8629679e-06
2.8610727e-06
2.859178e-06
2.8572854e-06
2.8553941e-06
2.8535032e-06
2.8516145e-06
2.849727e-06
2.8478401e-06
2.8459547e-06
2.8440707e-06
2.8421873e-06
2.8403058e-06
2.8384256e-06
2.8365462e-06
2.8346687e-06
2.8327918e-06
2.8309166e-06
2.8290426e-06
2.82717e-06
2.8252982e-06
2.8234278e-06
2.8215579e-06
2.8196903e-06
2.8178233e-06
2.8159579e-06
2.8140939e-06
2.8122304e-06
2.8103691e-06
2.8085085e-06
2.8066493e-06
2.8047912e-06
2.8029342e-06
2.8010786e-06
2.7992244e-06
2.7973713e-06
2.7955191e-06
2.7936683e-06
2.7918186e-06
2.7899705e-06
2.7881231e-06
2.7862777e-06
2.7844333e-06
2.7825895e-06
2.7807475e-06
2.7789067e-06
2.7770666e-06
2.7752278e-06
2.7733909e-06
2.771555e-06
2.7697201e-06
2.7678866e-06
2.7660542e-06
2.7642227e-06
2.7623928e-06
2.7605636e-06
2.7587359e-06
2.7569099e-06
2.755085e-06
2.7532608e-06
2.7514384e-06
2.7496169e-06
2.7477965e-06
2.7459771e-06
2.7441592e-06
2.7423425e-06
2.740527e-06
2.7387125e-06
2.7368999e-06
2.7350877e-06
2.7332769e-06
2.731467e-06
2.7296592e-06
2.727852e-06
2.7260462e-06
2.7242413e-06
2.7224376e-06
2.7206354e-06
2.7188344e-06
2.7170342e-06
2.7152357e-06
2.7134381e-06
2.7116412e-06
2.7098463e-06
2.7080521e-06
2.7062595e-06
2.7044678e-06
2.7026779e-06
2.7008882e-06
2.6990997e-06
2.6973134e-06
2.6955272e-06
2.6937432e-06
2.6919599e-06
2.6901773e-06
2.6883968e-06
2.6866169e-06
2.6848379e-06
2.6830608e-06
2.6812845e-06
2.6795087e-06
2.6777357e-06
2.6759624e-06
2.6741911e-06
2.6724208e-06
2.6706512e-06
2.6688831e-06
2.6671162e-06
2.6653511e-06
2.663586e-06
2.6618227e-06
2.6600605e-06
2.6582995e-06
2.6565392e-06
2.6547805e-06
2.6530238e-06
2.6512673e-06
2.649512e-06
2.6477576e-06
2.6460048e-06
2.6442528e-06
2.6425027e-06
2.6407533e-06
2.6390048e-06
2.6372577e-06
2.6355117e-06
2.6337671e-06
2.6320231e-06
2.6302807e-06
2.6285393e-06
2.6267994e-06
2.6250605e-06
2.6233224e-06
2.6215857e-06
2.6198502e-06
2.6181158e-06
2.6163825e-06
2.6146506e-06
2.6129189e-06
2.6111893e-06
2.6094608e-06
2.6077334e-06
2.6060068e-06
2.6042817e-06
2.6025571e-06
2.6008345e-06
2.5991128e-06
2.5973923e-06
2.5956722e-06
2.5939539e-06
2.5922366e-06
2.5905206e-06
2.5888055e-06
2.5870918e-06
2.585379e-06
2.5836673e-06
2.5819568e-06
2.5802474e-06
2.5785396e-06
2.576832e-06
2.5751262e-06
2.5734214e-06
2.5717179e-06
2.5700153e-06
2.5683137e-06
2.5666136e-06
2.5649142e-06
2.5632164e-06
2.5615193e-06
2.5598233e-06
2.5581287e-06
2.556435e-06
2.5547427e-06
2.5530512e-06
2.5513614e-06
2.5496724e-06
2.5479844e-06
2.5462973e-06
2.5446113e-06
2.5429269e-06
2.5412432e-06
2.5395614e-06
2.5378799e-06
2.5361996e-06
2.5345205e-06
2.5328429e-06
2.531166e-06
2.5294898e-06
2.5278159e-06
2.526142e-06
2.5244697e-06
2.522798e-06
2.521128e-06
2.5194595e-06
2.5177912e-06
2.5161246e-06
2.5144586e-06
2.512794e-06
2.5111306e-06
2.5094682e-06
2.5078068e-06
2.5061461e-06
2.5044872e-06
2.5028291e-06
2.501172e-06
2.4995163e-06
2.4978615e-06
2.496208e-06
2.4945557e-06
2.4929041e-06
2.4912536e-06
2.4896042e-06
2.487956e-06
2.4863089e-06
2.4846629e-06
2.4830179e-06
2.4813739e-06
2.4797309e-06
2.47809e-06
2.4764493e-06
2.4748097e-06
2.4731712e-06
2.4715337e-06
2.4698977e-06
2.4682627e-06
2.4666285e-06
2.4649955e-06
2.4633637e-06
2.4617329e-06
2.4601031e-06
2.4584742e-06
2.4568467e-06
2.4552198e-06
2.4535948e-06
2.4519704e-06
2.4503468e-06
2.4487251e-06
2.4471035e-06
2.4454839e-06
2.4438648e-06
2.4422468e-06
2.4406299e-06
2.4390147e-06
2.4373996e-06
2.435786e-06
2.4341732e-06
2.4325618e-06
2.4309511e-06
2.4293417e-06
2.4277335e-06
2.4261262e-06
2.4245203e-06
2.4229153e-06
2.4213114e-06
2.4197079e-06
2.4181063e-06
2.4165054e-06
2.4149058e-06
2.4133069e-06
2.4117089e-06
2.4101125e-06
2.4085168e-06
2.4069225e-06
2.405329e-06
2.4037367e-06
2.4021449e-06
2.4005549e-06
2.3989653e-06
2.397378e-06
2.3957905e-06
2.3942041e-06
2.3926189e-06
2.3910354e-06
2.3894518e-06
2.3878704e-06
2.3862892e-06
2.3847097e-06
2.383131e-06
2.3815535e-06
2.3799766e-06
2.3784007e-06
2.3768266e-06
2.375253e-06
2.3736802e-06
2.3721086e-06
2.3705384e-06
2.368969e-06
2.3674006e-06
2.3658336e-06
2.3642672e-06
2.3627019e-06
2.3611381e-06
2.3595746e-06
2.3580124e-06
2.3564517e-06
2.3548914e-06
2.3533323e-06
2.3517744e-06
2.3502173e-06
2.3486616e-06
2.3471068e-06
2.3455527e-06
2.344e-06
2.3424477e-06
2.3408975e-06
2.3393477e-06
2.3377991e-06
2.3362511e-06
2.3347043e-06
2.3331588e-06
2.331614e-06
2.3300709e-06
2.3285279e-06
2.3269863e-06
2.3254456e-06
2.3239063e-06
2.3223681e-06
2.3208302e-06
2.319294e-06
2.3177586e-06
2.316224e-06
2.3146906e-06
2.3131581e-06
2.3116268e-06
2.3100965e-06
2.3085672e-06
2.3070386e-06
2.3055115e-06
2.3039852e-06
2.3024597e-06
2.3009354e-06
2.2994125e-06
2.2978898e-06
2.2963684e-06
2.2948484e-06
2.2933291e-06
2.2918109e-06
2.2902937e-06
2.2887775e-06
2.2872623e-06
2.285748e-06
2.2842348e-06
2.2827226e-06
2.2812114e-06
2.2797005e-06
2.2781919e-06
2.2766835e-06
2.275176e-06
2.2736701e-06
2.2721649e-06
2.2706606e-06
2.2691572e-06
2.2676547e-06
2.2661538e-06
2.2646536e-06
2.2631543e-06
2.2616559e-06
2.2601585e-06
2.2586626e-06
2.2571674e-06
2.2556726e-06
2.2541792e-06
2.252687e-06
2.2511958e-06
2.2497049e-06
2.2482157e-06
2.2467275e-06
2.24524e-06
2.2437534e-06
2.2422685e-06
2.2407837e-06
2.2393003e-06
2.2378179e-06
2.2363365e-06
2.2348561e-06
2.2333766e-06
2.231898e-06
2.23042e-06
2.2289435e-06
2.227468e-06
2.2259935e-06
2.2245197e-06
2.2230472e-06
2.221575e-06
2.2201041e-06
2.2186346e-06
2.2171655e-06
2.2156978e-06
2.214231e-06
2.2127651e-06
2.2113004e-06
2.2098361e-06
2.2083732e-06
2.2069112e-06
2.2054501e-06
2.2039901e-06
2.202531e-06
2.2010729e-06
2.1996154e-06
2.1981598e-06
2.1967044e-06
2.1952501e-06
2.1937967e-06
2.1923443e-06
2.1908929e-06
2.1894423e-06
2.1879925e-06
2.1865442e-06
2.1850969e-06
2.1836502e-06
2.1822048e-06
2.1807596e-06
2.1793162e-06
2.1778735e-06
2.1764315e-06
2.1749909e-06
2.1735507e-06
2.1721121e-06
2.1706742e-06
2.169237e-06
2.1678006e-06
2.1663654e-06
2.1649314e-06
2.163498e-06
2.1620656e-06
2.1606347e-06
2.1592041e-06
2.1577748e-06
2.156346e-06
2.1549183e-06
2.1534918e-06
2.1520664e-06
2.1506412e-06
2.1492174e-06
2.1477945e-06
2.1463727e-06
2.1449516e-06
2.1435317e-06
2.1421129e-06
2.1406945e-06
2.1392775e-06
2.1378612e-06
2.1364458e-06
2.1350311e-06
2.133618e-06
2.1322053e-06
2.1307935e-06
2.1293831e-06
2.1279736e-06
2.1265644e-06
2.1251572e-06
2.1237504e-06
2.1223439e-06
2.1209389e-06
2.1195344e-06
2.1181315e-06
2.1167293e-06
2.115328e-06
2.1139274e-06
2.1125279e-06
2.1111291e-06
2.1097314e-06
2.1083354e-06
2.1069395e-06
2.1055446e-06
2.1041506e-06
2.1027574e-06
2.1013655e-06
2.0999742e-06
2.098584e-06
2.0971947e-06
2.0958059e-06
2.0944187e-06
2.0930322e-06
2.0916468e-06
2.0902619e-06
2.0888776e-06
2.087495e-06
2.086113e-06
2.0847322e-06
2.083352e-06
2.0819725e-06
2.0805944e-06
2.0792163e-06
2.0778402e-06
2.0764649e-06
2.0750899e-06
2.0737166e-06
2.0723432e-06
2.0709715e-06
2.0696004e-06
2.0682305e-06
2.0668613e-06
2.0654925e-06
2.0641251e-06
2.0627585e-06
2.0613932e-06
2.0600282e-06
2.0586649e-06
2.057302e-06
2.0559396e-06
2.0545785e-06
2.0532184e-06
2.0518589e-06
2.0505006e-06
2.0491432e-06
2.0477867e-06
2.0464308e-06
2.0450764e-06
2.0437224e-06
2.042369e-06
2.0410171e-06
2.0396656e-06
2.0383154e-06
2.036966e-06
2.0356176e-06
2.03427e-06
2.0329235e-06
2.031577e-06
2.0302323e-06
2.0288878e-06
2.0275452e-06
2.0262028e-06
2.0248613e-06
2.0235209e-06
2.0221812e-06
2.0208427e-06
2.0195046e-06
2.0181676e-06
2.0168313e-06
2.0154962e-06
2.014162e-06
2.0128284e-06
2.0114962e-06
2.0101645e-06
2.0088335e-06
2.0075038e-06
2.0061746e-06
2.0048462e-06
2.0035193e-06
2.0021928e-06
2.0008667e-06
1.9995427e-06
1.998219e-06
1.9968959e-06
1.9955739e-06
1.9942527e-06
1.9929325e-06
1.9916133e-06
1.9902945e-06
1.9889767e-06
1.9876602e-06
1.9863444e-06
1.9850295e-06
1.983715e-06
1.982402e-06
1.9810896e-06
1.9797781e-06
1.9784675e-06
1.9771576e-06
1.9758486e-06
1.9745405e-06
1.9732331e-06
1.9719271e-06
1.9706213e-06
1.9693168e-06
1.9680131e-06
1.9667102e-06
1.9654083e-06
1.964107e-06
1.9628067e-06
1.9615072e-06
1.9602089e-06
1.9589108e-06
1.9576139e-06
1.9563179e-06
1.9550225e-06
1.9537288e-06
1.9524352e-06
1.9511426e-06
1.9498507e-06
1.9485597e-06
1.9472698e-06
1.9459808e-06
1.944692e-06
1.9434051e-06
1.9421186e-06
1.9408328e-06
1.9395477e-06
1.9382635e-06
1.9369807e-06
1.9356983e-06
1.9344168e-06
1.9331362e-06
1.9318561e-06
1.9305774e-06
1.9292993e-06
1.9280217e-06
1.9267454e-06
1.9254696e-06
1.9241954e-06
1.9229217e-06
1.9216482e-06
1.9203765e-06
1.919105e-06
1.9178344e-06
1.9165648e-06
1.915296e-06
1.9140277e-06
1.9127608e-06
1.9114943e-06
1.9102285e-06
1.9089644e-06
1.9077004e-06
1.9064377e-06
1.9051751e-06
1.9039143e-06
1.9026537e-06
1.9013938e-06
1.9001351e-06
1.8988774e-06
1.8976205e-06
1.8963639e-06
1.8951084e-06
1.8938537e-06
1.8926e-06
1.891347e-06
1.8900949e-06
1.8888437e-06
1.8875932e-06
1.8863433e-06
1.8850947e-06
1.8838471e-06
1.8825993e-06
1.8813533e-06
1.8801077e-06
1.8788628e-06
1.8776192e-06
1.8763758e-06
1.8751339e-06
1.8738924e-06
1.8726519e-06
1.871412e-06
1.870173e-06
1.8689349e-06
1.867698e-06
1.8664614e-06
1.8652257e-06
1.8639909e-06
1.8627569e-06
1.8615234e-06
1.8602911e-06
1.8590597e-06
1.8578289e-06
1.8565989e-06
1.8553696e-06
1.8541416e-06
1.8529139e-06
1.8516872e-06
1.8504613e-06
1.8492364e-06
1.8480121e-06
1.8467886e-06
1.845566e-06
1.8443443e-06
1.8431233e-06
1.841903e-06
1.8406835e-06
1.839465e-06
1.838247e-06
1.8370299e-06
1.8358138e-06
1.8345986e-06
1.8333842e-06
1.8321705e-06
1.8309572e-06
1.8297452e-06
1.8285338e-06
1.8273232e-06
1.8261134e-06
1.8249046e-06
1.8236964e-06
1.8224891e-06
1.8212827e-06
1.820077e-06
1.8188716e-06
1.8176677e-06
1.8164643e-06
1.8152616e-06
1.8140599e-06
1.8128593e-06
1.8116589e-06
1.8104593e-06
1.8092614e-06
1.8080632e-06
1.8068662e-06
1.8056703e-06
1.8044747e-06
1.8032797e-06
1.8020863e-06
1.800893e-06
1.7997005e-06
1.7985094e-06
1.7973188e-06
1.7961289e-06
1.7949395e-06
1.7937515e-06
1.792564e-06
1.7913771e-06
1.7901913e-06
1.7890059e-06
1.7878218e-06
1.7866381e-06
1.7854553e-06
1.7842731e-06
1.783092e-06
1.7819115e-06
1.7807318e-06
1.779553e-06
1.7783747e-06
1.7771972e-06
1.776021e-06
1.7748449e-06
1.7736702e-06
1.7724959e-06
1.7713223e-06
1.7701497e-06
1.7689777e-06
1.767807e-06
1.7666365e-06
1.7654669e-06
1.764298e-06
1.7631301e-06
1.7619627e-06
1.7607962e-06
1.7596307e-06
1.7584654e-06
1.7573011e-06
1.7561379e-06
1.7549754e-06
1.7538136e-06
1.7526523e-06
1.7514924e-06
1.7503327e-06
1.7491739e-06
1.748016e-06
1.7468586e-06
1.7457019e-06
1.7445466e-06
1.7433915e-06
1.7422373e-06
1.7410839e-06
1.7399312e-06
1.7387794e-06
1.7376279e-06
1.7364778e-06
1.7353284e-06
1.7341795e-06
1.7330311e-06
1.731884e-06
1.7307372e-06
1.7295919e-06
1.7284465e-06
1.7273022e-06
1.726159e-06
1.725016e-06
1.723874e-06
1.7227328e-06
1.7215921e-06
1.7204524e-06
1.7193134e-06
1.718175e-06
1.7170379e-06
1.7159012e-06
1.7147649e-06
1.7136297e-06
1.7124953e-06
1.7113616e-06
1.7102288e-06
1.7090963e-06
1.7079649e-06
1.7068343e-06
1.7057041e-06
1.7045749e-06
1.7034465e-06
1.7023186e-06
1.7011919e-06
1.7000655e-06
1.6989401e-06
1.6978153e-06
1.6966911e-06
1.6955681e-06
1.6944452e-06
1.6933236e-06
1.6922027e-06
1.6910824e-06
1.689963e-06
1.688844e-06
1.6877258e-06
1.6866087e-06
1.685492e-06
1.6843763e-06
1.683261e-06
1.6821467e-06
1.6810329e-06
1.6799203e-06
1.6788082e-06
1.6776966e-06
1.676586e-06
1.6754756e-06
1.6743668e-06
1.6732582e-06
1.6721505e-06
1.6710434e-06
1.6699372e-06
1.6688318e-06
1.6677268e-06
1.6666228e-06
1.6655193e-06
1.6644167e-06
1.6633147e-06
1.6622137e-06
1.6611131e-06
1.6600134e-06
1.6589144e-06
1.6578164e-06
1.6567186e-06
1.655622e-06
1.6545259e-06
1.6534306e-06
1.6523359e-06
1.651242e-06
1.6501488e-06
1.6490565e-06
1.6479645e-06
1.6468737e-06
1.6457833e-06
1.6446938e-06
1.6436048e-06
1.6425167e-06
1.6414294e-06
1.6403427e-06
1.6392569e-06
1.6381714e-06
1.6370869e-06
1.6360029e-06
1.6349201e-06
1.6338379e-06
1.6327563e-06
1.6316752e-06
1.6305951e-06
1.6295153e-06
1.6284366e-06
1.6273584e-06
1.6262811e-06
1.6252045e-06
1.6241288e-06
1.6230534e-06
1.6219789e-06
1.620905e-06
1.6198319e-06
1.6187596e-06
1.617688e-06
1.6166169e-06
1.6155468e-06
1.6144772e-06
1.6134084e-06
1.6123402e-06
1.611273e-06
1.6102061e-06
1.60914e-06
1.6080747e-06
1.6070101e-06
1.6059461e-06
1.604883e-06
1.6038205e-06
1.6027589e-06
1.6016976e-06
1.6006373e-06
1.5995778e-06
1.5985188e-06
1.5974605e-06
1.596403e-06
1.595346e-06
1.5942898e-06
1.5932343e-06
1.5921795e-06
1.5911254e-06
1.5900722e-06
1.5890193e-06
1.5879674e-06
1.5869163e-06
1.5858654e-06
1.5848158e-06
1.5837667e-06
1.5827178e-06
1.5816702e-06
1.5806229e-06
1.5795765e-06
1.5785309e-06
1.5774857e-06
1.5764416e-06
1.575398e-06
1.5743549e-06
1.5733127e-06
1.5722709e-06
1.5712303e-06
1.57019e-06
1.5691504e-06
1.5681117e-06
1.5670734e-06
1.566036e-06
1.5649991e-06
1.5639631e-06
1.5629278e-06
1.5618932e-06
1.5608589e-06
1.5598259e-06
1.558793e-06
1.557761e-06
1.5567297e-06
1.5556992e-06
1.5546692e-06
1.5536401e-06
1.5526114e-06
1.5515834e-06
1.5505564e-06
1.5495298e-06
1.5485041e-06
1.5474789e-06
1.5464545e-06
1.5454305e-06
1.5444074e-06
1.5433849e-06
1.5423633e-06
1.5413422e-06
1.5403218e-06
1.5393019e-06
1.538283e-06
1.5372644e-06
1.5362468e-06
1.5352297e-06
1.5342134e-06
1.5331976e-06
1.5321824e-06
1.5311683e-06
1.5301546e-06
1.5291415e-06
1.5281292e-06
1.5271175e-06
1.5261065e-06
1.5250963e-06
1.5240864e-06
1.5230775e-06
1.5220693e-06
1.5210617e-06
1.5200546e-06
1.5190483e-06
1.5180427e-06
1.5170376e-06
1.5160332e-06
1.5150295e-06
1.5140265e-06
1.5130241e-06
1.5120227e-06
1.5110215e-06
1.5100213e-06
1.5090214e-06
1.5080226e-06
1.5070243e-06
1.5060265e-06
1.5050293e-06
1.504033e-06
1.5030374e-06
1.5020423e-06
1.5010481e-06
1.5000542e-06
1.4990611e-06
1.4980687e-06
1.4970769e-06
1.4960858e-06
1.4950953e-06
1.4941054e-06
1.4931163e-06
1.4921279e-06
1.4911401e-06
1.490153e-06
1.4891663e-06
1.4881805e-06
1.4871952e-06
1.4862106e-06
1.4852267e-06
1.4842435e-06
1.4832609e-06
1.4822788e-06
1.4812975e-06
1.4803168e-06
1.4793368e-06
1.4783575e-06
1.4773788e-06
1.4764006e-06
1.4754231e-06
1.4744464e-06
1.4734704e-06
1.4724949e-06
1.4715199e-06
1.4705458e-06
1.4695723e-06
1.4685995e-06
1.4676272e-06
1.4666556e-06
1.4656846e-06
1.4647144e-06
1.4637445e-06
1.4627755e-06
1.4618071e-06
1.4608394e-06
1.4598722e-06
1.4589058e-06
1.4579399e-06
1.4569748e-06
1.45601e-06
1.4550461e-06
1.4540828e-06
1.4531201e-06
1.4521581e-06
1.4511969e-06
1.4502361e-06
1.4492759e-06
1.4483165e-06
1.4473577e-06
1.4463996e-06
1.445442e-06
1.444485e-06
1.4435287e-06
1.442573e-06
1.4416181e-06
1.4406637e-06
1.4397098e-06
1.4387567e-06
1.4378043e-06
1.4368524e-06
1.435901e-06
1.4349506e-06
1.4340004e-06
1.4330511e-06
1.4321025e-06
1.4311545e-06
1.4302068e-06
1.4292601e-06
1.4283138e-06
1.4273683e-06
1.4264233e-06
1.4254789e-06
1.4245352e-06
1.4235922e-06
1.4226497e-06
1.4217079e-06
1.4207667e-06
1.4198259e-06
1.4188857e-06
1.4179466e-06
1.417008e-06
1.4160698e-06
1.4151324e-06
1.4141955e-06
1.4132593e-06
1.4123236e-06
1.4113886e-06
1.4104544e-06
1.4095203e-06
1.4085874e-06
1.4076548e-06
1.4067228e-06
1.4057915e-06
1.404861e-06
1.403931e-06
1.4030013e-06
1.4020727e-06
1.4011442e-06
1.4002167e-06
1.3992897e-06
1.3983635e-06
1.3974375e-06
1.3965125e-06
1.395588e-06
1.394664e-06
1.3937408e-06
1.3928179e-06
1.3918958e-06
1.3909744e-06
1.3900536e-06
1.3891336e-06
1.3882136e-06
1.3872946e-06
1.3863762e-06
1.3854584e-06
1.3845412e-06
1.3836244e-06
1.3827083e-06
1.3817931e-06
1.3808784e-06
1.3799639e-06
1.3790504e-06
1.3781374e-06
1.3772252e-06
1.3763134e-06
1.3754023e-06
1.3744918e-06
1.3735819e-06
1.3726726e-06
1.3717638e-06
1.3708554e-06
1.3699481e-06
1.369041e-06
1.3681347e-06
1.3672291e-06
1.3663237e-06
1.3654192e-06
1.3645151e-06
1.3636119e-06
1.3627092e-06
1.361807e-06
1.3609053e-06
1.3600045e-06
1.359104e-06
1.3582044e-06
1.3573051e-06
1.3564066e-06
1.3555085e-06
1.3546111e-06
1.3537143e-06
1.3528181e-06
1.3519225e-06
1.3510277e-06
1.3501333e-06
1.3492394e-06
1.3483461e-06
1.3474536e-06
1.3465614e-06
1.3456698e-06
1.3447791e-06
1.3438887e-06
1.3429991e-06
1.3421101e-06
1.3412215e-06
1.3403335e-06
1.3394462e-06
1.3385593e-06
1.3376733e-06
1.3367877e-06
1.3359027e-06
1.3350182e-06
1.3341344e-06
1.333251e-06
1.3323682e-06
1.3314864e-06
1.330605e-06
1.3297239e-06
1.3288437e-06
1.3279641e-06
1.3270846e-06
1.3262063e-06
1.3253283e-06
1.3244507e-06
1.323574e-06
1.3226977e-06
1.3218221e-06
1.3209469e-06
1.3200723e-06
1.3191986e-06
1.3183253e-06
1.3174524e-06
1.3165802e-06
1.3157086e-06
1.3148376e-06
1.3139671e-06
1.3130971e-06
1.3122278e-06
1.3113594e-06
1.3104911e-06
1.3096235e-06
1.3087562e-06
1.3078899e-06
1.307024e-06
1.3061588e-06
1.3052939e-06
1.3044299e-06
1.3035663e-06
1.3027034e-06
1.3018409e-06
1.300979e-06
1.3001178e-06
1.299257e-06
1.2983968e-06
1.2975372e-06
1.2966784e-06
1.29582e-06
1.2949622e-06
1.2941045e-06
1.293248e-06
1.2923917e-06
1.2915361e-06
1.2906811e-06
1.2898267e-06
1.2889728e-06
1.2881196e-06
1.2872667e-06
1.2864144e-06
1.2855629e-06
1.2847116e-06
1.2838611e-06
1.2830111e-06
1.2821619e-06
1.281313e-06
1.2804647e-06
1.2796168e-06
1.2787698e-06
1.2779235e-06
1.2770772e-06
1.2762318e-06
1.275387e-06
1.2745425e-06
1.2736988e-06
1.2728555e-06
1.272013e-06
1.2711708e-06
1.2703291e-06
1.2694882e-06
1.2686477e-06
1.2678078e-06
1.2669683e-06
1.2661296e-06
1.2652915e-06
1.2644537e-06
1.2636166e-06
1.2627802e-06
1.2619441e-06
1.2611088e-06
1.2602736e-06
1.2594396e-06
1.2586056e-06
1.2577724e-06
1.2569398e-06
1.2561077e-06
1.2552761e-06
1.254445e-06
1.2536146e-06
1.2527846e-06
1.2519553e-06
1.2511265e-06
1.2502981e-06
1.2494703e-06
1.2486432e-06
1.2478166e-06
1.2469905e-06
1.2461649e-06
1.2453399e-06
1.2445153e-06
1.2436917e-06
1.2428683e-06
1.2420453e-06
1.241223e-06
1.2404015e-06
1.2395802e-06
1.2387593e-06
1.2379393e-06
1.2371199e-06
1.2363009e-06
1.2354824e-06
1.2346645e-06
1.233847e-06
1.2330303e-06
1.2322139e-06
1.2313981e-06
1.2305829e-06
1.2297681e-06
1.2289541e-06
1.2281405e-06
1.2273274e-06
1.2265149e-06
1.2257028e-06
1.2248915e-06
1.2240805e-06
1.2232701e-06
1.2224602e-06
1.2216511e-06
1.2208423e-06
1.2200339e-06
1.2192263e-06
1.218419e-06
1.2176124e-06
1.2168065e-06
1.2160007e-06
1.2151958e-06
1.2143912e-06
1.2135873e-06
1.212784e-06
1.2119808e-06
1.2111785e-06
1.2103769e-06
1.2095754e-06
1.2087748e-06
1.2079744e-06
1.2071748e-06
1.2063755e-06
1.2055767e-06
1.2047788e-06
1.2039814e-06
1.2031841e-06
1.2023875e-06
1.2015915e-06
1.2007959e-06
1.2000011e-06
1.1992066e-06
1.1984125e-06
1.1976193e-06
1.1968265e-06
1.1960341e-06
1.1952422e-06
1.194451e-06
1.1936602e-06
1.1928699e-06
1.1920802e-06
1.1912911e-06
1.1905023e-06
1.1897141e-06
1.1889266e-06
1.1881395e-06
1.187353e-06
1.1865669e-06
1.1857813e-06
1.1849963e-06
1.1842118e-06
1.1834276e-06
1.1826443e-06
1.1818615e-06
1.181079e-06
1.180297e-06
1.1795156e-06
1.1787348e-06
1.1779545e-06
1.1771745e-06
1.1763951e-06
1.1756165e-06
1.1748381e-06
1.1740601e-06
1.1732831e-06
1.1725064e-06
1.17173e-06
1.1709543e-06
1.1701792e-06
1.1694044e-06
1.1686303e-06
1.1678566e-06
1.1670834e-06
1.1663109e-06
1.1655387e-06
1.1647669e-06
1.1639959e-06
1.1632253e-06
1.1624551e-06
1.1616856e-06
1.1609167e-06
1.1601478e-06
1.15938e-06
1.1586123e-06
1.1578454e-06
1.1570786e-06
1.1563127e-06
1.1555474e-06
1.1547824e-06
1.1540177e-06
1.1532538e-06
1.1524902e-06
1.1517274e-06
1.150965e-06
1.1502027e-06
1.1494413e-06
1.1486803e-06
1.1479198e-06
1.1471599e-06
1.1464006e-06
1.1456415e-06
1.1448831e-06
1.1441252e-06
1.1433676e-06
1.1426108e-06
1.1418545e-06
1.1410984e-06
1.140343e-06
1.1395878e-06
1.1388337e-06
1.1380796e-06
1.1373261e-06
1.1365732e-06
1.1358209e-06
1.1350689e-06
1.1343174e-06
1.1335666e-06
1.132816e-06
1.1320658e-06
1.1313165e-06
1.1305675e-06
1.1298189e-06
1.1290711e-06
1.1283238e-06
1.1275766e-06
1.1268303e-06
1.126084e-06
1.1253386e-06
1.1245935e-06
1.1238492e-06
1.123105e-06
1.1223615e-06
1.1216185e-06
1.1208759e-06
1.1201339e-06
1.1193924e-06
1.1186513e-06
1.1179108e-06
1.1171705e-06
1.1164311e-06
1.1156919e-06
1.1149533e-06
1.1142149e-06
1.1134774e-06
1.1127404e-06
1.1120037e-06
1.1112675e-06
1.1105319e-06
1.1097967e-06
1.1090617e-06
1.1083276e-06
1.1075939e-06
1.1068606e-06
1.1061278e-06
1.1053957e-06
1.1046637e-06
1.1039323e-06
1.1032015e-06
1.1024711e-06
1.1017413e-06
1.1010118e-06
1.100283e-06
1.0995545e-06
1.0988268e-06
1.0980992e-06
1.0973723e-06
1.0966456e-06
1.0959197e-06
1.0951941e-06
1.0944691e-06
1.0937446e-06
1.0930205e-06
1.0922967e-06
1.0915737e-06
1.090851e-06
1.0901289e-06
1.0894071e-06
1.0886861e-06
1.0879652e-06
1.0872449e-06
1.0865251e-06
1.0858059e-06
1.0850869e-06
1.0843685e-06
1.0836507e-06
1.0829333e-06
1.0822164e-06
1.0814999e-06
1.080784e-06
1.0800685e-06
1.0793533e-06
1.0786388e-06
1.0779247e-06
1.0772111e-06
1.0764981e-06
1.0757853e-06
1.0750731e-06
1.0743614e-06
1.0736501e-06
1.0729394e-06
1.0722289e-06
1.0715191e-06
1.0708097e-06
1.0701009e-06
1.0693924e-06
1.0686846e-06
1.067977e-06
1.06727e-06
1.0665634e-06
1.0658571e-06
1.0651514e-06
1.0644465e-06
1.0637418e-06
1.0630375e-06
1.0623336e-06
1.0616303e-06
1.0609276e-06
1.0602251e-06
1.0595236e-06
1.0588218e-06
1.0581209e-06
1.0574204e-06
1.0567203e-06
1.0560207e-06
1.0553216e-06
1.0546231e-06
1.0539248e-06
1.0532272e-06
1.0525298e-06
1.051833e-06
1.0511367e-06
1.0504408e-06
1.0497453e-06
1.0490502e-06
1.0483558e-06
1.0476617e-06
1.0469682e-06
1.0462752e-06
1.0455824e-06
1.0448903e-06
1.0441985e-06
1.0435073e-06
1.0428164e-06
1.042126e-06
1.0414361e-06
1.0407466e-06
1.0400576e-06
1.0393691e-06
1.0386808e-06
1.0379932e-06
1.0373061e-06
1.0366194e-06
1.0359331e-06
1.0352471e-06
1.0345619e-06
1.0338771e-06
1.0331925e-06
1.0325085e-06
1.0318249e-06
1.0311419e-06
1.0304591e-06
1.029777e-06
1.0290955e-06
1.028414e-06
1.0277331e-06
1.0270528e-06
1.0263726e-06
1.0256935e-06
1.0250144e-06
1.0243357e-06
1.0236574e-06
1.0229796e-06
1.0223025e-06
1.0216257e-06
1.0209494e-06
1.0202734e-06
1.0195981e-06
1.0189232e-06
1.0182486e-06
1.0175743e-06
1.0169008e-06
1.0162274e-06
1.0155546e-06
1.0148825e-06
1.0142105e-06
1.0135392e-06
1.0128682e-06
1.0121977e-06
1.0115275e-06
1.0108578e-06
1.0101886e-06
1.0095198e-06
1.0088514e-06
1.0081835e-06
1.0075161e-06
1.0068491e-06
1.0061825e-06
1.0055165e-06
1.0048508e-06
1.0041856e-06
1.0035209e-06
1.0028563e-06
1.0021923e-06
1.0015287e-06
1.0008658e-06
1.0002034e-06
9.9954104e-07
9.9887927e-07
9.9821807e-07
9.9755732e-07
9.9689669e-07
9.9623685e-07
9.9557712e-07
9.949182e-07
9.9425949e-07
9.9360125e-07
9.9294357e-07
9.92286e-07
9.9162924e-07
9.9097269e-07
9.9031649e-07
9.8966086e-07
9.890058e-07
9.8835108e-07
9.8769669e-07
9.8704288e-07
9.8638952e-07
9.8573628e-07
9.8508394e-07
9.8443161e-07
9.8377996e-07
9.8312842e-07
9.8247767e-07
9.8182738e-07
9.8117732e-07
9.8052783e-07
9.7987856e-07
9.7922987e-07
9.7858151e-07
9.7793372e-07
9.7728639e-07
9.766394e-07
9.7599275e-07
9.7534667e-07
9.7470104e-07
9.7405564e-07
9.7341069e-07
9.7276632e-07
9.7212239e-07
9.7147893e-07
9.7083569e-07
9.701929e-07
9.6955068e-07
9.6890869e-07
9.6826716e-07
9.6762608e-07
9.6698568e-07
9.6634551e-07
9.6570568e-07
9.6506642e-07
9.644275e-07
9.6378881e-07
9.6315091e-07
9.6251313e-07
9.6187603e-07
9.6123938e-07
9.6060285e-07
9.5996688e-07
9.5933149e-07
9.5869632e-07
9.5806161e-07
9.5742723e-07
9.5679354e-07
9.5616019e-07
9.5552707e-07
9.5489452e-07
9.5426242e-07
9.536306e-07
9.529993e-07
9.5236851e-07
9.5173777e-07
9.5110784e-07
9.5047807e-07
9.4984881e-07
9.4922012e-07
9.4859172e-07
9.4796366e-07
9.4733605e-07
9.4670889e-07
9.4608231e-07
9.4545567e-07
9.4482994e-07
9.4420432e-07
9.4357915e-07
9.4295456e-07
9.4233019e-07
9.4170645e-07
9.4108299e-07
9.4046015e-07
9.3983732e-07
9.3921528e-07
9.385933e-07
9.3797206e-07
9.3735088e-07
9.3673037e-07
9.3611044e-07
9.3549062e-07
9.3487137e-07
9.342524e-07
9.3363388e-07
9.3301588e-07
9.3239805e-07
9.3178073e-07
9.3116387e-07
9.305474e-07
9.2993139e-07
9.2931583e-07
9.2870056e-07
9.2808568e-07
9.2747138e-07
9.2685724e-07
9.2624362e-07
9.2563039e-07
9.2501779e-07
9.2440524e-07
9.2379321e-07
9.2318169e-07
9.2257062e-07
9.2195984e-07
9.2134934e-07
9.2073935e-07
9.2012976e-07
9.195208e-07
9.1891184e-07
9.183035e-07
9.1769556e-07
9.1708819e-07
9.1648099e-07
9.1587424e-07
9.1526783e-07
9.14662e-07
9.1405644e-07
9.1345117e-07
9.1284664e-07
9.1224223e-07
9.1163838e-07
9.1103482e-07
9.104316e-07
9.0982877e-07
9.0922651e-07
9.0862471e-07
9.0802303e-07
9.0742185e-07
9.0682119e-07
9.0622098e-07
9.0562082e-07
9.0502141e-07
9.0442217e-07
9.0382338e-07
9.0322504e-07
9.0262705e-07
9.0202951e-07
9.0143237e-07
9.0083546e-07
9.0023923e-07
8.9964306e-07
8.9904751e-07
8.9845241e-07
8.9785749e-07
8.9726325e-07
8.9666929e-07
8.9607545e-07
8.9548229e-07
8.9488947e-07
8.9429687e-07
8.9370508e-07
8.9311334e-07
8.9252211e-07
8.9193122e-07
8.9134068e-07
8.9075064e-07
8.9016095e-07
8.8957154e-07
8.8898258e-07
8.8839414e-07
8.8780604e-07
8.8721822e-07
8.8663086e-07
8.8604384e-07
8.8545727e-07
8.8487116e-07
8.8428521e-07
8.8369967e-07
8.8311475e-07
8.8253023e-07
8.8194577e-07
8.8136198e-07
8.8077866e-07
8.8019544e-07
8.7961268e-07
8.7903021e-07
8.7844836e-07
8.7786668e-07
8.7728574e-07
8.7670492e-07
8.7612443e-07
8.7554452e-07
8.7496477e-07
8.7438559e-07
8.738067e-07
8.7322809e-07
8.7265011e-07
8.7207229e-07
8.7149499e-07
8.7091809e-07
8.7034141e-07
8.697653e-07
8.6918948e-07
8.6861411e-07
8.6803902e-07
8.6746445e-07
8.6689005e-07
8.6631616e-07
8.6574272e-07
8.6516957e-07
8.6459676e-07
8.6402434e-07
8.6345221e-07
8.628806e-07
8.6230949e-07
8.617385e-07
8.6116808e-07
8.6059782e-07
8.6002814e-07
8.5945891e-07
8.5888985e-07
8.5832113e-07
8.5775298e-07
8.5718506e-07
8.5661759e-07
8.5605052e-07
8.5548379e-07
8.5491746e-07
8.5435147e-07
8.5378582e-07
8.5322051e-07
8.5265572e-07
8.520912e-07
8.5152715e-07
8.5096332e-07
8.504e-07
8.4983702e-07
8.4927439e-07
8.4871209e-07
8.4815025e-07
8.4758881e-07
8.4702754e-07
8.4646695e-07
8.4590658e-07
8.4534645e-07
8.4478688e-07
8.4422754e-07
8.4366872e-07
8.4311012e-07
8.4255191e-07
8.4199417e-07
8.4143664e-07
8.4087958e-07
8.4032291e-07
8.3976664e-07
8.3921077e-07
8.3865518e-07
8.3809988e-07
8.3754497e-07
8.3699064e-07
8.3643653e-07
8.358827e-07
8.3532922e-07
8.3477636e-07
8.3422361e-07
8.3367138e-07
8.3311932e-07
8.3256793e-07
8.3201678e-07
8.3146591e-07
8.3091544e-07
8.3036531e-07
8.2981563e-07
8.2926624e-07
8.2871725e-07
8.2816865e-07
8.2762028e-07
8.2707248e-07
8.2652491e-07
8.2597762e-07
8.254309e-07
8.2488441e-07
8.2433826e-07
8.2379262e-07
8.2324726e-07
8.2270208e-07
8.2215752e-07
8.2161318e-07
8.2106919e-07
8.2052566e-07
8.1998257e-07
8.1943955e-07
8.1889715e-07
8.1835498e-07
8.178132e-07
8.1727177e-07
8.1673079e-07
8.1619004e-07
8.1564968e-07
8.1510973e-07
8.1457011e-07
8.1403073e-07
8.1349191e-07
8.1295332e-07
8.1241512e-07
8.1187727e-07
8.1133976e-07
8.1080265e-07
8.1026587e-07
8.0972956e-07
8.0919347e-07
8.0865772e-07
8.0812231e-07
8.0758724e-07
8.0705269e-07
8.0651841e-07
8.0598443e-07
8.0545084e-07
8.0491748e-07
8.0438474e-07
8.0385223e-07
8.0332001e-07
8.0278829e-07
8.0225675e-07
8.0172566e-07
8.0119486e-07
8.0066451e-07
8.0013444e-07
7.9960461e-07
7.9907528e-07
7.985463e-07
7.980176e-07
7.9748941e-07
7.9696133e-07
7.9643377e-07
7.9590649e-07
7.9537955e-07
7.9485295e-07
7.9432681e-07
7.9380089e-07
7.9327532e-07
7.9275014e-07
7.9222542e-07
7.9170098e-07
7.9117672e-07
7.9065302e-07
7.9012955e-07
7.8960653e-07
7.8908374e-07
7.8856141e-07
7.880393e-07
7.8751748e-07
7.8699622e-07
7.8647508e-07
7.8595451e-07
7.8543417e-07
7.8491411e-07
7.843945e-07
7.8387529e-07
7.8335631e-07
7.8283762e-07
7.8231943e-07
7.8180148e-07
7.8128386e-07
7.807667e-07
7.8024976e-07
7.7973317e-07
7.7921703e-07
7.7870112e-07
7.7818561e-07
7.7767044e-07
7.7715555e-07
7.7664112e-07
7.7612702e-07
7.756131e-07
7.7509964e-07
7.7458645e-07
7.7407373e-07
7.7356123e-07
7.7304912e-07
7.7253725e-07
7.7202583e-07
7.7151475e-07
7.7100401e-07
7.7049361e-07
7.699835e-07
7.6947373e-07
7.689643e-07
7.6845527e-07
7.6794652e-07
7.6743811e-07
7.6693004e-07
7.6642237e-07
7.6591488e-07
7.6540789e-07
7.6490113e-07
7.6439466e-07
7.6388858e-07
7.6338296e-07
7.6287756e-07
7.6237245e-07
7.6186785e-07
7.6136342e-07
7.6085939e-07
7.603557e-07
7.5985224e-07
7.5934923e-07
7.5884651e-07
7.5834419e-07
7.5784209e-07
7.5734033e-07
7.5683897e-07
7.563379e-07
7.5583722e-07
7.5533683e-07
7.5483683e-07
7.5433707e-07
7.538377e-07
7.5333855e-07
7.5283987e-07
7.5234141e-07
7.518434e-07
7.5134562e-07
7.5084819e-07
7.5035103e-07
7.4985439e-07
7.4935787e-07
7.4886185e-07
7.4836606e-07
7.4787067e-07
7.4737545e-07
7.4688063e-07
7.4638621e-07
7.4589218e-07
7.4539838e-07
7.4490487e-07
7.4441158e-07
7.4391892e-07
7.4342643e-07
7.4293416e-07
7.424423e-07
7.4195083e-07
7.414597e-07
7.409688e-07
7.4047819e-07
7.3998802e-07
7.3949809e-07
7.3900844e-07
7.3851925e-07
7.3803039e-07
7.3754182e-07
7.370536e-07
7.3656548e-07
7.3607794e-07
7.3559062e-07
7.3510358e-07
7.3461706e-07
7.3413059e-07
7.3364458e-07
7.331588e-07
7.3267341e-07
7.3218848e-07
7.3170378e-07
7.312193e-07
7.3073522e-07
7.3025149e-07
7.2976809e-07
7.2928486e-07
7.2880209e-07
7.2831961e-07
7.2783746e-07
7.2735548e-07
7.2687396e-07
7.263929e-07
7.2591189e-07
7.2543133e-07
7.2495106e-07
7.2447119e-07
7.2399155e-07
7.2351219e-07
7.2303328e-07
7.2255449e-07
7.2207621e-07
7.2159816e-07
7.2112044e-07
7.2064307e-07
7.2016593e-07
7.1968918e-07
7.1921266e-07
7.187366e-07
7.1826076e-07
7.1778527e-07
7.1731e-07
7.1683519e-07
7.163606e-07
7.1588636e-07
7.154124e-07
7.1493878e-07
7.144655e-07
7.1399239e-07
7.1351985e-07
7.1304737e-07
7.1257534e-07
7.1210354e-07
7.1163208e-07
7.1116108e-07
7.1069019e-07
7.1021969e-07
7.0974954e-07
7.0927956e-07
7.0881009e-07
7.0834085e-07
7.0787189e-07
7.0740322e-07
7.0693494e-07
7.0646689e-07
7.059993e-07
7.0553182e-07
7.0506474e-07
7.0459788e-07
7.0413148e-07
7.0366531e-07
7.0319948e-07
7.0273393e-07
7.0226866e-07
7.0180374e-07
7.013391e-07
7.0087481e-07
7.0041085e-07
6.9994718e-07
6.9948373e-07
6.9902075e-07
6.9855793e-07
6.9809545e-07
6.9763331e-07
6.971714e-07
6.9670995e-07
6.9624861e-07
6.9578772e-07
6.9532712e-07
6.9486663e-07
6.9440676e-07
6.9394696e-07
6.9348755e-07
6.9302837e-07
6.9256964e-07
6.921112e-07
6.9165304e-07
6.9119505e-07
6.9073741e-07
6.902801e-07
6.898232e-07
6.8936652e-07
6.8891018e-07
6.8845395e-07
6.8799818e-07
6.8754275e-07
6.8708761e-07
6.8663269e-07
6.8617823e-07
6.8572393e-07
6.8526992e-07
6.8481626e-07
6.8436282e-07
6.8390978e-07
6.8345696e-07
6.830046e-07
6.8255241e-07
6.8210062e-07
6.8164883e-07
6.8119772e-07
6.8074672e-07
6.8029601e-07
6.7984564e-07
6.7939561e-07
6.7894581e-07
6.7849635e-07
6.7804717e-07
6.7759822e-07
6.7714961e-07
6.7670135e-07
6.7625331e-07
6.7580572e-07
6.7535825e-07
6.7491112e-07
6.7446427e-07
6.7401777e-07
6.7357161e-07
6.7312567e-07
6.7268007e-07
6.7223471e-07
6.7178968e-07
6.7134488e-07
6.7090048e-07
6.7045625e-07
6.7001241e-07
6.6956881e-07
6.6912554e-07
6.6868262e-07
6.6823998e-07
6.6779756e-07
6.6735538e-07
6.6691359e-07
6.6647203e-07
6.6603081e-07
6.6558988e-07
6.6514923e-07
6.6470886e-07
6.6426884e-07
6.6382916e-07
6.6338964e-07
6.6295041e-07
6.6251158e-07
6.6207281e-07
6.616346e-07
6.6119662e-07
6.6075881e-07
6.6032146e-07
6.5988434e-07
6.5944732e-07
6.5901082e-07
6.5857455e-07
6.5813845e-07
6.5770286e-07
6.5726744e-07
6.5683224e-07
6.5639739e-07
6.5596276e-07
6.5552859e-07
6.550946e-07
6.5466094e-07
6.5422756e-07
6.5379447e-07
6.5336155e-07
6.5292897e-07
6.5249679e-07
6.5206478e-07
6.5163317e-07
6.5120173e-07
6.5077057e-07
6.5033976e-07
6.4990923e-07
6.4947898e-07
6.490489e-07
6.4861933e-07
6.4818988e-07
6.4776083e-07
6.4733189e-07
6.4690329e-07
6.4647509e-07
6.4604711e-07
6.4561931e-07
6.4519196e-07
6.4476484e-07
6.4433794e-07
6.4391133e-07
6.4348512e-07
6.4305908e-07
6.4263332e-07
6.4220797e-07
6.4178272e-07
6.4135787e-07
6.4093337e-07
6.4050892e-07
6.4008498e-07
6.3966121e-07
6.3923756e-07
6.3881441e-07
6.383915e-07
6.3796898e-07
6.3754658e-07
6.3712451e-07
6.3670274e-07
6.3628119e-07
6.3585998e-07
6.3543905e-07
6.3501841e-07
6.3459794e-07
6.3417787e-07
6.3375791e-07
6.3333846e-07
6.3291907e-07
6.3250008e-07
6.3208131e-07
6.3166283e-07
6.3124469e-07
6.3082678e-07
6.304092e-07
6.299918e-07
6.295748e-07
6.2915785e-07
6.2874142e-07
6.2832521e-07
6.2790929e-07
6.2749348e-07
6.2707812e-07
6.26663e-07
6.262481e-07
6.2583348e-07
6.2541915e-07
6.250051e-07
6.2459134e-07
6.2417786e-07
6.2376461e-07
6.2335164e-07
6.2293896e-07
6.2252656e-07
6.2211433e-07
6.2170261e-07
6.2129101e-07
6.2087969e-07
6.204686e-07
6.2005785e-07
6.1964732e-07
6.1923714e-07
6.1882713e-07
6.184174e-07
6.1800813e-07
6.1759891e-07
6.171901e-07
6.1678151e-07
6.1637314e-07
6.1596512e-07
6.1555727e-07
6.151497e-07
6.1474242e-07
6.1433548e-07
6.1392882e-07
6.1352239e-07
6.1311624e-07
6.1271038e-07
6.1230463e-07
6.1189934e-07
6.1149422e-07
6.1108938e-07
6.1068482e-07
6.1028055e-07
6.0987651e-07
6.0947281e-07
6.0906928e-07
6.0866608e-07
6.0826306e-07
6.0786039e-07
6.0745793e-07
6.0705577e-07
6.0665394e-07
6.0625229e-07
6.0585097e-07
6.0544983e-07
6.0504902e-07
6.0464845e-07
6.0424821e-07
6.0384804e-07
6.0344831e-07
6.0304893e-07
6.0264955e-07
6.0225062e-07
6.0185198e-07
6.0145356e-07
6.0105538e-07
6.0065736e-07
6.0025974e-07
5.9986229e-07
5.9946524e-07
5.990683e-07
5.986717e-07
5.9827539e-07
5.9787942e-07
5.9748356e-07
5.9708793e-07
5.9669264e-07
5.9629764e-07
5.959028e-07
5.9550837e-07
5.951141e-07
5.9472018e-07
5.9432631e-07
5.9393295e-07
5.9353971e-07
5.9314681e-07
5.9275413e-07
5.9236163e-07
5.9196952e-07
5.9157765e-07
5.9118594e-07
5.9079457e-07
5.9040349e-07
5.9001258e-07
5.8962206e-07
5.8923166e-07
5.888416e-07
5.8845171e-07
5.8806211e-07
5.8767284e-07
5.8728375e-07
5.86895e-07
5.8650653e-07
5.8611818e-07
5.8573005e-07
5.8534232e-07
5.8495482e-07
5.8456766e-07
5.8418061e-07
5.8379385e-07
5.8340737e-07
5.8302101e-07
5.8263515e-07
5.8224947e-07
5.8186396e-07
5.8147867e-07
5.8109373e-07
5.8070907e-07
5.8032458e-07
5.7994038e-07
5.7955646e-07
5.7917282e-07
5.7878935e-07
5.7840617e-07
5.7802328e-07
5.7764061e-07
5.7725822e-07
5.7687606e-07
5.7649413e-07
5.7611237e-07
5.7573106e-07
5.7534993e-07
5.7496902e-07
5.7458834e-07
5.7420789e-07
5.7382778e-07
5.7344783e-07
5.7306823e-07
5.7268886e-07
5.7230977e-07
5.7193085e-07
5.7155222e-07
5.7117387e-07
5.7079563e-07
5.704178e-07
5.7004019e-07
5.696628e-07
5.6928565e-07
5.6890877e-07
5.6853213e-07
5.6815577e-07
5.6777964e-07
5.6740367e-07
5.67028e-07
5.6665272e-07
5.6627755e-07
5.6590261e-07
5.6552807e-07
5.6515364e-07
5.647795e-07
5.6440552e-07
5.6403195e-07
5.636586e-07
5.6328531e-07
5.6291236e-07
5.625397e-07
5.6216732e-07
5.6179522e-07
5.6142324e-07
5.6105154e-07
5.6068012e-07
5.6030899e-07
5.5993797e-07
5.595673e-07
5.5919679e-07
5.5882663e-07
5.5845663e-07
5.5808698e-07
5.5771739e-07
5.5734824e-07
5.5697927e-07
5.5661053e-07
5.5624213e-07
5.558739e-07
5.5550578e-07
5.5513806e-07
5.5477051e-07
5.5440319e-07
5.5403615e-07
5.5366939e-07
5.5330287e-07
5.5293657e-07
5.525705e-07
5.5220465e-07
5.5183909e-07
5.5147376e-07
5.5110866e-07
5.5074395e-07
5.5037924e-07
5.5001487e-07
5.4965079e-07
5.4928682e-07
5.489232e-07
5.4855974e-07
5.4819657e-07
5.4783368e-07
5.474709e-07
5.4710853e-07
5.4674638e-07
5.4638446e-07
5.460227e-07
5.4566112e-07
5.453e-07
5.4493898e-07
5.4457814e-07
5.4421764e-07
5.4385737e-07
5.4349726e-07
5.431375e-07
5.4277791e-07
5.4241855e-07
5.4205947e-07
5.4170056e-07
5.4134199e-07
5.4098359e-07
5.4062542e-07
5.4026759e-07
5.3990982e-07
5.3955245e-07
5.3919524e-07
5.3883821e-07
5.3848152e-07
5.3812505e-07
5.3776876e-07
5.374128e-07
5.3705702e-07
5.3670146e-07
5.3634614e-07
5.3599098e-07
5.3563616e-07
5.3528163e-07
5.3492721e-07
5.3457308e-07
5.3421917e-07
5.3386549e-07
5.3351204e-07
5.3315881e-07
5.3280587e-07
5.324531e-07
5.3210067e-07
5.3174841e-07
5.3139638e-07
5.3104458e-07
5.30693e-07
5.3034165e-07
5.2999053e-07
5.2963975e-07
5.2928903e-07
5.289387e-07
5.2858843e-07
5.2823856e-07
5.278888e-07
5.2753933e-07
5.2719008e-07
5.2684106e-07
5.2649222e-07
5.2614377e-07
5.2579537e-07
5.2544738e-07
5.2509944e-07
5.2475178e-07
5.2440441e-07
5.2405721e-07
5.2371024e-07
5.2336367e-07
5.2301704e-07
5.226708e-07
5.2232474e-07
5.2197902e-07
5.2163352e-07
5.2128809e-07
5.2094293e-07
5.2059806e-07
5.2025337e-07
5.1990907e-07
5.1956488e-07
5.1922092e-07
5.1887713e-07
5.1853362e-07
5.1819035e-07
5.1784724e-07
5.1750442e-07
5.1716182e-07
5.1681945e-07
5.164772e-07
5.161354e-07
5.1579366e-07
5.1545226e-07
5.1511097e-07
5.1476991e-07
5.1442913e-07
5.1408858e-07
5.137482e-07
5.1340811e-07
5.1306824e-07
5.1272855e-07
5.1238919e-07
5.1204995e-07
5.1171094e-07
5.1137215e-07
5.1103353e-07
5.1069526e-07
5.1035721e-07
5.1001933e-07
5.0968163e-07
5.093442e-07
5.0900707e-07
5.086701e-07
5.083333e-07
5.0799667e-07
5.0766056e-07
5.0732439e-07
5.0698844e-07
5.0665284e-07
5.0631741e-07
5.059822e-07
5.0564717e-07
5.0531253e-07
5.0497795e-07
5.0464371e-07
5.0430958e-07
5.0397568e-07
5.0364201e-07
5.0330863e-07
5.0297541e-07
5.0264242e-07
5.0230977e-07
5.0197713e-07
5.0164488e-07
5.0131263e-07
5.0098083e-07
5.0064921e-07
5.003177e-07
4.9998647e-07
4.9965541e-07
4.993247e-07
4.989941e-07
4.9866372e-07
4.9833352e-07
4.9800366e-07
4.9767391e-07
4.9734456e-07
4.9701538e-07
4.9668614e-07
4.9635742e-07
4.960288e-07
4.9570042e-07
4.9537221e-07
4.9504428e-07
4.9471646e-07
4.9438898e-07
4.9406168e-07
4.937346e-07
4.9340775e-07
4.9308119e-07
4.9275462e-07
4.9242851e-07
4.9210252e-07
4.9177663e-07
4.9145115e-07
4.9112577e-07
4.9080063e-07
4.9047571e-07
4.9015102e-07
4.8982639e-07
4.8950221e-07
4.8917821e-07
4.888542e-07
4.8853065e-07
4.8820721e-07
4.8788399e-07
4.8756107e-07
4.8723825e-07
4.8691567e-07
4.8659331e-07
4.8627118e-07
4.8594927e-07
4.8562748e-07
4.8530609e-07
4.8498481e-07
4.8466359e-07
4.8434282e-07
4.8402217e-07
4.8370163e-07
4.8338154e-07
4.8306146e-07
4.8274165e-07
4.8242202e-07
4.8210273e-07
4.817835e-07
4.8146455e-07
4.8114583e-07
4.8082734e-07
4.8050896e-07
4.8019092e-07
4.7987294e-07
4.7955524e-07
4.7923777e-07
4.7892053e-07
4.7860351e-07
4.7828661e-07
4.7796988e-07
4.7765354e-07
4.7733732e-07
4.7702127e-07
4.7670548e-07
4.7638991e-07
4.7607449e-07
4.7575935e-07
4.7544438e-07
4.7512964e-07
4.748151e-07
4.7450069e-07
4.7418661e-07
4.7387269e-07
4.73559e-07
4.7324536e-07
4.7293216e-07
4.7261904e-07
4.7230611e-07
4.7199342e-07
4.7168095e-07
4.7136865e-07
4.7105667e-07
4.7074488e-07
4.7043306e-07
4.7012171e-07
4.698104e-07
4.6949944e-07
4.6918862e-07
4.6887806e-07
4.6856758e-07
4.6825733e-07
4.6794742e-07
4.6763756e-07
4.6732802e-07
4.6701862e-07
4.6670942e-07
4.6640045e-07
4.6609168e-07
4.6578313e-07
4.6547478e-07
4.6516655e-07
4.6485863e-07
4.6455079e-07
4.6424327e-07
4.6393595e-07
4.6362891e-07
4.6332187e-07
4.6301511e-07
4.6270867e-07
4.6240237e-07
4.6209612e-07
4.6179025e-07
4.6148446e-07
4.6117901e-07
4.6087371e-07
4.6056863e-07
4.6026366e-07
4.5995898e-07
4.596545e-07
4.5935016e-07
4.5904602e-07
4.5874216e-07
4.5843842e-07
4.5813493e-07
4.5783165e-07
4.5752856e-07
4.5722561e-07
4.5692298e-07
4.5662046e-07
4.5631816e-07
4.5601598e-07
4.5571417e-07
4.554125e-07
4.5511101e-07
4.5480965e-07
4.5450858e-07
4.5420762e-07
4.5390701e-07
4.536065e-07
4.5330614e-07
4.5300609e-07
4.5270613e-07
4.5240648e-07
4.5210703e-07
4.5180764e-07
4.5150847e-07
4.5120959e-07
4.5091085e-07
4.5061239e-07
4.5031402e-07
4.5001596e-07
4.4971802e-07
4.494203e-07
4.4912281e-07
4.4882543e-07
4.4852825e-07
4.4823128e-07
4.4793464e-07
4.4763812e-07
4.4734171e-07
4.4704552e-07
4.4674954e-07
4.4645381e-07
4.4615828e-07
4.4586295e-07
4.4556771e-07
4.4527275e-07
4.4497793e-07
4.4468337e-07
4.4438895e-07
4.4409478e-07
4.4380073e-07
4.4350693e-07
4.4321337e-07
4.4291997e-07
4.4262669e-07
4.423336e-07
4.4204083e-07
4.4174814e-07
4.4145574e-07
4.4116342e-07
4.4087136e-07
4.405795e-07
4.4028786e-07
4.3999631e-07
4.397051e-07
4.3941398e-07
4.3912308e-07
4.388323e-07
4.3854178e-07
4.3825153e-07
4.3796135e-07
4.3767145e-07
4.3738166e-07
4.3709207e-07
4.3680271e-07
4.3651357e-07
4.3622458e-07
4.3593579e-07
4.3564717e-07
4.3535877e-07
4.3507055e-07
4.3478249e-07
4.3449461e-07
4.3420701e-07
4.3391955e-07
4.3363227e-07
4.3334526e-07
4.3305835e-07
4.3277163e-07
4.3248517e-07
4.3219882e-07
4.3191267e-07
4.3162672e-07
4.3134096e-07
4.3105535e-07
4.3077e-07
4.304849e-07
4.3019989e-07
4.2991502e-07
4.2963049e-07
4.2934604e-07
4.2906183e-07
4.2877764e-07
4.2849385e-07
4.2821017e-07
4.2792664e-07
4.2764336e-07
4.2736025e-07
4.2707734e-07
4.2679463e-07
4.26512e-07
4.2622966e-07
4.2594749e-07
4.2566552e-07
4.2538366e-07
4.2510206e-07
4.2482068e-07
4.2453942e-07
4.2425833e-07
4.2397753e-07
4.2369675e-07
4.2341628e-07
4.2313593e-07
4.2285586e-07
4.2257597e-07
4.2229615e-07
4.2201657e-07
4.2173718e-07
4.21458e-07
4.2117895e-07
4.2090014e-07
4.2062146e-07
4.2034304e-07
4.2006474e-07
4.1978666e-07
4.1950869e-07
4.1923099e-07
4.1895345e-07
4.1867611e-07
4.1839888e-07
4.1812194e-07
4.1784506e-07
4.1756851e-07
4.1729206e-07
4.1701577e-07
4.1673968e-07
4.1646379e-07
4.1618813e-07
4.1591258e-07
4.156372e-07
4.1536205e-07
4.1508702e-07
4.1481226e-07
4.1453762e-07
4.1426321e-07
4.1398894e-07
4.1371487e-07
4.1344097e-07
4.1316724e-07
4.1289377e-07
4.1262038e-07
4.1234719e-07
4.1207423e-07
4.1180147e-07
4.1152879e-07
4.1125634e-07
4.1098406e-07
4.1071203e-07
4.1044012e-07
4.1016838e-07
4.0989684e-07
4.096255e-07
4.0935427e-07
4.090833e-07
4.0881247e-07
4.0854181e-07
4.0827129e-07
4.0800109e-07
4.0773094e-07
4.0746104e-07
4.0719127e-07
4.0692166e-07
4.0665225e-07
4.0638312e-07
4.0611397e-07
4.058451e-07
4.0557651e-07
4.0530796e-07
4.0503963e-07
4.047715e-07
4.0450354e-07
4.0423575e-07
4.039681e-07
4.0370071e-07
4.0343343e-07
4.0316635e-07
4.0289942e-07
4.0263268e-07
4.0236611e-07
4.0209977e-07
4.0183355e-07
4.0156758e-07
4.0130169e-07
4.0103603e-07
4.0077049e-07
4.0050517e-07
4.0024008e-07
3.9997505e-07
3.9971022e-07
3.9944564e-07
3.991812e-07
3.9891694e-07
3.9865282e-07
3.9838895e-07
3.981252e-07
3.9786161e-07
3.9759823e-07
3.9733496e-07
3.9707197e-07
3.9680907e-07
3.9654631e-07
3.9628384e-07
3.9602142e-07
3.9575932e-07
3.9549724e-07
3.9523545e-07
3.9497382e-07
3.9471229e-07
3.9445098e-07
3.9418987e-07
3.9392887e-07
3.936681e-07
3.9340748e-07
3.9314705e-07
3.928867e-07
3.9262665e-07
3.9236679e-07
3.9210695e-07
3.9184738e-07
3.9158795e-07
3.9132868e-07
3.9106965e-07
3.908107e-07
3.9055203e-07
3.9029345e-07
3.9003504e-07
3.8977689e-07
3.8951885e-07
3.8926092e-07
3.8900319e-07
3.8874569e-07
3.8848836e-07
3.8823117e-07
3.8797413e-07
3.8771728e-07
3.874606e-07
3.8720407e-07
3.8694768e-07
3.8669154e-07
3.8643554e-07
3.8617975e-07
3.8592407e-07
3.8566856e-07
3.8541322e-07
3.8515805e-07
3.849031e-07
3.8464827e-07
3.8439362e-07
3.8413913e-07
3.8388484e-07
3.8363069e-07
3.8337669e-07
3.8312294e-07
3.8286927e-07
3.8261578e-07
3.8236249e-07
3.8210936e-07
3.8185641e-07
3.816036e-07
3.8135096e-07
3.8109849e-07
3.8084619e-07
3.8059406e-07
3.8034207e-07
3.8009028e-07
3.7983861e-07
3.7958719e-07
3.7933586e-07
3.7908478e-07
3.7883379e-07
3.78583e-07
3.7833235e-07
3.7808186e-07
3.7783161e-07
3.7758144e-07
3.7733147e-07
3.770817e-07
3.7683202e-07
3.7658256e-07
3.7633322e-07
3.7608407e-07
3.758351e-07
3.7558632e-07
3.7533763e-07
3.750892e-07
3.7484082e-07
3.7459267e-07
3.7434467e-07
3.7409689e-07
3.7384919e-07
3.7360169e-07
3.733544e-07
3.7310716e-07
3.728602e-07
3.7261336e-07
3.7236666e-07
3.7212018e-07
3.718738e-07
3.7162761e-07
3.7138156e-07
3.7113571e-07
3.7089001e-07
3.7064444e-07
3.7039908e-07
3.7015388e-07
3.6990883e-07
3.6966392e-07
3.6941915e-07
3.6917459e-07
3.6893019e-07
3.686859e-07
3.6844193e-07
3.6819799e-07
3.6795424e-07
3.6771064e-07
3.6746718e-07
3.6722389e-07
3.6698077e-07
3.6673785e-07
3.6649504e-07
3.6625238e-07
3.6600997e-07
3.6576762e-07
3.6552541e-07
3.6528348e-07
3.6504161e-07
3.648e-07
3.6455847e-07
3.6431715e-07
3.6407593e-07
3.6383491e-07
3.6359401e-07
3.6335334e-07
3.6311275e-07
3.6287236e-07
3.6263216e-07
3.6239209e-07
3.6215215e-07
3.6191244e-07
3.6167282e-07
3.6143331e-07
3.6119405e-07
3.6095494e-07
3.6071597e-07
3.604772e-07
3.6023857e-07
3.6000006e-07
3.5976171e-07
3.5952354e-07
3.5928554e-07
3.590477e-07
3.5880998e-07
3.5857244e-07
3.5833503e-07
3.5809782e-07
3.5786078e-07
3.5762383e-07
3.5738708e-07
3.5715044e-07
3.5691397e-07
3.5667773e-07
3.564416e-07
3.5620565e-07
3.5596977e-07
3.5573413e-07
3.5549863e-07
3.552633e-07
3.5502802e-07
3.5479306e-07
3.5455818e-07
3.5432342e-07
3.5408888e-07
3.5385443e-07
3.5362015e-07
3.5338607e-07
3.5315213e-07
3.5291828e-07
3.5268471e-07
3.5245122e-07
3.5221788e-07
3.5198468e-07
3.5175168e-07
3.5151876e-07
3.5128608e-07
3.5105353e-07
3.5082107e-07
3.5058881e-07
3.5035677e-07
3.5012476e-07
3.4989296e-07
3.4966129e-07
3.4942988e-07
3.4919856e-07
3.4896735e-07
3.4873631e-07
3.4850547e-07
3.4827471e-07
3.4804415e-07
3.4781374e-07
3.4758347e-07
3.4735334e-07
3.4712338e-07
3.4689361e-07
3.46664e-07
3.4643446e-07
3.462051e-07
3.4597591e-07
3.4574688e-07
3.4551798e-07
3.4528921e-07
3.4506061e-07
3.4483219e-07
3.4460385e-07
3.4437574e-07
3.4414774e-07
3.4391994e-07
3.4369219e-07
3.4346471e-07
3.4323733e-07
3.430101e-07
3.4278298e-07
3.4255604e-07
3.4232926e-07
3.4210262e-07
3.4187616e-07
3.4164984e-07
3.414236e-07
3.4119759e-07
3.4097172e-07
3.40746e-07
3.4052039e-07
3.4029497e-07
3.4006968e-07
3.3984452e-07
3.3961959e-07
3.3939475e-07
3.3917004e-07
3.3894545e-07
3.3872112e-07
3.3849685e-07
3.3827277e-07
3.3804881e-07
3.3782501e-07
3.3760136e-07
3.3737788e-07
3.3715449e-07
3.3693129e-07
3.3670824e-07
3.3648533e-07
3.3626256e-07
3.3603999e-07
3.3581745e-07
3.3559513e-07
3.3537299e-07
3.3515096e-07
3.3492907e-07
3.3470732e-07
3.3448575e-07
3.3426429e-07
3.3404305e-07
3.3382187e-07
3.3360089e-07
3.3338e-07
3.3315931e-07
3.3293873e-07
3.3271834e-07
3.3249802e-07
3.3227792e-07
3.3205794e-07
3.3183807e-07
3.3161842e-07
3.3139889e-07
3.3117951e-07
3.3096023e-07
3.3074113e-07
3.305222e-07
3.3030335e-07
3.3008467e-07
3.2986617e-07
3.2964778e-07
3.2942953e-07
3.2921142e-07
3.2899351e-07
3.2877568e-07
3.2855803e-07
3.2834049e-07
3.2812312e-07
3.2790595e-07
3.2768881e-07
3.2747189e-07
3.2725509e-07
3.2703844e-07
3.2682189e-07
3.2660557e-07
3.2638931e-07
3.2617325e-07
3.2595733e-07
3.2574152e-07
3.2552586e-07
3.2531034e-07
3.2509499e-07
3.2487978e-07
3.2466465e-07
3.2444979e-07
3.2423495e-07
3.2402031e-07
3.2380578e-07
3.2359145e-07
3.2337715e-07
3.2316308e-07
3.2294909e-07
3.2273536e-07
3.2252166e-07
3.2230818e-07
3.2209476e-07
3.2188154e-07
3.2166849e-07
3.214555e-07
3.2124271e-07
3.2103003e-07
3.2081746e-07
3.206051e-07
3.2039284e-07
3.2018073e-07
3.1996876e-07
3.1975696e-07
3.1954525e-07
3.1933371e-07
3.1912231e-07
3.1891102e-07
3.1869985e-07
3.1848887e-07
3.1827804e-07
3.1806735e-07
3.1785677e-07
3.1764634e-07
3.1743602e-07
3.1722593e-07
3.1701589e-07
3.1680599e-07
3.1659627e-07
3.1638666e-07
3.1617722e-07
3.159679e-07
3.1575868e-07
3.1554967e-07
3.1534074e-07
3.1513201e-07
3.1492337e-07
3.1471487e-07
3.1450654e-07
3.1429829e-07
3.1409024e-07
3.1388228e-07
3.1367452e-07
3.1346684e-07
3.1325931e-07
3.1305194e-07
3.1284469e-07
3.1263758e-07
3.1243059e-07
3.1222373e-07
3.1201708e-07
3.1181054e-07
3.1160403e-07
3.1139774e-07
3.111916e-07
3.1098563e-07
3.1077977e-07
3.1057397e-07
3.1036831e-07
3.1016287e-07
3.0995747e-07
3.0975235e-07
3.0954732e-07
3.0934231e-07
3.091375e-07
3.089329e-07
3.0872835e-07
3.0852399e-07
3.083197e-07
3.0811557e-07
3.0791165e-07
3.0770775e-07
3.0750402e-07
3.073005e-07
3.0709703e-07
3.068937e-07
3.0669054e-07
3.0648752e-07
3.0628462e-07
3.060818e-07
3.0587918e-07
3.0567671e-07
3.0547437e-07
3.052721e-07
3.0507002e-07
3.0486802e-07
3.046662e-07
3.0446455e-07
3.0426298e-07
3.0406153e-07
3.0386022e-07
3.0365902e-07
3.0345802e-07
3.0325711e-07
3.0305634e-07
3.0285568e-07
3.0265522e-07
3.0245482e-07
3.0225462e-07
3.020545e-07
3.018545e-07
3.0165467e-07
3.01455e-07
3.0125543e-07
3.0105596e-07
3.008567e-07
3.0065746e-07
3.0045845e-07
3.0025953e-07
3.0006072e-07
2.9986214e-07
2.9966358e-07
2.9946517e-07
2.9926696e-07
2.9906883e-07
2.9887084e-07
2.9867297e-07
2.9847524e-07
2.9827766e-07
2.9808018e-07
2.9788282e-07
2.9768563e-07
2.9748853e-07
2.9729165e-07
2.9709474e-07
2.9689807e-07
2.967015e-07
2.9650511e-07
2.9630883e-07
2.9611266e-07
2.9591664e-07
2.957207e-07
2.9552496e-07
2.9532933e-07
2.9513379e-07
2.9493836e-07
2.9474313e-07
2.9454799e-07
2.9435301e-07
2.9415813e-07
2.9396332e-07
2.9376875e-07
2.9357429e-07
2.9337988e-07
2.9318571e-07
2.9299161e-07
2.9279758e-07
2.9260374e-07
2.9241008e-07
2.9221641e-07
2.9202303e-07
2.9182968e-07
2.9163652e-07
2.9144346e-07
2.9125047e-07
2.9105766e-07
2.9086496e-07
2.906724e-07
2.9047993e-07
2.9028766e-07
2.9009544e-07
2.8990343e-07
2.8971152e-07
2.895197e-07
2.8932806e-07
2.8913649e-07
2.889451e-07
2.8875382e-07
2.8856263e-07
2.8837158e-07
2.881807e-07
2.8798993e-07
2.8779925e-07
2.8760869e-07
2.8741832e-07
2.87228e-07
2.8703784e-07
2.8684784e-07
2.8665795e-07
2.8646818e-07
2.8627855e-07
2.8608898e-07
2.8589955e-07
2.8571031e-07
2.8552114e-07
2.8533216e-07
2.8514322e-07
2.8495444e-07
2.847658e-07
2.8457728e-07
2.8438888e-07
2.8420061e-07
2.8401243e-07
2.8382445e-07
2.8363652e-07
2.8344871e-07
2.8326107e-07
2.8307355e-07
2.8288619e-07
2.8269892e-07
2.8251171e-07
2.8232469e-07
2.8213776e-07
2.81951e-07
2.8176433e-07
2.815778e-07
2.8139141e-07
2.812051e-07
2.8101894e-07
2.8083284e-07
2.8064699e-07
2.8046119e-07
2.8027549e-07
2.8008998e-07
2.799045e-07
2.7971922e-07
2.7953402e-07
2.7934897e-07
2.7916403e-07
2.7897923e-07
2.7879449e-07
2.7860995e-07
2.7842555e-07
2.7824117e-07
2.7805694e-07
2.7787286e-07
2.7768894e-07
2.7750511e-07
2.7732133e-07
2.7713776e-07
2.769543e-07
2.7677098e-07
2.7658771e-07
2.7640459e-07
2.7622161e-07
2.7603875e-07
2.75856e-07
2.7567336e-07
2.7549092e-07
2.7530854e-07
2.7512627e-07
2.7494409e-07
2.747621e-07
2.745802e-07
2.7439836e-07
2.7421672e-07
2.7403516e-07
2.7385377e-07
2.736725e-07
2.7349131e-07
2.7331026e-07
2.7312927e-07
2.7294845e-07
2.7276778e-07
2.7258724e-07
2.7240671e-07
2.722264e-07
2.7204615e-07
2.7186601e-07
2.7168605e-07
2.7150617e-07
2.7132648e-07
2.7114683e-07
2.7096735e-07
2.7078792e-07
2.7060869e-07
2.704295e-07
2.7025044e-07
2.7007158e-07
2.6989275e-07
2.6971409e-07
2.6953558e-07
2.6935709e-07
2.6917874e-07
2.6900059e-07
2.6882245e-07
2.6864447e-07
2.6846669e-07
2.6828891e-07
2.6811128e-07
2.6793381e-07
2.6775643e-07
2.6757917e-07
2.6740202e-07
2.67225e-07
2.6704808e-07
2.668713e-07
2.6669457e-07
2.6651804e-07
2.6634163e-07
2.6616527e-07
2.6598906e-07
2.6581296e-07
2.65637e-07
2.6546115e-07
2.6528537e-07
2.6510978e-07
2.6493424e-07
2.6475888e-07
2.645836e-07
2.6440838e-07
2.6423339e-07
2.6405851e-07
2.6388358e-07
2.6370893e-07
2.6353433e-07
2.6335988e-07
2.6318551e-07
2.6301132e-07
2.6283715e-07
2.6266312e-07
2.6248927e-07
2.6231547e-07
2.6214181e-07
2.6196827e-07
2.6179481e-07
2.6162152e-07
2.6144829e-07
2.6127526e-07
2.6110226e-07
2.6092937e-07
2.6075665e-07
2.6058402e-07
2.6041155e-07
2.6023912e-07
2.6006683e-07
2.5989465e-07
2.5972258e-07
2.5955066e-07
2.5937882e-07
2.592071e-07
2.5903546e-07
2.5886405e-07
2.5869261e-07
2.5852137e-07
2.5835021e-07
2.5817917e-07
2.5800827e-07
2.5783746e-07
2.5766678e-07
2.574962e-07
2.5732572e-07
2.5715536e-07
2.5698512e-07
2.5681496e-07
2.5664494e-07
2.5647506e-07
2.5630524e-07
2.5613556e-07
2.5596606e-07
2.5579652e-07
2.5562721e-07
2.5545796e-07
2.5528885e-07
2.5511986e-07
2.5495089e-07
2.5478215e-07
2.5461347e-07
2.544449e-07
2.5427647e-07
2.5410807e-07
2.539399e-07
2.5377179e-07
2.5360376e-07
2.534359e-07
2.5326813e-07
2.5310041e-07
2.5293284e-07
2.527654e-07
2.5259806e-07
2.5243085e-07
2.5226373e-07
2.520967e-07
2.5192983e-07
2.5176308e-07
2.5159636e-07
2.5142981e-07
2.5126334e-07
2.5109699e-07
2.5093075e-07
2.507646e-07
2.5059862e-07
2.5043272e-07
2.5026691e-07
2.5010121e-07
2.4993568e-07
2.4977018e-07
2.4960482e-07
2.4943955e-07
2.4927442e-07
2.4910946e-07
2.489445e-07
2.4877966e-07
2.4861495e-07
2.4845045e-07
2.4828589e-07
2.4812158e-07
2.479573e-07
2.4779317e-07
2.4762912e-07
2.4746515e-07
2.473013e-07
2.4713759e-07
2.46974e-07
2.4681049e-07
2.4664709e-07
2.4648375e-07
2.4632064e-07
2.4615753e-07
2.4599456e-07
2.4583167e-07
2.4566896e-07
2.4550636e-07
2.4534378e-07
2.4518135e-07
2.4501904e-07
2.4485684e-07
2.4469475e-07
2.4453271e-07
2.4437088e-07
2.4420905e-07
2.4404738e-07
2.4388578e-07
2.4372437e-07
2.4356299e-07
2.4340181e-07
2.4324061e-07
2.4307963e-07
2.4291867e-07
2.4275786e-07
2.4259711e-07
2.4243653e-07
2.4227606e-07
2.4211565e-07
2.4195535e-07
2.4179516e-07
2.4163506e-07
2.4147513e-07
2.4131523e-07
2.411555e-07
2.4099586e-07
2.4083627e-07
2.4067683e-07
2.4051749e-07
2.4035828e-07
2.4019911e-07
2.4004015e-07
2.3988122e-07
2.397224e-07
2.3956372e-07
2.3940513e-07
2.3924659e-07
2.3908825e-07
2.3892994e-07
2.3877175e-07
2.3861367e-07
2.3845575e-07
2.3829787e-07
2.381401e-07
2.3798245e-07
2.3782488e-07
2.3766742e-07
2.3751014e-07
2.3735286e-07
2.3719575e-07
2.3703868e-07
2.3688177e-07
2.3672496e-07
2.3656825e-07
2.3641157e-07
2.3625509e-07
2.3609869e-07
2.3594239e-07
2.3578619e-07
2.3563005e-07
2.3547408e-07
2.3531823e-07
2.351624e-07
2.3500669e-07
2.3485113e-07
2.3469565e-07
2.3454027e-07
2.3438501e-07
2.3422986e-07
2.3407479e-07
2.3391981e-07
2.3376491e-07
2.3361019e-07
2.3345552e-07
2.3330101e-07
2.3314655e-07
2.3299215e-07
2.3283792e-07
2.3268376e-07
2.3252974e-07
2.3237583e-07
2.3222194e-07
2.3206822e-07
2.3191458e-07
2.3176105e-07
2.316076e-07
2.3145428e-07
2.3130104e-07
2.3114794e-07
2.3099489e-07
2.3084195e-07
2.3068914e-07
2.305364e-07
2.303838e-07
2.3023127e-07
2.3007883e-07
2.2992653e-07
2.2977427e-07
2.2962216e-07
2.2947016e-07
2.2931829e-07
2.2916646e-07
2.2901474e-07
2.288631e-07
2.2871158e-07
2.2856018e-07
2.2840887e-07
2.2825763e-07
2.2810653e-07
2.2795551e-07
2.2780462e-07
2.2765379e-07
2.2750308e-07
2.2735243e-07
2.2720195e-07
2.2705152e-07
2.2690119e-07
2.2675103e-07
2.2660086e-07
2.2645091e-07
2.2630095e-07
2.2615116e-07
2.2600145e-07
2.2585182e-07
2.2570229e-07
2.2555284e-07
2.2540355e-07
2.2525431e-07
2.2510517e-07
2.2495615e-07
2.2480721e-07
2.2465838e-07
2.2450962e-07
2.2436105e-07
2.242125e-07
2.2406405e-07
2.2391573e-07
2.2376749e-07
2.2361931e-07
2.234713e-07
2.2332337e-07
2.2317552e-07
2.2302774e-07
2.2288012e-07
2.2273251e-07
2.2258511e-07
2.2243775e-07
2.2229048e-07
2.2214333e-07
2.2199625e-07
2.2184928e-07
2.2170245e-07
2.2155562e-07
2.2140898e-07
2.2126237e-07
2.2111591e-07
2.2096951e-07
2.2082322e-07
2.2067702e-07
2.2053091e-07
2.2038493e-07
2.2023904e-07
2.2009324e-07
2.1994751e-07
2.1980192e-07
2.1965639e-07
2.1951098e-07
2.1936563e-07
2.192204e-07
2.1907529e-07
2.1893025e-07
2.1878533e-07
2.1864048e-07
2.1849573e-07
2.1835108e-07
2.1820652e-07
2.1806208e-07
2.1791769e-07
2.1777345e-07
2.1762925e-07
2.1748518e-07
2.1734122e-07
2.1719733e-07
2.1705351e-07
2.1690984e-07
2.1676622e-07
2.1662271e-07
2.1647928e-07
2.1633599e-07
2.1619275e-07
2.1604963e-07
2.159066e-07
2.1576366e-07
2.1562082e-07
2.154781e-07
2.153354e-07
2.1519287e-07
2.1505041e-07
2.1490801e-07
2.1476572e-07
2.1462357e-07
2.1448147e-07
2.1433949e-07
2.141976e-07
2.1405577e-07
2.1391406e-07
2.1377244e-07
2.1363094e-07
2.1348949e-07
2.1334816e-07
2.1320692e-07
2.1306577e-07
2.129247e-07
2.1278375e-07
2.1264287e-07
2.125021e-07
2.1236141e-07
2.1222085e-07
2.1208032e-07
2.1193993e-07
2.1179963e-07
2.1165938e-07
2.1151926e-07
2.1137923e-07
2.112393e-07
2.1109945e-07
2.1095968e-07
2.1082003e-07
2.1068047e-07
2.10541e-07
2.1040161e-07
2.1026231e-07
2.101231e-07
2.0998402e-07
2.0984498e-07
2.0970603e-07
2.0956723e-07
2.0942849e-07
2.0928984e-07
2.091513e-07
2.090128e-07
2.0887441e-07
2.0873617e-07
2.0859795e-07
2.0845987e-07
2.0832186e-07
2.0818395e-07
2.0804612e-07
2.0790839e-07
2.0777074e-07
2.0763321e-07
2.0749573e-07
2.0735838e-07
2.0722108e-07
2.070839e-07
2.0694682e-07
2.0680979e-07
2.0667285e-07
2.0653607e-07
2.0639932e-07
2.0626268e-07
2.0612615e-07
2.0598968e-07
2.058533e-07
2.05717e-07
2.0558083e-07
2.0544472e-07
2.0530874e-07
2.051728e-07
2.0503695e-07
2.0490123e-07
2.0476556e-07
2.0463001e-07
2.0449454e-07
2.0435914e-07
2.0422387e-07
2.0408866e-07
2.0395355e-07
2.0381853e-07
2.036836e-07
2.0354874e-07
2.03414e-07
2.032793e-07
2.0314475e-07
2.0301026e-07
2.0287585e-07
2.0274155e-07
2.0260731e-07
2.0247319e-07
2.0233915e-07
2.0220519e-07
2.0207133e-07
2.0193755e-07
2.0180384e-07
2.0167028e-07
2.0153675e-07
2.0140332e-07
2.0126998e-07
2.0113674e-07
2.0100359e-07
2.0087053e-07
2.0073752e-07
2.0060465e-07
2.0047182e-07
2.0033912e-07
2.0020649e-07
2.0007393e-07
1.999415e-07
1.9980909e-07
1.9967685e-07
1.9954463e-07
1.9941254e-07
1.9928052e-07
1.9914856e-07
1.9901675e-07
1.9888498e-07
1.9875331e-07
1.9862175e-07
1.9849023e-07
1.9835883e-07
1.9822753e-07
1.9809627e-07
1.9796514e-07
1.978341e-07
1.977031e-07
1.9757222e-07
1.9744142e-07
1.973107e-07
1.9718007e-07
1.9704953e-07
1.9691909e-07
1.9678872e-07
1.9665843e-07
1.9652826e-07
1.9639813e-07
1.9626812e-07
1.9613819e-07
1.9600832e-07
1.9587856e-07
1.9574887e-07
1.9561929e-07
1.954898e-07
1.9536037e-07
1.9523102e-07
1.951018e-07
1.9497261e-07
1.9484354e-07
1.9471453e-07
1.9458565e-07
1.9445685e-07
1.9432808e-07
1.9419943e-07
1.9407088e-07
1.9394238e-07
1.9381399e-07
1.9368566e-07
1.9355747e-07
1.9342933e-07
1.9330126e-07
1.9317329e-07
1.9304541e-07
1.9291758e-07
1.9278986e-07
1.9266226e-07
1.925347e-07
1.9240721e-07
1.9227984e-07
1.9215254e-07
1.9202533e-07
1.9189821e-07
1.9177118e-07
1.9164422e-07
1.9151732e-07
1.9139054e-07
1.9126385e-07
1.9113722e-07
1.9101068e-07
1.9088422e-07
1.9075786e-07
1.9063158e-07
1.9050538e-07
1.9037923e-07
1.9025317e-07
1.9012727e-07
1.9000139e-07
1.8987561e-07
1.8974988e-07
1.8962426e-07
1.8949875e-07
1.8937328e-07
1.8924788e-07
1.8912263e-07
1.8899743e-07
1.8887229e-07
1.8874725e-07
1.8862228e-07
1.884974e-07
1.8837264e-07
1.8824792e-07
1.8812332e-07
1.8799874e-07
1.8787428e-07
1.877499e-07
1.876256e-07
1.8750139e-07
1.8737727e-07
1.8725322e-07
1.8712926e-07
1.8700533e-07
1.8688156e-07
1.8675783e-07
1.8663421e-07
1.8651062e-07
1.8638717e-07
1.8626376e-07
1.8614045e-07
1.8601722e-07
1.8589405e-07
1.8577101e-07
1.8564805e-07
1.8552512e-07
1.8540229e-07
1.8527955e-07
1.8515689e-07
1.8503432e-07
1.8491183e-07
1.8478939e-07
1.8466706e-07
1.845448e-07
1.8442263e-07
1.8430053e-07
1.841785e-07
1.8405657e-07
1.8393474e-07
1.8381297e-07
1.8369127e-07
1.8356965e-07
1.8344814e-07
1.8332669e-07
1.8320532e-07
1.8308401e-07
1.8296286e-07
1.828417e-07
1.8272067e-07
1.8259969e-07
1.824788e-07
1.8235799e-07
1.8223729e-07
1.8211662e-07
1.8199606e-07
1.8187555e-07
1.8175515e-07
1.8163482e-07
1.8151457e-07
1.8139443e-07
1.8127429e-07
1.8115433e-07
1.8103439e-07
1.8091453e-07
1.8079476e-07
1.8067504e-07
1.8055545e-07
1.804359e-07
1.8031648e-07
1.8019709e-07
1.8007778e-07
1.7995858e-07
1.7983943e-07
1.7972037e-07
1.7960141e-07
1.7948248e-07
1.7936368e-07
1.7924491e-07
1.7912629e-07
1.7900767e-07
1.7888917e-07
1.7877075e-07
1.7865239e-07
1.7853409e-07
1.7841593e-07
1.782978e-07
1.7817975e-07
1.7806178e-07
1.7794392e-07
1.7782612e-07
1.7770837e-07
1.7759075e-07
1.7747314e-07
1.7735569e-07
1.7723826e-07
1.7712092e-07
1.7700367e-07
1.7688649e-07
1.7676936e-07
1.7665235e-07
1.7653538e-07
1.7641852e-07
1.7630175e-07
1.7618501e-07
1.7606837e-07
1.759518e-07
1.7583534e-07
1.7571892e-07
1.7560258e-07
1.7548636e-07
1.7537015e-07
1.7525403e-07
1.7513801e-07
1.7502205e-07
1.7490622e-07
1.7479043e-07
1.746747e-07
1.7455906e-07
1.744435e-07
1.7432799e-07
1.742126e-07
1.7409725e-07
1.73982e-07
1.7386681e-07
1.7375172e-07
1.7363669e-07
1.7352173e-07
1.7340685e-07
1.7329207e-07
1.7317734e-07
1.7306267e-07
1.7294811e-07
1.7283361e-07
1.727192e-07
1.7260486e-07
1.7249057e-07
1.7237637e-07
1.7226226e-07
1.7214821e-07
1.7203425e-07
1.7192036e-07
1.7180653e-07
1.7169279e-07
1.7157913e-07
1.7146553e-07
1.7135204e-07
1.712386e-07
1.7112521e-07
1.7101192e-07
1.7089872e-07
1.7078558e-07
1.7067251e-07
1.7055952e-07
1.704466e-07
1.7033378e-07
1.7022101e-07
1.7010832e-07
1.699957e-07
1.6988314e-07
1.6977069e-07
1.6965829e-07
1.6954597e-07
1.6943373e-07
1.6932155e-07
1.6920944e-07
1.6909742e-07
1.6898548e-07
1.688736e-07
1.687618e-07
1.6865009e-07
1.6853843e-07
1.6842685e-07
1.6831535e-07
1.6820391e-07
1.6809257e-07
1.679813e-07
1.6787007e-07
1.6775894e-07
1.6764785e-07
1.675369e-07
1.6742594e-07
1.6731514e-07
1.6720438e-07
1.6709365e-07
1.6698306e-07
1.6687248e-07
1.6676201e-07
1.6665162e-07
1.6654127e-07
1.6643104e-07
1.6632083e-07
1.6621074e-07
1.661007e-07
1.6599076e-07
1.6588085e-07
1.6577104e-07
1.6566128e-07
1.6555161e-07
1.65442e-07
1.6533251e-07
1.65223e-07
1.6511362e-07
1.6500434e-07
1.648951e-07
1.6478592e-07
1.6467683e-07
1.6456782e-07
1.6445887e-07
1.6435e-07
1.6424119e-07
1.6413246e-07
1.6402377e-07
1.639152e-07
1.6380672e-07
1.6369822e-07
1.6358985e-07
1.6348154e-07
1.6337331e-07
1.6326517e-07
1.6315707e-07
1.6304909e-07
1.6294113e-07
1.6283327e-07
1.6272546e-07
1.6261772e-07
1.6251006e-07
1.624025e-07
1.6229495e-07
1.6218752e-07
1.6208016e-07
1.6197285e-07
1.618656e-07
1.6175845e-07
1.6165136e-07
1.6154435e-07
1.6143738e-07
1.6133052e-07
1.612237e-07
1.6111699e-07
1.6101032e-07
1.6090374e-07
1.607972e-07
1.6069075e-07
1.6058435e-07
1.6047805e-07
1.603718e-07
1.6026564e-07
1.6015956e-07
1.600535e-07
1.5994756e-07
1.5984165e-07
1.5973583e-07
1.5963008e-07
1.595244e-07
1.5941878e-07
1.5931326e-07
1.5920779e-07
1.5910237e-07
1.5899705e-07
1.5889179e-07
1.5878661e-07
1.5868146e-07
1.5857643e-07
1.5847147e-07
1.5836653e-07
1.5826168e-07
1.5815691e-07
1.5805222e-07
1.5794755e-07
1.5784299e-07
1.5773851e-07
1.5763409e-07
1.5752971e-07
1.5742542e-07
1.573212e-07
1.5721704e-07
1.5711299e-07
1.5700897e-07
1.5690503e-07
1.5680114e-07
1.5669731e-07
1.5659359e-07
1.5648992e-07
1.5638633e-07
1.5628279e-07
1.5617933e-07
1.5607593e-07
1.559726e-07
1.5586932e-07
1.5576613e-07
1.5566302e-07
1.5555996e-07
1.5545697e-07
1.5535406e-07
1.5525123e-07
1.5514846e-07
1.5504571e-07
1.5494309e-07
1.5484048e-07
1.5473799e-07
1.5463556e-07
1.5453318e-07
1.5443088e-07
1.5432863e-07
1.5422644e-07
1.5412436e-07
1.5402233e-07
1.5392035e-07
1.5381845e-07
1.5371661e-07
1.5361488e-07
1.5351318e-07
1.5341152e-07
1.5330997e-07
1.5320849e-07
1.5310702e-07
1.5300566e-07
1.5290441e-07
1.5280314e-07
1.5270199e-07
1.5260092e-07
1.5249987e-07
1.5239891e-07
1.5229803e-07
1.5219719e-07
1.5209642e-07
1.5199574e-07
1.5189514e-07
1.5179455e-07
1.5169407e-07
1.5159364e-07
1.514933e-07
1.5139297e-07
1.5129278e-07
1.5119259e-07
1.5109251e-07
1.5099249e-07
1.5089252e-07
1.5079262e-07
1.506928e-07
1.5059305e-07
1.5049332e-07
1.5039367e-07
1.5029413e-07
1.5019462e-07
1.5009522e-07
1.4999584e-07
1.4989652e-07
1.4979727e-07
1.4969811e-07
1.4959903e-07
1.4949997e-07
1.49401e-07
1.4930211e-07
1.4920326e-07
1.4910448e-07
1.4900576e-07
1.4890709e-07
1.4880854e-07
1.4871e-07
1.4861156e-07
1.4851318e-07
1.4841486e-07
1.4831659e-07
1.4821842e-07
1.4812029e-07
1.4802222e-07
1.4792423e-07
1.4782628e-07
1.4772843e-07
1.4763063e-07
1.4753289e-07
1.4743524e-07
1.4733763e-07
1.4724007e-07
1.4714261e-07
1.4704518e-07
1.4694785e-07
1.4685052e-07
1.4675332e-07
1.4665619e-07
1.4655907e-07
1.4646207e-07
1.463651e-07
1.4626818e-07
1.4617139e-07
1.4607461e-07
1.4597789e-07
1.4588124e-07
1.4578468e-07
1.4568816e-07
1.455917e-07
1.4549532e-07
1.45399e-07
1.4530274e-07
1.4520653e-07
1.4511041e-07
1.4501433e-07
1.4491833e-07
1.4482241e-07
1.4472651e-07
1.4463072e-07
1.4453498e-07
1.4443927e-07
1.4434364e-07
1.4424808e-07
1.4415261e-07
1.4405715e-07
1.4396178e-07
1.4386649e-07
1.4377125e-07
1.4367606e-07
1.4358093e-07
1.4348588e-07
1.4339088e-07
1.4329598e-07
1.4320109e-07
1.4310628e-07
1.4301155e-07
1.4291686e-07
1.4282224e-07
1.4272771e-07
1.4263321e-07
1.4253878e-07
1.4244439e-07
1.423501e-07
1.4225589e-07
1.421617e-07
1.4206759e-07
1.4197353e-07
1.4187954e-07
1.4178561e-07
1.4169174e-07
1.4159792e-07
1.415042e-07
1.4141051e-07
1.4131689e-07
1.4122335e-07
1.4112985e-07
1.4103641e-07
1.4094306e-07
1.4084974e-07
1.4075648e-07
1.406633e-07
1.4057017e-07
1.404771e-07
1.403841e-07
1.4029116e-07
1.401983e-07
1.4010547e-07
1.4001273e-07
1.3992003e-07
1.3982741e-07
1.3973482e-07
1.3964232e-07
1.3954987e-07
1.3945748e-07
1.3936518e-07
1.392729e-07
1.3918071e-07
1.3908856e-07
1.3899648e-07
1.3890445e-07
1.3881248e-07
1.3872058e-07
1.3862876e-07
1.3853696e-07
1.3844527e-07
1.383536e-07
1.3826201e-07
1.3817048e-07
1.3807902e-07
1.379876e-07
1.3789622e-07
1.3780496e-07
1.3771373e-07
1.3762256e-07
1.3753144e-07
1.374404e-07
1.3734939e-07
1.3725848e-07
1.3716759e-07
1.3707681e-07
1.3698603e-07
1.3689534e-07
1.3680472e-07
1.3671414e-07
1.3662363e-07
1.365332e-07
1.3644284e-07
1.3635248e-07
1.3626222e-07
1.3617201e-07
1.3608184e-07
1.3599174e-07
1.359017e-07
1.3581177e-07
1.3572185e-07
1.3563196e-07
1.3554219e-07
1.3545247e-07
1.353628e-07
1.3527317e-07
1.3518361e-07
1.3509413e-07
1.3500468e-07
1.3491531e-07
1.34826e-07
1.3473674e-07
1.3464752e-07
1.3455839e-07
1.344693e-07
1.3438029e-07
1.3429131e-07
1.3420239e-07
1.3411358e-07
1.3402479e-07
1.3393606e-07
1.3384735e-07
1.3375877e-07
1.3367023e-07
1.3358172e-07
1.3349329e-07
1.3340491e-07
1.333166e-07
1.3322833e-07
1.3314015e-07
1.3305197e-07
1.3296388e-07
1.3287587e-07
1.327879e-07
1.3270001e-07
1.3261214e-07
1.3252435e-07
1.3243664e-07
1.3234894e-07
1.3226132e-07
1.3217377e-07
1.3208627e-07
1.3199883e-07
1.3191142e-07
1.3182409e-07
1.3173681e-07
1.3164961e-07
1.3156246e-07
1.3147536e-07
1.3138832e-07
1.3130132e-07
1.3121438e-07
1.3112751e-07
1.3104071e-07
1.3095395e-07
1.3086726e-07
1.3078066e-07
1.3069405e-07
1.3060756e-07
1.3052107e-07
1.3043467e-07
1.3034831e-07
1.3026201e-07
1.3017576e-07
1.3008959e-07
1.3000347e-07
1.2991741e-07
1.2983138e-07
1.2974543e-07
1.2965953e-07
1.2957372e-07
1.2948793e-07
1.294022e-07
1.2931653e-07
1.2923093e-07
1.2914536e-07
1.2905986e-07
1.2897443e-07
1.2888906e-07
1.2880371e-07
1.2871844e-07
1.2863322e-07
1.2854808e-07
1.2846296e-07
1.2837792e-07
1.2829292e-07
1.28208e-07
1.2812311e-07
1.2803829e-07
1.2795353e-07
1.2786882e-07
1.2778416e-07
1.2769958e-07
1.2761501e-07
1.2753053e-07
1.2744611e-07
1.2736173e-07
1.2727742e-07
1.2719316e-07
1.2710896e-07
1.2702482e-07
1.2694071e-07
1.2685666e-07
1.2677266e-07
1.2668875e-07
1.2660487e-07
1.2652106e-07
1.264373e-07
1.2635358e-07
1.2626995e-07
1.2618635e-07
1.261028e-07
1.2601933e-07
1.259359e-07
1.2585254e-07
1.2576919e-07
1.2568596e-07
1.2560275e-07
1.2551961e-07
1.2543649e-07
1.2535344e-07
1.2527045e-07
1.2518754e-07
1.2510463e-07
1.2502183e-07
1.2493905e-07
1.2485633e-07
1.2477369e-07
1.2469108e-07
1.2460855e-07
1.2452603e-07
1.2444359e-07
1.2436122e-07
1.2427887e-07
1.241966e-07
1.2411438e-07
1.240322e-07
1.2395009e-07
1.2386803e-07
1.2378604e-07
1.237041e-07
1.2362217e-07
1.2354033e-07
1.2345853e-07
1.2337682e-07
1.2329511e-07
1.2321352e-07
1.2313195e-07
1.2305043e-07
1.2296896e-07
1.2288757e-07
1.228062e-07
1.2272491e-07
1.2264364e-07
1.2256245e-07
1.2248134e-07
1.2240022e-07
1.2231921e-07
1.2223823e-07
1.2215729e-07
1.2207641e-07
1.219956e-07
1.2191484e-07
1.2183412e-07
1.2175344e-07
1.2167287e-07
1.2159231e-07
1.2151182e-07
1.2143137e-07
1.2135098e-07
1.2127065e-07
1.2119033e-07
1.2111013e-07
1.2102994e-07
1.2094982e-07
1.2086974e-07
1.2078974e-07
1.2070974e-07
1.2062984e-07
1.2054998e-07
1.2047019e-07
1.2039042e-07
1.2031074e-07
1.2023106e-07
1.2015147e-07
1.2007195e-07
1.1999245e-07
1.19913e-07
1.1983362e-07
1.1975429e-07
1.1967501e-07
1.1959575e-07
1.1951659e-07
1.1943747e-07
1.1935839e-07
1.1927939e-07
1.1920041e-07
1.1912149e-07
1.1904265e-07
1.1896382e-07
1.1888505e-07
1.1880634e-07
1.187277e-07
1.1864911e-07
1.1857056e-07
1.1849205e-07
1.184136e-07
1.1833522e-07
1.1825688e-07
1.1817857e-07
1.1810034e-07
1.1802218e-07
1.1794403e-07
1.1786594e-07
1.1778793e-07
1.1770992e-07
1.1763201e-07
1.1755412e-07
1.1747632e-07
1.1739854e-07
1.173208e-07
1.1724313e-07
1.1716553e-07
1.1708795e-07
1.1701044e-07
1.1693297e-07
1.1685555e-07
1.167782e-07
1.1670089e-07
1.1662363e-07
1.165464e-07
1.1646926e-07
1.1639217e-07
1.1631509e-07
1.1623811e-07
1.1616115e-07
1.1608424e-07
1.1600739e-07
1.1593058e-07
1.1585383e-07
1.1577713e-07
1.1570048e-07
1.1562389e-07
1.1554734e-07
1.1547085e-07
1.1539439e-07
1.1531802e-07
1.1524167e-07
1.1516536e-07
1.1508914e-07
1.1501294e-07
1.149368e-07
1.148607e-07
1.1478465e-07
1.1470866e-07
1.1463273e-07
1.1455684e-07
1.14481e-07
1.144052e-07
1.1432947e-07
1.1425379e-07
1.1417813e-07
1.1410255e-07
1.14027e-07
1.1395152e-07
1.138761e-07
1.138007e-07
1.1372534e-07
1.1365006e-07
1.1357481e-07
1.1349964e-07
1.1342447e-07
1.133494e-07
1.1327436e-07
1.1319936e-07
1.1312442e-07
1.1304954e-07
1.129747e-07
1.128999e-07
1.1282516e-07
1.1275048e-07
1.1267581e-07
1.1260123e-07
1.1252667e-07
1.1245218e-07
1.1237773e-07
1.1230334e-07
1.1222898e-07
1.1215469e-07
1.1208041e-07
1.1200623e-07
1.1193208e-07
1.11858e-07
1.1178394e-07
1.1170992e-07
1.1163598e-07
1.1156207e-07
1.1148819e-07
1.1141439e-07
1.1134063e-07
1.1126693e-07
1.1119326e-07
1.1111965e-07
1.1104608e-07
1.1097256e-07
1.1089909e-07
1.1082567e-07
1.1075231e-07
1.1067898e-07
1.106057e-07
1.105325e-07
1.1045932e-07
1.1038619e-07
1.1031312e-07
1.1024007e-07
1.1016709e-07
1.1009416e-07
1.1002128e-07
1.0994844e-07
1.0987564e-07
1.098029e-07
1.097302e-07
1.0965756e-07
1.0958497e-07
1.0951242e-07
1.0943991e-07
1.0936747e-07
1.0929506e-07
1.0922273e-07
1.0915039e-07
1.0907814e-07
1.0900592e-07
1.0893377e-07
1.0886164e-07
1.0878958e-07
1.0871754e-07
1.0864557e-07
1.0857363e-07
1.0850177e-07
1.0842994e-07
1.0835815e-07
1.0828642e-07
1.0821473e-07
1.0814308e-07
1.0807148e-07
1.0799992e-07
1.0792844e-07
1.0785699e-07
1.0778559e-07
1.0771424e-07
1.076429e-07
1.0757165e-07
1.0750044e-07
1.0742927e-07
1.0735815e-07
1.0728707e-07
1.0721605e-07
1.0714508e-07
1.0707414e-07
1.0700323e-07
1.069324e-07
1.0686162e-07
1.0679087e-07
1.0672017e-07
1.0664952e-07
1.0657892e-07
1.0650835e-07
1.0643783e-07
1.0636738e-07
1.0629697e-07
1.0622659e-07
1.0615626e-07
1.0608598e-07
1.0601575e-07
1.0594555e-07
1.058754e-07
1.0580533e-07
1.0573528e-07
1.0566528e-07
1.0559533e-07
1.0552542e-07
1.0545556e-07
1.0538574e-07
1.0531598e-07
1.0524624e-07
1.0517658e-07
1.0510696e-07
1.0503736e-07
1.0496782e-07
1.0489833e-07
1.0482889e-07
1.0475949e-07
1.0469013e-07
1.0462082e-07
1.0455156e-07
1.0448235e-07
1.0441317e-07
1.0434405e-07
1.0427497e-07
1.0420595e-07
1.0413695e-07
1.04068e-07
1.0399911e-07
1.0393025e-07
1.0386145e-07
1.0379269e-07
1.0372398e-07
1.036553e-07
1.0358669e-07
1.035181e-07
1.0344958e-07
1.033811e-07
1.0331264e-07
1.0324425e-07
1.031759e-07
1.031076e-07
1.0303934e-07
1.0297111e-07
1.0290294e-07
1.0283483e-07
1.0276673e-07
1.0269871e-07
1.0263071e-07
1.0256277e-07
1.0249488e-07
1.0242702e-07
1.0235921e-07
1.0229145e-07
1.0222373e-07
1.0215604e-07
1.0208842e-07
1.0202084e-07
1.019533e-07
1.0188579e-07
1.0181835e-07
1.0175094e-07
1.0168357e-07
1.0161627e-07
1.0154898e-07
1.0148176e-07
1.0141457e-07
1.0134742e-07
1.0128033e-07
1.012133e-07
1.0114628e-07
1.0107932e-07
1.010124e-07
1.0094551e-07
1.0087869e-07
1.008119e-07
1.0074518e-07
1.0067847e-07
1.0061183e-07
1.0054521e-07
1.0047865e-07
1.0041214e-07
1.0034564e-07
1.0027923e-07
1.0021283e-07
1.0014648e-07
1.0008018e-07
1.0001393e-07
9.9947719e-08
9.9881554e-08
9.9815431e-08
9.9749343e-08
9.9683298e-08
9.9617317e-08
9.9551357e-08
9.9485462e-08
9.9419594e-08
9.9353777e-08
9.9287995e-08
9.9222255e-08
9.915658e-08
9.9090933e-08
9.9025328e-08
9.8959781e-08
9.8894255e-08
9.8828792e-08
9.8763358e-08
9.8697981e-08
9.8632633e-08
9.8567341e-08
9.8502078e-08
9.8436857e-08
9.8371707e-08
9.8306586e-08
9.8241507e-08
9.817645e-08
9.8111471e-08
9.8046506e-08
9.7981605e-08
9.7916732e-08
9.7851903e-08
9.7787122e-08
9.7722392e-08
9.7657697e-08
9.7593045e-08
9.7528428e-08
9.7463868e-08
9.7399329e-08
9.7334862e-08
9.7270423e-08
9.7206019e-08
9.7141665e-08
9.7077361e-08
9.7013078e-08
9.6948867e-08
9.6884683e-08
9.6820536e-08
9.6756452e-08
9.6692382e-08
9.6628384e-08
9.6564399e-08
9.6500472e-08
9.6436594e-08
9.6372744e-08
9.6308945e-08
9.6245174e-08
9.6181459e-08
9.6117788e-08
9.6054144e-08
9.5990558e-08
9.5927014e-08
9.5863513e-08
9.5800047e-08
9.5736617e-08
9.5673236e-08
9.5609899e-08
9.5546604e-08
9.5483344e-08
9.5420134e-08
9.5356967e-08
9.5293835e-08
9.5230739e-08
9.5167699e-08
9.5104696e-08
9.5041742e-08
9.4978816e-08
9.4915947e-08
9.4853107e-08
9.4790302e-08
9.4727547e-08
9.4664834e-08
9.4602157e-08
9.4539537e-08
9.4476945e-08
9.4414396e-08
9.435189e-08
9.4289426e-08
9.4227005e-08
9.4164619e-08
9.4102283e-08
9.403999e-08
9.3977732e-08
9.391551e-08
9.385333e-08
9.3791193e-08
9.3729106e-08
9.3667055e-08
9.3605053e-08
9.3543072e-08
9.3481162e-08
9.341926e-08
9.3357414e-08
9.3295611e-08
9.3233837e-08
9.3172119e-08
9.3110444e-08
9.3048797e-08
9.29872e-08
9.2925639e-08
9.286412e-08
9.2802637e-08
9.2741196e-08
9.2679812e-08
9.2618428e-08
9.2557123e-08
9.2495853e-08
9.2434625e-08
9.2373419e-08
9.231227e-08
9.2251156e-08
9.2190078e-08
9.2129056e-08
9.2068056e-08
9.2007113e-08
9.1946191e-08
9.1885319e-08
9.1824496e-08
9.1763695e-08
9.1702944e-08
9.1642242e-08
9.1581576e-08
9.1520938e-08
9.1460358e-08
9.1399805e-08
9.1339288e-08
9.1278821e-08
9.1218389e-08
9.1158007e-08
9.1097647e-08
9.1037343e-08
9.0977075e-08
9.0916842e-08
9.0856645e-08
9.0796497e-08
9.0736393e-08
9.0676323e-08
9.061629e-08
9.0556306e-08
9.0496336e-08
9.043643e-08
9.037656e-08
9.0316739e-08
9.025694e-08
9.0197183e-08
9.0137476e-08
9.0077798e-08
9.0018162e-08
8.9958576e-08
8.9899018e-08
8.9839482e-08
8.9780002e-08
8.9720579e-08
8.9661192e-08
8.9601826e-08
8.9542503e-08
8.948323e-08
8.9423985e-08
8.9364775e-08
8.930563e-08
8.9246498e-08
8.9187424e-08
8.9128363e-08
8.9069367e-08
8.9010392e-08
8.8951467e-08
8.8892577e-08
8.883373e-08
8.8774918e-08
8.8716142e-08
8.8657416e-08
8.8598725e-08
8.8540069e-08
8.8481443e-08
8.8422858e-08
8.8364338e-08
8.8305839e-08
8.8247369e-08
8.8188941e-08
8.8130555e-08
8.807222e-08
8.801392e-08
8.7955648e-08
8.7897412e-08
8.7839233e-08
8.7781075e-08
8.7722952e-08
8.7664887e-08
8.7606843e-08
8.7548855e-08
8.7490889e-08
8.7432959e-08
8.7375092e-08
8.7317233e-08
8.7259444e-08
8.7201663e-08
8.7143931e-08
8.7086242e-08
8.7028582e-08
8.6970964e-08
8.6913396e-08
8.6855856e-08
8.6798352e-08
8.6740883e-08
8.6683464e-08
8.6626081e-08
8.6568733e-08
8.6511406e-08
8.6454143e-08
8.6396895e-08
8.6339703e-08
8.6282562e-08
8.622542e-08
8.6168342e-08
8.6111299e-08
8.6054285e-08
8.5997314e-08
8.5940378e-08
8.5883492e-08
8.582662e-08
8.5769805e-08
8.5713033e-08
8.5656282e-08
8.5599574e-08
8.5542901e-08
8.5486278e-08
8.5429683e-08
8.5373124e-08
8.53166e-08
8.5260119e-08
8.5203681e-08
8.5147271e-08
8.5090896e-08
8.5034578e-08
8.4978268e-08
8.4922014e-08
8.4865789e-08
8.4809606e-08
8.4753459e-08
8.4697341e-08
8.4641279e-08
8.4585245e-08
8.4529233e-08
8.4473285e-08
8.4417366e-08
8.436146e-08
8.4305626e-08
8.4249812e-08
8.4194035e-08
8.4138293e-08
8.4082586e-08
8.4026922e-08
8.3971294e-08
8.3915708e-08
8.3860137e-08
8.3804629e-08
8.3749143e-08
8.3693713e-08
8.3638298e-08
8.3582925e-08
8.3527596e-08
8.3472294e-08
8.3417035e-08
8.3361812e-08
8.3306624e-08
8.3251479e-08
8.319634e-08
8.3141273e-08
8.3086228e-08
8.3031232e-08
8.2976264e-08
8.2921325e-08
8.2866421e-08
8.281156e-08
8.2756749e-08
8.2701959e-08
8.2647198e-08
8.2592493e-08
8.2537809e-08
8.2483183e-08
8.2428556e-08
8.237398e-08
8.231946e-08
8.2264968e-08
8.2210498e-08
8.2156077e-08
8.2101693e-08
8.2047329e-08
8.1993015e-08
8.1938715e-08
8.1884473e-08
8.1830265e-08
8.1776093e-08
8.172195e-08
8.1667864e-08
8.1613798e-08
8.1559755e-08
8.1505767e-08
8.1451809e-08
8.1397872e-08
8.1343984e-08
8.1290132e-08
8.1236323e-08
8.1182534e-08
8.1128796e-08
8.1075086e-08
8.1021398e-08
8.0967773e-08
8.0914162e-08
8.0860602e-08
8.0807069e-08
8.0753566e-08
8.0700111e-08
8.0646686e-08
8.0593303e-08
8.0539941e-08
8.0486615e-08
8.0433338e-08
8.0380076e-08
8.0326863e-08
8.0273693e-08
8.0220545e-08
8.0167439e-08
8.0114361e-08
8.0061319e-08
8.0008313e-08
7.9955356e-08
7.9902428e-08
7.9849521e-08
7.9796656e-08
7.9743842e-08
7.9691041e-08
7.9638291e-08
7.9585568e-08
7.9532867e-08
7.9480209e-08
7.9427593e-08
7.937502e-08
7.9322469e-08
7.9269945e-08
7.9217479e-08
7.9165034e-08
7.9112624e-08
7.906025e-08
7.9007897e-08
7.8955587e-08
7.8903319e-08
7.8851095e-08
7.8798877e-08
7.8746723e-08
7.869459e-08
7.8642486e-08
7.8590425e-08
7.8538399e-08
7.8486401e-08
7.8434446e-08
7.8382513e-08
7.8330622e-08
7.8278759e-08
7.8226932e-08
7.8175148e-08
7.8123406e-08
7.8071686e-08
7.8019994e-08
7.7968345e-08
7.7916717e-08
7.7865138e-08
7.7813603e-08
7.7762081e-08
7.7710595e-08
7.7659152e-08
7.7607744e-08
7.7556358e-08
7.7505007e-08
7.7453691e-08
7.7402426e-08
7.7351181e-08
7.7299958e-08
7.7248792e-08
7.7197647e-08
7.7146552e-08
7.7095478e-08
7.704444e-08
7.6993423e-08
7.6942449e-08
7.6891503e-08
7.6840614e-08
7.6789739e-08
7.67389e-08
7.6688096e-08
7.6637342e-08
7.6586588e-08
7.6535883e-08
7.6485229e-08
7.6434596e-08
7.6383984e-08
7.6333407e-08
7.628288e-08
7.6232382e-08
7.6181905e-08
7.6131471e-08
7.6081079e-08
7.6030709e-08
7.5980381e-08
7.5930075e-08
7.5879797e-08
7.5829568e-08
7.5779361e-08
7.5729197e-08
7.5679054e-08
7.5628961e-08
7.5578896e-08
7.5528867e-08
7.5478859e-08
7.5428879e-08
7.5378942e-08
7.5329041e-08
7.5279175e-08
7.5229337e-08
7.5179514e-08
7.5129769e-08
7.5080031e-08
7.5030314e-08
7.4980647e-08
7.4931009e-08
7.4881413e-08
7.4831831e-08
7.4782285e-08
7.4732768e-08
7.46833e-08
7.463386e-08
7.4584456e-08
7.4535073e-08
7.4485733e-08
7.4436407e-08
7.4387131e-08
7.4337891e-08
7.4288671e-08
7.4239487e-08
7.4190332e-08
7.4141226e-08
7.4092135e-08
7.4043101e-08
7.3994073e-08
7.3945081e-08
7.3896132e-08
7.3847211e-08
7.3798311e-08
7.3749455e-08
7.370064e-08
7.365184e-08
7.360309e-08
7.3554361e-08
7.350566e-08
7.3457009e-08
7.3408373e-08
7.3359779e-08
7.3311199e-08
7.3262676e-08
7.3214167e-08
7.3165694e-08
7.3117256e-08
7.3068854e-08
7.302048e-08
7.2972135e-08
7.2923825e-08
7.2875544e-08
7.2827305e-08
7.2779088e-08
7.2730913e-08
7.2682752e-08
7.2634641e-08
7.2586545e-08
7.2538505e-08
7.2490465e-08
7.2442475e-08
7.2394513e-08
7.2346594e-08
7.229869e-08
7.2250835e-08
7.2203008e-08
7.2155203e-08
7.210744e-08
7.2059706e-08
7.2011993e-08
7.1964323e-08
7.1916674e-08
7.186906e-08
7.1821489e-08
7.1773933e-08
7.1726419e-08
7.167894e-08
7.163149e-08
7.1584061e-08
7.1536675e-08
7.1489318e-08
7.1441981e-08
7.1394687e-08
7.1347415e-08
7.1300185e-08
7.1252984e-08
7.1205804e-08
7.1158667e-08
7.1111565e-08
7.1064477e-08
7.1017432e-08
7.097043e-08
7.0923427e-08
7.0876474e-08
7.0829557e-08
7.0782662e-08
7.0735808e-08
7.0688984e-08
7.0642173e-08
7.0595398e-08
7.054868e-08
7.0501976e-08
7.0455293e-08
7.0408639e-08
7.0362034e-08
7.0315458e-08
7.0268904e-08
7.0222384e-08
7.0175894e-08
7.0129431e-08
7.0083011e-08
7.0036613e-08
6.9990243e-08
6.9943901e-08
6.9897602e-08
6.9851325e-08
6.980509e-08
6.9758876e-08
6.9712691e-08
6.9666534e-08
6.9620413e-08
6.9574327e-08
6.9528262e-08
6.9482233e-08
6.9436233e-08
6.9390261e-08
6.9344331e-08
6.9298416e-08
6.9252536e-08
6.9206692e-08
6.9160869e-08
6.9115089e-08
6.9069337e-08
6.9023606e-08
6.8977897e-08
6.8932252e-08
6.8886607e-08
6.8840997e-08
6.879543e-08
6.8749891e-08
6.8704374e-08
6.8658878e-08
6.8613431e-08
6.8567999e-08
6.8522617e-08
6.8477256e-08
6.8431916e-08
6.8386605e-08
6.8341329e-08
6.8296096e-08
6.8250877e-08
6.8205694e-08
6.8160539e-08
6.8115419e-08
6.8070328e-08
6.8025251e-08
6.7980217e-08
6.7935218e-08
6.7890241e-08
6.7845299e-08
6.7800386e-08
6.7755494e-08
6.7710623e-08
6.7665816e-08
6.7621009e-08
6.7576252e-08
6.7531509e-08
6.7486802e-08
6.7442116e-08
6.7397472e-08
6.735285e-08
6.7308264e-08
6.7263692e-08
6.7219176e-08
6.7174675e-08
6.7130195e-08
6.708575e-08
6.7041348e-08
6.6996954e-08
6.6952609e-08
6.6908285e-08
6.6863983e-08
6.6819723e-08
6.6775492e-08
6.6731268e-08
6.66871e-08
6.6642947e-08
6.6598837e-08
6.6554733e-08
6.651068e-08
6.6466647e-08
6.6422636e-08
6.6378675e-08
6.6334714e-08
6.6290802e-08
6.6246919e-08
6.6203064e-08
6.6159238e-08
6.6115433e-08
6.6071678e-08
6.6027916e-08
6.5984217e-08
6.5940519e-08
6.589687e-08
6.585325e-08
6.5809658e-08
6.5766073e-08
6.5722524e-08
6.5679039e-08
6.5635547e-08
6.5592097e-08
6.5548662e-08
6.5505269e-08
6.5461897e-08
6.5418575e-08
6.5375268e-08
6.5331982e-08
6.5288717e-08
6.5245516e-08
6.5202308e-08
6.5159142e-08
6.5116005e-08
6.5072889e-08
6.5029816e-08
6.4986779e-08
6.4943748e-08
6.4900746e-08
6.485778e-08
6.4814849e-08
6.4771932e-08
6.4729051e-08
6.4686205e-08
6.464338e-08
6.4600577e-08
6.455781e-08
6.4515064e-08
6.4472367e-08
6.4429678e-08
6.4387024e-08
6.4344398e-08
6.4301794e-08
6.4259233e-08
6.4216692e-08
6.4174181e-08
6.4131697e-08
6.4089235e-08
6.4046787e-08
6.4004396e-08
6.3962027e-08
6.3919678e-08
6.3877366e-08
6.3835074e-08
6.3792811e-08
6.3750591e-08
6.3708377e-08
6.3666199e-08
6.3624057e-08
6.3581936e-08
6.3539837e-08
6.3497779e-08
6.345573e-08
6.3413736e-08
6.3371743e-08
6.3329793e-08
6.3287864e-08
6.3245963e-08
6.3204091e-08
6.3162254e-08
6.3120432e-08
6.3078652e-08
6.3036886e-08
6.2995149e-08
6.2953447e-08
6.2911781e-08
6.2870114e-08
6.2828512e-08
6.2786903e-08
6.2745336e-08
6.2703791e-08
6.2662288e-08
6.2620813e-08
6.2579353e-08
6.2537922e-08
6.2496518e-08
6.245515e-08
6.2413811e-08
6.2372479e-08
6.2331182e-08
6.2289921e-08
6.2248681e-08
6.2207462e-08
6.2166293e-08
6.2125132e-08
6.2084013e-08
6.2042908e-08
6.2001817e-08
6.1960776e-08
6.1919756e-08
6.1878765e-08
6.1837795e-08
6.1796861e-08
6.1755948e-08
6.171507e-08
6.1674221e-08
6.1633372e-08
6.1592573e-08
6.1551795e-08
6.1511052e-08
6.1470324e-08
6.1429624e-08
6.138896e-08
6.1348324e-08
6.1307695e-08
6.1267116e-08
6.1226565e-08
6.1186029e-08
6.1145506e-08
6.1105034e-08
6.1064583e-08
6.1024153e-08
6.0983751e-08
6.0943378e-08
6.0903027e-08
6.0862718e-08
6.0822423e-08
6.0782156e-08
6.0741918e-08
6.0701709e-08
6.0661513e-08
6.0621353e-08
6.0581222e-08
6.0541126e-08
6.0501044e-08
6.0460984e-08
6.0420952e-08
6.0380955e-08
6.034098e-08
6.0301026e-08
6.0261115e-08
6.0221218e-08
6.018135e-08
6.014151e-08
6.0101698e-08
6.00619e-08
6.0022138e-08
5.9982405e-08
5.9942693e-08
5.9903002e-08
5.9863346e-08
5.9823719e-08
5.9784107e-08
5.9744536e-08
5.9704981e-08
5.9665453e-08
5.9625954e-08
5.9586469e-08
5.954703e-08
5.950761e-08
5.9468217e-08
5.9428846e-08
5.9389503e-08
5.9350185e-08
5.9310885e-08
5.9271624e-08
5.9232377e-08
5.9193173e-08
5.9153983e-08
5.9114818e-08
5.9075685e-08
5.9036584e-08
5.8997497e-08
5.8958438e-08
5.8919408e-08
5.8880403e-08
5.8841415e-08
5.8802446e-08
5.8763533e-08
5.8724627e-08
5.8685742e-08
5.864689e-08
5.860807e-08
5.8569267e-08
5.85305e-08
5.8491747e-08
5.8453022e-08
5.8414329e-08
5.8375655e-08
5.8337005e-08
5.829839e-08
5.8259793e-08
5.8221222e-08
5.8182685e-08
5.8144156e-08
5.8105666e-08
5.8067197e-08
5.8028753e-08
5.7990324e-08
5.795194e-08
5.7913581e-08
5.7875244e-08
5.7836928e-08
5.779863e-08
5.7760364e-08
5.7722129e-08
5.7683909e-08
5.7645728e-08
5.7607568e-08
5.7569427e-08
5.7531306e-08
5.7493224e-08
5.7455154e-08
5.7417122e-08
5.7379111e-08
5.7341129e-08
5.7303168e-08
5.7265225e-08
5.7227311e-08
5.7189425e-08
5.7151567e-08
5.7113738e-08
5.7075912e-08
5.7038132e-08
5.7000371e-08
5.6962641e-08
5.6924932e-08
5.6887231e-08
5.6849583e-08
5.6811942e-08
5.6774326e-08
5.6736745e-08
5.6699189e-08
5.6661648e-08
5.6624131e-08
5.658665e-08
5.6549183e-08
5.6511755e-08
5.6474338e-08
5.6436953e-08
5.6399585e-08
5.6362239e-08
5.6324932e-08
5.6287647e-08
5.6250379e-08
5.6213143e-08
5.6175928e-08
5.6138731e-08
5.6101573e-08
5.606443e-08
5.6027311e-08
5.5990213e-08
5.5953159e-08
5.5916107e-08
5.5879088e-08
5.5842101e-08
5.5805131e-08
5.5768194e-08
5.5731263e-08
5.5694368e-08
5.5657488e-08
5.5620649e-08
5.5583822e-08
5.5547027e-08
5.5510252e-08
5.5473507e-08
5.5436786e-08
5.5400072e-08
5.5363405e-08
5.5326751e-08
5.5290123e-08
5.5253508e-08
5.521694e-08
5.5180383e-08
5.514385e-08
5.510735e-08
5.5070853e-08
5.5034405e-08
5.4997969e-08
5.4961557e-08
5.4925163e-08
5.4888812e-08
5.4852467e-08
5.4816166e-08
5.4779861e-08
5.4743605e-08
5.4707357e-08
5.4671144e-08
5.4634953e-08
5.4598779e-08
5.4562634e-08
5.4526506e-08
5.4490418e-08
5.4454343e-08
5.4418283e-08
5.4382255e-08
5.4346255e-08
5.4310281e-08
5.4274324e-08
5.4238399e-08
5.4202474e-08
5.4166598e-08
5.4130741e-08
5.4094905e-08
5.4059086e-08
5.40233e-08
5.3987538e-08
5.3951801e-08
5.3916068e-08
5.3880385e-08
5.3844719e-08
5.380906e-08
5.3773444e-08
5.3737846e-08
5.3702255e-08
5.366671e-08
5.3631179e-08
5.3595681e-08
5.3560193e-08
5.3524733e-08
5.3489302e-08
5.3453892e-08
5.3418503e-08
5.3383136e-08
5.3347801e-08
5.331248e-08
5.3277187e-08
5.3241919e-08
5.3206669e-08
5.3171444e-08
5.3136237e-08
5.3101054e-08
5.3065911e-08
5.3030771e-08
5.299567e-08
5.2960583e-08
5.2925515e-08
5.2890481e-08
5.2855466e-08
5.2820475e-08
5.2785506e-08
5.2750561e-08
5.2715638e-08
5.268074e-08
5.2645856e-08
5.2611011e-08
5.257618e-08
5.2541377e-08
5.2506586e-08
5.2471822e-08
5.2437084e-08
5.2402374e-08
5.2367682e-08
5.2333004e-08
5.2298368e-08
5.2263744e-08
5.222914e-08
5.2194562e-08
5.2160008e-08
5.2125479e-08
5.2090968e-08
5.2056482e-08
5.2022017e-08
5.198758e-08
5.1953165e-08
5.1918764e-08
5.1884399e-08
5.1850048e-08
5.1815721e-08
5.1781416e-08
5.174714e-08
5.1712878e-08
5.1678636e-08
5.1644438e-08
5.161024e-08
5.1576073e-08
5.1541928e-08
5.1507808e-08
5.1473702e-08
5.1439628e-08
5.1405568e-08
5.1371547e-08
5.1337526e-08
5.1303541e-08
5.1269577e-08
5.1235634e-08
5.1201713e-08
5.1167824e-08
5.1133945e-08
5.1100091e-08
5.1066262e-08
5.1032451e-08
5.0998668e-08
5.09649e-08
5.0931167e-08
5.0897444e-08
5.0863754e-08
5.0830081e-08
5.079643e-08
5.07628e-08
5.0729199e-08
5.0695604e-08
5.0662049e-08
5.0628504e-08
5.0594988e-08
5.0561493e-08
5.0528023e-08
5.0494563e-08
5.0461139e-08
5.0427737e-08
5.0394348e-08
5.0360985e-08
5.0327642e-08
5.0294318e-08
5.0261033e-08
5.0227758e-08
5.0194501e-08
5.0161265e-08
5.0128062e-08
5.0094879e-08
5.0061715e-08
5.0028572e-08
4.999545e-08
4.9962352e-08
4.9929277e-08
4.9896215e-08
4.9863196e-08
4.9830177e-08
4.9797187e-08
4.9764221e-08
4.9731273e-08
4.9698347e-08
4.9665442e-08
4.9632568e-08
4.9599709e-08
4.9566875e-08
4.9534055e-08
4.9501267e-08
4.9468493e-08
4.9435744e-08
4.9403017e-08
4.9370303e-08
4.9337629e-08
4.9304955e-08
4.927232e-08
4.9239699e-08
4.9207102e-08
4.9174531e-08
4.9141974e-08
4.9109431e-08
4.9076927e-08
4.9044431e-08
4.9011959e-08
4.8979516e-08
4.8947093e-08
4.8914689e-08
4.8882303e-08
4.8849948e-08
4.8817601e-08
4.8785278e-08
4.875298e-08
4.8720711e-08
4.8688456e-08
4.8656219e-08
4.862401e-08
4.8591822e-08
4.8559645e-08
4.8527507e-08
4.8495369e-08
4.8463267e-08
4.8431183e-08
4.8399119e-08
4.8367085e-08
4.8335057e-08
4.8303058e-08
4.8271087e-08
4.8239126e-08
4.8207191e-08
4.8175274e-08
4.8143381e-08
4.8111509e-08
4.8079652e-08
4.8047823e-08
4.801602e-08
4.798423e-08
4.7952465e-08
4.7920715e-08
4.7888992e-08
4.7857284e-08
4.7825601e-08
4.7793943e-08
4.7762303e-08
4.773068e-08
4.7699082e-08
4.7667505e-08
4.7635943e-08
4.7604406e-08
4.7572893e-08
4.7541395e-08
4.7509928e-08
4.7478469e-08
4.7447038e-08
4.7415629e-08
4.7384233e-08
4.7352863e-08
4.7321514e-08
4.729019e-08
4.7258883e-08
4.7227594e-08
4.7196323e-08
4.7165084e-08
4.7133856e-08
4.7102652e-08
4.7071474e-08
4.7040309e-08
4.7009163e-08
4.6978041e-08
4.6946941e-08
4.6915858e-08
4.68848e-08
4.6853764e-08
4.6822738e-08
4.6791744e-08
4.6760764e-08
4.6729809e-08
4.6698876e-08
4.666796e-08
4.6637062e-08
4.6606193e-08
4.6575337e-08
4.6544496e-08
4.6513687e-08
4.6482892e-08
4.6452115e-08
4.642137e-08
4.6390635e-08
4.6359922e-08
4.632923e-08
4.6298556e-08
4.6267907e-08
4.6237279e-08
4.6206665e-08
4.617608e-08
4.6145505e-08
4.6114952e-08
4.6084427e-08
4.6053913e-08
4.6023427e-08
4.5992959e-08
4.5962505e-08
4.5932083e-08
4.5901672e-08
4.5871285e-08
4.584091e-08
4.581057e-08
4.5780244e-08
4.5749932e-08
4.5719645e-08
4.5689379e-08
4.5659128e-08
4.5628902e-08
4.5598686e-08
4.5568502e-08
4.5538332e-08
4.5508184e-08
4.547806e-08
4.5447951e-08
4.5417867e-08
4.5387797e-08
4.5357751e-08
4.5327724e-08
4.5297714e-08
4.5267718e-08
4.5237748e-08
4.5207805e-08
4.5177877e-08
4.5147964e-08
4.5118071e-08
4.5088203e-08
4.5058361e-08
4.5028525e-08
4.4998718e-08
4.4968925e-08
4.4939153e-08
4.4909402e-08
4.4879673e-08
4.4849969e-08
4.4820268e-08
4.47906e-08
4.4760942e-08
4.4731316e-08
4.47017e-08
4.4672106e-08
4.464253e-08
4.4612968e-08
4.4583444e-08
4.4553925e-08
4.4524427e-08
4.449495e-08
4.4465491e-08
4.4436057e-08
4.4406637e-08
4.4377234e-08
4.434786e-08
4.4318497e-08
4.4289163e-08
4.4259846e-08
4.4230539e-08
4.4201254e-08
4.4171991e-08
4.4142748e-08
4.4113524e-08
4.4084324e-08
4.4055135e-08
4.402597e-08
4.3996824e-08
4.3967695e-08
4.3938588e-08
4.3909498e-08
4.388043e-08
4.3851379e-08
4.3822347e-08
4.3793335e-08
4.3764345e-08
4.3735373e-08
4.3706414e-08
4.3677481e-08
4.3648562e-08
4.3619675e-08
4.3590791e-08
4.3561929e-08
4.3533092e-08
4.3504272e-08
4.3475474e-08
4.3446693e-08
4.3417927e-08
4.3389182e-08
4.3360451e-08
4.3331749e-08
4.3303064e-08
4.3274394e-08
4.3245748e-08
4.3217117e-08
4.3188503e-08
4.3159911e-08
4.3131337e-08
4.3102787e-08
4.3074255e-08
4.3045734e-08
4.3017234e-08
4.2988763e-08
4.2960295e-08
4.2931859e-08
4.2903434e-08
4.287503e-08
4.2846644e-08
4.2818279e-08
4.2789932e-08
4.2761609e-08
4.2733291e-08
4.2705e-08
4.2676735e-08
4.2648477e-08
4.2620243e-08
4.2592028e-08
4.256383e-08
4.253565e-08
4.2507494e-08
4.2479353e-08
4.245123e-08
4.2423125e-08
4.2395037e-08
4.2366974e-08
4.2338922e-08
4.2310894e-08
4.2282888e-08
4.2254889e-08
4.2226915e-08
4.2198963e-08
4.2171024e-08
4.2143103e-08
4.2115207e-08
4.2087322e-08
4.2059458e-08
4.2031616e-08
4.2003791e-08
4.197598e-08
4.1948191e-08
4.1920423e-08
4.1892665e-08
4.1864933e-08
4.1837218e-08
4.1809518e-08
4.1781842e-08
4.1754181e-08
4.1726537e-08
4.1698911e-08
4.167131e-08
4.1643723e-08
4.1616151e-08
4.1588596e-08
4.1561069e-08
4.1533546e-08
4.1506052e-08
4.1478579e-08
4.145112e-08
4.1423672e-08
4.1396248e-08
4.1368846e-08
4.1341458e-08
4.1314088e-08
4.1286736e-08
4.1259401e-08
4.1232095e-08
4.1204792e-08
4.1177515e-08
4.1150248e-08
4.1123005e-08
4.1095781e-08
4.1068578e-08
4.1041385e-08
4.1014218e-08
4.0987064e-08
4.0959932e-08
4.0932814e-08
4.0905714e-08
4.0878632e-08
4.0851571e-08
4.0824524e-08
4.0797502e-08
4.0770491e-08
4.0743497e-08
4.0716522e-08
4.0689564e-08
4.0662631e-08
4.0635712e-08
4.0608811e-08
4.0581924e-08
4.0555058e-08
4.0528207e-08
4.050138e-08
4.0474561e-08
4.0447762e-08
4.0420993e-08
4.039423e-08
4.0367485e-08
4.0340762e-08
4.031406e-08
4.0287372e-08
4.0260698e-08
4.0234045e-08
4.0207404e-08
4.0180787e-08
4.0154184e-08
4.0127603e-08
4.0101035e-08
4.007449e-08
4.0047958e-08
4.0021444e-08
3.9994955e-08
3.9968469e-08
3.9942009e-08
3.991557e-08
3.9889148e-08
3.9862737e-08
3.9836348e-08
3.9809972e-08
3.9783618e-08
3.9757275e-08
3.9730956e-08
3.9704656e-08
3.9678369e-08
3.9652097e-08
3.9625846e-08
3.9599609e-08
3.9573401e-08
3.9547203e-08
3.9521016e-08
3.9494854e-08
3.9468706e-08
3.9442579e-08
3.9416467e-08
3.9390372e-08
3.9364295e-08
3.9338229e-08
3.9312187e-08
3.928616e-08
3.9260154e-08
3.9234159e-08
3.9208189e-08
3.9182233e-08
3.9156294e-08
3.9130374e-08
3.9104467e-08
3.9078575e-08
3.9052708e-08
3.9026851e-08
3.9001012e-08
3.8975198e-08
3.8949391e-08
3.8923606e-08
3.8897834e-08
3.8872084e-08
3.8846352e-08
3.8820637e-08
3.8794933e-08
3.8769251e-08
3.8743579e-08
3.8717932e-08
3.8692299e-08
3.8666681e-08
3.8641087e-08
3.86155e-08
3.8589942e-08
3.8564384e-08
3.8538857e-08
3.8513349e-08
3.8487848e-08
3.8462368e-08
3.8436905e-08
3.8411461e-08
3.838603e-08
3.8360621e-08
3.8335219e-08
3.8309839e-08
3.828448e-08
3.8259138e-08
3.8233804e-08
3.8208494e-08
3.8183199e-08
3.8157918e-08
3.8132661e-08
3.8107412e-08
3.8082181e-08
3.8056971e-08
3.8031772e-08
3.8006597e-08
3.7981437e-08
3.7956294e-08
3.7931169e-08
3.7906052e-08
3.7880959e-08
3.7855884e-08
3.7830819e-08
3.7805773e-08
3.7780747e-08
3.7755729e-08
3.7730732e-08
3.7705757e-08
3.7680792e-08
3.7655848e-08
3.7630922e-08
3.7606011e-08
3.758111e-08
3.755623e-08
3.7531361e-08
3.7506521e-08
3.7481687e-08
3.7456871e-08
3.7432073e-08
3.7407293e-08
3.7382534e-08
3.7357783e-08
3.7333056e-08
3.7308336e-08
3.7283638e-08
3.7258953e-08
3.7234283e-08
3.7209638e-08
3.7185007e-08
3.7160387e-08
3.7135781e-08
3.7111199e-08
3.7086629e-08
3.7062076e-08
3.7037541e-08
3.7013017e-08
3.6988514e-08
3.6964028e-08
3.6939557e-08
3.6915104e-08
3.6890661e-08
3.6866243e-08
3.6841829e-08
3.6817447e-08
3.6793072e-08
3.6768714e-08
3.6744371e-08
3.6720042e-08
3.6695734e-08
3.6671437e-08
3.6647158e-08
3.6622897e-08
3.6598653e-08
3.6574423e-08
3.6550215e-08
3.6526011e-08
3.6501838e-08
3.6477665e-08
3.6453518e-08
3.6429384e-08
3.6405268e-08
3.6381163e-08
3.6357076e-08
3.6333009e-08
3.6308954e-08
3.628492e-08
3.6260897e-08
3.6236891e-08
3.6212899e-08
3.6188929e-08
3.6164973e-08
3.6141024e-08
3.6117093e-08
3.6093191e-08
3.6069295e-08
3.6045414e-08
3.6021554e-08
3.5997704e-08
3.5973869e-08
3.5950059e-08
3.5926256e-08
3.5902474e-08
3.5878703e-08
3.5854949e-08
3.5831217e-08
3.5807492e-08
3.5783785e-08
3.5760099e-08
3.573642e-08
3.5712766e-08
3.5689119e-08
3.5665494e-08
3.5641879e-08
3.5618285e-08
3.5594706e-08
3.5571141e-08
3.554759e-08
3.5524053e-08
3.5500538e-08
3.547704e-08
3.5453553e-08
3.543008e-08
3.5406622e-08
3.5383184e-08
3.5359758e-08
3.5336349e-08
3.5312954e-08
3.5289574e-08
3.5266211e-08
3.5242866e-08
3.5219532e-08
3.5196219e-08
3.5172913e-08
3.5149629e-08
3.5126359e-08
3.510311e-08
3.5079868e-08
3.5056644e-08
3.5033434e-08
3.5010242e-08
3.4987067e-08
3.4963897e-08
3.4940751e-08
3.4917619e-08
3.4894502e-08
3.4871409e-08
3.484832e-08
3.4825248e-08
3.4802184e-08
3.4779152e-08
3.4756127e-08
3.4733116e-08
3.4710119e-08
3.468714e-08
3.4664179e-08
3.4641229e-08
3.4618296e-08
3.4595381e-08
3.4572473e-08
3.4549586e-08
3.4526717e-08
3.4503856e-08
3.4481015e-08
3.4458189e-08
3.4435374e-08
3.4412572e-08
3.4389792e-08
3.436703e-08
3.4344275e-08
3.4321534e-08
3.4298814e-08
3.4276113e-08
3.4253414e-08
3.4230744e-08
3.4208078e-08
3.418543e-08
3.4162799e-08
3.4140182e-08
3.4117583e-08
3.4094988e-08
3.4072421e-08
3.4049858e-08
3.4027327e-08
3.4004795e-08
3.3982282e-08
3.3959783e-08
3.3937305e-08
3.3914837e-08
3.389238e-08
3.3869945e-08
3.3847524e-08
3.3825117e-08
3.3802717e-08
3.3780346e-08
3.3757978e-08
3.3735631e-08
3.3713295e-08
3.3690977e-08
3.3668673e-08
3.3646376e-08
3.3624108e-08
3.3601847e-08
3.35796e-08
3.355737e-08
3.3535155e-08
3.3512951e-08
3.3490767e-08
3.3468591e-08
3.3446437e-08
3.3424293e-08
3.3402166e-08
3.3380054e-08
3.3357949e-08
3.3335869e-08
3.3313803e-08
3.3291748e-08
3.3269703e-08
3.3247673e-08
3.3225671e-08
3.3203669e-08
3.3181696e-08
3.3159722e-08
3.3137773e-08
3.3115832e-08
3.3093908e-08
3.3071998e-08
3.30501e-08
3.3028225e-08
3.3006359e-08
3.2984506e-08
3.2962674e-08
3.294085e-08
3.291904e-08
3.2897248e-08
3.2875469e-08
3.2853698e-08
3.2831956e-08
3.281022e-08
3.2788495e-08
3.2766785e-08
3.2745096e-08
3.2723417e-08
3.2701749e-08
3.2680102e-08
3.2658466e-08
3.2636848e-08
3.261524e-08
3.2593647e-08
3.2572075e-08
3.2550506e-08
3.2528956e-08
3.2507423e-08
3.2485897e-08
3.2464389e-08
3.2442902e-08
3.2421426e-08
3.239996e-08
3.2378509e-08
3.2357075e-08
3.2335652e-08
3.2314247e-08
3.2292849e-08
3.2271476e-08
3.2250107e-08
3.2228755e-08
3.2207424e-08
3.2186101e-08
3.2164788e-08
3.2143497e-08
3.2122216e-08
3.2100953e-08
3.2079697e-08
3.2058463e-08
3.2037235e-08
3.2016029e-08
3.1994833e-08
3.1973652e-08
3.1952482e-08
3.1931325e-08
3.1910194e-08
3.1889062e-08
3.1867955e-08
3.1846856e-08
3.182577e-08
3.1804703e-08
3.1783649e-08
3.1762607e-08
3.1741578e-08
3.1720564e-08
3.169956e-08
3.1678574e-08
3.1657606e-08
3.1636645e-08
3.1615699e-08
3.1594769e-08
3.1573855e-08
3.155295e-08
3.1532064e-08
3.1511188e-08
3.149033e-08
3.1469476e-08
3.1448643e-08
3.1427827e-08
3.1407019e-08
3.1386229e-08
3.1365449e-08
3.134468e-08
3.1323932e-08
3.1303191e-08
3.1282465e-08
3.1261756e-08
3.1241061e-08
3.1220381e-08
3.1199708e-08
3.1179052e-08
3.1158415e-08
3.1137784e-08
3.1117171e-08
3.1096565e-08
3.1075988e-08
3.1055414e-08
3.1034855e-08
3.1014306e-08
3.0993775e-08
3.0973254e-08
3.0952751e-08
3.0932256e-08
3.0911782e-08
3.0891314e-08
3.0870865e-08
3.0850426e-08
3.0830002e-08
3.0809591e-08
3.0789199e-08
3.076881e-08
3.0748446e-08
3.0728089e-08
3.0707746e-08
3.068741e-08
3.0667096e-08
3.0646792e-08
3.0626499e-08
3.0606227e-08
3.0585966e-08
3.0565719e-08
3.0545486e-08
3.0525261e-08
3.0505049e-08
3.0484856e-08
3.0464676e-08
3.0444507e-08
3.0424346e-08
3.0404209e-08
3.0384076e-08
3.0363964e-08
3.0343859e-08
3.0323772e-08
3.0303696e-08
3.0283637e-08
3.0263589e-08
3.0243552e-08
3.0223532e-08
3.0203523e-08
3.0183525e-08
3.0163548e-08
3.0143575e-08
3.0123616e-08
3.0103671e-08
3.008374e-08
3.0063831e-08
3.0043925e-08
3.0024037e-08
3.0004159e-08
2.9984296e-08
2.996444e-08
2.9944605e-08
2.9924784e-08
2.9904974e-08
2.9885172e-08
2.9865387e-08
2.9845616e-08
2.9825859e-08
2.9806113e-08
2.978638e-08
2.9766658e-08
2.9746952e-08
2.9727259e-08
2.9707573e-08
2.9687913e-08
2.9668257e-08
2.9648618e-08
2.9628987e-08
2.9609371e-08
2.9589776e-08
2.9570181e-08
2.9550606e-08
2.9531041e-08
2.9511492e-08
2.9491952e-08
2.9472425e-08
2.9452913e-08
2.9433419e-08
2.9413931e-08
2.939446e-08
2.9374997e-08
2.9355558e-08
2.9336116e-08
2.9316697e-08
2.9297283e-08
2.9277892e-08
2.9258509e-08
2.9239143e-08
2.9219782e-08
2.9200438e-08
2.9181106e-08
2.9161786e-08
2.9142479e-08
2.9123184e-08
2.9103907e-08
2.9084642e-08
2.9065383e-08
2.9046138e-08
2.9026911e-08
2.9007689e-08
2.8988488e-08
2.89693e-08
2.8950122e-08
2.8930954e-08
2.8911803e-08
2.8892662e-08
2.8873535e-08
2.8854416e-08
2.8835318e-08
2.8816228e-08
2.8797153e-08
2.8778084e-08
2.8759031e-08
2.8739992e-08
2.8720962e-08
2.8701949e-08
2.8682944e-08
2.866396e-08
2.8644983e-08
2.8626022e-08
2.860707e-08
2.8588133e-08
2.8569206e-08
2.8550287e-08
2.8531394e-08
2.8512499e-08
2.849362e-08
2.847476e-08
2.8455913e-08
2.8437073e-08
2.8418246e-08
2.8399429e-08
2.8380629e-08
2.8361841e-08
2.8343065e-08
2.8324298e-08
2.8305548e-08
2.8286808e-08
2.8268081e-08
2.8249369e-08
2.8230669e-08
2.821197e-08
2.8193297e-08
2.8174632e-08
2.8155979e-08
2.8137341e-08
2.8118714e-08
2.8100098e-08
2.8081498e-08
2.8062905e-08
2.8044322e-08
2.8025761e-08
2.8007207e-08
2.7988666e-08
2.7970133e-08
2.7951618e-08
2.7933112e-08
2.7914616e-08
2.7896137e-08
2.787767e-08
2.7859221e-08
2.7840771e-08
2.7822336e-08
2.7803921e-08
2.7785514e-08
2.776712e-08
2.7748735e-08
2.7730366e-08
2.7712005e-08
2.7693659e-08
2.7675322e-08
2.7657002e-08
2.7638691e-08
2.7620397e-08
2.7602111e-08
2.7583837e-08
2.7565578e-08
2.7547328e-08
2.752909e-08
2.7510865e-08
2.7492653e-08
2.7474446e-08
2.7456261e-08
2.7438084e-08
2.7419922e-08
2.7401768e-08
2.7383626e-08
2.7365497e-08
2.7347379e-08
2.732927e-08
2.7311186e-08
2.7293105e-08
2.7275032e-08
2.7256974e-08
2.7238931e-08
2.7220899e-08
2.7202878e-08
2.7184866e-08
2.7166868e-08
2.7148884e-08
2.7130907e-08
2.7112952e-08
2.7095002e-08
2.7077059e-08
2.7059137e-08
2.7041219e-08
2.702332e-08
2.7005431e-08
2.6987555e-08
2.6969683e-08
2.6951831e-08
2.6933987e-08
2.6916156e-08
2.6898334e-08
2.688053e-08
2.6862734e-08
2.6844948e-08
2.6827175e-08
2.6809419e-08
2.6791668e-08
2.6773932e-08
2.6756206e-08
2.6738494e-08
2.6720791e-08
2.67031e-08
2.668542e-08
2.6667756e-08
2.6650103e-08
2.6632456e-08
2.6614824e-08
2.6597204e-08
2.6579599e-08
2.6562001e-08
2.6544415e-08
2.6526839e-08
2.650928e-08
2.6491731e-08
2.6474194e-08
2.6456668e-08
2.6439151e-08
2.6421649e-08
2.6404155e-08
2.6386676e-08
2.6369204e-08
2.6351749e-08
2.6334302e-08
2.6316869e-08
2.6299446e-08
2.6282034e-08
2.6264637e-08
2.6247244e-08
2.6229866e-08
2.6212504e-08
2.6195156e-08
2.6177812e-08
2.616048e-08
2.6143162e-08
2.6125853e-08
2.6108557e-08
2.6091271e-08
2.6074e-08
2.6056735e-08
2.6039485e-08
2.6022249e-08
2.6005022e-08
2.5987807e-08
2.5970598e-08
2.5953405e-08
2.5936224e-08
2.5919054e-08
2.5901896e-08
2.5884747e-08
2.586761e-08
2.5850484e-08
2.5833373e-08
2.5816268e-08
2.579918e-08
2.5782098e-08
2.5765031e-08
2.5747971e-08
2.5730923e-08
2.5713891e-08
2.5696867e-08
2.5679855e-08
2.5662853e-08
2.5645864e-08
2.5628887e-08
2.5611916e-08
2.5594961e-08
2.5578016e-08
2.5561086e-08
2.5544162e-08
2.552725e-08
2.5510349e-08
2.5493462e-08
2.5476586e-08
2.545972e-08
2.5442866e-08
2.542602e-08
2.5409186e-08
2.5392366e-08
2.5375552e-08
2.5358759e-08
2.534197e-08
2.5325187e-08
2.5308426e-08
2.5291667e-08
2.5274925e-08
2.5258194e-08
2.5241473e-08
2.5224757e-08
2.5208061e-08
2.5191373e-08
2.5174693e-08
2.5158027e-08
2.514137e-08
2.5124727e-08
2.5108095e-08
2.5091472e-08
2.5074861e-08
2.5058261e-08
2.5041674e-08
2.5025093e-08
2.5008527e-08
2.4991969e-08
2.4975423e-08
2.495889e-08
2.4942365e-08
2.4925853e-08
2.4909355e-08
2.4892861e-08
2.487638e-08
2.4859913e-08
2.4843454e-08
2.4827004e-08
2.4810571e-08
2.4794145e-08
2.477773e-08
2.4761327e-08
2.4744933e-08
2.4728552e-08
2.4712179e-08
2.4695819e-08
2.4679469e-08
2.4663134e-08
2.4646805e-08
2.4630486e-08
2.4614179e-08
2.4597885e-08
2.4581604e-08
2.4565326e-08
2.4549063e-08
2.4532813e-08
2.4516572e-08
2.4500341e-08
2.4484121e-08
2.4467909e-08
2.4451708e-08
2.4435522e-08
2.4419347e-08
2.4403178e-08
2.4387026e-08
2.437088e-08
2.4354744e-08
2.4338622e-08
2.4322507e-08
2.4306408e-08
2.4290316e-08
2.4274234e-08
2.4258162e-08
2.4242102e-08
2.4226056e-08
2.4210017e-08
2.4193987e-08
2.417797e-08
2.4161967e-08
2.4145967e-08
2.4129982e-08
2.4114005e-08
2.4098044e-08
2.4082093e-08
2.4066146e-08
2.4050214e-08
2.4034293e-08
2.4018382e-08
2.4002482e-08
2.398659e-08
2.3970712e-08
2.3954838e-08
2.3938981e-08
2.3923128e-08
2.3907297e-08
2.3891468e-08
2.3875652e-08
2.3859842e-08
2.3844049e-08
2.3828264e-08
2.3812488e-08
2.3796723e-08
2.3780967e-08
2.3765224e-08
2.3749491e-08
2.3733771e-08
2.3718055e-08
2.3702352e-08
2.3686663e-08
2.367098e-08
2.3655309e-08
2.363965e-08
2.3623999e-08
2.360836e-08
2.359273e-08
2.357711e-08
2.3561501e-08
2.3545903e-08
2.3530317e-08
2.3514739e-08
2.3499167e-08
2.3483611e-08
2.3468067e-08
2.3452531e-08
2.3437002e-08
2.3421487e-08
2.3405981e-08
2.3390486e-08
2.3375e-08
2.3359526e-08
2.3344059e-08
2.3328607e-08
2.3313161e-08
2.329773e-08
2.3282306e-08
2.3266891e-08
2.3251486e-08
2.3236096e-08
2.3220711e-08
2.320534e-08
2.3189976e-08
2.3174621e-08
2.3159281e-08
2.3143947e-08
2.3128628e-08
2.3113316e-08
2.3098014e-08
2.3082722e-08
2.3067441e-08
2.3052166e-08
2.3036909e-08
2.3021657e-08
2.3006415e-08
2.2991182e-08
2.2975962e-08
2.2960753e-08
2.2945553e-08
2.293036e-08
2.2915179e-08
2.2900009e-08
2.2884848e-08
2.2869699e-08
2.2854557e-08
2.2839428e-08
2.2824306e-08
2.2809196e-08
2.2794097e-08
2.2779005e-08
2.2763926e-08
2.2748855e-08
2.2733795e-08
2.2718742e-08
2.2703702e-08
2.268867e-08
2.267365e-08
2.2658643e-08
2.2643642e-08
2.2628646e-08
2.2613669e-08
2.2598698e-08
2.2583738e-08
2.2568786e-08
2.2553845e-08
2.2538911e-08
2.252399e-08
2.2509081e-08
2.2494179e-08
2.2479284e-08
2.2464405e-08
2.244953e-08
2.2434671e-08
2.2419815e-08
2.2404976e-08
2.2390141e-08
2.2375319e-08
2.2360505e-08
2.23457e-08
2.2330909e-08
2.2316124e-08
2.2301348e-08
2.2286585e-08
2.2271832e-08
2.2257085e-08
2.2242352e-08
2.2227626e-08
2.2212911e-08
2.2198206e-08
2.2183507e-08
2.2168825e-08
2.2154147e-08
2.2139478e-08
2.2124825e-08
2.2110175e-08
2.2095538e-08
2.2080911e-08
2.2066294e-08
2.2051683e-08
2.2037083e-08
2.2022492e-08
2.2007917e-08
2.1993346e-08
2.1978787e-08
2.1964233e-08
2.1949692e-08
2.1935161e-08
2.192064e-08
2.1906127e-08
2.1891626e-08
2.1877131e-08
2.1862649e-08
2.1848177e-08
2.1833714e-08
2.1819254e-08
2.180481e-08
2.1790376e-08
2.177595e-08
2.1761537e-08
2.1747129e-08
2.1732728e-08
2.1718343e-08
2.1703965e-08
2.1689594e-08
2.1675232e-08
2.1660888e-08
2.1646548e-08
2.1632218e-08
2.1617895e-08
2.1603581e-08
2.1589281e-08
2.1574987e-08
2.1560703e-08
2.1546427e-08
2.1532166e-08
2.1517909e-08
2.1503666e-08
2.1489431e-08
2.1475202e-08
2.1460986e-08
2.1446777e-08
2.1432578e-08
2.1418389e-08
2.1404208e-08
2.1390042e-08
2.1375879e-08
2.1361732e-08
2.1347581e-08
2.1333452e-08
2.131933e-08
2.1305215e-08
2.1291109e-08
2.1277014e-08
2.1262929e-08
2.124885e-08
2.1234785e-08
2.1220727e-08
2.1206677e-08
2.1192639e-08
2.1178609e-08
2.1164588e-08
2.1150575e-08
2.1136573e-08
2.1122583e-08
2.1108594e-08
2.1094621e-08
2.1080655e-08
2.1066699e-08
2.1052752e-08
2.1038817e-08
2.1024888e-08
2.1010969e-08
2.0997057e-08
2.098316e-08
2.0969265e-08
2.0955383e-08
2.094151e-08
2.0927644e-08
2.0913793e-08
2.0899945e-08
2.0886109e-08
2.0872282e-08
2.0858463e-08
2.0844656e-08
2.0830853e-08
2.0817065e-08
2.0803283e-08
2.0789509e-08
2.0775747e-08
2.0761993e-08
2.0748246e-08
2.0734511e-08
2.0720783e-08
2.0707068e-08
2.0693358e-08
2.0679657e-08
2.0665968e-08
2.0652285e-08
2.0638611e-08
2.0624951e-08
2.0611298e-08
2.0597652e-08
2.0584016e-08
2.057039e-08
2.0556767e-08
2.054316e-08
2.0529557e-08
2.0515969e-08
2.0502389e-08
2.0488812e-08
2.0475248e-08
2.0461695e-08
2.0448148e-08
2.0434612e-08
2.0421078e-08
2.0407562e-08
2.0394051e-08
2.0380549e-08
2.0367054e-08
2.0353573e-08
2.0340098e-08
2.0326631e-08
2.0313175e-08
2.0299728e-08
2.028629e-08
2.0272857e-08
2.0259435e-08
2.0246024e-08
2.0232621e-08
2.0219227e-08
2.0205842e-08
2.0192465e-08
2.0179096e-08
2.0165738e-08
2.0152385e-08
2.0139046e-08
2.0125716e-08
2.011239e-08
2.0099073e-08
2.0085769e-08
2.0072468e-08
2.0059179e-08
2.0045901e-08
2.0032633e-08
2.0019369e-08
2.0006116e-08
1.9992868e-08
1.9979634e-08
1.9966405e-08
1.9953186e-08
1.9939977e-08
1.9926778e-08
1.9913584e-08
1.9900403e-08
1.9887228e-08
1.9874062e-08
1.9860904e-08
1.9847755e-08
1.9834614e-08
1.9821485e-08
1.9808361e-08
1.9795248e-08
1.9782142e-08
1.9769047e-08
1.9755957e-08
1.9742879e-08
1.9729809e-08
1.9716751e-08
1.9703696e-08
1.9690651e-08
1.9677614e-08
1.966459e-08
1.9651569e-08
1.9638559e-08
1.9625558e-08
1.9612568e-08
1.9599581e-08
1.9586606e-08
1.9573635e-08
1.9560678e-08
1.9547732e-08
1.953479e-08
1.9521853e-08
1.9508931e-08
1.9496015e-08
1.9483108e-08
1.9470209e-08
1.9457319e-08
1.9444435e-08
1.9431566e-08
1.9418701e-08
1.9405846e-08
1.9392999e-08
1.9380161e-08
1.9367327e-08
1.9354509e-08
1.9341696e-08
1.9328892e-08
1.9316092e-08
1.9303306e-08
1.9290527e-08
1.9277756e-08
1.9264991e-08
1.9252239e-08
1.9239494e-08
1.9226754e-08
1.9214029e-08
1.9201307e-08
1.9188597e-08
1.9175893e-08
1.9163195e-08
1.9150509e-08
1.9137831e-08
1.9125162e-08
1.91125e-08
1.9099849e-08
1.9087205e-08
1.9074564e-08
1.9061938e-08
1.9049319e-08
1.9036706e-08
1.9024101e-08
1.9011511e-08
1.8998923e-08
1.8986347e-08
1.8973775e-08
1.8961217e-08
1.8948663e-08
1.8936118e-08
1.8923581e-08
1.8911051e-08
1.8898531e-08
1.8886022e-08
1.8873521e-08
1.8861023e-08
1.8848533e-08
1.8836056e-08
1.8823588e-08
1.8811127e-08
1.8798673e-08
1.8786231e-08
1.877379e-08
1.8761364e-08
1.874894e-08
1.8736531e-08
1.8724124e-08
1.8711729e-08
1.8699341e-08
1.8686961e-08
1.8674591e-08
1.8662226e-08
1.8649873e-08
1.8637524e-08
1.8625185e-08
1.8612857e-08
1.8600533e-08
1.8588221e-08
1.8575916e-08
1.8563615e-08
1.8551328e-08
1.8539042e-08
1.8526773e-08
1.8514505e-08
1.8502245e-08
1.8490001e-08
1.8477762e-08
1.8465526e-08
1.8453299e-08
1.8441085e-08
1.8428876e-08
1.8416673e-08
1.8404481e-08
1.8392297e-08
1.8380121e-08
1.8367951e-08
1.8355793e-08
1.8343643e-08
1.8331498e-08
1.8319362e-08
1.8307235e-08
1.8295113e-08
1.8282998e-08
1.8270896e-08
1.8258801e-08
1.8246711e-08
1.8234633e-08
1.8222561e-08
1.8210498e-08
1.8198442e-08
1.8186395e-08
1.8174356e-08
1.8162321e-08
1.8150295e-08
1.8138284e-08
1.8126272e-08
1.8114271e-08
1.8102281e-08
1.8090299e-08
1.8078318e-08
1.8066352e-08
1.8054394e-08
1.8042437e-08
1.8030493e-08
1.8018557e-08
1.8006627e-08
1.7994708e-08
1.7982794e-08
1.7970891e-08
1.7958994e-08
1.7947102e-08
1.7935218e-08
1.7923346e-08
1.7911482e-08
1.7899621e-08
1.7887771e-08
1.7875932e-08
1.78641e-08
1.7852269e-08
1.7840453e-08
1.7828638e-08
1.7816836e-08
1.7805041e-08
1.7793255e-08
1.7781476e-08
1.77697e-08
1.7757939e-08
1.7746183e-08
1.7734434e-08
1.7722693e-08
1.771096e-08
1.7699234e-08
1.7687517e-08
1.7675807e-08
1.7664107e-08
1.7652413e-08
1.7640724e-08
1.7629047e-08
1.7617372e-08
1.7605712e-08
1.7594056e-08
1.758241e-08
1.7570768e-08
1.7559136e-08
1.7547508e-08
1.7535893e-08
1.7524286e-08
1.7512685e-08
1.750109e-08
1.7489503e-08
1.7477923e-08
1.7466354e-08
1.745479e-08
1.7443236e-08
1.7431685e-08
1.7420144e-08
1.7408615e-08
1.739709e-08
1.738557e-08
1.737406e-08
1.7362559e-08
1.7351065e-08
1.7339579e-08
1.7328098e-08
1.7316626e-08
1.7305162e-08
1.7293704e-08
1.7282257e-08
1.7270814e-08
1.725938e-08
1.7247956e-08
1.7236539e-08
1.7225124e-08
1.7213722e-08
1.7202327e-08
1.7190937e-08
1.7179557e-08
1.7168183e-08
1.7156816e-08
1.7145458e-08
1.7134107e-08
1.7122762e-08
1.711143e-08
1.7100101e-08
1.708878e-08
1.7077465e-08
1.7066162e-08
1.7054859e-08
1.7043572e-08
1.7032288e-08
1.7021012e-08
1.7009743e-08
1.6998481e-08
1.6987228e-08
1.6975983e-08
1.6964744e-08
1.6953512e-08
1.6942289e-08
1.6931073e-08
1.6919863e-08
1.6908659e-08
1.6897468e-08
1.6886281e-08
1.6875102e-08
1.6863929e-08
1.6852765e-08
1.6841609e-08
1.6830459e-08
1.6819319e-08
1.680818e-08
1.6797053e-08
1.6785936e-08
1.6774823e-08
1.6763714e-08
1.6752619e-08
1.6741527e-08
1.6730445e-08
1.6719365e-08
1.6708297e-08
1.6697237e-08
1.6686181e-08
1.6675138e-08
1.6664098e-08
1.6653066e-08
1.6642041e-08
1.6631022e-08
1.6620012e-08
1.6609011e-08
1.6598012e-08
1.6587025e-08
1.6576042e-08
1.6565069e-08
1.6554102e-08
1.6543144e-08
1.6532189e-08
1.6521245e-08
1.651031e-08
1.6499378e-08
1.6488455e-08
1.6477538e-08
1.6466631e-08
1.6455731e-08
1.6444835e-08
1.6433949e-08
1.6423069e-08
1.6412196e-08
1.6401328e-08
1.6390469e-08
1.6379621e-08
1.6368777e-08
1.6357941e-08
1.634711e-08
1.6336289e-08
1.6325474e-08
1.6314665e-08
1.6303865e-08
1.6293074e-08
1.6282286e-08
1.6271505e-08
1.6260733e-08
1.6249968e-08
1.6239213e-08
1.6228457e-08
1.6217715e-08
1.6206979e-08
1.619625e-08
1.6185529e-08
1.6174809e-08
1.6164101e-08
1.6153404e-08
1.6142705e-08
1.6132022e-08
1.6121341e-08
1.611067e-08
1.6100003e-08
1.6089341e-08
1.607869e-08
1.606805e-08
1.605741e-08
1.604678e-08
1.6036156e-08
1.6025538e-08
1.601493e-08
1.6004325e-08
1.5993731e-08
1.5983144e-08
1.5972562e-08
1.5961987e-08
1.5951422e-08
1.5940861e-08
1.5930308e-08
1.591976e-08
1.5909221e-08
1.5898689e-08
1.5888162e-08
1.5877644e-08
1.5867135e-08
1.585663e-08
1.5846132e-08
1.5835639e-08
1.5825158e-08
1.5814681e-08
1.5804211e-08
1.5793747e-08
1.5783291e-08
1.5772843e-08
1.5762401e-08
1.5751965e-08
1.5741536e-08
1.5731112e-08
1.5720701e-08
1.571029e-08
1.5699893e-08
1.5689499e-08
1.5679115e-08
1.566873e-08
1.5658358e-08
1.564799e-08
1.5637633e-08
1.5627279e-08
1.5616935e-08
1.5606595e-08
1.5596264e-08
1.5585938e-08
1.5575619e-08
1.5565307e-08
1.5555001e-08
1.5544705e-08
1.5534416e-08
1.5524131e-08
1.5513853e-08
1.5503582e-08
1.5493319e-08
1.548306e-08
1.5472809e-08
1.5462566e-08
1.5452331e-08
1.5442103e-08
1.543188e-08
1.542166e-08
1.541145e-08
1.5401248e-08
1.539105e-08
1.5380863e-08
1.5370681e-08
1.5360504e-08
1.5350336e-08
1.5340174e-08
1.5330016e-08
1.5319872e-08
1.5309725e-08
1.5299589e-08
1.5289462e-08
1.5279339e-08
1.5269222e-08
1.5259115e-08
1.5249013e-08
1.5238918e-08
1.522883e-08
1.5218749e-08
1.520867e-08
1.5198607e-08
1.5188544e-08
1.5178484e-08
1.5168439e-08
1.5158394e-08
1.5148361e-08
1.513833e-08
1.5128307e-08
1.5118294e-08
1.5108286e-08
1.5098284e-08
1.5088288e-08
1.5078299e-08
1.5068315e-08
1.505834e-08
1.5048373e-08
1.5038408e-08
1.5028453e-08
1.5018502e-08
1.5008562e-08
1.4998625e-08
1.4988693e-08
1.497877e-08
1.4968853e-08
1.4958944e-08
1.4949041e-08
1.4939147e-08
1.4929254e-08
1.4919372e-08
1.4909494e-08
1.4899626e-08
1.488976e-08
1.4879904e-08
1.487005e-08
1.4860207e-08
1.4850371e-08
1.4840537e-08
1.4830712e-08
1.4820893e-08
1.4811081e-08
1.4801277e-08
1.4791481e-08
1.4781683e-08
1.4771899e-08
1.476212e-08
1.4752347e-08
1.4742582e-08
1.4732821e-08
1.4723069e-08
1.4713319e-08
1.4703579e-08
1.4693843e-08
1.4684118e-08
1.4674394e-08
1.466468e-08
1.4654972e-08
1.4645271e-08
1.4635575e-08
1.4625885e-08
1.4616202e-08
1.4606526e-08
1.4596857e-08
1.4587195e-08
1.4577536e-08
1.4567884e-08
1.4558239e-08
1.4548603e-08
1.4538969e-08
1.4529347e-08
1.4519726e-08
1.4510116e-08
1.4500509e-08
1.4490909e-08
1.4481316e-08
1.4471726e-08
1.4462145e-08
1.4452571e-08
1.4443004e-08
1.4433444e-08
1.4423886e-08
1.4414338e-08
1.4404795e-08
1.4395257e-08
1.4385731e-08
1.4376204e-08
1.4366687e-08
1.4357175e-08
1.4347669e-08
1.4338173e-08
1.432868e-08
1.4319193e-08
1.4309714e-08
1.430024e-08
1.4290773e-08
1.4281312e-08
1.4271858e-08
1.426241e-08
1.4252966e-08
1.424353e-08
1.4234103e-08
1.4224677e-08
1.421526e-08
1.4205852e-08
1.4196443e-08
1.4187045e-08
1.4177656e-08
1.416827e-08
1.4158888e-08
1.4149514e-08
1.4140145e-08
1.4130787e-08
1.4121431e-08
1.4112082e-08
1.410274e-08
1.4093404e-08
1.4084075e-08
1.4074749e-08
1.4065429e-08
1.4056121e-08
1.4046815e-08
1.4037513e-08
1.4028221e-08
1.4018932e-08
1.4009652e-08
1.4000379e-08
1.399111e-08
1.3981847e-08
1.3972593e-08
1.396334e-08
1.3954096e-08
1.3944857e-08
1.3935627e-08
1.3926401e-08
1.3917181e-08
1.3907965e-08
1.3898759e-08
1.3889559e-08
1.3880362e-08
1.3871174e-08
1.3861989e-08
1.385281e-08
1.3843644e-08
1.3834478e-08
1.3825317e-08
1.3816163e-08
1.3807015e-08
1.3797878e-08
1.3788743e-08
1.3779616e-08
1.3770493e-08
1.3761375e-08
1.3752264e-08
1.3743163e-08
1.3734064e-08
1.3724971e-08
1.3715885e-08
1.3706803e-08
1.3697728e-08
1.3688659e-08
1.36796e-08
1.367054e-08
1.3661491e-08
1.3652447e-08
1.3643408e-08
1.3634375e-08
1.3625349e-08
1.3616329e-08
1.3607313e-08
1.3598306e-08
1.3589303e-08
1.3580307e-08
1.3571317e-08
1.3562333e-08
1.3553353e-08
1.354438e-08
1.3535414e-08
1.3526454e-08
1.3517497e-08
1.3508551e-08
1.3499607e-08
1.3490669e-08
1.3481738e-08
1.3472813e-08
1.3463893e-08
1.345498e-08
1.3446072e-08
1.343717e-08
1.3428275e-08
1.3419384e-08
1.34105e-08
1.3401623e-08
1.3392748e-08
1.3383883e-08
1.3375022e-08
1.3366168e-08
1.3357318e-08
1.3348477e-08
1.3339639e-08
1.3330808e-08
1.3321982e-08
1.3313163e-08
1.3304349e-08
1.3295541e-08
1.3286738e-08
1.3277941e-08
1.326915e-08
1.3260368e-08
1.3251588e-08
1.3242814e-08
1.3234048e-08
1.3225288e-08
1.3216531e-08
1.3207782e-08
1.3199037e-08
1.31903e-08
1.3181567e-08
1.317284e-08
1.316412e-08
1.3155405e-08
1.3146695e-08
1.313799e-08
1.3129294e-08
1.3120601e-08
1.3111914e-08
1.3103235e-08
1.309456e-08
1.3085889e-08
1.3077229e-08
1.306857e-08
1.3059919e-08
1.3051273e-08
1.3042632e-08
1.3033997e-08
1.3025369e-08
1.3016745e-08
1.300813e-08
1.2999515e-08
1.2990909e-08
1.2982309e-08
1.2973715e-08
1.2965125e-08
1.2956543e-08
1.2947965e-08
1.2939394e-08
1.2930826e-08
1.2922265e-08
1.2913712e-08
1.2905162e-08
1.2896618e-08
1.288808e-08
1.2879547e-08
1.287102e-08
1.28625e-08
1.2853985e-08
1.2845475e-08
1.2836971e-08
1.2828473e-08
1.281998e-08
1.2811492e-08
1.280301e-08
1.2794534e-08
1.2786063e-08
1.27776e-08
1.276914e-08
1.2760686e-08
1.2752238e-08
1.2743795e-08
1.2735359e-08
1.2726928e-08
1.2718503e-08
1.2710083e-08
1.2701668e-08
1.2693259e-08
1.2684857e-08
1.2676458e-08
1.2668067e-08
1.2659678e-08
1.2651297e-08
1.2642922e-08
1.2634553e-08
1.2626186e-08
1.2617829e-08
1.2609475e-08
1.2601127e-08
1.2592785e-08
1.2584448e-08
1.2576117e-08
1.2567792e-08
1.2559472e-08
1.2551156e-08
1.2542846e-08
1.2534544e-08
1.2526246e-08
1.2517953e-08
1.2509665e-08
1.2501383e-08
1.2493106e-08
1.2484834e-08
1.247657e-08
1.2468311e-08
1.2460055e-08
1.2451808e-08
1.2443564e-08
1.2435327e-08
1.2427093e-08
1.2418867e-08
1.2410644e-08
1.2402428e-08
1.2394218e-08
1.2386011e-08
1.2377813e-08
1.2369616e-08
1.2361427e-08
1.2353246e-08
1.2345067e-08
1.2336894e-08
1.2328726e-08
1.2320564e-08
1.2312408e-08
1.2304257e-08
1.229611e-08
1.2287971e-08
1.2279836e-08
1.2271705e-08
1.226358e-08
1.2255462e-08
1.2247349e-08
1.223924e-08
1.2231137e-08
1.222304e-08
1.2214948e-08
1.2206861e-08
1.2198782e-08
1.2190705e-08
1.2182634e-08
1.217457e-08
1.2166506e-08
1.2158454e-08
1.2150405e-08
1.214236e-08
1.2134322e-08
1.2126289e-08
1.2118261e-08
1.2110237e-08
1.2102221e-08
1.2094208e-08
1.2086202e-08
1.20782e-08
1.2070204e-08
1.2062213e-08
1.2054226e-08
1.2046248e-08
1.2038273e-08
1.2030301e-08
1.202234e-08
1.2014378e-08
1.2006425e-08
1.1998476e-08
1.1990533e-08
1.1982595e-08
1.1974664e-08
1.1966733e-08
1.1958812e-08
1.1950895e-08
1.1942983e-08
1.1935077e-08
1.1927176e-08
1.191928e-08
1.1911389e-08
1.1903502e-08
1.1895622e-08
1.1887746e-08
1.1879877e-08
1.1872012e-08
1.1864152e-08
1.1856298e-08
1.1848448e-08
1.1840602e-08
1.1832764e-08
1.1824932e-08
1.1817104e-08
1.180928e-08
1.1801462e-08
1.1793648e-08
1.1785841e-08
1.1778038e-08
1.1770241e-08
1.1762448e-08
1.1754661e-08
1.174688e-08
1.1739102e-08
1.1731331e-08
1.1723564e-08
1.1715803e-08
1.1708046e-08
1.1700297e-08
1.1692549e-08
1.1684809e-08
1.1677073e-08
1.1669341e-08
1.1661617e-08
1.1653897e-08
1.1646182e-08
1.1638472e-08
1.1630767e-08
1.1623066e-08
1.1615372e-08
1.1607681e-08
1.1599997e-08
1.1592317e-08
1.1584643e-08
1.1576973e-08
1.1569308e-08
1.1561651e-08
1.1553994e-08
1.1546347e-08
1.1538702e-08
1.1531063e-08
1.1523429e-08
1.1515801e-08
1.1508177e-08
1.1500559e-08
1.1492944e-08
1.1485336e-08
1.1477733e-08
1.1470134e-08
1.146254e-08
1.1454951e-08
1.1447367e-08
1.143979e-08
1.1432216e-08
1.1424646e-08
1.1417083e-08
1.1409526e-08
1.1401972e-08
1.1394423e-08
1.138688e-08
1.1379342e-08
1.1371807e-08
1.136428e-08
1.1356756e-08
1.1349239e-08
1.1341723e-08
1.1334214e-08
1.1326711e-08
1.1319213e-08
1.131172e-08
1.130423e-08
1.1296747e-08
1.1289268e-08
1.1281794e-08
1.1274325e-08
1.1266861e-08
1.1259401e-08
1.125195e-08
1.1244498e-08
1.1237055e-08
1.1229615e-08
1.1222182e-08
1.1214751e-08
1.1207328e-08
1.1199908e-08
1.1192492e-08
1.1185084e-08
1.1177678e-08
1.1170278e-08
1.1162882e-08
1.1155493e-08
1.1148108e-08
1.1140727e-08
1.113335e-08
1.1125981e-08
1.1118614e-08
1.1111256e-08
1.1103898e-08
1.1096547e-08
1.1089201e-08
1.1081861e-08
1.1074522e-08
1.1067192e-08
1.1059863e-08
1.1052542e-08
1.1045225e-08
1.1037914e-08
1.1030605e-08
1.1023302e-08
1.1016004e-08
1.1008712e-08
1.1001425e-08
1.0994141e-08
1.0986861e-08
1.0979588e-08
1.0972319e-08
1.0965056e-08
1.0957796e-08
1.0950543e-08
1.0943292e-08
1.0936048e-08
1.0928806e-08
1.0921571e-08
1.0914342e-08
1.0907116e-08
1.0899895e-08
1.0892679e-08
1.0885469e-08
1.087826e-08
1.087106e-08
1.0863864e-08
1.0856671e-08
1.0849483e-08
1.08423e-08
1.0835123e-08
1.0827948e-08
1.082078e-08
1.0813616e-08
1.0806457e-08
1.0799304e-08
1.0792156e-08
1.078501e-08
1.0777869e-08
1.0770734e-08
1.0763604e-08
1.0756477e-08
1.0749358e-08
1.074224e-08
1.0735128e-08
1.0728021e-08
1.0720919e-08
1.0713822e-08
1.070673e-08
1.069964e-08
1.0692556e-08
1.0685478e-08
1.0678403e-08
1.0671335e-08
1.0664269e-08
1.0657209e-08
1.0650154e-08
1.0643103e-08
1.0636058e-08
1.0629017e-08
1.062198e-08
1.0614947e-08
1.0607921e-08
1.0600896e-08
1.059388e-08
1.0586866e-08
1.0579857e-08
1.0572852e-08
1.0565852e-08
1.0558857e-08
1.0551869e-08
1.0544881e-08
1.0537899e-08
1.0530924e-08
1.0523951e-08
1.0516986e-08
1.0510022e-08
1.0503064e-08
1.0496112e-08
1.0489162e-08
1.048222e-08
1.047528e-08
1.0468344e-08
1.0461412e-08
1.0454487e-08
1.0447566e-08
1.0440649e-08
1.0433737e-08
1.0426831e-08
1.0419928e-08
1.041303e-08
1.0406135e-08
1.0399245e-08
1.0392362e-08
1.0385482e-08
1.0378607e-08
1.0371735e-08
1.0364868e-08
1.0358007e-08
1.0351149e-08
1.0344297e-08
1.0337447e-08
1.0330603e-08
1.0323766e-08
1.0316932e-08
1.0310099e-08
1.0303275e-08
1.0296453e-08
1.0289638e-08
1.0282825e-08
1.0276017e-08
1.0269214e-08
1.0262415e-08
1.0255622e-08
1.0248834e-08
1.0242047e-08
1.0235267e-08
1.0228489e-08
1.0221719e-08
1.0214953e-08
1.0208189e-08
1.0201431e-08
1.0194678e-08
1.0187929e-08
1.0181183e-08
1.0174444e-08
1.0167708e-08
1.0160975e-08
1.0154251e-08
1.0147526e-08
1.0140809e-08
1.0134095e-08
1.0127386e-08
1.0120682e-08
1.0113983e-08
1.0107286e-08
1.0100594e-08
1.0093907e-08
1.0087225e-08
1.0080548e-08
1.0073872e-08
1.0067205e-08
1.0060538e-08
1.0053877e-08
1.0047223e-08
1.004057e-08
1.0033925e-08
1.0027281e-08
1.0020642e-08
1.001401e-08
1.0007379e-08
1.0000754e-08
9.9941317e-09
9.9875157e-09
9.980905e-09
9.9742961e-09
9.9676933e-09
9.9610942e-09
9.9545003e-09
9.9479092e-09
9.9413251e-09
9.9347419e-09
9.9281641e-09
9.9215924e-09
9.9150244e-09
9.9084598e-09
9.9019006e-09
9.895345e-09
9.8887947e-09
9.8822461e-09
9.8757047e-09
9.8691659e-09
9.8626334e-09
9.8561035e-09
9.8495789e-09
9.8430579e-09
9.8365422e-09
9.8300301e-09
9.8235216e-09
9.8170174e-09
9.8105195e-09
9.8040243e-09
9.7975335e-09
9.7910462e-09
9.7845643e-09
9.7780859e-09
9.7716155e-09
9.7651442e-09
9.7586801e-09
9.7522213e-09
9.7457633e-09
9.7393125e-09
9.7328643e-09
9.7264197e-09
9.7199813e-09
9.7135464e-09
9.707116e-09
9.7006891e-09
9.6942667e-09
9.6878487e-09
9.6814361e-09
9.6750252e-09
9.6686215e-09
9.6622186e-09
9.6558228e-09
9.6494315e-09
9.6430428e-09
9.6366577e-09
9.6302788e-09
9.6239026e-09
9.6175308e-09
9.6111643e-09
9.6048023e-09
9.598442e-09
9.592088e-09
9.5857375e-09
9.5793924e-09
9.5730499e-09
9.5667119e-09
9.5603783e-09
9.5540491e-09
9.5477235e-09
9.5414041e-09
9.5350865e-09
9.5287751e-09
9.5224655e-09
9.5161603e-09
9.5098613e-09
9.5035668e-09
9.4972741e-09
9.4909876e-09
9.4847037e-09
9.4784252e-09
9.4721502e-09
9.4658787e-09
9.45961e-09
9.4533501e-09
9.4470902e-09
9.4408366e-09
9.4345856e-09
9.4283408e-09
9.4220969e-09
9.4158601e-09
9.409626e-09
9.4033989e-09
9.3971728e-09
9.3909511e-09
9.3847339e-09
9.3785211e-09
9.3723136e-09
9.366107e-09
9.3599066e-09
9.3537089e-09
9.3475174e-09
9.3413295e-09
9.3351451e-09
9.3289652e-09
9.3227879e-09
9.3166177e-09
9.3104484e-09
9.3042862e-09
9.298124e-09
9.2919707e-09
9.2858174e-09
9.2796704e-09
9.2735268e-09
9.2673877e-09
9.2612522e-09
9.2551211e-09
9.2489936e-09
9.2428696e-09
9.2367518e-09
9.2306376e-09
9.2245251e-09
9.2184198e-09
9.2123154e-09
9.2062171e-09
9.2001224e-09
9.1940313e-09
9.1879437e-09
9.1818624e-09
9.1757837e-09
9.1697068e-09
9.1636378e-09
9.1575716e-09
9.1515089e-09
9.1454497e-09
9.139395e-09
9.1333447e-09
9.1272989e-09
9.1212549e-09
9.1152161e-09
9.1091836e-09
9.103152e-09
9.0971257e-09
9.0911021e-09
9.0850856e-09
9.0790699e-09
9.0730596e-09
9.0670538e-09
9.0610506e-09
9.0550492e-09
9.0490548e-09
9.043065e-09
9.0370778e-09
9.0310968e-09
9.0251167e-09
9.0191419e-09
9.0131715e-09
9.0072048e-09
9.0012415e-09
8.9952819e-09
8.9893284e-09
8.9833767e-09
8.9774268e-09
8.971484e-09
8.9655448e-09
8.9596099e-09
8.9536787e-09
8.947751e-09
8.9418268e-09
8.9359071e-09
8.9299919e-09
8.9240793e-09
8.918172e-09
8.9122683e-09
8.9063663e-09
8.9004706e-09
8.8945775e-09
8.8886898e-09
8.8828047e-09
8.876925e-09
8.871047e-09
8.8651753e-09
8.8593053e-09
8.8534406e-09
8.8475796e-09
8.8417229e-09
8.8358689e-09
8.8300194e-09
8.8241734e-09
8.818331e-09
8.812493e-09
8.8066594e-09
8.8008285e-09
8.7950029e-09
8.7891809e-09
8.7833616e-09
8.7775467e-09
8.7717353e-09
8.7659284e-09
8.7601251e-09
8.7543244e-09
8.7485308e-09
8.7427381e-09
8.7369498e-09
8.7311651e-09
8.7253857e-09
8.7196081e-09
8.7138359e-09
8.7080672e-09
8.702302e-09
8.6965413e-09
8.690785e-09
8.6850296e-09
8.6792804e-09
8.6735348e-09
8.6677918e-09
8.6620533e-09
8.6563192e-09
8.6505878e-09
8.6448617e-09
8.6391392e-09
8.6334184e-09
8.6277039e-09
8.621992e-09
8.6162828e-09
8.6105798e-09
8.6048777e-09
8.5991809e-09
8.5934895e-09
8.5877998e-09
8.5821146e-09
8.5764329e-09
8.5707557e-09
8.565082e-09
8.5594101e-09
8.5537426e-09
8.5480814e-09
8.5424219e-09
8.5367668e-09
8.5311145e-09
8.5254666e-09
8.5198231e-09
8.5141822e-09
8.5085459e-09
8.5029122e-09
8.4972829e-09
8.491658e-09
8.4860359e-09
8.480419e-09
8.474804e-09
8.4691942e-09
8.4635863e-09
8.4579845e-09
8.4523828e-09
8.4467882e-09
8.4411953e-09
8.4356078e-09
8.4300229e-09
8.4244425e-09
8.4188647e-09
8.4132923e-09
8.4077216e-09
8.4021545e-09
8.3965928e-09
8.3910336e-09
8.385479e-09
8.3799288e-09
8.3743794e-09
8.3688354e-09
8.3632949e-09
8.3577589e-09
8.3522265e-09
8.3466967e-09
8.3411695e-09
8.3356495e-09
8.3301295e-09
8.3246157e-09
8.3191054e-09
8.3135951e-09
8.308092e-09
8.3025915e-09
8.2970946e-09
8.2916021e-09
8.2861131e-09
8.2806269e-09
8.275145e-09
8.2696676e-09
8.2641938e-09
8.2587208e-09
8.2532541e-09
8.24779e-09
8.2423295e-09
8.2368725e-09
8.23142e-09
8.225971e-09
8.2205247e-09
8.2150819e-09
8.2096445e-09
8.2042089e-09
8.198775e-09
8.19335e-09
8.187925e-09
8.1825036e-09
8.1770875e-09
8.1716731e-09
8.1662632e-09
8.1608569e-09
8.1554559e-09
8.1500549e-09
8.1446601e-09
8.1392679e-09
8.1338793e-09
8.1284934e-09
8.123112e-09
8.117734e-09
8.1123623e-09
8.1069915e-09
8.1016243e-09
8.0962597e-09
8.0909004e-09
8.0855429e-09
8.0801916e-09
8.0748404e-09
8.0694953e-09
8.0641538e-09
8.0588149e-09
8.0534788e-09
8.048147e-09
8.0428197e-09
8.0374951e-09
8.0321731e-09
8.0268565e-09
8.0215425e-09
8.0162312e-09
8.0109244e-09
8.0056202e-09
8.0003204e-09
7.9950242e-09
7.9897315e-09
7.9844433e-09
7.9791551e-09
7.9738731e-09
7.9685938e-09
7.9633207e-09
7.9580493e-09
7.9527807e-09
7.9475138e-09
7.9422513e-09
7.9369951e-09
7.9317397e-09
7.9264897e-09
7.9212414e-09
7.9159976e-09
7.9107574e-09
7.9055198e-09
7.9002858e-09
7.8950544e-09
7.8898292e-09
7.884605e-09
7.8793843e-09
7.8741698e-09
7.8689562e-09
7.8637461e-09
7.8585405e-09
7.8533375e-09
7.8481381e-09
7.8429432e-09
7.8377509e-09
7.8325613e-09
7.8273779e-09
7.8221944e-09
7.8170164e-09
7.811841e-09
7.8066691e-09
7.8015008e-09
7.7963369e-09
7.7911748e-09
7.7860163e-09
7.7808613e-09
7.7757107e-09
7.7705637e-09
7.7654185e-09
7.7602778e-09
7.7551405e-09
7.750006e-09
7.7448741e-09
7.7397475e-09
7.7346236e-09
7.729505e-09
7.7243865e-09
7.7192732e-09
7.7141609e-09
7.7090556e-09
7.7039513e-09
7.6988504e-09
7.6937541e-09
7.6886595e-09
7.683572e-09
7.6784845e-09
7.6733997e-09
7.6683202e-09
7.6632451e-09
7.6581701e-09
7.6530995e-09
7.6480324e-09
7.6429698e-09
7.6379107e-09
7.6328535e-09
7.6278015e-09
7.6227513e-09
7.6177056e-09
7.6126607e-09
7.6076212e-09
7.6025843e-09
7.597551e-09
7.5925222e-09
7.5874942e-09
7.5824724e-09
7.5774524e-09
7.572436e-09
7.5674222e-09
7.5624129e-09
7.5574063e-09
7.5524031e-09
7.5474027e-09
7.5424076e-09
7.5374125e-09
7.5324227e-09
7.5274365e-09
7.522452e-09
7.5174729e-09
7.5124973e-09
7.5075226e-09
7.5025532e-09
7.4975848e-09
7.4926216e-09
7.487662e-09
7.4827042e-09
7.4777509e-09
7.4728002e-09
7.4678521e-09
7.4629076e-09
7.4579685e-09
7.4530311e-09
7.4480959e-09
7.443167e-09
7.4382367e-09
7.4333135e-09
7.428393e-09
7.4234761e-09
7.4185595e-09
7.4136488e-09
7.4087412e-09
7.4038353e-09
7.3989339e-09
7.3940361e-09
7.3891404e-09
7.3842479e-09
7.3793602e-09
7.3744753e-09
7.3695938e-09
7.3647151e-09
7.3598376e-09
7.354966e-09
7.3500974e-09
7.3452306e-09
7.3403674e-09
7.3355073e-09
7.3306512e-09
7.3257973e-09
7.3209501e-09
7.3161024e-09
7.3112592e-09
7.3064199e-09
7.3015811e-09
7.2967481e-09
7.2919173e-09
7.2870887e-09
7.2822663e-09
7.277444e-09
7.2726274e-09
7.2678117e-09
7.263e-09
7.2581918e-09
7.2533868e-09
7.248584e-09
7.2437842e-09
7.2389899e-09
7.2341977e-09
7.2294082e-09
7.2246213e-09
7.2198403e-09
7.2150588e-09
7.210283e-09
7.2055091e-09
7.2007396e-09
7.1959718e-09
7.1912081e-09
7.1864474e-09
7.1816904e-09
7.1769337e-09
7.1721833e-09
7.1674364e-09
7.1626896e-09
7.1579489e-09
7.1532096e-09
7.1484743e-09
7.1437412e-09
7.1390125e-09
7.1342847e-09
7.1295623e-09
7.1248425e-09
7.1201272e-09
7.1154123e-09
7.1107005e-09
7.1059945e-09
7.1012911e-09
7.0965882e-09
7.0918906e-09
7.0871944e-09
7.0825026e-09
7.0778148e-09
7.0731287e-09
7.0684449e-09
7.0637669e-09
7.0590889e-09
7.0544162e-09
7.0497461e-09
7.0450792e-09
7.0404154e-09
7.0357546e-09
7.0310948e-09
7.0264417e-09
7.0217889e-09
7.0171402e-09
7.0124964e-09
7.007853e-09
7.0032136e-09
6.9985764e-09
6.9939432e-09
6.9893127e-09
6.9846866e-09
6.9800623e-09
6.9754411e-09
6.9708235e-09
6.9662076e-09
6.9615962e-09
6.9569883e-09
6.9523813e-09
6.9477788e-09
6.9431798e-09
6.9385839e-09
6.9339898e-09
6.9293984e-09
6.9248114e-09
6.9202262e-09
6.9156458e-09
6.9110659e-09
6.9064918e-09
6.9019186e-09
6.8973498e-09
6.8927841e-09
6.8882193e-09
6.8836616e-09
6.8791035e-09
6.8745498e-09
6.8699983e-09
6.8654495e-09
6.8609047e-09
6.8563621e-09
6.8518222e-09
6.8472876e-09
6.842753e-09
6.8382242e-09
6.8336967e-09
6.8291723e-09
6.8246511e-09
6.8201333e-09
6.8156174e-09
6.8111063e-09
6.8065966e-09
6.8020904e-09
6.7975869e-09
6.7930874e-09
6.7885892e-09
6.7840955e-09
6.7796049e-09
6.7751165e-09
6.7706312e-09
6.7661485e-09
6.7616699e-09
6.757193e-09
6.7527197e-09
6.7482486e-09
6.7437806e-09
6.7393167e-09
6.7348558e-09
6.7303954e-09
6.7259407e-09
6.7214874e-09
6.7170376e-09
6.7125905e-09
6.7081469e-09
6.7037069e-09
6.6992683e-09
6.6948322e-09
6.6903998e-09
6.6859713e-09
6.6815451e-09
6.6771206e-09
6.6727006e-09
6.6682833e-09
6.663869e-09
6.6594574e-09
6.6550481e-09
6.6506423e-09
6.6462396e-09
6.6418395e-09
6.6374435e-09
6.6330479e-09
6.6286572e-09
6.6242696e-09
6.6198829e-09
6.6155001e-09
6.611121e-09
6.6067445e-09
6.6023702e-09
6.5979999e-09
6.593631e-09
6.5892656e-09
6.5849033e-09
6.5805446e-09
6.5761867e-09
6.5718333e-09
6.5674826e-09
6.5631354e-09
6.5587904e-09
6.5544485e-09
6.5501085e-09
6.5457728e-09
6.5414389e-09
6.5371077e-09
6.5327801e-09
6.528456e-09
6.5241332e-09
6.5198131e-09
6.5154975e-09
6.5111849e-09
6.5068737e-09
6.5025669e-09
6.4982615e-09
6.4939591e-09
6.4896608e-09
6.4853642e-09
6.4810699e-09
6.4767791e-09
6.4724923e-09
6.4682073e-09
6.4639245e-09
6.4596457e-09
6.4553687e-09
6.4510948e-09
6.446824e-09
6.4425563e-09
6.4382908e-09
6.4340289e-09
6.4297687e-09
6.425513e-09
6.4212591e-09
6.4170078e-09
6.4127588e-09
6.4085133e-09
6.4042713e-09
6.4000316e-09
6.3957941e-09
6.3915593e-09
6.3873289e-09
6.3830998e-09
6.3788743e-09
6.3746515e-09
6.3704308e-09
6.3662133e-09
6.3619989e-09
6.3577863e-09
6.3535781e-09
6.3493717e-09
6.3451679e-09
6.3409669e-09
6.3367702e-09
6.3325745e-09
6.3283818e-09
6.3241918e-09
6.3200059e-09
6.3158216e-09
6.3116397e-09
6.3074621e-09
6.3032863e-09
6.2991137e-09
6.2949428e-09
6.290775e-09
6.2866103e-09
6.2824483e-09
6.2782894e-09
6.2741323e-09
6.2699788e-09
6.2658287e-09
6.2616801e-09
6.2575349e-09
6.253392e-09
6.2492518e-09
6.2451155e-09
6.2409806e-09
6.2368479e-09
6.2327197e-09
6.2285936e-09
6.2244694e-09
6.2203496e-09
6.2162311e-09
6.2121153e-09
6.2080039e-09
6.2038934e-09
6.1997865e-09
6.1956813e-09
6.1915801e-09
6.1874807e-09
6.1833854e-09
6.1792909e-09
6.1751995e-09
6.1711116e-09
6.1670256e-09
6.1629435e-09
6.1588628e-09
6.154786e-09
6.1507115e-09
6.1466396e-09
6.14257e-09
6.1385039e-09
6.1344396e-09
6.1303798e-09
6.1263199e-09
6.1222636e-09
6.1182113e-09
6.1141603e-09
6.1101133e-09
6.1060677e-09
6.1020256e-09
6.0979857e-09
6.0939485e-09
6.0899148e-09
6.0858829e-09
6.0818537e-09
6.0778267e-09
6.0738028e-09
6.0697825e-09
6.0657634e-09
6.0617484e-09
6.0577348e-09
6.0537251e-09
6.0497172e-09
6.0457115e-09
6.0417094e-09
6.037709e-09
6.0337122e-09
6.0297185e-09
6.0257261e-09
6.0217364e-09
6.0177494e-09
6.0137664e-09
6.0097851e-09
6.0058061e-09
6.0018306e-09
5.9978573e-09
5.9938863e-09
5.9899175e-09
5.9859526e-09
5.9819891e-09
5.9780292e-09
5.9740715e-09
5.9701164e-09
5.966164e-09
5.9622143e-09
5.9582672e-09
5.9543228e-09
5.9503802e-09
5.9464416e-09
5.9425038e-09
5.9385705e-09
5.934639e-09
5.9307097e-09
5.9267835e-09
5.9228595e-09
5.9189391e-09
5.9150196e-09
5.9111045e-09
5.9071912e-09
5.9032805e-09
5.8993721e-09
5.8954668e-09
5.8915637e-09
5.8876628e-09
5.883765e-09
5.8798695e-09
5.8759775e-09
5.8720873e-09
5.8681984e-09
5.8643144e-09
5.8604317e-09
5.8565517e-09
5.8526743e-09
5.8488001e-09
5.8449281e-09
5.8410587e-09
5.8371916e-09
5.8333276e-09
5.8294662e-09
5.8256062e-09
5.8217497e-09
5.8178951e-09
5.8140444e-09
5.8101945e-09
5.8063483e-09
5.8025038e-09
5.7986624e-09
5.7948233e-09
5.7909877e-09
5.7871539e-09
5.7833223e-09
5.7794938e-09
5.7756679e-09
5.7718443e-09
5.7680225e-09
5.7642038e-09
5.7603882e-09
5.7565748e-09
5.7527636e-09
5.7489546e-09
5.7451488e-09
5.7413456e-09
5.7375442e-09
5.7337468e-09
5.7299503e-09
5.726156e-09
5.7223657e-09
5.7185785e-09
5.7147913e-09
5.7110077e-09
5.707228e-09
5.7034488e-09
5.6996732e-09
5.6958998e-09
5.6921285e-09
5.68836e-09
5.684595e-09
5.6808318e-09
5.6770699e-09
5.6733116e-09
5.6695564e-09
5.6658025e-09
5.6620517e-09
5.6583032e-09
5.6545573e-09
5.6508136e-09
5.6470726e-09
5.6433342e-09
5.6395986e-09
5.6358647e-09
5.6321334e-09
5.6284049e-09
5.6246776e-09
5.6209553e-09
5.6172338e-09
5.6135141e-09
5.6097984e-09
5.6060845e-09
5.6023728e-09
5.5986642e-09
5.5949578e-09
5.5912528e-09
5.5875518e-09
5.5838525e-09
5.5801559e-09
5.576462e-09
5.5727698e-09
5.5690808e-09
5.5653935e-09
5.5617093e-09
5.5580274e-09
5.5543481e-09
5.5506715e-09
5.5469958e-09
5.5433231e-09
5.5396545e-09
5.5359868e-09
5.5323213e-09
5.5286593e-09
5.5249987e-09
5.5213407e-09
5.5176854e-09
5.5140328e-09
5.5103824e-09
5.5067342e-09
5.5030887e-09
5.4994458e-09
5.4958047e-09
5.4921658e-09
5.4885305e-09
5.4848965e-09
5.4812657e-09
5.4776357e-09
5.4740106e-09
5.4703873e-09
5.4667639e-09
5.4631455e-09
5.4595284e-09
5.4559139e-09
5.4523026e-09
5.4486926e-09
5.4450853e-09
5.4414806e-09
5.4378786e-09
5.4342775e-09
5.4306799e-09
5.4270854e-09
5.4234919e-09
5.4199014e-09
5.4163136e-09
5.4127276e-09
5.4091442e-09
5.4055631e-09
5.4019851e-09
5.3984088e-09
5.3948339e-09
5.391263e-09
5.3876938e-09
5.384126e-09
5.3805622e-09
5.3770002e-09
5.3734412e-09
5.3698828e-09
5.3663292e-09
5.362776e-09
5.3592246e-09
5.3556768e-09
5.3521312e-09
5.3485887e-09
5.3450471e-09
5.3415086e-09
5.3379727e-09
5.3344387e-09
5.3309068e-09
5.3273777e-09
5.3238502e-09
5.320326e-09
5.3168039e-09
5.3132845e-09
5.3097664e-09
5.3062506e-09
5.3027387e-09
5.2992282e-09
5.2957199e-09
5.2922142e-09
5.2887099e-09
5.2852092e-09
5.2817097e-09
5.278213e-09
5.2747184e-09
5.271227e-09
5.2677374e-09
5.2642495e-09
5.2607638e-09
5.2572817e-09
5.2538009e-09
5.2503224e-09
5.246847e-09
5.2433737e-09
5.2399023e-09
5.236434e-09
5.2329669e-09
5.2295022e-09
5.22604e-09
5.2225801e-09
5.2191234e-09
5.2156675e-09
5.2122142e-09
5.2087636e-09
5.2053162e-09
5.2018692e-09
5.1984257e-09
5.1949836e-09
5.191545e-09
5.1881082e-09
5.184674e-09
5.1812408e-09
5.1778111e-09
5.1743823e-09
5.170957e-09
5.1675344e-09
5.1641118e-09
5.1606945e-09
5.1572777e-09
5.1538631e-09
5.1504507e-09
5.147041e-09
5.1436335e-09
5.1402291e-09
5.1368247e-09
5.1334252e-09
5.1300266e-09
5.1266307e-09
5.1232356e-09
5.1198437e-09
5.1164544e-09
5.1130677e-09
5.1096838e-09
5.1063003e-09
5.1029185e-09
5.0995412e-09
5.0961648e-09
5.0927915e-09
5.0894196e-09
5.0860507e-09
5.0826823e-09
5.0793187e-09
5.0759557e-09
5.0725943e-09
5.0692366e-09
5.0658797e-09
5.0625273e-09
5.0591753e-09
5.0558264e-09
5.0524789e-09
5.0491344e-09
5.0457913e-09
5.0424509e-09
5.0391127e-09
5.0357762e-09
5.0324429e-09
5.0291109e-09
5.025782e-09
5.0224549e-09
5.0191291e-09
5.0158069e-09
5.012486e-09
5.0091677e-09
5.0058513e-09
5.0025375e-09
4.9992255e-09
4.9959161e-09
4.9926081e-09
4.9893032e-09
4.9859996e-09
4.9826987e-09
4.9794009e-09
4.976104e-09
4.9728084e-09
4.9695172e-09
4.9662274e-09
4.9629403e-09
4.959654e-09
4.9563704e-09
4.9530891e-09
4.9498103e-09
4.9465334e-09
4.9432578e-09
4.9399858e-09
4.936715e-09
4.933447e-09
4.9301812e-09
4.9269171e-09
4.9236553e-09
4.9203956e-09
4.9171387e-09
4.9138831e-09
4.9106297e-09
4.9073785e-09
4.9041295e-09
4.9008833e-09
4.8976387e-09
4.8943964e-09
4.8911564e-09
4.8879172e-09
4.8846815e-09
4.8814477e-09
4.8782165e-09
4.8749866e-09
4.8717599e-09
4.868534e-09
4.8653113e-09
4.8620903e-09
4.8588715e-09
4.8556545e-09
4.8524402e-09
4.8492281e-09
4.8460169e-09
4.8428093e-09
4.8396029e-09
4.8363984e-09
4.8331965e-09
4.8299982e-09
4.8267998e-09
4.8236046e-09
4.8204103e-09
4.8172195e-09
4.8140305e-09
4.8108433e-09
4.8076578e-09
4.8044755e-09
4.8012945e-09
4.7981166e-09
4.79494e-09
4.7917648e-09
4.7885926e-09
4.7854227e-09
4.7822546e-09
4.7790896e-09
4.7759245e-09
4.7727631e-09
4.7696034e-09
4.7664455e-09
4.7632902e-09
4.7601367e-09
4.7569859e-09
4.753836e-09
4.7506883e-09
4.7475441e-09
4.7444004e-09
4.7412589e-09
4.7381206e-09
4.734984e-09
4.7318496e-09
4.7287174e-09
4.7255861e-09
4.722458e-09
4.7193316e-09
4.716207e-09
4.7130846e-09
4.709964e-09
4.7068465e-09
4.7037303e-09
4.7006155e-09
4.6975042e-09
4.6943947e-09
4.6912874e-09
4.6881801e-09
4.6850768e-09
4.6819748e-09
4.6788755e-09
4.675778e-09
4.6726827e-09
4.6695887e-09
4.6664974e-09
4.6634079e-09
4.6603206e-09
4.6572355e-09
4.6541531e-09
4.6510711e-09
4.6479922e-09
4.6449156e-09
4.6418398e-09
4.6387667e-09
4.6356958e-09
4.6326272e-09
4.6295603e-09
4.6264952e-09
4.6234323e-09
4.6203708e-09
4.6173123e-09
4.6142552e-09
4.6112008e-09
4.6081481e-09
4.6050976e-09
4.6020485e-09
4.5990012e-09
4.5959569e-09
4.5929145e-09
4.5898734e-09
4.5868345e-09
4.5837978e-09
4.5807638e-09
4.5777311e-09
4.5747006e-09
4.5716724e-09
4.568645e-09
4.5656212e-09
4.5625983e-09
4.5595785e-09
4.5565587e-09
4.5535429e-09
4.5505284e-09
4.5475153e-09
4.5445048e-09
4.5414965e-09
4.5384896e-09
4.5354853e-09
4.5324819e-09
4.5294817e-09
4.5264823e-09
4.523486e-09
4.5204915e-09
4.5174993e-09
4.5145079e-09
4.5115196e-09
4.5085327e-09
4.5055475e-09
4.5025645e-09
4.4995838e-09
4.4966053e-09
4.4936286e-09
4.4906536e-09
4.48768e-09
4.484709e-09
4.4817403e-09
4.4787738e-09
4.4758082e-09
4.4728452e-09
4.469884e-09
4.4669246e-09
4.4639679e-09
4.461012e-09
4.4580593e-09
4.4551078e-09
4.4521578e-09
4.4492108e-09
4.4462647e-09
4.4433217e-09
4.4403805e-09
4.4374406e-09
4.4345025e-09
4.4315667e-09
4.428633e-09
4.4257007e-09
4.422771e-09
4.4198432e-09
4.4169171e-09
4.4139923e-09
4.4110715e-09
4.4081507e-09
4.4052317e-09
4.4023163e-09
4.3994013e-09
4.3964885e-09
4.3935784e-09
4.39067e-09
4.3877626e-09
4.3848578e-09
4.3819548e-09
4.3790536e-09
4.376155e-09
4.3732569e-09
4.3703627e-09
4.3674691e-09
4.364578e-09
4.3616879e-09
4.3588004e-09
4.3559143e-09
4.3530308e-09
4.3501491e-09
4.3472692e-09
4.344392e-09
4.3415147e-09
4.338641e-09
4.3357691e-09
4.3328985e-09
4.3300297e-09
4.3271635e-09
4.3242974e-09
4.3214357e-09
4.3185748e-09
4.3157153e-09
4.3128585e-09
4.310003e-09
4.3071497e-09
4.3042978e-09
4.301449e-09
4.2986001e-09
4.2957549e-09
4.2929114e-09
4.2900696e-09
4.2872288e-09
4.2843902e-09
4.2815547e-09
4.2787196e-09
4.2758872e-09
4.2730566e-09
4.2702277e-09
4.2674007e-09
4.2645754e-09
4.2617523e-09
4.2589314e-09
4.256111e-09
4.2532937e-09
4.2504777e-09
4.2476636e-09
4.2448516e-09
4.2420409e-09
4.2392334e-09
4.2364268e-09
4.2336215e-09
4.2308193e-09
4.2280175e-09
4.2252184e-09
4.2224211e-09
4.2196269e-09
4.2168327e-09
4.2140407e-09
4.2112509e-09
4.2084634e-09
4.2056767e-09
4.2028931e-09
4.2001105e-09
4.1973296e-09
4.1945509e-09
4.1917736e-09
4.1889989e-09
4.186226e-09
4.183454e-09
4.1806851e-09
4.1779171e-09
4.1751509e-09
4.1723873e-09
4.1696246e-09
4.1668646e-09
4.1641064e-09
4.1613486e-09
4.1585935e-09
4.1558406e-09
4.1530899e-09
4.1503401e-09
4.147592e-09
4.1448471e-09
4.1421027e-09
4.1393604e-09
4.1366204e-09
4.1338817e-09
4.1311452e-09
4.1284096e-09
4.1256767e-09
4.1229451e-09
4.1202162e-09
4.1174881e-09
4.1147619e-09
4.1120378e-09
4.1093164e-09
4.1065951e-09
4.1038768e-09
4.1011594e-09
4.0984447e-09
4.0957322e-09
4.0930201e-09
4.0903103e-09
4.0876018e-09
4.084896e-09
4.0821919e-09
4.0794887e-09
4.0767882e-09
4.0740895e-09
4.0713921e-09
4.0686969e-09
4.0660031e-09
4.0633115e-09
4.0606216e-09
4.0579331e-09
4.0552468e-09
4.0525623e-09
4.0498791e-09
4.0471972e-09
4.0445185e-09
4.0418406e-09
4.0391646e-09
4.0364903e-09
4.0338177e-09
4.0311474e-09
4.0284793e-09
4.0258121e-09
4.0231471e-09
4.0204831e-09
4.0178225e-09
4.0151624e-09
4.0125041e-09
4.0098471e-09
4.0071928e-09
4.0045403e-09
4.001889e-09
3.9992396e-09
3.9965915e-09
3.9939461e-09
3.9913011e-09
3.9886592e-09
3.9860182e-09
3.9833803e-09
3.9807428e-09
3.9781076e-09
3.9754742e-09
3.9728412e-09
3.9702113e-09
3.9675836e-09
3.9649564e-09
3.9623314e-09
3.9597081e-09
3.9570867e-09
3.9544674e-09
3.9518495e-09
3.9492334e-09
3.9466186e-09
3.9440051e-09
3.9413943e-09
3.9387853e-09
3.9361776e-09
3.9335721e-09
3.9309676e-09
3.9283652e-09
3.9257642e-09
3.9231662e-09
3.9205688e-09
3.9179731e-09
3.9153796e-09
3.9127861e-09
3.9101971e-09
3.9076076e-09
3.9050212e-09
3.9024357e-09
3.899852e-09
3.8972701e-09
3.8946899e-09
3.892112e-09
3.8895358e-09
3.8869601e-09
3.884387e-09
3.8818153e-09
3.8792454e-09
3.8766768e-09
3.8741108e-09
3.8715453e-09
3.8689825e-09
3.8664214e-09
3.8638612e-09
3.8613033e-09
3.8587471e-09
3.8561927e-09
3.8536401e-09
3.8510883e-09
3.8485388e-09
3.8459911e-09
3.8434442e-09
3.8409005e-09
3.8383581e-09
3.835817e-09
3.8332768e-09
3.8307393e-09
3.828204e-09
3.8256691e-09
3.8231369e-09
3.8206052e-09
3.8180752e-09
3.8155483e-09
3.8130223e-09
3.8104981e-09
3.8079753e-09
3.8054537e-09
3.8029344e-09
3.8004173e-09
3.7979011e-09
3.7953862e-09
3.7928736e-09
3.7903631e-09
3.7878531e-09
3.7853458e-09
3.7828398e-09
3.7803356e-09
3.7778323e-09
3.7753325e-09
3.7728327e-09
3.7703352e-09
3.7678385e-09
3.765344e-09
3.7628509e-09
3.76036e-09
3.7578705e-09
3.7553831e-09
3.7528967e-09
3.750412e-09
3.7479291e-09
3.745448e-09
3.7429682e-09
3.7404901e-09
3.7380139e-09
3.7355394e-09
3.7330663e-09
3.7305954e-09
3.7281254e-09
3.7256571e-09
3.7231906e-09
3.7207264e-09
3.7182626e-09
3.7158006e-09
3.7133407e-09
3.7108823e-09
3.7084258e-09
3.7059709e-09
3.703517e-09
3.701065e-09
3.6986147e-09
3.696166e-09
3.6937198e-09
3.6912742e-09
3.6888306e-09
3.686389e-09
3.6839476e-09
3.6815087e-09
3.6790719e-09
3.6766359e-09
3.6742025e-09
3.6717691e-09
3.6693393e-09
3.6669099e-09
3.6644821e-09
3.6620567e-09
3.6596315e-09
3.6572085e-09
3.6547874e-09
3.6523686e-09
3.6499506e-09
3.6475336e-09
3.6451189e-09
3.642705e-09
3.6402938e-09
3.6378835e-09
3.6354759e-09
3.6330692e-09
3.6306631e-09
3.6282595e-09
3.6258578e-09
3.6234578e-09
3.621059e-09
3.6186616e-09
3.616266e-09
3.6138716e-09
3.6114793e-09
3.6090881e-09
3.6066989e-09
3.6043117e-09
3.601925e-09
3.5995407e-09
3.5971577e-09
3.5947751e-09
3.5923964e-09
3.5900178e-09
3.5876406e-09
3.5852665e-09
3.5828926e-09
3.5805208e-09
3.5781507e-09
3.5757814e-09
3.573414e-09
3.5710481e-09
3.5686838e-09
3.5663221e-09
3.56396e-09
3.5616001e-09
3.5592429e-09
3.5568868e-09
3.5545318e-09
3.5521788e-09
3.5498275e-09
3.5474772e-09
3.5451284e-09
3.5427816e-09
3.5404362e-09
3.5380923e-09
3.5357497e-09
3.5334087e-09
3.5310699e-09
3.528732e-09
3.5263958e-09
3.5240613e-09
3.5217282e-09
3.5193968e-09
3.5170673e-09
3.5147385e-09
3.5124117e-09
3.5100862e-09
3.5077627e-09
3.5054399e-09
3.5031191e-09
3.5007999e-09
3.4984824e-09
3.4961669e-09
3.4938519e-09
3.4915388e-09
3.4892274e-09
3.4869174e-09
3.484609e-09
3.482302e-09
3.4799963e-09
3.4776928e-09
3.4753902e-09
3.4730898e-09
3.470791e-09
3.4684924e-09
3.4661962e-09
3.4639018e-09
3.4616088e-09
3.4593171e-09
3.4570264e-09
3.4547376e-09
3.452451e-09
3.4501653e-09
3.4478806e-09
3.445598e-09
3.4433172e-09
3.4410372e-09
3.4387599e-09
3.4364829e-09
3.4342078e-09
3.4319345e-09
3.4296628e-09
3.4273917e-09
3.4251229e-09
3.4228551e-09
3.4205898e-09
3.4183252e-09
3.4160614e-09
3.4138001e-09
3.4115402e-09
3.4092813e-09
3.4070244e-09
3.4047685e-09
3.4025149e-09
3.4002618e-09
3.3980112e-09
3.3957617e-09
3.3935135e-09
3.3912666e-09
3.389022e-09
3.386778e-09
3.384536e-09
3.3822947e-09
3.3800562e-09
3.377818e-09
3.375582e-09
3.3733474e-09
3.3711138e-09
3.3688818e-09
3.3666518e-09
3.3644234e-09
3.3621959e-09
3.3599701e-09
3.3577456e-09
3.3555223e-09
3.353301e-09
3.3510812e-09
3.3488623e-09
3.3466452e-09
3.3444296e-09
3.3422154e-09
3.3400034e-09
3.3377916e-09
3.335582e-09
3.3333742e-09
3.3311669e-09
3.328962e-09
3.3267578e-09
3.3245555e-09
3.3223544e-09
3.320155e-09
3.3179572e-09
3.3157601e-09
3.3135654e-09
3.3113718e-09
3.3091794e-09
3.3069882e-09
3.3047991e-09
3.3026115e-09
3.3004244e-09
3.2982399e-09
3.2960565e-09
3.2938745e-09
3.2916938e-09
3.289514e-09
3.2873364e-09
3.2851604e-09
3.2829852e-09
3.2808116e-09
3.27864e-09
3.2764691e-09
3.2743002e-09
3.2721328e-09
3.2699663e-09
3.2678014e-09
3.2656382e-09
3.2634764e-09
3.2613159e-09
3.2591563e-09
3.2569991e-09
3.2548428e-09
3.2526879e-09
3.2505347e-09
3.2483827e-09
3.2462317e-09
3.2440826e-09
3.2419352e-09
3.2397887e-09
3.2376442e-09
3.235501e-09
3.2333585e-09
3.2312182e-09
3.2290788e-09
3.2269409e-09
3.2248049e-09
3.2226699e-09
3.2205363e-09
3.218404e-09
3.2162739e-09
3.2141441e-09
3.2120162e-09
3.2098899e-09
3.2077654e-09
3.2056413e-09
3.2035188e-09
3.201398e-09
3.1992786e-09
3.1971608e-09
3.1950442e-09
3.1929288e-09
3.1908149e-09
3.1887022e-09
3.1865914e-09
3.1844816e-09
3.1823737e-09
3.1802667e-09
3.1781617e-09
3.1760572e-09
3.1739549e-09
3.1718534e-09
3.1697533e-09
3.1676555e-09
3.165558e-09
3.1634624e-09
3.1613681e-09
3.1592751e-09
3.1571836e-09
3.1550933e-09
3.1530045e-09
3.1509173e-09
3.148831e-09
3.1467469e-09
3.1446634e-09
3.1425813e-09
3.140501e-09
3.138422e-09
3.1363441e-09
3.134268e-09
3.1321925e-09
3.1301188e-09
3.1280472e-09
3.1259764e-09
3.1239062e-09
3.1218381e-09
3.1197716e-09
3.1177061e-09
3.1156422e-09
3.1135796e-09
3.1115182e-09
3.1094582e-09
3.1073999e-09
3.1053424e-09
3.1032865e-09
3.1012319e-09
3.0991789e-09
3.0971274e-09
3.0950773e-09
3.0930278e-09
3.0909801e-09
3.088934e-09
3.0868892e-09
3.0848455e-09
3.0828033e-09
3.0807619e-09
3.0787226e-09
3.0766845e-09
3.0746476e-09
3.0726119e-09
3.0705778e-09
3.0685448e-09
3.0665135e-09
3.0644833e-09
3.0624545e-09
3.0604268e-09
3.0584011e-09
3.0563763e-09
3.054353e-09
3.0523308e-09
3.05031e-09
3.0482912e-09
3.0462726e-09
3.0442557e-09
3.0422407e-09
3.0402263e-09
3.0382135e-09
3.036202e-09
3.0341925e-09
3.0321834e-09
3.0301763e-09
3.0281699e-09
3.0261655e-09
3.0241618e-09
3.0221596e-09
3.0201588e-09
3.0181597e-09
3.0161613e-09
3.0141647e-09
3.0121692e-09
3.010175e-09
3.0081824e-09
3.0061909e-09
3.0042007e-09
3.0022116e-09
3.0002243e-09
2.9982379e-09
2.9962535e-09
2.9942691e-09
2.9922873e-09
2.9903058e-09
2.9883263e-09
2.9863478e-09
2.9843708e-09
2.982395e-09
2.9804208e-09
2.9784477e-09
2.9764757e-09
2.9745053e-09
2.972536e-09
2.970568e-09
2.9686016e-09
2.9666363e-09
2.9646723e-09
2.9627092e-09
2.9607481e-09
2.9587879e-09
2.9568292e-09
2.9548717e-09
2.9529152e-09
2.9509606e-09
2.9490068e-09
2.9470546e-09
2.9451035e-09
2.9431533e-09
2.9412051e-09
2.9392579e-09
2.9373124e-09
2.9353675e-09
2.9334242e-09
2.9314822e-09
2.9295415e-09
2.9276024e-09
2.9256637e-09
2.923727e-09
2.9217915e-09
2.9198568e-09
2.9179239e-09
2.9159921e-09
2.9140617e-09
2.9121325e-09
2.9102041e-09
2.9082778e-09
2.9063525e-09
2.9044285e-09
2.902506e-09
2.9005838e-09
2.8986642e-09
2.8967448e-09
2.894827e-09
2.8929106e-09
2.8909952e-09
2.8890816e-09
2.8871687e-09
2.8852574e-09
2.8833471e-09
2.8814386e-09
2.8795308e-09
2.8776244e-09
2.8757194e-09
2.8738156e-09
2.8719129e-09
2.8700116e-09
2.8681115e-09
2.8662128e-09
2.8643157e-09
2.8624194e-09
2.8605245e-09
2.8586304e-09
2.856738e-09
2.8548466e-09
2.8529565e-09
2.8510676e-09
2.8491802e-09
2.8472942e-09
2.845409e-09
2.843525e-09
2.8416429e-09
2.8397615e-09
2.8378817e-09
2.8360028e-09
2.8341249e-09
2.8322489e-09
2.8303739e-09
2.8284999e-09
2.8266274e-09
2.8247562e-09
2.8228861e-09
2.8210176e-09
2.8191498e-09
2.8172833e-09
2.8154183e-09
2.8135543e-09
2.8116915e-09
2.8098299e-09
2.8079699e-09
2.8061109e-09
2.8042533e-09
2.8023968e-09
2.8005416e-09
2.7986871e-09
2.7968345e-09
2.7949834e-09
2.7931328e-09
2.7912836e-09
2.7894356e-09
2.7875886e-09
2.7857434e-09
2.7838989e-09
2.7820559e-09
2.7802141e-09
2.7783738e-09
2.7765346e-09
2.7746963e-09
2.7728591e-09
2.7710236e-09
2.7691887e-09
2.7673559e-09
2.765524e-09
2.7636928e-09
2.7618634e-09
2.7600349e-09
2.7582074e-09
2.7563816e-09
2.7545568e-09
2.7527327e-09
2.7509111e-09
2.7490896e-09
2.7472695e-09
2.7454503e-09
2.7436331e-09
2.7418166e-09
2.7400011e-09
2.7381877e-09
2.7363753e-09
2.7345635e-09
2.7327529e-09
2.7309439e-09
2.729136e-09
2.727329e-09
2.7255231e-09
2.7237195e-09
2.7219158e-09
2.7201139e-09
2.7183129e-09
2.7165135e-09
2.7147151e-09
2.7129177e-09
2.711122e-09
2.7093268e-09
2.7075333e-09
2.705741e-09
2.7039495e-09
2.7021592e-09
2.7003706e-09
2.6985822e-09
2.6967963e-09
2.6950109e-09
2.6932265e-09
2.6914433e-09
2.6896614e-09
2.6878813e-09
2.6861013e-09
2.6843232e-09
2.6825462e-09
2.6807703e-09
2.6789955e-09
2.677222e-09
2.6754496e-09
2.6736782e-09
2.6719083e-09
2.6701394e-09
2.6683715e-09
2.6666049e-09
2.6648399e-09
2.6630755e-09
2.6613125e-09
2.6595504e-09
2.6577895e-09
2.6560303e-09
2.6542721e-09
2.6525149e-09
2.6507589e-09
2.6490039e-09
2.6472502e-09
2.6454974e-09
2.6437459e-09
2.641996e-09
2.6402467e-09
2.6384985e-09
2.6367519e-09
2.6350064e-09
2.6332621e-09
2.6315186e-09
2.6297766e-09
2.6280356e-09
2.6262958e-09
2.6245572e-09
2.6228195e-09
2.6210831e-09
2.6193478e-09
2.6176137e-09
2.6158811e-09
2.6141493e-09
2.6124185e-09
2.6106892e-09
2.6089604e-09
2.6072335e-09
2.6055069e-09
2.6037823e-09
2.6020581e-09
2.6003359e-09
2.5986142e-09
2.5968936e-09
2.5951747e-09
2.5934566e-09
2.5917397e-09
2.5900238e-09
2.5883091e-09
2.5865958e-09
2.5848832e-09
2.5831719e-09
2.5814619e-09
2.5797529e-09
2.5780449e-09
2.5763378e-09
2.5746325e-09
2.5729281e-09
2.5712246e-09
2.5695226e-09
2.5678215e-09
2.5661215e-09
2.5644227e-09
2.5627251e-09
2.5610283e-09
2.5593323e-09
2.5576383e-09
2.5559452e-09
2.554253e-09
2.5525617e-09
2.5508722e-09
2.5491831e-09
2.5474958e-09
2.5458091e-09
2.5441236e-09
2.5424396e-09
2.5407563e-09
2.5390741e-09
2.5373932e-09
2.5357136e-09
2.534035e-09
2.5323574e-09
2.5306808e-09
2.5290052e-09
2.527331e-09
2.5256577e-09
2.5239857e-09
2.522315e-09
2.520645e-09
2.5189764e-09
2.5173086e-09
2.5156421e-09
2.5139766e-09
2.5123124e-09
2.5106488e-09
2.5089868e-09
2.5073261e-09
2.5056657e-09
2.5040072e-09
2.5023494e-09
2.5006928e-09
2.499037e-09
2.4973827e-09
2.4957292e-09
2.4940774e-09
2.4924258e-09
2.490776e-09
2.4891271e-09
2.4874789e-09
2.4858322e-09
2.4841866e-09
2.4825422e-09
2.4808982e-09
2.4792559e-09
2.4776148e-09
2.4759745e-09
2.4743352e-09
2.4726969e-09
2.4710602e-09
2.4694242e-09
2.4677891e-09
2.4661557e-09
2.464523e-09
2.4628912e-09
2.4612605e-09
2.4596314e-09
2.4580027e-09
2.4563755e-09
2.4547493e-09
2.4531244e-09
2.4515001e-09
2.449877e-09
2.4482554e-09
2.4466347e-09
2.4450149e-09
2.4433962e-09
2.4417786e-09
2.4401621e-09
2.4385467e-09
2.4369318e-09
2.4353184e-09
2.4337063e-09
2.432095e-09
2.4304854e-09
2.4288767e-09
2.4272686e-09
2.4256614e-09
2.4240552e-09
2.4224502e-09
2.4208466e-09
2.4192441e-09
2.4176423e-09
2.4160423e-09
2.4144424e-09
2.4128439e-09
2.4112468e-09
2.4096505e-09
2.4080549e-09
2.4064608e-09
2.4048676e-09
2.4032756e-09
2.4016849e-09
2.4000948e-09
2.3985054e-09
2.396918e-09
2.3953308e-09
2.3937454e-09
2.3921602e-09
2.3905768e-09
2.3889941e-09
2.3874125e-09
2.3858318e-09
2.3842526e-09
2.3826743e-09
2.3810967e-09
2.3795204e-09
2.377945e-09
2.3763707e-09
2.3747972e-09
2.3732254e-09
2.3716542e-09
2.3700839e-09
2.3685152e-09
2.3669466e-09
2.3653799e-09
2.3638138e-09
2.3622486e-09
2.360685e-09
2.359122e-09
2.3575601e-09
2.3559996e-09
2.3544398e-09
2.352881e-09
2.3513236e-09
2.3497668e-09
2.348211e-09
2.3466566e-09
2.345103e-09
2.3435507e-09
2.341999e-09
2.3404487e-09
2.3388995e-09
2.337351e-09
2.3358031e-09
2.334257e-09
2.3327114e-09
2.331167e-09
2.3296238e-09
2.3280815e-09
2.3265401e-09
2.3250002e-09
2.323461e-09
2.3219224e-09
2.3203854e-09
2.3188491e-09
2.3173143e-09
2.31578e-09
2.314247e-09
2.3127149e-09
2.3111839e-09
2.3096538e-09
2.3081244e-09
2.306596e-09
2.3050692e-09
2.3035434e-09
2.3020184e-09
2.3004947e-09
2.2989715e-09
2.2974496e-09
2.2959286e-09
2.2944087e-09
2.2928894e-09
2.2913715e-09
2.289855e-09
2.2883382e-09
2.2868234e-09
2.2853097e-09
2.2837967e-09
2.2822848e-09
2.280774e-09
2.2792641e-09
2.2777549e-09
2.276247e-09
2.2747402e-09
2.2732343e-09
2.2717292e-09
2.2702251e-09
2.2687221e-09
2.2672204e-09
2.2657194e-09
2.2642193e-09
2.26272e-09
2.2612225e-09
2.2597251e-09
2.2582294e-09
2.2567344e-09
2.2552402e-09
2.253747e-09
2.252255e-09
2.2507638e-09
2.2492741e-09
2.2477846e-09
2.2462969e-09
2.2448094e-09
2.2433233e-09
2.2418383e-09
2.2403543e-09
2.2388709e-09
2.2373887e-09
2.2359079e-09
2.2344278e-09
2.232948e-09
2.2314699e-09
2.2299924e-09
2.228516e-09
2.2270408e-09
2.2255666e-09
2.2240929e-09
2.2226205e-09
2.2211493e-09
2.2196791e-09
2.2182087e-09
2.2167406e-09
2.2152731e-09
2.2138069e-09
2.2123408e-09
2.2108764e-09
2.2094124e-09
2.20795e-09
2.2064879e-09
2.2050277e-09
2.2035676e-09
2.2021092e-09
2.200651e-09
2.1991942e-09
2.197738e-09
2.1962832e-09
2.194829e-09
2.1933764e-09
2.1919242e-09
2.1904729e-09
2.1890227e-09
2.1875735e-09
2.1861253e-09
2.1846782e-09
2.1832318e-09
2.1817865e-09
2.1803419e-09
2.1788986e-09
2.177456e-09
2.1760145e-09
2.1745734e-09
2.1731343e-09
2.171695e-09
2.1702575e-09
2.1688209e-09
2.1673852e-09
2.1659503e-09
2.1645161e-09
2.1630833e-09
2.1616515e-09
2.16022e-09
2.1587903e-09
2.1573612e-09
2.1559325e-09
2.1545052e-09
2.1530786e-09
2.1516537e-09
2.1502293e-09
2.1488054e-09
2.1473829e-09
2.1459612e-09
2.1445408e-09
2.1431206e-09
2.1417021e-09
2.1402842e-09
2.1388673e-09
2.1374511e-09
2.1360362e-09
2.134622e-09
2.1332087e-09
2.1317967e-09
2.1303852e-09
2.1289752e-09
2.1275655e-09
2.126157e-09
2.1247495e-09
2.1233426e-09
2.1219368e-09
2.1205322e-09
2.1191282e-09
2.1177256e-09
2.1163233e-09
2.1149227e-09
2.113522e-09
2.1121231e-09
2.1107247e-09
2.1093274e-09
2.1079307e-09
2.1065349e-09
2.1051405e-09
2.103747e-09
2.1023543e-09
2.1009623e-09
2.0995716e-09
2.0981814e-09
2.0967925e-09
2.0954045e-09
2.094017e-09
2.092631e-09
2.0912454e-09
2.0898607e-09
2.0884774e-09
2.0870952e-09
2.0857132e-09
2.0843323e-09
2.0829525e-09
2.0815734e-09
2.0801956e-09
2.0788182e-09
2.077442e-09
2.0760669e-09
2.0746918e-09
2.0733186e-09
2.0719459e-09
2.0705744e-09
2.0692033e-09
2.0678335e-09
2.0664648e-09
2.065097e-09
2.0637294e-09
2.0623634e-09
2.060998e-09
2.0596334e-09
2.0582696e-09
2.0569071e-09
2.0555453e-09
2.0541848e-09
2.0528248e-09
2.0514654e-09
2.0501072e-09
2.0487503e-09
2.047394e-09
2.0460384e-09
2.0446838e-09
2.0433306e-09
2.0419777e-09
2.0406257e-09
2.039275e-09
2.0379249e-09
2.0365756e-09
2.0352273e-09
2.0338797e-09
2.0325333e-09
2.0311879e-09
2.0298432e-09
2.0284994e-09
2.0271562e-09
2.025814e-09
2.024473e-09
2.023133e-09
2.0217934e-09
2.0204547e-09
2.0191173e-09
2.0177806e-09
2.0164448e-09
2.0151099e-09
2.0137758e-09
2.0124427e-09
2.0111106e-09
2.0097788e-09
2.0084479e-09
2.0071185e-09
2.0057898e-09
2.0044622e-09
2.0031348e-09
2.0018092e-09
2.0004836e-09
1.9991593e-09
1.9978359e-09
1.996513e-09
1.9951913e-09
1.9938706e-09
1.9925503e-09
1.9912312e-09
1.9899133e-09
1.988596e-09
1.9872792e-09
1.9859636e-09
1.9846487e-09
1.9833346e-09
1.9820219e-09
1.9807094e-09
1.9793982e-09
1.9780877e-09
1.9767785e-09
1.9754696e-09
1.9741619e-09
1.972855e-09
1.9715487e-09
1.9702435e-09
1.9689392e-09
1.9676356e-09
1.9663331e-09
1.9650315e-09
1.9637303e-09
1.9624302e-09
1.961131e-09
1.9598325e-09
1.9585353e-09
1.9572386e-09
1.9559427e-09
1.9546478e-09
1.9533539e-09
1.9520605e-09
1.9507684e-09
1.9494772e-09
1.9481865e-09
1.9468966e-09
1.9456075e-09
1.9443196e-09
1.9430326e-09
1.9417463e-09
1.9404609e-09
1.9391759e-09
1.9378918e-09
1.9366091e-09
1.9353268e-09
1.934046e-09
1.9327655e-09
1.9314861e-09
1.9302073e-09
1.9289292e-09
1.9276523e-09
1.9263764e-09
1.9251005e-09
1.9238264e-09
1.9225526e-09
1.92128e-09
1.9200084e-09
1.9187372e-09
1.9174666e-09
1.9161972e-09
1.9149284e-09
1.9136612e-09
1.9123945e-09
1.9111277e-09
1.9098629e-09
1.9085984e-09
1.9073347e-09
1.9060717e-09
1.9048101e-09
1.9035489e-09
1.9022892e-09
1.9010298e-09
1.899771e-09
1.8985131e-09
1.8972564e-09
1.896e-09
1.894745e-09
1.8934907e-09
1.8922373e-09
1.8909847e-09
1.8897326e-09
1.8884814e-09
1.8872313e-09
1.8859818e-09
1.884733e-09
1.8834854e-09
1.8822386e-09
1.8809925e-09
1.8797472e-09
1.8785029e-09
1.877259e-09
1.8760165e-09
1.8747743e-09
1.8735333e-09
1.872293e-09
1.8710535e-09
1.8698145e-09
1.8685764e-09
1.8673396e-09
1.8661037e-09
1.8648678e-09
1.8636332e-09
1.8623998e-09
1.8611668e-09
1.8599345e-09
1.8587031e-09
1.8574727e-09
1.8562429e-09
1.8550137e-09
1.853786e-09
1.8525587e-09
1.8513322e-09
1.8501066e-09
1.8488817e-09
1.8476574e-09
1.8464344e-09
1.8452123e-09
1.8439904e-09
1.8427694e-09
1.8415497e-09
1.8403307e-09
1.8391126e-09
1.8378948e-09
1.8366781e-09
1.8354621e-09
1.834247e-09
1.8330325e-09
1.831819e-09
1.8306063e-09
1.8293949e-09
1.8281834e-09
1.8269729e-09
1.8257634e-09
1.8245548e-09
1.8233468e-09
1.8221397e-09
1.8209334e-09
1.8197277e-09
1.8185232e-09
1.8173192e-09
1.8161161e-09
1.8149138e-09
1.8137122e-09
1.8125116e-09
1.8113117e-09
1.8101124e-09
1.808914e-09
1.8077164e-09
1.8065199e-09
1.8053238e-09
1.8041284e-09
1.8029342e-09
1.8017406e-09
1.8005478e-09
1.7993554e-09
1.7981647e-09
1.7969741e-09
1.7957846e-09
1.7945956e-09
1.7934072e-09
1.7922203e-09
1.7910338e-09
1.7898478e-09
1.7886631e-09
1.7874787e-09
1.7862956e-09
1.7851127e-09
1.7839312e-09
1.7827502e-09
1.7815698e-09
1.7803905e-09
1.7792117e-09
1.7780338e-09
1.7768564e-09
1.7756804e-09
1.7745047e-09
1.77333e-09
1.7721561e-09
1.7709828e-09
1.7698103e-09
1.7686388e-09
1.7674679e-09
1.7662977e-09
1.7651282e-09
1.7639599e-09
1.7627917e-09
1.7616251e-09
1.7604587e-09
1.759293e-09
1.7581285e-09
1.7569646e-09
1.7558014e-09
1.754639e-09
1.7534776e-09
1.7523163e-09
1.7511564e-09
1.749997e-09
1.7488383e-09
1.7476808e-09
1.7465236e-09
1.7453675e-09
1.7442118e-09
1.7430573e-09
1.7419035e-09
1.74075e-09
1.7395976e-09
1.7384459e-09
1.7372951e-09
1.7361448e-09
1.7349955e-09
1.7338471e-09
1.7326989e-09
1.7315521e-09
1.7304057e-09
1.72926e-09
1.7281152e-09
1.7269713e-09
1.7258279e-09
1.7246852e-09
1.7235435e-09
1.7224028e-09
1.721262e-09
1.7201225e-09
1.7189838e-09
1.7178456e-09
1.7167086e-09
1.7155718e-09
1.7144363e-09
1.7133015e-09
1.7121672e-09
1.7110335e-09
1.7099006e-09
1.7087687e-09
1.7076375e-09
1.7065069e-09
1.7053771e-09
1.7042482e-09
1.7031201e-09
1.7019925e-09
1.7008658e-09
1.6997397e-09
1.6986144e-09
1.6974896e-09
1.6963658e-09
1.6952429e-09
1.6941206e-09
1.6929992e-09
1.6918782e-09
1.6907582e-09
1.6896387e-09
1.6885201e-09
1.6874022e-09
1.6862851e-09
1.6851689e-09
1.6840531e-09
1.6829383e-09
1.6818241e-09
1.6807108e-09
1.6795981e-09
1.678486e-09
1.6773749e-09
1.6762645e-09
1.6751545e-09
1.6740455e-09
1.6729375e-09
1.6718299e-09
1.6707232e-09
1.669617e-09
1.6685117e-09
1.6674071e-09
1.666303e-09
1.6652e-09
1.6640975e-09
1.6629959e-09
1.6618952e-09
1.6607948e-09
1.6596954e-09
1.6585964e-09
1.6574985e-09
1.656401e-09
1.6553047e-09
1.6542085e-09
1.6531135e-09
1.6520192e-09
1.6509254e-09
1.6498326e-09
1.6487403e-09
1.6476488e-09
1.6465579e-09
1.6454677e-09
1.6443783e-09
1.6432898e-09
1.642202e-09
1.6411147e-09
1.6400282e-09
1.6389425e-09
1.6378576e-09
1.6367732e-09
1.6356896e-09
1.6346068e-09
1.6335246e-09
1.632443e-09
1.6313623e-09
1.6302824e-09
1.629203e-09
1.6281244e-09
1.6270467e-09
1.6259694e-09
1.6248927e-09
1.6238171e-09
1.6227422e-09
1.6216678e-09
1.6205944e-09
1.6195214e-09
1.6184493e-09
1.6173777e-09
1.616307e-09
1.6152367e-09
1.6141677e-09
1.6130991e-09
1.6120311e-09
1.6109639e-09
1.6098973e-09
1.6088316e-09
1.6077666e-09
1.6067021e-09
1.6056383e-09
1.6045755e-09
1.603513e-09
1.6024515e-09
1.6013906e-09
1.6003304e-09
1.5992709e-09
1.5982123e-09
1.597154e-09
1.596097e-09
1.5950401e-09
1.5939841e-09
1.5929288e-09
1.5918742e-09
1.5908205e-09
1.5897672e-09
1.5887146e-09
1.5876631e-09
1.5866118e-09
1.5855617e-09
1.5845119e-09
1.5834628e-09
1.5824145e-09
1.5813669e-09
1.5803199e-09
1.5792738e-09
1.5782283e-09
1.5771833e-09
1.5761393e-09
1.5750956e-09
1.574053e-09
1.5730109e-09
1.5719696e-09
1.5709288e-09
1.569889e-09
1.5688495e-09
1.5678109e-09
1.5667732e-09
1.5657358e-09
1.5646991e-09
1.5636634e-09
1.562628e-09
1.5615937e-09
1.5605598e-09
1.5595265e-09
1.5584942e-09
1.5574623e-09
1.5564312e-09
1.5554009e-09
1.554371e-09
1.5533421e-09
1.5523137e-09
1.5512861e-09
1.5502589e-09
1.5492327e-09
1.5482071e-09
1.5471822e-09
1.5461578e-09
1.5451342e-09
1.5441112e-09
1.5430893e-09
1.5420676e-09
1.5410466e-09
1.5400263e-09
1.5390068e-09
1.537988e-09
1.5369699e-09
1.5359523e-09
1.5349354e-09
1.5339193e-09
1.5329037e-09
1.5318888e-09
1.5308746e-09
1.5298613e-09
1.5288485e-09
1.5278363e-09
1.526825e-09
1.525814e-09
1.5248039e-09
1.5237942e-09
1.5227857e-09
1.5217774e-09
1.5207701e-09
1.5197632e-09
1.518757e-09
1.5177517e-09
1.5167468e-09
1.5157428e-09
1.5147392e-09
1.5137365e-09
1.5127343e-09
1.5117326e-09
1.5107319e-09
1.5097318e-09
1.5087323e-09
1.5077334e-09
1.5067353e-09
1.5057379e-09
1.5047408e-09
1.5037449e-09
1.5027494e-09
1.5017543e-09
1.5007601e-09
1.4997666e-09
1.4987737e-09
1.4977816e-09
1.4967899e-09
1.495799e-09
1.4948085e-09
1.4938192e-09
1.4928302e-09
1.491842e-09
1.4908542e-09
1.4898671e-09
1.488881e-09
1.4878951e-09
1.4869103e-09
1.4859258e-09
1.4849421e-09
1.4839591e-09
1.4829765e-09
1.4819947e-09
1.4810136e-09
1.4800331e-09
1.4790532e-09
1.4780741e-09
1.4770956e-09
1.4761177e-09
1.4751405e-09
1.4741637e-09
1.4731879e-09
1.4722125e-09
1.4712378e-09
1.470264e-09
1.4692906e-09
1.468318e-09
1.4673457e-09
1.4663744e-09
1.4654035e-09
1.4644332e-09
1.463464e-09
1.4624952e-09
1.4615267e-09
1.4605592e-09
1.4595923e-09
1.4586259e-09
1.4576602e-09
1.4566954e-09
1.4557312e-09
1.454767e-09
1.4538042e-09
1.4528417e-09
1.4518796e-09
1.4509185e-09
1.449958e-09
1.4489981e-09
1.4480388e-09
1.4470803e-09
1.4461223e-09
1.4451648e-09
1.4442083e-09
1.4432521e-09
1.4422965e-09
1.4413416e-09
1.4403875e-09
1.439434e-09
1.4384809e-09
1.4375287e-09
1.4365769e-09
1.4356258e-09
1.4346754e-09
1.4337255e-09
1.4327765e-09
1.4318278e-09
1.4308799e-09
1.4299327e-09
1.428986e-09
1.42804e-09
1.4270946e-09
1.4261499e-09
1.4252057e-09
1.424262e-09
1.423319e-09
1.4223769e-09
1.4214353e-09
1.4204943e-09
1.4195538e-09
1.4186139e-09
1.4176749e-09
1.4167364e-09
1.4157983e-09
1.4148611e-09
1.4139243e-09
1.4129884e-09
1.4120529e-09
1.411118e-09
1.4101839e-09
1.4092504e-09
1.4083171e-09
1.4073851e-09
1.4064533e-09
1.4055219e-09
1.4045914e-09
1.4036619e-09
1.4027325e-09
1.401804e-09
1.4008756e-09
1.3999483e-09
1.3990217e-09
1.3980952e-09
1.3971698e-09
1.3962446e-09
1.3953203e-09
1.3943967e-09
1.3934734e-09
1.392551e-09
1.391629e-09
1.3907078e-09
1.3897871e-09
1.388867e-09
1.3879474e-09
1.3870287e-09
1.3861102e-09
1.3851927e-09
1.3842758e-09
1.3833592e-09
1.3824435e-09
1.3815281e-09
1.3806135e-09
1.3796996e-09
1.3787861e-09
1.3778733e-09
1.3769612e-09
1.3760495e-09
1.3751387e-09
1.3742284e-09
1.3733186e-09
1.3724091e-09
1.3715007e-09
1.3705928e-09
1.3696855e-09
1.3687785e-09
1.3678723e-09
1.3669668e-09
1.3660617e-09
1.3651574e-09
1.3642537e-09
1.3633504e-09
1.3624479e-09
1.3615459e-09
1.3606445e-09
1.3597437e-09
1.3588436e-09
1.357944e-09
1.3570448e-09
1.3561465e-09
1.3552486e-09
1.3543513e-09
1.3534548e-09
1.3525587e-09
1.3516633e-09
1.3507684e-09
1.3498742e-09
1.3489807e-09
1.3480876e-09
1.347195e-09
1.346303e-09
1.3454118e-09
1.3445212e-09
1.3436311e-09
1.3427414e-09
1.3418525e-09
1.3409642e-09
1.3400765e-09
1.3391894e-09
1.3383027e-09
1.3374167e-09
1.3365313e-09
1.3356466e-09
1.3347624e-09
1.3338786e-09
1.3329956e-09
1.3321132e-09
1.3312311e-09
1.3303497e-09
1.3294691e-09
1.328589e-09
1.3277094e-09
1.3268303e-09
1.325952e-09
1.3250742e-09
1.324197e-09
1.3233203e-09
1.3224442e-09
1.3215687e-09
1.3206939e-09
1.3198195e-09
1.3189456e-09
1.3180725e-09
1.3171999e-09
1.3163278e-09
1.3154563e-09
1.3145854e-09
1.3137152e-09
1.3128456e-09
1.3119763e-09
1.3111078e-09
1.3102397e-09
1.3093722e-09
1.3085053e-09
1.3076393e-09
1.3067735e-09
1.3059084e-09
1.3050439e-09
1.3041797e-09
1.3033166e-09
1.3024536e-09
1.3015914e-09
1.3007296e-09
1.2998685e-09
1.2990079e-09
1.298148e-09
1.2972886e-09
1.29643e-09
1.2955713e-09
1.2947138e-09
1.2938566e-09
1.2929999e-09
1.2921441e-09
1.2912886e-09
1.2904336e-09
1.2895793e-09
1.2887256e-09
1.2878726e-09
1.2870197e-09
1.2861678e-09
1.2853163e-09
1.2844654e-09
1.2836148e-09
1.2827652e-09
1.2819161e-09
1.2810673e-09
1.2802192e-09
1.2793718e-09
1.2785247e-09
1.2776784e-09
1.2768325e-09
1.2759871e-09
1.2751423e-09
1.2742982e-09
1.2734545e-09
1.2726113e-09
1.271769e-09
1.2709269e-09
1.2700856e-09
1.2692448e-09
1.2684046e-09
1.2675647e-09
1.2667256e-09
1.2658871e-09
1.2650487e-09
1.2642114e-09
1.2633746e-09
1.262538e-09
1.2617023e-09
1.2608669e-09
1.2600323e-09
1.2591981e-09
1.2583644e-09
1.2575313e-09
1.2566989e-09
1.2558667e-09
1.2550354e-09
1.2542045e-09
1.2533742e-09
1.2525443e-09
1.2517152e-09
1.2508865e-09
1.2500584e-09
1.2492308e-09
1.2484038e-09
1.2475772e-09
1.2467514e-09
1.245926e-09
1.2451011e-09
1.2442769e-09
1.2434532e-09
1.2426299e-09
1.2418072e-09
1.240985e-09
1.2401636e-09
1.2393425e-09
1.238522e-09
1.2377021e-09
1.2368828e-09
1.2360637e-09
1.2352456e-09
1.2344278e-09
1.2336105e-09
1.2327938e-09
1.2319777e-09
1.2311621e-09
1.2303469e-09
1.2295324e-09
1.2287185e-09
1.227905e-09
1.227092e-09
1.2262796e-09
1.2254679e-09
1.2246565e-09
1.2238458e-09
1.2230356e-09
1.222226e-09
1.221417e-09
1.2206081e-09
1.2198001e-09
1.2189925e-09
1.2181854e-09
1.2173791e-09
1.2165731e-09
1.2157677e-09
1.2149628e-09
1.2141583e-09
1.2133545e-09
1.2125513e-09
1.2117487e-09
1.2109465e-09
1.2101449e-09
1.2093437e-09
1.2085429e-09
1.2077428e-09
1.2069432e-09
1.2061443e-09
1.2053457e-09
1.2045477e-09
1.2037505e-09
1.2029534e-09
1.2021567e-09
1.2013611e-09
1.2005658e-09
1.1997709e-09
1.1989767e-09
1.198183e-09
1.1973896e-09
1.1965969e-09
1.1958047e-09
1.1950132e-09
1.1942219e-09
1.1934315e-09
1.1926411e-09
1.1918517e-09
1.1910627e-09
1.1902741e-09
1.1894862e-09
1.1886986e-09
1.1879117e-09
1.1871253e-09
1.1863394e-09
1.185554e-09
1.1847692e-09
1.1839846e-09
1.183201e-09
1.1824176e-09
1.1816348e-09
1.1808525e-09
1.1800707e-09
1.1792896e-09
1.1785087e-09
1.1777286e-09
1.1769489e-09
1.1761698e-09
1.175391e-09
1.1746129e-09
1.1738353e-09
1.1730581e-09
1.1722815e-09
1.1715054e-09
1.1707298e-09
1.1699549e-09
1.1691804e-09
1.1684063e-09
1.1676327e-09
1.1668596e-09
1.1660872e-09
1.1653153e-09
1.1645437e-09
1.1637727e-09
1.1630024e-09
1.1622323e-09
1.161463e-09
1.160694e-09
1.1599255e-09
1.1591577e-09
1.1583903e-09
1.1576233e-09
1.1568571e-09
1.1560911e-09
1.1553257e-09
1.1545609e-09
1.1537964e-09
1.1530327e-09
1.1522693e-09
1.1515067e-09
1.1507441e-09
1.1499823e-09
1.1492209e-09
1.1484602e-09
1.1476999e-09
1.14694e-09
1.1461808e-09
1.145422e-09
1.1446636e-09
1.1439057e-09
1.1431485e-09
1.1423915e-09
1.1416352e-09
1.1408795e-09
1.1401242e-09
1.1393695e-09
1.1386151e-09
1.1378614e-09
1.1371082e-09
1.1363553e-09
1.1356031e-09
1.1348511e-09
1.1340999e-09
1.1333491e-09
1.1325987e-09
1.1318488e-09
1.1310995e-09
1.1303507e-09
1.1296025e-09
1.1288547e-09
1.1281072e-09
1.1273605e-09
1.1266142e-09
1.1258684e-09
1.1251229e-09
1.1243781e-09
1.1236337e-09
1.1228898e-09
1.1221463e-09
1.1214034e-09
1.1206609e-09
1.1199192e-09
1.1191778e-09
1.1184368e-09
1.1176964e-09
1.1169565e-09
1.1162169e-09
1.1154779e-09
1.1147394e-09
1.1140017e-09
1.1132639e-09
1.112527e-09
1.1117903e-09
1.1110544e-09
1.1103189e-09
1.1095836e-09
1.1088491e-09
1.1081152e-09
1.1073815e-09
1.1066483e-09
1.1059158e-09
1.1051836e-09
1.1044519e-09
1.1037208e-09
1.10299e-09
1.1022597e-09
1.1015302e-09
1.100801e-09
1.1000723e-09
1.0993438e-09
1.098616e-09
1.0978888e-09
1.0971618e-09
1.0964355e-09
1.0957095e-09
1.0949843e-09
1.0942592e-09
1.0935349e-09
1.0928111e-09
1.0920875e-09
1.0913644e-09
1.0906419e-09
1.08992e-09
1.0891982e-09
1.0884773e-09
1.0877566e-09
1.0870366e-09
1.0863168e-09
1.0855977e-09
1.084879e-09
1.0841608e-09
1.0834431e-09
1.0827258e-09
1.0820089e-09
1.0812926e-09
1.0805766e-09
1.0798613e-09
1.0791463e-09
1.078432e-09
1.0777181e-09
1.0770046e-09
1.0762918e-09
1.0755791e-09
1.0748671e-09
1.0741552e-09
1.0734442e-09
1.0727337e-09
1.0720234e-09
1.0713136e-09
1.0706044e-09
1.0698958e-09
1.0691875e-09
1.0684795e-09
1.0677722e-09
1.0670652e-09
1.0663589e-09
1.0656529e-09
1.0649475e-09
1.0642422e-09
1.0635379e-09
1.0628337e-09
1.0621301e-09
1.0614267e-09
1.0607243e-09
1.0600221e-09
1.0593201e-09
1.0586189e-09
1.057918e-09
1.0572175e-09
1.0565178e-09
1.0558182e-09
1.0551192e-09
1.0544207e-09
1.0537228e-09
1.053025e-09
1.0523279e-09
1.0516312e-09
1.0509351e-09
1.0502392e-09
1.0495442e-09
1.0488492e-09
1.0481549e-09
1.0474608e-09
1.0467673e-09
1.0460743e-09
1.045382e-09
1.0446899e-09
1.0439984e-09
1.043307e-09
1.0426164e-09
1.0419261e-09
1.0412365e-09
1.040547e-09
1.0398582e-09
1.0391698e-09
1.0384819e-09
1.0377943e-09
1.0371073e-09
1.0364205e-09
1.0357345e-09
1.0350489e-09
1.0343636e-09
1.0336787e-09
1.0329945e-09
1.0323107e-09
1.0316273e-09
1.0309442e-09
1.0302617e-09
1.0295796e-09
1.0288981e-09
1.0282168e-09
1.0275362e-09
1.0268558e-09
1.0261761e-09
1.0254965e-09
1.0248177e-09
1.0241393e-09
1.0234614e-09
1.0227836e-09
1.0221065e-09
1.0214299e-09
1.0207536e-09
1.0200778e-09
1.0194027e-09
1.0187278e-09
1.0180532e-09
1.0173793e-09
1.0167056e-09
1.0160327e-09
1.0153601e-09
1.0146879e-09
1.0140162e-09
1.0133447e-09
1.0126741e-09
1.0120034e-09
1.0113336e-09
1.010664e-09
1.0099949e-09
1.0093262e-09
1.0086579e-09
1.0079902e-09
1.0073231e-09
1.0066561e-09
1.0059897e-09
1.0053236e-09
1.004658e-09
1.0039929e-09
1.0033283e-09
1.002664e-09
1.0020001e-09
1.0013369e-09
1.000674e-09
1.0000115e-09
9.9934949e-10
9.986878e-10
9.9802666e-10
9.9736597e-10
9.9670561e-10
9.960458e-10
9.9538655e-10
9.947273e-10
9.9406883e-10
9.9341069e-10
9.927531e-10
9.9209596e-10
9.9143893e-10
9.9078257e-10
9.9012687e-10
9.8947117e-10
9.8881625e-10
9.8816155e-10
9.8750741e-10
9.8685371e-10
9.8620034e-10
9.8554742e-10
9.8489505e-10
9.8424291e-10
9.8359143e-10
9.8294006e-10
9.8228958e-10
9.816391e-10
9.8098907e-10
9.8033992e-10
9.7969077e-10
9.7904218e-10
9.7839414e-10
9.7774644e-10
9.7709907e-10
9.7645214e-10
9.7580577e-10
9.7515973e-10
9.7451414e-10
9.7386899e-10
9.7322417e-10
9.7258002e-10
9.7193598e-10
9.7129271e-10
9.7064956e-10
9.7000707e-10
9.693647e-10
9.6872299e-10
9.6808173e-10
9.6744091e-10
9.668002e-10
9.6616015e-10
9.6552033e-10
9.6488129e-10
9.6424269e-10
9.636042e-10
9.6296626e-10
9.6232866e-10
9.6169173e-10
9.610549e-10
9.6041863e-10
9.5978292e-10
9.5914754e-10
9.5851249e-10
9.57878e-10
9.5724384e-10
9.5661001e-10
9.5597685e-10
9.5534392e-10
9.5471153e-10
9.5407937e-10
9.5344765e-10
9.5281649e-10
9.5218577e-10
9.5155539e-10
9.5092534e-10
9.5029595e-10
9.4966668e-10
9.4903796e-10
9.4840968e-10
9.4778196e-10
9.4715424e-10
9.4652741e-10
9.459008e-10
9.4527453e-10
9.4464869e-10
9.440233e-10
9.4339836e-10
9.4277364e-10
9.4214969e-10
9.4152597e-10
9.4090247e-10
9.4027952e-10
9.3965713e-10
9.3903518e-10
9.3841324e-10
9.3779218e-10
9.3717123e-10
9.3655084e-10
9.3593078e-10
9.3531105e-10
9.3469199e-10
9.3407315e-10
9.3345487e-10
9.3283692e-10
9.3221919e-10
9.3160213e-10
9.3098529e-10
9.3036906e-10
9.29753e-10
9.291376e-10
9.2852254e-10
9.279077e-10
9.2729346e-10
9.2667962e-10
9.2606606e-10
9.2545283e-10
9.2484026e-10
9.2422803e-10
9.2361596e-10
9.2300473e-10
9.2239366e-10
9.2178293e-10
9.2117264e-10
9.2056274e-10
9.1995345e-10
9.1934432e-10
9.1873581e-10
9.1812757e-10
9.1751956e-10
9.1691227e-10
9.1630514e-10
9.1569852e-10
9.1509228e-10
9.1448665e-10
9.1388125e-10
9.1327612e-10
9.126716e-10
9.1206737e-10
9.1146346e-10
9.1085994e-10
9.1025698e-10
9.0965435e-10
9.0905233e-10
9.0845026e-10
9.0784874e-10
9.0724794e-10
9.0664731e-10
9.0604718e-10
9.0544716e-10
9.0484786e-10
9.0424879e-10
9.0365021e-10
9.030518e-10
9.02454e-10
9.0185648e-10
9.0125946e-10
9.0066282e-10
9.0006663e-10
8.9947072e-10
8.9887542e-10
8.9828012e-10
8.9768554e-10
8.9709123e-10
8.9649732e-10
8.9590385e-10
8.953106e-10
8.9471797e-10
8.941255e-10
8.9353364e-10
8.92942e-10
8.9235097e-10
8.9176011e-10
8.9116969e-10
8.9057983e-10
8.8999019e-10
8.8940094e-10
8.8881208e-10
8.8822372e-10
8.8763591e-10
8.8704821e-10
8.8646085e-10
8.8587393e-10
8.8528757e-10
8.8470137e-10
8.8411573e-10
8.8353042e-10
8.8294538e-10
8.8236096e-10
8.8177676e-10
8.8119301e-10
8.8060975e-10
8.8002672e-10
8.7944407e-10
8.7886187e-10
8.7828e-10
8.7769852e-10
8.7711743e-10
8.7653679e-10
8.759567e-10
8.753766e-10
8.7479707e-10
8.7421786e-10
8.7363911e-10
8.7306085e-10
8.7248286e-10
8.719051e-10
8.7132795e-10
8.7075108e-10
8.701746e-10
8.6959856e-10
8.6902285e-10
8.6844737e-10
8.6787255e-10
8.6729796e-10
8.6672375e-10
8.6615004e-10
8.6557667e-10
8.6500362e-10
8.6443086e-10
8.6385876e-10
8.6328678e-10
8.6271534e-10
8.6214402e-10
8.615732e-10
8.6100288e-10
8.6043289e-10
8.5986324e-10
8.5929391e-10
8.5872515e-10
8.5815643e-10
8.5758844e-10
8.5702068e-10
8.5645335e-10
8.5588642e-10
8.553197e-10
8.5475332e-10
8.5418772e-10
8.5362206e-10
8.530569e-10
8.5249213e-10
8.5192797e-10
8.5136381e-10
8.5080032e-10
8.5023694e-10
8.4967411e-10
8.4911156e-10
8.485494e-10
8.4798768e-10
8.4742635e-10
8.4686519e-10
8.4630464e-10
8.4574442e-10
8.4518431e-10
8.4462481e-10
8.4406576e-10
8.4350688e-10
8.4294854e-10
8.4239038e-10
8.4183271e-10
8.4127544e-10
8.4071838e-10
8.4016188e-10
8.3960572e-10
8.3904977e-10
8.3849433e-10
8.3793933e-10
8.3738444e-10
8.3683005e-10
8.3627605e-10
8.3572255e-10
8.3516916e-10
8.3461621e-10
8.3406371e-10
8.3351148e-10
8.3295976e-10
8.3240825e-10
8.3185714e-10
8.3130652e-10
8.3075613e-10
8.3020613e-10
8.2965645e-10
8.2910734e-10
8.2855844e-10
8.2800977e-10
8.2746165e-10
8.2691387e-10
8.2636642e-10
8.2581925e-10
8.2527257e-10
8.2472623e-10
8.2418034e-10
8.236346e-10
8.2308926e-10
8.2254437e-10
8.2199991e-10
8.2145579e-10
8.2091189e-10
8.2036844e-10
8.1982532e-10
8.1928259e-10
8.1874019e-10
8.1819806e-10
8.1765644e-10
8.171151e-10
8.1657414e-10
8.1603357e-10
8.1549328e-10
8.1495349e-10
8.1441398e-10
8.1387469e-10
8.1333579e-10
8.127975e-10
8.1225943e-10
8.1172163e-10
8.1118418e-10
8.1064727e-10
8.1011048e-10
8.095743e-10
8.0903823e-10
8.085026e-10
8.0796747e-10
8.0743251e-10
8.0689794e-10
8.0636375e-10
8.0583001e-10
8.0529644e-10
8.0476331e-10
8.0423057e-10
8.0369816e-10
8.0316603e-10
8.026344e-10
8.0210294e-10
8.0157198e-10
8.0104129e-10
8.0051094e-10
7.9998103e-10
7.9945134e-10
7.989221e-10
7.9839313e-10
7.9786461e-10
7.9733647e-10
7.9680851e-10
7.9628115e-10
7.9575385e-10
7.95227e-10
7.9470058e-10
7.941745e-10
7.9364876e-10
7.9312334e-10
7.9259821e-10
7.9207352e-10
7.915491e-10
7.9102502e-10
7.9050133e-10
7.8997803e-10
7.8945517e-10
7.8893242e-10
7.8841011e-10
7.8788831e-10
7.8736662e-10
7.868452e-10
7.8632445e-10
7.8580376e-10
7.8528362e-10
7.847637e-10
7.8424423e-10
7.8372486e-10
7.83206e-10
7.8268753e-10
7.8216938e-10
7.8165163e-10
7.8113416e-10
7.8061702e-10
7.8010026e-10
7.7958373e-10
7.7906764e-10
7.7855189e-10
7.7803647e-10
7.7752138e-10
7.7700657e-10
7.7649226e-10
7.7597817e-10
7.7546453e-10
7.7495105e-10
7.7443785e-10
7.7392531e-10
7.7341289e-10
7.7290085e-10
7.7238921e-10
7.7187778e-10
7.713668e-10
7.7085621e-10
7.7034584e-10
7.6983586e-10
7.6932627e-10
7.688169e-10
7.6830786e-10
7.6779932e-10
7.6729095e-10
7.6678303e-10
7.6627532e-10
7.65768e-10
7.6526113e-10
7.6475448e-10
7.6424816e-10
7.6374218e-10
7.6323664e-10
7.6273138e-10
7.6222634e-10
7.6172169e-10
7.6121742e-10
7.6071349e-10
7.602099e-10
7.5970658e-10
7.5920364e-10
7.5870105e-10
7.5819878e-10
7.5769685e-10
7.5719525e-10
7.5669393e-10
7.56193e-10
7.5569234e-10
7.5519213e-10
7.5469203e-10
7.5419243e-10
7.5369311e-10
7.5319406e-10
7.5269546e-10
7.5219725e-10
7.5169931e-10
7.5120155e-10
7.5070411e-10
7.5020723e-10
7.4971063e-10
7.4921425e-10
7.487182e-10
7.4822259e-10
7.4772721e-10
7.4723222e-10
7.4673756e-10
7.4624318e-10
7.4574918e-10
7.4525541e-10
7.4476209e-10
7.4426898e-10
7.4377632e-10
7.4328393e-10
7.4279177e-10
7.4230005e-10
7.418085e-10
7.4131751e-10
7.4082668e-10
7.4033629e-10
7.3984613e-10
7.393563e-10
7.3886686e-10
7.3837764e-10
7.3788881e-10
7.3740042e-10
7.369122e-10
7.3642431e-10
7.3593687e-10
7.3544959e-10
7.349627e-10
7.3447609e-10
7.3398992e-10
7.3350392e-10
7.3301837e-10
7.3253303e-10
7.3204809e-10
7.3156342e-10
7.3107903e-10
7.3059508e-10
7.3011136e-10
7.2962814e-10
7.2914508e-10
7.286623e-10
7.2817991e-10
7.2769785e-10
7.2721607e-10
7.2673467e-10
7.2625361e-10
7.2577272e-10
7.2529233e-10
7.248121e-10
7.2433221e-10
7.238527e-10
7.2337353e-10
7.2289463e-10
7.2241596e-10
7.2193779e-10
7.2145989e-10
7.2098227e-10
7.2050488e-10
7.2002793e-10
7.1955125e-10
7.190748e-10
7.1859879e-10
7.1812306e-10
7.1764761e-10
7.1717254e-10
7.166977e-10
7.1622319e-10
7.1574907e-10
7.1527523e-10
7.1480177e-10
7.1432854e-10
7.1385553e-10
7.1338302e-10
7.1291073e-10
7.1243872e-10
7.1196704e-10
7.1149575e-10
7.1102468e-10
7.1055395e-10
7.1008355e-10
7.0961342e-10
7.0914363e-10
7.0867417e-10
7.0820505e-10
7.0773609e-10
7.0726769e-10
7.067994e-10
7.0633144e-10
7.0586381e-10
7.0539663e-10
7.0492956e-10
7.0446293e-10
7.0399653e-10
7.035304e-10
7.0306472e-10
7.025992e-10
7.0213407e-10
7.0166933e-10
7.0120476e-10
7.0074052e-10
7.0027661e-10
6.9981299e-10
6.9934963e-10
6.9888673e-10
6.9842399e-10
6.9796158e-10
6.974995e-10
6.9703776e-10
6.9657635e-10
6.9611517e-10
6.9565431e-10
6.9519385e-10
6.9473355e-10
6.9427358e-10
6.9381395e-10
6.9335454e-10
6.9289563e-10
6.9243689e-10
6.9197836e-10
6.915204e-10
6.9106254e-10
6.9060507e-10
6.9014783e-10
6.8969092e-10
6.8923428e-10
6.8877798e-10
6.8832207e-10
6.8786626e-10
6.8741102e-10
6.8695583e-10
6.8650113e-10
6.8604661e-10
6.8559242e-10
6.851385e-10
6.8468498e-10
6.8423173e-10
6.837787e-10
6.833259e-10
6.8287354e-10
6.8242156e-10
6.819697e-10
6.8151829e-10
6.8106709e-10
6.8061623e-10
6.8016559e-10
6.797154e-10
6.7926526e-10
6.7881556e-10
6.783662e-10
6.7791706e-10
6.774683e-10
6.7701972e-10
6.7657163e-10
6.7612371e-10
6.7567613e-10
6.7522871e-10
6.7478167e-10
6.7433498e-10
6.7388856e-10
6.7344252e-10
6.7299655e-10
6.7255096e-10
6.7210582e-10
6.7166084e-10
6.7121614e-10
6.7077188e-10
6.7032779e-10
6.6988398e-10
6.694405e-10
6.689973e-10
6.6855438e-10
6.6811179e-10
6.6766948e-10
6.672275e-10
6.6678568e-10
6.6634431e-10
6.6590305e-10
6.6546224e-10
6.6502182e-10
6.645815e-10
6.6414152e-10
6.6370182e-10
6.6326244e-10
6.6282335e-10
6.6238448e-10
6.6194594e-10
6.6150779e-10
6.6106975e-10
6.6063216e-10
6.601949e-10
6.5975775e-10
6.5932093e-10
6.5888445e-10
6.5844824e-10
6.5801231e-10
6.5757672e-10
6.5714134e-10
6.567063e-10
6.5627154e-10
6.5583711e-10
6.5540295e-10
6.5496902e-10
6.5453543e-10
6.5410205e-10
6.5366906e-10
6.532363e-10
6.5280381e-10
6.5237166e-10
6.5193972e-10
6.5150824e-10
6.5107686e-10
6.5064582e-10
6.502151e-10
6.4978456e-10
6.4935446e-10
6.4892458e-10
6.4849487e-10
6.4806555e-10
6.476365e-10
6.4720773e-10
6.467793e-10
6.4635119e-10
6.4592315e-10
6.4549566e-10
6.4506822e-10
6.4464123e-10
6.442144e-10
6.4378797e-10
6.4336175e-10
6.4293582e-10
6.4251016e-10
6.4208483e-10
6.4165967e-10
6.412349e-10
6.4081046e-10
6.4038619e-10
6.3996214e-10
6.3953853e-10
6.3911509e-10
6.3869204e-10
6.382691e-10
6.3784661e-10
6.3742434e-10
6.370024e-10
6.3658068e-10
6.3615918e-10
6.3573818e-10
6.3531719e-10
6.3489658e-10
6.3447619e-10
6.3405625e-10
6.3363648e-10
6.3321692e-10
6.327977e-10
6.3237882e-10
6.3196021e-10
6.3154182e-10
6.3112371e-10
6.3070588e-10
6.3028832e-10
6.2987104e-10
6.2945399e-10
6.2903727e-10
6.2862093e-10
6.2820465e-10
6.2778882e-10
6.2737321e-10
6.2695787e-10
6.2654282e-10
6.2612798e-10
6.2571348e-10
6.2529926e-10
6.248852e-10
6.2447147e-10
6.2405825e-10
6.2364502e-10
6.2323213e-10
6.2281963e-10
6.2240718e-10
6.2199512e-10
6.215834e-10
6.2117189e-10
6.2076067e-10
6.2034972e-10
6.1993899e-10
6.1952854e-10
6.1911848e-10
6.1870853e-10
6.1829897e-10
6.1788957e-10
6.1748062e-10
6.1707184e-10
6.1666328e-10
6.1625499e-10
6.1584704e-10
6.1543931e-10
6.1503186e-10
6.1462474e-10
6.1421773e-10
6.1381111e-10
6.1340472e-10
6.1299871e-10
6.1259287e-10
6.1218725e-10
6.1178207e-10
6.1137689e-10
6.1097216e-10
6.1056771e-10
6.1016359e-10
6.0975952e-10
6.0935584e-10
6.089525e-10
6.0854932e-10
6.0814648e-10
6.0774386e-10
6.0734145e-10
6.0693944e-10
6.0653765e-10
6.0613614e-10
6.057348e-10
6.0533378e-10
6.0493305e-10
6.0453254e-10
6.041323e-10
6.0373245e-10
6.0333266e-10
6.0293326e-10
6.0253408e-10
6.0213512e-10
6.017366e-10
6.0133826e-10
6.0094008e-10
6.0054228e-10
6.0014466e-10
5.9974736e-10
5.9935029e-10
5.989535e-10
5.9855693e-10
5.9816074e-10
5.9776467e-10
5.9736904e-10
5.9697347e-10
5.9657823e-10
5.9618338e-10
5.957887e-10
5.9539423e-10
5.9499999e-10
5.9460609e-10
5.9421246e-10
5.938191e-10
5.9342592e-10
5.9303307e-10
5.9264044e-10
5.9224814e-10
5.9185612e-10
5.9146421e-10
5.9107258e-10
5.9068134e-10
5.9029026e-10
5.8989952e-10
5.8950894e-10
5.891187e-10
5.8872879e-10
5.8833893e-10
5.8794941e-10
5.8756017e-10
5.8717115e-10
5.8678246e-10
5.8639393e-10
5.860058e-10
5.8561789e-10
5.8523009e-10
5.8484267e-10
5.8445548e-10
5.8406868e-10
5.8368177e-10
5.8329552e-10
5.8290928e-10
5.8252336e-10
5.8213778e-10
5.8175231e-10
5.8136723e-10
5.8098232e-10
5.8059763e-10
5.8021338e-10
5.7982924e-10
5.7944538e-10
5.7906174e-10
5.7867833e-10
5.7829525e-10
5.7791244e-10
5.7752986e-10
5.7714755e-10
5.7676541e-10
5.7638366e-10
5.7600197e-10
5.7562072e-10
5.7523958e-10
5.7485877e-10
5.7447819e-10
5.7409788e-10
5.7371774e-10
5.7333799e-10
5.729584e-10
5.725791e-10
5.7220007e-10
5.718212e-10
5.7144262e-10
5.7106431e-10
5.7068633e-10
5.7030847e-10
5.6993088e-10
5.6955352e-10
5.6917654e-10
5.6879967e-10
5.6842314e-10
5.6804683e-10
5.6767069e-10
5.6729488e-10
5.6691934e-10
5.6654398e-10
5.66169e-10
5.6579419e-10
5.654196e-10
5.6504518e-10
5.646712e-10
5.6429739e-10
5.6392374e-10
5.6355043e-10
5.6317734e-10
5.6280453e-10
5.6243188e-10
5.6205951e-10
5.6168753e-10
5.6131561e-10
5.6094396e-10
5.6057253e-10
5.6020144e-10
5.5983068e-10
5.5945992e-10
5.5908966e-10
5.587194e-10
5.5834964e-10
5.5797988e-10
5.5761057e-10
5.5724148e-10
5.5687249e-10
5.5650379e-10
5.5613547e-10
5.5576727e-10
5.5539939e-10
5.5503152e-10
5.5466404e-10
5.5429694e-10
5.5392996e-10
5.5356331e-10
5.5319682e-10
5.528305e-10
5.5246457e-10
5.5209881e-10
5.5173333e-10
5.5136801e-10
5.5100308e-10
5.506382e-10
5.5027366e-10
5.499094e-10
5.495453e-10
5.4918153e-10
5.4881794e-10
5.4845456e-10
5.4809157e-10
5.4772864e-10
5.473661e-10
5.4700361e-10
5.4664145e-10
5.4627958e-10
5.4591798e-10
5.4555654e-10
5.4519539e-10
5.4483446e-10
5.4447374e-10
5.4411325e-10
5.437531e-10
5.43393e-10
5.4303334e-10
5.4267391e-10
5.4231464e-10
5.4195548e-10
5.4159671e-10
5.4123822e-10
5.4087984e-10
5.4052179e-10
5.4016397e-10
5.3980637e-10
5.3944904e-10
5.3909188e-10
5.3873489e-10
5.3837834e-10
5.3802185e-10
5.3766569e-10
5.3730981e-10
5.3695404e-10
5.3659854e-10
5.3624333e-10
5.3588828e-10
5.3553351e-10
5.3517896e-10
5.3482457e-10
5.3447052e-10
5.341167e-10
5.337632e-10
5.3340976e-10
5.3305665e-10
5.3270371e-10
5.3235105e-10
5.3199861e-10
5.3164639e-10
5.3129445e-10
5.3094273e-10
5.3059124e-10
5.3023996e-10
5.2988891e-10
5.2953808e-10
5.2918747e-10
5.2883725e-10
5.2848709e-10
5.2813726e-10
5.2778759e-10
5.2743815e-10
5.2708898e-10
5.267401e-10
5.2639137e-10
5.2604282e-10
5.2569449e-10
5.253466e-10
5.2499871e-10
5.2465121e-10
5.2430388e-10
5.2395677e-10
5.2360993e-10
5.2326316e-10
5.2291682e-10
5.2257071e-10
5.222246e-10
5.2187898e-10
5.2153348e-10
5.2118809e-10
5.2084315e-10
5.2049837e-10
5.201537e-10
5.1980942e-10
5.194653e-10
5.191213e-10
5.1877769e-10
5.1843418e-10
5.1809101e-10
5.1774796e-10
5.1740523e-10
5.1706273e-10
5.1672039e-10
5.1637833e-10
5.1603644e-10
5.1569482e-10
5.1535337e-10
5.150122e-10
5.1467119e-10
5.1433052e-10
5.1399002e-10
5.1364973e-10
5.1330962e-10
5.1296989e-10
5.1263033e-10
5.1229088e-10
5.1195181e-10
5.1161281e-10
5.1127408e-10
5.1093557e-10
5.1059734e-10
5.1025928e-10
5.0992144e-10
5.0958388e-10
5.0924664e-10
5.0890947e-10
5.0857252e-10
5.0823579e-10
5.0789939e-10
5.075631e-10
5.0722704e-10
5.0689131e-10
5.0655574e-10
5.062204e-10
5.0588522e-10
5.0555032e-10
5.0521559e-10
5.0488114e-10
5.0454679e-10
5.0421289e-10
5.0387911e-10
5.0354548e-10
5.0321203e-10
5.0287896e-10
5.0254612e-10
5.0221333e-10
5.0188087e-10
5.0154852e-10
5.0121657e-10
5.0088478e-10
5.0055315e-10
5.0022175e-10
4.9989052e-10
4.9955967e-10
4.9922899e-10
4.9889848e-10
4.9856813e-10
4.9823812e-10
4.9790816e-10
4.9757859e-10
4.9724924e-10
4.9692006e-10
4.9659099e-10
4.9626225e-10
4.9593368e-10
4.9560533e-10
4.9527732e-10
4.9494941e-10
4.9462168e-10
4.9429427e-10
4.9396709e-10
4.9363996e-10
4.9331317e-10
4.9298654e-10
4.9266025e-10
4.9233412e-10
4.9200816e-10
4.9168247e-10
4.9135684e-10
4.9103166e-10
4.9070648e-10
4.9038168e-10
4.9005711e-10
4.8973253e-10
4.8940829e-10
4.8908433e-10
4.8876059e-10
4.884369e-10
4.8811366e-10
4.8779047e-10
4.8746746e-10
4.8714477e-10
4.8682236e-10
4.8650006e-10
4.8617793e-10
4.8585613e-10
4.855345e-10
4.8521298e-10
4.8489185e-10
4.8457072e-10
4.8424997e-10
4.839294e-10
4.8360904e-10
4.832888e-10
4.8296883e-10
4.8264914e-10
4.8232957e-10
4.8201032e-10
4.8169119e-10
4.8137216e-10
4.8105353e-10
4.8073512e-10
4.8041682e-10
4.8009879e-10
4.7978094e-10
4.7946325e-10
4.7914583e-10
4.788287e-10
4.7851167e-10
4.7819493e-10
4.7787835e-10
4.7756193e-10
4.772458e-10
4.7692983e-10
4.7661408e-10
4.7629861e-10
4.759832e-10
4.7566812e-10
4.7535326e-10
4.7503856e-10
4.7472404e-10
4.7440979e-10
4.7409571e-10
4.7378179e-10
4.7346821e-10
4.7315468e-10
4.7284143e-10
4.7252841e-10
4.722156e-10
4.7190291e-10
4.715906e-10
4.7127841e-10
4.7096643e-10
4.7065457e-10
4.7034299e-10
4.7003168e-10
4.6972037e-10
4.694094e-10
4.690987e-10
4.6878812e-10
4.6847776e-10
4.6816767e-10
4.6785764e-10
4.6754794e-10
4.6723847e-10
4.66929e-10
4.6661991e-10
4.6631105e-10
4.6600229e-10
4.6569376e-10
4.6538548e-10
4.6507745e-10
4.6476947e-10
4.6446177e-10
4.6415435e-10
4.6384704e-10
4.6353998e-10
4.6323312e-10
4.629265e-10
4.6261994e-10
4.6231366e-10
4.6200763e-10
4.6170168e-10
4.6139603e-10
4.6109061e-10
4.6078541e-10
4.6048032e-10
4.6017545e-10
4.5987078e-10
4.5956641e-10
4.5926213e-10
4.5895801e-10
4.5865417e-10
4.5835061e-10
4.5804718e-10
4.5774382e-10
4.5744075e-10
4.5713799e-10
4.5683532e-10
4.5653289e-10
4.5623075e-10
4.5592863e-10
4.5562679e-10
4.5532517e-10
4.5502369e-10
4.5472248e-10
4.5442139e-10
4.5412063e-10
4.538199e-10
4.5351947e-10
4.5321918e-10
4.5291915e-10
4.5261941e-10
4.5231968e-10
4.5202025e-10
4.5172102e-10
4.5142201e-10
4.5112317e-10
4.5082443e-10
4.5052603e-10
4.5022772e-10
4.4992968e-10
4.496318e-10
4.4933413e-10
4.4903661e-10
4.4873935e-10
4.4844226e-10
4.4814541e-10
4.4784873e-10
4.4755219e-10
4.4725595e-10
4.4695983e-10
4.4666398e-10
4.4636825e-10
4.4607271e-10
4.4577747e-10
4.4548229e-10
4.4518733e-10
4.4489265e-10
4.4459803e-10
4.4430376e-10
4.4400969e-10
4.4371565e-10
4.4342194e-10
4.4312837e-10
4.4283496e-10
4.4254184e-10
4.4224879e-10
4.4195603e-10
4.4166348e-10
4.4137105e-10
4.4107887e-10
4.4078685e-10
4.4049508e-10
4.402034e-10
4.3991205e-10
4.3962073e-10
4.3932977e-10
4.3903889e-10
4.3874818e-10
4.3845777e-10
4.381675e-10
4.3787737e-10
4.3758755e-10
4.3729778e-10
4.3700832e-10
4.3671897e-10
4.3642986e-10
4.361409e-10
4.3585219e-10
4.3556364e-10
4.3527532e-10
4.349871e-10
4.3469917e-10
4.344114e-10
4.3412376e-10
4.3383633e-10
4.3354911e-10
4.3326218e-10
4.3297532e-10
4.3268866e-10
4.3240217e-10
4.3211593e-10
4.3182979e-10
4.3154394e-10
4.3125822e-10
4.3097279e-10
4.3068746e-10
4.304023e-10
4.3011739e-10
4.2983261e-10
4.2954812e-10
4.2926374e-10
4.2897952e-10
4.286955e-10
4.284117e-10
4.2812809e-10
4.2784465e-10
4.2756146e-10
4.2727824e-10
4.2699549e-10
4.2671283e-10
4.2643025e-10
4.2614798e-10
4.2586587e-10
4.255839e-10
4.2530213e-10
4.250206e-10
4.2473916e-10
4.2445797e-10
4.24177e-10
4.2389614e-10
4.2361553e-10
4.2333514e-10
4.2305481e-10
4.2277484e-10
4.2249484e-10
4.2221518e-10
4.2193565e-10
4.216564e-10
4.2137721e-10
4.2109816e-10
4.2081938e-10
4.205408e-10
4.2026241e-10
4.1998419e-10
4.1970621e-10
4.1942833e-10
4.1915066e-10
4.188731e-10
4.185958e-10
4.1831871e-10
4.1804177e-10
4.1776499e-10
4.1748843e-10
4.1721201e-10
4.1693576e-10
4.1665973e-10
4.1638398e-10
4.1610829e-10
4.1583281e-10
4.1555756e-10
4.1528242e-10
4.150075e-10
4.1473275e-10
4.1445819e-10
4.141838e-10
4.139096e-10
4.1363554e-10
4.1336173e-10
4.1308806e-10
4.1281456e-10
4.1254125e-10
4.1226819e-10
4.1199524e-10
4.1172246e-10
4.114499e-10
4.1117751e-10
4.1090528e-10
4.1063331e-10
4.1036141e-10
4.1008971e-10
4.0981829e-10
4.0954698e-10
4.0927581e-10
4.0900486e-10
4.0873407e-10
4.0846351e-10
4.0819301e-10
4.0792281e-10
4.0765277e-10
4.0738291e-10
4.0711323e-10
4.0684367e-10
4.065743e-10
4.0630518e-10
4.0603618e-10
4.0576739e-10
4.0549877e-10
4.0523029e-10
4.0496198e-10
4.0469392e-10
4.0442602e-10
4.0415823e-10
4.0389073e-10
4.036233e-10
4.0335607e-10
4.0308906e-10
4.0282219e-10
4.0255546e-10
4.0228898e-10
4.0202261e-10
4.0175654e-10
4.0149056e-10
4.0122475e-10
4.0095915e-10
4.0069364e-10
4.0042836e-10
4.0016332e-10
3.9989836e-10
3.9963372e-10
3.9936909e-10
3.9910464e-10
3.9884043e-10
3.9857645e-10
3.9831247e-10
3.9804887e-10
3.9778533e-10
3.9752199e-10
3.9725878e-10
3.9699583e-10
3.9673295e-10
3.9647033e-10
3.9620787e-10
3.9594558e-10
3.9568346e-10
3.954215e-10
3.9515968e-10
3.9489809e-10
3.9463666e-10
3.9437539e-10
3.9411424e-10
3.9385337e-10
3.935926e-10
3.9333203e-10
3.9307166e-10
3.9281139e-10
3.9255135e-10
3.922915e-10
3.9203177e-10
3.9177231e-10
3.9151288e-10
3.912537e-10
3.9099465e-10
3.9073583e-10
3.904771e-10
3.9021858e-10
3.8996029e-10
3.897021e-10
3.8944414e-10
3.8918624e-10
3.8892858e-10
3.8867118e-10
3.8841383e-10
3.881567e-10
3.8789974e-10
3.8764292e-10
3.8738632e-10
3.8712986e-10
3.8687356e-10
3.8661743e-10
3.8636147e-10
3.861057e-10
3.8585007e-10
3.8559464e-10
3.8533934e-10
3.8508427e-10
3.8482934e-10
3.8457451e-10
3.8431996e-10
3.840655e-10
3.8381126e-10
3.8355719e-10
3.8330314e-10
3.8304951e-10
3.8279585e-10
3.8254244e-10
3.8228917e-10
3.820361e-10
3.8178316e-10
3.8153042e-10
3.8127784e-10
3.8102541e-10
3.8077319e-10
3.8052111e-10
3.8026915e-10
3.8001743e-10
3.7976583e-10
3.7951442e-10
3.7926315e-10
3.790121e-10
3.7876116e-10
3.7851045e-10
3.7825984e-10
3.7800937e-10
3.777591e-10
3.7750905e-10
3.7725914e-10
3.770094e-10
3.7675979e-10
3.7651038e-10
3.7626111e-10
3.76012e-10
3.7576306e-10
3.7551431e-10
3.7526568e-10
3.7501729e-10
3.7476902e-10
3.7452086e-10
3.7427289e-10
3.7402514e-10
3.7377751e-10
3.7353007e-10
3.7328279e-10
3.7303566e-10
3.7278866e-10
3.7254191e-10
3.7229528e-10
3.7204881e-10
3.7180248e-10
3.7155634e-10
3.7131037e-10
3.7106457e-10
3.7081893e-10
3.7057341e-10
3.7032805e-10
3.7008288e-10
3.6983788e-10
3.6959305e-10
3.6934836e-10
3.6910383e-10
3.6885947e-10
3.6861528e-10
3.6837122e-10
3.6812739e-10
3.6788364e-10
3.6764009e-10
3.6739672e-10
3.671535e-10
3.6691042e-10
3.6666753e-10
3.6642475e-10
3.661822e-10
3.6593981e-10
3.6569753e-10
3.6545544e-10
3.6521342e-10
3.6497166e-10
3.6473005e-10
3.6448861e-10
3.6424724e-10
3.640061e-10
3.6376516e-10
3.6352432e-10
3.6328365e-10
3.6304312e-10
3.6280279e-10
3.6256259e-10
3.6232262e-10
3.6208275e-10
3.6184303e-10
3.6160347e-10
3.6136405e-10
3.6112482e-10
3.6088579e-10
3.6064685e-10
3.6040804e-10
3.6016945e-10
3.5993103e-10
3.5969275e-10
3.5945463e-10
3.5921666e-10
3.5897885e-10
3.5874115e-10
3.5850367e-10
3.5826633e-10
3.5802911e-10
3.5779213e-10
3.5755529e-10
3.5731856e-10
3.57082e-10
3.5684561e-10
3.5660933e-10
3.5637329e-10
3.5613731e-10
3.5590156e-10
3.5566594e-10
3.5543049e-10
3.5519518e-10
3.5496003e-10
3.5472503e-10
3.5449019e-10
3.5425551e-10
3.5402095e-10
3.5378658e-10
3.5355235e-10
3.5331826e-10
3.530844e-10
3.5285067e-10
3.5261707e-10
3.5238362e-10
3.5215031e-10
3.5191716e-10
3.5168418e-10
3.514514e-10
3.5121875e-10
3.5098616e-10
3.5075379e-10
3.5052158e-10
3.5028958e-10
3.5005765e-10
3.4982592e-10
3.4959433e-10
3.4936287e-10
3.4913158e-10
3.4890046e-10
3.4866943e-10
3.4843861e-10
3.4820791e-10
3.4797742e-10
3.4774705e-10
3.4751685e-10
3.4728675e-10
3.4705688e-10
3.4682707e-10
3.4659747e-10
3.4636802e-10
3.4613873e-10
3.4590958e-10
3.4568057e-10
3.454517e-10
3.4522296e-10
3.4499442e-10
3.4476608e-10
3.4453784e-10
3.4430969e-10
3.4408179e-10
3.43854e-10
3.4362632e-10
3.4339884e-10
3.4317146e-10
3.4294431e-10
3.4271727e-10
3.4249037e-10
3.4226366e-10
3.4203707e-10
3.4181064e-10
3.4158432e-10
3.4135819e-10
3.4113221e-10
3.4090636e-10
3.4068065e-10
3.4045511e-10
3.4022973e-10
3.400045e-10
3.3977934e-10
3.3955447e-10
3.3932965e-10
3.3910502e-10
3.3888048e-10
3.3865616e-10
3.3843195e-10
3.3820791e-10
3.3798397e-10
3.3776024e-10
3.3753664e-10
3.3731315e-10
3.3708986e-10
3.368667e-10
3.3664369e-10
3.3642078e-10
3.3619807e-10
3.3597553e-10
3.3575309e-10
3.355308e-10
3.3530864e-10
3.3508671e-10
3.3486489e-10
3.3464317e-10
3.3442163e-10
3.342002e-10
3.3397901e-10
3.3375783e-10
3.3353692e-10
3.3331607e-10
3.3309538e-10
3.3287492e-10
3.3265452e-10
3.324343e-10
3.322142e-10
3.3199432e-10
3.3177447e-10
3.3155484e-10
3.3133532e-10
3.31116e-10
3.3089681e-10
3.3067768e-10
3.304588e-10
3.3024006e-10
3.300214e-10
3.2980293e-10
3.2958461e-10
3.293664e-10
3.2914832e-10
3.2893041e-10
3.2871264e-10
3.2849501e-10
3.2827754e-10
3.2806019e-10
3.2784303e-10
3.2762601e-10
3.274091e-10
3.2719236e-10
3.2697575e-10
3.2675923e-10
3.265429e-10
3.2632672e-10
3.2611075e-10
3.2589478e-10
3.2567907e-10
3.2546343e-10
3.2524797e-10
3.2503267e-10
3.2481748e-10
3.2460243e-10
3.2438754e-10
3.241728e-10
3.2395817e-10
3.2374375e-10
3.235294e-10
3.2331521e-10
3.2310113e-10
3.2288722e-10
3.226735e-10
3.2245989e-10
3.2224642e-10
3.2203298e-10
3.2181979e-10
3.2160677e-10
3.2139388e-10
3.2118114e-10
3.2096847e-10
3.2075601e-10
3.2054365e-10
3.2033143e-10
3.2011935e-10
3.1990743e-10
3.1969563e-10
3.1948394e-10
3.1927247e-10
3.1906111e-10
3.1884989e-10
3.1863878e-10
3.1842784e-10
3.1821704e-10
3.1800634e-10
3.1779585e-10
3.1758546e-10
3.1737521e-10
3.1716507e-10
3.169551e-10
3.167453e-10
3.165356e-10
3.1632602e-10
3.1611655e-10
3.159073e-10
3.1569816e-10
3.1548916e-10
3.152803e-10
3.1507155e-10
3.1486297e-10
3.1465458e-10
3.1444622e-10
3.1423808e-10
3.1403002e-10
3.1382213e-10
3.1361438e-10
3.1340672e-10
3.1319927e-10
3.1299194e-10
3.1278469e-10
3.1257763e-10
3.1237066e-10
3.1216391e-10
3.1195721e-10
3.1175071e-10
3.1154432e-10
3.1133804e-10
3.1113193e-10
3.1092598e-10
3.1072009e-10
3.1051442e-10
3.1030886e-10
3.1010342e-10
3.0989811e-10
3.0969297e-10
3.0948794e-10
3.0928304e-10
3.0907829e-10
3.0887368e-10
3.086692e-10
3.0846484e-10
3.0826058e-10
3.080565e-10
3.078526e-10
3.076488e-10
3.0744507e-10
3.0724154e-10
3.0703814e-10
3.0683486e-10
3.0663178e-10
3.0642874e-10
3.0622593e-10
3.0602315e-10
3.0582056e-10
3.0561811e-10
3.0541578e-10
3.052136e-10
3.0501152e-10
3.0480957e-10
3.0460778e-10
3.0440614e-10
3.0420458e-10
3.0400318e-10
3.0380196e-10
3.0360089e-10
3.0339983e-10
3.0319897e-10
3.0299827e-10
3.0279765e-10
3.0259717e-10
3.0239686e-10
3.0219663e-10
3.0199659e-10
3.0179664e-10
3.0159686e-10
3.0139721e-10
3.0119771e-10
3.0099823e-10
3.00799e-10
3.0059982e-10
3.0040087e-10
3.0020195e-10
3.0000324e-10
2.998046e-10
2.9960615e-10
2.9940778e-10
2.9920955e-10
2.9901148e-10
2.9881353e-10
2.9861566e-10
2.9841801e-10
2.9822045e-10
2.9802305e-10
2.9782576e-10
2.9762853e-10
2.9743152e-10
2.9723463e-10
2.9703784e-10
2.9684119e-10
2.9664465e-10
2.9644825e-10
2.9625202e-10
2.9605593e-10
2.9585989e-10
2.9566402e-10
2.9546826e-10
2.9527261e-10
2.9507718e-10
2.9488187e-10
2.9468658e-10
2.9449151e-10
2.9429656e-10
2.9410174e-10
2.9390704e-10
2.9371244e-10
2.9351799e-10
2.9332364e-10
2.9312949e-10
2.9293543e-10
2.9274147e-10
2.9254771e-10
2.9235397e-10
2.9216046e-10
2.9196703e-10
2.9177372e-10
2.9158059e-10
2.9138758e-10
2.9119468e-10
2.9100186e-10
2.9080921e-10
2.906167e-10
2.904243e-10
2.9023206e-10
2.9003985e-10
2.8984787e-10
2.8965597e-10
2.894642e-10
2.8927261e-10
2.8908106e-10
2.8888969e-10
2.886984e-10
2.885073e-10
2.8831632e-10
2.8812544e-10
2.8793465e-10
2.8774405e-10
2.8755354e-10
2.8736316e-10
2.8717292e-10
2.8698283e-10
2.8679284e-10
2.8660299e-10
2.8641323e-10
2.8622363e-10
2.8603411e-10
2.8584471e-10
2.8565553e-10
2.8546637e-10
2.8527741e-10
2.8508856e-10
2.8489985e-10
2.847112e-10
2.8452274e-10
2.8433431e-10
2.841461e-10
2.8395802e-10
2.8377004e-10
2.8358216e-10
2.8339439e-10
2.8320676e-10
2.830193e-10
2.8283192e-10
2.8264469e-10
2.8245756e-10
2.8227054e-10
2.8208372e-10
2.8189698e-10
2.8171032e-10
2.8152383e-10
2.8133745e-10
2.8115119e-10
2.8096506e-10
2.8077907e-10
2.8059316e-10
2.8040739e-10
2.8022176e-10
2.8003627e-10
2.7985086e-10
2.796656e-10
2.7948052e-10
2.7929539e-10
2.7911054e-10
2.7892577e-10
2.7874109e-10
2.7855651e-10
2.7837219e-10
2.7818781e-10
2.7800368e-10
2.7781968e-10
2.7763572e-10
2.7745189e-10
2.7726818e-10
2.7708461e-10
2.769012e-10
2.767179e-10
2.7653468e-10
2.7635164e-10
2.761687e-10
2.7598585e-10
2.758031e-10
2.756205e-10
2.7543806e-10
2.7525568e-10
2.7507346e-10
2.7489142e-10
2.7470939e-10
2.7452751e-10
2.7434582e-10
2.7416414e-10
2.7398261e-10
2.7380129e-10
2.7362002e-10
2.7343885e-10
2.7325783e-10
2.7307689e-10
2.7289609e-10
2.7271546e-10
2.7253488e-10
2.7235444e-10
2.721742e-10
2.7199396e-10
2.7181396e-10
2.7163397e-10
2.7145419e-10
2.7127445e-10
2.7109484e-10
2.7091535e-10
2.7073602e-10
2.7055674e-10
2.7037766e-10
2.7019867e-10
2.7001978e-10
2.6984098e-10
2.6966238e-10
2.6948388e-10
2.6930547e-10
2.6912716e-10
2.6894897e-10
2.6877092e-10
2.6859301e-10
2.6841518e-10
2.6823746e-10
2.6805994e-10
2.6788244e-10
2.6770505e-10
2.6752789e-10
2.6735072e-10
2.6717373e-10
2.6699687e-10
2.6682012e-10
2.6664346e-10
2.6646693e-10
2.6629052e-10
2.6611419e-10
2.6593808e-10
2.65762e-10
2.6558603e-10
2.6541025e-10
2.652345e-10
2.6505889e-10
2.6488345e-10
2.6470812e-10
2.6453284e-10
2.6435773e-10
2.641827e-10
2.6400779e-10
2.6383301e-10
2.6365837e-10
2.6348385e-10
2.633094e-10
2.6313507e-10
2.6296079e-10
2.6278674e-10
2.6261282e-10
2.6243893e-10
2.6226515e-10
2.6209154e-10
2.6191804e-10
2.6174468e-10
2.6157138e-10
2.6139818e-10
2.6122512e-10
2.6105218e-10
2.6087937e-10
2.6070668e-10
2.6053407e-10
2.6036159e-10
2.6018923e-10
2.6001698e-10
2.5984484e-10
2.5967284e-10
2.5950089e-10
2.5932911e-10
2.5915739e-10
2.5898586e-10
2.5881439e-10
2.5864305e-10
2.584718e-10
2.5830074e-10
2.5812968e-10
2.5795877e-10
2.5778804e-10
2.5761737e-10
2.5744681e-10
2.5727637e-10
2.5710606e-10
2.5693581e-10
2.5676575e-10
2.5659574e-10
2.5642583e-10
2.562561e-10
2.5608649e-10
2.5591693e-10
2.5574748e-10
2.5557817e-10
2.55409e-10
2.5523983e-10
2.5507091e-10
2.5490204e-10
2.5473332e-10
2.5456465e-10
2.5439614e-10
2.5422769e-10
2.5405941e-10
2.5389119e-10
2.537231e-10
2.5355512e-10
2.5338726e-10
2.5321953e-10
2.5305189e-10
2.5288438e-10
2.5271696e-10
2.5254965e-10
2.5238242e-10
2.5221536e-10
2.5204841e-10
2.5188152e-10
2.5171479e-10
2.5154812e-10
2.5138161e-10
2.5121513e-10
2.5104885e-10
2.5088265e-10
2.5071656e-10
2.5055061e-10
2.5038471e-10
2.5021893e-10
2.5005326e-10
2.4988775e-10
2.4972233e-10
2.4955701e-10
2.4939173e-10
2.4922667e-10
2.4906166e-10
2.4889676e-10
2.4873203e-10
2.4856736e-10
2.4840277e-10
2.4823837e-10
2.4807395e-10
2.4790975e-10
2.477456e-10
2.4758162e-10
2.4741773e-10
2.4725391e-10
2.4709015e-10
2.4692662e-10
2.4676317e-10
2.4659977e-10
2.4643654e-10
2.4627339e-10
2.4611033e-10
2.459474e-10
2.4578459e-10
2.4562188e-10
2.4545926e-10
2.4529673e-10
2.4513436e-10
2.4497207e-10
2.4480989e-10
2.4464783e-10
2.4448588e-10
2.4432398e-10
2.4416227e-10
2.4400063e-10
2.4383906e-10
2.4367766e-10
2.4351635e-10
2.4335511e-10
2.4319396e-10
2.4303301e-10
2.4287211e-10
2.4271132e-10
2.4255062e-10
2.4239005e-10
2.4222957e-10
2.4206925e-10
2.4190899e-10
2.4174879e-10
2.4158875e-10
2.4142882e-10
2.4126898e-10
2.4110927e-10
2.4094962e-10
2.4079014e-10
2.4063071e-10
2.4047142e-10
2.4031219e-10
2.4015309e-10
2.3999408e-10
2.3983524e-10
2.3967647e-10
2.3951779e-10
2.3935923e-10
2.3920077e-10
2.3904237e-10
2.3888411e-10
2.3872598e-10
2.3856792e-10
2.3841001e-10
2.3825217e-10
2.3809446e-10
2.3793678e-10
2.377793e-10
2.3762189e-10
2.3746455e-10
2.3730734e-10
2.3715024e-10
2.3699326e-10
2.3683636e-10
2.3667954e-10
2.3652291e-10
2.3636629e-10
2.3620977e-10
2.3605343e-10
2.3589716e-10
2.3574101e-10
2.3558491e-10
2.3542898e-10
2.3527311e-10
2.3511734e-10
2.3496166e-10
2.3480612e-10
2.3465066e-10
2.3449531e-10
2.3434005e-10
2.3418489e-10
2.3402988e-10
2.3387495e-10
2.3372013e-10
2.3356539e-10
2.3341079e-10
2.3325622e-10
2.3310184e-10
2.3294749e-10
2.327933e-10
2.3263914e-10
2.3248517e-10
2.3233121e-10
2.3217747e-10
2.3202372e-10
2.3187009e-10
2.3171662e-10
2.3156321e-10
2.3140988e-10
2.3125668e-10
2.3110357e-10
2.3095061e-10
2.3079774e-10
2.3064492e-10
2.3049221e-10
2.3033964e-10
2.3018715e-10
2.300347e-10
2.2988243e-10
2.2973023e-10
2.2957818e-10
2.2942614e-10
2.2927428e-10
2.2912253e-10
2.2897081e-10
2.2881924e-10
2.2866775e-10
2.2851634e-10
2.2836508e-10
2.2821389e-10
2.280628e-10
2.2791179e-10
2.2776095e-10
2.2761017e-10
2.2745947e-10
2.2730888e-10
2.2715842e-10
2.2700804e-10
2.2685771e-10
2.2670751e-10
2.2655745e-10
2.2640746e-10
2.2625755e-10
2.2610779e-10
2.2595809e-10
2.2580848e-10
2.2565901e-10
2.255096e-10
2.2536031e-10
2.2521114e-10
2.2506201e-10
2.2491305e-10
2.2476417e-10
2.2461531e-10
2.2446664e-10
2.2431801e-10
2.2416952e-10
2.2402112e-10
2.238728e-10
2.2372461e-10
2.2357646e-10
2.2342846e-10
2.2328049e-10
2.2313269e-10
2.2298501e-10
2.2283737e-10
2.2268985e-10
2.2254242e-10
2.2239506e-10
2.2224783e-10
2.2210073e-10
2.2195368e-10
2.2180673e-10
2.216599e-10
2.2151317e-10
2.2136652e-10
2.2121993e-10
2.2107351e-10
2.2092715e-10
2.2078088e-10
2.2063472e-10
2.2048867e-10
2.2034265e-10
2.2019682e-10
2.2005101e-10
2.199054e-10
2.1975977e-10
2.196143e-10
2.1946887e-10
2.1932357e-10
2.1917836e-10
2.1903331e-10
2.1888827e-10
2.1874337e-10
2.1859857e-10
2.1845384e-10
2.183092e-10
2.1816468e-10
2.1802025e-10
2.178759e-10
2.1773168e-10
2.1758752e-10
2.1744349e-10
2.1729953e-10
2.1715567e-10
2.1701187e-10
2.1686822e-10
2.1672468e-10
2.1658121e-10
2.1643777e-10
2.1629451e-10
2.1615131e-10
2.1600824e-10
2.1586523e-10
2.1572229e-10
2.155795e-10
2.1543678e-10
2.1529412e-10
2.1515162e-10
2.1500915e-10
2.1486682e-10
2.1472459e-10
2.1458244e-10
2.1444038e-10
2.142984e-10
2.1415648e-10
2.1401475e-10
2.1387307e-10
2.1373149e-10
2.1358998e-10
2.1344856e-10
2.1330729e-10
2.1316605e-10
2.1302492e-10
2.1288389e-10
2.1274296e-10
2.126021e-10
2.1246137e-10
2.1232067e-10
2.1218012e-10
2.1203966e-10
2.118993e-10
2.1175903e-10
2.1161881e-10
2.1147871e-10
2.1133871e-10
2.1119884e-10
2.1105899e-10
2.1091927e-10
2.1077964e-10
2.1064006e-10
2.1050063e-10
2.1036123e-10
2.1022201e-10
2.1008281e-10
2.0994373e-10
2.0980476e-10
2.0966588e-10
2.0952708e-10
2.0938833e-10
2.092497e-10
2.091112e-10
2.0897274e-10
2.0883441e-10
2.0869614e-10
2.0855799e-10
2.0841989e-10
2.0828189e-10
2.0814403e-10
2.0800624e-10
2.0786853e-10
2.0773093e-10
2.075934e-10
2.0745596e-10
2.0731862e-10
2.0718137e-10
2.0704422e-10
2.0690712e-10
2.0677018e-10
2.0663329e-10
2.0649649e-10
2.0635978e-10
2.0622316e-10
2.0608661e-10
2.0595017e-10
2.0581382e-10
2.0567759e-10
2.055414e-10
2.0540535e-10
2.0526934e-10
2.0513345e-10
2.0499763e-10
2.0486192e-10
2.0472631e-10
2.0459079e-10
2.0445534e-10
2.0432002e-10
2.0418471e-10
2.0404953e-10
2.0391445e-10
2.0377944e-10
2.0364455e-10
2.0350972e-10
2.0337501e-10
2.0324034e-10
2.0310578e-10
2.0297132e-10
2.0283696e-10
2.0270269e-10
2.0256849e-10
2.0243439e-10
2.0230034e-10
2.0216642e-10
2.0203259e-10
2.0189883e-10
2.0176519e-10
2.0163159e-10
2.0149811e-10
2.0136472e-10
2.0123142e-10
2.0109818e-10
2.0096504e-10
2.00832e-10
2.0069903e-10
2.0056617e-10
2.0043339e-10
2.0030071e-10
2.0016809e-10
2.0003557e-10
1.9990315e-10
1.9977081e-10
1.9963853e-10
1.995064e-10
1.9937431e-10
1.992423e-10
1.9911041e-10
1.989786e-10
1.9884686e-10
1.987152e-10
1.9858365e-10
1.984522e-10
1.983208e-10
1.9818951e-10
1.9805831e-10
1.9792719e-10
1.9779615e-10
1.976652e-10
1.9753434e-10
1.9740359e-10
1.9727289e-10
1.9714226e-10
1.9701174e-10
1.968813e-10
1.96751e-10
1.9662078e-10
1.9649057e-10
1.9636047e-10
1.9623048e-10
1.9610058e-10
1.9597074e-10
1.9584101e-10
1.9571136e-10
1.955818e-10
1.9545232e-10
1.9532292e-10
1.951936e-10
1.950644e-10
1.9493526e-10
1.9480619e-10
1.9467723e-10
1.9454834e-10
1.9441952e-10
1.9429085e-10
1.9416221e-10
1.9403365e-10
1.9390518e-10
1.9377686e-10
1.9364856e-10
1.9352035e-10
1.9339223e-10
1.9326421e-10
1.9313624e-10
1.9300839e-10
1.9288059e-10
1.9275292e-10
1.926253e-10
1.9249781e-10
1.9237034e-10
1.9224299e-10
1.921157e-10
1.9198855e-10
1.9186142e-10
1.9173439e-10
1.9160745e-10
1.9148062e-10
1.9135385e-10
1.9122717e-10
1.9110059e-10
1.9097406e-10
1.9084763e-10
1.9072129e-10
1.9059498e-10
1.9046884e-10
1.9034273e-10
1.902167e-10
1.9009079e-10
1.8996495e-10
1.8983919e-10
1.8971349e-10
1.8958791e-10
1.894624e-10
1.8933699e-10
1.8921165e-10
1.8908637e-10
1.8896115e-10
1.8883609e-10
1.8871105e-10
1.8858615e-10
1.884613e-10
1.883365e-10
1.8821184e-10
1.8808724e-10
1.8796271e-10
1.8783824e-10
1.8771393e-10
1.8758962e-10
1.8746545e-10
1.8734135e-10
1.8721732e-10
1.8709337e-10
1.8696951e-10
1.8684572e-10
1.8672203e-10
1.8659843e-10
1.8647488e-10
1.8635141e-10
1.8622805e-10
1.8610478e-10
1.8598158e-10
1.8585841e-10
1.8573539e-10
1.8561246e-10
1.8548955e-10
1.8536675e-10
1.8524403e-10
1.8512139e-10
1.8499886e-10
1.8487635e-10
1.8475396e-10
1.8463164e-10
1.8450942e-10
1.8438727e-10
1.8426519e-10
1.841432e-10
1.8402131e-10
1.8389947e-10
1.8377772e-10
1.8365606e-10
1.8353449e-10
1.8341297e-10
1.8329156e-10
1.8317019e-10
1.8304892e-10
1.8292773e-10
1.8280664e-10
1.826856e-10
1.8256469e-10
1.824438e-10
1.8232302e-10
1.8220232e-10
1.8208171e-10
1.8196114e-10
1.8184067e-10
1.8172032e-10
1.816e-10
1.8147979e-10
1.8135962e-10
1.8123958e-10
1.8111961e-10
1.8099967e-10
1.8087984e-10
1.8076007e-10
1.8064041e-10
1.8052082e-10
1.8040136e-10
1.8028189e-10
1.8016254e-10
1.8004329e-10
1.7992406e-10
1.7980496e-10
1.7968593e-10
1.7956696e-10
1.7944811e-10
1.7932929e-10
1.7921058e-10
1.7909192e-10
1.7897336e-10
1.7885488e-10
1.787365e-10
1.7861813e-10
1.7849988e-10
1.783817e-10
1.7826361e-10
1.781456e-10
1.7802769e-10
1.779098e-10
1.7779204e-10
1.7767431e-10
1.7755668e-10
1.7743916e-10
1.7732166e-10
1.7720429e-10
1.7708697e-10
1.7696974e-10
1.7685255e-10
1.7673549e-10
1.7661848e-10
1.7650155e-10
1.7638471e-10
1.7626792e-10
1.7615122e-10
1.7603463e-10
1.7591809e-10
1.7580161e-10
1.7568523e-10
1.7556892e-10
1.7545268e-10
1.7533652e-10
1.7522046e-10
1.7510442e-10
1.7498854e-10
1.7487267e-10
1.747569e-10
1.746412e-10
1.7452559e-10
1.7441004e-10
1.7429459e-10
1.741792e-10
1.7406389e-10
1.7394863e-10
1.7383349e-10
1.7371843e-10
1.7360341e-10
1.7348847e-10
1.7337361e-10
1.7325884e-10
1.7314411e-10
1.7302948e-10
1.7291495e-10
1.7280047e-10
1.7268606e-10
1.7257175e-10
1.7245752e-10
1.7234331e-10
1.7222923e-10
1.7211521e-10
1.7200126e-10
1.7188739e-10
1.7177361e-10
1.7165988e-10
1.7154624e-10
1.7143267e-10
1.7131917e-10
1.7120576e-10
1.7109242e-10
1.7097915e-10
1.7086596e-10
1.7075284e-10
1.7063978e-10
1.7052683e-10
1.7041392e-10
1.7030109e-10
1.7018835e-10
1.7007566e-10
1.699631e-10
1.6985059e-10
1.6973814e-10
1.6962574e-10
1.6951346e-10
1.6940123e-10
1.6928908e-10
1.6917703e-10
1.6906501e-10
1.6895309e-10
1.6884122e-10
1.6872943e-10
1.6861776e-10
1.6850614e-10
1.6839456e-10
1.6828307e-10
1.6817166e-10
1.6806032e-10
1.679491e-10
1.678379e-10
1.6772676e-10
1.6761573e-10
1.6750476e-10
1.6739388e-10
1.6728303e-10
1.671723e-10
1.6706163e-10
1.6695105e-10
1.668405e-10
1.6673005e-10
1.6661968e-10
1.6650936e-10
1.6639913e-10
1.6628895e-10
1.6617889e-10
1.6606885e-10
1.6595894e-10
1.6584904e-10
1.6573924e-10
1.6562951e-10
1.6551989e-10
1.6541028e-10
1.6530077e-10
1.6519135e-10
1.6508202e-10
1.6497267e-10
1.6486347e-10
1.6475434e-10
1.6464528e-10
1.6453627e-10
1.6442735e-10
1.6431846e-10
1.642097e-10
1.6410098e-10
1.6399233e-10
1.6388377e-10
1.6377527e-10
1.6366686e-10
1.635585e-10
1.6345023e-10
1.6334199e-10
1.6323387e-10
1.631258e-10
1.6301784e-10
1.6290988e-10
1.6280204e-10
1.6269427e-10
1.6258656e-10
1.6247889e-10
1.6237134e-10
1.6226386e-10
1.6215644e-10
1.6204908e-10
1.6194178e-10
1.6183456e-10
1.6172744e-10
1.6162036e-10
1.6151337e-10
1.6140644e-10
1.6129958e-10
1.6119281e-10
1.6108608e-10
1.6097945e-10
1.6087286e-10
1.6076636e-10
1.6065993e-10
1.6055356e-10
1.6044725e-10
1.6034105e-10
1.6023492e-10
1.6012883e-10
1.6002281e-10
1.5991687e-10
1.5981101e-10
1.5970521e-10
1.5959949e-10
1.5949381e-10
1.5938825e-10
1.592827e-10
1.5917725e-10
1.5907189e-10
1.5896656e-10
1.5886134e-10
1.5875616e-10
1.5865105e-10
1.5854598e-10
1.5844104e-10
1.5833615e-10
1.5823133e-10
1.5812658e-10
1.580219e-10
1.5791726e-10
1.5781274e-10
1.5770826e-10
1.5760385e-10
1.5749951e-10
1.5739524e-10
1.5729104e-10
1.5718693e-10
1.5708283e-10
1.5697886e-10
1.5687493e-10
1.567711e-10
1.5666728e-10
1.5656357e-10
1.5645993e-10
1.5635636e-10
1.5625282e-10
1.5614937e-10
1.5604602e-10
1.5594272e-10
1.5583945e-10
1.5573626e-10
1.5563317e-10
1.5553016e-10
1.5542719e-10
1.5532431e-10
1.5522145e-10
1.5511868e-10
1.5501603e-10
1.5491337e-10
1.5481082e-10
1.5470834e-10
1.5460593e-10
1.5450356e-10
1.5440127e-10
1.5429902e-10
1.5419691e-10
1.5409481e-10
1.539928e-10
1.5389083e-10
1.5378898e-10
1.5368716e-10
1.5358541e-10
1.5348374e-10
1.5338211e-10
1.5328057e-10
1.5317911e-10
1.5307769e-10
1.5297634e-10
1.5287509e-10
1.5277388e-10
1.5267274e-10
1.5257165e-10
1.5247062e-10
1.523697e-10
1.5226881e-10
1.5216801e-10
1.5206728e-10
1.5196661e-10
1.5186601e-10
1.5176546e-10
1.5166497e-10
1.5156458e-10
1.5146423e-10
1.5136398e-10
1.5126375e-10
1.5116361e-10
1.5106354e-10
1.5096353e-10
1.5086359e-10
1.5076371e-10
1.506639e-10
1.5056414e-10
1.504645e-10
1.5036486e-10
1.5026531e-10
1.5016584e-10
1.5006642e-10
1.4996708e-10
1.4986778e-10
1.4976859e-10
1.4966942e-10
1.4957034e-10
1.4947131e-10
1.4937236e-10
1.4927348e-10
1.4917463e-10
1.4907589e-10
1.4897721e-10
1.4887859e-10
1.4878002e-10
1.486815e-10
1.4858308e-10
1.4848471e-10
1.4838639e-10
1.4828817e-10
1.4818997e-10
1.4809189e-10
1.4799385e-10
1.4789589e-10
1.4779794e-10
1.4770012e-10
1.4760233e-10
1.4750463e-10
1.4740695e-10
1.4730937e-10
1.4721187e-10
1.471144e-10
1.47017e-10
1.4691967e-10
1.4682239e-10
1.467252e-10
1.4662807e-10
1.4653097e-10
1.4643398e-10
1.4633704e-10
1.4624014e-10
1.4614333e-10
1.4604658e-10
1.4594993e-10
1.458533e-10
1.4575673e-10
1.4566023e-10
1.4556378e-10
1.4546743e-10
1.4537112e-10
1.4527488e-10
1.4517869e-10
1.450826e-10
1.4498654e-10
1.4489054e-10
1.4479465e-10
1.4469877e-10
1.44603e-10
1.4450725e-10
1.4441159e-10
1.4431596e-10
1.4422044e-10
1.4412499e-10
1.4402952e-10
1.4393418e-10
1.4383889e-10
1.4374366e-10
1.4364852e-10
1.4355339e-10
1.4345838e-10
1.433634e-10
1.4326849e-10
1.4317364e-10
1.4307887e-10
1.4298412e-10
1.4288948e-10
1.4279489e-10
1.4270034e-10
1.4260589e-10
1.4251146e-10
1.4241711e-10
1.4232282e-10
1.4222859e-10
1.4213446e-10
1.4204035e-10
1.4194632e-10
1.4185234e-10
1.4175842e-10
1.4166457e-10
1.415708e-10
1.4147707e-10
1.413834e-10
1.4128981e-10
1.4119625e-10
1.411028e-10
1.4100937e-10
1.4091603e-10
1.4082273e-10
1.407295e-10
1.4063634e-10
1.4054326e-10
1.4045019e-10
1.403572e-10
1.4026426e-10
1.4017142e-10
1.4007863e-10
1.399859e-10
1.3989321e-10
1.3980059e-10
1.3970802e-10
1.3961553e-10
1.3952312e-10
1.3943076e-10
1.3933844e-10
1.3924621e-10
1.3915402e-10
1.390619e-10
1.3896982e-10
1.3887783e-10
1.3878587e-10
1.38694e-10
1.3860217e-10
1.3851043e-10
1.3841873e-10
1.383271e-10
1.3823551e-10
1.38144e-10
1.3805256e-10
1.3796116e-10
1.3786981e-10
1.3777854e-10
1.3768731e-10
1.3759617e-10
1.3750506e-10
1.3741402e-10
1.3732306e-10
1.3723217e-10
1.371413e-10
1.3705052e-10
1.3695976e-10
1.3686909e-10
1.3677849e-10
1.3668792e-10
1.3659743e-10
1.36507e-10
1.3641664e-10
1.3632634e-10
1.3623609e-10
1.3614589e-10
1.3605575e-10
1.3596568e-10
1.3587567e-10
1.3578569e-10
1.3569582e-10
1.3560601e-10
1.355162e-10
1.3542652e-10
1.3533685e-10
1.3524723e-10
1.3515769e-10
1.3506822e-10
1.3497881e-10
1.3488943e-10
1.3480014e-10
1.3471088e-10
1.3462172e-10
1.3453258e-10
1.3444354e-10
1.3435451e-10
1.3426558e-10
1.3417668e-10
1.3408785e-10
1.3399909e-10
1.3391037e-10
1.3382173e-10
1.3373311e-10
1.3364457e-10
1.3355611e-10
1.334677e-10
1.3337935e-10
1.3329102e-10
1.332028e-10
1.331146e-10
1.3302648e-10
1.3293841e-10
1.328504e-10
1.3276247e-10
1.3267457e-10
1.3258672e-10
1.3249894e-10
1.3241122e-10
1.3232354e-10
1.3223599e-10
1.321484e-10
1.3206095e-10
1.3197349e-10
1.3188613e-10
1.3179884e-10
1.3171156e-10
1.3162438e-10
1.3153723e-10
1.3145014e-10
1.3136313e-10
1.3127617e-10
1.3118927e-10
1.3110241e-10
1.310156e-10
1.3092886e-10
1.3084218e-10
1.3075557e-10
1.30669e-10
1.3058249e-10
1.3049604e-10
1.3040964e-10
1.3032332e-10
1.3023703e-10
1.3015081e-10
1.3006465e-10
1.2997854e-10
1.298925e-10
1.298065e-10
1.2972058e-10
1.2963471e-10
1.2954889e-10
1.2946309e-10
1.2937738e-10
1.2929174e-10
1.2920613e-10
1.291206e-10
1.2903513e-10
1.289497e-10
1.2886434e-10
1.2877903e-10
1.2869378e-10
1.2860855e-10
1.2852343e-10
1.2843832e-10
1.2835329e-10
1.2826833e-10
1.2818339e-10
1.2809855e-10
1.2801374e-10
1.2792899e-10
1.278443e-10
1.2775965e-10
1.2767509e-10
1.2759055e-10
1.2750608e-10
1.2742167e-10
1.2733731e-10
1.2725303e-10
1.2716876e-10
1.2708457e-10
1.2700044e-10
1.2691637e-10
1.2683235e-10
1.267484e-10
1.2666448e-10
1.2658061e-10
1.2649683e-10
1.2641307e-10
1.2632936e-10
1.2624574e-10
1.2616215e-10
1.2607863e-10
1.2599516e-10
1.2591175e-10
1.2582839e-10
1.2574509e-10
1.2566186e-10
1.2557866e-10
1.2549553e-10
1.2541243e-10
1.2532941e-10
1.2524642e-10
1.2516353e-10
1.2508065e-10
1.2499786e-10
1.2491509e-10
1.2483239e-10
1.2474975e-10
1.2466717e-10
1.2458463e-10
1.2450217e-10
1.244197e-10
1.2433736e-10
1.2425504e-10
1.2417278e-10
1.2409059e-10
1.2400843e-10
1.2392633e-10
1.238443e-10
1.2376229e-10
1.2368036e-10
1.2359848e-10
1.2351666e-10
1.234349e-10
1.2335315e-10
1.2327149e-10
1.231899e-10
1.2310834e-10
1.2302682e-10
1.229454e-10
1.22864e-10
1.2278266e-10
1.2270138e-10
1.2262014e-10
1.2253897e-10
1.2245785e-10
1.2237678e-10
1.2229574e-10
1.2221479e-10
1.2213389e-10
1.2205301e-10
1.2197222e-10
1.2189147e-10
1.2181078e-10
1.2173011e-10
1.2164952e-10
1.2156902e-10
1.2148851e-10
1.2140808e-10
1.2132773e-10
1.2124739e-10
1.211671e-10
1.210869e-10
1.2100675e-10
1.2092663e-10
1.2084657e-10
1.2076656e-10
1.2068661e-10
1.2060673e-10
1.2052689e-10
1.2044708e-10
1.2036733e-10
1.2028765e-10
1.2020801e-10
1.2012845e-10
1.2004892e-10
1.1996941e-10
1.1988997e-10
1.1981065e-10
1.1973129e-10
1.1965205e-10
1.1957284e-10
1.1949368e-10
1.1941456e-10
1.1933551e-10
1.1925649e-10
1.1917757e-10
1.1909863e-10
1.1901979e-10
1.18941e-10
1.1886227e-10
1.1878358e-10
1.1870495e-10
1.1862637e-10
1.1854784e-10
1.1846932e-10
1.1839091e-10
1.1831253e-10
1.182342e-10
1.1815594e-10
1.1807771e-10
1.1799953e-10
1.1792142e-10
1.1784335e-10
1.1776534e-10
1.1768736e-10
1.1760945e-10
1.1753158e-10
1.174538e-10
1.1737603e-10
1.1729834e-10
1.1722065e-10
1.1714305e-10
1.170655e-10
1.16988e-10
1.1691056e-10
1.1683317e-10
1.167558e-10
1.1667851e-10
1.1660127e-10
1.1652408e-10
1.1644692e-10
1.1636982e-10
1.1629279e-10
1.162158e-10
1.1613886e-10
1.1606199e-10
1.1598514e-10
1.1590836e-10
1.1583162e-10
1.1575495e-10
1.1567831e-10
1.1560172e-10
1.1552519e-10
1.154487e-10
1.1537227e-10
1.152959e-10
1.1521957e-10
1.151433e-10
1.1506705e-10
1.1499087e-10
1.1491474e-10
1.1483868e-10
1.1476268e-10
1.1468668e-10
1.1461075e-10
1.1453487e-10
1.1445906e-10
1.1438327e-10
1.1430756e-10
1.1423185e-10
1.1415625e-10
1.1408067e-10
1.1400514e-10
1.1392966e-10
1.1385425e-10
1.1377888e-10
1.1370353e-10
1.1362827e-10
1.1355304e-10
1.1347787e-10
1.1340275e-10
1.1332767e-10
1.1325264e-10
1.1317765e-10
1.1310274e-10
1.1302784e-10
1.1295302e-10
1.1287824e-10
1.1280352e-10
1.1272883e-10
1.1265421e-10
1.1257963e-10
1.1250511e-10
1.1243061e-10
1.123562e-10
1.1228179e-10
1.1220747e-10
1.1213318e-10
1.1205896e-10
1.1198476e-10
1.1191063e-10
1.1183653e-10
1.117625e-10
1.1168851e-10
1.1161457e-10
1.1154067e-10
1.1146681e-10
1.1139303e-10
1.1131928e-10
1.1124558e-10
1.1117193e-10
1.1109835e-10
1.1102479e-10
1.1095131e-10
1.1087783e-10
1.1080442e-10
1.1073106e-10
1.1065778e-10
1.1058451e-10
1.1051129e-10
1.1043813e-10
1.1036502e-10
1.1029197e-10
1.1021893e-10
1.1014598e-10
1.1007305e-10
1.1000017e-10
1.0992735e-10
1.0985459e-10
1.0978186e-10
1.0970917e-10
1.0963655e-10
1.0956397e-10
1.0949143e-10
1.0941893e-10
1.093465e-10
1.092741e-10
1.0920177e-10
1.0912947e-10
1.0905722e-10
1.0898502e-10
1.0891287e-10
1.0884077e-10
1.087687e-10
1.0869672e-10
1.0862475e-10
1.0855283e-10
1.0848097e-10
1.0840916e-10
1.0833737e-10
1.0826565e-10
1.0819399e-10
1.0812235e-10
1.0805076e-10
1.0797923e-10
1.0790775e-10
1.0783631e-10
1.0776493e-10
1.0769358e-10
1.0762229e-10
1.0755103e-10
1.0747984e-10
1.0740867e-10
1.0733757e-10
1.0726649e-10
1.0719548e-10
1.0712453e-10
1.070536e-10
1.0698272e-10
1.0691192e-10
1.0684113e-10
1.067704e-10
1.066997e-10
1.0662905e-10
1.0655847e-10
1.0648793e-10
1.0641744e-10
1.0634698e-10
1.0627658e-10
1.0620622e-10
1.061359e-10
1.0606564e-10
1.0599542e-10
1.0592524e-10
1.0585512e-10
1.0578505e-10
1.0571502e-10
1.0564503e-10
1.055751e-10
1.0550519e-10
1.0543533e-10
1.0536554e-10
1.0529578e-10
1.0522607e-10
1.0515642e-10
1.0508679e-10
1.0501723e-10
1.049477e-10
1.0487821e-10
1.0480877e-10
1.047394e-10
1.0467006e-10
1.0460076e-10
1.0453152e-10
1.0446231e-10
1.0439316e-10
1.0432404e-10
1.0425498e-10
1.0418594e-10
1.0411698e-10
1.0404805e-10
1.0397917e-10
1.0391032e-10
1.0384153e-10
1.037728e-10
1.0370409e-10
1.0363543e-10
1.0356683e-10
1.0349827e-10
1.0342974e-10
1.0336128e-10
1.0329283e-10
1.0322446e-10
1.0315613e-10
1.0308782e-10
1.0301958e-10
1.029514e-10
1.0288322e-10
1.028151e-10
1.0274703e-10
1.0267903e-10
1.0261104e-10
1.0254311e-10
1.0247522e-10
1.0240739e-10
1.023396e-10
1.0227182e-10
1.0220413e-10
1.0213646e-10
1.0206885e-10
1.0200128e-10
1.0193375e-10
1.0186626e-10
1.0179883e-10
1.0173144e-10
1.0166408e-10
1.0159678e-10
1.0152951e-10
1.014623e-10
1.0139514e-10
1.01328e-10
1.0126093e-10
1.0119387e-10
1.0112689e-10
1.0105995e-10
1.0099303e-10
1.0092617e-10
1.0085936e-10
1.0079258e-10
1.0072584e-10
1.0065918e-10
1.0059253e-10
1.0052593e-10
1.0045938e-10
1.0039288e-10
1.0032641e-10
1.0026001e-10
1.0019361e-10
1.001273e-10
1.0006101e-10
9.9994762e-11
9.9928552e-11
9.9862403e-11
9.9796282e-11
9.9730217e-11
9.9664194e-11
9.9598219e-11
9.9532271e-11
9.9466387e-11
9.9400529e-11
9.9334735e-11
9.9268975e-11
9.9203243e-11
9.9137573e-11
9.9071938e-11
9.9006345e-11
9.8940814e-11
9.8875304e-11
9.8809835e-11
9.8744422e-11
9.8679058e-11
9.8613721e-11
9.854844e-11
9.8483194e-11
9.8418003e-11
9.8352833e-11
9.8287732e-11
9.8222659e-11
9.8157635e-11
9.8092652e-11
9.8027704e-11
9.7962805e-11
9.7897947e-11
9.7833151e-11
9.7768377e-11
9.7703651e-11
9.7638973e-11
9.7574324e-11
9.7509729e-11
9.7445184e-11
9.7380666e-11
9.7316197e-11
9.7251776e-11
9.7187383e-11
9.7123039e-11
9.705875e-11
9.6994482e-11
9.6930276e-11
9.6866112e-11
9.6801983e-11
9.6737889e-11
9.6673849e-11
9.6609845e-11
9.6545882e-11
9.6481975e-11
9.6418096e-11
9.6354265e-11
9.6290483e-11
9.6226721e-11
9.6163022e-11
9.6099365e-11
9.6035742e-11
9.5972168e-11
9.5908628e-11
9.584513e-11
9.5781681e-11
9.571826e-11
9.5654894e-11
9.5591576e-11
9.5528294e-11
9.5465032e-11
9.5401839e-11
9.5338688e-11
9.5275551e-11
9.5212477e-11
9.5149451e-11
9.5086466e-11
9.5023517e-11
9.4960609e-11
9.4897736e-11
9.4834897e-11
9.4772135e-11
9.4709386e-11
9.4646686e-11
9.4584035e-11
9.4521412e-11
9.445883e-11
9.4396296e-11
9.4333812e-11
9.4271355e-11
9.4208946e-11
9.4146572e-11
9.408424e-11
9.4021971e-11
9.3959708e-11
9.3897508e-11
9.3835349e-11
9.3773218e-11
9.3711136e-11
9.3649095e-11
9.358711e-11
9.3525139e-11
9.3463237e-11
9.3401349e-11
9.3339517e-11
9.3277726e-11
9.321597e-11
9.3154255e-11
9.3092589e-11
9.3030951e-11
9.2969368e-11
9.290782e-11
9.2846307e-11
9.2784842e-11
9.2723419e-11
9.2662031e-11
9.2600691e-11
9.2539393e-11
9.2478122e-11
9.2416901e-11
9.2355713e-11
9.2294568e-11
9.2233464e-11
9.2172409e-11
9.2111381e-11
9.2050402e-11
9.1989472e-11
9.1928562e-11
9.1867708e-11
9.1806882e-11
9.1746104e-11
9.1685354e-11
9.1624673e-11
9.1564006e-11
9.1503388e-11
9.1442812e-11
9.138227e-11
9.132177e-11
9.1261311e-11
9.1200887e-11
9.1140512e-11
9.1080178e-11
9.1019872e-11
9.0959629e-11
9.0899413e-11
9.0839225e-11
9.0779093e-11
9.0718981e-11
9.0658939e-11
9.0598917e-11
9.0538937e-11
9.0478999e-11
9.0419103e-11
9.0359241e-11
9.0299421e-11
9.0239628e-11
9.0179877e-11
9.0120189e-11
9.0060528e-11
9.0000889e-11
8.9941325e-11
8.988179e-11
8.9822275e-11
8.9762801e-11
8.9703384e-11
8.9643994e-11
8.9584652e-11
8.9525345e-11
8.9466066e-11
8.9406843e-11
8.9347654e-11
8.9288514e-11
8.9229395e-11
8.9170324e-11
8.9111288e-11
8.9052286e-11
8.8993327e-11
8.8934408e-11
8.8875532e-11
8.8816711e-11
8.8757904e-11
8.8699131e-11
8.8640414e-11
8.8581739e-11
8.8523085e-11
8.8464493e-11
8.8405921e-11
8.8347392e-11
8.8288904e-11
8.8230458e-11
8.8172039e-11
8.8113662e-11
8.8055334e-11
8.7997033e-11
8.7938774e-11
8.7880557e-11
8.7822374e-11
8.7764247e-11
8.7706134e-11
8.7648076e-11
8.759006e-11
8.7532065e-11
8.7474104e-11
8.7416199e-11
8.7358336e-11
8.7300507e-11
8.7242692e-11
8.7184933e-11
8.7127222e-11
8.7069539e-11
8.7011905e-11
8.6954284e-11
8.689674e-11
8.6839196e-11
8.6781714e-11
8.6724253e-11
8.666684e-11
8.660947e-11
8.6552134e-11
8.6494825e-11
8.6437572e-11
8.638034e-11
8.6323157e-11
8.6266008e-11
8.6208887e-11
8.6151829e-11
8.6094784e-11
8.6037781e-11
8.5980834e-11
8.5923893e-11
8.5867022e-11
8.5810178e-11
8.5753363e-11
8.5696596e-11
8.5639856e-11
8.5583166e-11
8.5526509e-11
8.5469888e-11
8.5413294e-11
8.5356756e-11
8.5300246e-11
8.524377e-11
8.5187343e-11
8.5130951e-11
8.5074593e-11
8.5018263e-11
8.4961975e-11
8.4905735e-11
8.4849509e-11
8.4793346e-11
8.473721e-11
8.4681109e-11
8.462505e-11
8.4569032e-11
8.4513022e-11
8.4457101e-11
8.440118e-11
8.4345288e-11
8.4289464e-11
8.4233655e-11
8.4177894e-11
8.4122154e-11
8.4066462e-11
8.4010826e-11
8.3955204e-11
8.3899616e-11
8.3844071e-11
8.3788566e-11
8.373309e-11
8.3677662e-11
8.3622262e-11
8.3566896e-11
8.351158e-11
8.3456297e-11
8.3401036e-11
8.3345823e-11
8.3290645e-11
8.3235516e-11
8.3180407e-11
8.312534e-11
8.3070308e-11
8.3015303e-11
8.2960361e-11
8.2905433e-11
8.2850539e-11
8.2795687e-11
8.2740877e-11
8.2686101e-11
8.2631353e-11
8.2576661e-11
8.2521982e-11
8.2467352e-11
8.241275e-11
8.2358197e-11
8.2303678e-11
8.2249187e-11
8.2194737e-11
8.2140322e-11
8.2085935e-11
8.2031597e-11
8.1977293e-11
8.1923017e-11
8.1868783e-11
8.1814576e-11
8.1760425e-11
8.1706288e-11
8.1652199e-11
8.1598145e-11
8.1544119e-11
8.1490134e-11
8.1436184e-11
8.1382276e-11
8.1328402e-11
8.1274557e-11
8.1220745e-11
8.1166969e-11
8.1113227e-11
8.1059541e-11
8.1005883e-11
8.0952245e-11
8.0898663e-11
8.0845101e-11
8.0791575e-11
8.0738083e-11
8.068464e-11
8.0631224e-11
8.0577843e-11
8.0524497e-11
8.0471192e-11
8.0417908e-11
8.0364673e-11
8.0311452e-11
8.02583e-11
8.0205162e-11
8.0152066e-11
8.0099011e-11
8.004597e-11
7.9992978e-11
7.9940027e-11
7.9887097e-11
7.9834202e-11
7.9781348e-11
7.9728543e-11
7.9675766e-11
7.962301e-11
7.9570295e-11
7.9517615e-11
7.9464976e-11
7.9412373e-11
7.9359803e-11
7.9307262e-11
7.9254762e-11
7.9202291e-11
7.914986e-11
7.9097451e-11
7.904509e-11
7.8992764e-11
7.8940458e-11
7.8888195e-11
7.8835959e-11
7.8783778e-11
7.8731612e-11
7.86795e-11
7.8627417e-11
7.8575348e-11
7.8523341e-11
7.8471347e-11
7.8419403e-11
7.8367493e-11
7.8315611e-11
7.8263764e-11
7.8211937e-11
7.8160152e-11
7.8108423e-11
7.8056707e-11
7.800504e-11
7.7953394e-11
7.7901782e-11
7.7850212e-11
7.7798684e-11
7.7747163e-11
7.769569e-11
7.7644252e-11
7.7592856e-11
7.7541494e-11
7.7490153e-11
7.7438861e-11
7.7387569e-11
7.7336339e-11
7.7285151e-11
7.7233969e-11
7.7182857e-11
7.7131752e-11
7.7080696e-11
7.7029667e-11
7.6978666e-11
7.6927707e-11
7.6876783e-11
7.6825879e-11
7.6775017e-11
7.6724196e-11
7.6673404e-11
7.6622639e-11
7.6571909e-11
7.6521213e-11
7.6470545e-11
7.6419926e-11
7.6369348e-11
7.6318771e-11
7.6268249e-11
7.6217768e-11
7.6167309e-11
7.6116884e-11
7.6066486e-11
7.6016124e-11
7.5965817e-11
7.591551e-11
7.5865252e-11
7.5815035e-11
7.5764839e-11
7.5714671e-11
7.5664551e-11
7.5614459e-11
7.5564409e-11
7.5514373e-11
7.5464378e-11
7.5414425e-11
7.5364499e-11
7.5314595e-11
7.5264732e-11
7.5214918e-11
7.5165117e-11
7.5115365e-11
7.506562e-11
7.5015931e-11
7.4966269e-11
7.4916642e-11
7.4867043e-11
7.4817479e-11
7.4767949e-11
7.4718447e-11
7.4668979e-11
7.4619547e-11
7.4570149e-11
7.4520778e-11
7.4471443e-11
7.4422142e-11
7.4372869e-11
7.4323631e-11
7.4274434e-11
7.4225265e-11
7.4176117e-11
7.4127003e-11
7.4077931e-11
7.4028894e-11
7.3979871e-11
7.393091e-11
7.3881963e-11
7.3833044e-11
7.3784159e-11
7.373533e-11
7.3686501e-11
7.3637728e-11
7.3588975e-11
7.354025e-11
7.3491574e-11
7.3442918e-11
7.3394298e-11
7.3345698e-11
7.329716e-11
7.3248629e-11
7.3200127e-11
7.3151679e-11
7.3103246e-11
7.3054847e-11
7.3006476e-11
7.2958146e-11
7.2909852e-11
7.2861578e-11
7.2813332e-11
7.2765141e-11
7.2716971e-11
7.2668822e-11
7.2620715e-11
7.2572642e-11
7.2524584e-11
7.2476573e-11
7.2428605e-11
7.2380643e-11
7.2332737e-11
7.2284852e-11
7.223698e-11
7.2189164e-11
7.2141362e-11
7.2093602e-11
7.2045876e-11
7.1998178e-11
7.1950529e-11
7.1902886e-11
7.1855279e-11
7.1807713e-11
7.1760174e-11
7.1712664e-11
7.1665188e-11
7.1617753e-11
7.1570333e-11
7.1522947e-11
7.1475603e-11
7.142828e-11
7.1380991e-11
7.1333744e-11
7.1286511e-11
7.123932e-11
7.1192156e-11
7.1145027e-11
7.1097912e-11
7.1050846e-11
7.1003821e-11
7.095681e-11
7.0909834e-11
7.0862892e-11
7.0815978e-11
7.0769085e-11
7.0722241e-11
7.0675417e-11
7.0628628e-11
7.0581888e-11
7.0535147e-11
7.0488462e-11
7.0441784e-11
7.0395148e-11
7.0348553e-11
7.0301966e-11
7.0255426e-11
7.0208929e-11
7.0162438e-11
7.0115989e-11
7.0069568e-11
7.0023182e-11
6.9976823e-11
6.9930499e-11
6.9884203e-11
6.9837934e-11
6.97917e-11
6.9745494e-11
6.9699323e-11
6.9653186e-11
6.960707e-11
6.9560982e-11
6.9514935e-11
6.9468903e-11
6.9422926e-11
6.9376949e-11
6.9331041e-11
6.9285119e-11
6.9239253e-11
6.9193429e-11
6.9147611e-11
6.9101849e-11
6.9056087e-11
6.9010381e-11
6.8964681e-11
6.8919016e-11
6.88734e-11
6.8827812e-11
6.8782237e-11
6.8736697e-11
6.8691199e-11
6.8645721e-11
6.8600278e-11
6.8554863e-11
6.8509469e-11
6.8464123e-11
6.8418785e-11
6.8373508e-11
6.8328239e-11
6.8282997e-11
6.823779e-11
6.8192625e-11
6.8147481e-11
6.810235e-11
6.8057275e-11
6.8012214e-11
6.7967194e-11
6.7922189e-11
6.7877232e-11
6.7832302e-11
6.778738e-11
6.7742499e-11
6.7697667e-11
6.7652842e-11
6.7608044e-11
6.7563288e-11
6.751856e-11
6.7473867e-11
6.7429194e-11
6.7384542e-11
6.7339939e-11
6.7295357e-11
6.7250795e-11
6.7206282e-11
6.716179e-11
6.7117326e-11
6.7072903e-11
6.7028494e-11
6.698412e-11
6.6939773e-11
6.6895461e-11
6.6851157e-11
6.6806907e-11
6.6762679e-11
6.6718485e-11
6.6674319e-11
6.6630167e-11
6.6586063e-11
6.6541973e-11
6.6497932e-11
6.6453905e-11
6.6409905e-11
6.6365941e-11
6.632201e-11
6.6278087e-11
6.6234219e-11
6.6190366e-11
6.6146554e-11
6.6102755e-11
6.6058999e-11
6.6015263e-11
6.5971562e-11
6.5927874e-11
6.5884243e-11
6.5840618e-11
6.5797034e-11
6.5753472e-11
6.5709937e-11
6.5666438e-11
6.5622972e-11
6.5579528e-11
6.5536104e-11
6.5492722e-11
6.5449368e-11
6.5406035e-11
6.5362729e-11
6.5319458e-11
6.5276215e-11
6.5233006e-11
6.5189812e-11
6.5146645e-11
6.5103513e-11
6.5060415e-11
6.5017339e-11
6.4974311e-11
6.4931303e-11
6.488831e-11
6.4845337e-11
6.480242e-11
6.4759517e-11
6.4716642e-11
6.4673801e-11
6.4630974e-11
6.4588196e-11
6.4545431e-11
6.4502702e-11
6.4459993e-11
6.441734e-11
6.4374686e-11
6.4332054e-11
6.428947e-11
6.4246913e-11
6.4204371e-11
6.416187e-11
6.4119397e-11
6.4076938e-11
6.4034535e-11
6.3992138e-11
6.3949762e-11
6.3907428e-11
6.3865115e-11
6.382285e-11
6.3780592e-11
6.3738369e-11
6.3696166e-11
6.3653999e-11
6.3611852e-11
6.3569747e-11
6.3527655e-11
6.3485606e-11
6.3443577e-11
6.3401562e-11
6.3359588e-11
6.3317657e-11
6.3275739e-11
6.3233835e-11
6.3191979e-11
6.3150138e-11
6.3108331e-11
6.3066552e-11
6.3024794e-11
6.2983077e-11
6.2941388e-11
6.2899706e-11
6.2858073e-11
6.2816453e-11
6.2774876e-11
6.2733319e-11
6.2691775e-11
6.2650281e-11
6.26088e-11
6.2567347e-11
6.2525922e-11
6.2484531e-11
6.2443169e-11
6.2401827e-11
6.2360513e-11
6.2319226e-11
6.2277974e-11
6.2236744e-11
6.2195547e-11
6.2154372e-11
6.211321e-11
6.2072097e-11
6.2031005e-11
6.1989934e-11
6.194889e-11
6.1907889e-11
6.18669e-11
6.1825933e-11
6.1785015e-11
6.1744103e-11
6.170324e-11
6.1662384e-11
6.1621562e-11
6.1580761e-11
6.1539988e-11
6.1499257e-11
6.1458533e-11
6.1417864e-11
6.1377188e-11
6.1336554e-11
6.1295941e-11
6.1255369e-11
6.1214811e-11
6.1174295e-11
6.1133792e-11
6.1093318e-11
6.1052871e-11
6.1012459e-11
6.0972061e-11
6.093169e-11
6.0891348e-11
6.0851046e-11
6.0810759e-11
6.0770507e-11
6.0730268e-11
6.0690064e-11
6.0649895e-11
6.0609739e-11
6.0569598e-11
6.0529505e-11
6.048944e-11
6.0449389e-11
6.0409372e-11
6.0369376e-11
6.0329408e-11
6.0289468e-11
6.0249555e-11
6.0209671e-11
6.0169807e-11
6.0129977e-11
6.0090176e-11
6.0050381e-11
6.0010628e-11
5.9970903e-11
5.9931199e-11
5.9891529e-11
5.9851867e-11
5.9812238e-11
5.9772666e-11
5.973308e-11
5.9693535e-11
5.9654018e-11
5.9614522e-11
5.9575053e-11
5.9535606e-11
5.94962e-11
5.9456821e-11
5.941745e-11
5.9378114e-11
5.9338805e-11
5.9299517e-11
5.9260263e-11
5.9221031e-11
5.9181819e-11
5.9142642e-11
5.9103486e-11
5.9064365e-11
5.9025264e-11
5.8986177e-11
5.8947125e-11
5.8908108e-11
5.8869104e-11
5.8830128e-11
5.8791194e-11
5.875226e-11
5.8713374e-11
5.8674496e-11
5.8635652e-11
5.8596829e-11
5.855804e-11
5.8519266e-11
5.8480519e-11
5.8441807e-11
5.8403123e-11
5.8364466e-11
5.8325816e-11
5.8287208e-11
5.8248628e-11
5.8210062e-11
5.817153e-11
5.8132998e-11
5.8094522e-11
5.805606e-11
5.8017618e-11
5.7979226e-11
5.7940836e-11
5.7902478e-11
5.7864144e-11
5.7825831e-11
5.7787546e-11
5.7749291e-11
5.7711062e-11
5.7672856e-11
5.7634671e-11
5.7596514e-11
5.7558385e-11
5.7520284e-11
5.7482193e-11
5.7444154e-11
5.7406111e-11
5.736811e-11
5.733013e-11
5.7292174e-11
5.725425e-11
5.7216343e-11
5.717847e-11
5.7140612e-11
5.7102788e-11
5.7064971e-11
5.7027199e-11
5.6989444e-11
5.6951714e-11
5.6914019e-11
5.687634e-11
5.683868e-11
5.6801053e-11
5.6763445e-11
5.6725867e-11
5.6688314e-11
5.6650781e-11
5.661328e-11
5.6575796e-11
5.653834e-11
5.6500915e-11
5.6463507e-11
5.6426131e-11
5.6388779e-11
5.6351437e-11
5.6314137e-11
5.6276851e-11
5.6239596e-11
5.6202359e-11
5.6165159e-11
5.6127974e-11
5.6090813e-11
5.6053686e-11
5.601658e-11
5.5979481e-11
5.5942424e-11
5.5905395e-11
5.5868383e-11
5.5831395e-11
5.5794432e-11
5.5757496e-11
5.5720574e-11
5.568369e-11
5.5646827e-11
5.5609989e-11
5.5573164e-11
5.5536378e-11
5.5499612e-11
5.5462874e-11
5.542615e-11
5.5389457e-11
5.5352781e-11
5.5316141e-11
5.5279517e-11
5.5242928e-11
5.5206357e-11
5.5169803e-11
5.5133276e-11
5.5096781e-11
5.506031e-11
5.5023847e-11
5.4987421e-11
5.4951019e-11
5.4914639e-11
5.4878293e-11
5.4841947e-11
5.480565e-11
5.4769366e-11
5.4733103e-11
5.4696872e-11
5.4660661e-11
5.4624475e-11
5.4588313e-11
5.4552175e-11
5.4516055e-11
5.4479959e-11
5.4443894e-11
5.4407853e-11
5.4371833e-11
5.4335845e-11
5.429986e-11
5.4263913e-11
5.4227997e-11
5.4192095e-11
5.4156218e-11
5.4120361e-11
5.4084532e-11
5.404872e-11
5.4012943e-11
5.3977187e-11
5.3941455e-11
5.3905744e-11
5.3870051e-11
5.3834385e-11
5.3798743e-11
5.376314e-11
5.3727536e-11
5.3691964e-11
5.365642e-11
5.3620899e-11
5.35854e-11
5.3549925e-11
5.3514474e-11
5.3479037e-11
5.3443645e-11
5.3408257e-11
5.3372903e-11
5.3337567e-11
5.3302262e-11
5.3266971e-11
5.3231704e-11
5.3196465e-11
5.3161253e-11
5.3126049e-11
5.3090886e-11
5.305573e-11
5.3020609e-11
5.2985505e-11
5.2950425e-11
5.291537e-11
5.2880339e-11
5.2845332e-11
5.2810353e-11
5.2775381e-11
5.2740447e-11
5.2705534e-11
5.2670632e-11
5.2635771e-11
5.2600924e-11
5.2566097e-11
5.2531295e-11
5.2496518e-11
5.2461764e-11
5.2427028e-11
5.2392327e-11
5.2357643e-11
5.2322979e-11
5.2288337e-11
5.2253722e-11
5.2219125e-11
5.2184555e-11
5.2150003e-11
5.2115482e-11
5.2080978e-11
5.2046503e-11
5.2012047e-11
5.1977617e-11
5.194321e-11
5.1908814e-11
5.1874446e-11
5.1840105e-11
5.1805782e-11
5.177149e-11
5.1737212e-11
5.1702961e-11
5.1668732e-11
5.163453e-11
5.1600349e-11
5.1566178e-11
5.1532043e-11
5.1497931e-11
5.1463833e-11
5.1429767e-11
5.1395711e-11
5.1361693e-11
5.1327689e-11
5.1293705e-11
5.125975e-11
5.1225808e-11
5.1191898e-11
5.1158015e-11
5.1124147e-11
5.1090292e-11
5.1056475e-11
5.1022676e-11
5.0988894e-11
5.0955136e-11
5.0921403e-11
5.0887693e-11
5.0854002e-11
5.0820338e-11
5.0786684e-11
5.0753068e-11
5.0719467e-11
5.0685886e-11
5.0652336e-11
5.0618797e-11
5.0585286e-11
5.0551795e-11
5.0518336e-11
5.0484887e-11
5.0451466e-11
5.0418062e-11
5.0384683e-11
5.0351331e-11
5.0317996e-11
5.0284686e-11
5.025139e-11
5.0218121e-11
5.0184877e-11
5.0151657e-11
5.0118451e-11
5.0085276e-11
5.0052112e-11
5.0018979e-11
4.9985863e-11
4.9952778e-11
4.9919704e-11
4.988665e-11
4.9853628e-11
4.9820627e-11
4.9787643e-11
4.975468e-11
4.9721737e-11
4.9688823e-11
4.9655929e-11
4.9623056e-11
4.9590197e-11
4.9557372e-11
4.9524562e-11
4.9491782e-11
4.9459006e-11
4.9426269e-11
4.9393545e-11
4.9360842e-11
4.9328163e-11
4.9295512e-11
4.9262875e-11
4.9230259e-11
4.9197674e-11
4.9165092e-11
4.9132552e-11
4.9100023e-11
4.9067514e-11
4.9035026e-11
4.9002573e-11
4.8970127e-11
4.8937708e-11
4.890531e-11
4.8872933e-11
4.8840574e-11
4.8808246e-11
4.8775931e-11
4.8743634e-11
4.8711368e-11
4.8679123e-11
4.8646892e-11
4.8614678e-11
4.8582499e-11
4.8550341e-11
4.8518203e-11
4.848608e-11
4.845398e-11
4.8421902e-11
4.8389848e-11
4.8357807e-11
4.8325791e-11
4.8293803e-11
4.8261829e-11
4.8229875e-11
4.8197946e-11
4.8166037e-11
4.8134153e-11
4.8102279e-11
4.807044e-11
4.8038615e-11
4.8006814e-11
4.797503e-11
4.7943271e-11
4.7911525e-11
4.7879811e-11
4.7848114e-11
4.7816428e-11
4.778478e-11
4.7753145e-11
4.7721525e-11
4.7689942e-11
4.7658363e-11
4.7626816e-11
4.7595282e-11
4.7563769e-11
4.753228e-11
4.7500816e-11
4.7469365e-11
4.7437942e-11
4.7406537e-11
4.7375152e-11
4.7343792e-11
4.7312442e-11
4.7281127e-11
4.7249819e-11
4.7218538e-11
4.7187285e-11
4.7156046e-11
4.7124825e-11
4.7093628e-11
4.7062448e-11
4.7031292e-11
4.7000154e-11
4.696904e-11
4.6937943e-11
4.6906874e-11
4.6875816e-11
4.6844782e-11
4.6813765e-11
4.6782779e-11
4.67518e-11
4.6720856e-11
4.6689923e-11
4.6659013e-11
4.6628118e-11
4.659725e-11
4.6566404e-11
4.6535574e-11
4.6504762e-11
4.6473977e-11
4.644321e-11
4.6412471e-11
4.6381739e-11
4.6351031e-11
4.632035e-11
4.628968e-11
4.6259035e-11
4.622841e-11
4.6197806e-11
4.6167219e-11
4.6136654e-11
4.6106109e-11
4.6075591e-11
4.6045088e-11
4.6014609e-11
4.598414e-11
4.5953699e-11
4.5923279e-11
4.5892869e-11
4.5862491e-11
4.5832126e-11
4.5801786e-11
4.577146e-11
4.5741161e-11
4.5710876e-11
4.5680612e-11
4.5650372e-11
4.562015e-11
4.5589948e-11
4.5559764e-11
4.5529604e-11
4.5499462e-11
4.5469344e-11
4.5439239e-11
4.5409156e-11
4.53791e-11
4.5349051e-11
4.531903e-11
4.5289026e-11
4.5259043e-11
4.5229077e-11
4.519914e-11
4.5169219e-11
4.5139305e-11
4.5109427e-11
4.5079562e-11
4.5049721e-11
4.5019901e-11
4.4990088e-11
4.4960299e-11
4.4930542e-11
4.4900798e-11
4.4871069e-11
4.484136e-11
4.4811675e-11
4.4782008e-11
4.4752362e-11
4.4722739e-11
4.4693128e-11
4.466353e-11
4.463397e-11
4.4604424e-11
4.4574889e-11
4.4545381e-11
4.4515898e-11
4.4486421e-11
4.4456969e-11
4.4427535e-11
4.4398124e-11
4.4368727e-11
4.4339355e-11
4.4310004e-11
4.4280666e-11
4.4251349e-11
4.422206e-11
4.4192788e-11
4.416352e-11
4.413429e-11
4.4105067e-11
4.4075871e-11
4.404669e-11
4.4017529e-11
4.3988389e-11
4.3959263e-11
4.3930162e-11
4.3901081e-11
4.3872014e-11
4.3842974e-11
4.3813935e-11
4.3784937e-11
4.3755954e-11
4.3726987e-11
4.3698035e-11
4.366911e-11
4.3640196e-11
4.3611306e-11
4.3582436e-11
4.3553581e-11
4.3524746e-11
4.3495929e-11
4.3467136e-11
4.3438357e-11
4.3409602e-11
4.3380865e-11
4.3352138e-11
4.3323446e-11
4.329476e-11
4.3266103e-11
4.3237455e-11
4.3208825e-11
4.318023e-11
4.3151642e-11
4.3123068e-11
4.3094528e-11
4.3065988e-11
4.303748e-11
4.3008992e-11
4.2980512e-11
4.2952059e-11
4.2923626e-11
4.2895208e-11
4.2866811e-11
4.2838427e-11
4.2810071e-11
4.2781723e-11
4.2753408e-11
4.2725101e-11
4.2696815e-11
4.2668549e-11
4.2640304e-11
4.2612074e-11
4.2583864e-11
4.2555667e-11
4.2527492e-11
4.2499344e-11
4.2471207e-11
4.2443084e-11
4.2414992e-11
4.238691e-11
4.2358849e-11
4.2330806e-11
4.2302783e-11
4.2274777e-11
4.2246786e-11
4.2218819e-11
4.2190869e-11
4.2162936e-11
4.2135028e-11
4.210713e-11
4.2079253e-11
4.2051394e-11
4.2023555e-11
4.1995737e-11
4.1967929e-11
4.1940149e-11
4.191238e-11
4.1884642e-11
4.1856907e-11
4.1829193e-11
4.1801507e-11
4.1773827e-11
4.1746176e-11
4.1718538e-11
4.1690911e-11
4.1663319e-11
4.1635733e-11
4.1608175e-11
4.1580624e-11
4.1553098e-11
4.1525589e-11
4.149809e-11
4.1470622e-11
4.1443168e-11
4.1415725e-11
4.1388309e-11
4.1360911e-11
4.133353e-11
4.130616e-11
4.1278821e-11
4.1251488e-11
4.1224184e-11
4.1196893e-11
4.1169616e-11
4.1142357e-11
4.1115125e-11
4.10879e-11
4.10607e-11
4.1033517e-11
4.1006351e-11
4.0979203e-11
4.0952075e-11
4.0924961e-11
4.0897868e-11
4.0870796e-11
4.0843738e-11
4.0816701e-11
4.0789674e-11
4.0762664e-11
4.0735686e-11
4.0708714e-11
4.0681764e-11
4.0654834e-11
4.0627921e-11
4.0601019e-11
4.0574148e-11
4.0547277e-11
4.0520434e-11
4.0493612e-11
4.0466804e-11
4.0440009e-11
4.0413239e-11
4.0386489e-11
4.035975e-11
4.0333032e-11
4.0306328e-11
4.0279648e-11
4.0252978e-11
4.0226326e-11
4.0199698e-11
4.0173084e-11
4.0146487e-11
4.0119918e-11
4.0093349e-11
4.0066808e-11
4.0040273e-11
4.001377e-11
3.9987281e-11
3.9960805e-11
3.9934354e-11
3.9907914e-11
3.988149e-11
3.9855091e-11
3.9828706e-11
3.9802335e-11
3.9775985e-11
3.9749658e-11
3.9723343e-11
3.9697037e-11
3.967076e-11
3.9644493e-11
3.9618253e-11
3.9592024e-11
3.9565812e-11
3.9539622e-11
3.9513441e-11
3.9487282e-11
3.9461139e-11
3.9435014e-11
3.9408907e-11
3.938282e-11
3.9356747e-11
3.9330691e-11
3.9304653e-11
3.9278632e-11
3.9252625e-11
3.9226639e-11
3.9200677e-11
3.9174722e-11
3.9148781e-11
3.9122868e-11
3.9096965e-11
3.9071083e-11
3.9045212e-11
3.9019368e-11
3.8993541e-11
3.8967718e-11
3.8941919e-11
3.8916141e-11
3.8890377e-11
3.886463e-11
3.8838901e-11
3.8813189e-11
3.8787494e-11
3.8761813e-11
3.873615e-11
3.8710514e-11
3.8684882e-11
3.8659267e-11
3.863368e-11
3.8608099e-11
3.858254e-11
3.8556998e-11
3.853147e-11
3.8505959e-11
3.8480469e-11
3.8454996e-11
3.8429534e-11
3.8404096e-11
3.8378672e-11
3.8353262e-11
3.8327872e-11
3.83025e-11
3.8277142e-11
3.8251794e-11
3.8226474e-11
3.8201164e-11
3.8175876e-11
3.8150604e-11
3.8125347e-11
3.8100103e-11
3.8074884e-11
3.8049675e-11
3.8024486e-11
3.7999312e-11
3.7974155e-11
3.7949015e-11
3.7923893e-11
3.7898781e-11
3.7873697e-11
3.784862e-11
3.7823567e-11
3.7798521e-11
3.77735e-11
3.7748492e-11
3.7723498e-11
3.7698528e-11
3.7673569e-11
3.7648631e-11
3.7623703e-11
3.7598796e-11
3.7573902e-11
3.7549037e-11
3.7524168e-11
3.7499333e-11
3.7474503e-11
3.7449696e-11
3.7424903e-11
3.7400125e-11
3.737537e-11
3.7350623e-11
3.7325889e-11
3.7301186e-11
3.7276487e-11
3.7251809e-11
3.7227148e-11
3.7202505e-11
3.7177868e-11
3.7153263e-11
3.7128661e-11
3.7104084e-11
3.707952e-11
3.705497e-11
3.7030445e-11
3.7005926e-11
3.6981425e-11
3.6956941e-11
3.6932471e-11
3.6908022e-11
3.6883593e-11
3.6859172e-11
3.6834771e-11
3.6810385e-11
3.6786012e-11
3.6761663e-11
3.6737325e-11
3.6712997e-11
3.6688701e-11
3.6664411e-11
3.6640132e-11
3.661588e-11
3.6591643e-11
3.6567416e-11
3.6543213e-11
3.6519007e-11
3.6494831e-11
3.6470677e-11
3.644653e-11
3.64224e-11
3.6398287e-11
3.6374188e-11
3.635011e-11
3.6326043e-11
3.6301996e-11
3.6277963e-11
3.6253948e-11
3.6229943e-11
3.6205958e-11
3.6181988e-11
3.6158035e-11
3.6134096e-11
3.6110174e-11
3.6086262e-11
3.6062379e-11
3.6038506e-11
3.6014643e-11
3.5990797e-11
3.5966972e-11
3.5943162e-11
3.5919365e-11
3.5895592e-11
3.587183e-11
3.5848081e-11
3.582434e-11
3.580063e-11
3.5776923e-11
3.5753237e-11
3.5729572e-11
3.5705914e-11
3.5682277e-11
3.5658653e-11
3.563505e-11
3.5611455e-11
3.5587883e-11
3.5564326e-11
3.5540779e-11
3.5517252e-11
3.5493733e-11
3.5470238e-11
3.544675e-11
3.5423282e-11
3.5399832e-11
3.53764e-11
3.5352977e-11
3.5329573e-11
3.5306178e-11
3.5282808e-11
3.5259452e-11
3.5236109e-11
3.5212777e-11
3.5189469e-11
3.5166172e-11
3.5142896e-11
3.5119622e-11
3.5096377e-11
3.5073142e-11
3.5049921e-11
3.5026714e-11
3.5003524e-11
3.4980355e-11
3.4957193e-11
3.4934056e-11
3.4910928e-11
3.4887818e-11
3.4864715e-11
3.4841633e-11
3.4818565e-11
3.4795517e-11
3.4772484e-11
3.474946e-11
3.4726458e-11
3.4703466e-11
3.4680488e-11
3.465753e-11
3.4634587e-11
3.4611661e-11
3.4588745e-11
3.4565854e-11
3.4542962e-11
3.4520092e-11
3.4497242e-11
3.4474402e-11
3.445158e-11
3.4428772e-11
3.4405982e-11
3.4383205e-11
3.4360438e-11
3.4337689e-11
3.4314954e-11
3.4292239e-11
3.4269532e-11
3.4246848e-11
3.4224179e-11
3.420152e-11
3.4178878e-11
3.4156251e-11
3.413364e-11
3.411104e-11
3.4088458e-11
3.4065889e-11
3.4043334e-11
3.4020797e-11
3.3998276e-11
3.397577e-11
3.3953278e-11
3.3930792e-11
3.3908334e-11
3.3885884e-11
3.3863454e-11
3.3841038e-11
3.3818632e-11
3.379624e-11
3.3773869e-11
3.3751502e-11
3.3729165e-11
3.3706829e-11
3.3684517e-11
3.3662215e-11
3.3639931e-11
3.3617657e-11
3.3595404e-11
3.3573158e-11
3.3550936e-11
3.3528728e-11
3.3506527e-11
3.3484347e-11
3.3462174e-11
3.3440022e-11
3.3417887e-11
3.3395765e-11
3.3373655e-11
3.3351558e-11
3.3329478e-11
3.3307412e-11
3.3285364e-11
3.3263323e-11
3.3241309e-11
3.3219299e-11
3.3197309e-11
3.3175334e-11
3.3153365e-11
3.3131418e-11
3.3109484e-11
3.3087564e-11
3.3065658e-11
3.3043766e-11
3.3021891e-11
3.3000026e-11
3.2978179e-11
3.2956356e-11
3.293453e-11
3.2912732e-11
3.2890943e-11
3.2869162e-11
3.2847405e-11
3.2825655e-11
3.2803923e-11
3.2782208e-11
3.2760503e-11
3.2738815e-11
3.2717145e-11
3.2695485e-11
3.2673839e-11
3.2652211e-11
3.2630589e-11
3.2608988e-11
3.2587398e-11
3.2565825e-11
3.2544262e-11
3.2522721e-11
3.2501186e-11
3.2479672e-11
3.2458175e-11
3.2436678e-11
3.2415206e-11
3.2393744e-11
3.2372303e-11
3.2350869e-11
3.2329455e-11
3.2308049e-11
3.2286663e-11
3.2265288e-11
3.2243926e-11
3.2222579e-11
3.2201245e-11
3.2179929e-11
3.2158623e-11
3.2137334e-11
3.211606e-11
3.2094796e-11
3.2073545e-11
3.2052309e-11
3.20311e-11
3.2009891e-11
3.19887e-11
3.1967522e-11
3.1946352e-11
3.1925209e-11
3.1904073e-11
3.1882948e-11
3.186184e-11
3.1840749e-11
3.1819672e-11
3.1798605e-11
3.1777549e-11
3.1756511e-11
3.1735489e-11
3.1714475e-11
3.1693488e-11
3.1672498e-11
3.1651532e-11
3.163058e-11
3.1609639e-11
3.1588718e-11
3.1567797e-11
3.1546897e-11
3.1526014e-11
3.1505142e-11
3.1484291e-11
3.1463443e-11
3.1442612e-11
3.1421796e-11
3.1400993e-11
3.1380207e-11
3.1359436e-11
3.1338675e-11
3.1317924e-11
3.1297194e-11
3.1276468e-11
3.1255765e-11
3.1235077e-11
3.1214392e-11
3.1193728e-11
3.1173078e-11
3.1152445e-11
3.1131816e-11
3.1111207e-11
3.1090609e-11
3.1070025e-11
3.1049455e-11
3.1028905e-11
3.1008356e-11
3.098783e-11
3.0967312e-11
3.0946815e-11
3.0926324e-11
3.0905851e-11
3.0885391e-11
3.0864946e-11
3.0844511e-11
3.0824093e-11
3.0803683e-11
3.07833e-11
3.0762913e-11
3.0742547e-11
3.0722196e-11
3.0701861e-11
3.068153e-11
3.0661213e-11
3.0640913e-11
3.0620631e-11
3.0600363e-11
3.0580104e-11
3.0559853e-11
3.0539623e-11
3.0519403e-11
3.0499204e-11
3.0479008e-11
3.0458837e-11
3.0438669e-11
3.0418515e-11
3.0398378e-11
3.0378255e-11
3.0358143e-11
3.0338045e-11
3.0317963e-11
3.0297886e-11
3.0277829e-11
3.0257782e-11
3.0237757e-11
3.0217738e-11
3.019773e-11
3.0177739e-11
3.0157758e-11
3.0137799e-11
3.0117842e-11
3.0097903e-11
3.0077975e-11
3.005806e-11
3.003817e-11
3.001828e-11
2.9998403e-11
2.9978547e-11
2.9958699e-11
2.9938871e-11
2.9919043e-11
2.9899236e-11
2.9879443e-11
2.9859663e-11
2.9839894e-11
2.9820139e-11
2.9800398e-11
2.9780674e-11
2.9760958e-11
2.9741251e-11
2.9721559e-11
2.970188e-11
2.9682222e-11
2.9662568e-11
2.9642934e-11
2.9623307e-11
2.9603694e-11
2.9584099e-11
2.9564514e-11
2.9544936e-11
2.9525379e-11
2.9505832e-11
2.9486295e-11
2.9466776e-11
2.9447268e-11
2.9427769e-11
2.9408295e-11
2.9388821e-11
2.9369368e-11
2.9349925e-11
2.9330493e-11
2.9311074e-11
2.9291666e-11
2.9272276e-11
2.9252899e-11
2.9233532e-11
2.921418e-11
2.9194844e-11
2.9175509e-11
2.9156198e-11
2.9136891e-11
2.9117604e-11
2.9098328e-11
2.9079066e-11
2.9059812e-11
2.9040574e-11
2.902135e-11
2.9002134e-11
2.8982934e-11
2.8963746e-11
2.8944571e-11
2.8925407e-11
2.8906261e-11
2.8887122e-11
2.8867995e-11
2.8848883e-11
2.8829788e-11
2.8810699e-11
2.8791631e-11
2.8772566e-11
2.8753517e-11
2.873448e-11
2.8715459e-11
2.8696448e-11
2.8677448e-11
2.8658464e-11
2.863949e-11
2.8620535e-11
2.8601588e-11
2.8582648e-11
2.8563726e-11
2.8544818e-11
2.8525919e-11
2.8507034e-11
2.8488161e-11
2.8469305e-11
2.8450454e-11
2.8431622e-11
2.8412796e-11
2.8393985e-11
2.8375186e-11
2.8356402e-11
2.8337627e-11
2.8318872e-11
2.8300121e-11
2.8281384e-11
2.8262661e-11
2.8243949e-11
2.8225254e-11
2.8206567e-11
2.8187891e-11
2.8169234e-11
2.8150583e-11
2.8131945e-11
2.8113322e-11
2.8094714e-11
2.8076109e-11
2.8057522e-11
2.803895e-11
2.8020386e-11
2.8001833e-11
2.7983298e-11
2.7964776e-11
2.7946258e-11
2.7927756e-11
2.7909263e-11
2.789079e-11
2.7872326e-11
2.7853877e-11
2.7835432e-11
2.7817004e-11
2.7798588e-11
2.7780188e-11
2.7761793e-11
2.7743417e-11
2.7725048e-11
2.7706693e-11
2.7688348e-11
2.7670021e-11
2.7651702e-11
2.7633394e-11
2.7615103e-11
2.7596817e-11
2.7578547e-11
2.7560291e-11
2.7542047e-11
2.7523811e-11
2.7505593e-11
2.7487384e-11
2.7469181e-11
2.7450996e-11
2.7432822e-11
2.7414664e-11
2.7396514e-11
2.7378377e-11
2.7360253e-11
2.7342136e-11
2.7324035e-11
2.7305947e-11
2.7287872e-11
2.726981e-11
2.7251751e-11
2.723371e-11
2.7215678e-11
2.7197664e-11
2.7179654e-11
2.7161665e-11
2.7143683e-11
2.7125715e-11
2.7107754e-11
2.7089806e-11
2.7071871e-11
2.7053951e-11
2.703604e-11
2.7018136e-11
2.7000249e-11
2.6982375e-11
2.6964512e-11
2.6946662e-11
2.6928822e-11
2.6910998e-11
2.6893177e-11
2.6875373e-11
2.685758e-11
2.6839803e-11
2.6822034e-11
2.6804274e-11
2.6786528e-11
2.6768796e-11
2.6751077e-11
2.6733366e-11
2.6715671e-11
2.6697982e-11
2.6680306e-11
2.6662639e-11
2.6644994e-11
2.6627351e-11
2.6609723e-11
2.6592102e-11
2.6574506e-11
2.6556908e-11
2.6539325e-11
2.6521757e-11
2.6504196e-11
2.6486651e-11
2.6469117e-11
2.6451593e-11
2.6434081e-11
2.6416584e-11
2.6399096e-11
2.6381614e-11
2.636415e-11
2.6346697e-11
2.6329253e-11
2.6311823e-11
2.6294406e-11
2.6276996e-11
2.6259604e-11
2.6242218e-11
2.622484e-11
2.6207481e-11
2.6190132e-11
2.6172793e-11
2.6155467e-11
2.6138147e-11
2.6120845e-11
2.610355e-11
2.6086272e-11
2.6069003e-11
2.6051741e-11
2.6034497e-11
2.6017261e-11
2.6000035e-11
2.5982818e-11
2.5965619e-11
2.5948431e-11
2.5931254e-11
2.5914085e-11
2.5896929e-11
2.5879783e-11
2.5862651e-11
2.5845531e-11
2.5828418e-11
2.5811318e-11
2.579423e-11
2.5777158e-11
2.5760089e-11
2.5743033e-11
2.5725996e-11
2.5708963e-11
2.569194e-11
2.5674934e-11
2.5657936e-11
2.5640948e-11
2.5623973e-11
2.5607008e-11
2.5590056e-11
2.5573117e-11
2.5556186e-11
2.5539265e-11
2.5522359e-11
2.5505459e-11
2.5488575e-11
2.5471699e-11
2.5454836e-11
2.5437992e-11
2.5421143e-11
2.5404314e-11
2.5387494e-11
2.537069e-11
2.5353894e-11
2.5337109e-11
2.5320334e-11
2.5303573e-11
2.5286823e-11
2.5270081e-11
2.5253351e-11
2.523663e-11
2.5219922e-11
2.520323e-11
2.518654e-11
2.5169866e-11
2.5153202e-11
2.5136549e-11
2.511991e-11
2.5103279e-11
2.5086658e-11
2.5070052e-11
2.5053458e-11
2.5036867e-11
2.5020293e-11
2.5003732e-11
2.4987177e-11
2.4970635e-11
2.4954106e-11
2.4937585e-11
2.4921074e-11
2.4904577e-11
2.4888086e-11
2.4871612e-11
2.4855144e-11
2.483869e-11
2.4822245e-11
2.4805814e-11
2.4789389e-11
2.4772979e-11
2.4756579e-11
2.4740189e-11
2.4723808e-11
2.4707441e-11
2.4691084e-11
2.467474e-11
2.4658402e-11
2.4642077e-11
2.4625761e-11
2.4609462e-11
2.4593168e-11
2.4576891e-11
2.4560617e-11
2.4544356e-11
2.4528109e-11
2.451187e-11
2.449564e-11
2.4479424e-11
2.446322e-11
2.4447024e-11
2.4430836e-11
2.4414666e-11
2.4398502e-11
2.438235e-11
2.4366207e-11
2.4350078e-11
2.4333955e-11
2.4317845e-11
2.4301743e-11
2.428566e-11
2.4269581e-11
2.4253511e-11
2.4237452e-11
2.4221411e-11
2.4205372e-11
2.4189352e-11
2.4173333e-11
2.4157334e-11
2.414134e-11
2.4125356e-11
2.4109386e-11
2.4093425e-11
2.4077474e-11
2.4061531e-11
2.4045604e-11
2.4029684e-11
2.4013777e-11
2.3997878e-11
2.3981992e-11
2.3966116e-11
2.3950248e-11
2.3934394e-11
2.3918548e-11
2.390271e-11
2.3886887e-11
2.3871075e-11
2.385527e-11
2.3839474e-11
2.3823696e-11
2.3807919e-11
2.3792161e-11
2.3776411e-11
2.3760669e-11
2.374494e-11
2.3729218e-11
2.371351e-11
2.3697809e-11
2.3682122e-11
2.3666444e-11
2.3650776e-11
2.363512e-11
2.3619471e-11
2.3603834e-11
2.358821e-11
2.357259e-11
2.3556984e-11
2.3541391e-11
2.3525805e-11
2.351023e-11
2.3494665e-11
2.3479109e-11
2.346357e-11
2.3448033e-11
2.3432509e-11
2.3416998e-11
2.3401494e-11
2.3386001e-11
2.3370519e-11
2.3355047e-11
2.3339585e-11
2.3324133e-11
2.3308694e-11
2.3293261e-11
2.327784e-11
2.3262428e-11
2.3247031e-11
2.3231637e-11
2.3216259e-11
2.3200887e-11
2.318553e-11
2.3170181e-11
2.3154837e-11
2.3139511e-11
2.3124192e-11
2.3108883e-11
2.3093583e-11
2.3078296e-11
2.3063015e-11
2.3047749e-11
2.3032489e-11
2.3017243e-11
2.3002003e-11
2.2986776e-11
2.2971557e-11
2.2956349e-11
2.2941152e-11
2.2925965e-11
2.2910786e-11
2.2895616e-11
2.288046e-11
2.2865312e-11
2.2850178e-11
2.283505e-11
2.281993e-11
2.2804824e-11
2.2789725e-11
2.2774638e-11
2.275956e-11
2.2744494e-11
2.2729436e-11
2.2714384e-11
2.2699349e-11
2.268432e-11
2.2669304e-11
2.2654293e-11
2.2639298e-11
2.2624312e-11
2.2609331e-11
2.2594367e-11
2.2579405e-11
2.2564461e-11
2.2549518e-11
2.2534589e-11
2.2519674e-11
2.2504762e-11
2.2489864e-11
2.2474978e-11
2.2460096e-11
2.2445228e-11
2.2430367e-11
2.2415517e-11
2.2400677e-11
2.2385848e-11
2.2371029e-11
2.2356216e-11
2.2341413e-11
2.2326625e-11
2.2311843e-11
2.2297076e-11
2.2282317e-11
2.2267559e-11
2.2252819e-11
2.2238086e-11
2.2223366e-11
2.2208652e-11
2.2193952e-11
2.2179257e-11
2.2164572e-11
2.21499e-11
2.2135233e-11
2.2120581e-11
2.2105935e-11
2.2091303e-11
2.2076679e-11
2.2062064e-11
2.2047454e-11
2.2032858e-11
2.2018271e-11
2.2003697e-11
2.1989129e-11
2.1974575e-11
2.1960022e-11
2.1945487e-11
2.1930959e-11
2.1916436e-11
2.1901926e-11
2.1887431e-11
2.1872937e-11
2.1858456e-11
2.1843987e-11
2.1829526e-11
2.1815069e-11
2.1800629e-11
2.1786198e-11
2.1771777e-11
2.1757363e-11
2.1742958e-11
2.1728563e-11
2.1714181e-11
2.1699802e-11
2.1685438e-11
2.1671078e-11
2.1656734e-11
2.1642396e-11
2.1628067e-11
2.1613749e-11
2.1599439e-11
2.1585143e-11
2.1570849e-11
2.1556571e-11
2.1542297e-11
2.1528036e-11
2.1513787e-11
2.1499542e-11
2.1485307e-11
2.1471082e-11
2.1456869e-11
2.1442667e-11
2.142847e-11
2.1414282e-11
2.1400106e-11
2.138594e-11
2.1371781e-11
2.1357634e-11
2.1343491e-11
2.132936e-11
2.1315241e-11
2.1301131e-11
2.1287024e-11
2.1272937e-11
2.1258851e-11
2.1244777e-11
2.1230713e-11
2.121666e-11
2.1202613e-11
2.1188575e-11
2.1174546e-11
2.1160528e-11
2.114652e-11
2.1132521e-11
2.1118531e-11
2.110455e-11
2.1090574e-11
2.1076614e-11
2.106266e-11
2.1048717e-11
2.1034783e-11
2.1020853e-11
2.1006941e-11
2.0993034e-11
2.0979133e-11
2.0965247e-11
2.0951366e-11
2.0937495e-11
2.0923633e-11
2.0909779e-11
2.0895938e-11
2.0882107e-11
2.0868279e-11
2.0854462e-11
2.0840656e-11
2.0826863e-11
2.0813075e-11
2.0799295e-11
2.0785528e-11
2.0771765e-11
2.0758013e-11
2.0744269e-11
2.0730534e-11
2.0716808e-11
2.0703095e-11
2.0689391e-11
2.0675692e-11
2.0662003e-11
2.0648329e-11
2.0634659e-11
2.0621e-11
2.0607344e-11
2.05937e-11
2.0580069e-11
2.0566441e-11
2.0552827e-11
2.0539221e-11
2.0525623e-11
2.0512033e-11
2.0498452e-11
2.0484886e-11
2.0471324e-11
2.0457769e-11
2.0444228e-11
2.0430694e-11
2.0417164e-11
2.0403649e-11
2.0390141e-11
2.0376641e-11
2.0363154e-11
2.0349673e-11
2.03362e-11
2.0322735e-11
2.030928e-11
2.0295836e-11
2.0282399e-11
2.0268974e-11
2.0255554e-11
2.0242143e-11
2.0228742e-11
2.0215352e-11
2.0201969e-11
2.018859e-11
2.0175228e-11
2.0161872e-11
2.0148523e-11
2.0135183e-11
2.0121854e-11
2.0108533e-11
2.0095222e-11
2.0081915e-11
2.0068622e-11
2.0055336e-11
2.0042058e-11
2.0028788e-11
2.0015527e-11
2.0002279e-11
1.9989035e-11
1.9975806e-11
1.9962582e-11
1.9949363e-11
1.9936157e-11
1.9922956e-11
1.9909767e-11
1.9896586e-11
1.9883413e-11
1.9870251e-11
1.9857097e-11
1.9843949e-11
1.9830812e-11
1.9817687e-11
1.9804564e-11
1.9791455e-11
1.9778349e-11
1.9765257e-11
1.975217e-11
1.9739094e-11
1.9726025e-11
1.9712966e-11
1.9699917e-11
1.9686872e-11
1.9673846e-11
1.9660818e-11
1.9647801e-11
1.9634794e-11
1.9621794e-11
1.9608804e-11
1.959582e-11
1.9582851e-11
1.9569884e-11
1.9556929e-11
1.9543984e-11
1.9531043e-11
1.9518113e-11
1.9505191e-11
1.9492278e-11
1.9479373e-11
1.9466479e-11
1.9453588e-11
1.9440709e-11
1.9427841e-11
1.941498e-11
1.9402127e-11
1.938928e-11
1.9376447e-11
1.9363617e-11
1.9350799e-11
1.9337986e-11
1.9325186e-11
1.931239e-11
1.9299607e-11
1.9286831e-11
1.9274058e-11
1.9261301e-11
1.9248549e-11
1.9235809e-11
1.9223073e-11
1.9210343e-11
1.9197626e-11
1.9184914e-11
1.9172216e-11
1.9159523e-11
1.914684e-11
1.9134163e-11
1.9121496e-11
1.9108836e-11
1.9096185e-11
1.908354e-11
1.9070912e-11
1.9058283e-11
1.9045666e-11
1.9033058e-11
1.9020457e-11
1.9007863e-11
1.8995283e-11
1.8982706e-11
1.897014e-11
1.8957582e-11
1.894503e-11
1.8932486e-11
1.8919952e-11
1.8907428e-11
1.8894908e-11
1.8882399e-11
1.88699e-11
1.8857405e-11
1.8844924e-11
1.8832448e-11
1.8819977e-11
1.880752e-11
1.8795068e-11
1.8782626e-11
1.877019e-11
1.8757766e-11
1.8745349e-11
1.8732935e-11
1.8720536e-11
1.8708139e-11
1.8695755e-11
1.8683383e-11
1.8671011e-11
1.8658648e-11
1.8646298e-11
1.863395e-11
1.8621615e-11
1.8609286e-11
1.8596969e-11
1.8584658e-11
1.8572354e-11
1.8560053e-11
1.8547771e-11
1.8535487e-11
1.8523219e-11
1.8510958e-11
1.8498701e-11
1.8486454e-11
1.8474217e-11
1.8461985e-11
1.8449761e-11
1.8437548e-11
1.8425345e-11
1.8413141e-11
1.8400953e-11
1.838877e-11
1.8376599e-11
1.836443e-11
1.8352275e-11
1.8340125e-11
1.832798e-11
1.8315849e-11
1.8303723e-11
1.8291603e-11
1.8279494e-11
1.8267393e-11
1.8255304e-11
1.8243214e-11
1.8231139e-11
1.821907e-11
1.8207005e-11
1.8194952e-11
1.8182908e-11
1.8170869e-11
1.8158839e-11
1.8146819e-11
1.8134803e-11
1.8122797e-11
1.8110801e-11
1.8098811e-11
1.8086825e-11
1.8074854e-11
1.8062888e-11
1.8050929e-11
1.803898e-11
1.8027036e-11
1.8015103e-11
1.8003177e-11
1.7991256e-11
1.7979349e-11
1.7967444e-11
1.7955547e-11
1.7943662e-11
1.7931783e-11
1.7919909e-11
1.7908047e-11
1.789619e-11
1.7884345e-11
1.7872502e-11
1.7860675e-11
1.7848847e-11
1.783703e-11
1.7825222e-11
1.7813421e-11
1.7801625e-11
1.7789843e-11
1.7778065e-11
1.7766297e-11
1.7754536e-11
1.7742781e-11
1.7731034e-11
1.7719293e-11
1.7707563e-11
1.7695841e-11
1.7684125e-11
1.7672417e-11
1.7660718e-11
1.7649026e-11
1.7637345e-11
1.7625668e-11
1.7613997e-11
1.7602336e-11
1.7590684e-11
1.7579037e-11
1.7567399e-11
1.7555771e-11
1.7544148e-11
1.7532533e-11
1.7520926e-11
1.7509326e-11
1.7497734e-11
1.7486151e-11
1.7474576e-11
1.7463003e-11
1.7451443e-11
1.743989e-11
1.7428345e-11
1.7416808e-11
1.7405277e-11
1.7393755e-11
1.738224e-11
1.7370728e-11
1.735923e-11
1.7347738e-11
1.7336256e-11
1.7324772e-11
1.7313305e-11
1.7301846e-11
1.729039e-11
1.7278942e-11
1.7267503e-11
1.7256073e-11
1.724465e-11
1.7233232e-11
1.7221821e-11
1.7210421e-11
1.7199025e-11
1.7187642e-11
1.7176262e-11
1.7164891e-11
1.7153525e-11
1.7142171e-11
1.7130821e-11
1.7119481e-11
1.710815e-11
1.709682e-11
1.7085505e-11
1.7074193e-11
1.7062889e-11
1.7051595e-11
1.7040303e-11
1.7029021e-11
1.7017748e-11
1.700648e-11
1.6995223e-11
1.6983973e-11
1.6972727e-11
1.6961491e-11
1.6950257e-11
1.693904e-11
1.6927827e-11
1.6916619e-11
1.690542e-11
1.6894229e-11
1.6883045e-11
1.6871868e-11
1.6860697e-11
1.6849537e-11
1.683838e-11
1.6827232e-11
1.6816092e-11
1.6804958e-11
1.6793834e-11
1.6782714e-11
1.6771607e-11
1.6760504e-11
1.6749406e-11
1.6738316e-11
1.6727234e-11
1.6716163e-11
1.6705096e-11
1.6694037e-11
1.6682987e-11
1.6671938e-11
1.6660904e-11
1.6649874e-11
1.6638848e-11
1.6627833e-11
1.6616826e-11
1.6605826e-11
1.659483e-11
1.6583844e-11
1.6572866e-11
1.6561892e-11
1.6550931e-11
1.6539973e-11
1.6529021e-11
1.6518079e-11
1.6507145e-11
1.6496216e-11
1.6485294e-11
1.6474381e-11
1.6463473e-11
1.6452575e-11
1.6441681e-11
1.6430799e-11
1.6419918e-11
1.6409051e-11
1.6398187e-11
1.6387329e-11
1.6376478e-11
1.6365638e-11
1.6354805e-11
1.6343978e-11
1.6333157e-11
1.6322345e-11
1.6311541e-11
1.6300742e-11
1.6289949e-11
1.6279162e-11
1.6268389e-11
1.6257617e-11
1.6246851e-11
1.6236096e-11
1.6225346e-11
1.6214606e-11
1.6203873e-11
1.6193144e-11
1.6182425e-11
1.617171e-11
1.6161003e-11
1.6150307e-11
1.6139614e-11
1.6128926e-11
1.6118253e-11
1.6107577e-11
1.6096915e-11
1.6086259e-11
1.6075608e-11
1.6064967e-11
1.6054331e-11
1.6043703e-11
1.6033083e-11
1.6022466e-11
1.601186e-11
1.6001259e-11
1.5990665e-11
1.598008e-11
1.5969502e-11
1.5958927e-11
1.5948361e-11
1.5937807e-11
1.5927254e-11
1.5916709e-11
1.590617e-11
1.5895639e-11
1.5885118e-11
1.5874599e-11
1.5864093e-11
1.5853591e-11
1.5843094e-11
1.5832604e-11
1.5822123e-11
1.5811649e-11
1.580118e-11
1.5790721e-11
1.5780264e-11
1.5769818e-11
1.575938e-11
1.5748946e-11
1.5738518e-11
1.5728099e-11
1.5717686e-11
1.5707279e-11
1.5696883e-11
1.5686489e-11
1.5676106e-11
1.5665727e-11
1.5655355e-11
1.5644991e-11
1.5634634e-11
1.5624283e-11
1.5613939e-11
1.5603605e-11
1.5593275e-11
1.5582948e-11
1.5572633e-11
1.5562322e-11
1.555202e-11
1.5541724e-11
1.5531436e-11
1.5521154e-11
1.5510877e-11
1.5500608e-11
1.5490349e-11
1.5480091e-11
1.5469844e-11
1.5459604e-11
1.5449369e-11
1.543914e-11
1.5428919e-11
1.5418705e-11
1.5408496e-11
1.5398297e-11
1.5388101e-11
1.5377914e-11
1.5367733e-11
1.5357561e-11
1.534739e-11
1.533723e-11
1.5327078e-11
1.5316933e-11
1.5306789e-11
1.5296656e-11
1.5286531e-11
1.5276409e-11
1.5266297e-11
1.525619e-11
1.5246089e-11
1.5235998e-11
1.5225911e-11
1.521583e-11
1.5205757e-11
1.519569e-11
1.5185631e-11
1.5175578e-11
1.5165527e-11
1.515549e-11
1.5145456e-11
1.5135429e-11
1.5125408e-11
1.5115397e-11
1.5105387e-11
1.509539e-11
1.5085395e-11
1.5075408e-11
1.5065428e-11
1.5055452e-11
1.5045486e-11
1.5035527e-11
1.5025571e-11
1.5015622e-11
1.5005682e-11
1.4995749e-11
1.4985822e-11
1.4975899e-11
1.4965987e-11
1.495608e-11
1.4946178e-11
1.4936283e-11
1.4926392e-11
1.4916511e-11
1.490664e-11
1.4896766e-11
1.4886906e-11
1.4877051e-11
1.4867199e-11
1.4857358e-11
1.4847519e-11
1.4837694e-11
1.4827873e-11
1.4818051e-11
1.4808243e-11
1.4798439e-11
1.4788643e-11
1.4778852e-11
1.4769066e-11
1.4759288e-11
1.4749519e-11
1.4739751e-11
1.4729993e-11
1.4720244e-11
1.4710498e-11
1.4700758e-11
1.4691026e-11
1.46813e-11
1.4671583e-11
1.4661869e-11
1.4652161e-11
1.4642464e-11
1.4632769e-11
1.4623082e-11
1.4613399e-11
1.4603726e-11
1.4594057e-11
1.4584398e-11
1.4574741e-11
1.4565089e-11
1.4555447e-11
1.4545814e-11
1.4536182e-11
1.4526558e-11
1.4516944e-11
1.4507332e-11
1.449773e-11
1.4488131e-11
1.4478536e-11
1.4468955e-11
1.4459373e-11
1.4449802e-11
1.4440235e-11
1.4430677e-11
1.4421121e-11
1.4411575e-11
1.4402034e-11
1.4392497e-11
1.4382969e-11
1.4373449e-11
1.4363933e-11
1.4354424e-11
1.4344918e-11
1.4335425e-11
1.4325935e-11
1.4316449e-11
1.4306972e-11
1.4297497e-11
1.4288033e-11
1.4278573e-11
1.4269121e-11
1.4259672e-11
1.4250234e-11
1.4240801e-11
1.4231372e-11
1.4221953e-11
1.4212537e-11
1.4203126e-11
1.4193724e-11
1.4184327e-11
1.4174937e-11
1.4165553e-11
1.4156174e-11
1.41468e-11
1.4137437e-11
1.4128077e-11
1.4118723e-11
1.4109376e-11
1.4100035e-11
1.4090699e-11
1.4081371e-11
1.4072049e-11
1.4062734e-11
1.4053423e-11
1.4044124e-11
1.4034822e-11
1.4025532e-11
1.4016246e-11
1.4006967e-11
1.3997694e-11
1.3988428e-11
1.3979167e-11
1.3969911e-11
1.3960664e-11
1.3951422e-11
1.3942185e-11
1.3932955e-11
1.392373e-11
1.3914511e-11
1.39053e-11
1.3896093e-11
1.3886893e-11
1.38777e-11
1.3868512e-11
1.3859331e-11
1.3850155e-11
1.3840987e-11
1.3831825e-11
1.3822667e-11
1.3813515e-11
1.3804374e-11
1.3795233e-11
1.37861e-11
1.3776973e-11
1.3767852e-11
1.3758735e-11
1.3749627e-11
1.3740525e-11
1.3731427e-11
1.3722339e-11
1.3713255e-11
1.3704178e-11
1.3695103e-11
1.3686034e-11
1.3676974e-11
1.366792e-11
1.3658871e-11
1.364983e-11
1.3640792e-11
1.3631762e-11
1.3622738e-11
1.3613719e-11
1.3604706e-11
1.3595699e-11
1.3586698e-11
1.3577706e-11
1.3568716e-11
1.3559732e-11
1.3550756e-11
1.3541783e-11
1.3532819e-11
1.3523859e-11
1.3514907e-11
1.350596e-11
1.3497018e-11
1.3488083e-11
1.3479154e-11
1.3470229e-11
1.3461311e-11
1.3452399e-11
1.3443493e-11
1.3434591e-11
1.3425698e-11
1.3416813e-11
1.3407929e-11
1.3399052e-11
1.339018e-11
1.3381317e-11
1.3372459e-11
1.3363605e-11
1.3354758e-11
1.3345916e-11
1.3337081e-11
1.3328251e-11
1.3319426e-11
1.331061e-11
1.3301795e-11
1.3292993e-11
1.3284191e-11
1.3275397e-11
1.3266608e-11
1.3257825e-11
1.3249048e-11
1.3240278e-11
1.3231511e-11
1.3222751e-11
1.3213998e-11
1.3205249e-11
1.3196506e-11
1.3187771e-11
1.317904e-11
1.3170317e-11
1.3161595e-11
1.3152882e-11
1.3144174e-11
1.3135472e-11
1.3126777e-11
1.3118089e-11
1.3109401e-11
1.3100724e-11
1.3092051e-11
1.3083384e-11
1.3074722e-11
1.3066065e-11
1.3057415e-11
1.304877e-11
1.3040133e-11
1.3031499e-11
1.302287e-11
1.301425e-11
1.3005634e-11
1.2997024e-11
1.2988419e-11
1.2979821e-11
1.2971227e-11
1.2962641e-11
1.2954059e-11
1.2945482e-11
1.2936913e-11
1.2928347e-11
1.2919787e-11
1.2911236e-11
1.2902688e-11
1.2894146e-11
1.2885608e-11
1.2877079e-11
1.2868556e-11
1.2860032e-11
1.2851521e-11
1.2843012e-11
1.2834509e-11
1.2826013e-11
1.2817522e-11
1.2809037e-11
1.2800556e-11
1.2792082e-11
1.2783613e-11
1.277515e-11
1.2766693e-11
1.275824e-11
1.2749794e-11
1.2741354e-11
1.2732918e-11
1.272449e-11
1.2716065e-11
1.2707647e-11
1.2699233e-11
1.2690826e-11
1.2682424e-11
1.2674028e-11
1.2665637e-11
1.2657253e-11
1.2648872e-11
1.2640498e-11
1.2632131e-11
1.2623766e-11
1.261541e-11
1.2607059e-11
1.2598711e-11
1.2590371e-11
1.2582036e-11
1.2573706e-11
1.2565383e-11
1.2557063e-11
1.2548748e-11
1.2540442e-11
1.253214e-11
1.2523843e-11
1.2515551e-11
1.2507267e-11
1.2498987e-11
1.2490711e-11
1.2482442e-11
1.2474179e-11
1.246592e-11
1.2457667e-11
1.2449421e-11
1.2441178e-11
1.2432941e-11
1.2424711e-11
1.2416485e-11
1.2408266e-11
1.2400051e-11
1.2391841e-11
1.2383638e-11
1.237544e-11
1.2367247e-11
1.2359057e-11
1.2350878e-11
1.23427e-11
1.2334528e-11
1.2326361e-11
1.2318202e-11
1.2310047e-11
1.2301896e-11
1.2293753e-11
1.2285613e-11
1.2277481e-11
1.2269352e-11
1.2261229e-11
1.2253113e-11
1.2245002e-11
1.2236895e-11
1.2228792e-11
1.2220697e-11
1.2212607e-11
1.220452e-11
1.2196441e-11
1.2188367e-11
1.2180299e-11
1.2172235e-11
1.2164177e-11
1.2156123e-11
1.2148075e-11
1.2140032e-11
1.2131995e-11
1.2123965e-11
1.2115937e-11
1.2107916e-11
1.2099902e-11
1.209189e-11
1.2083885e-11
1.2075885e-11
1.2067889e-11
1.20599e-11
1.2051915e-11
1.2043938e-11
1.2035963e-11
1.2027995e-11
1.2020034e-11
1.2012075e-11
1.2004124e-11
1.1996177e-11
1.1988235e-11
1.1980296e-11
1.1972366e-11
1.1964439e-11
1.195652e-11
1.1948604e-11
1.1940694e-11
1.1932789e-11
1.1924888e-11
1.1916994e-11
1.1909106e-11
1.190122e-11
1.1893342e-11
1.1885467e-11
1.1877599e-11
1.1869734e-11
1.1861878e-11
1.1854025e-11
1.1846177e-11
1.1838332e-11
1.1830496e-11
1.1822664e-11
1.1814837e-11
1.1807015e-11
1.1799201e-11
1.1791387e-11
1.1783581e-11
1.1775781e-11
1.1767985e-11
1.1760194e-11
1.1752408e-11
1.1744628e-11
1.1736852e-11
1.1729081e-11
1.1721317e-11
1.1713556e-11
1.1705802e-11
1.1698053e-11
1.1690308e-11
1.168257e-11
1.1674835e-11
1.1667104e-11
1.165938e-11
1.1651661e-11
1.1643948e-11
1.163624e-11
1.1628536e-11
1.1620839e-11
1.1613144e-11
1.1605455e-11
1.1597773e-11
1.1590095e-11
1.1582422e-11
1.1574754e-11
1.1567092e-11
1.1559433e-11
1.1551781e-11
1.1544134e-11
1.1536491e-11
1.1528854e-11
1.1521221e-11
1.1513593e-11
1.1505971e-11
1.1498354e-11
1.149074e-11
1.1483133e-11
1.1475531e-11
1.1467933e-11
1.1460343e-11
1.1452755e-11
1.1445172e-11
1.1437597e-11
1.1430023e-11
1.1422456e-11
1.1414894e-11
1.1407339e-11
1.1399785e-11
1.1392239e-11
1.1384696e-11
1.137716e-11
1.1369627e-11
1.13621e-11
1.135458e-11
1.1347061e-11
1.133955e-11
1.1332043e-11
1.1324539e-11
1.1317042e-11
1.1309551e-11
1.1302063e-11
1.1294582e-11
1.1287104e-11
1.1279631e-11
1.1272163e-11
1.1264701e-11
1.1257243e-11
1.1249791e-11
1.1242342e-11
1.1234901e-11
1.1227463e-11
1.1220029e-11
1.1212601e-11
1.1205179e-11
1.119776e-11
1.1190348e-11
1.1182938e-11
1.1175534e-11
1.1168136e-11
1.1160742e-11
1.1153353e-11
1.114597e-11
1.113859e-11
1.1131217e-11
1.1123848e-11
1.1116482e-11
1.1109124e-11
1.1101769e-11
1.109442e-11
1.1087075e-11
1.1079734e-11
1.10724e-11
1.1065069e-11
1.1057742e-11
1.1050424e-11
1.1043108e-11
1.1035796e-11
1.102849e-11
1.102119e-11
1.1013893e-11
1.1006603e-11
1.0999315e-11
1.0992034e-11
1.0984756e-11
1.0977484e-11
1.0970216e-11
1.0962953e-11
1.0955696e-11
1.0948443e-11
1.0941194e-11
1.0933951e-11
1.0926712e-11
1.0919479e-11
1.091225e-11
1.0905027e-11
1.0897804e-11
1.0890591e-11
1.0883381e-11
1.0876176e-11
1.0868976e-11
1.0861781e-11
1.085459e-11
1.0847404e-11
1.0840222e-11
1.0833045e-11
1.0825873e-11
1.0818707e-11
1.0811544e-11
1.0804386e-11
1.0797233e-11
1.0790085e-11
1.0782942e-11
1.0775803e-11
1.0768668e-11
1.0761539e-11
1.0754416e-11
1.0747295e-11
1.074018e-11
1.0733068e-11
1.0725964e-11
1.0718863e-11
1.0711767e-11
1.0704678e-11
1.069759e-11
1.0690507e-11
1.0683429e-11
1.0676357e-11
1.0669289e-11
1.0662226e-11
1.0655167e-11
1.0648113e-11
1.0641064e-11
1.0634018e-11
1.0626978e-11
1.0619943e-11
1.0612912e-11
1.0605885e-11
1.0598866e-11
1.0591848e-11
1.0584836e-11
1.0577828e-11
1.0570825e-11
1.0563826e-11
1.0556834e-11
1.0549845e-11
1.054286e-11
1.0535879e-11
1.0528906e-11
1.0521934e-11
1.0514969e-11
1.0508008e-11
1.0501052e-11
1.0494099e-11
1.0487152e-11
1.0480208e-11
1.047327e-11
1.0466337e-11
1.0459409e-11
1.0452483e-11
1.0445564e-11
1.0438646e-11
1.0431739e-11
1.0424831e-11
1.041793e-11
1.0411032e-11
1.0404141e-11
1.0397253e-11
1.0390368e-11
1.0383489e-11
1.0376615e-11
1.0369747e-11
1.036288e-11
1.0356019e-11
1.0349164e-11
1.0342313e-11
1.0335466e-11
1.0328624e-11
1.0321787e-11
1.0314952e-11
1.0308124e-11
1.0301301e-11
1.0294481e-11
1.0287664e-11
1.0280854e-11
1.0274049e-11
1.0267245e-11
1.026045e-11
1.0253656e-11
1.0246868e-11
1.0240084e-11
1.0233304e-11
1.022653e-11
1.021976e-11
1.0212994e-11
1.0206232e-11
1.0199475e-11
1.0192723e-11
1.0185974e-11
1.0179233e-11
1.0172492e-11
1.0165759e-11
1.0159028e-11
1.0152302e-11
1.0145582e-11
1.0138864e-11
1.0132153e-11
1.0125445e-11
1.0118742e-11
1.0112043e-11
1.0105348e-11
1.0098657e-11
1.0091972e-11
1.0085291e-11
1.0078614e-11
1.0071942e-11
1.0065274e-11
1.005861e-11
1.0051951e-11
1.0045296e-11
1.0038645e-11
1.0032e-11
1.002536e-11
1.0018722e-11
1.0012089e-11
1.000546e-11
9.998836e-12
9.9922171e-12
9.9856009e-12
9.9789907e-12
9.9723858e-12
9.9657817e-12
9.9591854e-12
9.9525926e-12
9.9460032e-12
9.9394173e-12
9.9328375e-12
9.9262612e-12
9.9196909e-12
9.9131241e-12
9.9065608e-12
9.9000018e-12
9.8934472e-12
9.8868977e-12
9.8803526e-12
9.873811e-12
9.8672745e-12
9.8607416e-12
9.8542138e-12
9.8476904e-12
9.8411704e-12
9.8346548e-12
9.8281452e-12
9.8216392e-12
9.8151357e-12
9.8086365e-12
9.8021435e-12
9.7956556e-12
9.7891703e-12
9.7826885e-12
9.776212e-12
9.7697406e-12
9.7632718e-12
9.7568099e-12
9.7503507e-12
9.7438941e-12
9.7374435e-12
9.7309973e-12
9.7245554e-12
9.7181161e-12
9.7116828e-12
9.705254e-12
9.6988303e-12
9.6924083e-12
9.6859916e-12
9.6795783e-12
9.6731711e-12
9.6667665e-12
9.6603671e-12
9.6539721e-12
9.6475805e-12
9.6411924e-12
9.6348103e-12
9.6284317e-12
9.6220575e-12
9.6156876e-12
9.6093212e-12
9.6029599e-12
9.5966022e-12
9.5902487e-12
9.5838996e-12
9.5775549e-12
9.5712153e-12
9.5648784e-12
9.5585449e-12
9.5522184e-12
9.5458953e-12
9.539574e-12
9.5332587e-12
9.5269478e-12
9.5206395e-12
9.514339e-12
9.5080376e-12
9.5017431e-12
9.495453e-12
9.4891673e-12
9.482885e-12
9.4766053e-12
9.4703325e-12
9.4640632e-12
9.4577991e-12
9.4515368e-12
9.4452796e-12
9.4390251e-12
9.4327775e-12
9.4265325e-12
9.4202918e-12
9.4140546e-12
9.4078217e-12
9.401595e-12
9.3953716e-12
9.3891509e-12
9.3829345e-12
9.3767234e-12
9.3705139e-12
9.3643114e-12
9.3581115e-12
9.3519168e-12
9.3457273e-12
9.3395378e-12
9.3333553e-12
9.3271753e-12
9.3210023e-12
9.314831e-12
9.3086623e-12
9.3025015e-12
9.2963432e-12
9.2901884e-12
9.2840388e-12
9.2778918e-12
9.27175e-12
9.2656108e-12
9.2594769e-12
9.2533472e-12
9.2472219e-12
9.2411001e-12
9.2349817e-12
9.2288668e-12
9.222758e-12
9.2166509e-12
9.2105507e-12
9.2044514e-12
9.1983574e-12
9.1922685e-12
9.1861831e-12
9.1801011e-12
9.1740244e-12
9.1679503e-12
9.1618822e-12
9.1558141e-12
9.1497539e-12
9.1436971e-12
9.137642e-12
9.1315939e-12
9.1255493e-12
9.1195072e-12
9.1134695e-12
9.1074353e-12
9.1014063e-12
9.0953807e-12
9.0893612e-12
9.0833409e-12
9.0773283e-12
9.0713183e-12
9.0653153e-12
9.0593123e-12
9.0533154e-12
9.0473211e-12
9.0413328e-12
9.0353463e-12
9.0293649e-12
9.0233862e-12
9.0174136e-12
9.0114435e-12
9.0054778e-12
8.9995147e-12
8.9935576e-12
8.9876023e-12
8.981654e-12
8.9757065e-12
8.969765e-12
8.9638279e-12
8.9578935e-12
8.9519616e-12
8.9460358e-12
8.9401117e-12
8.9341945e-12
8.92828e-12
8.9223698e-12
8.9164605e-12
8.9105589e-12
8.9046591e-12
8.8987654e-12
8.8928725e-12
8.8869858e-12
8.8811007e-12
8.8752235e-12
8.869348e-12
8.8634751e-12
8.8576074e-12
8.851744e-12
8.8458832e-12
8.8400268e-12
8.8341747e-12
8.8283252e-12
8.8224818e-12
8.816641e-12
8.8108045e-12
8.8049706e-12
8.7991411e-12
8.7933159e-12
8.787495e-12
8.7816776e-12
8.7758628e-12
8.7700533e-12
8.764248e-12
8.7584462e-12
8.752647e-12
8.7468522e-12
8.7410617e-12
8.7352747e-12
8.7294902e-12
8.7237127e-12
8.7179378e-12
8.7121655e-12
8.7063984e-12
8.700634e-12
8.6948738e-12
8.689118e-12
8.6833648e-12
8.6776159e-12
8.6718714e-12
8.6661312e-12
8.6603927e-12
8.6546595e-12
8.6489305e-12
8.6432042e-12
8.6374814e-12
8.6317637e-12
8.6260495e-12
8.6203388e-12
8.6146324e-12
8.6089269e-12
8.6032284e-12
8.5975324e-12
8.5918416e-12
8.5861535e-12
8.5804697e-12
8.5747884e-12
8.5691124e-12
8.5634399e-12
8.5577691e-12
8.5521043e-12
8.5464413e-12
8.5407844e-12
8.5351309e-12
8.5294792e-12
8.5238327e-12
8.5181896e-12
8.5125509e-12
8.5069148e-12
8.5012839e-12
8.4956547e-12
8.4900299e-12
8.4844094e-12
8.4787915e-12
8.4731788e-12
8.4675704e-12
8.4619638e-12
8.4563623e-12
8.4507635e-12
8.4451682e-12
8.439578e-12
8.4339914e-12
8.4284064e-12
8.4228275e-12
8.4172513e-12
8.4116776e-12
8.40611e-12
8.4005433e-12
8.3949826e-12
8.3894254e-12
8.3838717e-12
8.3783206e-12
8.3727738e-12
8.3672314e-12
8.3616915e-12
8.3561569e-12
8.3506249e-12
8.3450954e-12
8.3395695e-12
8.3340505e-12
8.3285332e-12
8.3230194e-12
8.317509e-12
8.3120021e-12
8.3064996e-12
8.3009996e-12
8.295504e-12
8.2900128e-12
8.2845241e-12
8.2790398e-12
8.2735581e-12
8.2680807e-12
8.2626067e-12
8.257138e-12
8.2516702e-12
8.2462084e-12
8.2407492e-12
8.2352935e-12
8.2298413e-12
8.2243934e-12
8.2189481e-12
8.2135071e-12
8.2080688e-12
8.2026348e-12
8.1972033e-12
8.191778e-12
8.1863552e-12
8.1809342e-12
8.1755202e-12
8.170107e-12
8.1646981e-12
8.1592927e-12
8.1538916e-12
8.1484932e-12
8.1430982e-12
8.1377075e-12
8.1323186e-12
8.1269366e-12
8.1215555e-12
8.1161796e-12
8.1108054e-12
8.1054365e-12
8.1000701e-12
8.0947072e-12
8.0893495e-12
8.0839935e-12
8.0786402e-12
8.073292e-12
8.0679482e-12
8.0626079e-12
8.0572693e-12
8.051935e-12
8.046605e-12
8.0412768e-12
8.035953e-12
8.0306334e-12
8.0253165e-12
8.0200039e-12
8.0146948e-12
8.0093892e-12
8.004087e-12
7.9987874e-12
7.9934922e-12
7.9882012e-12
7.9829112e-12
7.9776255e-12
7.9723441e-12
7.9670671e-12
7.9617918e-12
7.9565217e-12
7.9512542e-12
7.9459894e-12
7.9407279e-12
7.9354735e-12
7.9302181e-12
7.9249688e-12
7.9197222e-12
7.9144781e-12
7.909241e-12
7.904003e-12
7.898771e-12
7.89354e-12
7.8883159e-12
7.8830926e-12
7.8778746e-12
7.8726583e-12
7.8674471e-12
7.8622386e-12
7.8570327e-12
7.8518312e-12
7.8466339e-12
7.8414402e-12
7.8362473e-12
7.8310596e-12
7.8258754e-12
7.8206946e-12
7.8155173e-12
7.8103427e-12
7.8051723e-12
7.8000037e-12
7.7948412e-12
7.7896804e-12
7.784523e-12
7.77937e-12
7.7742205e-12
7.7690736e-12
7.7639293e-12
7.7587893e-12
7.7536528e-12
7.7485206e-12
7.7433901e-12
7.7382632e-12
7.7331405e-12
7.7280213e-12
7.7229039e-12
7.7177917e-12
7.7126838e-12
7.7075759e-12
7.7024741e-12
7.6973757e-12
7.6922791e-12
7.6871868e-12
7.6820963e-12
7.6770127e-12
7.6719282e-12
7.6668489e-12
7.6617731e-12
7.6567017e-12
7.6516337e-12
7.6465674e-12
7.6415055e-12
7.6364462e-12
7.6313903e-12
7.6263379e-12
7.6212899e-12
7.6162436e-12
7.6112007e-12
7.6061622e-12
7.6011263e-12
7.5960948e-12
7.5910667e-12
7.5860412e-12
7.5810191e-12
7.5759989e-12
7.5709846e-12
7.5659722e-12
7.5609623e-12
7.5559576e-12
7.5509547e-12
7.545956e-12
7.5409609e-12
7.5359692e-12
7.5309793e-12
7.525992e-12
7.5210099e-12
7.5160312e-12
7.5110569e-12
7.5060826e-12
7.5011134e-12
7.4961487e-12
7.4911856e-12
7.4862269e-12
7.4812699e-12
7.4763164e-12
7.4713664e-12
7.4664207e-12
7.4614785e-12
7.4565389e-12
7.451601e-12
7.4466691e-12
7.4417399e-12
7.4368125e-12
7.4318876e-12
7.4269679e-12
7.4220508e-12
7.4171381e-12
7.4122262e-12
7.4073204e-12
7.4024164e-12
7.3975149e-12
7.3926186e-12
7.3877241e-12
7.3828331e-12
7.3779455e-12
7.3730614e-12
7.3681799e-12
7.3633018e-12
7.3584264e-12
7.3535561e-12
7.3486868e-12
7.3438235e-12
7.338961e-12
7.3341029e-12
7.3292475e-12
7.3243946e-12
7.3195451e-12
7.3147001e-12
7.3098576e-12
7.3050177e-12
7.3001822e-12
7.2953484e-12
7.290518e-12
7.285692e-12
7.2808695e-12
7.2760487e-12
7.2712318e-12
7.2664188e-12
7.2616075e-12
7.2568006e-12
7.2519954e-12
7.2471946e-12
7.2423959e-12
7.237602e-12
7.2328103e-12
7.2280229e-12
7.2232372e-12
7.2184537e-12
7.2136767e-12
7.208901e-12
7.2041271e-12
7.1993583e-12
7.1945921e-12
7.1898295e-12
7.1850698e-12
7.1803123e-12
7.1755596e-12
7.1708095e-12
7.166062e-12
7.1613158e-12
7.1565752e-12
7.1518386e-12
7.1471037e-12
7.1423713e-12
7.1376433e-12
7.1329188e-12
7.1281947e-12
7.1234759e-12
7.1187609e-12
7.1140481e-12
7.1093387e-12
7.104632e-12
7.0999283e-12
7.0952281e-12
7.0905304e-12
7.0858358e-12
7.0811447e-12
7.076457e-12
7.0717716e-12
7.0670904e-12
7.0624132e-12
7.0577368e-12
7.0530634e-12
7.0483953e-12
7.0437284e-12
7.0390659e-12
7.0344043e-12
7.0297483e-12
7.025094e-12
7.0204433e-12
7.0157955e-12
7.0111508e-12
7.0065095e-12
7.0018709e-12
6.9972357e-12
6.9926022e-12
6.987974e-12
6.9833471e-12
6.9787249e-12
6.9741045e-12
6.9694879e-12
6.9648718e-12
6.9602618e-12
6.9556535e-12
6.9510491e-12
6.9464469e-12
6.9418477e-12
6.9372529e-12
6.9326593e-12
6.928071e-12
6.9234835e-12
6.9189003e-12
6.9143185e-12
6.9097414e-12
6.9051678e-12
6.9005964e-12
6.8960276e-12
6.8914631e-12
6.8869003e-12
6.8823398e-12
6.8777848e-12
6.8732312e-12
6.8686805e-12
6.8641325e-12
6.8595889e-12
6.8550478e-12
6.8505093e-12
6.8459743e-12
6.8414432e-12
6.8369125e-12
6.8323871e-12
6.8278625e-12
6.8233431e-12
6.818825e-12
6.8143108e-12
6.8098001e-12
6.805292e-12
6.8007856e-12
6.7962849e-12
6.7917846e-12
6.787289e-12
6.7827952e-12
6.7783045e-12
6.7738168e-12
6.7693329e-12
6.7648517e-12
6.7603735e-12
6.7558975e-12
6.7514245e-12
6.7469541e-12
6.7424889e-12
6.7380242e-12
6.7335638e-12
6.7291051e-12
6.7246517e-12
6.7201986e-12
6.7157504e-12
6.7113038e-12
6.7068608e-12
6.7024212e-12
6.6979837e-12
6.6935498e-12
6.6891176e-12
6.6846893e-12
6.680264e-12
6.6758417e-12
6.6714217e-12
6.6670051e-12
6.6625915e-12
6.6581805e-12
6.6537726e-12
6.6493668e-12
6.6449654e-12
6.6405666e-12
6.6361703e-12
6.6317759e-12
6.6273861e-12
6.6229982e-12
6.6186132e-12
6.6142326e-12
6.6098537e-12
6.6054766e-12
6.6011038e-12
6.596734e-12
6.5923673e-12
6.5880031e-12
6.5836416e-12
6.5792823e-12
6.5749264e-12
6.5705744e-12
6.5662241e-12
6.5618769e-12
6.5575336e-12
6.5531916e-12
6.5488539e-12
6.5445184e-12
6.5401855e-12
6.5358548e-12
6.5315288e-12
6.5272037e-12
6.5228821e-12
6.5185639e-12
6.5142496e-12
6.5099367e-12
6.5056272e-12
6.5013194e-12
6.4970147e-12
6.4927139e-12
6.4884153e-12
6.4841197e-12
6.4798271e-12
6.475538e-12
6.4712502e-12
6.4669663e-12
6.462685e-12
6.4584067e-12
6.4541315e-12
6.4498576e-12
6.445588e-12
6.4413214e-12
6.4370562e-12
6.4327957e-12
6.4285365e-12
6.4242799e-12
6.4200277e-12
6.4157772e-12
6.4115306e-12
6.4072857e-12
6.4030435e-12
6.3988038e-12
6.3945689e-12
6.390334e-12
6.3861035e-12
6.3818759e-12
6.3776519e-12
6.3734291e-12
6.3692094e-12
6.3649932e-12
6.3607795e-12
6.3565685e-12
6.3523596e-12
6.3481546e-12
6.3439518e-12
6.3397525e-12
6.3355549e-12
6.3313595e-12
6.3271688e-12
6.3229799e-12
6.3187944e-12
6.3146107e-12
6.31043e-12
6.3062528e-12
6.3020782e-12
6.2979053e-12
6.2937359e-12
6.2895691e-12
6.2854054e-12
6.2812451e-12
6.2770852e-12
6.2729305e-12
6.2687776e-12
6.2646268e-12
6.2604795e-12
6.2563349e-12
6.2521932e-12
6.2480533e-12
6.2439173e-12
6.2397843e-12
6.2356531e-12
6.2315248e-12
6.2273992e-12
6.2232767e-12
6.2191563e-12
6.2150398e-12
6.2109254e-12
6.2068128e-12
6.2027041e-12
6.1985972e-12
6.1944937e-12
6.1903924e-12
6.1862945e-12
6.1821989e-12
6.1781066e-12
6.1740162e-12
6.1699287e-12
6.1658447e-12
6.1617612e-12
6.1576833e-12
6.1536054e-12
6.1495323e-12
6.1454609e-12
6.1413921e-12
6.1373263e-12
6.1332636e-12
6.129203e-12
6.1251451e-12
6.1210906e-12
6.1170379e-12
6.1129886e-12
6.1089415e-12
6.104897e-12
6.1008555e-12
6.0968166e-12
6.0927804e-12
6.0887467e-12
6.0847148e-12
6.0806876e-12
6.0766622e-12
6.0726385e-12
6.0686183e-12
6.0646006e-12
6.0605856e-12
6.0565736e-12
6.0525638e-12
6.0485566e-12
6.0445529e-12
6.0405509e-12
6.0365519e-12
6.032556e-12
6.0285622e-12
6.024571e-12
6.0205816e-12
6.0165965e-12
6.012614e-12
6.0086328e-12
6.0046551e-12
6.0006791e-12
5.996707e-12
5.9927371e-12
5.9887689e-12
5.9848055e-12
5.9808426e-12
5.9768826e-12
5.9729266e-12
5.9689723e-12
5.9650197e-12
5.9610719e-12
5.9571241e-12
5.953182e-12
5.9492402e-12
5.9453011e-12
5.9413655e-12
5.9374315e-12
5.9335011e-12
5.9295724e-12
5.9256463e-12
5.9217245e-12
5.9178031e-12
5.9138866e-12
5.9099713e-12
5.9060586e-12
5.9021486e-12
5.8982402e-12
5.8943367e-12
5.890434e-12
5.8865334e-12
5.8826373e-12
5.8787428e-12
5.874851e-12
5.8709613e-12
5.8670746e-12
5.8631906e-12
5.8593087e-12
5.855429e-12
5.8515532e-12
5.8476791e-12
5.8438081e-12
5.8399396e-12
5.8360729e-12
5.8322088e-12
5.8283474e-12
5.8244898e-12
5.8206335e-12
5.8167802e-12
5.8129296e-12
5.8090806e-12
5.8052352e-12
5.8013924e-12
5.7975508e-12
5.7937136e-12
5.7898777e-12
5.786044e-12
5.7822146e-12
5.7783856e-12
5.7745601e-12
5.7707368e-12
5.7669173e-12
5.7630992e-12
5.7592832e-12
5.7554712e-12
5.7516609e-12
5.7478531e-12
5.7440472e-12
5.7402451e-12
5.7364443e-12
5.7326466e-12
5.7288519e-12
5.7250597e-12
5.7212685e-12
5.7174812e-12
5.7136956e-12
5.7099134e-12
5.706133e-12
5.7023557e-12
5.6985805e-12
5.6948075e-12
5.6910371e-12
5.6872692e-12
5.683504e-12
5.6797418e-12
5.6759814e-12
5.6722235e-12
5.6684692e-12
5.6647165e-12
5.6609656e-12
5.6572182e-12
5.6534733e-12
5.6497307e-12
5.6459906e-12
5.6422523e-12
5.638517e-12
5.6347839e-12
5.6310533e-12
5.6273254e-12
5.6235997e-12
5.6198778e-12
5.6161577e-12
5.6124385e-12
5.6087223e-12
5.6050095e-12
5.6012989e-12
5.5975905e-12
5.5938847e-12
5.590182e-12
5.5864805e-12
5.5827825e-12
5.5790858e-12
5.575393e-12
5.5717015e-12
5.5680126e-12
5.5643263e-12
5.5606431e-12
5.5569611e-12
5.5532827e-12
5.5496068e-12
5.5459326e-12
5.5422607e-12
5.5385922e-12
5.5349254e-12
5.5312612e-12
5.5275988e-12
5.5239402e-12
5.5202826e-12
5.5166271e-12
5.5129751e-12
5.5093252e-12
5.5056779e-12
5.5020333e-12
5.4983904e-12
5.4947505e-12
5.4911132e-12
5.4874772e-12
5.4838447e-12
5.4802144e-12
5.4765871e-12
5.4729602e-12
5.4693381e-12
5.4657173e-12
5.4620982e-12
5.4584818e-12
5.4548683e-12
5.4512566e-12
5.447648e-12
5.4440411e-12
5.4404376e-12
5.4368359e-12
5.4332363e-12
5.4296389e-12
5.4260446e-12
5.4224524e-12
5.4188628e-12
5.4152754e-12
5.4116906e-12
5.4081071e-12
5.4045271e-12
5.4009497e-12
5.3973735e-12
5.3938009e-12
5.3902291e-12
5.3866607e-12
5.3830946e-12
5.379531e-12
5.3759692e-12
5.3724104e-12
5.3688534e-12
5.3652994e-12
5.3617479e-12
5.3581978e-12
5.3546503e-12
5.3511058e-12
5.3475627e-12
5.3440225e-12
5.3404846e-12
5.3369496e-12
5.333416e-12
5.329885e-12
5.3263565e-12
5.3228299e-12
5.3193066e-12
5.3157851e-12
5.3122654e-12
5.3087491e-12
5.3052337e-12
5.3017222e-12
5.2982115e-12
5.2947043e-12
5.2911993e-12
5.2876965e-12
5.2841958e-12
5.2806973e-12
5.2772014e-12
5.2737073e-12
5.2702161e-12
5.266728e-12
5.2632404e-12
5.2597557e-12
5.2562733e-12
5.2527939e-12
5.2493166e-12
5.2458411e-12
5.2423686e-12
5.238897e-12
5.2354293e-12
5.2319642e-12
5.2285004e-12
5.2250383e-12
5.2215788e-12
5.2181224e-12
5.2146668e-12
5.2112151e-12
5.2077648e-12
5.2043179e-12
5.2008719e-12
5.1974289e-12
5.1939885e-12
5.1905498e-12
5.1871133e-12
5.1836794e-12
5.1802477e-12
5.1768182e-12
5.1733912e-12
5.1699652e-12
5.1665425e-12
5.1631225e-12
5.1597047e-12
5.156289e-12
5.1528747e-12
5.1494638e-12
5.1460546e-12
5.1426476e-12
5.1392432e-12
5.1358401e-12
5.1324409e-12
5.1290426e-12
5.1256473e-12
5.1222537e-12
5.1188628e-12
5.1154745e-12
5.112087e-12
5.1087025e-12
5.1053211e-12
5.101941e-12
5.0985626e-12
5.0951877e-12
5.0918146e-12
5.088444e-12
5.0850747e-12
5.0817081e-12
5.078344e-12
5.0749821e-12
5.0716224e-12
5.0682648e-12
5.064909e-12
5.0615562e-12
5.0582056e-12
5.0548567e-12
5.05151e-12
5.0481659e-12
5.0448239e-12
5.0414842e-12
5.0381465e-12
5.0348111e-12
5.0314774e-12
5.0281467e-12
5.0248182e-12
5.0214919e-12
5.0181677e-12
5.0148449e-12
5.0115255e-12
5.008207e-12
5.004891e-12
5.0015781e-12
4.9982666e-12
4.9949589e-12
4.9916521e-12
4.9883465e-12
4.9850436e-12
4.9817438e-12
4.9784456e-12
4.9751488e-12
4.9718558e-12
4.9685646e-12
4.9652756e-12
4.9619883e-12
4.9587027e-12
4.9554198e-12
4.9521394e-12
4.9488608e-12
4.9455847e-12
4.9423104e-12
4.9390388e-12
4.9357684e-12
4.9325015e-12
4.9292358e-12
4.9259724e-12
4.9227107e-12
4.9194529e-12
4.9161955e-12
4.9129398e-12
4.9096881e-12
4.9064377e-12
4.9031898e-12
4.8999433e-12
4.8966989e-12
4.8934576e-12
4.8902189e-12
4.886981e-12
4.8837449e-12
4.8805122e-12
4.8772809e-12
4.8740526e-12
4.8708255e-12
4.8676007e-12
4.8643784e-12
4.8611579e-12
4.8579396e-12
4.8547234e-12
4.8515094e-12
4.8482984e-12
4.8450874e-12
4.8418804e-12
4.838675e-12
4.8354719e-12
4.8322704e-12
4.8290712e-12
4.8258741e-12
4.8226791e-12
4.8194868e-12
4.8162958e-12
4.8131078e-12
4.8099207e-12
4.8067366e-12
4.8035556e-12
4.8003745e-12
4.7971965e-12
4.7940206e-12
4.790847e-12
4.787675e-12
4.7845053e-12
4.7813381e-12
4.7781726e-12
4.7750089e-12
4.7718474e-12
4.7686889e-12
4.7655317e-12
4.7623763e-12
4.7592243e-12
4.7560731e-12
4.7529246e-12
4.7497778e-12
4.7466336e-12
4.7434908e-12
4.7403509e-12
4.7372124e-12
4.7340773e-12
4.7309422e-12
4.7278097e-12
4.7246798e-12
4.7215526e-12
4.7184266e-12
4.7153032e-12
4.7121816e-12
4.7090613e-12
4.7059444e-12
4.702828e-12
4.6997146e-12
4.6966038e-12
4.6934939e-12
4.6903874e-12
4.6872818e-12
4.6841788e-12
4.6810784e-12
4.6779785e-12
4.6748816e-12
4.6717864e-12
4.6686934e-12
4.665603e-12
4.6625139e-12
4.6594274e-12
4.656343e-12
4.6532604e-12
4.6501791e-12
4.6471004e-12
4.6440239e-12
4.6409491e-12
4.6378773e-12
4.6348077e-12
4.6317386e-12
4.6286724e-12
4.6256085e-12
4.6225454e-12
4.6194849e-12
4.616427e-12
4.6133709e-12
4.6103169e-12
4.6072642e-12
4.6042141e-12
4.6011658e-12
4.5981196e-12
4.5950761e-12
4.5920334e-12
4.5889937e-12
4.5859557e-12
4.5829195e-12
4.5798855e-12
4.5768541e-12
4.5738235e-12
4.5707956e-12
4.5677693e-12
4.5647453e-12
4.5617238e-12
4.5587037e-12
4.5556853e-12
4.552669e-12
4.5496554e-12
4.5466439e-12
4.5436337e-12
4.5406248e-12
4.5376194e-12
4.5346149e-12
4.5316134e-12
4.5286132e-12
4.5256147e-12
4.5226188e-12
4.5196243e-12
4.5166327e-12
4.5136425e-12
4.5106549e-12
4.5076685e-12
4.5046844e-12
4.5017011e-12
4.4987217e-12
4.4957436e-12
4.4927668e-12
4.4897927e-12
4.4868198e-12
4.4838504e-12
4.4808809e-12
4.4779146e-12
4.4749499e-12
4.4719879e-12
4.4690267e-12
4.466069e-12
4.4631117e-12
4.4601575e-12
4.4572037e-12
4.4542529e-12
4.4513043e-12
4.4483583e-12
4.4454128e-12
4.4424698e-12
4.439529e-12
4.43659e-12
4.4336531e-12
4.4307162e-12
4.4277832e-12
4.4248524e-12
4.4219229e-12
4.418996e-12
4.4160704e-12
4.4131456e-12
4.4102248e-12
4.4073048e-12
4.4043874e-12
4.4014718e-12
4.3985579e-12
4.3956453e-12
4.3927357e-12
4.389827e-12
4.3869209e-12
4.384017e-12
4.3811153e-12
4.3782148e-12
4.3753156e-12
4.3724195e-12
4.3695247e-12
4.3666316e-12
4.3637411e-12
4.3608524e-12
4.3579649e-12
4.3550792e-12
4.3521961e-12
4.3493152e-12
4.3464364e-12
4.3435585e-12
4.3406832e-12
4.3378092e-12
4.3349369e-12
4.3320677e-12
4.3291993e-12
4.3263336e-12
4.3234695e-12
4.3206072e-12
4.3177471e-12
4.3148883e-12
4.3120321e-12
4.3091763e-12
4.3063244e-12
4.3034734e-12
4.3006241e-12
4.297777e-12
4.2949316e-12
4.2920884e-12
4.2892465e-12
4.2864067e-12
4.2835687e-12
4.2807333e-12
4.2778996e-12
4.2750673e-12
4.2722371e-12
4.269409e-12
4.2665823e-12
4.2637577e-12
4.2609349e-12
4.2581143e-12
4.2552949e-12
4.2524781e-12
4.2496627e-12
4.246849e-12
4.2440378e-12
4.2412285e-12
4.2384204e-12
4.2356145e-12
4.2328098e-12
4.2300074e-12
4.2272076e-12
4.2244095e-12
4.2216122e-12
4.2188171e-12
4.2160238e-12
4.2132335e-12
4.2104436e-12
4.2076564e-12
4.2048713e-12
4.2020875e-12
4.1993058e-12
4.1965246e-12
4.1937469e-12
4.1909705e-12
4.1881962e-12
4.1854237e-12
4.1826521e-12
4.1798839e-12
4.1771157e-12
4.1743501e-12
4.1715871e-12
4.1688254e-12
4.1660655e-12
4.1633073e-12
4.1605512e-12
4.1577969e-12
4.1550439e-12
4.1522931e-12
4.1495444e-12
4.1467979e-12
4.1440519e-12
4.1413084e-12
4.1385671e-12
4.1358271e-12
4.1330893e-12
4.1303527e-12
4.127618e-12
4.1248858e-12
4.1221553e-12
4.1194257e-12
4.1166979e-12
4.1139735e-12
4.1112495e-12
4.1085273e-12
4.1058081e-12
4.1030894e-12
4.1003737e-12
4.0976584e-12
4.0949453e-12
4.0922348e-12
4.089526e-12
4.0868186e-12
4.0841128e-12
4.0814093e-12
4.078707e-12
4.0760065e-12
4.0733081e-12
4.0706115e-12
4.067917e-12
4.0652239e-12
4.0625324e-12
4.0598427e-12
4.0571552e-12
4.054469e-12
4.0517849e-12
4.0491026e-12
4.0464212e-12
4.0437432e-12
4.0410652e-12
4.0383907e-12
4.0357171e-12
4.0330456e-12
4.030375e-12
4.0277066e-12
4.0250403e-12
4.0223762e-12
4.0197125e-12
4.0170514e-12
4.0143926e-12
4.011735e-12
4.0090787e-12
4.0064245e-12
4.003773e-12
4.0011219e-12
3.9984726e-12
3.9958254e-12
3.9931799e-12
3.9905371e-12
3.9878955e-12
3.9852544e-12
3.9826159e-12
3.9799791e-12
3.9773449e-12
3.9747121e-12
3.9720796e-12
3.9694506e-12
3.966823e-12
3.9641966e-12
3.9615711e-12
3.9589491e-12
3.9563288e-12
3.9537093e-12
3.9510916e-12
3.9484761e-12
3.9458619e-12
3.9432498e-12
3.9406386e-12
3.93803e-12
3.9354232e-12
3.9328185e-12
3.9302142e-12
3.9276126e-12
3.9250114e-12
3.9224132e-12
3.9198163e-12
3.9172224e-12
3.9146282e-12
3.9120369e-12
3.9094466e-12
3.9068588e-12
3.9042723e-12
3.9016876e-12
3.8991041e-12
3.8965229e-12
3.8939438e-12
3.891366e-12
3.8887895e-12
3.8862143e-12
3.8836421e-12
3.8810708e-12
3.8785017e-12
3.8759334e-12
3.8733682e-12
3.8708039e-12
3.8682408e-12
3.8656803e-12
3.8631208e-12
3.8605638e-12
3.8580077e-12
3.8554533e-12
3.8529006e-12
3.8503506e-12
3.847801e-12
3.845254e-12
3.8427087e-12
3.8401639e-12
3.8376216e-12
3.8350816e-12
3.8325424e-12
3.8300049e-12
3.8274696e-12
3.824936e-12
3.8224029e-12
3.8198724e-12
3.817344e-12
3.8148165e-12
3.8122912e-12
3.8097672e-12
3.8072445e-12
3.8047243e-12
3.8022059e-12
3.799688e-12
3.7971731e-12
3.7946586e-12
3.7921472e-12
3.7896366e-12
3.7871269e-12
3.7846211e-12
3.7821148e-12
3.7796107e-12
3.7771093e-12
3.7746082e-12
3.7721094e-12
3.7696118e-12
3.7671164e-12
3.7646227e-12
3.7621304e-12
3.7596397e-12
3.7571504e-12
3.7546628e-12
3.7521778e-12
3.7496933e-12
3.7472109e-12
3.7447302e-12
3.7422504e-12
3.7397737e-12
3.7372974e-12
3.7348232e-12
3.7323508e-12
3.7298797e-12
3.7274103e-12
3.7249427e-12
3.7224763e-12
3.7200121e-12
3.7175497e-12
3.7150886e-12
3.7126296e-12
3.7101715e-12
3.7077147e-12
3.7052601e-12
3.7028072e-12
3.700356e-12
3.6979061e-12
3.695458e-12
3.6930116e-12
3.6905665e-12
3.6881227e-12
3.6856815e-12
3.6832416e-12
3.6808035e-12
3.6783666e-12
3.6759311e-12
3.6734973e-12
3.6710652e-12
3.6686353e-12
3.6662067e-12
3.6637793e-12
3.6613538e-12
3.6589295e-12
3.6565074e-12
3.6540861e-12
3.6516675e-12
3.6492502e-12
3.6468346e-12
3.6444194e-12
3.6420073e-12
3.639596e-12
3.6371863e-12
3.6347785e-12
3.6323722e-12
3.6299674e-12
3.6275644e-12
3.6251633e-12
3.6227625e-12
3.620364e-12
3.6179679e-12
3.6155725e-12
3.6131788e-12
3.6107861e-12
3.6083959e-12
3.6060079e-12
3.6036204e-12
3.6012343e-12
3.5988504e-12
3.5964682e-12
3.5940866e-12
3.5917079e-12
3.5893298e-12
3.586953e-12
3.5845779e-12
3.5822055e-12
3.5798341e-12
3.5774638e-12
3.5750955e-12
3.5727285e-12
3.5703636e-12
3.5680001e-12
3.5656376e-12
3.5632766e-12
3.5609176e-12
3.5585608e-12
3.5562046e-12
3.5538506e-12
3.5514983e-12
3.5491464e-12
3.5467968e-12
3.544449e-12
3.5421024e-12
3.5397572e-12
3.5374139e-12
3.5350718e-12
3.5327318e-12
3.5303928e-12
3.5280557e-12
3.5257201e-12
3.5233854e-12
3.5210532e-12
3.5187224e-12
3.5163918e-12
3.5140647e-12
3.5117382e-12
3.5094132e-12
3.50709e-12
3.5047681e-12
3.5024479e-12
3.5001297e-12
3.4978121e-12
3.4954966e-12
3.4931821e-12
3.4908691e-12
3.4885582e-12
3.4862486e-12
3.4839408e-12
3.4816345e-12
3.4793297e-12
3.477026e-12
3.474724e-12
3.4724237e-12
3.470125e-12
3.467828e-12
3.4655317e-12
3.4632375e-12
3.4609444e-12
3.4586533e-12
3.4563643e-12
3.4540751e-12
3.4517888e-12
3.4495035e-12
3.4472199e-12
3.4449375e-12
3.4426572e-12
3.440378e-12
3.4381005e-12
3.4358239e-12
3.4335495e-12
3.4312761e-12
3.4290047e-12
3.4267348e-12
3.4244664e-12
3.4221987e-12
3.4199327e-12
3.4176691e-12
3.4154068e-12
3.4131452e-12
3.4108864e-12
3.4086278e-12
3.4063707e-12
3.404116e-12
3.4018623e-12
3.3996102e-12
3.3973594e-12
3.3951106e-12
3.3928632e-12
3.3906166e-12
3.3883716e-12
3.3861282e-12
3.3838867e-12
3.3816467e-12
3.3794083e-12
3.3771709e-12
3.3749351e-12
3.3727008e-12
3.3704675e-12
3.368236e-12
3.3660065e-12
3.3637782e-12
3.3615513e-12
3.3593256e-12
3.3571017e-12
3.3548791e-12
3.352658e-12
3.3504388e-12
3.3482204e-12
3.346004e-12
3.3437886e-12
3.3415748e-12
3.3393624e-12
3.3371524e-12
3.3349428e-12
3.3327351e-12
3.330529e-12
3.3283233e-12
3.3261204e-12
3.3239182e-12
3.3217173e-12
3.3195187e-12
3.3173208e-12
3.3151249e-12
3.3129298e-12
3.3107367e-12
3.3085448e-12
3.3063543e-12
3.304166e-12
3.3019778e-12
3.2997921e-12
3.2976074e-12
3.2954245e-12
3.2932426e-12
3.2910627e-12
3.2888835e-12
3.286706e-12
3.2845304e-12
3.2823559e-12
3.2801828e-12
3.2780111e-12
3.2758416e-12
3.2736721e-12
3.2715055e-12
3.2693397e-12
3.2671749e-12
3.2650122e-12
3.2628503e-12
3.2606901e-12
3.2585319e-12
3.2563746e-12
3.2542185e-12
3.252064e-12
3.2499116e-12
3.2477599e-12
3.2456097e-12
3.2434608e-12
3.2413133e-12
3.2391678e-12
3.2370233e-12
3.2348807e-12
3.2327389e-12
3.2305983e-12
3.2284594e-12
3.2263226e-12
3.2241865e-12
3.222052e-12
3.2199191e-12
3.2177869e-12
3.2156569e-12
3.213528e-12
3.2114005e-12
3.2092744e-12
3.2071494e-12
3.2050265e-12
3.202905e-12
3.2007847e-12
3.1986655e-12
3.1965483e-12
3.1944315e-12
3.1923169e-12
3.1902033e-12
3.1880915e-12
3.1859806e-12
3.1838714e-12
3.1817634e-12
3.1796571e-12
3.1775522e-12
3.1754484e-12
3.1733459e-12
3.171245e-12
3.1691457e-12
3.1670478e-12
3.1649509e-12
3.1628556e-12
3.160762e-12
3.1586695e-12
3.1565785e-12
3.1544886e-12
3.1524002e-12
3.1503129e-12
3.148228e-12
3.1461431e-12
3.1440607e-12
3.1419791e-12
3.1398989e-12
3.1378201e-12
3.1357425e-12
3.1336667e-12
3.1315924e-12
3.1295194e-12
3.1274469e-12
3.1253763e-12
3.1233076e-12
3.1212398e-12
3.1191738e-12
3.1171084e-12
3.1150447e-12
3.112983e-12
3.1109217e-12
3.1088623e-12
3.1068039e-12
3.1047471e-12
3.1026917e-12
3.1006378e-12
3.098585e-12
3.0965334e-12
3.0944841e-12
3.0924352e-12
3.0903878e-12
3.0883419e-12
3.0862975e-12
3.0842542e-12
3.082212e-12
3.0801713e-12
3.0781326e-12
3.0760945e-12
3.0740579e-12
3.0720231e-12
3.0699891e-12
3.0679567e-12
3.0659256e-12
3.0638957e-12
3.0618674e-12
3.0598406e-12
3.0578144e-12
3.0557906e-12
3.0537671e-12
3.0517455e-12
3.0497252e-12
3.0477062e-12
3.0456883e-12
3.0436725e-12
3.041657e-12
3.0396436e-12
3.0376313e-12
3.0356206e-12
3.0336109e-12
3.0316021e-12
3.0295952e-12
3.0275897e-12
3.0255848e-12
3.0235823e-12
3.0215806e-12
3.01958e-12
3.0175808e-12
3.0155832e-12
3.0135868e-12
3.0115914e-12
3.009598e-12
3.0076057e-12
3.0056144e-12
3.0036243e-12
3.001636e-12
2.9996491e-12
2.9976631e-12
2.9956786e-12
2.9936949e-12
2.9917132e-12
2.9897326e-12
2.9877531e-12
2.9857755e-12
2.9837988e-12
2.9818233e-12
2.979849e-12
2.9778766e-12
2.9759053e-12
2.9739345e-12
2.9719658e-12
2.9699984e-12
2.9680323e-12
2.9660677e-12
2.9641038e-12
2.9621414e-12
2.9601805e-12
2.9582207e-12
2.9562622e-12
2.954305e-12
2.9523489e-12
2.9503947e-12
2.9484414e-12
2.9464892e-12
2.9445389e-12
2.9425893e-12
2.940641e-12
2.9386944e-12
2.9367494e-12
2.9348045e-12
2.9328619e-12
2.9309203e-12
2.92898e-12
2.9270406e-12
2.9251031e-12
2.9231667e-12
2.921231e-12
2.9192974e-12
2.9173645e-12
2.9154333e-12
2.913503e-12
2.9115742e-12
2.9096465e-12
2.9077203e-12
2.9057954e-12
2.9038718e-12
2.9019493e-12
2.9000281e-12
2.8981082e-12
2.8961894e-12
2.8942721e-12
2.8923558e-12
2.8904409e-12
2.8885273e-12
2.886615e-12
2.8847042e-12
2.8827945e-12
2.8808861e-12
2.8789787e-12
2.8770734e-12
2.8751682e-12
2.8732646e-12
2.871362e-12
2.8694614e-12
2.8675617e-12
2.865663e-12
2.8637663e-12
2.86187e-12
2.8599757e-12
2.8580825e-12
2.8561901e-12
2.8542993e-12
2.8524095e-12
2.850521e-12
2.8486343e-12
2.846748e-12
2.8448635e-12
2.84298e-12
2.8410978e-12
2.8392167e-12
2.8373376e-12
2.8354586e-12
2.8335819e-12
2.8317058e-12
2.8298314e-12
2.8279577e-12
2.8260857e-12
2.8242146e-12
2.822345e-12
2.8204763e-12
2.8186093e-12
2.8167431e-12
2.8148783e-12
2.8130148e-12
2.8111528e-12
2.8092912e-12
2.8074318e-12
2.8055726e-12
2.8037158e-12
2.8018594e-12
2.8000046e-12
2.798151e-12
2.7962983e-12
2.7944474e-12
2.7925971e-12
2.7907483e-12
2.7889008e-12
2.7870547e-12
2.7852091e-12
2.7833656e-12
2.7815226e-12
2.7796812e-12
2.7778411e-12
2.7760017e-12
2.7741644e-12
2.7723277e-12
2.770492e-12
2.7686581e-12
2.7668254e-12
2.7649933e-12
2.763163e-12
2.7613333e-12
2.7595053e-12
2.7576786e-12
2.7558528e-12
2.7540283e-12
2.7522056e-12
2.7503833e-12
2.7485622e-12
2.7467427e-12
2.7449243e-12
2.7431072e-12
2.7412914e-12
2.7394764e-12
2.7376627e-12
2.7358502e-12
2.7340389e-12
2.7322289e-12
2.7304201e-12
2.7286125e-12
2.726806e-12
2.7250008e-12
2.7231969e-12
2.7213943e-12
2.7195923e-12
2.7177919e-12
2.7159926e-12
2.7141945e-12
2.7123976e-12
2.7106017e-12
2.7088071e-12
2.7070143e-12
2.7052219e-12
2.703431e-12
2.7016416e-12
2.6998527e-12
2.6980657e-12
2.696279e-12
2.6944942e-12
2.6927104e-12
2.6909278e-12
2.6891462e-12
2.6873655e-12
2.6855866e-12
2.6838085e-12
2.6820319e-12
2.6802564e-12
2.678482e-12
2.6767082e-12
2.6749367e-12
2.6731659e-12
2.6713961e-12
2.6696273e-12
2.6678599e-12
2.6660937e-12
2.6643288e-12
2.662565e-12
2.6608021e-12
2.6590405e-12
2.6572802e-12
2.655521e-12
2.6537631e-12
2.652006e-12
2.6502502e-12
2.6484962e-12
2.6467429e-12
2.6449901e-12
2.6432396e-12
2.6414892e-12
2.6397402e-12
2.6379931e-12
2.6362465e-12
2.6345016e-12
2.6327573e-12
2.6310141e-12
2.6292725e-12
2.6275319e-12
2.6257922e-12
2.6240542e-12
2.6223169e-12
2.6205806e-12
2.6188459e-12
2.6171118e-12
2.6153788e-12
2.6136478e-12
2.6119172e-12
2.6101885e-12
2.6084599e-12
2.6067334e-12
2.605008e-12
2.6032828e-12
2.6015598e-12
2.5998377e-12
2.5981159e-12
2.5963958e-12
2.5946771e-12
2.5929593e-12
2.591243e-12
2.5895276e-12
2.587813e-12
2.5860995e-12
2.5843878e-12
2.5826767e-12
2.5809673e-12
2.5792582e-12
2.5775508e-12
2.5758441e-12
2.5741388e-12
2.5724347e-12
2.5707318e-12
2.5690301e-12
2.5673292e-12
2.5656293e-12
2.5639308e-12
2.5622334e-12
2.5605371e-12
2.558842e-12
2.5571483e-12
2.5554545e-12
2.5537632e-12
2.5520727e-12
2.5503831e-12
2.5486945e-12
2.5470073e-12
2.5453209e-12
2.5436359e-12
2.5419521e-12
2.540269e-12
2.5385874e-12
2.5369069e-12
2.5352277e-12
2.5335487e-12
2.5318716e-12
2.5301957e-12
2.5285204e-12
2.5268466e-12
2.5251734e-12
2.523502e-12
2.5218313e-12
2.5201616e-12
2.5184928e-12
2.5168257e-12
2.5151595e-12
2.5134944e-12
2.5118304e-12
2.5101679e-12
2.5085056e-12
2.5068454e-12
2.5051857e-12
2.5035271e-12
2.5018694e-12
2.5002131e-12
2.498558e-12
2.4969039e-12
2.4952508e-12
2.4935991e-12
2.4919478e-12
2.4902983e-12
2.4886497e-12
2.4870019e-12
2.4853555e-12
2.4837105e-12
2.482066e-12
2.4804228e-12
2.4787809e-12
2.4771398e-12
2.4754994e-12
2.4738607e-12
2.4722234e-12
2.4705862e-12
2.4689506e-12
2.4673163e-12
2.465683e-12
2.4640502e-12
2.4624187e-12
2.460789e-12
2.4591598e-12
2.4575318e-12
2.4559048e-12
2.454279e-12
2.4526542e-12
2.4510303e-12
2.4494074e-12
2.4477859e-12
2.4461652e-12
2.4445459e-12
2.4429276e-12
2.4413102e-12
2.4396943e-12
2.438079e-12
2.4364647e-12
2.4348518e-12
2.43324e-12
2.4316289e-12
2.4300191e-12
2.4284106e-12
2.4268029e-12
2.4251961e-12
2.4235904e-12
2.4219862e-12
2.4203827e-12
2.4187802e-12
2.4171791e-12
2.4155788e-12
2.4139796e-12
2.4123815e-12
2.4107842e-12
2.4091883e-12
2.4075932e-12
2.4059994e-12
2.4044068e-12
2.4028149e-12
2.4012242e-12
2.3996347e-12
2.3980457e-12
2.3964585e-12
2.3948716e-12
2.3932863e-12
2.3917016e-12
2.3901187e-12
2.388536e-12
2.3869548e-12
2.3853745e-12
2.3837952e-12
2.3822175e-12
2.3806402e-12
2.3790642e-12
2.3774888e-12
2.3759152e-12
2.374342e-12
2.3727702e-12
2.3711996e-12
2.3696297e-12
2.3680608e-12
2.3664931e-12
2.3649264e-12
2.3633608e-12
2.3617959e-12
2.3602325e-12
2.3586701e-12
2.3571082e-12
2.355548e-12
2.3539885e-12
2.3524301e-12
2.3508728e-12
2.3493163e-12
2.3477609e-12
2.3462068e-12
2.3446533e-12
2.3431014e-12
2.3415499e-12
2.3399997e-12
2.3384508e-12
2.3369024e-12
2.3353557e-12
2.3338091e-12
2.3322639e-12
2.3307203e-12
2.3291772e-12
2.3276353e-12
2.3260942e-12
2.3245542e-12
2.3230157e-12
2.3214772e-12
2.3199407e-12
2.318405e-12
2.31687e-12
2.3153361e-12
2.313803e-12
2.3122715e-12
2.3107406e-12
2.3092105e-12
2.3076818e-12
2.306154e-12
2.3046276e-12
2.3031017e-12
2.3015771e-12
2.3000532e-12
2.2985305e-12
2.2970089e-12
2.2954882e-12
2.2939686e-12
2.2924501e-12
2.2909324e-12
2.2894154e-12
2.2878997e-12
2.2863851e-12
2.2848715e-12
2.283359e-12
2.2818468e-12
2.2803367e-12
2.2788264e-12
2.2773181e-12
2.2758108e-12
2.2743038e-12
2.2727981e-12
2.2712936e-12
2.2697898e-12
2.2682873e-12
2.2667855e-12
2.2652852e-12
2.2637851e-12
2.2622863e-12
2.260789e-12
2.2592921e-12
2.2577964e-12
2.2563013e-12
2.2548079e-12
2.2533152e-12
2.2518233e-12
2.2503325e-12
2.2488426e-12
2.247354e-12
2.245866e-12
2.2443792e-12
2.2428934e-12
2.2414087e-12
2.2399246e-12
2.2384421e-12
2.23696e-12
2.2354789e-12
2.2339988e-12
2.2325197e-12
2.2310422e-12
2.2295651e-12
2.2280888e-12
2.2266136e-12
2.2251393e-12
2.2236666e-12
2.222194e-12
2.2207234e-12
2.2192532e-12
2.2177839e-12
2.2163159e-12
2.2148483e-12
2.2133825e-12
2.2119168e-12
2.2104523e-12
2.2089893e-12
2.2075263e-12
2.2060652e-12
2.2046048e-12
2.2031452e-12
2.2016867e-12
2.2002294e-12
2.198772e-12
2.1973168e-12
2.195862e-12
2.1944085e-12
2.1929555e-12
2.1915037e-12
2.190053e-12
2.1886028e-12
2.1871541e-12
2.1857063e-12
2.1842591e-12
2.182813e-12
2.1813677e-12
2.1799238e-12
2.1784807e-12
2.1770383e-12
2.1755967e-12
2.1741573e-12
2.1727177e-12
2.171279e-12
2.1698416e-12
2.168405e-12
2.1669693e-12
2.1655349e-12
2.1641011e-12
2.1626685e-12
2.1612367e-12
2.159806e-12
2.1583759e-12
2.1569471e-12
2.1555193e-12
2.1540922e-12
2.1526665e-12
2.1512412e-12
2.1498168e-12
2.1483934e-12
2.1469712e-12
2.14555e-12
2.1441295e-12
2.1427098e-12
2.1412915e-12
2.139874e-12
2.1384572e-12
2.1370416e-12
2.1356265e-12
2.1342127e-12
2.1328e-12
2.1313877e-12
2.129977e-12
2.1285669e-12
2.1271576e-12
2.1257494e-12
2.1243422e-12
2.1229353e-12
2.1215304e-12
2.1201257e-12
2.1187221e-12
2.1173191e-12
2.1159179e-12
2.1145169e-12
2.113117e-12
2.1117181e-12
2.1103197e-12
2.1089228e-12
2.1075266e-12
2.1061315e-12
2.1047372e-12
2.103344e-12
2.1019512e-12
2.1005597e-12
2.0991694e-12
2.0977794e-12
2.0963906e-12
2.0950028e-12
2.0936156e-12
2.09223e-12
2.0908449e-12
2.0894605e-12
2.0880769e-12
2.0866947e-12
2.0853133e-12
2.0839326e-12
2.0825533e-12
2.0811742e-12
2.0797964e-12
2.0784195e-12
2.0770438e-12
2.0756688e-12
2.0742947e-12
2.0729213e-12
2.0715487e-12
2.0701774e-12
2.0688069e-12
2.0674374e-12
2.0660685e-12
2.0647006e-12
2.0633337e-12
2.061968e-12
2.0606028e-12
2.0592386e-12
2.0578751e-12
2.0565134e-12
2.0551514e-12
2.0537907e-12
2.0524314e-12
2.0510724e-12
2.0497148e-12
2.0483576e-12
2.0470015e-12
2.0456462e-12
2.0442923e-12
2.042939e-12
2.0415861e-12
2.0402343e-12
2.038884e-12
2.0375342e-12
2.036185e-12
2.0348374e-12
2.0334901e-12
2.0321438e-12
2.0307983e-12
2.0294539e-12
2.0281103e-12
2.0267674e-12
2.0254256e-12
2.0240851e-12
2.0227448e-12
2.0214056e-12
2.0200679e-12
2.0187305e-12
2.0173941e-12
2.0160579e-12
2.0147237e-12
2.0133897e-12
2.0120568e-12
2.0107247e-12
2.0093935e-12
2.0080632e-12
2.0067342e-12
2.0054058e-12
2.0040777e-12
2.0027508e-12
2.0014249e-12
2.0001e-12
1.9987759e-12
1.9974526e-12
1.99613e-12
1.9948088e-12
1.9934881e-12
1.9921688e-12
1.9908498e-12
1.9895316e-12
1.9882147e-12
1.9868978e-12
1.9855827e-12
1.984268e-12
1.9829546e-12
1.9816418e-12
1.98033e-12
1.9790189e-12
1.9777088e-12
1.9763997e-12
1.9750909e-12
1.9737833e-12
1.9724764e-12
1.9711706e-12
1.9698657e-12
1.9685616e-12
1.9672586e-12
1.965956e-12
1.9646546e-12
1.9633537e-12
1.9620542e-12
1.9607553e-12
1.9594569e-12
1.9581595e-12
1.9568635e-12
1.9555679e-12
1.9542733e-12
1.9529794e-12
1.9516866e-12
1.9503945e-12
1.9491032e-12
1.947813e-12
1.9465235e-12
1.9452348e-12
1.943947e-12
1.9426602e-12
1.9413739e-12
1.9400887e-12
1.9388044e-12
1.9375207e-12
1.9362381e-12
1.9349561e-12
1.9336752e-12
1.932395e-12
1.9311156e-12
1.9298369e-12
1.9285593e-12
1.927283e-12
1.9260069e-12
1.9247319e-12
1.9234573e-12
1.922184e-12
1.9209116e-12
1.9196398e-12
1.9183689e-12
1.9170989e-12
1.9158297e-12
1.9145614e-12
1.9132942e-12
1.9120272e-12
1.9107615e-12
1.9094964e-12
1.908232e-12
1.9069692e-12
1.9057067e-12
1.9044449e-12
1.9031844e-12
1.9019244e-12
1.900665e-12
1.8994068e-12
1.8981492e-12
1.8968924e-12
1.8956369e-12
1.8943818e-12
1.8931274e-12
1.8918745e-12
1.8906218e-12
1.8893702e-12
1.8881194e-12
1.8868696e-12
1.8856206e-12
1.8843722e-12
1.8831243e-12
1.8818775e-12
1.8806319e-12
1.8793871e-12
1.8781428e-12
1.8768992e-12
1.8756565e-12
1.8744151e-12
1.8731739e-12
1.871934e-12
1.8706948e-12
1.8694562e-12
1.8682183e-12
1.8669812e-12
1.8657456e-12
1.8645107e-12
1.863276e-12
1.8620426e-12
1.8608097e-12
1.8595778e-12
1.8583468e-12
1.8571167e-12
1.8558872e-12
1.8546584e-12
1.8534304e-12
1.8522035e-12
1.8509775e-12
1.8497521e-12
1.8485272e-12
1.8473038e-12
1.8460806e-12
1.8448583e-12
1.843637e-12
1.8424166e-12
1.8411969e-12
1.8399778e-12
1.8387596e-12
1.8375425e-12
1.836326e-12
1.8351102e-12
1.8338952e-12
1.8326814e-12
1.8314679e-12
1.8302553e-12
1.8290439e-12
1.8278326e-12
1.8266226e-12
1.8254137e-12
1.8242048e-12
1.8229973e-12
1.8217905e-12
1.8205845e-12
1.8193791e-12
1.8181748e-12
1.8169708e-12
1.8157678e-12
1.8145659e-12
1.8133643e-12
1.8121641e-12
1.8109645e-12
1.8097656e-12
1.8085674e-12
1.8073699e-12
1.8061735e-12
1.8049774e-12
1.8037825e-12
1.8025884e-12
1.8013946e-12
1.8002028e-12
1.7990109e-12
1.7978196e-12
1.7966296e-12
1.7954401e-12
1.7942515e-12
1.7930635e-12
1.7918769e-12
1.7906902e-12
1.7895047e-12
1.78832e-12
1.7871365e-12
1.785953e-12
1.7847708e-12
1.7835892e-12
1.7824082e-12
1.7812282e-12
1.7800491e-12
1.7788705e-12
1.777693e-12
1.776516e-12
1.7753399e-12
1.7741646e-12
1.7729901e-12
1.7718163e-12
1.7706433e-12
1.7694711e-12
1.7682996e-12
1.767129e-12
1.7659589e-12
1.7647898e-12
1.7636214e-12
1.7624538e-12
1.7612874e-12
1.760121e-12
1.7589559e-12
1.7577915e-12
1.7566276e-12
1.7554651e-12
1.7543024e-12
1.7531414e-12
1.7519807e-12
1.7508206e-12
1.7496617e-12
1.7485034e-12
1.7473456e-12
1.7461886e-12
1.7450332e-12
1.7438776e-12
1.7427232e-12
1.7415693e-12
1.7404164e-12
1.7392641e-12
1.7381126e-12
1.7369618e-12
1.735812e-12
1.7346628e-12
1.7335144e-12
1.7323669e-12
1.7312199e-12
1.7300739e-12
1.7289284e-12
1.7277839e-12
1.72664e-12
1.725497e-12
1.7243548e-12
1.7232133e-12
1.7220722e-12
1.7209323e-12
1.7197928e-12
1.7186543e-12
1.7175164e-12
1.7163794e-12
1.7152431e-12
1.7141078e-12
1.7129728e-12
1.7118387e-12
1.7107056e-12
1.7095729e-12
1.7084411e-12
1.7073101e-12
1.7061797e-12
1.7050504e-12
1.7039216e-12
1.7027934e-12
1.7016658e-12
1.7005396e-12
1.6994139e-12
1.6982884e-12
1.6971642e-12
1.6960408e-12
1.6949178e-12
1.6937959e-12
1.6926744e-12
1.6915539e-12
1.6904341e-12
1.6893147e-12
1.6881963e-12
1.6870789e-12
1.6859619e-12
1.6848459e-12
1.6837305e-12
1.6826159e-12
1.6815019e-12
1.6803885e-12
1.679276e-12
1.6781642e-12
1.6770531e-12
1.6759429e-12
1.6748332e-12
1.6737247e-12
1.6726166e-12
1.6715093e-12
1.6704029e-12
1.6692968e-12
1.6681917e-12
1.6670876e-12
1.665984e-12
1.6648808e-12
1.6637786e-12
1.662677e-12
1.6615763e-12
1.6604763e-12
1.6593771e-12
1.6582783e-12
1.6571806e-12
1.6560834e-12
1.654987e-12
1.6538914e-12
1.6527967e-12
1.6517022e-12
1.650609e-12
1.6495162e-12
1.6484242e-12
1.6473327e-12
1.6462422e-12
1.6451522e-12
1.6440632e-12
1.6429746e-12
1.641887e-12
1.6408001e-12
1.6397139e-12
1.6386281e-12
1.6375435e-12
1.6364594e-12
1.6353759e-12
1.6342932e-12
1.6332113e-12
1.63213e-12
1.6310497e-12
1.62997e-12
1.6288907e-12
1.6278123e-12
1.6267346e-12
1.6256576e-12
1.6245814e-12
1.6235059e-12
1.6224309e-12
1.621357e-12
1.6202834e-12
1.6192111e-12
1.6181388e-12
1.6170678e-12
1.615997e-12
1.6149273e-12
1.6138581e-12
1.6127898e-12
1.611722e-12
1.610655e-12
1.6095888e-12
1.6085231e-12
1.6074581e-12
1.6063942e-12
1.6053307e-12
1.6042678e-12
1.6032057e-12
1.6021446e-12
1.6010837e-12
1.6000236e-12
1.5989645e-12
1.5979057e-12
1.596848e-12
1.5957907e-12
1.5947344e-12
1.5936787e-12
1.5926236e-12
1.5915691e-12
1.5905154e-12
1.5894625e-12
1.5884101e-12
1.5873585e-12
1.5863078e-12
1.5852575e-12
1.584208e-12
1.5831593e-12
1.5821112e-12
1.5810637e-12
1.580017e-12
1.5789711e-12
1.5779257e-12
1.5768811e-12
1.575837e-12
1.5747939e-12
1.5737513e-12
1.5727094e-12
1.5716679e-12
1.5706276e-12
1.569588e-12
1.5685488e-12
1.5675103e-12
1.5664726e-12
1.5654356e-12
1.5643992e-12
1.5633636e-12
1.5623284e-12
1.5612942e-12
1.5602607e-12
1.5592277e-12
1.5581954e-12
1.5571638e-12
1.5561329e-12
1.5551025e-12
1.554073e-12
1.5530444e-12
1.5520161e-12
1.5509887e-12
1.5499619e-12
1.5489359e-12
1.5479102e-12
1.5468856e-12
1.5458614e-12
1.544838e-12
1.5438153e-12
1.5427933e-12
1.541772e-12
1.5407513e-12
1.5397311e-12
1.538712e-12
1.5376931e-12
1.5366752e-12
1.5356579e-12
1.5346412e-12
1.5336251e-12
1.5326098e-12
1.5315951e-12
1.5305812e-12
1.5295679e-12
1.5285553e-12
1.5275433e-12
1.526532e-12
1.5255214e-12
1.5245116e-12
1.5235022e-12
1.5224937e-12
1.5214855e-12
1.5204784e-12
1.5194718e-12
1.5184658e-12
1.5174606e-12
1.516456e-12
1.5154522e-12
1.5144486e-12
1.5134462e-12
1.5124444e-12
1.5114429e-12
1.5104422e-12
1.5094423e-12
1.508443e-12
1.5074445e-12
1.5064464e-12
1.5054491e-12
1.5044525e-12
1.5034564e-12
1.5024611e-12
1.5014663e-12
1.5004723e-12
1.499479e-12
1.4984864e-12
1.4974943e-12
1.4965028e-12
1.4955122e-12
1.4945221e-12
1.4935326e-12
1.492544e-12
1.4915559e-12
1.4905682e-12
1.4895816e-12
1.4885954e-12
1.4876098e-12
1.4866251e-12
1.4856409e-12
1.4846574e-12
1.4836744e-12
1.4826922e-12
1.4817105e-12
1.4807297e-12
1.4797494e-12
1.4787698e-12
1.4777907e-12
1.4768124e-12
1.4758348e-12
1.4748577e-12
1.4738812e-12
1.4729056e-12
1.4719303e-12
1.4709557e-12
1.4699822e-12
1.4690091e-12
1.4680363e-12
1.4670644e-12
1.4660932e-12
1.4651225e-12
1.4641528e-12
1.4631833e-12
1.4622146e-12
1.4612466e-12
1.4602794e-12
1.4593126e-12
1.4583464e-12
1.4573809e-12
1.456416e-12
1.4554521e-12
1.4544882e-12
1.4535255e-12
1.4525631e-12
1.4516014e-12
1.4506405e-12
1.4496801e-12
1.4487203e-12
1.4477612e-12
1.4468027e-12
1.445845e-12
1.4448877e-12
1.4439312e-12
1.4429754e-12
1.44202e-12
1.4410654e-12
1.4401114e-12
1.4391577e-12
1.4382051e-12
1.4372529e-12
1.4363013e-12
1.4353506e-12
1.4344004e-12
1.4334508e-12
1.4325017e-12
1.4315533e-12
1.4306056e-12
1.4296585e-12
1.4287119e-12
1.4277661e-12
1.4268209e-12
1.4258765e-12
1.4249323e-12
1.423989e-12
1.4230464e-12
1.4221043e-12
1.4211628e-12
1.4202218e-12
1.4192816e-12
1.4183421e-12
1.4174031e-12
1.4164645e-12
1.4155271e-12
1.4145898e-12
1.4136533e-12
1.4127174e-12
1.411782e-12
1.4108476e-12
1.4099134e-12
1.40898e-12
1.4080472e-12
1.4071152e-12
1.4061834e-12
1.4052525e-12
1.4043222e-12
1.4033925e-12
1.4024636e-12
1.401535e-12
1.4006072e-12
1.3996801e-12
1.3987532e-12
1.3978274e-12
1.396902e-12
1.3959769e-12
1.3950529e-12
1.3941292e-12
1.3932065e-12
1.392284e-12
1.3913623e-12
1.390441e-12
1.3895207e-12
1.3886007e-12
1.3876814e-12
1.3867628e-12
1.3858446e-12
1.3849272e-12
1.3840102e-12
1.3830939e-12
1.3821784e-12
1.3812634e-12
1.3803489e-12
1.379435e-12
1.3785219e-12
1.3776091e-12
1.3766969e-12
1.3757858e-12
1.3748749e-12
1.3739646e-12
1.3730551e-12
1.3721461e-12
1.3712379e-12
1.37033e-12
1.3694225e-12
1.3685162e-12
1.3676099e-12
1.3667048e-12
1.3657999e-12
1.3648956e-12
1.3639923e-12
1.363089e-12
1.3621867e-12
1.3612848e-12
1.3603837e-12
1.3594831e-12
1.3585828e-12
1.3576835e-12
1.3567847e-12
1.3558864e-12
1.3549889e-12
1.3540916e-12
1.3531954e-12
1.3522996e-12
1.3514041e-12
1.3505094e-12
1.3496154e-12
1.3487219e-12
1.3478292e-12
1.3469367e-12
1.346045e-12
1.3451539e-12
1.3442635e-12
1.3433735e-12
1.3424842e-12
1.3415952e-12
1.3407071e-12
1.3398196e-12
1.3389325e-12
1.3380463e-12
1.3371603e-12
1.3362752e-12
1.3353902e-12
1.3345066e-12
1.3336228e-12
1.33274e-12
1.3318578e-12
1.3309759e-12
1.3300949e-12
1.3292141e-12
1.3283341e-12
1.3274549e-12
1.3265761e-12
1.3256978e-12
1.3248201e-12
1.3239429e-12
1.3230664e-12
1.3221905e-12
1.3213155e-12
1.3204405e-12
1.3195663e-12
1.3186928e-12
1.3178197e-12
1.3169472e-12
1.3160754e-12
1.3152041e-12
1.3143333e-12
1.3134633e-12
1.3125938e-12
1.3117247e-12
1.3108564e-12
1.3099885e-12
1.3091213e-12
1.3082545e-12
1.3073886e-12
1.3065229e-12
1.3056582e-12
1.3047937e-12
1.3039298e-12
1.3030665e-12
1.302204e-12
1.3013418e-12
1.3004804e-12
1.2996195e-12
1.2987592e-12
1.297899e-12
1.2970399e-12
1.296181e-12
1.2953232e-12
1.2944654e-12
1.2936086e-12
1.292752e-12
1.2918963e-12
1.291041e-12
1.2901863e-12
1.289332e-12
1.2884785e-12
1.2876256e-12
1.2867731e-12
1.2859212e-12
1.2850698e-12
1.2842192e-12
1.2833688e-12
1.2825193e-12
1.2816702e-12
1.2808218e-12
1.2799737e-12
1.2791265e-12
1.2782796e-12
1.2774333e-12
1.2765876e-12
1.2757424e-12
1.2748978e-12
1.2740539e-12
1.2732104e-12
1.2723675e-12
1.2715252e-12
1.2706833e-12
1.2698421e-12
1.2690014e-12
1.2681612e-12
1.2673219e-12
1.266483e-12
1.2656444e-12
1.2648063e-12
1.263969e-12
1.2631322e-12
1.2622959e-12
1.2614603e-12
1.2606253e-12
1.2597907e-12
1.2589567e-12
1.2581232e-12
1.2572904e-12
1.2564579e-12
1.2556261e-12
1.2547948e-12
1.2539642e-12
1.253134e-12
1.2523041e-12
1.2514752e-12
1.2506467e-12
1.2498187e-12
1.2489915e-12
1.2481643e-12
1.2473381e-12
1.2465124e-12
1.245687e-12
1.2448623e-12
1.2440384e-12
1.2432145e-12
1.2423916e-12
1.2415692e-12
1.2407472e-12
1.2399259e-12
1.2391048e-12
1.2382844e-12
1.2374648e-12
1.2366456e-12
1.2358268e-12
1.2350087e-12
1.2341911e-12
1.2333741e-12
1.2325577e-12
1.2317414e-12
1.2309262e-12
1.2301111e-12
1.2292966e-12
1.2284829e-12
1.2276697e-12
1.2268569e-12
1.2260447e-12
1.225233e-12
1.2244218e-12
1.2236113e-12
1.222801e-12
1.2219916e-12
1.2211824e-12
1.220374e-12
1.2195661e-12
1.2187588e-12
1.2179521e-12
1.2171455e-12
1.21634e-12
1.2155345e-12
1.2147299e-12
1.2139257e-12
1.2131221e-12
1.2123189e-12
1.2115165e-12
1.2107141e-12
1.2099128e-12
1.2091116e-12
1.2083112e-12
1.2075113e-12
1.2067119e-12
1.205913e-12
1.2051147e-12
1.2043168e-12
1.2035195e-12
1.2027227e-12
1.2019263e-12
1.2011307e-12
1.2003355e-12
1.1995409e-12
1.1987467e-12
1.1979533e-12
1.1971602e-12
1.1963674e-12
1.1955754e-12
1.1947841e-12
1.1939929e-12
1.1932024e-12
1.1924125e-12
1.1916234e-12
1.1908344e-12
1.1900458e-12
1.1892581e-12
1.1884707e-12
1.1876838e-12
1.1868977e-12
1.1861118e-12
1.1853267e-12
1.1845419e-12
1.1837577e-12
1.182974e-12
1.1821911e-12
1.1814083e-12
1.1806261e-12
1.1798445e-12
1.1790634e-12
1.1782827e-12
1.1775028e-12
1.1767231e-12
1.1759441e-12
1.1751657e-12
1.1743877e-12
1.1736103e-12
1.1728332e-12
1.1720567e-12
1.1712807e-12
1.1705053e-12
1.1697305e-12
1.168956e-12
1.1681822e-12
1.1674088e-12
1.166636e-12
1.1658637e-12
1.1650918e-12
1.1643203e-12
1.1635496e-12
1.1627792e-12
1.1620097e-12
1.1612403e-12
1.1604715e-12
1.1597032e-12
1.1589355e-12
1.1581682e-12
1.1574015e-12
1.1566352e-12
1.1558695e-12
1.1551042e-12
1.1543396e-12
1.1535753e-12
1.1528115e-12
1.1520485e-12
1.1512858e-12
1.1505234e-12
1.1497617e-12
1.1490008e-12
1.1482401e-12
1.1474798e-12
1.1467201e-12
1.145961e-12
1.1452022e-12
1.1444442e-12
1.1436865e-12
1.1429294e-12
1.1421727e-12
1.1414165e-12
1.1406609e-12
1.1399057e-12
1.1391511e-12
1.1383969e-12
1.1376434e-12
1.1368902e-12
1.1361374e-12
1.1353853e-12
1.1346335e-12
1.1338825e-12
1.1331318e-12
1.1323817e-12
1.1316319e-12
1.1308828e-12
1.1301341e-12
1.1293858e-12
1.1286382e-12
1.1278912e-12
1.1271443e-12
1.126398e-12
1.1256523e-12
1.1249072e-12
1.1241623e-12
1.1234182e-12
1.1226747e-12
1.1219313e-12
1.1211884e-12
1.1204462e-12
1.1197045e-12
1.1189632e-12
1.1182225e-12
1.1174822e-12
1.1167422e-12
1.116003e-12
1.1152642e-12
1.1145257e-12
1.113788e-12
1.1130505e-12
1.1123137e-12
1.1115772e-12
1.1108416e-12
1.110106e-12
1.109371e-12
1.1086366e-12
1.1079028e-12
1.1071694e-12
1.1064363e-12
1.1057036e-12
1.1049716e-12
1.1042402e-12
1.1035091e-12
1.1027786e-12
1.1020486e-12
1.101319e-12
1.1005899e-12
1.0998611e-12
1.0991332e-12
1.0984055e-12
1.097678e-12
1.0969516e-12
1.0962253e-12
1.0954997e-12
1.0947743e-12
1.0940494e-12
1.0933252e-12
1.0926014e-12
1.0918781e-12
1.0911552e-12
1.0904329e-12
1.0897108e-12
1.0889896e-12
1.0882685e-12
1.0875481e-12
1.0868282e-12
1.0861086e-12
1.0853896e-12
1.084671e-12
1.0839529e-12
1.0832353e-12
1.0825182e-12
1.0818015e-12
1.0810853e-12
1.0803695e-12
1.0796543e-12
1.0789397e-12
1.0782252e-12
1.0775115e-12
1.076798e-12
1.0760853e-12
1.0753729e-12
1.074661e-12
1.0739494e-12
1.0732386e-12
1.0725279e-12
1.0718178e-12
1.0711084e-12
1.0703991e-12
1.0696906e-12
1.0689823e-12
1.0682747e-12
1.0675676e-12
1.0668606e-12
1.0661544e-12
1.0654485e-12
1.0647432e-12
1.0640383e-12
1.0633337e-12
1.0626298e-12
1.0619263e-12
1.0612234e-12
1.0605209e-12
1.0598188e-12
1.0591171e-12
1.0584159e-12
1.0577152e-12
1.057015e-12
1.0563152e-12
1.055616e-12
1.054917e-12
1.0542188e-12
1.0535208e-12
1.0528231e-12
1.0521262e-12
1.0514298e-12
1.0507337e-12
1.0500382e-12
1.0493429e-12
1.0486484e-12
1.0479539e-12
1.0472602e-12
1.0465668e-12
1.0458739e-12
1.0451815e-12
1.0444896e-12
1.0437982e-12
1.0431073e-12
1.0424166e-12
1.0417265e-12
1.0410366e-12
1.0403476e-12
1.0396587e-12
1.0389706e-12
1.0382825e-12
1.0375955e-12
1.0369085e-12
1.0362219e-12
1.0355359e-12
1.0348505e-12
1.0341652e-12
1.0334806e-12
1.0327965e-12
1.0321128e-12
1.0314294e-12
1.0307466e-12
1.0300639e-12
1.0293821e-12
1.0287008e-12
1.0280198e-12
1.0273391e-12
1.0266588e-12
1.0259794e-12
1.0253e-12
1.024621e-12
1.0239431e-12
1.023265e-12
1.0225876e-12
1.0219105e-12
1.0212342e-12
1.020558e-12
1.0198824e-12
1.0192071e-12
1.0185324e-12
1.0178581e-12
1.0171843e-12
1.0165109e-12
1.0158379e-12
1.0151654e-12
1.0144932e-12
1.0138217e-12
1.0131505e-12
1.0124798e-12
1.0118095e-12
1.0111396e-12
1.0104702e-12
1.0098013e-12
1.0091327e-12
1.0084647e-12
1.0077969e-12
1.0071298e-12
1.0064629e-12
1.0057967e-12
1.005131e-12
1.0044654e-12
1.0038004e-12
1.0031358e-12
1.0024719e-12
1.0018081e-12
1.001145e-12
1.000482e-12
9.998198e-13
9.9915779e-13
9.9849632e-13
9.9783517e-13
9.9717467e-13
9.9651439e-13
9.9585466e-13
9.9519546e-13
9.9453659e-13
9.9387827e-13
9.9322037e-13
9.925628e-13
9.9190578e-13
9.9124886e-13
9.9059281e-13
9.8993687e-13
9.8928146e-13
9.8862672e-13
9.8797207e-13
9.8731797e-13
9.8666431e-13
9.8601119e-13
9.8535828e-13
9.8470602e-13
9.840542e-13
9.834027e-13
9.8275164e-13
9.8210101e-13
9.8145081e-13
9.8080105e-13
9.8015172e-13
9.7950294e-13
9.7885448e-13
9.7820656e-13
9.7755896e-13
9.769118e-13
9.7626486e-13
9.7561857e-13
9.7497271e-13
9.7432739e-13
9.7368218e-13
9.7303762e-13
9.7239328e-13
9.7174948e-13
9.7110612e-13
9.704634e-13
9.698209e-13
9.6917884e-13
9.6853732e-13
9.6789623e-13
9.6725525e-13
9.6661503e-13
9.6597502e-13
9.6533545e-13
9.6469642e-13
9.6405761e-13
9.6341967e-13
9.6278172e-13
9.6214421e-13
9.6150735e-13
9.6087081e-13
9.602345e-13
9.5959894e-13
9.5896359e-13
9.5832879e-13
9.5769432e-13
9.5706039e-13
9.5642678e-13
9.557935e-13
9.5516086e-13
9.5452856e-13
9.5389658e-13
9.5326492e-13
9.526337e-13
9.5200312e-13
9.5137288e-13
9.5074307e-13
9.5011369e-13
9.4948463e-13
9.4885612e-13
9.4822793e-13
9.4760007e-13
9.4697286e-13
9.4634587e-13
9.4571931e-13
9.4509329e-13
9.4446759e-13
9.4384223e-13
9.4321762e-13
9.4259312e-13
9.4196905e-13
9.4134542e-13
9.4072211e-13
9.4009924e-13
9.3947701e-13
9.388549e-13
9.3823354e-13
9.3761229e-13
9.3699159e-13
9.3637131e-13
9.3575126e-13
9.3513185e-13
9.3451288e-13
9.3389424e-13
9.3327603e-13
9.3265803e-13
9.3204036e-13
9.3142367e-13
9.3080697e-13
9.3019071e-13
9.2957488e-13
9.2895938e-13
9.2834453e-13
9.277299e-13
9.2711559e-13
9.2650182e-13
9.2588849e-13
9.2527537e-13
9.2466312e-13
9.2405077e-13
9.2343906e-13
9.2282789e-13
9.2221684e-13
9.2160622e-13
9.2099624e-13
9.2038649e-13
9.1977706e-13
9.1916806e-13
9.1855972e-13
9.1795148e-13
9.1734389e-13
9.1673641e-13
9.1612948e-13
9.1552308e-13
9.1491701e-13
9.1431138e-13
9.1370585e-13
9.1310098e-13
9.1249664e-13
9.1189241e-13
9.1128873e-13
9.1068559e-13
9.1008256e-13
9.094799e-13
9.088779e-13
9.0827617e-13
9.0767487e-13
9.070739e-13
9.0647357e-13
9.0587336e-13
9.0527374e-13
9.0467428e-13
9.0407543e-13
9.0347689e-13
9.0287868e-13
9.0228096e-13
9.0168373e-13
9.0108666e-13
9.0049002e-13
8.9989404e-13
8.9929827e-13
8.9870282e-13
8.9810798e-13
8.9751335e-13
8.969192e-13
8.9632544e-13
8.9573195e-13
8.9513894e-13
8.9454626e-13
8.9395418e-13
8.9336232e-13
8.9277077e-13
8.9217988e-13
8.9158916e-13
8.9099881e-13
8.9040906e-13
8.8981952e-13
8.8923053e-13
8.8864186e-13
8.8805347e-13
8.874655e-13
8.8687792e-13
8.8629093e-13
8.8570416e-13
8.8511777e-13
8.8453176e-13
8.8394618e-13
8.8336104e-13
8.8277633e-13
8.8219183e-13
8.8160778e-13
8.8102415e-13
8.8044085e-13
8.7985798e-13
8.7927539e-13
8.7869333e-13
8.7811155e-13
8.7753025e-13
8.7694934e-13
8.7636869e-13
8.7578865e-13
8.7520887e-13
8.7462931e-13
8.7405034e-13
8.7347171e-13
8.7289339e-13
8.7231562e-13
8.7173801e-13
8.71161e-13
8.705841e-13
8.7000779e-13
8.6943175e-13
8.6885615e-13
8.6828087e-13
8.6770608e-13
8.6713162e-13
8.6655769e-13
8.6598377e-13
8.6541082e-13
8.6483782e-13
8.642652e-13
8.6369307e-13
8.631211e-13
8.6254983e-13
8.6197878e-13
8.6140828e-13
8.6083793e-13
8.602678e-13
8.5969833e-13
8.5912928e-13
8.5856051e-13
8.5799201e-13
8.574241e-13
8.5685652e-13
8.5628911e-13
8.5572218e-13
8.5515584e-13
8.5458957e-13
8.5402388e-13
8.5345842e-13
8.5289349e-13
8.5232884e-13
8.5176451e-13
8.5120062e-13
8.5063721e-13
8.5007403e-13
8.4951122e-13
8.4894879e-13
8.4838679e-13
8.4782507e-13
8.4726377e-13
8.4670281e-13
8.4614238e-13
8.4558223e-13
8.4502246e-13
8.4446301e-13
8.4390389e-13
8.4334514e-13
8.4278672e-13
8.422289e-13
8.4167146e-13
8.4111407e-13
8.4055717e-13
8.4000092e-13
8.3944472e-13
8.3888891e-13
8.3833363e-13
8.3777847e-13
8.372239e-13
8.3666965e-13
8.3611579e-13
8.3556225e-13
8.3500898e-13
8.344562e-13
8.3390369e-13
8.3335162e-13
8.3279997e-13
8.3224855e-13
8.3169777e-13
8.3114711e-13
8.3059688e-13
8.3004702e-13
8.2949749e-13
8.2894835e-13
8.2839958e-13
8.2785119e-13
8.2730307e-13
8.2675528e-13
8.2620792e-13
8.2566088e-13
8.2511439e-13
8.2456817e-13
8.2402222e-13
8.2347665e-13
8.2293151e-13
8.2238681e-13
8.2184243e-13
8.2129827e-13
8.2075454e-13
8.2021114e-13
8.1966806e-13
8.1912547e-13
8.1858316e-13
8.1804127e-13
8.1749977e-13
8.1695843e-13
8.1641763e-13
8.1587715e-13
8.1533695e-13
8.1479718e-13
8.1425784e-13
8.1371872e-13
8.1317998e-13
8.1264162e-13
8.1210364e-13
8.1156604e-13
8.1102876e-13
8.1049176e-13
8.0995524e-13
8.0941905e-13
8.0888313e-13
8.0834764e-13
8.0781248e-13
8.0727764e-13
8.0674324e-13
8.0620916e-13
8.056754e-13
8.0514209e-13
8.0460904e-13
8.0407642e-13
8.0354397e-13
8.0301206e-13
8.0248048e-13
8.0194911e-13
8.0141818e-13
8.0088773e-13
8.0035745e-13
7.998276e-13
7.9929807e-13
7.9876898e-13
7.9824005e-13
7.9771167e-13
7.9718361e-13
7.9665576e-13
7.961283e-13
7.9560127e-13
7.9507456e-13
7.9454818e-13
7.9402218e-13
7.9349651e-13
7.9297121e-13
7.9244619e-13
7.919216e-13
7.9139744e-13
7.908735e-13
7.9034994e-13
7.8982665e-13
7.8930374e-13
7.8878115e-13
7.8825889e-13
7.8773706e-13
7.8721562e-13
7.8669444e-13
7.8617364e-13
7.8565312e-13
7.8513303e-13
7.8461326e-13
7.8409382e-13
7.835747e-13
7.8305597e-13
7.8253755e-13
7.8201947e-13
7.8150171e-13
7.8098433e-13
7.8046738e-13
7.7995065e-13
7.7943435e-13
7.7891827e-13
7.7840257e-13
7.778873e-13
7.7737236e-13
7.7685774e-13
7.7634335e-13
7.7582932e-13
7.7531574e-13
7.7480237e-13
7.7428954e-13
7.7377693e-13
7.7326464e-13
7.7275279e-13
7.7224105e-13
7.717299e-13
7.7121903e-13
7.7070842e-13
7.7019814e-13
7.6968819e-13
7.6917872e-13
7.6866942e-13
7.681606e-13
7.6765211e-13
7.6714394e-13
7.66636e-13
7.6612843e-13
7.6562124e-13
7.6511421e-13
7.6460783e-13
7.6410162e-13
7.6359578e-13
7.6309027e-13
7.6258509e-13
7.6208029e-13
7.6157575e-13
7.6107154e-13
7.6056755e-13
7.600641e-13
7.5956098e-13
7.5905818e-13
7.5855565e-13
7.5805334e-13
7.5755147e-13
7.5704997e-13
7.5654885e-13
7.56048e-13
7.5554743e-13
7.5504728e-13
7.5454741e-13
7.5404787e-13
7.5354854e-13
7.530498e-13
7.5255118e-13
7.5205299e-13
7.5155507e-13
7.5105753e-13
7.5056031e-13
7.5006337e-13
7.495668e-13
7.4907067e-13
7.485747e-13
7.4807917e-13
7.4758391e-13
7.4708897e-13
7.4659436e-13
7.4610007e-13
7.4560616e-13
7.4511252e-13
7.4461926e-13
7.4412633e-13
7.4363367e-13
7.4314133e-13
7.4264938e-13
7.4215775e-13
7.4166633e-13
7.4117535e-13
7.4068464e-13
7.4019431e-13
7.397043e-13
7.3921457e-13
7.3872516e-13
7.3823613e-13
7.3774748e-13
7.3725894e-13
7.3677089e-13
7.362831e-13
7.357957e-13
7.3530862e-13
7.3482182e-13
7.3433528e-13
7.3384913e-13
7.3336329e-13
7.3287779e-13
7.3239255e-13
7.3190764e-13
7.3142317e-13
7.3093896e-13
7.3045508e-13
7.2997153e-13
7.2948825e-13
7.2900534e-13
7.2852266e-13
7.280403e-13
7.2755837e-13
7.2707671e-13
7.2659532e-13
7.2611421e-13
7.2563347e-13
7.2515317e-13
7.2467309e-13
7.2419349e-13
7.2371395e-13
7.2323484e-13
7.22756e-13
7.222776e-13
7.2179936e-13
7.2132155e-13
7.208439e-13
7.2036664e-13
7.1988981e-13
7.1941324e-13
7.1893695e-13
7.1846104e-13
7.179853e-13
7.1750998e-13
7.1703505e-13
7.1656022e-13
7.1608588e-13
7.1561192e-13
7.1513807e-13
7.1466471e-13
7.1419151e-13
7.1371869e-13
7.1324619e-13
7.1277408e-13
7.1230212e-13
7.1183055e-13
7.1135936e-13
7.1088838e-13
7.1041767e-13
7.099474e-13
7.094774e-13
7.0900772e-13
7.0853826e-13
7.0806924e-13
7.0760048e-13
7.07132e-13
7.0666395e-13
7.0619595e-13
7.057285e-13
7.0526132e-13
7.047944e-13
7.0432776e-13
7.0386161e-13
7.0339557e-13
7.029299e-13
7.024644e-13
7.0199949e-13
7.015347e-13
7.0107028e-13
7.0060619e-13
7.0014231e-13
6.9967881e-13
6.9921559e-13
6.9875258e-13
6.9829006e-13
6.9782775e-13
6.9736588e-13
6.9690418e-13
6.9644274e-13
6.9598168e-13
6.955209e-13
6.9506049e-13
6.9460036e-13
6.9414049e-13
6.936809e-13
6.9322163e-13
6.9276269e-13
6.9230412e-13
6.9184583e-13
6.9138776e-13
6.9093011e-13
6.9047264e-13
6.9001554e-13
6.8955876e-13
6.8910215e-13
6.8864597e-13
6.8819006e-13
6.8773454e-13
6.8727917e-13
6.8682424e-13
6.8636947e-13
6.8591514e-13
6.8546097e-13
6.8500723e-13
6.845536e-13
6.8410051e-13
6.8364758e-13
6.8319493e-13
6.8274271e-13
6.822907e-13
6.8183903e-13
6.8138751e-13
6.8093659e-13
6.8048572e-13
6.8003513e-13
6.7958491e-13
6.7913497e-13
6.7868541e-13
6.7823611e-13
6.7778714e-13
6.7733839e-13
6.7689008e-13
6.7644192e-13
6.7599404e-13
6.7554648e-13
6.7509925e-13
6.7465234e-13
6.7420575e-13
6.7375933e-13
6.733134e-13
6.7286758e-13
6.7242208e-13
6.7197691e-13
6.7153206e-13
6.7108753e-13
6.7064317e-13
6.7019919e-13
6.6975548e-13
6.693121e-13
6.6886904e-13
6.684262e-13
6.6798368e-13
6.6754143e-13
6.6709951e-13
6.6665786e-13
6.6621654e-13
6.6577543e-13
6.6533476e-13
6.6489435e-13
6.6445411e-13
6.640142e-13
6.6357456e-13
6.6313524e-13
6.6269624e-13
6.6225752e-13
6.6181907e-13
6.6138089e-13
6.6094303e-13
6.6050556e-13
6.6006819e-13
6.5963126e-13
6.5919454e-13
6.5875815e-13
6.5832203e-13
6.5788629e-13
6.5745066e-13
6.570154e-13
6.5658042e-13
6.5614576e-13
6.5571133e-13
6.5527726e-13
6.5484348e-13
6.5440996e-13
6.5397671e-13
6.5354368e-13
6.5311114e-13
6.5267865e-13
6.5224654e-13
6.5181481e-13
6.513833e-13
6.5095195e-13
6.5052103e-13
6.5009033e-13
6.4966001e-13
6.4922986e-13
6.4880013e-13
6.4837063e-13
6.4794139e-13
6.4751237e-13
6.4708373e-13
6.4665531e-13
6.4622716e-13
6.4579933e-13
6.4537183e-13
6.4494455e-13
6.4451764e-13
6.4409095e-13
6.4366443e-13
6.4323834e-13
6.4281257e-13
6.4238697e-13
6.419618e-13
6.4153674e-13
6.4111189e-13
6.4068759e-13
6.402634e-13
6.3983958e-13
6.3941593e-13
6.3899255e-13
6.385696e-13
6.3814682e-13
6.377243e-13
6.3730217e-13
6.3688031e-13
6.3645855e-13
6.3603723e-13
6.3561618e-13
6.3519535e-13
6.3477484e-13
6.3435449e-13
6.3393458e-13
6.3351489e-13
6.3309557e-13
6.3267642e-13
6.3225754e-13
6.3183904e-13
6.314207e-13
6.3100268e-13
6.3058505e-13
6.3016747e-13
6.2975027e-13
6.2933328e-13
6.2891673e-13
6.2850034e-13
6.2808428e-13
6.2766838e-13
6.2725286e-13
6.2683761e-13
6.2642263e-13
6.2600793e-13
6.255936e-13
6.2517938e-13
6.2476548e-13
6.2435192e-13
6.239384e-13
6.2352543e-13
6.2311256e-13
6.2270024e-13
6.2228787e-13
6.2187592e-13
6.2146425e-13
6.2105285e-13
6.2064161e-13
6.2023081e-13
6.1982017e-13
6.194098e-13
6.1899964e-13
6.1858987e-13
6.1818042e-13
6.1777108e-13
6.1736212e-13
6.1695348e-13
6.1654496e-13
6.1613681e-13
6.1572893e-13
6.1532132e-13
6.1491388e-13
6.1450676e-13
6.1410003e-13
6.1369345e-13
6.1328714e-13
6.1288111e-13
6.124754e-13
6.1206986e-13
6.1166464e-13
6.1125974e-13
6.1085506e-13
6.104506e-13
6.1004663e-13
6.096426e-13
6.0923906e-13
6.0883574e-13
6.0843268e-13
6.0802985e-13
6.0762734e-13
6.072251e-13
6.0682308e-13
6.0642133e-13
6.0601985e-13
6.0561864e-13
6.0521759e-13
6.0481703e-13
6.0441669e-13
6.0401651e-13
6.0361671e-13
6.0321697e-13
6.0281765e-13
6.0241851e-13
6.0201979e-13
6.0162118e-13
6.0122285e-13
6.0082489e-13
6.0042704e-13
6.0002963e-13
5.9963232e-13
5.992354e-13
5.9883863e-13
5.9844225e-13
5.9804597e-13
5.9765008e-13
5.9725445e-13
5.968591e-13
5.964639e-13
5.9606898e-13
5.9567439e-13
5.9528006e-13
5.9488601e-13
5.9449207e-13
5.9409856e-13
5.9370515e-13
5.9331218e-13
5.9291932e-13
5.9252684e-13
5.9213463e-13
5.9174258e-13
5.9135075e-13
5.9095925e-13
5.9056807e-13
5.901771e-13
5.8978641e-13
5.8939594e-13
5.8900584e-13
5.886158e-13
5.8822614e-13
5.8783664e-13
5.8744752e-13
5.8705861e-13
5.8666998e-13
5.8628157e-13
5.8589337e-13
5.8550549e-13
5.8511789e-13
5.8473051e-13
5.8434339e-13
5.8395666e-13
5.8357003e-13
5.8318373e-13
5.8279754e-13
5.8241189e-13
5.8202623e-13
5.8164091e-13
5.8125569e-13
5.8087091e-13
5.804864e-13
5.801021e-13
5.7971808e-13
5.7933432e-13
5.7895073e-13
5.7856752e-13
5.7818447e-13
5.7780153e-13
5.7741908e-13
5.770369e-13
5.7665488e-13
5.7627313e-13
5.7589155e-13
5.7551029e-13
5.751293e-13
5.7474853e-13
5.7436808e-13
5.7398785e-13
5.7360778e-13
5.732281e-13
5.7284857e-13
5.7246926e-13
5.7209034e-13
5.7171162e-13
5.7133307e-13
5.709548e-13
5.7057684e-13
5.7019911e-13
5.6982153e-13
5.6944439e-13
5.6906742e-13
5.6869066e-13
5.6831411e-13
5.679379e-13
5.6756189e-13
5.6718616e-13
5.668107e-13
5.6643541e-13
5.6606033e-13
5.6568568e-13
5.6531114e-13
5.6493693e-13
5.6456294e-13
5.6418916e-13
5.638157e-13
5.6344236e-13
5.6306934e-13
5.6269659e-13
5.6232406e-13
5.6195174e-13
5.615797e-13
5.6120793e-13
5.6083637e-13
5.6046519e-13
5.6009407e-13
5.5972333e-13
5.5935275e-13
5.5898239e-13
5.5861235e-13
5.5824258e-13
5.5787303e-13
5.5750364e-13
5.5713458e-13
5.5676579e-13
5.5639711e-13
5.560288e-13
5.5566066e-13
5.5529279e-13
5.5492514e-13
5.5455786e-13
5.5419059e-13
5.5382381e-13
5.5345713e-13
5.5309067e-13
5.5272453e-13
5.5235861e-13
5.5199297e-13
5.5162754e-13
5.5126232e-13
5.5089733e-13
5.5053266e-13
5.501682e-13
5.4980407e-13
5.4943994e-13
5.4907619e-13
5.4871277e-13
5.483494e-13
5.4798635e-13
5.4762363e-13
5.4726108e-13
5.4689879e-13
5.4653677e-13
5.4617492e-13
5.4581329e-13
5.4545198e-13
5.4509088e-13
5.4472995e-13
5.443694e-13
5.4400896e-13
5.4364878e-13
5.4328894e-13
5.4292925e-13
5.4256984e-13
5.4221054e-13
5.4185161e-13
5.4149296e-13
5.4113441e-13
5.4077619e-13
5.4041819e-13
5.400604e-13
5.3970283e-13
5.3934559e-13
5.3898845e-13
5.3863169e-13
5.3827505e-13
5.3791878e-13
5.3756267e-13
5.3720673e-13
5.3685111e-13
5.3649565e-13
5.3614052e-13
5.3578555e-13
5.354308e-13
5.3507643e-13
5.3472206e-13
5.3436818e-13
5.3401435e-13
5.3366073e-13
5.333075e-13
5.3295443e-13
5.3260158e-13
5.3224894e-13
5.3189663e-13
5.3154459e-13
5.3119255e-13
5.3084089e-13
5.3048955e-13
5.3013838e-13
5.2978737e-13
5.2943668e-13
5.2908605e-13
5.2873586e-13
5.2838577e-13
5.2803595e-13
5.276864e-13
5.2733702e-13
5.269879e-13
5.2663906e-13
5.2629038e-13
5.2594203e-13
5.2559384e-13
5.2524586e-13
5.2489805e-13
5.2455067e-13
5.2420335e-13
5.2385624e-13
5.2350951e-13
5.2316284e-13
5.228166e-13
5.2247036e-13
5.2212455e-13
5.217788e-13
5.2143337e-13
5.2108827e-13
5.2074328e-13
5.2039856e-13
5.20054e-13
5.1970966e-13
5.1936558e-13
5.1902178e-13
5.186782e-13
5.1833472e-13
5.1799168e-13
5.1764875e-13
5.1730603e-13
5.1696353e-13
5.1662125e-13
5.1627924e-13
5.1593739e-13
5.1559592e-13
5.1525456e-13
5.1491342e-13
5.145726e-13
5.1423183e-13
5.1389145e-13
5.1355128e-13
5.1321133e-13
5.1287148e-13
5.1253202e-13
5.1219261e-13
5.1185363e-13
5.1151471e-13
5.1117606e-13
5.1083774e-13
5.1049947e-13
5.1016152e-13
5.0982385e-13
5.0948628e-13
5.0914893e-13
5.0881191e-13
5.0847499e-13
5.081384e-13
5.0780197e-13
5.0746581e-13
5.0712977e-13
5.0679404e-13
5.0645859e-13
5.061233e-13
5.0578812e-13
5.0545343e-13
5.0511879e-13
5.0478437e-13
5.0445016e-13
5.0411623e-13
5.0378245e-13
5.0344895e-13
5.0311562e-13
5.027826e-13
5.0244975e-13
5.0211707e-13
5.0178465e-13
5.0145245e-13
5.0112047e-13
5.0078876e-13
5.0045726e-13
5.0012593e-13
4.997947e-13
4.9946391e-13
4.9913323e-13
4.9880277e-13
4.9847263e-13
4.981426e-13
4.9781278e-13
4.9748324e-13
4.9715391e-13
4.968247e-13
4.9649575e-13
4.9616707e-13
4.9583867e-13
4.9551037e-13
4.9518235e-13
4.9485448e-13
4.9452684e-13
4.9419952e-13
4.938723e-13
4.9354531e-13
4.9321858e-13
4.9289208e-13
4.9256579e-13
4.9223971e-13
4.919138e-13
4.9158805e-13
4.9126274e-13
4.9093748e-13
4.9061243e-13
4.9028766e-13
4.89963e-13
4.8963871e-13
4.8931454e-13
4.8899052e-13
4.8866678e-13
4.8834336e-13
4.8802e-13
4.8769691e-13
4.8737408e-13
4.8705143e-13
4.8672898e-13
4.8640681e-13
4.860847e-13
4.8576301e-13
4.8544133e-13
4.8512003e-13
4.8479883e-13
4.8447785e-13
4.841572e-13
4.838366e-13
4.8351628e-13
4.8319611e-13
4.8287627e-13
4.8255659e-13
4.8223713e-13
4.8191789e-13
4.8159876e-13
4.8128011e-13
4.8096135e-13
4.8064298e-13
4.8032471e-13
4.8000671e-13
4.7968893e-13
4.7937132e-13
4.7905408e-13
4.7873695e-13
4.7841988e-13
4.7810318e-13
4.777867e-13
4.7747039e-13
4.7715423e-13
4.768384e-13
4.7652268e-13
4.7620724e-13
4.75892e-13
4.7557693e-13
4.7526197e-13
4.7494739e-13
4.7463303e-13
4.7431872e-13
4.7400479e-13
4.7369086e-13
4.7337736e-13
4.7306397e-13
4.727508e-13
4.7243784e-13
4.72125e-13
4.7181248e-13
4.7150012e-13
4.7118798e-13
4.7087594e-13
4.7056429e-13
4.702528e-13
4.6994141e-13
4.6963041e-13
4.6931941e-13
4.6900873e-13
4.6869821e-13
4.6838797e-13
4.6807783e-13
4.6776797e-13
4.6745827e-13
4.6714889e-13
4.6683962e-13
4.6653057e-13
4.6622168e-13
4.6591295e-13
4.6560455e-13
4.6529631e-13
4.6498824e-13
4.6468038e-13
4.6437268e-13
4.6406536e-13
4.637581e-13
4.6345105e-13
4.6314423e-13
4.6283767e-13
4.6253116e-13
4.6222504e-13
[truncated: 1,670,451 more chars]
