# Supplementary material for: A Synaptic Mechanism for Temporal Filtering of Visual Signals
Source: PLoS Biol. 2014 Oct 21;12(10):e1001972. doi: 10.1371/journal.pbio.1001972 (PMC4205119; doi:10.1371/journal.pbio.1001972)
Supplement: Data S1 — All raw data files as well as averages and statistical parameters presented in the manuscript. Formats provided include raw-text (Ascii) and Excel (xls). In addition, we provide the original Igor-Pro files (Wavemetrics), which contain both the raw data and the original figure formatting. Data referring to particular panels are located in the respective folders. For any further information, please contact Tom Baden at thomas.baden@uni-tuebingen.de. (ZIP) [file pbio.1001972.s009.zip › fig4/Fig4A/Fig4A_samp.xlsx]

## Sheet: Sheet1
Calcium	Calcium_current	Calcium_impulse	cone_impulse	Generator	Stimulus
-2.60243e-06	-6.98158	2.83968e-09	-4.4099e-08	-42	0
1.02643e-05	-6.98158	1.36638e-06	-3.78392e-08	-42	0
5.07255e-05	-6.98158	2.90687e-06	5.41912e-07	-42	0
0.000116247	-6.98158	4.31872e-06	2.39305e-06	-42	0
0.000206175	-6.98158	5.70534e-06	6.2223e-06	-42	0
0.000320061	-6.98158	7.06717e-06	1.27671e-05	-42	0
0.000457397	-6.98158	8.40464e-06	2.27905e-05	-42	0
0.000617889	-6.98158	9.71816e-06	3.70732e-05	-42	0
0.000801115	-6.98158	1.10082e-05	5.64056e-05	-42	0
0.00100649	-6.98158	1.2275e-05	8.15799e-05	-42	0
0.00123379	-6.98158	1.35192e-05	0.000113382	-42	0
0.00148253	-6.98158	1.4741e-05	0.000152581	-42	0
0.00175248	-6.98158	1.59408e-05	0.000199926	-42	0
0.00204309	-6.98158	1.71191e-05	0.000256131	-42	0
0.00235403	-6.98158	1.82762e-05	0.000321872	-42	0
0.00268495	-6.98158	1.94124e-05	0.000397777	-42	0
0.00303546	-6.98158	2.05282e-05	0.000484417	-42	0
0.00340531	-6.98158	2.16238e-05	0.0005823	-42	0
0.00379403	-6.98158	2.26996e-05	0.000691861	-42	0
0.00420131	-6.98158	2.3756e-05	0.000813458	-42	0
0.00462682	-6.98158	2.47933e-05	0.000947364	-42	0
0.00507025	-6.98158	2.58118e-05	0.00109376	-42	0
0.00553128	-6.98158	2.68119e-05	0.00125272	-42	0
0.00600947	-6.98158	2.77938e-05	0.00142423	-42	0
0.00650476	-6.98158	2.87579e-05	0.00160816	-42	0
0.0070167	-6.98158	2.97045e-05	0.00180426	-42	0
0.00754488	-6.98158	3.06339e-05	0.00201218	-42	0
0.00808915	-6.98158	3.15464e-05	0.00223143	-42	0
0.00864918	-6.98158	3.24422e-05	0.00246142	-42	0
0.00922461	-6.98158	3.33217e-05	0.00270141	-42	0
0.00981525	-6.98158	3.41851e-05	0.00295055	-42	0
0.0104208	-6.98158	3.50327e-05	0.00320787	-42	0
0.011041	-6.98158	3.58649e-05	0.00347226	-42	0
0.0116755	-6.98158	3.66817e-05	0.0037425	-42	0
0.0123243	-6.98158	3.74836e-05	0.00401724	-42	0
0.0129867	-6.98158	3.82708e-05	0.00429501	-42	0
0.0136628	-6.98158	3.90435e-05	0.00457422	-42	0
0.0143522	-6.98158	3.9802e-05	0.00485319	-42	0
0.0150548	-6.98158	4.05465e-05	0.0051301	-42	0
0.0157702	-6.98158	4.12773e-05	0.00540308	-42	0
0.0164981	-6.98158	4.19945e-05	0.00567011	-42	0
0.0172386	-6.98158	4.26985e-05	0.00592913	-42	0
0.0179911	-6.98158	4.33895e-05	0.00617797	-42	0
0.0187554	-6.98158	4.40677e-05	0.00641442	-42	0
0.0195316	-6.98158	4.47332e-05	0.0066362	-42	0
0.0203192	-6.98158	4.53864e-05	0.00684096	-42	0
0.0211181	-6.98158	4.60274e-05	0.00702635	-42	0
0.0219281	-6.98158	4.66565e-05	0.00718996	-42	0
0.0227489	-6.98158	4.72738e-05	0.00732939	-42	0
0.0235804	-6.98158	4.78796e-05	0.00744221	-42	0
0.0244223	-6.98158	4.8474e-05	0.00752602	-42	0
0.0252745	-6.98158	4.90573e-05	0.00757844	-42	0
0.0261368	-6.98158	4.96296e-05	0.00759711	-42	0
0.0270089	-6.98158	5.01912e-05	0.00757973	-42	0
0.0278907	-6.98158	5.07421e-05	0.00752406	-42	0
0.028782	-6.98158	5.12827e-05	0.00742791	-42	0
0.0296827	-6.98158	5.18131e-05	0.0072892	-42	0
0.0305925	-6.98158	5.23333e-05	0.00710594	-42	0
0.0315113	-6.98158	5.28438e-05	0.00687625	-42	0
0.0324388	-6.98158	5.33445e-05	0.00659837	-42	0
0.0333751	-6.98158	5.38357e-05	0.00627067	-42	0
0.0343198	-6.98158	5.43175e-05	0.00589168	-42	0
0.0352728	-6.98158	5.47901e-05	0.00546007	-42	0
0.0362339	-6.98158	5.52537e-05	0.00497467	-42	0
0.0372031	-6.98158	5.57083e-05	0.0044345	-42	0
0.0381801	-6.98158	5.61543e-05	0.00383876	-42	0
0.0391649	-6.98158	5.65916e-05	0.00318684	-42	0
0.0401571	-6.98158	5.70205e-05	0.00247832	-42	0
0.0411567	-6.98158	5.74411e-05	0.00171299	-42	0
0.0421637	-6.98158	5.78536e-05	0.000890854	-42	0
0.0431777	-6.98158	5.8258e-05	1.21239e-05	-42	0
0.0441987	-6.98158	5.86546e-05	-0.000922769	-42	0
0.0452265	-6.98158	5.90434e-05	-0.00191318	-42	0
0.0462611	-6.98158	5.94246e-05	-0.00295822	-42	0
0.0473022	-6.98158	5.97984e-05	-0.00405682	-42	0
0.0483497	-6.98158	6.01648e-05	-0.00520766	-42	0
0.0494037	-6.98158	6.05239e-05	-0.00640921	-42	0
0.0504637	-6.98158	6.0876e-05	-0.00765972	-42	0
0.0515299	-6.98158	6.12212e-05	-0.00895724	-42	0
0.052602	-6.98158	6.15594e-05	-0.0102996	-42	0
0.0536799	-6.98158	6.1891e-05	-0.0116844	-42	0
0.0547635	-6.98158	6.22159e-05	-0.0131092	-42	0
0.0558528	-6.98158	6.25343e-05	-0.0145711	-42	0
0.0569475	-6.98158	6.28464e-05	-0.0160673	-42	0
0.0580477	-6.98158	6.31521e-05	-0.0175946	-42	0
0.0591531	-6.98158	6.34517e-05	-0.0191499	-42	0
0.0602637	-6.98158	6.37452e-05	-0.0207297	-42	0
0.0613793	-6.98158	6.40328e-05	-0.0223304	-42	0
0.0624998	-6.98158	6.43145e-05	-0.0239485	-42	0
0.0636252	-6.98158	6.45904e-05	-0.0255802	-42	0
0.0647555	-6.98158	6.48608e-05	-0.0272216	-42	0
0.0658903	-6.98158	6.51255e-05	-0.0288687	-42	0
0.0670297	-6.98158	6.53848e-05	-0.0305176	-42	0
0.0681737	-6.98158	6.56387e-05	-0.0321642	-42	0
0.0693219	-6.98158	6.58873e-05	-0.0338045	-42	0
0.0704744	-6.98158	6.61308e-05	-0.0354341	-42	0
0.0716312	-6.98158	6.63692e-05	-0.0370491	-42	0
0.0727921	-6.98158	6.66025e-05	-0.0386453	-42	0
0.0739569	-6.98158	6.6831e-05	-0.0402186	-42	0
0.0751257	-6.98158	6.70546e-05	-0.0417649	-42	0
0.0762984	-6.98158	6.72734e-05	-0.0432802	-42	0
0.0774748	-6.98158	6.74876e-05	-0.0447605	-42	0
0.078655	-6.98158	6.76972e-05	-0.0462019	-42	0
0.0798387	-6.98158	6.79023e-05	-0.0476006	-42	0
0.081026	-6.98158	6.8103e-05	-0.048953	-42	0
0.0822167	-6.98158	6.82993e-05	-0.0502554	-42	0
0.0834108	-6.98158	6.84913e-05	-0.0515044	-42	0
0.0846082	-6.98158	6.86792e-05	-0.0526967	-42	0
0.0858089	-6.98158	6.88629e-05	-0.0538291	-42	0
0.0870127	-6.98158	6.90425e-05	-0.0548987	-42	0
0.0882196	-6.98158	6.92182e-05	-0.0559025	-42	0
0.0894295	-6.98158	6.93899e-05	-0.056838	-42	0
0.0906424	-6.98158	6.95578e-05	-0.0577027	-42	0
0.0918582	-6.98158	6.97219e-05	-0.0584942	-42	0
0.0930768	-6.98158	6.98823e-05	-0.0592105	-42	0
0.0942981	-6.98158	7.0039e-05	-0.0598498	-42	0
0.0955222	-6.98158	7.01922e-05	-0.0604104	-42	0
0.096749	-6.98158	7.03418e-05	-0.0608908	-42	0
0.0979782	-6.98158	7.04879e-05	-0.0612897	-42	0
0.09921	-6.98158	7.06307e-05	-0.0616062	-42	0
0.100444	-6.98158	7.077e-05	-0.0618395	-42	0
0.101681	-6.98158	7.09061e-05	-0.0619889	-42	0
0.10292	-6.98158	7.1039e-05	-0.0620542	-42	0
0.104161	-6.98158	7.11687e-05	-0.0620351	-42	0
0.105405	-6.98158	7.12952e-05	-0.0619318	-42	0
0.10665	-6.98158	7.14187e-05	-0.0617445	-42	0
0.107898	-6.98158	7.15392e-05	-0.0614737	-42	0
0.109148	-6.98158	7.16567e-05	-0.0611201	-42	0
0.1104	-6.98158	7.17714e-05	-0.0606846	-42	0
0.111654	-6.98158	7.18831e-05	-0.0601684	-42	0
0.11291	-6.98158	7.1992e-05	-0.0595726	-42	0
0.114167	-6.98158	7.20982e-05	-0.0588988	-42	0
0.115427	-6.98158	7.22017e-05	-0.0581487	-42	0
0.116688	-6.98158	7.23025e-05	-0.057324	-42	0
0.117951	-6.98158	7.24007e-05	-0.0564267	-42	0
0.119216	-6.98158	7.24963e-05	-0.055459	-42	0
0.120482	-6.98158	7.25893e-05	-0.0544231	-42	0
0.12175	-6.98158	7.26799e-05	-0.0533216	-42	0
0.123019	-6.98158	7.27681e-05	-0.0521568	-42	0
0.12429	-6.98158	7.28538e-05	-0.0509316	-42	0
0.125563	-6.98158	7.29372e-05	-0.0496486	-42	0
0.126837	-6.98158	7.30183e-05	-0.0483108	-42	0
0.128112	-6.98158	7.30971e-05	-0.0469212	-42	0
0.129389	-6.98158	7.31737e-05	-0.0454827	-42	0
0.130667	-6.98158	7.3248e-05	-0.0439985	-42	0
0.131946	-6.98158	7.33202e-05	-0.0424719	-42	0
0.133226	-6.98158	7.33903e-05	-0.0409059	-42	0
0.134508	-6.98158	7.34583e-05	-0.039304	-42	0
0.135791	-6.98158	7.35243e-05	-0.0376694	-42	0
0.137075	-6.98158	7.35882e-05	-0.0360055	-42	0
0.13836	-6.98158	7.36502e-05	-0.0343156	-42	0
0.139646	-6.98158	7.37102e-05	-0.0326031	-42	0
0.140933	-6.98158	7.37683e-05	-0.0308713	-42	0
0.142221	-6.98158	7.38246e-05	-0.0291236	-42	0
0.14351	-6.98158	7.3879e-05	-0.0273632	-42	0
0.1448	-6.98158	7.39315e-05	-0.0255935	-42	0
0.146091	-6.98158	7.39823e-05	-0.0238177	-42	0
0.147383	-6.98158	7.40314e-05	-0.0220391	-42	0
0.148676	-6.98158	7.40788e-05	-0.0202607	-42	0
0.149969	-6.98158	7.41244e-05	-0.0184857	-42	0
0.151263	-6.98158	7.41684e-05	-0.0167172	-42	0
0.152558	-6.98158	7.42108e-05	-0.0149579	-42	0
0.153854	-6.98158	7.42515e-05	-0.013211	-42	0
0.15515	-6.98158	7.42907e-05	-0.0114791	-42	0
0.156447	-6.98158	7.43284e-05	-0.0097649	-42	0
0.157745	-6.98158	7.43646e-05	-0.00807113	-42	0
0.159044	-6.98158	7.43992e-05	-0.00640026	-42	0
0.160342	-6.98158	7.44324e-05	-0.00475471	-42	0
0.161642	-6.98158	7.44641e-05	-0.00313681	-42	0
0.162942	-6.98158	7.44945e-05	-0.00154876	-42	0
0.164242	-6.98158	7.45234e-05	7.32909e-06	-42	0
0.165544	-6.98158	7.4551e-05	0.00152948	-42	0
0.166845	-6.98158	7.45772e-05	0.00301581	-42	0
0.168147	-6.98158	7.46022e-05	0.00446456	-42	0
0.169449	-6.98158	7.46258e-05	0.0058741	-42	0
0.170752	-6.98158	7.46482e-05	0.00724289	-42	0
0.172055	-6.98158	7.46693e-05	0.00856954	-42	0
0.173359	-6.98158	7.46892e-05	0.00985276	-42	0
0.174662	-6.98158	7.47078e-05	0.0110914	-42	0
0.175967	-6.98158	7.47254e-05	0.0122844	-42	0
0.177271	-6.98158	7.47417e-05	0.0134308	-42	0
0.178576	-6.98158	7.47569e-05	0.0145298	-42	0
0.179881	-6.98158	7.4771e-05	0.0155807	-42	0
0.181186	-6.98158	7.47839e-05	0.016583	-42	0
0.182491	-6.98158	7.47958e-05	0.0175361	-42	0
0.183797	-6.98158	7.48067e-05	0.0184398	-42	0
0.185103	-6.98158	7.48165e-05	0.0192936	-42	0
0.186409	-6.98158	7.48252e-05	0.0200976	-42	0
0.187715	-6.98158	7.4833e-05	0.0208517	-42	0
0.189021	-6.98158	7.48398e-05	0.0215558	-42	0
0.190327	-6.98158	7.48455e-05	0.0222102	-42	0
0.191634	-6.98158	7.48504e-05	0.0228151	-42	0
0.19294	-6.98158	7.48543e-05	0.0233709	-42	0
0.194247	-6.98158	7.48573e-05	0.0238779	-42	0
0.195553	-6.98158	7.48593e-05	0.0243367	-42	0
0.19686	-6.98158	7.48605e-05	0.0247479	-42	0
0.198166	-6.98158	7.48608e-05	0.0251121	-42	0
0.199473	-6.98158	7.48603e-05	0.0254301	-42	0
0.20078	-6.98158	7.48589e-05	0.0257026	-42	0
0.202086	-6.98158	7.48567e-05	0.0259306	-42	0
0.203393	-6.98158	7.48537e-05	0.026115	-42	0
0.204699	-6.98158	7.48499e-05	0.0262567	-42	0
0.206005	-6.98158	7.48453e-05	0.0263569	-42	0
0.207312	-6.98158	7.48399e-05	0.0264165	-42	0
0.208618	-6.98158	7.48338e-05	0.0264368	-42	0
0.209924	-6.98158	7.48269e-05	0.0264189	-42	0
0.21123	-6.98158	7.48193e-05	0.026364	-42	0
0.212536	-6.98158	7.4811e-05	0.0262734	-42	0
0.213841	-6.98158	7.4802e-05	0.0261483	-42	0
0.215147	-6.98158	7.47923e-05	0.0259901	-42	0
0.216452	-6.98158	7.47819e-05	0.0258001	-42	0
0.217757	-6.98158	7.47708e-05	0.0255796	-42	0
0.219062	-6.98158	7.47591e-05	0.0253299	-42	0
0.220367	-6.98158	7.47468e-05	0.0250526	-42	0
0.221671	-6.98158	7.47338e-05	0.0247488	-42	0
0.222976	-6.98158	7.47202e-05	0.0244201	-42	0
0.22428	-6.98158	7.4706e-05	0.0240678	-42	0
0.225584	-6.98158	7.46912e-05	0.0236933	-42	0
0.226887	-6.98158	7.46758e-05	0.0232979	-42	0
0.22819	-6.98158	7.46599e-05	0.0228832	-42	0
0.229493	-6.98158	7.46434e-05	0.0224503	-42	0
0.230796	-6.98158	7.46263e-05	0.0220006	-42	0
0.232098	-6.98158	7.46087e-05	0.0215356	-42	0
0.2334	-6.98158	7.45905e-05	0.0210565	-42	0
0.234702	-6.98158	7.45718e-05	0.0205647	-42	0
0.236003	-6.98158	7.45526e-05	0.0200613	-42	0
0.237304	-6.98158	7.45329e-05	0.0195477	-42	0
0.238605	-6.98158	7.45127e-05	0.0190251	-42	0
0.239905	-6.98158	7.44921e-05	0.0184946	-42	0
0.241205	-6.98158	7.44709e-05	0.0179576	-42	0
0.242505	-6.98158	7.44493e-05	0.0174151	-42	0
0.243804	-6.98158	7.44272e-05	0.0168682	-42	0
0.245103	-6.98158	7.44046e-05	0.016318	-42	0
0.246401	-6.98158	7.43816e-05	0.0157656	-42	0
0.247699	-6.98158	7.43582e-05	0.015212	-42	0
0.248997	-6.98158	7.43343e-05	0.0146581	-42	0
0.250294	-6.98158	7.43101e-05	0.0141049	-42	0
0.251591	-6.98158	7.42854e-05	0.0135533	-42	0
0.252887	-6.98158	7.42603e-05	0.0130043	-42	0
0.254183	-6.98158	7.42348e-05	0.0124585	-42	0
0.255478	-6.98158	7.42089e-05	0.0119168	-42	0
0.256773	-6.98158	7.41827e-05	0.01138	-42	0
0.258068	-6.98158	7.4156e-05	0.0108487	-42	0
0.259362	-6.98158	7.4129e-05	0.0103237	-42	0
0.260655	-6.98158	7.41017e-05	0.00980558	-42	0
0.261948	-6.98158	7.40739e-05	0.00929495	-42	0
0.263241	-6.98158	7.40459e-05	0.00879237	-42	0
0.264533	-6.98158	7.40175e-05	0.00829836	-42	0
0.265825	-6.98158	7.39887e-05	0.00781342	-42	0
0.267116	-6.98158	7.39596e-05	0.007338	-42	0
0.268406	-6.98158	7.39303e-05	0.00687251	-42	0
0.269697	-6.98158	7.39005e-05	0.00641733	-42	0
0.270986	-6.98158	7.38705e-05	0.0059728	-42	0
0.272275	-6.98158	7.38402e-05	0.00553924	-42	0
0.273564	-6.98158	7.38095e-05	0.00511692	-42	0
0.274851	-6.98158	7.37786e-05	0.00470609	-42	0
0.276139	-6.98158	7.37474e-05	0.00430696	-42	0
0.277426	-6.98158	7.37159e-05	0.0039197	-42	0
0.278712	-6.98158	7.36841e-05	0.00354446	-42	0
0.279998	-6.98158	7.36521e-05	0.00318138	-42	0
0.281283	-6.98158	7.36198e-05	0.00283054	-42	0
0.282568	-6.98158	7.35872e-05	0.002492	-42	0
0.283852	-6.98158	7.35544e-05	0.0021658	-42	0
0.285135	-6.98158	7.35213e-05	0.00185197	-42	0
0.286418	-6.98158	7.3488e-05	0.00155048	-42	0
0.2877	-6.98158	7.34544e-05	0.00126131	-42	0
0.288982	-6.98158	7.34206e-05	0.00098439	-42	0
0.290263	-6.98158	7.33866e-05	0.000719656	-42	0
0.291544	-6.98158	7.33523e-05	0.000467005	-42	0
0.292824	-6.98158	7.33179e-05	0.000226323	-42	0
0.294103	-6.98158	7.32832e-05	-2.52493e-06	-42	0
0.295382	-6.98158	7.32482e-05	-0.000219688	-42	0
0.29666	-6.98158	7.32131e-05	-0.000425334	-42	0
0.297937	-6.98158	7.31778e-05	-0.000619642	-42	0
0.299214	-6.98158	7.31422e-05	-0.000802807	-42	0
0.30049	-6.98158	7.31065e-05	-0.000975038	-42	0
0.301766	-6.98158	7.30706e-05	-0.00113655	-42	0
0.303041	-6.98158	7.30345e-05	-0.00128758	-42	0
0.304315	-6.98158	7.29982e-05	-0.00142836	-42	0
0.305589	-6.98158	7.29617e-05	-0.00155913	-42	0
0.306862	-6.98158	7.2925e-05	-0.00168017	-42	0
0.308135	-6.98158	7.28881e-05	-0.00179172	-42	0
0.309406	-6.98158	7.28511e-05	-0.00189406	-42	0
0.310677	-6.98158	7.28139e-05	-0.00198746	-42	0
0.311948	-6.98158	7.27766e-05	-0.0020722	-42	0
0.313218	-6.98158	7.27391e-05	-0.00214856	-42	0
0.314487	-6.98158	7.27014e-05	-0.00221683	-42	0
0.315755	-6.98158	7.26636e-05	-0.00227729	-42	0
0.317023	-6.98158	7.26256e-05	-0.00233023	-42	0
0.318291	-6.98158	7.25875e-05	-0.00237594	-42	0
0.319557	-6.98158	7.25492e-05	-0.00241472	-42	0
0.320823	-6.98158	7.25108e-05	-0.00244684	-42	0
0.322088	-6.98158	7.24722e-05	-0.0024726	-42	0
0.323353	-6.98158	7.24335e-05	-0.00249228	-42	0
0.324617	-6.98158	7.23947e-05	-0.00250617	-42	0
0.32588	-6.98158	7.23558e-05	-0.00251454	-42	0
0.327142	-6.98158	7.23167e-05	-0.00251768	-42	0
0.328404	-6.98158	7.22775e-05	-0.00251586	-42	0
0.329665	-6.98158	7.22381e-05	-0.00250935	-42	0
0.330926	-6.98158	7.21987e-05	-0.00249841	-42	0
0.332185	-6.98158	7.21591e-05	-0.00248331	-42	0
0.333444	-6.98158	7.21194e-05	-0.0024643	-42	0
0.334703	-6.98158	7.20796e-05	-0.00244164	-42	0
0.33596	-6.98158	7.20397e-05	-0.00241556	-42	0
0.337217	-6.98158	7.19997e-05	-0.00238631	-42	0
0.338474	-6.98158	7.19596e-05	-0.00235413	-42	0
0.339729	-6.98158	7.19193e-05	-0.00231923	-42	0
0.340984	-6.98158	7.1879e-05	-0.00228183	-42	0
0.342238	-6.98158	7.18386e-05	-0.00224216	-42	0
0.343492	-6.98158	7.17981e-05	-0.00220042	-42	0
0.344744	-6.98158	7.17574e-05	-0.00215681	-42	0
0.345996	-6.98158	7.17167e-05	-0.00211152	-42	0
0.347248	-6.98158	7.16759e-05	-0.00206474	-42	0
0.348498	-6.98158	7.16351e-05	-0.00201665	-42	0
0.349748	-6.98158	7.15941e-05	-0.00196741	-42	0
0.350997	-6.98158	7.1553e-05	-0.00191721	-42	0
0.352246	-6.98158	7.15119e-05	-0.00186618	-42	0
0.353493	-6.98158	7.14707e-05	-0.0018145	-42	0
0.35474	-6.98158	7.14294e-05	-0.00176229	-42	0
0.355987	-6.98158	7.1388e-05	-0.0017097	-42	0
0.357232	-6.98158	7.13466e-05	-0.00165686	-42	0
0.358477	-6.98158	7.13051e-05	-0.00160389	-42	0
0.359721	-6.98158	7.12635e-05	-0.00155091	-42	0
0.360965	-6.98158	7.12218e-05	-0.00149802	-42	0
0.362207	-6.98158	7.11801e-05	-0.00144534	-42	0
0.363449	-6.98158	7.11383e-05	-0.00139297	-42	0
0.36469	-6.98158	7.10964e-05	-0.00134098	-42	0
0.365931	-6.98158	7.10545e-05	-0.00128947	-42	0
0.367171	-6.98158	7.10126e-05	-0.00123852	-42	0
0.36841	-6.98158	7.09705e-05	-0.0011882	-42	0
0.369648	-6.98158	7.09284e-05	-0.00113858	-42	0
0.370886	-6.98158	7.08863e-05	-0.00108973	-42	0
0.372122	-6.98158	7.08441e-05	-0.00104169	-42	0
0.373358	-6.98158	7.08018e-05	-0.000994524	-42	0
0.374594	-6.98158	7.07595e-05	-0.000948277	-42	0
0.375828	-6.98158	7.07171e-05	-0.000902993	-42	0
0.377062	-6.98158	7.06747e-05	-0.000858709	-42	0
0.378295	-6.98158	7.06323e-05	-0.000815457	-42	0
0.379528	-6.98158	7.05898e-05	-0.000773268	-42	0
0.380759	-6.98158	7.05472e-05	-0.000732167	-42	0
0.38199	-6.98158	7.05046e-05	-0.000692175	-42	0
0.38322	-6.98158	7.0462e-05	-0.000653309	-42	0
0.38445	-6.98158	7.04193e-05	-0.000615583	-42	0
0.385678	-6.98158	7.03766e-05	-0.000579008	-42	0
0.386906	-6.98158	7.03339e-05	-0.000543592	-42	0
0.388133	-6.98158	7.02911e-05	-0.000509339	-42	0
0.38936	-6.98158	7.02482e-05	-0.000476249	-42	0
0.390585	-6.98158	7.02054e-05	-0.000444323	-42	0
0.39181	-6.98158	7.01625e-05	-0.000413556	-42	0
0.393035	-6.98158	7.01196e-05	-0.000383943	-42	0
0.394258	-6.98158	7.00766e-05	-0.000355474	-42	0
0.395481	-6.98158	7.00336e-05	-0.000328139	-42	0
0.396702	-6.98158	6.99906e-05	-0.000301927	-42	0
0.397924	-6.98158	6.99475e-05	-0.000276822	-42	0
0.399144	-6.98158	6.99044e-05	-0.00025281	-42	0
0.400364	-6.98158	6.98613e-05	-0.000229873	-42	0
0.401583	-6.98158	6.98182e-05	-0.000207991	-42	0
0.402801	-6.98158	6.9775e-05	-0.000187146	-42	0
0.404018	-6.98158	6.97318e-05	-0.000167317	-42	0
0.405235	-6.98158	6.96886e-05	-0.000148481	-42	0
0.406451	-6.98158	6.96454e-05	-0.000130615	-42	0
0.407666	-6.98158	6.96022e-05	-0.000113695	-42	0
0.40888	-6.98158	6.95589e-05	-9.76985e-05	-42	0
0.410094	-6.98158	6.95156e-05	-8.25989e-05	-42	0
0.411307	-6.98158	6.94723e-05	-6.83712e-05	-42	0
0.412519	-6.98158	6.9429e-05	-5.49896e-05	-42	0
0.41373	-6.98158	6.93856e-05	-4.24279e-05	-42	0
0.414941	-6.98158	6.93423e-05	-3.06598e-05	-42	0
0.41615	-6.98158	6.92989e-05	-1.96587e-05	-42	0
0.41736	-6.98158	6.92555e-05	-9.39812e-06	-42	0
0.418568	-6.98158	6.92121e-05	1.48626e-07	-42	0
0.419776	-6.98158	6.91687e-05	9.00803e-06	-42	0
0.420982	-6.98158	6.91253e-05	1.72065e-05	-42	0
0.422189	-6.98158	6.90818e-05	2.47703e-05	-42	0
0.423394	-6.98158	6.90384e-05	3.17254e-05	-42	0
0.424598	-6.98158	6.89949e-05	3.80976e-05	-42	0
0.425802	-6.98158	6.89514e-05	4.39122e-05	-42	0
0.427005	-6.98158	6.89079e-05	4.91944e-05	-42	0
0.428207	-6.98158	6.88645e-05	5.39687e-05	-42	0
0.429409	-6.98158	6.8821e-05	5.82594e-05	-42	0
0.43061	-6.98158	6.87775e-05	6.20903e-05	-42	0
0.43181	-6.98158	6.87339e-05	6.54845e-05	-42	0
0.433009	-6.98158	6.86904e-05	6.84648e-05	-42	0
0.434207	-6.98158	6.86469e-05	7.10534e-05	-42	0
0.435405	-6.98158	6.86034e-05	7.3272e-05	-42	0
0.436602	-6.98158	6.85598e-05	7.51415e-05	-42	0
0.437798	-6.98158	6.85163e-05	7.66825e-05	-42	0
0.438994	-6.98158	6.84728e-05	7.79148e-05	-42	0
0.440188	-6.98158	6.84292e-05	7.88577e-05	-42	0
0.441382	-6.98158	6.83857e-05	7.95298e-05	-42	0
0.442575	-6.98158	6.83421e-05	7.9949e-05	-42	0
0.443768	-6.98158	6.82986e-05	8.01328e-05	-42	0
0.444959	-6.98158	6.8255e-05	8.0098e-05	-42	0
0.44615	-6.98158	6.82115e-05	7.98605e-05	-42	0
0.44734	-6.98158	6.8168e-05	7.94359e-05	-42	0
0.44853	-6.98158	6.81244e-05	7.88392e-05	-42	0
0.449718	-6.98158	6.80809e-05	7.80844e-05	-42	0
0.450906	-6.98158	6.80373e-05	7.71853e-05	-42	0
0.452093	-6.98158	6.79938e-05	7.61549e-05	-42	0
0.453279	-6.98158	6.79503e-05	7.50055e-05	-42	0
0.454465	-6.98158	6.79067e-05	7.37491e-05	-42	0
0.45565	-6.98158	6.78632e-05	7.2397e-05	-42	0
0.456834	-6.98158	6.78197e-05	7.09597e-05	-42	0
0.458017	-6.98158	6.77762e-05	6.94475e-05	-42	0
0.459199	-6.98158	6.77326e-05	6.78699e-05	-42	0
0.460381	-6.98158	6.76892e-05	6.6236e-05	-42	0
0.461562	-6.98158	6.76456e-05	6.45544e-05	-42	0
0.462742	-6.98158	6.76021e-05	6.28331e-05	-42	0
0.463922	-6.98158	6.75586e-05	6.10797e-05	-42	0
0.465101	-6.98158	6.75152e-05	5.93013e-05	-42	0
0.466278	-6.98158	6.74717e-05	5.75044e-05	-42	0
0.467456	-6.98158	6.74282e-05	5.56954e-05	-42	0
0.468632	-6.98158	6.73848e-05	5.388e-05	-42	0
0.469808	-6.98158	6.73413e-05	5.20635e-05	-42	0
0.470983	-6.98158	6.72979e-05	5.02508e-05	-42	0
0.472157	-6.98158	6.72544e-05	4.84466e-05	-42	0
0.47333	-6.98158	6.7211e-05	4.66551e-05	-42	0
0.474503	-6.98158	6.71676e-05	4.48801e-05	-42	0
0.475675	-6.98158	6.71242e-05	4.31251e-05	-42	0
0.476846	-6.98158	6.70808e-05	4.13934e-05	-42	0
0.478016	-6.98158	6.70374e-05	3.96879e-05	-42	0
0.479186	-6.98158	6.69941e-05	3.80111e-05	-42	0
0.480355	-6.98158	6.69507e-05	3.63654e-05	-42	0
0.481523	-6.98158	6.69074e-05	3.47528e-05	-42	0
0.48269	-6.98158	6.6864e-05	3.31753e-05	-42	0
0.483857	-6.98158	6.68207e-05	3.16343e-05	-42	0
0.485023	-6.98158	6.67774e-05	3.01312e-05	-42	0
0.486188	-6.98158	6.67341e-05	2.86672e-05	-42	0
0.487352	-6.98158	6.66908e-05	2.72432e-05	-42	0
0.488516	-6.98158	6.66475e-05	2.586e-05	-42	0
0.489678	-6.98158	6.66043e-05	2.45182e-05	-42	0
0.490841	-6.98158	6.6561e-05	2.32182e-05	-42	0
0.492002	-6.98158	6.65178e-05	2.19604e-05	-42	0
0.493162	-6.98158	6.64746e-05	2.07448e-05	-42	0
0.494322	-6.98158	6.64314e-05	1.95715e-05	-42	0
0.495481	-6.98158	6.63882e-05	1.84404e-05	-42	0
0.496639	-6.98158	6.6345e-05	1.73513e-05	-42	0
0.497797	-6.98158	6.63019e-05	1.63037e-05	-42	0
0.498954	-6.98158	6.62587e-05	1.52975e-05	-42	0
0.50011	-6.98158	6.62156e-05	1.43319e-05	-42	0
0.501265	-6.98158	6.61725e-05	1.34065e-05	-42	0
0.502419	-6.98158	6.61294e-05	1.25207e-05	-42	0
0.503573	-6.98158	6.60863e-05	1.16736e-05	-42	0
0.504726	-6.98158	6.60433e-05	1.08647e-05	-42	0
0.505879	-6.98158	6.60002e-05	1.0093e-05	-42	0
0.50703	-6.98158	6.59572e-05	9.35766e-06	-42	0
0.508181	-6.98158	6.59142e-05	8.65789e-06	-42	0
0.509331	-6.98158	6.58712e-05	7.99273e-06	-42	0
0.51048	-6.98158	6.58282e-05	7.36124e-06	-42	0
0.511629	-6.98158	6.57853e-05	6.76245e-06	-42	0
0.512776	-6.98158	6.57423e-05	6.19538e-06	-42	0
0.513923	-6.98158	6.56994e-05	5.65904e-06	-42	0
0.51507	-6.98158	6.56565e-05	5.15242e-06	-42	0
0.516215	-6.98158	6.56136e-05	4.67451e-06	-42	0
0.51736	-6.98158	6.55707e-05	4.22432e-06	-42	0
0.518504	-6.98158	6.55279e-05	3.80082e-06	-42	0
0.519647	-6.98158	6.5485e-05	3.40301e-06	-42	0
0.52079	-6.98158	6.54422e-05	3.02989e-06	-42	0
0.521932	-6.98158	6.53994e-05	2.68048e-06	-42	0
0.523073	-6.98158	6.53567e-05	2.3538e-06	-42	0
0.524213	-6.98158	6.53139e-05	2.04889e-06	-42	0
0.525353	-6.98158	6.52712e-05	1.76479e-06	-42	0
0.526491	-6.98158	6.52285e-05	1.50057e-06	-42	0
0.527629	-6.98158	6.51858e-05	1.25532e-06	-42	0
0.528767	-6.98158	6.51431e-05	1.02815e-06	-42	0
0.529903	-6.98158	6.51004e-05	8.18178e-07	-42	0
0.531039	-6.98158	6.50578e-05	6.24556e-07	-42	0
0.532174	-6.98158	6.50152e-05	4.46454e-07	-42	0
0.533308	-6.98158	6.49726e-05	2.83064e-07	-42	0
0.534442	-6.98158	6.493e-05	1.33602e-07	-42	0
0.535575	-6.98158	6.48875e-05	-2.69066e-09	-42	0
0.536707	-6.98158	6.48449e-05	-1.26549e-07	-42	0
0.537838	-6.98158	6.48024e-05	-2.38684e-07	-42	0
0.538969	-6.98158	6.47599e-05	-3.39782e-07	-42	0
0.540099	-6.98158	6.47175e-05	-4.30503e-07	-42	0
0.541228	-6.98158	6.4675e-05	-5.11484e-07	-42	0
0.542356	-6.98158	6.46326e-05	-5.83337e-07	-42	0
0.543484	-6.98158	6.45902e-05	-6.4665e-07	-42	0
0.544611	-6.98158	6.45478e-05	-7.01985e-07	-42	0
0.545737	-6.98158	6.45054e-05	-7.49882e-07	-42	0
0.546862	-6.98158	6.44631e-05	-7.90857e-07	-42	0
0.547987	-6.98158	6.44208e-05	-8.25402e-07	-42	0
0.549111	-6.98158	6.43785e-05	-8.53987e-07	-42	0
0.550234	-6.98158	6.43362e-05	-8.77059e-07	-42	0
0.551357	-6.98158	6.42939e-05	-8.95045e-07	-42	0
0.552478	-6.98158	6.42517e-05	-9.08349e-07	-42	0
0.5536	-6.98158	6.42095e-05	-9.17354e-07	-42	0
0.55472	-6.98158	6.41673e-05	-9.22423e-07	-42	0
0.555839	-6.98158	6.41252e-05	-9.23902e-07	-42	0
0.556958	-6.98158	6.4083e-05	-9.22114e-07	-42	0
0.558076	-6.98158	6.40409e-05	-9.17366e-07	-42	0
0.559193	-6.98158	6.39988e-05	-9.09948e-07	-42	0
0.56031	-6.98158	6.39567e-05	-9.00129e-07	-42	0
0.561426	-6.98158	6.39147e-05	-8.88167e-07	-42	0
0.562541	-6.98158	6.38726e-05	-8.74298e-07	-42	0
0.563655	-6.98158	6.38306e-05	-8.58749e-07	-42	0
0.564769	-6.98158	6.37887e-05	-8.41726e-07	-42	0
0.565882	-6.98158	6.37467e-05	-8.23427e-07	-42	0
0.566994	-6.98158	6.37048e-05	-8.04031e-07	-42	0
0.568106	-6.98158	6.36628e-05	-7.83708e-07	-42	0
0.569216	-6.98158	6.3621e-05	-7.62614e-07	-42	0
0.570326	-6.98158	6.35791e-05	-7.40894e-07	-42	0
0.571436	-6.98158	6.35372e-05	-7.18681e-07	-42	0
0.572544	-6.98158	6.34954e-05	-6.96098e-07	-42	0
0.573652	-6.98158	6.34536e-05	-6.73258e-07	-42	0
0.574759	-6.98158	6.34119e-05	-6.50265e-07	-42	0
0.575865	-6.98158	6.33701e-05	-6.27212e-07	-42	0
0.576971	-6.98158	6.33284e-05	-6.04186e-07	-42	0
0.578076	-6.98158	6.32867e-05	-5.81264e-07	-42	0
0.57918	-6.98158	6.3245e-05	-5.58516e-07	-42	0
0.580283	-6.98158	6.32034e-05	-5.36005e-07	-42	0
0.581386	-6.98158	6.31617e-05	-5.13787e-07	-42	0
0.582488	-6.98158	6.31201e-05	-4.91913e-07	-42	0
0.583589	-6.98158	6.30785e-05	-4.70427e-07	-42	0
0.58469	-6.98158	6.3037e-05	-4.49367e-07	-42	0
0.58579	-6.98158	6.29955e-05	-4.28767e-07	-42	0
0.586889	-6.98158	6.29539e-05	-4.08655e-07	-42	0
0.587987	-6.98158	6.29124e-05	-3.89057e-07	-42	0
0.589085	-6.98158	6.2871e-05	-3.69991e-07	-42	0
0.590182	-6.98158	6.28296e-05	-3.51475e-07	-42	0
0.591278	-6.98158	6.27881e-05	-3.33522e-07	-42	0
0.592373	-6.98158	6.27467e-05	-3.16141e-07	-42	0
0.593468	-6.98158	6.27054e-05	-2.99339e-07	-42	0
0.594562	-6.98158	6.2664e-05	-2.8312e-07	-42	0
0.595655	-6.98158	6.26227e-05	-2.67486e-07	-42	0
0.596748	-6.98158	6.25814e-05	-2.52435e-07	-42	0
0.59784	-6.98158	6.25402e-05	-2.37966e-07	-42	0
0.598931	-6.98158	6.24989e-05	-2.24074e-07	-42	0
0.600022	-6.98158	6.24577e-05	-2.10752e-07	-42	0
0.601111	-6.98158	6.24165e-05	-1.97994e-07	-42	0
0.6022	-6.98158	6.23753e-05	-1.8579e-07	-42	0
0.603288	-6.98158	6.23342e-05	-1.74129e-07	-42	0
0.604376	-6.98158	6.22931e-05	-1.63002e-07	-42	0
0.605463	-6.98158	6.2252e-05	-1.52396e-07	-42	0
0.606549	-6.98158	6.22109e-05	-1.42298e-07	-42	0
0.607634	-6.98158	6.21699e-05	-1.32696e-07	-42	0
0.608719	-6.98158	6.21288e-05	-1.23575e-07	-42	0
0.609803	-6.98158	6.20878e-05	-1.14921e-07	-42	0
0.610886	-6.98158	6.20469e-05	-1.0672e-07	-42	0
0.611969	-6.98158	6.20059e-05	-9.89561e-08	-42	0
0.613051	-6.98158	6.1965e-05	-9.16155e-08	-42	0
0.614132	-6.98158	6.19241e-05	-8.46827e-08	-42	0
0.615212	-6.98158	6.18832e-05	-7.81426e-08	-42	0
0.616292	-6.98158	6.18424e-05	-7.19802e-08	-42	0
0.617371	-6.98158	6.18016e-05	-6.61806e-08	-42	0
0.618449	-6.98158	6.17608e-05	-6.07289e-08	-42	0
0.619527	-6.98158	6.172e-05	-5.56104e-08	-42	0
0.620603	-6.98158	6.16793e-05	-5.08107e-08	-42	0
0.621679	-6.98158	6.16385e-05	-4.63156e-08	-42	0
0.622755	-6.98158	6.15979e-05	-4.21111e-08	-42	0
0.62383	-6.98158	6.15572e-05	-3.81836e-08	-42	0
0.624904	-6.98158	6.15165e-05	-3.45198e-08	-42	0
0.625977	-6.98158	6.14759e-05	-3.11066e-08	-42	0
0.62705	-6.98158	6.14353e-05	-2.79315e-08	-42	0
0.628121	-6.98158	6.13947e-05	-2.49822e-08	-42	0
0.629192	-6.98158	6.13542e-05	-2.22467e-08	-42	0
0.630263	-6.98158	6.13137e-05	-1.97136e-08	-42	0
0.631333	-6.98158	6.12732e-05	-1.73718e-08	-42	0
0.632402	-6.98158	6.12327e-05	-1.52105e-08	-42	0
0.63347	-6.98158	6.11923e-05	-1.32193e-08	-42	0
0.634538	-6.98158	6.11518e-05	-1.13885e-08	-42	0
0.635605	-6.98158	6.11115e-05	-9.70831e-09	-42	0
0.636671	-6.98158	6.10711e-05	-8.16971e-09	-42	0
0.637736	-6.98158	6.10307e-05	-6.7639e-09	-42	0
0.638801	-6.98158	6.09904e-05	-5.48251e-09	-42	0
0.639865	-6.98158	6.09501e-05	-4.31751e-09	-42	0
0.640929	-6.98158	6.09098e-05	-3.26127e-09	-42	0
0.641991	-6.98158	6.08696e-05	-2.30651e-09	-42	0
0.643053	-6.98158	6.08294e-05	-1.44631e-09	-42	0
0.644115	-6.98158	6.07892e-05	-6.74083e-10	-42	0
0.645175	-6.98158	6.0749e-05	1.64188e-11	-42	0
0.646235	-6.98158	6.07089e-05	6.31115e-10	-42	0
0.647294	-6.98158	6.06688e-05	1.17561e-09	-42	0
0.648353	-6.98158	6.06287e-05	1.65521e-09	-42	0
0.649411	-6.98158	6.05886e-05	2.07491e-09	-42	0
0.650468	-6.98158	6.05486e-05	2.43944e-09	-42	0
0.651524	-6.98158	6.05085e-05	2.75325e-09	-42	0
0.65258	-6.98158	6.04686e-05	3.02051e-09	-42	0
0.653635	-6.98158	6.04286e-05	3.24517e-09	-42	0
0.654689	-6.98158	6.03886e-05	3.4309e-09	-42	0
0.655743	-6.98158	6.03487e-05	3.58117e-09	-42	0
0.656795	-6.98158	6.03088e-05	3.6992e-09	-42	0
0.657848	-6.98158	6.0269e-05	3.78802e-09	-42	0
0.658899	-6.98158	6.02291e-05	3.85045e-09	-42	0
0.65995	-6.98158	6.01893e-05	3.88912e-09	-42	0
0.661	-6.98158	6.01495e-05	3.90646e-09	-42	0
0.66205	-6.98158	6.01098e-05	3.90476e-09	-42	0
0.663098	-6.98158	6.007e-05	3.88612e-09	-42	0
0.664146	-6.98158	6.00303e-05	3.85248e-09	-42	0
0.665194	-6.98158	5.99906e-05	3.80565e-09	-42	0
0.66624	-6.98158	5.9951e-05	3.7473e-09	-42	0
0.667286	-6.98158	5.99113e-05	3.67895e-09	-42	0
0.668332	-6.98158	5.98717e-05	3.602e-09	-42	0
0.669376	-6.98158	5.98321e-05	3.51776e-09	-42	0
0.67042	-6.98158	5.97926e-05	3.4274e-09	-42	0
0.671463	-6.98158	5.9753e-05	3.33201e-09	-42	0
0.672506	-6.98158	5.97135e-05	3.23255e-09	-42	0
0.673548	-6.98158	5.96741e-05	3.12993e-09	-42	0
0.674589	-6.98158	5.96346e-05	3.02495e-09	-42	0
0.675629	-6.98158	5.95952e-05	2.91833e-09	-42	0
0.676669	-6.98158	5.95557e-05	2.81075e-09	-42	0
0.677708	-6.98158	5.95164e-05	2.70278e-09	-42	0
0.678746	-6.98158	5.9477e-05	2.59494e-09	-42	0
0.679784	-6.98158	5.94377e-05	2.48771e-09	-42	0
0.680821	-6.98158	5.93984e-05	2.38149e-09	-42	0
0.681857	-6.98158	5.93591e-05	2.27664e-09	-42	0
0.682893	-6.98158	5.93198e-05	2.17349e-09	-42	0
0.683928	-6.98158	5.92806e-05	2.0723e-09	-42	0
0.684962	-6.98158	5.92414e-05	1.97331e-09	-42	0
0.685996	-6.98158	5.92022e-05	1.8767e-09	-42	0
0.687029	-6.98158	5.9163e-05	1.78266e-09	-42	0
0.688061	-6.98158	5.91239e-05	1.69131e-09	-42	0
0.689093	-6.98158	5.90848e-05	1.60276e-09	-42	0
0.690123	-6.98158	5.90457e-05	1.5171e-09	-42	0
0.691154	-6.98158	5.90067e-05	1.43438e-09	-42	0
0.692183	-6.98158	5.89677e-05	1.35464e-09	-42	0
0.693212	-6.98158	5.89286e-05	1.27791e-09	-42	0
0.69424	-6.98158	5.88897e-05	1.2042e-09	-42	0
0.695267	-6.98158	5.88507e-05	1.13349e-09	-42	0
0.696294	-6.98158	5.88118e-05	1.06577e-09	-42	0
0.69732	-6.98158	5.87729e-05	1.001e-09	-42	0
0.698346	-6.98158	5.8734e-05	9.39149e-10	-42	0
0.69937	-6.98158	5.86952e-05	8.80156e-10	-42	0
0.700394	-6.98158	5.86563e-05	8.23967e-10	-42	0
0.701418	-6.98158	5.86175e-05	7.70517e-10	-42	0
0.702441	-6.98158	5.85787e-05	7.19739e-10	-42	0
0.703463	-6.98158	5.854e-05	6.71558e-10	-42	0
0.704484	-6.98158	5.85013e-05	6.25898e-10	-42	0
0.705505	-6.98158	5.84626e-05	5.82678e-10	-42	0
0.706525	-6.98158	5.84239e-05	5.41816e-10	-42	0
0.707544	-6.98158	5.83852e-05	5.03228e-10	-42	0
0.708562	-6.98158	5.83466e-05	4.66831e-10	-42	0
0.709581	-6.98158	5.8308e-05	4.32539e-10	-42	0
0.710598	-6.98158	5.82694e-05	4.00267e-10	-42	0
0.711615	-6.98158	5.82309e-05	3.69931e-10	-42	0
0.712631	-6.98158	5.81924e-05	3.41447e-10	-42	0
0.713646	-6.98158	5.81539e-05	3.14732e-10	-42	0
0.71466	-6.98158	5.81154e-05	2.89704e-10	-42	0
0.715674	-6.98158	5.80769e-05	2.66284e-10	-42	0
0.716688	-6.98158	5.80385e-05	2.44393e-10	-42	0
0.7177	-6.98158	5.80001e-05	2.23954e-10	-42	0
0.718712	-6.98158	5.79617e-05	2.04894e-10	-42	0
0.719723	-6.98158	5.79234e-05	1.87141e-10	-42	0
0.720734	-6.98158	5.78851e-05	1.70624e-10	-42	0
0.721744	-6.98158	5.78467e-05	1.55275e-10	-42	0
0.722753	-6.98158	5.78085e-05	1.4103e-10	-42	0
0.723762	-6.98158	5.77702e-05	1.27825e-10	-42	0
0.724769	-6.98158	5.7732e-05	1.15601e-10	-42	0
0.725777	-6.98158	5.76938e-05	1.04298e-10	-42	0
0.726783	-6.98158	5.76556e-05	9.38624e-11	-42	0
0.727789	-6.98158	5.76175e-05	8.42396e-11	-42	0
0.728795	-6.98158	5.75793e-05	7.53791e-11	-42	0
0.729799	-6.98158	5.75412e-05	6.72325e-11	-42	0
0.730803	-6.98158	5.75032e-05	5.97536e-11	-42	0
0.731806	-6.98158	5.74651e-05	5.28983e-11	-42	0
0.732809	-6.98158	5.74271e-05	4.6625e-11	-42	0
0.733811	-6.98158	5.73891e-05	4.08941e-11	-42	0
0.734812	-6.98158	5.73511e-05	3.56679e-11	-42	0
0.735813	-6.98158	5.73132e-05	3.0911e-11	-42	0
0.736813	-6.98158	5.72752e-05	2.65898e-11	-42	0
0.737812	-6.98158	5.72373e-05	2.26727e-11	-42	0
0.738811	-6.98158	5.71995e-05	1.91298e-11	-42	0
0.739808	-6.98158	5.71616e-05	1.5933e-11	-42	0
0.740806	-6.98158	5.71238e-05	1.30558e-11	-42	0
0.741802	-6.98158	5.7086e-05	1.04735e-11	-42	0
0.742799	-6.98158	5.70482e-05	8.16263e-12	-42	0
0.743794	-6.98158	5.70104e-05	6.1015e-12	-42	0
0.744789	-6.98158	5.69727e-05	4.26966e-12	-42	0
0.745782	-6.98158	5.6935e-05	2.64801e-12	-42	0
0.746776	-6.98158	5.68973e-05	1.21874e-12	-42	0
0.747769	-6.98158	5.68597e-05	-3.47567e-14	-42	0
0.748761	-6.98158	5.6822e-05	-1.12796e-12	-42	0
0.749752	-6.98158	5.67844e-05	-2.07524e-12	-42	0
0.750743	-6.98158	5.67469e-05	-2.88997e-12	-42	0
0.751733	-6.98158	5.67093e-05	-3.58454e-12	-42	0
0.752722	-6.98158	5.66718e-05	-4.17043e-12	-42	0
0.753711	-6.98158	5.66343e-05	-4.65827e-12	-42	0
0.754699	-6.98158	5.65968e-05	-5.05786e-12	-42	0
0.755686	-6.98158	5.65593e-05	-5.37826e-12	-42	0
0.756673	-6.98158	5.65219e-05	-5.6278e-12	-42	0
0.757659	-6.98158	5.64845e-05	-5.81415e-12	-42	0
0.758645	-6.98158	5.64471e-05	-5.94436e-12	-42	0
0.75963	-6.98158	5.64097e-05	-6.02488e-12	-42	0
0.760614	-6.98158	5.63724e-05	-6.06161e-12	-42	0
0.761598	-6.98158	5.63351e-05	-6.05997e-12	-42	0
0.76258	-6.98158	5.62978e-05	-6.02487e-12	-42	0
0.763563	-6.98158	5.62606e-05	-5.96079e-12	-42	0
0.764544	-6.98158	5.62233e-05	-5.87181e-12	-42	0
0.765525	-6.98158	5.61861e-05	-5.76161e-12	-42	0
0.766505	-6.98158	5.61489e-05	-5.63354e-12	-42	0
0.767485	-6.98158	5.61118e-05	-5.49059e-12	-42	0
0.768464	-6.98158	5.60746e-05	-5.33548e-12	-42	0
0.769442	-6.98158	5.60375e-05	-5.17064e-12	-42	0
0.77042	-6.98158	5.60004e-05	-4.99824e-12	-42	0
0.771397	-6.98158	5.59634e-05	-4.82022e-12	-42	0
0.772373	-6.98158	5.59263e-05	-4.6383e-12	-42	0
0.773349	-6.98158	5.58893e-05	-4.454e-12	-42	0
0.774324	-6.98158	5.58523e-05	-4.26865e-12	-42	0
0.775299	-6.98158	5.58153e-05	-4.08344e-12	-42	0
0.776272	-6.98158	5.57784e-05	-3.89939e-12	-42	0
0.777246	-6.98158	5.57415e-05	-3.71737e-12	-42	0
0.778218	-6.98158	5.57046e-05	-3.53815e-12	-42	0
0.77919	-6.98158	5.56677e-05	-3.36238e-12	-42	0
0.780161	-6.98158	5.56309e-05	-3.1906e-12	-42	0
0.781132	-6.98158	5.5594e-05	-3.02326e-12	-42	0
0.782102	-6.98158	5.55572e-05	-2.86072e-12	-42	0
0.783071	-6.98158	5.55205e-05	-2.70329e-12	-42	0
0.78404	-6.98158	5.54837e-05	-2.55118e-12	-42	0
0.785008	-6.98158	5.5447e-05	-2.40457e-12	-42	0
0.785975	-6.98158	5.54103e-05	-2.26357e-12	-42	0
0.786942	-6.98158	5.53736e-05	-2.12824e-12	-42	0
0.787908	-6.98158	5.5337e-05	-1.99862e-12	-42	0
0.788873	-6.98158	5.53003e-05	-1.87469e-12	-42	0
0.789838	-6.98158	5.52637e-05	-1.75642e-12	-42	0
0.790803	-6.98158	5.52272e-05	-1.64374e-12	-42	0
0.791766	-6.98158	5.51906e-05	-1.53656e-12	-42	0
0.792729	-6.98158	5.51541e-05	-1.43477e-12	-42	0
0.793691	-6.98158	5.51176e-05	-1.33824e-12	-42	0
0.794653	-6.98158	5.50811e-05	-1.24684e-12	-42	0
0.795614	-6.98158	5.50446e-05	-1.16041e-12	-42	0
0.796574	-6.98158	5.50082e-05	-1.0788e-12	-42	0
0.797534	-6.98158	5.49718e-05	-1.00183e-12	-42	0
0.798493	-6.98158	5.49354e-05	-9.29339e-13	-42	0
0.799452	-6.98158	5.4899e-05	-8.61152e-13	-42	0
0.800409	-6.98158	5.48627e-05	-7.97092e-13	-42	0
0.801367	-6.98158	5.48264e-05	-7.36982e-13	-42	0
0.802323	-6.98158	5.47901e-05	-6.80647e-13	-42	0
0.803279	-6.98158	5.47538e-05	-6.2791e-13	-42	0
0.804234	-6.98158	5.47176e-05	-5.786e-13	-42	0
0.805189	-6.98158	5.46813e-05	-5.32546e-13	-42	0
0.806143	-6.98158	5.46451e-05	-4.89584e-13	-42	0
0.807096	-6.98158	5.4609e-05	-4.4955e-13	-42	0
0.808049	-6.98158	5.45728e-05	-4.12287e-13	-42	0
0.809001	-6.98158	5.45367e-05	-3.77643e-13	-42	0
0.809953	-6.98158	5.45006e-05	-3.45468e-13	-42	0
0.810904	-6.98158	5.44645e-05	-3.15622e-13	-42	0
0.811854	-6.98158	5.44285e-05	-2.87965e-13	-42	0
0.812804	-6.98158	5.43924e-05	-2.62368e-13	-42	0
0.813752	-6.98158	5.43564e-05	-2.38702e-13	-42	0
0.814701	-6.98158	5.43204e-05	-2.16848e-13	-42	0
0.815648	-6.98158	5.42845e-05	-1.9669e-13	-42	0
0.816596	-6.98158	5.42486e-05	-1.78119e-13	-42	0
0.817542	-6.98158	5.42126e-05	-1.61029e-13	-42	0
0.818488	-6.98158	5.41768e-05	-1.45322e-13	-42	0
0.819433	-6.98158	5.41409e-05	-1.30903e-13	-42	0
0.820378	-6.98158	5.41051e-05	-1.17683e-13	-42	0
0.821322	-6.98158	5.40692e-05	-1.05578e-13	-42	0
0.822265	-6.98158	5.40335e-05	-9.45093e-14	-42	0
0.823208	-6.98158	5.39977e-05	-8.44007e-14	-42	0
0.82415	-6.98158	5.39619e-05	-7.51821e-14	-42	0
0.825091	-6.98158	5.39262e-05	-6.67872e-14	-42	0
0.826032	-6.98158	5.38905e-05	-5.91537e-14	-42	0
0.826972	-6.98158	5.38548e-05	-5.22233e-14	-42	0
0.827912	-6.98158	5.38192e-05	-4.59411e-14	-42	0
0.828851	-6.98158	5.37836e-05	-4.02561e-14	-42	0
0.829789	-6.98158	5.3748e-05	-3.51204e-14	-42	0
0.830727	-6.98158	5.37124e-05	-3.04895e-14	-42	0
0.831664	-6.98158	5.36768e-05	-2.63218e-14	-42	0
0.832601	-6.98158	5.36413e-05	-2.25787e-14	-42	0
0.833537	-6.98158	5.36058e-05	-1.92241e-14	-42	0
0.834472	-6.98158	5.35703e-05	-1.62247e-14	-42	0
0.835407	-6.98158	5.35348e-05	-1.35494e-14	-42	0
0.836341	-6.98158	5.34994e-05	-1.11697e-14	-42	0
0.837274	-6.98158	5.3464e-05	-9.05882e-15	-42	0
0.838207	-6.98158	5.34286e-05	-7.19235e-15	-42	0
0.839139	-6.98158	5.33932e-05	-5.5476e-15	-42	0
0.840071	-6.98158	5.33579e-05	-4.10368e-15	-42	0
0.841001	-6.98158	5.33226e-05	-2.84135e-15	-42	0
0.841932	-6.98158	5.32873e-05	-1.74292e-15	-42	0
0.842861	-6.98158	5.3252e-05	-7.92158e-16	-42	0
0.843791	-6.98158	5.32167e-05	2.58557e-17	-42	0
0.844719	-6.98158	5.31815e-05	7.24769e-16	-42	0
0.845647	-6.98158	5.31463e-05	1.31707e-15	-42	0
0.846574	-6.98158	5.31111e-05	1.81418e-15	-42	0
0.847501	-6.98158	5.30759e-05	2.2265e-15	-42	0
0.848427	-6.98158	5.30408e-05	2.5635e-15	-42	0
0.849352	-6.98158	5.30057e-05	2.83383e-15	-42	0
0.850277	-6.98158	5.29706e-05	3.0453e-15	-42	0
0.851201	-6.98158	5.29355e-05	3.20503e-15	-42	0
0.852125	-6.98158	5.29005e-05	3.31942e-15	-42	0
0.853048	-6.98158	5.28655e-05	3.39429e-15	-42	0
0.85397	-6.98158	5.28305e-05	3.43487e-15	-42	0
0.854892	-6.98158	5.27955e-05	3.44588e-15	-42	0
0.855813	-6.98158	5.27606e-05	3.43154e-15	-42	0
0.856733	-6.98158	5.27256e-05	3.39563e-15	-42	0
0.857653	-6.98158	5.26907e-05	3.34156e-15	-42	0
0.858573	-6.98158	5.26558e-05	3.27234e-15	-42	0
0.859491	-6.98158	5.2621e-05	3.19066e-15	-42	0
0.860409	-6.98158	5.25862e-05	3.0989e-15	-42	0
0.861327	-6.98158	5.25514e-05	2.99916e-15	-42	0
0.862244	-6.98158	5.25166e-05	2.8933e-15	-42	0
0.86316	-6.98158	5.24818e-05	2.78294e-15	-42	0
0.864076	-6.98158	5.2447e-05	2.66951e-15	-42	0
0.864991	-6.98158	5.24123e-05	2.55424e-15	-42	0
0.865905	-6.98158	5.23776e-05	2.4382e-15	-42	0
0.866819	-6.98158	5.23429e-05	2.32231e-15	-42	0
0.867732	-6.98158	5.23083e-05	2.20734e-15	-42	0
0.868645	-6.98158	5.22737e-05	2.09396e-15	-42	0
0.869557	-6.98158	5.22391e-05	1.98272e-15	-42	0
0.870468	-6.98158	5.22045e-05	1.87409e-15	-42	0
0.871379	-6.98158	5.21699e-05	1.76844e-15	-42	0
0.872289	-6.98158	5.21354e-05	1.66606e-15	-42	0
0.873199	-6.98158	5.21009e-05	1.56718e-15	-42	0
0.874108	-6.98158	5.20664e-05	1.47199e-15	-42	0
0.875016	-6.98158	5.20319e-05	1.3806e-15	-42	0
0.875924	-6.98158	5.19975e-05	1.29309e-15	-42	0
0.876831	-6.98158	5.19631e-05	1.2095e-15	-42	0
0.877738	-6.98158	5.19286e-05	1.12983e-15	-42	0
0.878644	-6.98158	5.18943e-05	1.05407e-15	-42	0
0.879549	-6.98158	5.18599e-05	9.82168e-16	-42	0
0.880454	-6.98158	5.18256e-05	9.14058e-16	-42	0
0.881358	-6.98158	5.17913e-05	8.49656e-16	-42	0
0.882262	-6.98158	5.1757e-05	7.88868e-16	-42	0
0.883165	-6.98158	5.17227e-05	7.31583e-16	-42	0
0.884067	-6.98158	5.16885e-05	6.77687e-16	-42	0
0.884969	-6.98158	5.16543e-05	6.27056e-16	-42	0
0.88587	-6.98158	5.16201e-05	5.79561e-16	-42	0
0.886771	-6.98158	5.15859e-05	5.35073e-16	-42	0
0.887671	-6.98158	5.15517e-05	4.93457e-16	-42	0
0.88857	-6.98158	5.15176e-05	4.54581e-16	-42	0
0.889469	-6.98158	5.14835e-05	4.18311e-16	-42	0
0.890367	-6.98158	5.14494e-05	3.84516e-16	-42	0
0.891265	-6.98158	5.14154e-05	3.53066e-16	-42	0
0.892162	-6.98158	5.13813e-05	3.23834e-16	-42	0
0.893059	-6.98158	5.13473e-05	2.96697e-16	-42	0
0.893954	-6.98158	5.13133e-05	2.71533e-16	-42	0
0.89485	-6.98158	5.12794e-05	2.48226e-16	-42	0
0.895744	-6.98158	5.12454e-05	2.26665e-16	-42	0
0.896638	-6.98158	5.12115e-05	2.06741e-16	-42	0
0.897532	-6.98158	5.11776e-05	1.88351e-16	-42	0
0.898425	-6.98158	5.11437e-05	1.71395e-16	-42	0
0.899317	-6.98158	5.11098e-05	1.55779e-16	-42	0
0.900209	-6.98158	5.1076e-05	1.41414e-16	-42	0
0.9011	-6.98158	5.10422e-05	1.28214e-16	-42	0
0.90199	-6.98158	5.10084e-05	1.16098e-16	-42	0
0.90288	-6.98158	5.09746e-05	1.04989e-16	-42	0
0.90377	-6.98158	5.09409e-05	9.48151e-17	-42	0
0.904658	-6.98158	5.09072e-05	8.55083e-17	-42	0
0.905547	-6.98158	5.08735e-05	7.70043e-17	-42	0
0.906434	-6.98158	5.08398e-05	6.92429e-17	-42	0
0.907321	-6.98158	5.08061e-05	6.21675e-17	-42	0
0.908208	-6.98158	5.07725e-05	5.57251e-17	-42	0
0.909093	-6.98158	5.07389e-05	4.98661e-17	-42	0
0.909979	-6.98158	5.07053e-05	4.45443e-17	-42	0
0.910864	-6.98158	5.06717e-05	3.97165e-17	-42	0
0.911747	-6.98158	5.06382e-05	3.53424e-17	-42	0
0.912631	-6.98158	5.06047e-05	3.13846e-17	-42	0
0.913514	-6.98158	5.05711e-05	2.78083e-17	-42	0
0.914396	-6.98158	5.05377e-05	2.45814e-17	-42	0
0.915278	-6.98158	5.05042e-05	2.16737e-17	-42	0
0.916159	-6.98158	5.04708e-05	1.90577e-17	-42	0
0.91704	-6.98158	5.04374e-05	1.67077e-17	-42	0
0.91792	-6.98158	5.0404e-05	1.46001e-17	-42	0
0.918799	-6.98158	5.03706e-05	1.27131e-17	-42	0
0.919678	-6.98158	5.03373e-05	1.10265e-17	-42	0
0.920556	-6.98158	5.03039e-05	9.52182e-18	-42	0
0.921434	-6.98158	5.02706e-05	8.1821e-18	-42	0
0.922311	-6.98158	5.02374e-05	6.99171e-18	-42	0
0.923187	-6.98158	5.02041e-05	5.93631e-18	-42	0
0.924063	-6.98158	5.01709e-05	5.00279e-18	-42	0
0.924938	-6.98158	5.01377e-05	4.17915e-18	-42	0
0.925813	-6.98158	5.01044e-05	3.45442e-18	-42	0
0.926687	-6.98158	5.00713e-05	2.81858e-18	-42	0
0.927561	-6.98158	5.00381e-05	2.26251e-18	-42	0
0.928434	-6.98158	5.0005e-05	1.77789e-18	-42	0
0.929306	-6.98158	4.99719e-05	1.35718e-18	-42	0
0.930178	-6.98158	4.99388e-05	9.93505e-19	-42	0
0.93105	-6.98158	4.99058e-05	6.80643e-19	-42	0
0.93192	-6.98158	4.98727e-05	4.12955e-19	-42	0
0.932791	-6.98158	4.98397e-05	1.8534e-19	-42	0
0.93366	-6.98158	4.98067e-05	-6.80712e-21	-42	0
0.934529	-6.98158	4.97737e-05	-1.67643e-19	-42	0
0.935397	-6.98158	4.97408e-05	-3.0091e-19	-42	0
0.936265	-6.98158	4.97079e-05	-4.09974e-19	-42	0
0.937132	-6.98158	4.96749e-05	-4.97854e-19	-42	0
0.937999	-6.98158	4.96421e-05	-5.67261e-19	-42	0
0.938865	-6.98158	4.96092e-05	-6.20615e-19	-42	0
0.939731	-6.98158	4.95764e-05	-6.60081e-19	-42	0
0.940596	-6.98158	4.95435e-05	-6.87586e-19	-42	0
0.94146	-6.98158	4.95107e-05	-7.04847e-19	-42	0
0.942324	-6.98158	4.9478e-05	-7.13385e-19	-42	0
0.943187	-6.98158	4.94452e-05	-7.1455e-19	-42	0
0.94405	-6.98158	4.94125e-05	-7.0953e-19	-42	0
0.944912	-6.98158	4.93798e-05	-6.99376e-19	-42	0
0.945773	-6.98158	4.93471e-05	-6.85009e-19	-42	0
0.946634	-6.98158	4.93144e-05	-6.67237e-19	-42	0
0.947495	-6.98158	4.92818e-05	-6.46763e-19	-42	0
0.948355	-6.98158	4.92491e-05	-6.242e-19	-42	0
0.949214	-6.98158	4.92165e-05	-6.00079e-19	-42	0
0.950073	-6.98158	4.91839e-05	-5.74856e-19	-42	0
0.950931	-6.98158	4.91514e-05	-5.48923e-19	-42	0
0.951788	-6.98158	4.91188e-05	-5.22615e-19	-42	0
0.952645	-6.98158	4.90863e-05	-4.96215e-19	-42	0
0.953502	-6.98158	4.90538e-05	-4.69959e-19	-42	0
0.954357	-6.98158	4.90214e-05	-4.44046e-19	-42	0
0.955213	-6.98158	4.89889e-05	-4.18638e-19	-42	0
0.956067	-6.98158	4.89565e-05	-3.93867e-19	-42	0
0.956922	-6.98158	4.8924e-05	-3.69837e-19	-42	0
0.957775	-6.98158	4.88917e-05	-3.4663e-19	-42	0
0.958628	-6.98158	4.88593e-05	-3.24307e-19	-42	0
0.959481	-6.98158	4.8827e-05	-3.02913e-19	-42	0
0.960333	-6.98158	4.87946e-05	-2.82475e-19	-42	0
0.961184	-6.98158	4.87623e-05	-2.6301e-19	-42	0
0.962035	-6.98158	4.873e-05	-2.44523e-19	-42	0
0.962885	-6.98158	4.86978e-05	-2.27009e-19	-42	0
0.963735	-6.98158	4.86655e-05	-2.10459e-19	-42	0
0.964584	-6.98158	4.86333e-05	-1.94853e-19	-42	0
0.965432	-6.98158	4.86011e-05	-1.80168e-19	-42	0
0.96628	-6.98158	4.85689e-05	-1.66378e-19	-42	0
0.967127	-6.98158	4.85368e-05	-1.53453e-19	-42	0
0.967974	-6.98158	4.85047e-05	-1.4136e-19	-42	0
0.968821	-6.98158	4.84725e-05	-1.30065e-19	-42	0
0.969666	-6.98158	4.84405e-05	-1.19532e-19	-42	0
0.970511	-6.98158	4.84084e-05	-1.09725e-19	-42	0
0.971356	-6.98158	4.83763e-05	-1.00609e-19	-42	0
0.9722	-6.98158	4.83443e-05	-9.21458e-20	-42	0
0.973043	-6.98158	4.83123e-05	-8.43008e-20	-42	0
0.973886	-6.98158	4.82803e-05	-7.70386e-20	-42	0
0.974729	-6.98158	4.82484e-05	-7.03248e-20	-42	0
0.97557	-6.98158	4.82164e-05	-6.41259e-20	-42	0
0.976412	-6.98158	4.81845e-05	-5.84097e-20	-42	0
0.977252	-6.98158	4.81526e-05	-5.31452e-20	-42	0
0.978092	-6.98158	4.81207e-05	-4.83024e-20	-42	0
0.978932	-6.98158	4.80889e-05	-4.3853e-20	-42	0
0.979771	-6.98158	4.8057e-05	-3.97697e-20	-42	0
0.980609	-6.98158	4.80252e-05	-3.60268e-20	-42	0
0.981447	-6.98158	4.79934e-05	-3.25998e-20	-42	0
0.982285	-6.98158	4.79616e-05	-2.94656e-20	-42	0
0.983121	-6.98158	4.79299e-05	-2.66024e-20	-42	0
0.983958	-6.98158	4.78982e-05	-2.39897e-20	-42	0
0.984793	-6.98158	4.78665e-05	-2.16082e-20	-42	0
0.985629	-6.98158	4.78348e-05	-1.94399e-20	-42	0
0.986463	-6.98158	4.78031e-05	-1.74679e-20	-42	0
0.987297	-6.98158	4.77715e-05	-1.56764e-20	-42	0
0.988131	-6.98158	4.77398e-05	-1.40507e-20	-42	0
0.988963	-6.98158	4.77082e-05	-1.25771e-20	-42	0
0.989796	-6.98158	4.76766e-05	-1.12429e-20	-42	0
0.990628	-6.98158	4.76451e-05	-1.00362e-20	-42	0
0.991459	-6.98158	4.76135e-05	-8.94624e-21	-42	0
0.99229	-6.98158	4.7582e-05	-7.96276e-21	-42	0
0.99312	-6.98158	4.75505e-05	-7.07644e-21	-42	0
0.993949	-6.98158	4.7519e-05	-6.27862e-21	-42	0
0.994779	-6.98158	4.74876e-05	-5.56137e-21	-42	0
0.995607	-6.98158	4.74561e-05	-4.91734e-21	-42	0
0.996435	-6.98158	4.74247e-05	-4.33981e-21	-42	0
0.997262	-6.98158	4.73933e-05	-3.82259e-21	-42	0
0.998089	-6.98158	4.73619e-05	-3.36001e-21	-42	0
0.998916	-6.98158	4.73306e-05	-2.94687e-21	-42	0
0.999741	-6.98158	4.72992e-05	-2.57842e-21	-42	0
1.00057	-6.98158	4.72679e-05	-2.2503e-21	-42	0
1.00139	-6.98158	4.72366e-05	-1.95857e-21	-42	0
1.00222	-6.98158	4.72054e-05	-1.6996e-21	-42	0
1.00304	-6.98158	4.71741e-05	-1.47009e-21	-42	0
1.00386	-6.98158	4.71429e-05	-1.26706e-21	-42	0
1.00468	-6.98158	4.71117e-05	-1.08778e-21	-42	0
1.00551	-6.98158	4.70805e-05	-9.29782e-22	-42	0
1.00633	-6.98158	4.70493e-05	-7.90828e-22	-42	0
1.00715	-6.98158	4.70182e-05	-6.6889e-22	-42	0
1.00797	-6.98158	4.6987e-05	-5.62135e-22	-42	0
1.00879	-6.98158	4.69559e-05	-4.68907e-22	-42	0
1.00961	-6.98158	4.69249e-05	-3.87713e-22	-42	0
1.01043	-6.98158	4.68938e-05	-3.17205e-22	-42	0
1.01124	-6.98158	4.68627e-05	-2.56173e-22	-42	0
1.01206	-6.98158	4.68317e-05	-2.03527e-22	-42	0
1.01288	-6.98158	4.68007e-05	-1.58291e-22	-42	0
1.0137	-6.98158	4.67697e-05	-1.19588e-22	-42	0
1.01451	-6.98158	4.67388e-05	-8.66336e-23	-42	0
1.01533	-6.98158	4.67078e-05	-5.87264e-23	-42	0
1.01614	-6.98158	4.66769e-05	-3.52407e-23	-42	0
1.01696	-6.98158	4.6646e-05	-1.56184e-23	-42	0
1.01777	-6.98158	4.66151e-05	6.37036e-25	-42	0
1.01858	-6.98158	4.65843e-05	1.39669e-23	-42	0
1.0194	-6.98158	4.65534e-05	2.47626e-23	-42	0
1.02021	-6.98158	4.65226e-05	3.33708e-23	-42	0
1.02102	-6.98158	4.64918e-05	4.00977e-23	-42	0
1.02183	-6.98158	4.6461e-05	4.52136e-23	-42	0
1.02264	-6.98158	4.64303e-05	4.89564e-23	-42	0
1.02345	-6.98158	4.63995e-05	5.15352e-23	-42	0
1.02426	-6.98158	4.63688e-05	5.31331e-23	-42	0
1.02507	-6.98158	4.63381e-05	5.39103e-23	-42	0
1.02588	-6.98158	4.63074e-05	5.40063e-23	-42	0
1.02669	-6.98158	4.62768e-05	5.35427e-23	-42	0
1.02749	-6.98158	4.62461e-05	5.26247e-23	-42	0
1.0283	-6.98158	4.62155e-05	5.13432e-23	-42	0
1.02911	-6.98158	4.61849e-05	4.97764e-23	-42	0
1.02991	-6.98158	4.61544e-05	4.79914e-23	-42	0
1.03072	-6.98158	4.61238e-05	4.60454e-23	-42	0
1.03152	-6.98158	4.60933e-05	4.39869e-23	-42	0
1.03233	-6.98158	4.60627e-05	4.18568e-23	-42	0
1.03313	-6.98158	4.60323e-05	3.96896e-23	-42	0
1.03393	-6.98158	4.60018e-05	3.75137e-23	-42	0
1.03474	-6.98158	4.59713e-05	3.53526e-23	-42	0
1.03554	-6.98158	4.59409e-05	3.32254e-23	-42	0
1.03634	-6.98158	4.59105e-05	3.11475e-23	-42	0
1.03714	-6.98158	4.58801e-05	2.91308e-23	-42	0
1.03794	-6.98158	4.58497e-05	2.71848e-23	-42	0
1.03874	-6.98158	4.58193e-05	2.53162e-23	-42	0
1.03954	-6.98158	4.5789e-05	2.353e-23	-42	0
1.04034	-6.98158	4.57587e-05	2.18294e-23	-42	0
1.04114	-6.98158	4.57284e-05	2.0216e-23	-42	0
1.04194	-6.98158	4.56981e-05	1.86904e-23	-42	0
1.04273	-6.98158	4.56679e-05	1.72522e-23	-42	0
1.04353	-6.98158	4.56376e-05	1.59001e-23	-42	0
1.04433	-6.98158	4.56074e-05	1.46323e-23	-42	0
1.04512	-6.98158	4.55772e-05	1.34462e-23	-42	0
1.04592	-6.98158	4.55471e-05	1.23392e-23	-42	0
1.04671	-6.98158	4.55169e-05	1.13081e-23	-42	0
1.04751	-6.98158	4.54868e-05	1.03497e-23	-42	0
1.0483	-6.98158	4.54567e-05	9.46041e-24	-42	0
1.04909	-6.98158	4.54266e-05	8.6368e-24	-42	0
1.04989	-6.98158	4.53965e-05	7.87532e-24	-42	0
1.05068	-6.98158	4.53664e-05	7.17242e-24	-42	0
1.05147	-6.98158	4.53364e-05	6.5246e-24	-42	0
1.05226	-6.98158	4.53064e-05	5.92845e-24	-42	0
1.05305	-6.98158	4.52764e-05	5.38064e-24	-42	0
1.05384	-6.98158	4.52464e-05	4.87797e-24	-42	0
1.05463	-6.98158	4.52165e-05	4.41733e-24	-42	0
1.05542	-6.98158	4.51865e-05	3.99578e-24	-42	0
1.05621	-6.98158	4.51566e-05	3.61048e-24	-42	0
1.057	-6.98158	4.51267e-05	3.25878e-24	-42	0
1.05778	-6.98158	4.50969e-05	2.93813e-24	-42	0
1.05857	-6.98158	4.5067e-05	2.64615e-24	-42	0
1.05936	-6.98158	4.50372e-05	2.38059e-24	-42	0
1.06014	-6.98158	4.50073e-05	2.13934e-24	-42	0
1.06093	-6.98158	4.49775e-05	1.92042e-24	-42	0
1.06171	-6.98158	4.49478e-05	1.72201e-24	-42	0
1.0625	-6.98158	4.4918e-05	1.54237e-24	-42	0
1.06328	-6.98158	4.48883e-05	1.37992e-24	-42	0
1.06406	-6.98158	4.48586e-05	1.23317e-24	-42	0
1.06485	-6.98158	4.48289e-05	1.10076e-24	-42	0
1.06563	-6.98158	4.47992e-05	9.8141e-25	-42	0
1.06641	-6.98158	4.47695e-05	8.73957e-25	-42	0
1.06719	-6.98158	4.47399e-05	7.77322e-25	-42	0
1.06797	-6.98158	4.47103e-05	6.90511e-25	-42	0
1.06875	-6.98158	4.46807e-05	6.12613e-25	-42	0
1.06953	-6.98158	4.46511e-05	5.42792e-25	-42	0
1.07031	-6.98158	4.46215e-05	4.80281e-25	-42	0
1.07109	-6.98158	4.4592e-05	4.24378e-25	-42	0
1.07187	-6.98158	4.45625e-05	3.74444e-25	-42	0
1.07264	-6.98158	4.4533e-05	3.29894e-25	-42	0
1.07342	-6.98158	4.45035e-05	2.90194e-25	-42	0
1.0742	-6.98158	4.4474e-05	2.5486e-25	-42	0
1.07497	-6.98158	4.44446e-05	2.23451e-25	-42	0
1.07575	-6.98158	4.44151e-05	1.95567e-25	-42	0
1.07652	-6.98158	4.43857e-05	1.70844e-25	-42	0
1.0773	-6.98158	4.43564e-05	1.48953e-25	-42	0
1.07807	-6.98158	4.4327e-05	1.29597e-25	-42	0
1.07884	-6.98158	4.42976e-05	1.12506e-25	-42	0
1.07962	-6.98158	4.42683e-05	9.74386e-26	-42	0
1.08039	-6.98158	4.4239e-05	8.41746e-26	-42	0
1.08116	-6.98158	4.42097e-05	7.2517e-26	-42	0
1.08193	-6.98158	4.41805e-05	6.22885e-26	-42	0
1.0827	-6.98158	4.41512e-05	5.33294e-26	-42	0
1.08347	-6.98158	4.4122e-05	4.54966e-26	-42	0
1.08424	-6.98158	4.40928e-05	3.86618e-26	-42	0
1.08501	-6.98158	4.40636e-05	3.271e-26	-42	0
1.08578	-6.98158	4.40344e-05	2.75383e-26	-42	0
1.08655	-6.98158	4.40053e-05	2.3055e-26	-42	0
1.08732	-6.98158	4.39761e-05	1.91781e-26	-42	0
1.08809	-6.98158	4.3947e-05	1.58344e-26	-42	0
1.08885	-6.98158	4.39179e-05	1.29591e-26	-42	0
1.08962	-6.98158	4.38888e-05	1.04942e-26	-42	0
1.09038	-6.98158	4.38598e-05	8.38841e-27	-42	0
1.09115	-6.98158	4.38308e-05	6.5963e-27	-42	0
1.09191	-6.98158	4.38017e-05	5.07754e-27	-42	0
1.09268	-6.98158	4.37727e-05	3.7965e-27	-42	0
1.09344	-6.98158	4.37438e-05	2.72175e-27	-42	0
1.0942	-6.98158	4.37148e-05	1.82555e-27	-42	0
1.09497	-6.98158	4.36859e-05	1.08351e-27	-42	0
1.09573	-6.98158	4.36569e-05	4.74174e-28	-42	0
1.09649	-6.98158	4.3628e-05	-2.12536e-29	-42	0
1.09725	-6.98158	4.35991e-05	-4.19246e-28	-42	0
1.09801	-6.98158	4.35703e-05	-7.34198e-28	-42	0
1.09877	-6.98158	4.35414e-05	-9.78664e-28	-42	0
1.09953	-6.98158	4.35126e-05	-1.16357e-27	-42	0
1.10029	-6.98158	4.34838e-05	-1.29841e-27	-42	0
1.10105	-6.98158	4.3455e-05	-1.39141e-27	-42	0
1.10181	-6.98158	4.34262e-05	-1.44967e-27	-42	0
1.10257	-6.98158	4.33975e-05	-1.47932e-27	-42	0
1.10332	-6.98158	4.33688e-05	-1.48562e-27	-42	0
1.10408	-6.98158	4.33401e-05	-1.47308e-27	-42	0
1.10484	-6.98158	4.33114e-05	-1.44554e-27	-42	0
1.10559	-6.98158	4.32827e-05	-1.40628e-27	-42	0
1.10635	-6.98158	4.3254e-05	-1.35806e-27	-42	0
1.1071	-6.98158	4.32254e-05	-1.30321e-27	-42	0
1.10786	-6.98158	4.31968e-05	-1.24369e-27	-42	0
1.10861	-6.98158	4.31682e-05	-1.18112e-27	-42	0
1.10936	-6.98158	4.31396e-05	-1.11683e-27	-42	0
1.11012	-6.98158	4.3111e-05	-1.05194e-27	-42	0
1.11087	-6.98158	4.30825e-05	-9.87333e-28	-42	0
1.11162	-6.98158	4.3054e-05	-9.23715e-28	-42	0
1.11237	-6.98158	4.30255e-05	-8.61651e-28	-42	0
1.11312	-6.98158	4.2997e-05	-8.01572e-28	-42	0
1.11387	-6.98158	4.29685e-05	-7.43801e-28	-42	0
1.11462	-6.98158	4.29401e-05	-6.88573e-28	-42	0
1.11537	-6.98158	4.29117e-05	-6.36042e-28	-42	0
1.11612	-6.98158	4.28833e-05	-5.86303e-28	-42	0
1.11687	-6.98158	4.28549e-05	-5.39398e-28	-42	0
1.11762	-6.98158	4.28265e-05	-4.95327e-28	-42	0
1.11836	-6.98158	4.27981e-05	-4.54056e-28	-42	0
1.11911	-6.98158	4.27698e-05	-4.15526e-28	-42	0
1.11986	-6.98158	4.27415e-05	-3.79654e-28	-42	0
1.1206	-6.98158	4.27132e-05	-3.46344e-28	-42	0
1.12135	-6.98158	4.26849e-05	-3.15488e-28	-42	0
1.12209	-6.98158	4.26567e-05	-2.8697e-28	-42	0
1.12284	-6.98158	4.26284e-05	-2.60668e-28	-42	0
1.12358	-6.98158	4.26002e-05	-2.36459e-28	-42	0
1.12432	-6.98158	4.2572e-05	-2.14218e-28	-42	0
1.12506	-6.98158	4.25438e-05	-1.93823e-28	-42	0
1.12581	-6.98158	4.25156e-05	-1.75151e-28	-42	0
1.12655	-6.98158	4.24875e-05	-1.58086e-28	-42	0
1.12729	-6.98158	4.24594e-05	-1.42513e-28	-42	0
1.12803	-6.98158	4.24313e-05	-1.28324e-28	-42	0
1.12877	-6.98158	4.24032e-05	-1.15415e-28	-42	0
1.12951	-6.98158	4.23751e-05	-1.03686e-28	-42	0
1.13025	-6.98158	4.2347e-05	-9.30442e-29	-42	0
1.13099	-6.98158	4.2319e-05	-8.34018e-29	-42	0
1.13173	-6.98158	4.2291e-05	-7.46762e-29	-42	0
1.13247	-6.98158	4.2263e-05	-6.679e-29	-42	0
1.1332	-6.98158	4.2235e-05	-5.96715e-29	-42	0
1.13394	-6.98158	4.22071e-05	-5.32535e-29	-42	0
1.13468	-6.98158	4.21791e-05	-4.74741e-29	-42	0
1.13541	-6.98158	4.21512e-05	-4.22758e-29	-42	0
1.13615	-6.98158	4.21233e-05	-3.76055e-29	-42	0
1.13688	-6.98158	4.20954e-05	-3.34145e-29	-42	0
1.13762	-6.98158	4.20675e-05	-2.96577e-29	-42	0
1.13835	-6.98158	4.20397e-05	-2.6294e-29	-42	0
1.13908	-6.98158	4.20118e-05	-2.32856e-29	-42	0
1.13982	-6.98158	4.1984e-05	-2.05979e-29	-42	0
1.14055	-6.98158	4.19562e-05	-1.81993e-29	-42	0
1.14128	-6.98158	4.19285e-05	-1.60612e-29	-42	0
1.14201	-6.98158	4.19007e-05	-1.41574e-29	-42	0
1.14274	-6.98158	4.1873e-05	-1.24641e-29	-42	0
1.14348	-6.98158	4.18452e-05	-1.09596e-29	-42	0
1.14421	-6.98158	4.18175e-05	-9.62443e-30	-42	0
1.14493	-6.98158	4.17899e-05	-8.44086e-30	-42	0
1.14566	-6.98158	4.17622e-05	-7.39288e-30	-42	0
1.14639	-6.98158	4.17345e-05	-6.46601e-30	-42	0
1.14712	-6.98158	4.17069e-05	-5.64722e-30	-42	0
1.14785	-6.98158	4.16793e-05	-4.92477e-30	-42	0
1.14858	-6.98158	4.16517e-05	-4.2881e-30	-42	0
1.1493	-6.98158	4.16241e-05	-3.72772e-30	-42	0
1.15003	-6.98158	4.15966e-05	-3.2351e-30	-42	0
1.15075	-6.98158	4.1569e-05	-2.80262e-30	-42	0
1.15148	-6.98158	4.15415e-05	-2.42344e-30	-42	0
1.1522	-6.98158	4.1514e-05	-2.09144e-30	-42	0
1.15293	-6.98158	4.14865e-05	-1.80117e-30	-42	0
1.15365	-6.98158	4.14591e-05	-1.54774e-30	-42	0
1.15438	-6.98158	4.14316e-05	-1.32683e-30	-42	0
1.1551	-6.98158	4.14042e-05	-1.13456e-30	-42	0
1.15582	-6.98158	4.13768e-05	-9.67496e-31	-42	0
1.15654	-6.98158	4.13494e-05	-8.2258e-31	-42	0
1.15726	-6.98158	4.1322e-05	-6.97105e-31	-42	0
1.15798	-6.98158	4.12947e-05	-5.88668e-31	-42	0
1.15871	-6.98158	4.12673e-05	-4.95145e-31	-42	0
1.15943	-6.98158	4.124e-05	-4.14657e-31	-42	0
1.16014	-6.98158	4.12127e-05	-3.45545e-31	-42	0
1.16086	-6.98158	4.11854e-05	-2.86344e-31	-42	0
1.16158	-6.98158	4.11581e-05	-2.35766e-31	-42	0
1.1623	-6.98158	4.11309e-05	-1.92677e-31	-42	0
1.16302	-6.98158	4.11037e-05	-1.56081e-31	-42	0
1.16374	-6.98158	4.10765e-05	-1.25103e-31	-42	0
1.16445	-6.98158	4.10493e-05	-9.89782e-32	-42	0
1.16517	-6.98158	4.10221e-05	-7.70356e-32	-42	0
1.16588	-6.98158	4.09949e-05	-5.86898e-32	-42	0
1.1666	-6.98158	4.09678e-05	-4.34304e-32	-42	0
1.16731	-6.98158	4.09407e-05	-3.08123e-32	-42	0
1.16803	-6.98158	4.09136e-05	-2.04487e-32	-42	0
1.16874	-6.98158	4.08865e-05	-1.20041e-32	-42	0
1.16946	-6.98158	4.08594e-05	-5.18723e-33	-42	0
1.17017	-6.98158	4.08324e-05	2.53323e-34	-42	0
1.17088	-6.98158	4.08053e-05	4.5348e-33	-42	0
1.17159	-6.98158	4.07783e-05	7.84425e-33	-42	0
1.1723	-6.98158	4.07513e-05	1.03424e-32	-42	0
1.17301	-6.98158	4.07243e-05	1.21672e-32	-42	0
1.17373	-6.98158	4.06974e-05	1.34363e-32	-42	0
1.17444	-6.98158	4.06704e-05	1.42503e-32	-42	0
1.17515	-6.98158	4.06435e-05	1.46947e-32	-42	0
1.17585	-6.98158	4.06166e-05	1.48417e-32	-42	0
1.17656	-6.98158	4.05897e-05	1.47526e-32	-42	0
1.17727	-6.98158	4.05628e-05	1.44788e-32	-42	0
1.17798	-6.98158	4.0536e-05	1.40633e-32	-42	0
1.17869	-6.98158	4.05091e-05	1.35419e-32	-42	0
1.17939	-6.98158	4.04823e-05	1.29444e-32	-42	0
1.1801	-6.98158	4.04555e-05	1.22951e-32	-42	0
1.1808	-6.98158	4.04287e-05	1.16141e-32	-42	0
1.18151	-6.98158	4.0402e-05	1.09176e-32	-42	0
1.18222	-6.98158	4.03752e-05	1.02184e-32	-42	0
1.18292	-6.98158	4.03485e-05	9.52677e-33	-42	0
1.18362	-6.98158	4.03218e-05	8.85071e-33	-42	0
1.18433	-6.98158	4.02951e-05	8.19623e-33	-42	0
1.18503	-6.98158	4.02684e-05	7.56779e-33	-42	0
1.18573	-6.98158	4.02418e-05	6.96856e-33	-42	0
1.18643	-6.98158	4.02151e-05	6.4006e-33	-42	0
1.18714	-6.98158	4.01885e-05	5.86511e-33	-42	0
1.18784	-6.98158	4.01619e-05	5.36261e-33	-42	0
1.18854	-6.98158	4.01353e-05	4.89301e-33	-42	0
1.18924	-6.98158	4.01087e-05	4.45581e-33	-42	0
1.18994	-6.98158	4.00822e-05	4.05018e-33	-42	0
1.19064	-6.98158	4.00556e-05	3.67499e-33	-42	0
1.19134	-6.98158	4.00291e-05	3.32896e-33	-42	0
1.19203	-6.98158	4.00026e-05	3.01067e-33	-42	0
1.19273	-6.98158	3.99761e-05	2.71862e-33	-42	0
1.19343	-6.98158	3.99497e-05	2.45125e-33	-42	0
1.19413	-6.98158	3.99232e-05	2.20702e-33	-42	0
1.19482	-6.98158	3.98968e-05	1.98437e-33	-42	0
1.19552	-6.98158	3.98704e-05	1.78179e-33	-42	0
1.19622	-6.98158	3.9844e-05	1.5978e-33	-42	0
1.19691	-6.98158	3.98176e-05	1.43099e-33	-42	0
1.19761	-6.98158	3.97912e-05	1.28e-33	-42	0
1.1983	-6.98158	3.97649e-05	1.14355e-33	-42	0
1.19899	-6.98158	3.97386e-05	1.02043e-33	-42	0
1.19969	-6.98158	3.97123e-05	9.09496e-34	-42	0
1.20038	-6.98158	3.9686e-05	8.0969e-34	-42	0
1.20107	-6.98158	3.96597e-05	7.20016e-34	-42	0
1.20176	-6.98158	3.96334e-05	6.39555e-34	-42	0
1.20246	-6.98158	3.96072e-05	5.67453e-34	-42	0
1.20315	-6.98158	3.9581e-05	5.02923e-34	-42	0
1.20384	-6.98158	3.95548e-05	4.45243e-34	-42	0
1.20453	-6.98158	3.95286e-05	3.93747e-34	-42	0
1.20522	-6.98158	3.95024e-05	3.47828e-34	-42	0
1.20591	-6.98158	3.94763e-05	3.0693e-34	-42	0
1.20659	-6.98158	3.94501e-05	2.70545e-34	-42	0
1.20728	-6.98158	3.9424e-05	2.38213e-34	-42	0
1.20797	-6.98158	3.93979e-05	2.09514e-34	-42	0
1.20866	-6.98158	3.93718e-05	1.8407e-34	-42	0
1.20934	-6.98158	3.93458e-05	1.61535e-34	-42	0
1.21003	-6.98158	3.93197e-05	1.416e-34	-42	0
1.21072	-6.98158	3.92937e-05	1.23983e-34	-42	0
1.2114	-6.98158	3.92677e-05	1.08433e-34	-42	0
1.21209	-6.98158	3.92417e-05	9.47221e-35	-42	0
1.21277	-6.98158	3.92157e-05	8.26459e-35	-42	0
1.21346	-6.98158	3.91897e-05	7.20216e-35	-42	0
1.21414	-6.98158	3.91638e-05	6.26848e-35	-42	0
1.21482	-6.98158	3.91379e-05	5.44889e-35	-42	0
1.21551	-6.98158	3.9112e-05	4.73026e-35	-42	0
1.21619	-6.98158	3.90861e-05	4.10088e-35	-42	0
1.21687	-6.98158	3.90602e-05	3.5503e-35	-42	0
1.21755	-6.98158	3.90343e-05	3.06922e-35	-42	0
1.21823	-6.98158	3.90085e-05	2.64938e-35	-42	0
1.21891	-6.98158	3.89827e-05	2.28343e-35	-42	0
1.21959	-6.98158	3.89569e-05	1.96485e-35	-42	0
1.22027	-6.98158	3.89311e-05	1.68787e-35	-42	0
1.22095	-6.98158	3.89053e-05	1.44737e-35	-42	0
1.22163	-6.98158	3.88795e-05	1.23883e-35	-42	0
1.22231	-6.98158	3.88538e-05	1.05825e-35	-42	0
1.22299	-6.98158	3.88281e-05	9.02113e-36	-42	0
1.22367	-6.98158	3.88024e-05	7.67309e-36	-42	0
1.22434	-6.98158	3.87767e-05	6.51103e-36	-42	0
1.22502	-6.98158	3.8751e-05	5.51093e-36	-42	0
1.2257	-6.98158	3.87254e-05	4.65166e-36	-42	0
1.22637	-6.98158	3.86997e-05	3.9147e-36	-42	0
1.22705	-6.98158	3.86741e-05	3.28382e-36	-42	0
1.22772	-6.98158	3.86485e-05	2.74481e-36	-42	0
1.2284	-6.98158	3.86229e-05	2.28525e-36	-42	0
1.22907	-6.98158	3.85973e-05	1.8943e-36	-42	0
1.22974	-6.98158	3.85718e-05	1.56251e-36	-42	0
1.23042	-6.98158	3.85463e-05	1.28163e-36	-42	0
1.23109	-6.98158	3.85207e-05	1.0445e-36	-42	0
1.23176	-6.98158	3.84952e-05	8.44909e-37	-42	0
1.23243	-6.98158	3.84697e-05	6.77452e-37	-42	0
1.2331	-6.98158	3.84443e-05	5.37455e-37	-42	0
1.23377	-6.98158	3.84188e-05	4.20874e-37	-42	0
1.23444	-6.98158	3.83934e-05	3.24216e-37	-42	0
1.23511	-6.98158	3.8368e-05	2.4447e-37	-42	0
1.23578	-6.98158	3.83426e-05	1.79042e-37	-42	0
1.23645	-6.98158	3.83172e-05	1.25704e-37	-42	0
1.23712	-6.98158	3.82918e-05	8.25448e-38	-42	0
1.23779	-6.98158	3.82665e-05	4.79261e-38	-42	0
1.23846	-6.98158	3.82411e-05	2.04488e-38	-42	0
1.23912	-6.98158	3.82158e-05	-1.08032e-39	-42	0
1.23979	-6.98158	3.81905e-05	-1.76769e-38	-42	0
1.24046	-6.98158	3.81652e-05	-3.0203e-38	-42	0
1.24112	-6.98158	3.814e-05	-3.93887e-38	-42	0
1.24179	-6.98158	3.81147e-05	-4.58506e-38	-42	0
1.24245	-6.98158	3.80895e-05	-5.01078e-38	-42	0
1.24312	-6.98158	3.80643e-05	-5.2596e-38	-42	0
1.24378	-6.98158	3.80391e-05	-5.36795e-38	-42	0
1.24445	-6.98158	3.80139e-05	-5.36618e-38	-42	0
1.24511	-6.98158	3.79887e-05	-5.27947e-38	-42	0
1.24577	-6.98158	3.79636e-05	-5.1286e-38	-42	0
1.24643	-6.98158	3.79384e-05	-4.93062e-38	-42	0
1.2471	-6.98158	3.79133e-05	-4.69944e-38	-42	0
1.24776	-6.98158	3.78882e-05	-4.44633e-38	-42	0
1.24842	-6.98158	3.78631e-05	-4.18033e-38	-42	0
1.24908	-6.98158	3.78381e-05	-3.90861e-38	-42	0
1.24974	-6.98158	3.7813e-05	-3.63681e-38	-42	0
1.2504	-6.98158	3.7788e-05	-3.36927e-38	-42	0
1.25106	-6.98158	3.7763e-05	-3.10929e-38	-42	0
1.25172	-6.98158	3.7738e-05	-2.85926e-38	-42	0
1.25237	-6.98158	3.7713e-05	-2.62091e-38	-42	0
1.25303	-6.98158	3.7688e-05	-2.39535e-38	-42	0
1.25369	-6.98158	3.76631e-05	-2.18326e-38	-42	0
1.25435	-6.98158	3.76381e-05	-1.98494e-38	-42	0
1.255	-6.98158	3.76132e-05	-1.80039e-38	-42	0
1.25566	-6.98158	3.75883e-05	-1.6294e-38	-42	0
1.25632	-6.98158	3.75634e-05	-1.47161e-38	-42	0
1.25697	-6.98158	3.75386e-05	-1.3265e-38	-42	0
1.25763	-6.98158	3.75137e-05	-1.19349e-38	-42	0
1.25828	-6.98158	3.74889e-05	-1.07193e-38	-42	0
1.25894	-6.98158	3.74641e-05	-9.61133e-39	-42	0
1.25959	-6.98158	3.74393e-05	-8.60405e-39	-42	0
1.26024	-6.98158	3.74145e-05	-7.69046e-39	-42	0
1.26089	-6.98158	3.73897e-05	-6.86369e-39	-42	0
1.26155	-6.98158	3.73649e-05	-6.11704e-39	-42	0
1.2622	-6.98158	3.73402e-05	-5.44406e-39	-42	0
1.26285	-6.98158	3.73155e-05	-4.83862e-39	-42	0
1.2635	-6.98158	3.72908e-05	-4.2949e-39	-42	0
1.26415	-6.98158	3.72661e-05	-3.80743e-39	-42	0
1.2648	-6.98158	3.72414e-05	-3.37109e-39	-42	0
1.26545	-6.98158	3.72168e-05	-2.98114e-39	-42	0
1.2661	-6.98158	3.71921e-05	-2.63315e-39	-42	0
1.26675	-6.98158	3.71675e-05	-2.32306e-39	-42	0
1.2674	-6.98158	3.71429e-05	-2.04712e-39	-42	0
1.26805	-6.98158	3.71183e-05	-1.80191e-39	-42	0
1.26869	-6.98158	3.70937e-05	-1.58429e-39	-42	0
1.26934	-6.98158	3.70692e-05	-1.3914e-39	-42	0
1.26999	-6.98158	3.70446e-05	-1.22064e-39	-42	0
1.27063	-6.98158	3.70201e-05	-1.06967e-39	-42	0
1.27128	-6.98158	3.69956e-05	-9.36346e-40	-42	0
1.27193	-6.98158	3.69711e-05	-8.18747e-40	-42	0
1.27257	-6.98158	3.69466e-05	-7.15137e-40	-42	0
1.27322	-6.98158	3.69222e-05	-6.23959e-40	-42	0
1.27386	-6.98158	3.68977e-05	-5.4381e-40	-42	0
1.2745	-6.98158	3.68733e-05	-4.73437e-40	-42	0
1.27515	-6.98158	3.68489e-05	-4.11714e-40	-42	0
1.27579	-6.98158	3.68245e-05	-3.5764e-40	-42	0
1.27643	-6.98158	3.68001e-05	-3.10319e-40	-42	0
1.27707	-6.98158	3.67758e-05	-2.68952e-40	-42	0
1.27772	-6.98158	3.67514e-05	-2.3283e-40	-42	0
1.27836	-6.98158	3.67271e-05	-2.01323e-40	-42	0
1.279	-6.98158	3.67028e-05	-1.73872e-40	-42	0
1.27964	-6.98158	3.66785e-05	-1.49981e-40	-42	0
1.28028	-6.98158	3.66542e-05	-1.29212e-40	-42	0
1.28092	-6.98158	3.66299e-05	-1.11176e-40	-42	0
1.28156	-6.98158	3.66057e-05	-9.55334e-41	-42	0
1.2822	-6.98158	3.65814e-05	-8.19808e-41	-42	0
1.28283	-6.98158	3.65572e-05	-7.0253e-41	-42	0
1.28347	-6.98158	3.6533e-05	-6.01165e-41	-42	0
1.28411	-6.98158	3.65088e-05	-5.13659e-41	-42	0
1.28475	-6.98158	3.64847e-05	-4.38211e-41	-42	0
1.28538	-6.98158	3.64605e-05	-3.73242e-41	-42	0
1.28602	-6.98158	3.64364e-05	-3.17369e-41	-42	0
1.28665	-6.98158	3.64123e-05	-2.69382e-41	-42	0
1.28729	-6.98158	3.63881e-05	-2.28226e-41	-42	0
1.28792	-6.98158	3.63641e-05	-1.92977e-41	-42	0
1.28856	-6.98158	3.634e-05	-1.62833e-41	-42	0
1.28919	-6.98158	3.63159e-05	-1.37093e-41	-42	0
1.28983	-6.98158	3.62919e-05	-1.15148e-41	-42	0
1.29046	-6.98158	3.62679e-05	-9.64706e-42	-42	0
1.29109	-6.98158	3.62438e-05	-8.0601e-42	-42	0
1.29172	-6.98158	3.62198e-05	-6.71418e-42	-42	0
1.29236	-6.98158	3.61959e-05	-5.57488e-42	-42	0
1.29299	-6.98158	3.61719e-05	-4.61242e-42	-42	0
1.29362	-6.98158	3.6148e-05	-3.80111e-42	-42	0
1.29425	-6.98158	3.6124e-05	-3.11878e-42	-42	0
1.29488	-6.98158	3.61001e-05	-2.54633e-42	-42	0
1.29551	-6.98158	3.60762e-05	-2.06733e-42	-42	0
1.29614	-6.98158	3.60523e-05	-1.66768e-42	-42	0
1.29677	-6.98158	3.60285e-05	-1.33526e-42	-42	0
1.2974	-6.98158	3.60046e-05	-1.0597e-42	-42	0
1.29803	-6.98158	3.59808e-05	-8.32128e-43	-42	0
1.29865	-6.98158	3.5957e-05	-6.44969e-43	-42	0
1.29928	-6.98158	3.59331e-05	-4.91759e-43	-42	0
1.29991	-6.98158	3.59094e-05	-3.66997e-43	-42	0
1.30053	-6.98158	3.58856e-05	-2.66006e-43	-42	0
1.30116	-6.98158	3.58618e-05	-1.84821e-43	-42	0
1.30179	-6.98158	3.58381e-05	-1.20084e-43	-42	0
1.30241	-6.98158	3.58144e-05	-6.89581e-44	-42	0
1.30304	-6.98158	3.57906e-05	-2.90506e-44	-42	0
1.30366	-6.98158	3.5767e-05	1.65036e-45	-42	0
1.30428	-6.98158	3.57433e-05	2.48333e-44	-42	0
1.30491	-6.98158	3.57196e-05	4.19112e-44	-42	0
1.30553	-6.98158	3.5696e-05	5.40633e-44	-42	0
1.30615	-6.98158	3.56723e-05	6.22705e-44	-42	0
1.30678	-6.98158	3.56487e-05	6.73461e-44	-42	0
1.3074	-6.98158	3.56251e-05	6.99619e-44	-42	0
1.30802	-6.98158	3.56015e-05	7.06705e-44	-42	0
1.30864	-6.98158	3.5578e-05	6.99241e-44	-42	0
1.30926	-6.98158	3.55544e-05	6.80914e-44	-42	0
1.30988	-6.98158	3.55309e-05	6.54705e-44	-42	0
1.3105	-6.98158	3.55074e-05	6.23014e-44	-42	0
1.31112	-6.98158	3.54838e-05	5.87753e-44	-42	0
1.31174	-6.98158	3.54604e-05	5.50434e-44	-42	0
1.31236	-6.98158	3.54369e-05	5.12236e-44	-42	0
1.31298	-6.98158	3.54134e-05	4.74067e-44	-42	0
1.3136	-6.98158	3.539e-05	4.36613e-44	-42	0
1.31421	-6.98158	3.53665e-05	4.0038e-44	-42	0
1.31483	-6.98158	3.53431e-05	3.65727e-44	-42	0
1.31545	-6.98158	3.53197e-05	3.32899e-44	-42	0
1.31606	-6.98158	3.52963e-05	3.02045e-44	-42	0
1.31668	-6.98158	3.5273e-05	2.73245e-44	-42	0
1.31729	-6.98158	3.52496e-05	2.46519e-44	-42	0
1.31791	-6.98158	3.52263e-05	2.21848e-44	-42	0
1.31852	-6.98158	3.5203e-05	1.99176e-44	-42	0
1.31914	-6.98158	3.51797e-05	1.78429e-44	-42	0
1.31975	-6.98158	3.51564e-05	1.59512e-44	-42	0
1.32036	-6.98158	3.51331e-05	1.42322e-44	-42	0
1.32098	-6.98158	3.51098e-05	1.2675e-44	-42	0
1.32159	-6.98158	3.50866e-05	1.12683e-44	-42	0
1.3222	-6.98158	3.50634e-05	1.0001e-44	-42	0
1.32281	-6.98158	3.50402e-05	8.86188e-45	-42	0
1.32343	-6.98158	3.5017e-05	7.84045e-45	-42	0
1.32404	-6.98158	3.49938e-05	6.92646e-45	-42	0
1.32465	-6.98158	3.49706e-05	6.11026e-45	-42	0
1.32526	-6.98158	3.49475e-05	5.38279e-45	-42	0
1.32587	-6.98158	3.49243e-05	4.73556e-45	-42	0
1.32648	-6.98158	3.49012e-05	4.16071e-45	-42	0
1.32709	-6.98158	3.48781e-05	3.651e-45	-42	0
1.32769	-6.98158	3.4855e-05	3.19976e-45	-42	0
1.3283	-6.98158	3.48319e-05	2.80088e-45	-42	0
1.32891	-6.98158	3.48089e-05	2.4488e-45	-42	0
1.32952	-6.98158	3.47858e-05	2.13847e-45	-42	0
1.33012	-6.98158	3.47628e-05	1.86532e-45	-42	0
1.33073	-6.98158	3.47398e-05	1.6252e-45	-42	0
1.33134	-6.98158	3.47168e-05	1.41441e-45	-42	0
1.33194	-6.98158	3.46938e-05	1.22958e-45	-42	0
1.33255	-6.98158	3.46708e-05	1.06773e-45	-42	0
1.33315	-6.98158	3.46479e-05	9.26166e-46	-42	0
1.33376	-6.98158	3.46249e-05	8.02493e-46	-42	0
1.33436	-6.98158	3.4602e-05	6.94577e-46	-42	0
1.33496	-6.98158	3.45791e-05	6.00518e-46	-42	0
1.33557	-6.98158	3.45562e-05	5.18631e-46	-42	0
1.33617	-6.98158	3.45333e-05	4.47421e-46	-42	0
1.33677	-6.98158	3.45105e-05	3.85564e-46	-42	0
1.33738	-6.98158	3.44876e-05	3.31892e-46	-42	0
1.33798	-6.98158	3.44648e-05	2.85373e-46	-42	0
1.33858	-6.98158	3.4442e-05	2.45098e-46	-42	0
1.33918	-6.98158	3.44192e-05	2.10267e-46	-42	0
1.33978	-6.98158	3.43964e-05	1.80178e-46	-42	0
1.34038	-6.98158	3.43736e-05	1.54214e-46	-42	0
1.34098	-6.98158	3.43509e-05	1.31833e-46	-42	0
1.34158	-6.98158	3.43281e-05	1.12563e-46	-42	0
1.34218	-6.98158	3.43054e-05	9.59905e-47	-42	0
1.34278	-6.98158	3.42827e-05	8.17533e-47	-42	0
1.34337	-6.98158	3.426e-05	6.95365e-47	-42	0
1.34397	-6.98158	3.42373e-05	5.90657e-47	-42	0
1.34457	-6.98158	3.42146e-05	5.01018e-47	-42	0
1.34517	-6.98158	3.4192e-05	4.24373e-47	-42	0
1.34576	-6.98158	3.41693e-05	3.58917e-47	-42	0
1.34636	-6.98158	3.41467e-05	3.03087e-47	-42	0
1.34695	-6.98158	3.41241e-05	2.55528e-47	-42	0
1.34755	-6.98158	3.41015e-05	2.15069e-47	-42	0
1.34815	-6.98158	3.4079e-05	1.80695e-47	-42	0
1.34874	-6.98158	3.40564e-05	1.51533e-47	-42	0
1.34933	-6.98158	3.40338e-05	1.26827e-47	-42	0
1.34993	-6.98158	3.40113e-05	1.05928e-47	-42	0
1.35052	-6.98158	3.39888e-05	8.82771e-48	-42	0
1.35111	-6.98158	3.39663e-05	7.33929e-48	-42	0
1.35171	-6.98158	3.39438e-05	6.08632e-48	-42	0
1.3523	-6.98158	3.39213e-05	5.03341e-48	-42	0
1.35289	-6.98158	3.38989e-05	4.15028e-48	-42	0
1.35348	-6.98158	3.38764e-05	3.41099e-48	-42	0
1.35407	-6.98158	3.3854e-05	2.79341e-48	-42	0
1.35466	-6.98158	3.38316e-05	2.27864e-48	-42	0
1.35525	-6.98158	3.38092e-05	1.85058e-48	-42	0
1.35584	-6.98158	3.37868e-05	1.49553e-48	-42	0
1.35643	-6.98158	3.37645e-05	1.20184e-48	-42	0
1.35702	-6.98158	3.37421e-05	9.59631e-49	-42	0
1.35761	-6.98158	3.37198e-05	7.60517e-49	-42	0
1.3582	-6.98158	3.36974e-05	5.97414e-49	-42	0
1.35879	-6.98158	3.36751e-05	4.64331e-49	-42	0
1.35938	-6.98158	3.36528e-05	3.56218e-49	-42	0
1.35996	-6.98158	3.36306e-05	2.68819e-49	-42	0
1.36055	-6.98158	3.36083e-05	1.98558e-49	-42	0
1.36114	-6.98158	3.3586e-05	1.42435e-49	-42	0
1.36172	-6.98158	3.35638e-05	9.79355e-50	-42	0
1.36231	-6.98158	3.35416e-05	6.29604e-50	-42	0
1.36289	-6.98158	3.35194e-05	3.57586e-50	-42	0
1.36348	-6.98158	3.34972e-05	1.48734e-50	-42	0
1.36406	-6.98158	3.3475e-05	-9.0395e-52	-42	0
1.36465	-6.98158	3.34529e-05	-1.25736e-50	-42	0
1.36523	-6.98158	3.34307e-05	-2.09608e-50	-42	0
1.36581	-6.98158	3.34086e-05	-2.67442e-50	-42	0
1.3664	-6.98158	3.33865e-05	-3.048e-50	-42	0
1.36698	-6.98158	3.33643e-05	-3.26223e-50	-42	0
1.36756	-6.98158	3.33423e-05	-3.35402e-50	-42	0
1.36814	-6.98158	3.33202e-05	-3.35322e-50	-42	0
1.36872	-6.98158	3.32981e-05	-3.28385e-50	-42	0
1.3693	-6.98158	3.32761e-05	-3.1651e-50	-42	0
1.36988	-6.98158	3.32541e-05	-3.01222e-50	-42	0
1.37046	-6.98158	3.3232e-05	-2.83719e-50	-42	0
1.37104	-6.98158	3.321e-05	-2.64934e-50	-42	0
1.37162	-6.98158	3.31881e-05	-2.45585e-50	-42	0
1.3722	-6.98158	3.31661e-05	-2.26216e-50	-42	0
1.37278	-6.98158	3.31441e-05	-2.07229e-50	-42	0
1.37336	-6.98158	3.31222e-05	-1.88915e-50	-42	0
1.37394	-6.98158	3.31003e-05	-1.71476e-50	-42	0
1.37452	-6.98158	3.30783e-05	-1.55042e-50	-42	0
1.37509	-6.98158	3.30564e-05	-1.3969e-50	-42	0
1.37567	-6.98158	3.30346e-05	-1.25454e-50	-42	0
1.37625	-6.98158	3.30127e-05	-1.12339e-50	-42	0
1.37682	-6.98158	3.29908e-05	-1.00321e-50	-42	0
1.3774	-6.98158	3.2969e-05	-8.93631e-51	-42	0
1.37797	-6.98158	3.29472e-05	-7.94154e-51	-42	0
1.37855	-6.98158	3.29253e-05	-7.04199e-51	-42	0
1.37912	-6.98158	3.29036e-05	-6.23143e-51	-42	0
1.3797	-6.98158	3.28818e-05	-5.50341e-51	-42	0
1.38027	-6.98158	3.286e-05	-4.85145e-51	-42	0
1.38084	-6.98158	3.28383e-05	-4.26921e-51	-42	0
1.38142	-6.98158	3.28165e-05	-3.75055e-51	-42	0
1.38199	-6.98158	3.27948e-05	-3.28961e-51	-42	0
1.38256	-6.98158	3.27731e-05	-2.88088e-51	-42	0
1.38313	-6.98158	3.27514e-05	-2.51919e-51	-42	0
1.3837	-6.98158	3.27297e-05	-2.19976e-51	-42	0
1.38427	-6.98158	3.2708e-05	-1.91817e-51	-42	0
1.38484	-6.98158	3.26864e-05	-1.67038e-51	-42	0
1.38542	-6.98158	3.26647e-05	-1.45271e-51	-42	0
1.38599	-6.98158	3.26431e-05	-1.2618e-51	-42	0
1.38655	-6.98158	3.26215e-05	-1.09461e-51	-42	0
1.38712	-6.98158	3.25999e-05	-9.48423e-52	-42	0
1.38769	-6.98158	3.25783e-05	-8.2078e-52	-42	0
1.38826	-6.98158	3.25567e-05	-7.09484e-52	-42	0
1.38883	-6.98158	3.25352e-05	-6.12574e-52	-42	0
1.3894	-6.98158	3.25137e-05	-5.28299e-52	-42	0
1.38996	-6.98158	3.24921e-05	-4.55106e-52	-42	0
1.39053	-6.98158	3.24706e-05	-3.91617e-52	-42	0
1.3911	-6.98158	3.24491e-05	-3.36614e-52	-42	0
1.39166	-6.98158	3.24276e-05	-2.89018e-52	-42	0
1.39223	-6.98158	3.24062e-05	-2.47881e-52	-42	0
1.39279	-6.98158	3.23847e-05	-2.12367e-52	-42	0
1.39336	-6.98158	3.23633e-05	-1.81744e-52	-42	0
1.39392	-6.98158	3.23419e-05	-1.55367e-52	-42	0
1.39449	-6.98158	3.23204e-05	-1.32673e-52	-42	0
1.39505	-6.98158	3.2299e-05	-1.13169e-52	-42	0
1.39562	-6.98158	3.22777e-05	-9.6426e-53	-42	0
1.39618	-6.98158	3.22563e-05	-8.20685e-53	-42	0
1.39674	-6.98158	3.22349e-05	-6.97701e-53	-42	0
1.3973	-6.98158	3.22136e-05	-5.92472e-53	-42	0
1.39787	-6.98158	3.21923e-05	-5.02532e-53	-42	0
1.39843	-6.98158	3.2171e-05	-4.25746e-53	-42	0
1.39899	-6.98158	3.21497e-05	-3.60261e-53	-42	0
1.39955	-6.98158	3.21284e-05	-3.04478e-53	-42	0
1.40011	-6.98158	3.21071e-05	-2.57011e-53	-42	0
1.40067	-6.98158	3.20859e-05	-2.16668e-53	-42	0
1.40123	-6.98158	3.20646e-05	-1.82418e-53	-42	0
1.40179	-6.98158	3.20434e-05	-1.53376e-53	-42	0
1.40235	-6.98158	3.20222e-05	-1.28777e-53	-42	0
1.40291	-6.98158	3.2001e-05	-1.07969e-53	-42	0
1.40347	-6.98158	3.19798e-05	-9.03879e-54	-42	0
1.40402	-6.98158	3.19586e-05	-7.55525e-54	-42	0
1.40458	-6.98158	3.19375e-05	-6.30501e-54	-42	0
1.40514	-6.98158	3.19163e-05	-5.25278e-54	-42	0
1.4057	-6.98158	3.18952e-05	-4.3684e-54	-42	0
1.40625	-6.98158	3.18741e-05	-3.62616e-54	-42	0
1.40681	-6.98158	3.1853e-05	-3.00412e-54	-42	0
1.40736	-6.98158	3.18319e-05	-2.48359e-54	-42	0
1.40792	-6.98158	3.18108e-05	-2.04871e-54	-42	0
1.40847	-6.98158	3.17897e-05	-1.68597e-54	-42	0
1.40903	-6.98158	3.17687e-05	-1.38393e-54	-42	0
1.40958	-6.98158	3.17477e-05	-1.13288e-54	-42	0
1.41014	-6.98158	3.17266e-05	-9.24612e-55	-42	0
1.41069	-6.98158	3.17056e-05	-7.52184e-55	-42	0
1.41124	-6.98158	3.16846e-05	-6.09732e-55	-42	0
1.4118	-6.98158	3.16637e-05	-4.92312e-55	-42	0
1.41235	-6.98158	3.16427e-05	-3.9576e-55	-42	0
1.4129	-6.98158	3.16218e-05	-3.16575e-55	-42	0
1.41345	-6.98158	3.16008e-05	-2.51817e-55	-42	0
1.414	-6.98158	3.15799e-05	-1.99019e-55	-42	0
1.41456	-6.98158	3.1559e-05	-1.56118e-55	-42	0
1.41511	-6.98158	3.15381e-05	-1.21386e-55	-42	0
1.41566	-6.98158	3.15172e-05	-9.33822e-56	-42	0
1.41621	-6.98158	3.14964e-05	-7.09073e-56	-42	0
1.41676	-6.98158	3.14755e-05	-5.29622e-56	-42	0
1.4173	-6.98158	3.14547e-05	-3.87179e-56	-42	0
1.41785	-6.98158	3.14338e-05	-2.74877e-56	-42	0
1.4184	-6.98158	3.1413e-05	-1.87036e-56	-42	0
1.41895	-6.98158	3.13922e-05	-1.18972e-56	-42	0
1.4195	-6.98158	3.13715e-05	-6.68294e-57	-42	0
1.42005	-6.98158	3.13507e-05	-2.74435e-57	-42	0
1.42059	-6.98158	3.13299e-05	1.77651e-58	-42	0
1.42114	-6.98158	3.13092e-05	2.29451e-57	-42	0
1.42168	-6.98158	3.12885e-05	3.77824e-57	-42	0
1.42223	-6.98158	3.12678e-05	4.76826e-57	-42	0
1.42278	-6.98158	3.12471e-05	5.37713e-57	-42	0
1.42332	-6.98158	3.12264e-05	5.69534e-57	-42	0
1.42387	-6.98158	3.12057e-05	5.79525e-57	-42	0
1.42441	-6.98158	3.1185e-05	5.73441e-57	-42	0
1.42495	-6.98158	3.11644e-05	5.5583e-57	-42	0
1.4255	-6.98158	3.11438e-05	5.30257e-57	-42	0
1.42604	-6.98158	3.11231e-05	4.99494e-57	-42	0
1.42658	-6.98158	3.11025e-05	4.65673e-57	-42	0
1.42713	-6.98158	3.10819e-05	4.3041e-57	-42	0
1.42767	-6.98158	3.10614e-05	3.94913e-57	-42	0
1.42821	-6.98158	3.10408e-05	3.60064e-57	-42	0
1.42875	-6.98158	3.10203e-05	3.26486e-57	-42	0
1.42929	-6.98158	3.09997e-05	2.94605e-57	-42	0
1.42984	-6.98158	3.09792e-05	2.64689e-57	-42	0
1.43038	-6.98158	3.09587e-05	2.36887e-57	-42	0
1.43092	-6.98158	3.09382e-05	2.11261e-57	-42	0
1.43146	-6.98158	3.09177e-05	1.87803e-57	-42	0
1.432	-6.98158	3.08972e-05	1.66459e-57	-42	0
1.43253	-6.98158	3.08768e-05	1.47141e-57	-42	0
1.43307	-6.98158	3.08563e-05	1.29737e-57	-42	0
1.43361	-6.98158	3.08359e-05	1.14123e-57	-42	0
1.43415	-6.98158	3.08155e-05	1.00168e-57	-42	0
1.43469	-6.98158	3.07951e-05	8.77376e-58	-42	0
1.43522	-6.98158	3.07747e-05	7.66998e-58	-42	0
1.43576	-6.98158	3.07543e-05	6.69266e-58	-42	0
1.4363	-6.98158	3.0734e-05	5.82961e-58	-42	0
1.43683	-6.98158	3.07136e-05	5.06934e-58	-42	0
1.43737	-6.98158	3.06933e-05	4.40115e-58	-42	0
1.43791	-6.98158	3.0673e-05	3.81515e-58	-42	0
1.43844	-6.98158	3.06527e-05	3.30227e-58	-42	0
1.43898	-6.98158	3.06324e-05	2.85425e-58	-42	0
1.43951	-6.98158	3.06121e-05	2.4636e-58	-42	0
1.44004	-6.98158	3.05918e-05	2.12356e-58	-42	0
1.44058	-6.98158	3.05716e-05	1.82807e-58	-42	0
1.44111	-6.98158	3.05513e-05	1.5717e-58	-42	0
1.44164	-6.98158	3.05311e-05	1.3496e-58	-42	0
1.44218	-6.98158	3.05109e-05	1.15748e-58	-42	0
1.44271	-6.98158	3.04907e-05	9.91526e-59	-42	0
1.44324	-6.98158	3.04705e-05	8.48372e-59	-42	0
1.44377	-6.98158	3.04503e-05	7.25049e-59	-42	0
1.4443	-6.98158	3.04302e-05	6.18949e-59	-42	0
1.44483	-6.98158	3.041e-05	5.27781e-59	-42	0
1.44537	-6.98158	3.03899e-05	4.49541e-59	-42	0
1.4459	-6.98158	3.03698e-05	3.82477e-59	-42	0
1.44643	-6.98158	3.03497e-05	3.2506e-59	-42	0
1.44695	-6.98158	3.03296e-05	2.75961e-59	-42	0
1.44748	-6.98158	3.03095e-05	2.34024e-59	-42	0
1.44801	-6.98158	3.02894e-05	1.98243e-59	-42	0
1.44854	-6.98158	3.02694e-05	1.6775e-59	-42	0
1.44907	-6.98158	3.02494e-05	1.41792e-59	-42	0
1.4496	-6.98158	3.02293e-05	1.19719e-59	-42	0
1.45012	-6.98158	3.02093e-05	1.00971e-59	-42	0
1.45065	-6.98158	3.01893e-05	8.50637e-60	-42	0
1.45118	-6.98158	3.01693e-05	7.15819e-60	-42	0
1.4517	-6.98158	3.01494e-05	6.01682e-60	-42	0
1.45223	-6.98158	3.01294e-05	5.05161e-60	-42	0
1.45276	-6.98158	3.01095e-05	4.23625e-60	-42	0
1.45328	-6.98158	3.00895e-05	3.54826e-60	-42	0
1.45381	-6.98158	3.00696e-05	2.96838e-60	-42	0
1.45433	-6.98158	3.00497e-05	2.48017e-60	-42	0
1.45486	-6.98158	3.00298e-05	2.06961e-60	-42	0
1.45538	-6.98158	3.00099e-05	1.72476e-60	-42	0
1.4559	-6.98158	2.999e-05	1.43543e-60	-42	0
1.45643	-6.98158	2.99702e-05	1.19297e-60	-42	0
1.45695	-6.98158	2.99503e-05	9.90045e-61	-42	0
1.45747	-6.98158	2.99305e-05	8.20412e-61	-42	0
1.45799	-6.98158	2.99107e-05	6.7879e-61	-42	0
1.45852	-6.98158	2.98909e-05	5.60708e-61	-42	0
1.45904	-6.98158	2.98711e-05	4.62386e-61	-42	0
1.45956	-6.98158	2.98513e-05	3.8063e-61	-42	0
1.46008	-6.98158	2.98316e-05	3.12746e-61	-42	0
1.4606	-6.98158	2.98118e-05	2.56464e-61	-42	0
1.46112	-6.98158	2.97921e-05	2.09872e-61	-42	0
1.46164	-6.98158	2.97724e-05	1.71363e-61	-42	0
1.46216	-6.98158	2.97527e-05	1.39588e-61	-42	0
1.46268	-6.98158	2.9733e-05	1.13416e-61	-42	0
1.4632	-6.98158	2.97133e-05	9.18985e-62	-42	0
1.46372	-6.98158	2.96936e-05	7.42415e-62	-42	0
1.46423	-6.98158	2.96739e-05	5.97823e-62	-42	0
1.46475	-6.98158	2.96543e-05	4.79677e-62	-42	0
1.46527	-6.98158	2.96347e-05	3.83362e-62	-42	0
1.46579	-6.98158	2.9615e-05	3.05042e-62	-42	0
1.4663	-6.98158	2.95954e-05	2.41525e-62	-42	0
1.46682	-6.98158	2.95759e-05	1.90163e-62	-42	0
1.46733	-6.98158	2.95563e-05	1.48762e-62	-42	0
1.46785	-6.98158	2.95367e-05	1.15505e-62	-42	0
1.46837	-6.98158	2.95171e-05	8.88921e-63	-42	0
1.46888	-6.98158	2.94976e-05	6.76869e-63	-42	0
1.4694	-6.98158	2.94781e-05	5.0871e-63	-42	0
1.46991	-6.98158	2.94586e-05	3.76076e-63	-42	0
1.47042	-6.98158	2.94391e-05	2.72107e-63	-42	0
1.47094	-6.98158	2.94196e-05	1.91189e-63	-42	0
1.47145	-6.98158	2.94001e-05	1.28739e-63	-42	0
1.47196	-6.98158	2.93806e-05	8.10254e-64	-42	0
1.47248	-6.98158	2.93612e-05	4.50143e-64	-42	0
1.47299	-6.98158	2.93417e-05	1.82494e-64	-42	0
1.4735	-6.98158	2.93223e-05	-1.25343e-65	-42	0
1.47401	-6.98158	2.93029e-05	-1.50915e-64	-42	0
1.47452	-6.98158	2.92835e-05	-2.45462e-64	-42	0
1.47503	-6.98158	2.92641e-05	-3.06409e-64	-42	0
1.47554	-6.98158	2.92447e-05	-3.41898e-64	-42	0
1.47605	-6.98158	2.92254e-05	-3.58372e-64	-42	0
1.47656	-6.98158	2.9206e-05	-3.60901e-64	-42	0
1.47707	-6.98158	2.91867e-05	-3.53447e-64	-42	0
1.47758	-6.98158	2.91674e-05	-3.39086e-64	-42	0
1.47809	-6.98158	2.91481e-05	-3.2018e-64	-42	0
1.4786	-6.98158	2.91288e-05	-2.98526e-64	-42	0
1.47911	-6.98158	2.91095e-05	-2.75475e-64	-42	0
1.47962	-6.98158	2.90902e-05	-2.52021e-64	-42	0
1.48012	-6.98158	2.9071e-05	-2.28881e-64	-42	0
1.48063	-6.98158	2.90517e-05	-2.06559e-64	-42	0
1.48114	-6.98158	2.90325e-05	-1.8539e-64	-42	0
1.48164	-6.98158	2.90133e-05	-1.65585e-64	-42	0
1.48215	-6.98158	2.8994e-05	-1.47257e-64	-42	0
1.48266	-6.98158	2.89749e-05	-1.3045e-64	-42	0
1.48316	-6.98158	2.89557e-05	-1.15155e-64	-42	0
1.48367	-6.98158	2.89365e-05	-1.01328e-64	-42	0
1.48417	-6.98158	2.89173e-05	-8.88989e-65	-42	0
1.48468	-6.98158	2.88982e-05	-7.77829e-65	-42	0
1.48518	-6.98158	2.88791e-05	-6.78857e-65	-42	0
1.48569	-6.98158	2.886e-05	-5.91088e-65	-42	0
1.48619	-6.98158	2.88408e-05	-5.13536e-65	-42	0
1.48669	-6.98158	2.88218e-05	-4.45237e-65	-42	0
1.48719	-6.98158	2.88027e-05	-3.85269e-65	-42	0
1.4877	-6.98158	2.87836e-05	-3.32762e-65	-42	0
1.4882	-6.98158	2.87645e-05	-2.86906e-65	-42	0
1.4887	-6.98158	2.87455e-05	-2.46954e-65	-42	0
1.4892	-6.98158	2.87265e-05	-2.12225e-65	-42	0
1.4897	-6.98158	2.87075e-05	-1.82098e-65	-42	0
1.49021	-6.98158	2.86885e-05	-1.56017e-65	-42	0
1.49071	-6.98158	2.86695e-05	-1.3348e-65	-42	0
1.49121	-6.98158	2.86505e-05	-1.14041e-65	-42	0
1.49171	-6.98158	2.86315e-05	-9.73021e-66	-42	0
1.49221	-6.98158	2.86126e-05	-8.29117e-66	-42	0
1.4927	-6.98158	2.85936e-05	-7.05598e-66	-42	0
1.4932	-6.98158	2.85747e-05	-5.99735e-66	-42	0
1.4937	-6.98158	2.85558e-05	-5.09136e-66	-42	0
1.4942	-6.98158	2.85369e-05	-4.31708e-66	-42	0
1.4947	-6.98158	2.8518e-05	-3.65627e-66	-42	0
1.4952	-6.98158	2.84991e-05	-3.09304e-66	-42	0
1.49569	-6.98158	2.84802e-05	-2.6136e-66	-42	0
1.49619	-6.98158	2.84614e-05	-2.20599e-66	-42	0
1.49669	-6.98158	2.84425e-05	-1.85988e-66	-42	0
1.49718	-6.98158	2.84237e-05	-1.56634e-66	-42	0
1.49768	-6.98158	2.84049e-05	-1.31769e-66	-42	0
1.49817	-6.98158	2.83861e-05	-1.10729e-66	-42	0
1.49867	-6.98158	2.83673e-05	-9.29479e-67	-42	0
1.49916	-6.98158	2.83485e-05	-7.7937e-67	-42	0
1.49966	-6.98158	2.83297e-05	-6.52791e-67	-42	0
1.50015	-6.98158	2.8311e-05	-5.46172e-67	-42	0
1.50065	-6.98158	2.82922e-05	-4.56466e-67	-42	0
1.50114	-6.98158	2.82735e-05	-3.81072e-67	-42	0
1.50163	-6.98158	2.82548e-05	-3.17776e-67	-42	0
1.50213	-6.98158	2.82361e-05	-2.64695e-67	-42	0
1.50262	-6.98158	2.82174e-05	-2.2023e-67	-42	0
1.50311	-6.98158	2.81987e-05	-1.83022e-67	-42	0
1.5036	-6.98158	2.818e-05	-1.51923e-67	-42	0
1.5041	-6.98158	2.81614e-05	-1.25957e-67	-42	0
1.50459	-6.98158	2.81427e-05	-1.04302e-67	-42	0
1.50508	-6.98158	2.81241e-05	-8.62619e-68	-42	0
1.50557	-6.98158	2.81055e-05	-7.12513e-68	-42	0
1.50606	-6.98158	2.80869e-05	-5.87756e-68	-42	0
1.50655	-6.98158	2.80683e-05	-4.8419e-68	-42	0
1.50704	-6.98158	2.80497e-05	-3.98319e-68	-42	0
1.50753	-6.98158	2.80311e-05	-3.27205e-68	-42	0
1.50802	-6.98158	2.80126e-05	-2.68387e-68	-42	0
1.50851	-6.98158	2.7994e-05	-2.19802e-68	-42	0
1.50899	-6.98158	2.79755e-05	-1.7972e-68	-42	0
1.50948	-6.98158	2.7957e-05	-1.467e-68	-42	0
1.50997	-6.98158	2.79385e-05	-1.19535e-68	-42	0
1.51046	-6.98158	2.792e-05	-9.7218e-69	-42	0
1.51094	-6.98158	2.79015e-05	-7.89122e-69	-42	0
1.51143	-6.98158	2.7883e-05	-6.39199e-69	-42	0
1.51192	-6.98158	2.78646e-05	-5.1661e-69	-42	0
1.5124	-6.98158	2.78461e-05	-4.16542e-69	-42	0
1.51289	-6.98158	2.78277e-05	-3.35002e-69	-42	0
1.51337	-6.98158	2.78093e-05	-2.68685e-69	-42	0
1.51386	-6.98158	2.77908e-05	-2.14854e-69	-42	0
1.51435	-6.98158	2.77724e-05	-1.7125e-69	-42	0
1.51483	-6.98158	2.77541e-05	-1.36009e-69	-42	0
1.51531	-6.98158	2.77357e-05	-1.07594e-69	-42	0
1.5158	-6.98158	2.77173e-05	-8.47417e-70	-42	0
1.51628	-6.98158	2.7699e-05	-6.64136e-70	-42	0
1.51676	-6.98158	2.76806e-05	-5.1758e-70	-42	0
1.51725	-6.98158	2.76623e-05	-4.00771e-70	-42	0
1.51773	-6.98158	2.7644e-05	-3.08004e-70	-42	0
1.51821	-6.98158	2.76257e-05	-2.34621e-70	-42	0
1.51869	-6.98158	2.76074e-05	-1.76829e-70	-42	0
1.51918	-6.98158	2.75891e-05	-1.3154e-70	-42	0
1.51966	-6.98158	2.75709e-05	-9.62481e-71	-42	0
1.52014	-6.98158	2.75526e-05	-6.89245e-71	-42	0
1.52062	-6.98158	2.75344e-05	-4.79285e-71	-42	0
1.5211	-6.98158	2.75161e-05	-3.19377e-71	-42	0
1.52158	-6.98158	2.74979e-05	-1.98885e-71	-42	0
1.52206	-6.98158	2.74797e-05	-1.09278e-71	-42	0
1.52254	-6.98158	2.74615e-05	-4.37361e-72	-42	0
1.52302	-6.98158	2.74433e-05	3.17653e-73	-42	0
1.5235	-6.98158	2.74252e-05	3.57762e-72	-42	0
1.52398	-6.98158	2.7407e-05	5.74769e-72	-42	0
1.52445	-6.98158	2.73889e-05	7.09671e-72	-42	0
1.52493	-6.98158	2.73707e-05	7.83531e-72	-42	0
1.52541	-6.98158	2.73526e-05	8.1276e-72	-42	0
1.52589	-6.98158	2.73345e-05	8.1006e-72	-42	0
1.52636	-6.98158	2.73164e-05	7.85188e-72	-42	0
1.52684	-6.98158	2.72983e-05	7.45572e-72	-42	0
1.52732	-6.98158	2.72803e-05	6.96808e-72	-42	0
1.52779	-6.98158	2.72622e-05	6.43054e-72	-42	0
1.52827	-6.98158	2.72442e-05	5.87349e-72	-42	0
1.52874	-6.98158	2.72261e-05	5.31865e-72	-42	0
1.52922	-6.98158	2.72081e-05	4.78112e-72	-42	0
1.52969	-6.98158	2.71901e-05	4.2709e-72	-42	0
1.53017	-6.98158	2.71721e-05	3.7942e-72	-42	0
1.53064	-6.98158	2.71541e-05	3.35439e-72	-42	0
1.53111	-6.98158	2.71361e-05	2.95276e-72	-42	0
1.53159	-6.98158	2.71181e-05	2.58915e-72	-42	0
1.53206	-6.98158	2.71002e-05	2.26234e-72	-42	0
1.53253	-6.98158	2.70823e-05	1.97045e-72	-42	0
1.53301	-6.98158	2.70643e-05	1.71118e-72	-42	0
1.53348	-6.98158	2.70464e-05	1.482e-72	-42	0
1.53395	-6.98158	2.70285e-05	1.28028e-72	-42	0
1.53442	-6.98158	2.70106e-05	1.10342e-72	-42	0
1.53489	-6.98158	2.69927e-05	9.48908e-73	-42	0
1.53536	-6.98158	2.69749e-05	8.14346e-73	-42	0
1.53584	-6.98158	2.6957e-05	6.97504e-73	-42	0
1.53631	-6.98158	2.69392e-05	5.96321e-73	-42	0
1.53678	-6.98158	2.69213e-05	5.08922e-73	-42	0
1.53724	-6.98158	2.69035e-05	4.33603e-73	-42	0
1.53771	-6.98158	2.68857e-05	3.6884e-73	-42	0
1.53818	-6.98158	2.68679e-05	3.13266e-73	-42	0
1.53865	-6.98158	2.68501e-05	2.65671e-73	-42	0
1.53912	-6.98158	2.68323e-05	2.24986e-73	-42	0
1.53959	-6.98158	2.68146e-05	1.90267e-73	-42	0
1.54006	-6.98158	2.67968e-05	1.60691e-73	-42	0
1.54052	-6.98158	2.67791e-05	1.35535e-73	-42	0
1.54099	-6.98158	2.67613e-05	1.14171e-73	-42	0
1.54146	-6.98158	2.67436e-05	9.60562e-74	-42	0
1.54193	-6.98158	2.67259e-05	8.07171e-74	-42	0
1.54239	-6.98158	2.67082e-05	6.77467e-74	-42	0
1.54286	-6.98158	2.66905e-05	5.67939e-74	-42	0
1.54332	-6.98158	2.66729e-05	4.75571e-74	-42	0
1.54379	-6.98158	2.66552e-05	3.97772e-74	-42	0
1.54425	-6.98158	2.66376e-05	3.32327e-74	-42	0
1.54472	-6.98158	2.66199e-05	2.7734e-74	-42	0
1.54518	-6.98158	2.66023e-05	2.31196e-74	-42	0
1.54565	-6.98158	2.65847e-05	1.92518e-74	-42	0
1.54611	-6.98158	2.65671e-05	1.60136e-74	-42	0
1.54657	-6.98158	2.65495e-05	1.33055e-74	-42	0
1.54704	-6.98158	2.65319e-05	1.10434e-74	-42	0
1.5475	-6.98158	2.65144e-05	9.15585e-75	-42	0
1.54796	-6.98158	2.64968e-05	7.58263e-75	-42	0
1.54843	-6.98158	2.64793e-05	6.27285e-75	-42	0
1.54889	-6.98158	2.64617e-05	5.18357e-75	-42	0
1.54935	-6.98158	2.64442e-05	4.27867e-75	-42	0
1.54981	-6.98158	2.64267e-05	3.52777e-75	-42	0
1.55027	-6.98158	2.64092e-05	2.90534e-75	-42	0
1.55073	-6.98158	2.63917e-05	2.38996e-75	-42	0
1.55119	-6.98158	2.63743e-05	1.9637e-75	-42	0
1.55165	-6.98158	2.63568e-05	1.61153e-75	-42	0
1.55211	-6.98158	2.63394e-05	1.32091e-75	-42	0
1.55257	-6.98158	2.63219e-05	1.08136e-75	-42	0
1.55303	-6.98158	2.63045e-05	8.84114e-76	-42	0
1.55349	-6.98158	2.62871e-05	7.21902e-76	-42	0
1.55395	-6.98158	2.62697e-05	5.88657e-76	-42	0
1.55441	-6.98158	2.62523e-05	4.79339e-76	-42	0
1.55486	-6.98158	2.62349e-05	3.8976e-76	-42	0
1.55532	-6.98158	2.62175e-05	3.1645e-76	-42	0
1.55578	-6.98158	2.62002e-05	2.5653e-76	-42	0
1.55624	-6.98158	2.61828e-05	2.0762e-76	-42	0
1.55669	-6.98158	2.61655e-05	1.67752e-76	-42	0
1.55715	-6.98158	2.61482e-05	1.35299e-76	-42	0
1.55761	-6.98158	2.61309e-05	1.08921e-76	-42	0
1.55806	-6.98158	2.61136e-05	8.75134e-77	-42	0
1.55852	-6.98158	2.60963e-05	7.01665e-77	-42	0
1.55897	-6.98158	2.6079e-05	5.61333e-77	-42	0
1.55943	-6.98158	2.60617e-05	4.48002e-77	-42	0
1.55988	-6.98158	2.60445e-05	3.56641e-77	-42	0
1.56034	-6.98158	2.60272e-05	2.83132e-77	-42	0
1.56079	-6.98158	2.601e-05	2.24105e-77	-42	0
1.56125	-6.98158	2.59928e-05	1.76807e-77	-42	0
1.5617	-6.98158	2.59756e-05	1.38994e-77	-42	0
1.56215	-6.98158	2.59584e-05	1.08837e-77	-42	0
1.56261	-6.98158	2.59412e-05	8.48488e-78	-42	0
1.56306	-6.98158	2.5924e-05	6.58208e-78	-42	0
1.56351	-6.98158	2.59069e-05	5.07737e-78	-42	0
1.56396	-6.98158	2.58897e-05	3.89145e-78	-42	0
1.56441	-6.98158	2.58726e-05	2.96021e-78	-42	0
1.56487	-6.98158	2.58554e-05	2.23194e-78	-42	0
1.56532	-6.98158	2.58383e-05	1.665e-78	-42	0
1.56577	-6.98158	2.58212e-05	1.2259e-78	-42	0
1.56622	-6.98158	2.58041e-05	8.87809e-79	-42	0
1.56667	-6.98158	2.5787e-05	6.29242e-79	-42	0
1.56712	-6.98158	2.577e-05	4.33047e-79	-42	0
1.56757	-6.98158	2.57529e-05	2.85565e-79	-42	0
1.56802	-6.98158	2.57359e-05	1.7595e-79	-42	0
1.56847	-6.98158	2.57188e-05	9.56129e-80	-42	0
1.56891	-6.98158	2.57018e-05	3.77757e-80	-42	0
1.56936	-6.98158	2.56848e-05	-2.89269e-81	-42	0
1.56981	-6.98158	2.56678e-05	-3.05685e-80	-42	0
1.57026	-6.98158	2.56508e-05	-4.8509e-80	-42	0
1.57071	-6.98158	2.56338e-05	-5.92422e-80	-42	0
1.57115	-6.98158	2.56168e-05	-6.47192e-80	-42	0
1.5716	-6.98158	2.55999e-05	-6.64365e-80	-42	0
1.57205	-6.98158	2.55829e-05	-6.55332e-80	-42	0
1.57249	-6.98158	2.5566e-05	-6.28691e-80	-42	0
1.57294	-6.98158	2.55491e-05	-5.9086e-80	-42	0
1.57339	-6.98158	2.55321e-05	-5.46572e-80	-42	0
1.57383	-6.98158	2.55152e-05	-4.9926e-80	-42	0
1.57428	-6.98158	2.54983e-05	-4.51361e-80	-42	0
1.57472	-6.98158	2.54815e-05	-4.04559e-80	-42	0
1.57517	-6.98158	2.54646e-05	-3.59968e-80	-42	0
1.57561	-6.98158	2.54477e-05	-3.18281e-80	-42	0
1.57605	-6.98158	2.54309e-05	-2.79878e-80	-42	0
1.5765	-6.98158	2.54141e-05	-2.44918e-80	-42	0
1.57694	-6.98158	2.53972e-05	-2.13401e-80	-42	0
1.57738	-6.98158	2.53804e-05	-1.85219e-80	-42	0
1.57783	-6.98158	2.53636e-05	-1.60194e-80	-42	0
1.57827	-6.98158	2.53468e-05	-1.38107e-80	-42	0
1.57871	-6.98158	2.533e-05	-1.18716e-80	-42	0
1.57915	-6.98158	2.53133e-05	-1.01771e-80	-42	0
1.57959	-6.98158	2.52965e-05	-8.7025e-81	-42	0
1.58004	-6.98158	2.52798e-05	-7.42412e-81	-42	0
1.58048	-6.98158	2.5263e-05	-6.31963e-81	-42	0
1.58092	-6.98158	2.52463e-05	-5.36835e-81	-42	0
1.58136	-6.98158	2.52296e-05	-4.55137e-81	-42	0
1.5818	-6.98158	2.52129e-05	-3.8516e-81	-42	0
1.58224	-6.98158	2.51962e-05	-3.25369e-81	-42	0
1.58268	-6.98158	2.51795e-05	-2.74399e-81	-42	0
1.58312	-6.98158	2.51629e-05	-2.31043e-81	-42	0
1.58356	-6.98158	2.51462e-05	-1.94238e-81	-42	0
1.584	-6.98158	2.51295e-05	-1.63054e-81	-42	0
1.58443	-6.98158	2.51129e-05	-1.36681e-81	-42	0
1.58487	-6.98158	2.50963e-05	-1.14415e-81	-42	0
1.58531	-6.98158	2.50797e-05	-9.56475e-82	-42	0
1.58575	-6.98158	2.50631e-05	-7.98544e-82	-42	0
1.58618	-6.98158	2.50465e-05	-6.65843e-82	-42	0
1.58662	-6.98158	2.50299e-05	-5.54505e-82	-42	0
1.58706	-6.98158	2.50133e-05	-4.61223e-82	-42	0
1.58749	-6.98158	2.49968e-05	-3.83177e-82	-42	0
1.58793	-6.98158	2.49802e-05	-3.17965e-82	-42	0
1.58837	-6.98158	2.49637e-05	-2.63547e-82	-42	0
1.5888	-6.98158	2.49471e-05	-2.18195e-82	-42	0
1.58924	-6.98158	2.49306e-05	-1.80443e-82	-42	0
1.58967	-6.98158	2.49141e-05	-1.49058e-82	-42	0
1.59011	-6.98158	2.48976e-05	-1.22995e-82	-42	0
1.59054	-6.98158	2.48811e-05	-1.01379e-82	-42	0
1.59098	-6.98158	2.48647e-05	-8.34697e-83	-42	0
1.59141	-6.98158	2.48482e-05	-6.86496e-83	-42	0
1.59184	-6.98158	2.48318e-05	-5.63994e-83	-42	0
1.59228	-6.98158	2.48153e-05	-4.62846e-83	-42	0
1.59271	-6.98158	2.47989e-05	-3.79424e-83	-42	0
1.59314	-6.98158	2.47825e-05	-3.10696e-83	-42	0
1.59357	-6.98158	2.47661e-05	-2.54136e-83	-42	0
1.59401	-6.98158	2.47497e-05	-2.0764e-83	-42	0
1.59444	-6.98158	2.47333e-05	-1.69461e-83	-42	0
1.59487	-6.98158	2.47169e-05	-1.38144e-83	-42	0
1.5953	-6.98158	2.47006e-05	-1.12484e-83	-42	0
1.59573	-6.98158	2.46842e-05	-9.14831e-84	-42	0
1.59616	-6.98158	2.46679e-05	-7.43142e-84	-42	0
1.59659	-6.98158	2.46515e-05	-6.02938e-84	-42	0
1.59702	-6.98158	2.46352e-05	-4.88576e-84	-42	0
1.59745	-6.98158	2.46189e-05	-3.95401e-84	-42	0
1.59788	-6.98158	2.46026e-05	-3.19575e-84	-42	0
1.59831	-6.98158	2.45863e-05	-2.57943e-84	-42	0
1.59874	-6.98158	2.457e-05	-2.07907e-84	-42	0
1.59917	-6.98158	2.45538e-05	-1.67336e-84	-42	0
1.5996	-6.98158	2.45375e-05	-1.34481e-84	-42	0
1.60003	-6.98158	2.45213e-05	-1.0791e-84	-42	0
1.60045	-6.98158	2.4505e-05	-8.64483e-85	-42	0
1.60088	-6.98158	2.44888e-05	-6.91383e-85	-42	0
1.60131	-6.98158	2.44726e-05	-5.51964e-85	-42	0
1.60174	-6.98158	2.44564e-05	-4.39838e-85	-42	0
1.60216	-6.98158	2.44402e-05	-3.49799e-85	-42	0
1.60259	-6.98158	2.4424e-05	-2.77612e-85	-42	0
1.60301	-6.98158	2.44079e-05	-2.19833e-85	-42	0
1.60344	-6.98158	2.43917e-05	-1.73666e-85	-42	0
1.60387	-6.98158	2.43756e-05	-1.36845e-85	-42	0
1.60429	-6.98158	2.43594e-05	-1.07535e-85	-42	0
1.60472	-6.98158	2.43433e-05	-8.42507e-86	-42	0
1.60514	-6.98158	2.43272e-05	-6.57936e-86	-42	0
1.60557	-6.98158	2.43111e-05	-5.11966e-86	-42	0
1.60599	-6.98158	2.4295e-05	-3.96809e-86	-42	0
1.60641	-6.98158	2.42789e-05	-3.06202e-86	-42	0
1.60684	-6.98158	2.42628e-05	-2.35116e-86	-42	0
1.60726	-6.98158	2.42468e-05	-1.79521e-86	-42	0
1.60768	-6.98158	2.42307e-05	-1.36189e-86	-42	0
1.60811	-6.98158	2.42147e-05	-1.02542e-86	-42	0
1.60853	-6.98158	2.41986e-05	-7.65265e-87	-42	0
1.60895	-6.98158	2.41826e-05	-5.65048e-87	-42	0
1.60937	-6.98158	2.41666e-05	-4.1178e-87	-42	0
1.60979	-6.98158	2.41506e-05	-2.95161e-87	-42	0
1.61022	-6.98158	2.41346e-05	-2.07049e-87	-42	0
1.61064	-6.98158	2.41186e-05	-1.41022e-87	-42	0
1.61106	-6.98158	2.41027e-05	-9.20268e-88	-42	0
1.61148	-6.98158	2.40867e-05	-5.61025e-88	-42	0
1.6119	-6.98158	2.40708e-05	-3.01511e-88	-42	0
1.61232	-6.98158	2.40548e-05	-1.1759e-88	-42	0
1.61274	-6.98158	2.40389e-05	9.46871e-90	-42	0
1.61316	-6.98158	2.4023e-05	9.4141e-89	-42	0
1.61358	-6.98158	2.40071e-05	1.47561e-88	-42	0
1.614	-6.98158	2.39912e-05	1.78248e-88	-42	0
1.61441	-6.98158	2.39753e-05	1.92676e-88	-42	0
1.61483	-6.98158	2.39594e-05	1.95735e-88	-42	0
1.61525	-6.98158	2.39436e-05	1.91084e-88	-42	0
1.61567	-6.98158	2.39277e-05	1.81434e-88	-42	0
1.61609	-6.98158	2.39119e-05	1.68771e-88	-42	0
1.6165	-6.98158	2.3896e-05	1.54525e-88	-42	0
1.61692	-6.98158	2.38802e-05	1.39708e-88	-42	0
1.61734	-6.98158	2.38644e-05	1.25017e-88	-42	0
1.61775	-6.98158	2.38486e-05	1.10912e-88	-42	0
1.61817	-6.98158	2.38328e-05	9.76821e-89	-42	0
1.61858	-6.98158	2.38171e-05	8.54904e-89	-42	0
1.619	-6.98158	2.38013e-05	7.44103e-89	-42	0
1.61942	-6.98158	2.37855e-05	6.44531e-89	-42	0
1.61983	-6.98158	2.37698e-05	5.55877e-89	-42	0
1.62024	-6.98158	2.3754e-05	4.77561e-89	-42	0
1.62066	-6.98158	2.37383e-05	4.08839e-89	-42	0
1.62107	-6.98158	2.37226e-05	3.48886e-89	-42	0
1.62149	-6.98158	2.37069e-05	2.96851e-89	-42	0
1.6219	-6.98158	2.36912e-05	2.51893e-89	-42	0
1.62231	-6.98158	2.36755e-05	2.13206e-89	-42	0
1.62273	-6.98158	2.36599e-05	1.80038e-89	-42	0
1.62314	-6.98158	2.36442e-05	1.51696e-89	-42	0
1.62355	-6.98158	2.36285e-05	1.27552e-89	-42	0
1.62396	-6.98158	2.36129e-05	1.07042e-89	-42	0
1.62438	-6.98158	2.35973e-05	8.96639e-90	-42	0
[truncated: 65,548 more rows]
