# Supplementary material for: A Synaptic Mechanism for Temporal Filtering of Visual Signals
Source: PLoS Biol. 2014 Oct 21;12(10):e1001972. doi: 10.1371/journal.pbio.1001972 (PMC4205119; doi:10.1371/journal.pbio.1001972)
Supplement: Data S1 — All raw data files as well as averages and statistical parameters presented in the manuscript. Formats provided include raw-text (Ascii) and Excel (xls). In addition, we provide the original Igor-Pro files (Wavemetrics), which contain both the raw data and the original figure formatting. Data referring to particular panels are located in the respective folders. For any further information, please contact Tom Baden at thomas.baden@uni-tuebingen.de. (ZIP) [file pbio.1001972.s009.zip › fig4/Fig4A/Generator.txt]

Generator
-42
-42
-42
-42
-42
-42
-42
-42
-42
-42
-42
-42
-42
-42
-42
-42
-42
-42
-42
-42
-42
-42
-42
-42
-42
-42
-42
-42
-42
-42
-42
-42
-42
-42
-42
-42
-42
-42
-42
-42
-42
-42
-42
-42
-42
-42
-42
-42
-42
-42
-42
-42
-42
-42
-42
-42
-42
-42
-42
-42
-42
-42
-42
-42
-42
-42
-42
-42
-42
-42
-42
-42
-42
-42
-42
-42
-42
-42
-42
-42
-42
-42
-42
-42
-42
-42
-42
-42
-42
-42
-42
-42
-42
-42
-42
-42
-42
-42
-42
-42
-42
-42
-42
-42
-42
-42
-42
-42
-42
-42
-42
-42
-42
-42
-42
-42
-42
-42
-42
-42
-42
-42
-42
-42
-42
-42
-42
-42
-42
-42
-42
-42
-42
-42
-42
-42
-42
-42
-42
-42
-42
-42
-42
-42
-42
-42
-42
-42
-42
-42
-42
-42
-42
-42
-42
-42
-42
-42
-42
-42
-42
-42
-42
-42
-42
-42
-42
-42
-42
-42
-42
-42
-42
-42
-42
-42
-42
-42
-42
-42
-42
-42
-42
-42
-42
-42
-42
-42
-42
-42
-42
-42
-42
-42
-42
-42
-42
-42
-42
-42
-42
-42
-42
-42
-42
-42
-42
-42
-42
-42
-42
-42
-42
-42
-42
-42
-42
-42
-42
-42
-42
-42
-42
-42
-42
-42
-42
-42
-42
-42
-42
-42
-42
-42
-42
-42
-42
-42
-42
-42
-42
-42
-42
-42
-42
-42
-42
-42
-42
-42
-42
-42
-42
-42
-42
-42
-42
-42
-42
-42
-42
-42
-42
-42
-42
-42
-42
-42
-42
-42
-42
-42
-42
-42
-42
-42
-42
-42
-42
-42
-42
-42
-42
-42
-42
-42
-42
-42
-42
-42
-42
-42
-42
-42
-42
-42
-42
-42
-42
-42
-42
-42
-42
-42
-42
-42
-42
-42
-42
-42
-42
-42
-42
-42
-42
-42
-42
-42
-42
-42
-42
-42
-42
-42
-42
-42
-42
-42
-42
-42
-42
-42
-42
-42
-42
-42
-42
-42
-42
-42
-42
-42
-42
-42
-42
-42
-42
-42
-42
-42
-42
-42
-42
-42
-42
-42
-42
-42
-42
-42
-42
-42
-42
-42
-42
-42
-42
-42
-42
-42
-42
-42
-42
-42
-42
-42
-42
-42
-42
-42
-42
-42
-42
-42
-42
-42
-42
-42
-42
-42
-42
-42
-42
-42
-42
-42
-42
-42
-42
-42
-42
-42
-42
-42
-42
-42
-42
-42
-42
-42
-42
-42
-42
-42
-42
-42
-42
-42
-42
-42
-42
-42
-42
-42
-42
-42
-42
-42
-42
-42
-42
-42
-42
-42
-42
-42
-42
-42
-42
-42
-42
-42
-42
-42
-42
-42
-42
-42
-42
-42
-42
-42
-42
-42
-42
-42
-42
-42
-42
-42
-42
-42
-42
-42
-42
-42
-42
-42
-42
-42
-42
-42
-42
-42
-42
-42
-42
-42
-42
-42
-42
-42
-42
-42
-42
-42
-42
-42
-42
-42
-42
-42
-42
-42
-42
-42
-42
-42
-42
-42
-42
-42
-42
-42
-42
-42
-42
-42
-42
-42
-42
-42
-42
-42
-42
-42
-42
-42
-42
-42
-42
-42
-42
-42
-42
-42
-42
-42
-42
-42
-42
-42
-42
-42
-42
-42
-42
-42
-42
-42
-42
-42
-42
-42
-42
-42
-42
-42
-42
-42
-42
-42
-42
-42
-42
-42
-42
-42
-42
-42
-42
-42
-42
-42
-42
-42
-42
-42
-42
-42
-42
-42
-42
-42
-42
-42
-42
-42
-42
-42
-42
-42
-42
-42
-42
-42
-42
-42
-42
-42
-42
-42
-42
-42
-42
-42
-42
-42
-42
-42
-42
-42
-42
-42
-42
-42
-42
-42
-42
-42
-42
-42
-42
-42
-42
-42
-42
-42
-42
-42
-42
-42
-42
-42
-42
-42
-42
-42
-42
-42
-42
-42
-42
-42
-42
-42
-42
-42
-42
-42
-42
-42
-42
-42
-42
-42
-42
-42
-42
-42
-42
-42
-42
-42
-42
-42
-42
-42
-42
-42
-42
-42
-42
-42
-42
-42
-42
-42
-42
-42
-42
-42
-42
-42
-42
-42
-42
-42
-42
-42
-42
-42
-42
-42
-42
-42
-42
-42
-42
-42
-42
-42
-42
-42
-42
-42
-42
-42
-42
-42
-42
-42
-42
-42
-42
-42
-42
-42
-42
-42
-42
-42
-42
-42
-42
-42
-42
-42
-42
-42
-42
-42
-42
-42
-42
-42
-42
-42
-42
-42
-42
-42
-42
-42
-42
-42
-42
-42
-42
-42
-42
-42
-42
-42
-42
-42
-42
-42
-42
-42
-42
-42
-42
-42
-42
-42
-42
-42
-42
-42
-42
-42
-42
-42
-42
-42
-42
-42
-42
-42
-42
-42
-42
-42
-42
-42
-42
-42
-42
-42
-42
-42
-42
-42
-42
-42
-42
-42
-42
-42
-42
-42
-42
-42
-42
-42
-42
-42
-42
-42
-42
-42
-42
-42
-42
-42
-42
-42
-42
-42
-42
-42
-42
-42
-42
-42
-42
-42
-42
-42
-42
-42
-42
-42
-42
-42
-42
-42
-42
-42
-42
-42
-42
-42
-42
-42
-42
-42
-42
-42
-42
-42
-42
-42
-42
-42
-42
-42
-42
-42
-42
-42
-42
-42
-42
-42
-42
-42
-42
-42
-42
-42
-42
-42
-42
-42
-42
-42
-42
-42
-42
-42
-42
-42
-42
-42
-42
-42
-42
-42
-42
-42
-42
-42
-42
-42
-42
-42
-42
-42
-42
-42
-42
-42
-42
-42
-42
-42
-42
-42
-42
-42
-42
-42
-42
-42
-42
-42
-42
-42
-42
-42
-42
-42
-42
-42
-42
-42
-42
-42
-42
-42
-42
-42
-42
-42
-42
-42
-42
-42
-42
-42
-42
-42
-42
-42
-42
-42
-42
-42
-42
-42
-42
-42
-42
-42
-42
-42
-42
-42
-42
-42
-42
-42
-42
-42
-42
-42
-42
-42
-42
-42
-42
-42
-42
-42
-42
-42
-42
-42
-42
-42
-42
-42
-42
-42
-42
-42
-42
-42
-42
-42
-42
-42
-42
-42
-42
-42
-42
-42
-42
-42
-42
-42
-42
-42
-42
-42
-42
-42
-42
-42
-42
-42
-42
-42
-42
-42
-42
-42
-42
-42
-42
-42
-42
-42
-42
-42
-42
-42
-42
-42
-42
-42
-42
-42
-42
-42
-42
-42
-42
-42
-42
-42
-42
-42
-42
-42
-42
-42
-42
-42
-42
-42
-42
-42
-42
-42
-42
-42
-42
-42
-42
-42
-42
-42
-42
-42
-42
-42
-42
-42
-42
-42
-42
-42
-42
-42
-42
-42
-42
-42
-42
-42
-42
-42
-42
-42
-42
-42
-42
-42
-42
-42
-42
-42
-42
-42
-42
-42
-42
-42
-42
-42
-42
-42
-42
-42
-42
-42
-42
-42
-42
-42
-42
-42
-42
-42
-42
-42
-42
-42
-42
-42
-42
-42
-42
-42
-42
-42
-42
-42
-42
-42
-42
-42
-42
-42
-42
-42
-42
-42
-42
-42
-42
-42
-42
-42
-42
-42
-42
-42
-42
-42
-42
-42
-42
-42
-42
-42
-42
-42
-42
-42
-42
-42
-42
-42
-42
-42
-42
-42
-42
-42
-42
-42
-42
-42
-42
-42
-42
-42
-42
-42
-42
-42
-42
-42
-42
-42
-42
-42
-42
-42
-42
-42
-42
-42
-42
-42
-42
-42
-42
-42
-42
-42
-42
-42
-42
-42
-42
-42
-42
-42
-42
-42
-42
-42
-42
-42
-42
-42
-42
-42
-42
-42
-42
-42
-42
-42
-42
-42
-42
-42
-42
-42
-42
-42
-42
-42
-42
-42
-42
-42
-42
-42
-42
-42
-42
-42
-42
-42
-42
-42
-42
-42
-42
-42
-42
-42
-42
-42
-42
-42
-42
-42
-42
-42
-42
-42
-42
-42
-42
-42
-42
-42
-42
-42
-42
-42
-42
-42
-42
-42
-42
-42
-42
-42
-42
-42
-42
-42
-42
-42
-42
-42
-42
-42
-42
-42
-42
-42
-42
-42
-42
-42
-42
-42
-42
-42
-42
-42
-42
-42
-42
-42
-42
-42
-42
-42
-42
-42
-42
-42
-42
-42
-42
-42
-42
-42
-42
-42
-42
-42
-42
-42
-42
-42
-42
-42
-42
-42
-42
-42
-42
-42
-42
-42
-42
-42
-42
-42
-42
-42
-42
-42
-42
-42
-42
-42
-42
-42
-42
-42
-42
-42
-42
-42
-42
-42
-42
-42
-42
-42
-42
-42
-42
-42
-42
-42
-42
-42
-42
-42
-42
-42
-42
-42
-42
-42
-42
-42
-42
-42
-42
-42
-42
-42
-42
-42
-42
-42
-42
-42
-42
-42
-42
-42
-42
-42
-42
-42
-42
-42
-42
-42
-42
-42
-42
-42
-42
-42
-42
-42
-42
-42
-42
-42
-42
-42
-42
-42
-42
-42
-42
-42
-42
-42
-42
-42
-42
-42
-42
-42
-42
-42
-42
-42
-42
-42
-42
-42
-42
-42
-42
-42
-42
-42
-42
-42
-42
-42
-42
-42
-42
-42
-42
-42
-42
-42
-42
-42
-42
-42
-42
-42
-42
-42
-42
-42
-42
-42
-42
-42
-42
-42
-42
-42
-42
-42
-42
-42
-42
-42
-42
-42
-42
-42
-42
-42
-42
-42
-42
-42
-42
-42
-42
-42
-42
-42
-42
-42
-42
-42
-42
-42
-42
-42
-42
-42
-42
-42
-42
-42
-42
-42
-42
-42
-42
-42
-42
-42
-42
-42
-42
-42
-42
-42
-42
-42
-42
-42
-42
-42
-42
-42
-42
-42
-42
-42
-42
-42
-42
-42
-42
-42
-42
-42
-42
-42
-42
-42
-42
-42
-42
-42
-42
-42
-42
-42
-42
-42
-42
-42
-42
-42
-42
-42
-42
-42
-42
-42
-42
-42
-42
-42
-42
-42
-42
-42
-42
-42
-42
-42
-42
-42
-42
-42
-42
-42
-42
-42
-42
-42
-42
-42
-42
-42
-42
-42
-42
-42
-42
-42
-42
-42
-42
-42
-42
-42
-42
-42
-42
-42
-42
-42
-42
-42
-42
-42
-42
-42
-42
-42
-42
-42
-42
-42
-42
-42
-42
-42
-42
-42
-42
-42
-42
-42
-42
-42
-42
-42
-42
-42
-42
-42
-42
-42
-42
-42
-42
-42
-42
-42
-42
-42
-42
-42
-42
-42
-42
-42
-42
-42
-42
-42
-42
-42
-42
-42
-42
-42
-42
-42
-42
-42
-42
-42
-42
-42
-42
-42
-42
-42
-42
-42
-42
-42
-42
-42
-42
-42
-42
-42
-42
-42
-42
-42
-42
-42
-42
-42
-42
-42
-42
-42
-42
-42
-42
-42
-42
-42
-42
-42
-42
-42
-42
-42
-42
-42
-42
-42
-42
-42
-42
-42
-42
-42
-42
-42
-42
-42
-42
-42
-42
-42
-42
-42
-42
-42
-42
-42
-42
-42
-42
-42
-42
-42
-42
-42
-42
-42
-42
-42
-42
-42
-42
-42
-42
-42
-42
-42
-42
-42
-42
-42
-42
-42
-42
-42
-42
-42
-42
-42
-42
-42
-42
-42
-42
-42
-42
-42
-42
-42
-42
-42
-42
-42
-42
-42
-42
-42
-42
-42
-42
-42
-42
-42
-42
-42
-42
-42
-42
-42
-42
-42
-42
-42
-42
-42
-42
-42
-42
-42
-42
-42
-42
-42
-42
-42
-42
-42
-42
-42
-42
-42
-42
-42
-42
-42
-42
-42
-42
-42
-42
-42
-42
-42
-42
-42
-42
-42
-42
-42
-42
-42
-42
-42
-42
-42
-42
-42
-42
-42
-42
-42
-42
-42
-42
-42
-42
-42
-42
-42
-42
-42
-42
-42
-42
-42
-42
-42
-42
-42
-42
-42
-42
-42
-42
-42
-42
-42
-42
-42
-42
-42
-42
-42
-42
-42
-42
-42
-42
-42
-42
-42
-42
-42
-42
-42
-42
-42
-42
-42
-42
-42
-42
-42
-42
-42
-42
-42
-42
-42
-42
-42
-42
-42
-42
-42
-42
-42
-42
-42
-42
-42
-42
-42
-42
-42
-42
-42
-42
-42
-42
-42
-42
-42
-42
-42
-42
-42
-42
-42
-42
-42
-42
-42
-42
-42
-42
-42
-42
-42
-42
-42
-42
-42
-42
-42
-42
-42
-42
-42
-42
-42
-42
-42
-42
-42
-42
-42
-42
-42
-42
-42
-42
-42
-42
-42
-42
-42
-42
-42
-42
-42
-42
-42
-42
-42
-42
-42
-42
-42
-42
-42
-42
-42
-42
-42
-42
-42
-42
-42
-42
-42
-42
-42
-42
-42
-42
-42
-42
-42
-42
-42
-42
-42
-42
-42
-42
-42
-42
-42
-42
-42
-42
-42
-42
-42
-42
-42
-42
-42
-42
-42
-42
-42
-42
-42
-42
-42
-42
-42
-42
-42
-42
-42
-42
-42
-42
-42
-42
-42
-42
-42
-42
-42
-42
-42
-42
-42
-42
-42
-42
-42
-42
-42
-42
-42
-42
-42
-42
-42
-42
-42
-42
-42
-42
-42
-42
-42
-42
-42
-42
-42
-42
-42
-42
-42
-42
-42
-42
-42
-42
-42
-42
-42
-42
-42
-42
-42
-42
-42
-42
-42
-42
-42
-42
-42
-42
-42
-42
-42
-42
-42
-42
-42
-42
-42
-42
-42
-42
-42
-42
-42
-42
-42
-42
-42
-42
-42
-42
-42
-42
-42
-42
-42
-42
-42
-42
-42
-42
-42
-42
-42
-42
-42
-42
-42
-42
-42
-42
-42
-42
-42
-42
-42
-42
-42
-42
-42
-42
-42
-42
-42
-42
-42
-42
-42
-42
-42
-42
-42
-42
-42
-42
-42
-42
-42
-42
-42
-42
-42
-42
-42
-42
-42
-42
-42
-42
-42
-42
-42
-42
-42
-42
-42
-42
-42
-42
-42
-42
-42
-42
-42
-42
-42
-42
-42
-42
-42
-42
-42
-42
-42
-42
-42
-42
-42
-42
-42
-42
-42
-42
-42
-42
-42
-42
-42
-42
-42
-42
-42
-42
-42
-42
-42
-42
-42
-42
-42
-42
-42
-42
-42
-42
-42
-42
-42
-42
-42
-42
-42
-42
-42
-42
-42
-42
-42
-42
-42
-42
-42
-42
-42
-42
-42
-42
-42
-42
-42
-42
-42
-42
-42
-42
-42
-42
-42
-42
-42
-42
-42
-42
-42
-42
-42
-42
-42
-42
-42
-42
-42
-42
-42
-42
-42
-42
-42
-42
-42
-42
-42
-42
-42
-42
-42
-42
-42
-42
-42
-42
-42
-42
-42
-42
-42
-42
-42
-42
-42
-42
-42
-42
-42
-42
-42
-42
-42
-42
-42
-42
-42
-42
-42
-42
-42
-42
-42
-42
-42
-42
-42
-42
-42
-42
-42
-42
-42
-42
-42
-42
-42
-42
-42
-42
-42
-42
-42
-42
-42
-42
-42
-42
-42
-42
-42
-42
-42
-42
-42
-42
-42
-42
-42
-42
-42
-42
-42
-42
-42
-42
-42
-42
-42
-42
-42
-42
-42
-42
-42
-42
-42
-42
-42
-42
-42
-42
-42
-42
-42
-42
-42
-42
-42
-42
-42
-42
-42
-42
-42
-42
-42
-42
-42
-42
-42
-42
-42
-42
-42
-42
-42
-42
-42
-42
-42
-42
-42
-42
-42
-42
-42
-42
-42
-42
-42
-42
-42
-42
-42
-42
-42
-42
-42
-42
-42
-42
-42
-42
-42
-42
-42
-42
-42
-42
-42
-42
-42
-42
-42
-42
-42
-42
-42
-42
-42
-42
-42
-42
-42
-42
-42
-42
-42
-42
-42
-42
-42
-42
-42
-42
-42
-42
-42
-42
-42
-42
-42
-42
-42
-42
-42
-42
-42
-42
-42
-42
-42
-42
-42
-42
-42
-42
-42
-42
-42
-42
-42
-42
-42
-42
-42
-42
-42
-42
-42
-42
-42
-42
-42
-42
-42
-42
-42
-42
-42
-42
-42
-42
-42
-42
-42
-42
-42
-42
-42
-42
-42
-42
-42
-42
-42
-42
-42
-42
-42
-42
-42
-42
-42
-42
-42
-42
-42
-42
-42
-42
-42
-42
-42
-42
-42
-42
-42
-42
-42
-42
-42
-42
-42
-42
-42
-42
-42
-42
-42
-42
-42
-42
-42
-42
-42
-42
-42
-42
-42
-42
-42
-42
-42
-42
-42
-42
-42
-42
-42
-42
-42
-42
-42
-42
-42
-42
-42
-42
-42
-42
-42
-42
-42
-42
-42
-42
-42
-42
-42
-42
-42
-42
-42
-42
-42
-42
-42
-42
-42
-42
-42
-42
-42
-42
-42
-42
-42
-42
-42
-42
-42
-42
-42
-42
-42
-42
-42
-42
-42
-42
-42
-42
-42
-42
-42
-42
-42
-42
-42
-42
-42
-42
-42
-42
-42
-42
-42
-42
-42
-42
-42
-42
-42
-42
-42
-42
-42
-42
-42
-42
-42
-42
-42
-42
-42
-42
-42
-42
-42
-42
-42
-42
-42
-42
-42
-42
-42
-42
-42
-42
-42
-42
-42
-42
-42
-42
-42
-42
-42
-42
-42
-42
-42
-42
-42
-42
-42
-42
-42
-42
-42
-42
-42
-42
-42
-42
-42
-42
-42
-42
-42
-42
-42
-42
-42
-42
-42
-42
-42
-42
-42
-42
-42
-42
-42
-42
-42
-42
-42
-42
-42
-42
-42
-42
-42
-42
-42
-42
-42
-42
-42
-42
-42
-42
-42
-42
-42
-42
-42
-42
-42
-42
-42
-42
-42
-42
-42
-42
-42
-42
-42
-42
-42
-42
-42
-42
-42
-42
-42
-42
-42
-42
-42
-42
-42
-42
-42
-42
-42
-42
-42
-42
-42
-42
-42
-42
-42
-42
-42
-42
-42
-42
-42
-42
-42
-42
-42
-42
-42
-42
-42
-42
-42
-42
-42
-42
-42
-42
-42
-42
-42
-42
-42
-42
-42
-42
-42
-42
-42
-42
-42
-42
-42
-42
-42
-42
-42
-42
-42
-42
-42
-42
-42
-42
-42
-42
-42
-42
-42
-42
-42
-42
-42
-42
-42
-42
-42
-42
-42
-42
-42
-42
-42
-42
-42
-42
-42
-42
-42
-42
-42
-42
-42
-42
-42
-42
-42
-42
-42
-42
-42
-42
-42
-42
-42
-42
-42
-42
-42
-42
-42
-42
-42
-42
-42
-42
-42
-42
-42
-42
-42
-42
-42
-42
-42
-42
-42
-42
-42
-42
-42
-42
-42
-42
-42
-42
-42
-42
-42
-42
-42
-42
-42
-42
-42
-42
-42
-42
-42
-42
-42
-42
-42
-42
-42
-42
-42
-42
-42
-42
-42
-42
-42
-42
-42
-42
-42
-42
-42
-42
-42
-42
-42
-42
-42
-42
-42
-42
-42
-42
-42
-42
-42
-42
-42
-42
-42
-42
-42
-42
-42
-42
-42
-42
-42
-42
-42
-42
-42
-42
-42
-42
-42
-42
-42
-42
-42
-42
-42
-42
-42
-42
-42
-42
-42
-42
-42
-42
-42
-42
-42
-42
-42
-42
-42
-42
-42
-42
-42
-42
-42
-42
-42
-42
-42
-42
-42
-42
-42
-42
-42
-42
-42
-42
-42
-42
-42
-42
-42
-42
-42
-42
-42
-42
-42
-42
-42
-42
-42
-42
-42
-42
-42
-42
-42
-42
-42
-42
-42
-42
-42
-42
-42
-42
-42
-42
-42
-42
-42
-42
-42
-42
-42
-42
-42
-42
-42
-42
-42
-42
-42
-42
-42
-42
-42
-42
-42
-42
-42
-42
-42
-42
-42
-42
-42
-42
-42
-42
-42
-42
-42
-42
-42
-42
-42
-42
-42
-42
-42
-42
-42
-42
-42
-42
-42
-42
-42
-42
-42
-42
-42
-42
-42
-42
-42
-42
-42
-42
-42
-42
-42
-42
-42
-42
-42
-42
-42
-42
-42
-42
-42
-42
-42
-42
-42
-42
-42
-42
-42
-42
-42
-42
-42
-42
-42
-42
-42
-42
-42
-42
-42
-42
-42
-42
-42
-42
-42
-42
-42
-42
-42
-42
-42
-42
-42
-42
-42
-42
-42
-42
-42
-42
-42
-42
-42
-42
-42
-42
-42
-42
-42
-42
-42
-42
-42
-42
-42
-42
-42
-42
-42
-42
-42
-42
-42
-42
-42
-42
-42
-42
-42
-42
-42
-42
-42
-42
-42
-42
-42
-42
-42
-42
-42
-42
-42
-42
-42
-42
-42
-42
-42
-42
-42
-42
-42
-42
-42
-42
-42
-42
-42
-42
-42
-42
-42
-42
-42
-42
-42
-42
-42
-42
-42
-42
-42
-42
-42
-42
-42
-42
-42
-42
-42
-42
-42
-42
-42
-42
-42
-42
-42
-42
-42
-42
-42
-42
-42
-42
-42
-42
-42
-42
-42
-42
-42
-42
-42
-42
-42
-42
-42
-42
-42
-42
-42
-42
-42
-42
-42
-42
-42
-42
-42
-42
-42
-42
-42
-42
-42
-42
-42
-42
-42
-42
-42
-42
-42
-42
-42
-42
-42
-42
-42
-42
-42
-42
-42
-42
-42
-42
-42
-42
-42
-42
-42
-42
-42
-42
-42
-42
-42
-42
-42
-42
-42
-42
-42
-42
-42
-42
-42
-42
-42
-42
-42
-42
-42
-42
-42
-42
-42
-42
-42
-42
-42
-42
-42
-42
-42
-42
-42
-42
-42
-42
-42
-42
-42
-42
-42
-42
-42
-42
-42
-42
-42
-42
-42
-42
-42
-42
-42
-42
-42
-42
-42
-42
-42
-42
-42
-42
-42
-42
-42
-42
-42
-42
-42
-42
-42
-42
-42
-42
-42
-42
-42
-42
-42
-42
-42
-42
-42
-42
-42
-42
-42
-42
-42
-42
-42
-42
-42
-42
-42
-42
-42
-42
-42
-42
-42
-42
-42
-42
-42
-42
-42
-42
-42
-42
-42
-42
-42
-42
-42
-42
-42
-42
-42
-42
-42
-42
-42
-42
-42
-42
-42
-42
-42
-42
-42
-42
-42
-42
-42
-42
-42
-42
-42
-42
-42
-42
-42
-42
-42
-42
-42
-42
-42
-42
-42
-42
-42
-42
-42
-42
-42
-42
-42
-42
-42
-42
-42
-42
-42
-42
-42
-42
-42
-42
-42
-42
-42
-42
-42
-42
-42
-42
-42
-42
-42
-42
-42
-42
-42
-42
-42
-42
-42
-42
-42
-42
-42
-42
-42
-42
-42
-42
-42
-42
-42
-42
-42
-42
-42
-42
-42
-42
-42
-42
-42
-42
-42
-42
-42
-42
-42
-42
-42
-42
-42
-42
-42
-42
-42
-42
-42
-42
-42
-42
-42
-42
-42
-42
-42
-42
-42
-42
-42
-42
-42
-42
-42
-42
-42
-42
-42
-42
-42
-42
-42
-42
-42
-42
-42
-42
-42
-42
-42
-42
-42
-42
-42
-42
-42
-42
-42
-42
-42
-42
-42
-42
-42
-42
-42
-42
-42
-42
-42
-42
-42
-42
-42
-42
-42
-42
-42
-42
-42
-42
-42
-42
-42
-42
-42
-42
-42
-42
-42
-42
-42
-42
-42
-42
-42
-42
-42
-42
-42
-42
-42
-42
-42
-42
-42
-42
-42
-42
-42
-42
-42
-42
-42
-42
-42
-42
-42
-42
-42
-42
-42
-42
-42
-42
-42
-42
-42
-42
-42
-42
-42
-42
-42
-42
-42
-42
-42
-42
-42
-42
-42
-42
-42
-42
-42
-42
-42
-42
-42
-42
-42
-42
-42
-42
-42
-42
-42
-42
-42
-42
-42
-42
-42
-42
-42
-42
-42
-42
-42
-42
-42
-42
-42
-42
-42
-42
-42
-42
-42
-42
-42
-42
-42
-42
-42
-42
-42
-42
-42
-42
-42
-42
-42
-42
-42
-42
-42
-42
-42
-42
-42
-42
-42
-42
-42
-42
-42
-42
-42
-42
-42
-42
-42
-42
-42
-42
-42
-42
-42
-42
-42
-42
-42
-42
-42
-42
-42
-42
-42
-42
-42
-42
-42
-42
-42
-42
-42
-42
-42
-42
-42
-42
-42
-42
-42
-42
-42
-42
-42
-42
-42
-42
-42
-42
-42
-42
-42
-42
-42
-42
-42
-42
-42
-42
-42
-42
-42
-42
-42
-42
-42
-42
-42
-42
-42
-42
-42
-42
-42
-42
-42
-42
-42
-42
-42
-42
-42
-42
-42
-42
-42
-42
-42
-42
-42
-42
-42
-42
-42
-42
-42
-42
-42
-42
-42
-42
-42
-42
-42
-42
-42
-42
-42
-42
-42
-42
-42
-42
-42
-42
-42
-42
-42
-42
-42
-42
-42
-42
-42
-42
-42
-42
-42
-42
-42
-42
-42
-42
-42
-42
-42
-42
-42
-42
-42
-42
-42
-42
-42
-42
-42
-42
-42
-42
-42
-42
-42
-42
-42
-42
-42
-42
-42
-42
-42
-42
-42
-42
-42
-42
-42
-42
-42
-42
-42
-42
-42
-42
-42
-42
-42
-42
-42
-42
-42
-42
-42
-42
-42
-42
-42
-42
-42
-42
-42
-42
-42
-42
-42
-42
-42
-42
-42
-42
-42
-42
-42
-42
-42
-42
-42
-42
-42
-42
-42
-42
-42
-42
-42
-42
-42
-42
-42
-42
-42
-42
-42
-42
-42
-42
-42
-42
-42
-42
-42
-42
-42
-42
-42
-42
-42
-42
-42
-42
-42
-42
-42
-42
-42
-42
-42
-42
-42
-42
-42
-42
-42
-42
-42
-42
-42
-42
-42
-42
-42
-42
-42
-42
-42
-42
-42
-42
-42
-42
-42
-42
-42
-42
-42
-42
-42
-42
-42
-42
-42
-42
-42
-42
-42
-42
-42
-42
-42
-42
-42
-42
-42
-42
-42
-42
-42
-42
-42
-42
-42
-42
-42
-42
-42
-42
-42
-42
-42
-42
-42
-42
-42
-42
-42
-42
-42
-42
-42
-42
-42
-42
-42
-42
-42
-42
-42
-42
-42
-42
-42
-42
-42
-42
-42
-42
-42
-42
-42
-42
-42
-42
-42
-42
-42
-42
-42
-42
-42
-42
-42
-42
-42
-42
-42
-42
-42
-42
-42
-42
-42
-42
-42
-42
-42
-42
-42
-42
-42
-42
-42
-42
-42
-42
-42
-42
-42
-42
-42
-42
-42
-42
-42
-42
-42
-42
-42
-42
-42
-42
-42
-42
-42
-42
-42
-42
-42
-42
-42
-42
-42
-42
-42
-42
-42
-42
-42
-42
-42
-42
-42
-42
-42
-42
-42
-42
-42
-42
-42
-42
-42
-42
-42
-42
-42
-42
-42
-42
-42
-42
-42
-42
-42
-42
-42
-42
-42
-42
-42
-42
-42
-42
-42
-42
-42
-42
-42
-42
-42
-42
-42
-42
-42
-42
-42
-42
-42
-42
-42
-42
-42
-42
-42
-42
-42
-42
-42
-42
-42
-42
-42
-42
-42
-42
-42
-42
-42
-42
-42
-42
-42
-42
-42
-42
-42
-42
-42
-42
-42
-42
-42
-42
-42
-42
-42
-42
-42
-42
-42
-42
-42
-42
-42
-42
-42
-42
-42
-42
-42
-42
-42
-42
-42
-42
-42
-42
-42
-42
-42
-42
-42
-42
-42
-42
-42
-42
-42
-42
-42
-42
-42
-42
-42
-42
-42
-42
-42
-42
-42
-42
-42
-42
-42
-42
-42
-42
-42
-42
-42
-42
-42
-42
-42
-42
-42
-42
-42
-42
-42
-42
-42
-42
-42
-42
-42
-42
-42
-42
-42
-42
-42
-42
-42
-42
-42
-42
-42
-42
-42
-42
-42
-42
-42
-42
-42
-42
-42
-42
-42
-42
-42
-42
-42
-42
-42
-42
-42
-42
-42
-42
-42
-42
-42
-42
-42
-42
-42
-42
-42
-42
-42
-42
-42
-42
-42
-42
-42
-42
-42
-42
-42
-42
-42
-42
-42
-42
-42
-42
-42
-42
-42
-42
-42
-42
-42
-42
-42
-42
-42
-42
-42
-42
-42
-42
-42
-42
-42
-42
-42
-42
-42
-42
-42
-42
-42
-42
-42
-42
-42
-42
-42
-42
-42
-42
-42
-42
-42
-42
-42
-42
-42
-42
-42
-42
-42
-42
-42
-42
-42
-42
-42
-42
-42
-42
-42
-42
-42
-42
-42
-42
-42
-42
-42
-42
-42
-42
-42
-42
-42
-42
-42
-42
-42
-42
-42
-42
-42
-42
-42
-42
-42
-42
-42
-42
-42
-42
-42
-42
-42
-42
-42
-42
-42
-42
-42
-42
-42
-42
-42
-42
-42
-42
-42
-42
-42
-42
-42
-42
-42
-42
-42
-42
-42
-42
-42
-42
-42
-42
-42
-42
-42
-42
-42
-42
-42
-42
-42
-42
-42
-42
-42
-42
-42
-42
-42
-42
-42
-42
-42
-42
-42
-42
-42
-42
-42
-42
-42
-42
-42
-42
-42
-42
-42
-42
-42
-42
-42
-42
-42
-42
-42
-42
-42
-42
-42
-42
-42
-42
-42
-42
-42
-42
-42
-42
-42
-42
-42
-42
-42
-42
-42
-42
-42
-42
-42
-42
-42
-42
-42
-42
-42
-42
-42
-42
-42
-42
-42
-42
-42
-42
-42
-42
-42
-42
-42
-42
-42
-42
-42
-42
-42
-42
-42
-42
-42
-42
-42
-42
-42
-42
-42
-42
-42
-42
-42
-42
-42
-42
-42
-42
-42
-42
-42
-42
-42
-42
-42
-42
-42
-42
-42
-42
-42
-42
-42
-42
-42
-42
-42
-42
-42
-42
-42
-42
-42
-42
-42
-42
-42
-42
-42
-42
-42
-42
-42
-42
-42
-42
-42
-42
-42
-42
-42
-42
-42
-42
-42
-42
-42
-42
-42
-42
-42
-42
-42
-42
-42
-42
-42
-42
-42
-42
-42
-42
-42
-42
-42
-42
-42
-42
-42
-42
-42
-42
-42
-42
-42
-42
-42
-42
-42
-42
-42
-42
-42
-42
-42
-42
-42
-42
-42
-42
-42
-42
-42
-42
-42
-42
-42
-42
-42
-42
-42
-42
-42
-42
-42
-42
-42
-42
-42
-42
-42
-42
-42
-42
-42
-42
-42
-42
-42
-42
-42
-42
-42
-42
-42
-42
-42
-42
-42
-42
-42
-42
-42
-42
-42
-42
-42
-42
-42
-42
-42
-42
-42
-42
-42
-42
-42
-42
-42
-42
-42
-42
-42
-42
-42
-42
-42
-42
-42
-42
-42
-42
-42
-42
-42
-42
-42
-42
-42
-42
-42
-42
-42
-42
-42
-42
-42
-42
-42
-42
-42
-42
-42
-42
-42
-42
-42
-42
-42
-42
-42
-42
-42
-42
-42
-42
-42
-42
-42
-42
-42
-42
-42
-42
-42
-42
-42
-42
-42
-42
-42
-42
-42
-42
-42
-42
-42
-42
-42
-42
-42
-42
-42
-42
-42
-42
-42
-42
-42
-42
-42
-42
-42
-42
-42
-42
-42
-42
-42
-42
-42
-42
-42
-42
-42
-42
-42
-42
-42
-42
-42
-42
-42
-42
-42
-42
-42
-42
-42
-42
-42
-42
-42
-42
-42
-42
-42
-42
-42
-42
-42
-42
-42
-42
-42
-42
-42
-42
-42
-42
-42
-42
-42
-42
-42
-42
-42
-42
-42
-42
-42
-42
-42
-42
-42
-42
-42
-42
-42
-42
-42
-42
-42
-42
-42
-42
-42
-42
-42
-42
-42
-42
-42
-42
-42
-42
-42
-42
-42
-42
-42
-42
-42
-42
-42
-42
-42
-42
-42
-42
-42
-42
-42
-42
-42
-42
-42
-42
-42
-42
-42
-42
-42
-42
-42
-42
-42
-42
-42
-42
-42
-42
-42
-42
-42
-42
-42
-42
-42
-42
-42
-42
-42
-42
-42
-42
-42
-42
-42
-42
-42
-42
-42
-42
-42
-42
-42
-42
-42
-42
-42
-42
-42
-42
-42
-42
-42
-42
-42
-42
-42
-42
-42
-42
-42
-42
-42
-42
-42
-42
-42
-42
-42
-42
-42
-42
-42
-42
-42
-42
-42
-42
-42
-42
-42
-42
-42
-42
-42
-42
-42
-42
-42
-42
-42
-42
-42
-42
-42
-42
-42
-42
-42
-42
-42
-42
-42
-42
-42
-42
-42
-42
-42
-42
-42
-42
-42
-42
-42
-42
-42
-42
-42
-42
-42
-42
-42
-42
-42
-42
-42
-42
-42
-42
-42
-42
-42
-42
-42
-42
-42
-42
-42
-42
-42
-42
-42
-42
-42
-42
-42
-42
-42
-42
-42
-42
-42
-42
-42
-42
-42
-42
-42
-42
-42
-42
-42
-42
-42
-42
-42
-42
-42
-42
-42
-42
-42
-42
-42
-42
-42
-42
-42
-42
-42
-42
-42
-42
-42
-42
-42
-42
-42
-42
-42
-42
-42
-42
-42
-42
-42
-42
-42
-42
-42
-42
-42
-42
-42
-42
-42
-42
-42
-42
-42
-42
-42
-42
-42
-42
-42
-42
-42
-42
-42
-42
-42
-42
-42
-42
-42
-42
-42
-42
-42
-42
-42
-42
-42
-42
-42
-42
-42
-42
-42
-42
-42
-42
-42
-42
-42
-42
-42
-42
-42
-42
-42
-42
-42
-42
-42
-42
-42
-42
-42
-42
-42
-42
-42
-42
-42
-42
-42
-42
-42
-42
-42
-42
-42
-42
-42
-42
-42
-42
-42
-42
-42
-42
-42
-42
-42
-42
-42
-42
-42
-42
-42
-42
-42
-42
-42
-42
-42
-42
-42
-42
-42
-42
-42
-42
-42
-42
-42
-42
-42
-42
-42
-42
-42
-42
-42
-42
-42
-42
-42
-42
-42
-42
-42
-42
-42
-42
-42
-42
-42
-42
-42
-42
-42
-42
-42
-42
-42
-42
-42
-42
-42
-42
-42
-42
-42
-42
-42
-42
-42
-42
-42
-42
-42
-42
-42
-42
-42
-42
-42
-42
-42
-42
-42
-42
-42
-42
-42
-42
-42
-42
-42
-42
-42
-42
-42
-42
-42
-42
-42
-42
-42
-42
-42
-42
-42
-42
-42
-42
-42
-42
-42
-42
-42
-42
-42
-42
-42
-42
-42
-42
-42
-42
-42
-42
-42
-42
-42
-42
-42
-42
-42
-42
-42
-42
-42
-42
-42
-42
-42
-42
-42
-42
-42
-42
-42
-42
-42
-42
-42
-42
-42
-42
-42
-42
-42
-42
-42
-42
-42
-42
-42
-42
-42
-42
-42
-42
-42
-42
-42
-42
-42
-42
-42
-42
-42
-42
-42
-42
-42
-42
-42
-42
-42
-42
-42
-42
-42
-42
-42
-42
-42
-42
-42
-42
-42
-42
-42
-42
-42
-42
-42
-42
-42
-42
-42
-42
-42
-42
-42
-42
-42
-42
-42
-42
-42
-42
-42
-42
-42
-42
-42
-42
-42
-42
-42
-42
-42
-42
-42
-42
-42
-42
-42
-42
-42
-42
-42
-42
-42
-42
-42
-42
-42
-42
-42
-42
-42
-42
-42
-42
-42
-42
-42
-42
-42
-42
-42
-42
-42
-42
-42
-42
-42
-42
-42
-42
-42
-42
-42
-42
-42
-42
-42
-42
-42
-42
-42
-42
-42
-42
-42
-42
-42
-42
-42
-42
-42
-42
-42
-42
-42
-42
-42
-42
-42
-42
-42
-42
-42
-42
-42
-42
-42
-42
-42
-42
-42
-42
-42
-42
-42
-42
-42
-42
-42
-42
-42
-42
-42
-42
-42
-42
-42
-42
-42
-42
-42
-42
-42
-42
-42
-42
-42
-42
-42
-42
-42
-42
-42
-42
-42
-42
-42
-42
-42
-42
-42
-42
-42
-42
-42
-42
-42
-42
-42
-42
-42
-42
-42
-42
-42
-42
-42
-42
-42
-42
-42
-42
-42
-42
-42
-42
-42
-42
-42
-42
-42
-42
-42
-42
-42
-42
-42
-42
-42
-42
-42
-42
-42
-42
-42
-42
-42
-42
-42
-42
-42
-42
-42
-42
-42
-42
-42
-42
-42
-42
-42
-42
-42
-42
-42
-42
-42
-42
-42
-42
-42
-42
-42
-42
-42
-42
-42
-42
-42
-42
-42
-42
-42
-42
-42
-42
-42
-42
-42
-42
-42
-42
-42
-42
-42
-42
-42
-42
-42
-42
-42
-42
-42
-42
-42
-42
-42
-42
-42
-42
-42
-42
-42
-42
-42
-42
-42
-42
-42
-42
-42
-42
-42
-42
-42
-42
-42
-42
-42
-42
-42
-42
-42
-42
-42
-42
-42
-42
-42
-42
-42
-42
-42
-42
-42
-42
-42
-42
-42
-42
-42
-42
-42
-42
-42
-42
-42
-42
-42
-42
-42
-42
-42
-42
-42
-42
-42
-42
-42
-42
-42
-42
-42
-42
-42
-42
-42
-42
-42
-42
-42
-42
-42
-42
-42
-42
-42
-42
-42
-42
-42
-42
-42
-42
-42
-42
-42
-42
-42
-42
-42
-42
-42
-42
-42
-42
-42
-42
-42
-42
-42
-42
-42
-42
-42
-42
-42
-42
-42
-42
-42
-42
-42
-42
-42
-42
-42
-42
-42
-42
-42
-42
-42
-42
-42
-42
-42
-42
-42
-42
-42
-42
-42
-42
-42
-42
-42
-42
-42
-42
-42
-42
-42
-42
-42
-42
-42
-42
-42
-42
-42
-42
-42
-42
-42
-42
-42
-42
-42
-42
-42
-42
-42
-42
-42
-42
-42
-42
-42
-42
-42
-42
-42
-42
-42
-42
-42
-42
-42
-42
-42
-42
-42
-42
-42
-42
-42
-42
-42
-42
-42
-42
-42
-42
-42
-42
-42
-42
-42
-42
-42
-42
-42
-42
-42
-42
-42
-42
-42
-42
-42
-42
-42
-42
-42
-42
-42
-42
-42
-42
-42
-42
-42
-42
-42
-42
-42
-42
-42
-42
-42
-42
-42
-42
-42
-42
-42
-42
-42
-42
-42
-42
-42
-42
-42
-42
-42
-42
-42
-42
-42
-42
-42
-42
-42
-42
-42
-42
-42
-42
-42
-42
-42
-42
-42
-42
-42
-42
-42
-42
-42
-42
-42
-42
-42
-42
-42
-42
-42
-42
-42
-42
-42
-42
-42
-42
-42
-42
-42
-42
-42
-42
-42
-42
-42
-42
-42
-42
-42
-42
-42
-42
-42
-42
-42
-42
-42
-42
-42
-42
-42
-42
-42
-42
-42
-42
-42
-42
-42
-42
-42
-42
-42
-42
-42
-42
-42
-42
-42
-42
-42
-42
-42
-42
-42
-42
-42
-42
-42
-42
-42
-42
-42
-42
-42
-42
-42
-42
-42
-42
-42
-42
-42
-42
-42
-42
-42
-42
-42
-42
-42
-42
-42
-42
-42
-42
-42
-42
-42
-42
-42
-42
-42
-42
-42
-42
-42
-42
-42
-42
-42
-42
-42
-42
-42
-42
-42
-42
-42
-42
-42
-42
-42
-42
-42
-42
-42
-42
-42
-42
-42
-42
-42
-42
-42
-42
-42
-42
-42
-42
-42
-42
-42
-42
-42
-42
-42
-42
-42
-42
-42
-42
-42
-42
-42
-42
-42
-42
-42
-42
-42
-42
-42
-42
-42
-42
-42
-42
-42
-42
-42
-42
-42
-42
-42
-42
-42
-42
-42
-42
-42
-42
-42
-42
-42
-42
-42
-42
-42
-42
-42
-42
-42
-42
-42
-42
-42
-42
-42
-42
-42
-42
-42
-42
-42
-42
-42
-42
-42
-42
-42
-42
-42
-42
-42
-42
-42
-42
-42
-42
-42
-42
-42
-42
-42
-42
-42
-42
-42
-42
-42
-42
-42
-42
-42
-42
-42
-42
-42
-42
-42
-42
-42
-42
-42
-42
-42
-42
-42
-42
-42
-42
-42
-42
-42
-42
-42
-42
-42
-42
-42
-42
-42
-42
-42
-42
-42
-42
-42
-42
-42
-42
-42
-42
-42
-42
-42
-42
-42
-42
-42
-42
-42
-42
-42
-42
-42
-42
-42
-42
-42
-42
-42
-42
-42
-42
-42
-42
-42
-42
-42
-42
-42
-42
-42
-42
-42
-42
-42
-42
-42
-42
-42
-42
-42
-42
-42
-42
-42
-42
-42
-42
-42
-42
-42
-42
-42
-42
-42
-42
-42
-42
-42
-42
-42
-42
-42
-42
-42
-42
-42
-42
-42
-42
-42
-42
-42
-42
-42
-42
-42
-42
-42
-42
-42
-42
-42
-42
-42
-42
-42
-42
-42
-42
-42
-42
-42
-42
-42
-42
-42
-42
-42
-42
-42
-42
-42
-42
-42
-42
-42
-42
-42
-42
-42
-42
-42
-42
-42
-42
-42
-42
-42
-42
-42
-42
-42
-42
-42
-42
-42
-42
-42
-42
-42
-42
-42
-42
-42
-42
-42
-42
-42
-42
-42
-42
-42
-42
-42
-42
-42
-42
-42
-42
-42
-42
-42
-42
-42
-42
-42
-42
-42
-42
-42
-42
-42
-42
-42
-42
-42
-42
-42
-42
-42
-42
-42
-42
-42
-42
-42
-42
-42
-42
-42
-42
-42
-42
-42
-42
-42
-42
-42
-42
-42
-42
-42
-42
-42
-42
-42
-42
-42
-42
-42
-42
-42
-42
-42
-42
-42
-42
-42
-42
-42
-42
-42
-42
-42
-42
-42
-42
-42
-42
-42
-42
-42
-42
-42
-42
-42
-42
-42
-42
-42
-42
-42
-42
-42
-42
-42
-42
-42
-42
-42
-42
-42
-42
-42
-42
-42
-42
-42
-42
-42
-42
-42
-42
-42
-42
-42
-42
-42
-42
-42
-42
-42
-42
-42
-42
-42
-42
-42
-42
-42
-42
-42
-42
-42
-42
-42
-42
-42
-42
-42
-42
-42
-42
-42
-42
-42
-42
-42
-42
-42
-42
-42
-42
-42
-42
-42
-42
-42
-42
-42
-42
-42
-42
-42
-42
-42
-42
-42
-42
-42
-42
-42
-42
-42
-42
-42
-42
-42
-42
-42
-42
-42
-42
-42
-42
-42
-42
-42
-42
-42
-42
-42
-42
-42
-42
-42
-42
-42
-42
-42
-42
-42
-42
-42
-42
-42
-42
-42
-42
-42
-42
-42
-42
-42
-42
-42
-42
-42
-42
-42
-42
-42
-42
-42
-42
-42
-42
-42
-42
-42
-42
-42
-42
-42
-42
-42
-42
-42
-42
-42
-42
-42
-42
-42
-42
-42
-42
-42
-42
-42
-42
-42
-42
-42
-42
-42
-42
-42
-42
-42
-42
-42
-42
-42
-42
-42
-42
-42
-42
-42
-42
-42
-42
-42
-42
-42
-42
-42
-42
-42
-42
-42
-42
-42
-42
-42
-42
-42
-42
-42
-42
-42
-42
-42
-42
-42
-42
-42
-42
-42
-42
-42
-42
-42
-42
-42
-42
-42
-42
-42
-42
-42
-42
-42
-42
-42
-42
-42
-42
-42
-42
-42
-42
-42
-42
-42
-42
-42
-42
-42
-42
-42
-42
-42
-42
-42
-42
-42
-42
-42
-42
-42
-42
-42
-42
-42
-42
-42
-42
-42
-42
-42
-42
-42
-42
-42
-42
-42
-42
-42
-42
-42
-42
-42
-42
-42
-42
-42
-42
-42
-42
-42
-42
-42
-42
-42
-42
-42
-42
-42
-42
-42
-42
-42
-42
-42
-42
-42
-42
-42
-42
-42
-42
-42
-42
-42
-42
-42
-42
-42
-42
-42
-42
-42
-42
-42
-42
-42
-42
-42
-42
-42
-42
-42
-42
-42
-42
-42
-42
-42
-42
-42
-42
-42
-42
-42
-42
-42
-42
-42
-42
-42
-42
-42
-42
-42
-42
-42
-42
-42
-42
-42
-42
-42
-42
-42
-42
-42
-42
-42
-42
-42
-42
-42
-42
-42
-42
-42
-42
-42
-42
-42
-42
-42
-42
-42
-42
-42
-42
-42
-42
-42
-42
-42
-42
-42
-42
-42
-42
-42
-42
-42
-42
-42
-42
-42
-42
-42
-42
-42
-42
-42
-42
-42
-42
-42
-42
-42
-42
-42
-42
-42
-42
-42
-42
-42
-42
-42
-42
-42
-42
-42
-42
-42
-42
-42
-42
-42
-42
-42
-42
-42
-42
-42
-42
-42
-42
-42
-42
-42
-42
-42
-42
-42
-42
-42
-42
-42
-42
-42
-42
-42
-42
-42
-42
-42
-42
-42
-42
-42
-42
-42
-42
-42
-42
-42
-42
-42
-42
-42
-42
-42
-42
-42
-42
-42
-42
-42
-42
-42
-42
-42
-42
-42
-42
-42
-42
-42
-42
-42
-42
-42
-42
-42
-42
-42
-42
-42
-42
-42
-42
-42
-42
-42
-42
-42
-42
-42
-42
-42
-42
-42
-42
-42
-42
-42
-42
-42
-42
-42
-42
-42
-42
-42
-42
-42
-42
-42
-42
-42
-42
-42
-42
-42
-42
-42
-42
-42
-42
-42
-42
-42
-42
-42
-42
-42
-42
-42
-42
-42
-42
-42
-42
-42
-42
-42
-42
-42
-42
-42
-42
-42
-42
-42
-42
-42
-42
-42
-42
-42
-42
-42
-42
-42
-42
-42
-42
-42
-42
-42
-42
-42
-42
-42
-42
-42
-42
-42
-42
-42
-42
-42
-42
-42
-42
-42
-42
-42
-42
-42
-42
-42
-42
-42
-42
-42
-42
-42
-42
-42
-42
-42
-42
-42
-42
-42
-42
-42
-42
-42
-42
-42
-42
-42
-42
-42
-42
-42
-42
-42
-42
-42
-42
-42
-42
-42
-42
-42
-42
-42
-42
-42
-42
-42
-42
-42
-42
-42
-42
-42
-42
-42
-42
-42
-42
-42
-42
-42
-42
-42
-42
-42
-42
-42
-42
-42
-42
-42
-42
-42
-42
-42
-42
-42
-42
-42
-42
-42
-42
-42
-42
-42
-42
-42
-42
-42
-42
-42
-42
-42
-42
-42
-42
-42
-42
-42
-42
-42
-42
-42
-42
-42
-42
-42
-42
-42
-42
-42
-42
-42
-42
-42
-42
-42
-42
-42
-42
-42
-42
-42
-42
-42
-42
-42
-42
-42
-42
-42
-42
-42
-42
-42
-42
-42
-42
-42
-42
-42
-42
-42
-42
-42
-42
-42
-42
-42
-42
-42
-42
-42
-42
-42
-42
-42
-42
-42
-42
-42
-42
-42
-42
-42
-42
-42
-42
-42
-42
-42
-42
-42
-42
-42
-42
-42
-42
-42
-42
-42
-42
-42
-42
-42
-42
-42
-42
-42
-42
-42
-42
-42
-42
-42
-42
-42
-42
-42
-42
-42
-42
-42
-42
-42
-42
-42
-42
-42
-42
-42
-42
-42
-42
-42
-42
-42
-42
-42
-42
-42
-42
-42
-42
-42
-42
-42
-42
-42
-42
-42
-42
-42
-42
-42
-42
-42
-42
-42
-42
-42
-42
-42
-42
-42
-42
-42
-42
-42
-42
-42
-42
-42
-42
-42
-42
-42
-42
-42
-42
-42
-42
-42
-42
-42
-42
-42
-42
-42
-42
-42
-42
-42
-42
-42
-42
-42
-42
-42
-42
-42
-42
-42
-42
-42
-42
-42
-42
-42
-42
-42
-42
-42
-42
-42
-42
-42
-42
-42
-42
-42
-42
-42
-42
-42
-42
-42
-42
-42
-42
-42
-42
-42
-42
-42
-42
-42
-42
-42
-42
-42
-42
-42
-42
-42
-42
-42
-42
-42
-42
-42
-42
-42
-42
-42
-42
-42
-42
-42
-42
-42
-42
-42
-42
-42
-42
-42
-42
-42
-42
-42
-42
-42
-42
-42
-42
-42
-42
-42
-42
-42
-42
-42
-42
-42
-42
-42
-42
-42
-42
-42
-42
-42
-42
-42
-42
-42
-42
-42
-42
-42
-42
-42
-42
-42
-42
-42
-42
-42
-42
-42
-42
-42
-42
-42
-42
-42
-42
-42
-42
-42
-42
-42
-42
-42
-42
-42
-42
-42
-42
-42
-42
-42
-42
-42
-42
-42
-42
-42
-42
-42
-42
-42
-42
-42
-42
-42
-42
-42
-42
-42
-42
-42
-42
-42
-42
-42
-42
-42
-42
-42
-42
-42
-42
-42
-42
-42
-42
-42
-42
-42
-42
-42
-42
-42
-42
-42
-42
-42
-42
-42
-42
-42
-42
-42
-42
-42
-42
-42
-42
-42
-42
-42
-42
-42
-42
-42
-42
-42
-42
-42
-42
-42
-42
-42
-42
-42
-42
-42
-42
-42
-42
-42
-42
-42
-42
-42
-42
-42
-42
-42
-42
-42
-42
-42
-42
-42
-42
-42
-42
-42
-42
-42
-42
-42
-42
-42
-42
-42
-42
-42
-42
-42
-42
-42
-42
-42
-42
-42
-42
-42
-42
-42
-42
-42
-42
-42
-42
-42
-42
-42
-42
-42
-42
-42
-42
-42
-42
-42
-42
-42
-42
-42
-42
-42
-42
-42
-42
-42
-42
-42
-42
-42
-42
-42
-42
-42
-42
-42
-42
-42
-42
-42
-42
-42
-42
-42
-42
-42
-42
-42
-42
-42
-42
-42
-42
-42
-42
-42
-42
-42
-42
-42
-42
-42
-42
-42
-42
-42
-42
-42
-42
-42
-42
-42
-42
-42
-42
-42
-42
-42
-42
-42
-42
-42
-42
-42
-42
-42
-42
-42
-42
-42
-42
-42
-42
-42
-42
-42
-42
-42
-42
-42
-42
-42
-42
-42
-42
-42
-42
-42
-42
-42
-42
-42
-42
-42
-42
-42
-42
-42
-42
-42
-42
-42
-42
-42
-42
-42
-42
-42
-42
-42
-42
-42
-42
-42
-42
-42
-42
-42
-42
-42
-42
-42
-42
-42
-42
-42
-42
-42
-42
-42
-42
-42
-42
-42
-42
-42
-42
-42
-42
-42
-42
-42
-42
-42
-42
-42
-42
-42
-42
-42
-42
-42
-42
-42
-42
-42
-42
-42
-42
-42
-42
-42
-42
-42
-42
-42
-42
-42
-42
-42
-42
-42
-42
-42
-42
-42
-42
-42
-42
-42
-42
-42
-42
-42
-42
-42
-42
-42
-42
-42
-42
-42
-42
-42
-42
-42
-42
-42
-42
-42
-42
-42
-42
-42
-42
-42
-42
-42
-42
-42
-42
-42
-42
-42
-42
-42
-42
-42
-42
-42
-42
-42
-42
-42
-42
-42
-42
-42
-42
-42
-42
-42
-42
-42
-42
-42
-42
-42
-42
-42
-42
-42
-42
-42
-42
-42
-42
-42
-42
-42
-42
-42
-42
-42
-42
-42
-42
-42
-42
-42
-42
-42
-42
-42
-42
-42
-42
-42
-42
-42
-42
-42
-42
-42
-42
-42
-42
-42
-42
-42
-42
-42
-42
-42
-42
-42
-42
-42
-42
-42
-42
-42
-42
-42
-42
-42
-42
-42
-42
-42
-42
-42
-42
-42
-42
-42
-42
-42
-42
-42
-42
-42
-42
-42
-42
-42
-42
-42
-42
-42
-42
-42
-42
-42
-42
-42
-42
-42
-42
-42
-42
-42
-42
-42
-42
-42
-42
-42
-42
-42
-42
-42
-42
-42
-42
-42
-42
-42
-42
-42
-42
-42
-42
-42
-42
-42
-42
-42
-42
-42
-42
-42
-42
-42
-42
-42
-42
-42
-42
-42
-42
-42
-42
-42
-42
-42
-42
-42
-42
-42
-42
-42
-42
-42
-42
-42
-42
-42
-42
-42
-42
-42
-42
-42
-42
-42
-42
-42
-42
-42
-42
-42
-42
-42
-42
-42
-42
-42
-42
-42
-42
-42
-42
-42
-42
-42
-42
-42
-42
-42
-42
-42
-42
-42
-42
-42
-42
-42
-42
-42
-42
-42
-42
-42
-42
-42
-42
-42
-42
-42
-42
-42
-42
-42
-42
-42
-42
-42
-42
-42
-42
-42
-42
-42
-42
-42
-42
-42
-42
-42
-42
-42
-42
-42
-42
-42
-42
-42
-42
-42
-42
-42
-42
-42
-42
-42
-42
-42
-42
-42
-42
-42
-42
-42
-42
-42
-42
-42
-42
-42
-42
-42
-42
-42
-42
-42
-42
-42
-42
-42
-42
-42
-42
-42
-42
-42
-42
-42
-42
-42
-42
-42
-42
-42
-42
-42
-42
-42
-42
-42
-42
-42
-42
-42
-42
-42
-42
-42
-42
-42
-42
-42
-42
-42
-42
-42
-42
-42
-42
-42
-42
-42
-42
-42
-42
-42
-42
-42
-42
-42
-42
-42
-42
-42
-42
-42
-42
-42
-42
-42
-42
-42
-42
-42
-42
-42
-42
-42
-42
-42
-42
-42
-42
-42
-42
-42
-42
-42
-42
-42
-42
-42
-42
-42
-42
-42
-42
-42
-42
-42
-42
-42
-42
-42
-42
-42
-42
-42
-42
-42
-42
-42
-42
-42
-42
-42
-42
-42
-42
-42
-42
-42
-42
-42
-42
-42
-42
-42
-42
-42
-42
-42
-42
-42
-42
-42
-42
-42
-42
-42
-42
-42
-42
-42
-42
-42
-42
-42
-42
-42
-42
-42
-42
-42
-42
-42
-42
-42
-42
-42
-42
-42
-42
-42
-42
-42
-42
-42
-42
-42
-42
-42
-42
-42
-42
-42
-42
-42
-42
-42
-42
-42
-42
-42
-42
-42
-42
-42
-42
-42
-42
-42
-42
-42
-42
-42
-42
-42
-42
-42
-42
-42
-42
-42
-42
-42
-42
-42
-42
-42
-42
-42
-42
-42
-42
-42
-42
-42
-42
-42
-42
-42
-42
-42
-42
-42
-42
-42
-42
-42
-42
-42
-42
-42
-42
-42
-42
-42
-42
-42
-42
-42
-42
-42
-42
-42
-42
-42
-42
-42
-42
-42
-42
-42
-42
-42
-42
-42
-42
-42
-42
-42
-42
-42
-42
-42
-42
-42
-42
-42
-42
-42
-42
-42
-42
-42
-42
-42
-42
-42
-42
-42
-42
-42
-42
-42
-42
-42
-42
-42
-42
-42
-42
-42
-42
-42
-42
-42
-42
-42
-42
-42
-42
-42
-42
-42
-42
-42
-42
-42
-42
-42
-42
-42
-42
-42
-42
-42
-42
-42
-42
-42
-42
-42
-42
-42
-42
-42
-42
-42
-42
-42
-42
-42
-42
-42
-42
-42
-42
-42
-42
-42
-42
-42
-42
-42
-42
-42
-42
-42
-42
-42
-42
-42
-42
-42
-42
-42
-42
-42
-42
-42
-42
-42
-42
-42
-42
-42
-42
-42
-42
-42
-42
-42
-42
-42
-42
-42
-42
-42
-42
-42
-42
-42
-42
-42
-42
-42
-42
-42
-42
-42
-42
-42
-42
-42
-42
-42
-42
-42
-42
-42
-42
-42
-42
-42
-42
-42
-42
-42
-42
-42
-42
-42
-42
-42
-42
-42
-42
-42
-42
-42
-42
-42
-42
-42
-42
-42
-42
-42
-42
-42
-42
-42
-42
-42
-42
-42
-42
-42
-42
-42
-42
-42
-42
-42
-42
-42
-42
-42
-42
-42
-42
-42
-42
-42
-42
-42
-42
-42
-42
-42
-42
-42
-42
-42
-42
-42
-42
-42
-42
-42
-42
-42
-42
-42
-42
-42
-42
-42
-42
-42
-42
-42
-42
-42
-42
-42
-42
-42
-42
-42
-42
-42
-42
-42
-42
-42
-42
-42
-42
-42
-42
-42
-42
-42
-42
-42
-42
-42
-42
-42
-42
-42
-42
-42
-42
-42
-42
-42
-42
-42
-42
-42
-42
-42
-42
-42
-42
-42
-42
-42
-42
-42
-42
-42
-42
-42
-42
-42
-42
-42
-42
-42
-42
-42
-42
-42
-42
-42
-42
-42
-42
-42
-42
-42
-42
-42
-42
-42
-42
-42
-42
-42
-42
-42
-42
-42
-42
-42
-42
-42
-42
-42
-42
-42
-42
-42
-42
-42
-42
-42
-42
-42
-42
-42
-42
-42
-42
-42
-42
-42
-42
-42
-42
-42
-42
-42
-42
-42
-42
-42
-42
-42
-42
-42
-42
-42
-42
-42
-42
-42
-42
-42
-42
-42
-42
-42
-42
-42
-42
-42
-42
-42
-42
-42
-42
-42
-42
-42
-42
-42
-42
-42
-42
-42
-42
-42
-42
-42
-42
-42
-42
-42
-42
-42
-42
-42
-42
-42
-42
-42
-42
-42
-42
-42
-42
-42
-42
-42
-42
-42
-42
-42
-42
-42
-42
-42
-42
-42
-42
-42
-42
-42
-42
-42
-42
-42
-42
-42
-42
-42
-42
-42
-42
-42
-42
-42
-42
-42
-42
-42
-42
-42
-42
-42
-42
-42
-42
-42
-42
-42
-42
-42
-42
-42
-42
-42
-42
-42
-42
-42
-42
-42
-42
-42
-42
-42
-42
-42
-42
-42
-42
-42
-42
-42
-42
-42
-42
-42
-42
-42
-42
-42
-42
-42
-42
-42
-42
-42
-42
-42
-42
-42
-42
-42
-42
-42
-42
-42
-42
-42
-42
-42
-42
-42
-42
-42
-42
-42
-42
-42
-42
-42
-42
-42
-42
-42
-42
-42
-42
-42
-42
-42
-42
-42
-42
-42
-42
-42
-42
-42
-42
-42
-42
-42
-42
-42
-42
-42
-42
-42
-42
-42
-42
-42
-42
-42
-42
-42
-42
-42
-42
-42
-42
-42
-42
-42
-42
-42
-42
-42
-42
-42
-42
-42
-42
-42
-42
-42
-42
-42
-42
-42
-42
-42
-42
-42
-42
-42
-42
-42
-42
-42
-42
-42
-42
-42
-42
-42
-42
-42
-42
-42
-42
-42
-42
-42
-42
-42
-42
-42
-42
-42
-42
-42
-42
-42
-42
-42
-42
-42
-42
-42
-42
-42
-42
-42
-42
-42
-42
-42
-42
-42
-42
-42
-42
-42
-42
-42
-42
-42
-42
-42
-42
-42
-42
-42
-42
-42
-42
-42
-42
-42
-42
-42
-42
-42
-42
-42
-42
-42
-42
-42
-42
-42
-42
-42
-42
-42
-42
-42
-42
-42
-42
-42
-42
-42
-42
-42
-42
-42
-42
-42
-42
-42
-42
-42
-42
-42
-42
-42
-42
-42
-42
-42
-42
-42
-42
-42
-42
-42
-42
-42
-42
-42
-42
-42
-42
-42
-42
-42
-42
-42
-42
-42
-42
-42
-42
-42
-42
-42
-42
-42
-42
-42
-42
-42
-42
-42
-42
-42
-42
-42
-42
-42
-42
-42
-42
-42
-42
-42
-42
-42
-42
-42
-42
-42
-42
-42
-42
-42
-42
-42
-42
-42
-42
-42
-42
-42
-42
-42
-42
-42
-42
-42
-42
-42
-42
-42
-42
-42
-42
-42
-42
-42
-42
-42
-42
-42
-42
-42
-42
-42
-42
-42
-42
-42
-42
-42
-42
-42
-42
-42
-42
-42
-42
-42
-42
-42
-42
-42
-42
-42
-42
-42
-42
-42
-42
-42
-42
-42
-42
-42
-42
-42
-42
-42
-42
-42
-42
-42
-42
-42
-42
-42
-42
-42
-42
-42
-42
-42
-42
-42
-42
-42
-42
-42
-42
-42
-42
-42
-42
-42
-42
-42
-42
-42
-42
-42
-42
-42
-42
-42
-42
-42
-42
-42
-42
-42
-42
-42
-42
-42
-42
-42
-42
-42
-42
-42
-42
-42
-42
-42
-42
-42
-42
-42
-42
-42
-42
-42
-42
-42
-42
-42
-42
-42
-42
-42
-42
-42
-42
-42
-42
-42
-42
-42
-42
-42
-42
-42
-42
-42
-42
-42
-42
-42
-42
-42
-42
-42
-42
-42
-42
-42
-42
-42
-42
-42
-42
-42
-42
-42
-42
-42
-42
-42
-42
-42
-42
-42
-42
-42
-42
-42
-42
-42
-42
-42
-42
-42
-42
-42
-42
-42
-42
-42
-42
-42
-42
-42
-42
-42
-42
-42
-42
-42
-42
-42
-42
-42
-42
-42
-42
-42
-42
-42
-42
-42
-42
-42
-42
-42
-42
-42
-42
-42
-42
-42
-42
-42
-42
-42
-42
-42
-42
-42
-42
-42
-42
-42
-42
-42
-42
-42
-42
-42
-42
-42
-42
-42
-42
-42
-42
-42
-42
-42
-42
-42
-42
-42
-42
-42
-42
-42
-42
-42
-42
-42
-42
-42
-42
-42
-42
-42
-42
-42
-42
-42
-42
-42
-42
-42
-42
-42
-42
-42
-42
-42
-42
-42
-42
-42
-42
-42
-42
-42
-42
-42
-42
-42
-42
-42
-42
-42
-42
-42
-42
-42
-42
-42
-42
-42
-42
-42
-42
-42
-42
-42
-42
-42
-42
-42
-42
-42
-42
-42
-42
-42
-42
-42
-42
-42
-42
-42
-42
-42
-42
-42
-42
-42
-42
-42
-42
-42
-42
-42
-42
-42
-42
-42
-42
-42
-42
-42
-42
-42
-42
-42
-42
-42
-42
-42
-42
-42
-42
-42
-42
-42
-42
-42
-42
-42
-42
-42
-42
-42
-42
-42
-42
-42
-42
-42
-42
-42
-42
-42
-42
-42
-42
-42
-42
-42
-42
-42
-42
-42
-42
-42
-42
-42
-42
-42
-42
-42
-42
-42
-42
-42
-42
-42
-42
-42
-42
-42
-42
-42
-42
-42
-42
-42
-42
-42
-42
-42
-42
-42
-42
-42
-42
-42
-42
-42
-42
-42
-42
-42
-42
-42
-42
-42
-42
-42
-42
-42
-42
-42
-42
-42
-42
-42
-42
-42
-42
-42
-42
-42
-42
-42
-42
-42
-42
-42
-42
-42
-42
-42
-42
-42
-42
-42
-42
-42
-42
-42
-42
-42
-42
-42
-42
-42
-42
-42
-42
-42
-42
-42
-42
-42
-42
-42
-42
-42
-42
-42
-42
-42
-42
-42
-42
-42
-42
-42
-42
-42
-42
-42
-42
-42
-42
-42
-42
-42
-42
-42
-42
-42
-42
-42
-42
-42
-42
-42
-42
-42
-42
-42
-42
-42
-42
-42
-42
-42
-42
-42
-42
-42
-42
-42
-42
-42
-42
-42
-42
-42
-42
-42
-42
-42
-42
-42
-42
-42
-42
-42
-42
-42
-42
-42
-42
-42
-42
-42
-42
-42
-42
-42
-42
-42
-42
-42
-42
-42
-42
-42
-42
-42
-42
-42
-42
-42
-42
-42
-42
-42
-42
-42
-42
-42
-42
-42
-42
-42
-42
-42
-42
-42
-42
-42
-42
-42
-42
-42
-42
-42
-42
-42
-42
-42
-42
-42
-42
-42
-42
-42
-42
-42
-42
-42
-42
-42
-42
-42
-42
-42
-42
-42
-42
-42
-42
-42
-42
-42
-42
-42
-42
-42
-42
-42
-42
-42
-42
-42
-42
-42
-42
-42
-42
-42
-42
-42
-42
-42
-42
-42
-42
-42
-42
-42
-42
-42
-42
-42
-42
-42
-42
-42
-42
-42
-42
-42
-42
-42
-42
-42
-42
-42
-42
-42
-42
-42
-42
-42
-42
-42
-42
-42
-42
-42
-42
-42
-42
-42
-42
-42
-42
-42
-42
-42
-42
-42
-42
-42
-42
-42
-42
-42
-42
-42
-42
-42
-42
-42
-42
-42
-42
-42
-42
-42
-42
-42
-42
-42
-42
-42
-42
-42
-42
-42
-42
-42
-42
-42
-42
-42
-42
-42
-42
-42
-42
-42
-42
-42
-42
-42
-42
-42
-42
-42
-42
-42
-42
-42
-42
-42
-42
-42
-42
-42
-42
-42
-42
-42
-42
-42
-42
-42
-42
-42
-42
-42
-42
-42
-42
-42
-42
-42
-42
-42
-42
-42
-42
-42
-42
-42
-42
-42
-42
-42
-42
-42
-42
-42
-42
-42
-42
-42
-42
-42
-42
-42
-42
-42
-42
-42
-42
-42
-42
-42
-42
-42
-42
-42
-42
-42
-42
-42
-42
-42
-42
-42
-42
-42
-42
-42
-42
-42
-42
-42
-42
-42
-42
-42
-42
-42
-42
-42
-42
-42
-42
-42
-42
-42
-42
-42
-42
-42
-42
-42
-42
-42
-42
-42
-42
-42
-42
-42
-42
-42
-42
-42
-42
-42
-42
-42
-42
-42
-42
-42
-42
-42
-42
-42
-42
-42
-42
-42
-42
-42
-42
-42
-42
-42
-42
-42
-42
-42
-42
-42
-42
-42
-42
-42
-42
-42
-42
-42
-42
-42
-42
-42
-42
-42
-42
-42
-42
-42
-42
-42
-42
-42
-42
-42
-42
-42
-42
-42
-42
-42
-42
-42
-42
-42
-42
-42
-42
-42
-42
-42
-42
-42
-42
-42
-42
-42
-42
-42
-42
-42
-42
-42
-42
-42
-42
-42
-42
-42
-42
-42
-42
-42
-42
-42
-42
-42
-42
-42
-42
-42
-42
-42
-42
-42
-42
-42
-42
-42
-42
-42
-42
-42
-42
-42
-42
-42
-42
-42
-42
-42
-42
-42
-42
-42
-42
-42
-42
-42
-42
-42
-42
-42
-42
-42
-42
-42
-42
-42
-42
-42
-42
-42
-42
-42
-42
-42
-42
-42
-42
-42
-42
-42
-42
-42
-42
-42
-42
-42
-42
-42
-42
-42
-42
-42
-42
-42
-42
-42
-42
-42
-42
-42
-42
-42
-42
-42
-42
-42
-42
-42
-42
-42
-42
-42
-42
-42
-42
-42
-42
-42
-42
-42
-42
-42
-42
-42
-42
-42
-42
-42
-42
-42
-42
-42
-42
-42
-42
-42
-42
-42
-42
-42
-42
-42
-42
-42
-42
-42
-42
-42
-42
-42
-42
-42
-42
-42
-42
-42
-42
-42
-42
-42
-42
-42
-42
-42
-42
-42
-42
-42
-42
-42
-42
-42
-42
-42
-42
-42
-42
-42
-42
-42
-42
-42
-42
-42
-42
-42
-42
-42
-42
-42
-42
-42
-42
-42
-42
-42
-42
-42
-42
-42
-42
-42
-42
-42
-42
-42
-42
-42
-42
-42
-42
-42
-42
-42
-42
-42
-42
-42
-42
-42
-42
-42
-42
-42
-42
-42
-42
-42
-42
-42
-42
-42
-42
-42
-42
-42
-42
-42
-42
-42
-42
-42
-42
-42
-42
-42
-42
-42
-42
-42
-42
-42
-42
-42
-42
-42
-42
-42
-42
-42
-42
-42
-42
-42
-42
-42
-42
-42
-42
-42
-42
-42
-42
-42
-42
-42
-42
-42
-42
-42
-42
-42
-42
-42
-42
-42
-42
-42
-42
-42
-42
-42
-42
-42
-42
-42
-42
-42
-42
-42
-42
-42
-42
-42
-42
-42
-42
-42
-42
-42
-42
-42
-42
-42
-42
-42
-42
-42
-42
-42
-42
-42
-42
-42
-42
-42
-42
-42
-42
-42
-42
-42
-42
-42
-42
-42
-42
-42
-42
-42
-42
-42
-42
-42
-42
-42
-42
-42
-42
-42
-42
-42
-42
-42
-42
-42
-42
-42
-42
-42
-42
-42
-42
-42
-42
-42
-42
-42
-42
-42
-42
-42
-42
-42
-42
-42
-42
-42
-42
-42
-42
-42
-42
-42
-42
-42
-42
-42
-42
-42
-42
-42
-42
-42
-42
-42
-42
-42
-42
-42
-42
-42
-42
-42
-42
-42
-42
-42
-42
-42
-42
-42
-42
-42
-42
-42
-42
-42
-42
-42
-42
-42
-42
-42
-42
-42
-42
-42
-42
-42
-42
-42
-42
-42
-42
-42
-42
-42
-42
-42
-42
-42
-42
-42
-42
-42
-42
-42
-42
-42
-42
-42
-42
-42
-42
-42
-42
-42
-42
-42
-42
-42
-42
-42
-42
-42
-42
-42
-42
-42
-42
-42
-42
-42
-42
-42
-42
-42
-42
-42
-42
-42
-42
-42
-42
-42
-42
-42
-42
-42
-42
-42
-42
-42
-42
-42
-42
-42
-42
-42
-42
-42
-42
-42
-42
-42
-42
-42
-42
-42
-42
-42
-42
-42
-42
-42
-42
-42
-42
-42
-42
-42
-42
-42
-42
-42
-42
-42
-42
-42
-42
-42
-42
-42
-42
-42
-42
-42
-42
-42
-42
-42
-42
-42
-42
-42
-42
-42
-42
-42
-42
-42
-42
-42
-42
-42
-42
-42
-42
-42
-42
-42
-42
-42
-42
-42
-42
-42
-42
-42
-42
-42
-42
-42
-42
-42
-42
-42
-42
-42
-42
-42
-42
-42
-42
-42
-42
-42
-42
-42
-42
-42
-42
-42
-42
-42
-42
-42
-42
-42
-42
-42
-42
-42
-42
-42
-42
-42
-42
-42
-42
-42
-42
-42
-42
-42
-42
-42
-42
-42
-42
-42
-42
-42
-42
-42
-42
-42
-42
-42
-42
-42
-42
-42
-42
-42
-42
-42
-42
-42
-42
-42
-42
-42
-42
-42
-42
-42
-42
-42
-42
-42
-42
-42
-42
-42
-42
-42
-42
-42
-42
-42
-42
-42
-42
-42
-42
-42
-42
-42
-42
-42
-42
-42
-42
-42
-42
-42
-42
-42
-42
-42
-42
-42
-42
-42
-42
-42
-42
-42
-42
-42
-42
-42
-42
-42
-42
-42
-42
-42
-42
-42
-42
-42
-42
-42
-42
-42
-42
-42
-42
-42
-42
-42
-42
-42
-42
-42
-42
-42
-42
-42
-42
-42
-42
-42
-42
-42
-42
-42
-42
-42
-42
-42
-42
-42
-42
-42
-42
-42
-42
-42
-42
-42
-42
-42
-42
-42
-42
-42
-42
-42
-42
-42
-42
-42
-42
-42
-42
-42
-42
-42
-42
-42
-42
-42
-42
-42
-42
-42
-42
-42
-42
-42
-42
-42
-42
-42
-42
-42
-42
-42
-42
-42
-42
-42
-42
-42
-42
-42
-42
-42
-42
-42
-42
-42
-42
-42
-42
-42
-42
-42
-42
-42
-42
-42
-42
-42
-42
-42
-42
-42
-42
-42
-42
-42
-42
-42
-42
-42
-42
-42
-42
-42
-42
-42
-42
-42
-42
-42
-42
-42
-42
-42
-42
-42
-42
-42
-42
-42
-42
-42
-42
-42
-42
-42
-42
-42
-42
-42
-42
-42
-42
-42
-42
-42
-42
-42
-42
-42
-42
-42
-42
-42
-42
-42
-42
-42
-42
-42
-42
-42
-42
-42
-42
-42
-42
-42
-42
-42
-42
-42
-42
-42
-42
-42
-42
-42
-42
-42
-42
-42
-42
-42
-42
-42
-42
-42
-42
-42
-42
-42
-42
-42
-42
-42
-42
-42
-42
-42
-42
-42
-42
-42
-42
-42
-42
-42
-42
-42
-42
-42
-42
-42
-42
-42
-42
-42
-42
-42
-42
-42
-42
-42
-42
-42
-42
-42
-42
-42
-42
-42
-42
-42
-42
-42
-42
-42
-42
-42
-42
-42
-42
-42
-42
-42
-42
-42
-42
-42
-42
-42
-42
-42
-42
-42
-42
-42
-42
-42
-42
-42
-42
-42
-42
-42
-42
-42
-42
-42
-42
-42
-42
-42
-42
-42
-42
-42
-42
-42
-42
-42
-42
-42
-42
-42
-42
-42
-42
-42
-42
-42
-42
-42
-42
-42
-42
-42
-42
-42
-42
-42
-42
-42
-42
-42
-42
-42
-42
-42
-42
-42
-42
-42
-42
-42
-42
-42
-42
-42
-42
-42
-42
-42
-42
-42
-42
-42
-42
-42
-42
-42
-42
-42
-42
-42
-42
-42
-42
-42
-42
-42
-42
-42
-42
-42
-42
-42
-42
-42
-42
-42
-42
-42
-42
-42
-42
-42
-42
-42
-42
-42
-42
-42
-42
-42
-42
-42
-42
-42
-42
-42
-42
-42
-42
-42
-42
-42
-42
-42
-42
-42
-42
-42
-42
-42
-42
-42
-42
-42
-42
-42
-42
-42
-42
-42
-42
-42
-42
-42
-42
-42
-42
-42
-42
-42
-42
-42
-42
-42
-42
-42
-42
-42
-42
-42
-42
-42
-42
-42
-42
-42
-42
-42
-42
-42
-42
-42
-42
-42
-42
-42
-42
-42
-42
-42
-42
-42
-42
-42
-42
-42
-42
-42
-42
-42
-42
-42
-42
-42
-42
-42
-42
-42
-42
-42
-42
-42
-42
-42
-42
-42
-42
-42
-42
-42
-42
-42
-42
-42
-42
-42
-42
-42
-42
-42
-42
-42
-42
-42
-42
-42
-42
-42
-42
-42
-42
-42
-42
-42
-42
-42
-42
-42
-42
-42
-42
-42
-42
-42
-42
-42
-42
-42
-42
-42
-42
-42
-42
-42
-42
-42
-42
-42
-42
-42
-42
-42
-42
-42
-42
-42
-42
-42
-42
-42
-42
-42
-42
-42
-42
-42
-42
-42
-42
-42
-42
-42
-42
-42
-42
-42
-42
-42
-42
-42
-42
-42
-42
-42
-42
-42
-42
-42
-42
-42
-42
-42
-42
-42
-42
-42
-42
-42
-42
-42
-42
-42
-42
-42
-42
-42
-42
-42
-42
-42
-42
-42
-42
-42
-42
-42
-42
-42
-42
-42
-42
-42
-42
-42
-42
-42
-42
-42
-42
-42
-42
-42
-42
-42
-42
-42
-42
-42
-42
-42
-42
-42
-42
-42
-42
-42
-42
-42
-42
-42
-42
-42
-42
-42
-42
-42
-42
-42
-42
-42
-42
-42
-42
-42
-42
-42
-42
-42
-42
-42
-42
-42
-42
-42
-42
-42
-42
-42
-42
-42
-42
-42
-42
-42
-42
-42
-42
-42
-42
-42
-42
-42
-42
-42
-42
-42
-42
-42
-42
-42
-42
-42
-42
-42
-42
-42
-42
-42
-42
-42
-42
-42
-42
-42
-42
-42
-42
-42
-42
-42
-42
-42
-42
-42
-42
-42
-42
-42
-42
-42
-42
-42
-42
-42
-42
-42
-42
-42
-42
-42
-42
-42
-42
-42
-42
-42
-42
-42
-42
-42
-42
-42
-42
-42
-42
-42
-42
-42
-42
-42
-42
-42
-42
-42
-42
-42
-42
-42
-42
-42
-42
-42
-42
-42
-42
-42
-42
-42
-42
-42
-42
-42
-42
-42
-42
-42
-42
-42
-42
-42
-42
-42
-42
-42
-42
-42
-42
-42
-42
-42
-42
-42
-42
-42
-42
-42
-42
-42
-42
-42
-42
-42
-42
-42
-42
-42
-42
-42
-42
-42
-42
-42
-42
-42
-42
-42
-42
-42
-42
-42
-42
-42
-42
-42
-42
-42
-42
-42
-42
-42
-42
-42
-42
-42
-42
-42
-42
-42
-42
-42
-42
-42
-42
-42
-42
-42
-42
-42
-42
-42
-42
-42
-42
-42
-42
-42
-42
-42
-42
-42
-42
-42
-42
-42
-42
-42
-42
-42
-42
-42
-42
-42
-42
-42
-42
-42
-42
-42
-42
-42
-42
-42
-42
-42
-42
-42
-42
-42
-42
-42
-42
-42
-42
-42
-42
-42
-42
-42
-42
-42
-42
-42
-42
-42
-42
-42
-42
-42
-42
-42
-42
-42
-42
-42
-42
-42
-42
-42
-42
-42
-42
-42
-42
-42
-42
-42
-42
-42
-42
-42
-42
-42
-42
-42
-42
-42
-42
-42
-42
-42
-42
-42
-42
-42
-42
-42
-42
-42
-42
-42
-42
-42
-42
-42
-42
-42
-42
-42
-42
-42
-42
-42
-42
-42
-42
-42
-42
-42
-42
-42
-42
-42
-42
-42
-42
-42
-42
-42
-42
-42
-42
-42
-42
-42
-42
-42
-42
-42
-42
-42
-42
-42
-42
-42
-42
-42
-42
-42
-42
-42
-42
-42
-42
-42
-42
-42
-42
-42
-42
-42
-42
-42
-42
-42
-42
-42
-42
-42
-42
-42
-42
-42
-42
-42
-42
-42
-42
-42
-42
-42
-42
-42
-42
-42
-42
-42
-42
-42
-42
-42
-42
-42
-42
-42
-42
-42
-42
-42
-42
-42
-42
-42
-42
-42
-42
-42
-42
-42
-42
-42
-42
-42
-42
-42
-42
-42
-42
-42
-42
-42
-42
-42
-42
-42
-42
-42
-42
-42
-42
-42
-42
-42
-42
-42
-42
-42
-42
-42
-42
-42
-42
-42
-42
-42
-42
-42
-42
-42
-42
-42
-42
-42
-42
-42
-42
-42
-42
-42
-42
-42
-42
-42
-42
-42
-42
-42
-42
-42
-42
-42
-42
-42
-42
-42
-42
-42
-42
-42
-42
-42
-42
-42
-42
-42
-42
-42
-42
-42
-42
-42
-42
-42
-42
-42
-42
-42
-42
-42
-42
-42
-42
-42
-42
-42
-42
-42
-42
-42
-42
-42
-42
-42
-42
-42
-42
-42
-42
-42
-42
-42
-42
-42
-42
-42
-42
-42
-42
-42
-42
-42
-42
-42
-42
-42
-42
-42
-42
-42
-42
-42
-42
-42
-42
-42
-42
-42
-42
-42
-42
-42
-42
-42
-42
-42
-42
-42
-42
-42
-42
-42
-42
-42
-42
-42
-42
-42
-42
-42
-42
-42
-42
-42
-42
-42
-42
-42
-42
-42
-42
-42
-42
-42
-42
-42
-42
-42
-42
-42
-42
-42
-42
-42
-42
-42
-42
-42
-42
-42
-42
-42
-42
-42
-42
-42
-42
-42
-42
-42
-42
-42
-42
-42
-42
-42
-42
-42
-42
-42
-42
-42
-42
-42
-42
-42
-42
-42
-42
-42
-42
-42
-42
-42
-42
-42
-42
-42
-42
-42
-42
-42
-42
-42
-42
-42
-42
-42
-42
-42
-42
-42
-42
-42
-42
-42
-42
-42
-42
-42
-42
-42
-42
-42
-42
-42
-42
-42
-42
-42
-42
-42
-42
-42
-42
-42
-42
-42
-42
-42
-42
-42
-42
-42
-42
-42
-42
-42
-42
-42
-42
-42
-42
-42
-42
-42
-42
-42
-42
-42
-42
-42
-42
-42
-42
-42
-42
-42
-42
-42
-42
-42
-42
-42
-42
-42
-42
-42
-42
-42
-42
-42
-42
-42
-42
-42
-42
-42
-42
-42
-42
-42
-42
-42
-42
-42
-42
-42
-42
-42
-42
-42
-42
-42
-42
-42
-42
-42
-42
-42
-42
-42
-42
-42
-42
-42
-42
-42
-42
-42
-42
-42
-42
-42
-42
-42
-42
-42
-42
-42
-42
-42
-42
-42
-42
-42
-42
-42
-42
-42
-42
-42
-42
-42
-42
-42
-42
-42
-42
-42
-42
-42
-42
-42
-42
-42
-42
-42
-42
-42
-42
-42
-42
-42
-42
-42
-42
-42
-42
-42
-42
-42
-42
-42
-42
-42
-42
-42
-42
-42
-42
-42
-42
-42
-42
-42
-42
-42
-42
-42
-42
-42
-42
-42
-42
-42
-42
-42
-42
-42
-42
-42
-42
-42
-42
-42
-42
-42
-42
-42
-42
-42
-42
-42
-42
-42
-42
-42
-42
-42
-42
-42
-42
-42
-42
-42
-42
-42
-42
-42
-42
-42
-42
-42
-42
-42
-42
-42
-42
-42
-42
-42
-42
-42
-42
-42
-42
-42
-42
-42
-42
-42
-42
-42
-42
-42
-42
-42
-42
-42
-42
-42
-42
-42
-42
-42
-42
-42
-42
-42
-42
-42
-42
-42
-42
-42
-42
-42
-42
-42
-42
-42
-42
-42
-42
-42
-42
-42
-42
-42
-42
-42
-42
-42
-42
-42
-42
-42
-42
-42
-42
-42
-42
-42
-42
-42
-42
-42
-42
-42
-42
-42
-42
-42
-42
-42
-42
-42
-42
-42
-42
-42
-42
-42
-42
-42
-42
-42
-42
-42
-42
-42
-42
-42
-42
-42
-42
-42
-42
-42
-42
-42
-42
-42
-42
-42
-42
-42
-42
-42
-42
-42
-42
-42
-42
-42
-42
-42
-42
-42
-42
-42
-42
-42
-42
-42
-42
-42
-42
-42
-42
-42
-42
-42
-42
-42
-42
-42
-42
-42
-42
-42
-42
-42
-42
-42
-42
-42
-42
-42
-42
-42
-42
-42
-42
-42
-42
-42
-42
-42
-42
-42
-42
-42
-42
-42
-42
-42
-42
-42
-42
-42
-42
-42
-42
-42
-42
-42
-42
-42
-42
-42
-42
-42
-42
-42
-42
-42
-42
-42
-42
-42
-42
-42
-42
-42
-42
-42
-42
-42
-42
-42
-42
-42
-42
-42
-42
-42
-42
-42
-42
-42
-42
-42
-42
-42
-42
-42
-42
-42
-42
-42
-42
-42
-42
-42
-42
-42
-42
-42
-42
-42
-42
-42
-42
-42
-42
-42
-42
-42
-42
-42
-42
-42
-42
-42
-42
-42
-42
-42
-42
-42
-42
-42
-42
-42
-42
-42
-42
-42
-42
-42
-42
-42
-42
-42
-42
-42
-42
-42
-42
-42
-42
-42
-42
-42
-42
-42
-42
-42
-42
-42
-42
-42
-42
-42
-42
-42
-42
-42
-42
-42
-42
-42
-42
-42
-42
-42
-42
-42
-42
-42
-42
-42
-42
-42
-42
-42
-42
-42
-42
-42
-42
-42
-42
-42
-42
-42
-42
-42
-42
-42
-42
-42
-42
-42
-42
-42
-42
-42
-42
-42
-42
-42
-42
-42
-42
-42
-42
-42
-42
-42
-42
-42
-42
-42
-42
-42
-42
-42
-42
-42
-42
-42
-42
-42
-42
-42
-42
-42
-42
-42
-42
-42
-42
-42
-42
-42
-42
-42
-42
-42
-42
-42
-42
-42
-42
-42
-42
-42
-42
-42
-42
-42
-42
-42
-42
-42
-42
-42
-42
-42
-42
-42
-42
-42
-42
-42
-42
-42
-42
-42
-42
-42
-42
-42
-42
-42
-42
-42
-42
-42
-42
-42
-42
-42
-42
-42
-42
-42
-42
-42
-42
-42
-42
-42
-42
-42
-42
-42
-42
-42
-42
-42
-42
-42
-42
-42
-42
-42
-42
-42
-42
-42
-42
-42
-42
-42
-42
-42
-42
-42
-42
-42
-42
-42
-42
-42
-42
-42
-42
-42
-42
-42
-42
-42
-42
-42
-42
-42
-42
-42
-42
-42
-42
-42
-42
-42
-42
-42
-42
-42
-42
-42
-42
-42
-42
-42
-42
-42
-42
-42
-42
-42
-42
-42
-42
-42
-42
-42
-42
-42
-42
-42
-42
-42
-42
-42
-42
-42
-42
-42
-42
-42
-42
-42
-42
-42
-42
-42
-42
-42
-42
-42
-42
-42
-42
-42
-42
-42
-42
-42
-42
-42
-42
-42
-42
-42
-42
-42
-42
-42
-42
-42
-42
-42
-42
-42
-42
-42
-42
-42
-42
-42
-42
-42
-42
-42
-42
-42
-42
-42
-42
-42
-42
-42
-42
-42
-42
-42
-42
-42
-42
-42
-42
-42
-42
-42
-42
-42
-42
-42
-42
-42
-42
-42
-42
-42
-42
-42
-42
-42
-42
-42
-42
-42
-42
-42
-42
-42
-42
-42
-42
-42
-42
-42
-42
-42
-42
-42
-42
-42
-42
-42
-42
-42
-42
-42
-42
-42
-42
-42
-42
-42
-42
-42
-42
-42
-42
-42
-42
-42
-42
-42
-42
-42
-42
-42
-42
-42
-42
-42
-42
-42
-42
-42
-42
-42
-42
-42
-42
-42
-42
-42
-42
-42
-42
-42
-42
-42
-42
-42
-42
-42
-42
-42
-42
-42
-42
-42
-42
-42
-42
-42
-42
-42
-42
-42
-42
-42
-42
-42
-42
-42
-42
-42
-42
-42
-42
-42
-42
-42
-42
-42
-42
-42
-42
-42
-42
-42
-42
-42
-42
-42
-42
-42
-42
-42
-42
-42
-42
-42
-42
-42
-42
-42
-42
-42
-42
-42
-42
-42
-42
-42
-42
-42
-42
-42
-42
-42
-42
-42
-42
-42
-42
-42
-42
-42
-42
-42
-42
-42
-42
-42
-42
-42
-42
-42
-42
-42
-42
-42
-42
-42
-42
-42
-42
-42
-42
-42
-42
-42
-42
-42
-42
-42
-42
-42
-42
-42
-42
-42
-42
-42
-42
-42
-42
-42
-42
-42
-42
-42
-42
-42
-42
-42
-42
-42
-42
-42
-42
-42
-42
-42
-42
-42
-42
-42
-42
-42
-42
-42
-42
-42
-42
-42
-42
-42
-42
-42
-42
-42
-42
-42
-42
-42
-42
-42
-42
-42
-42
-42
-42
-42
-42
-42
-42
-42
-42
-42
-42
-42
-42
-42
-42
-42
-42
-42
-42
-42
-42
-42
-42
-42
-42
-42
-42
-42
-42
-42
-42
-42
-42
-42
-42
-42
-42
-42
-42
-42
-42
-42
-42
-42
-42
-42
-42
-42
-42
-42
-42
-42
-42
-42
-42
-42
-42
-42
-42
-42
-42
-42
-42
-42
-42
-42
-42
-42
-42
-42
-42
-42
-42
-42
-42
-42
-42
-42
-42
-42
-42
-42
-42
-42
-42
-42
-42
-42
-42
-42
-42
-42
-42
-42
-42
-42
-42
-42
-42
-42
-42
-42
-42
-42
-42
-42
-42
-42
-42
-42
-42
-42
-42
-42
-42
-42
-42
-42
-42
-42
-42
-42
-42
-42
-42
-42
-42
-42
-42
-42
-42
-42
-42
-42
-42
-42
-42
-42
-42
-42
-42
-42
-42
-42
-42
-42
-42
-42
-42
-42
-42
-42
-42
-42
-42
-42
-42
-42
-42
-42
-42
-42
-42
-42
-42
-42
-42
-42
-42
-42
-42
-42
-42
-42
-42
-42
-42
-42
-42
-42
-42
-42
-42
-42
-42
-42
-42
-42
-42
-42
-42
-42
-42
-42
-42
-42
-42
-42
-42
-42
-42
-42
-42
-42
-42
-42
-42
-42
-42
-42
-42
-42
-42
-42
-42
-42
-42
-42
-42
-42
-42
-42
-42
-42
-42
-42
-42
-42
-42
-42
-42
-42
-42
-42
-42
-42
-42
-42
-42
-42
-42
-42
-42
-42
-42
-42
-42
-42
-42
-42
-42
-42
-42
-42
-42
-42
-42
-42
-42
-42
-42
-42
-42
-42
-42
-42
-42
-42
-42
-42
-42
-42
-42
-42
-42
-42
-42
-42
-42
-42
-42
-42
-42
-42
-42
-42
-42
-42
-42
-42
-42
-42
-42
-42
-42
-42
-42
-42
-42
-42
-42
-42
-42
-42
-42
-42
-42
-42
-42
-42
-42
-42
-42
-42
-42
-42
-42
-42
-42
-42
-42
-42
-42
-42
-42
-42
-42
-42
-42
-42
-42
-42
-42
-42
-42
-42
-42
-42
-42
-42
-42
-42
-42
-42
-42
-42
-42
-42
-42
-42
-42
-42
-42
-42
-42
-42
-42
-42
-42
-42
-42
-42
-42
-42
-42
-42
-42
-42
-42
-42
-42
-42
-42
-42
-42
-42
-42
-42
-42
-42
-42
-42
-42
-42
-42
-42
-42
-42
-42
-42
-42
-42
-42
-42
-42
-42
-42
-42
-42
-42
-42
-42
-42
-42
-42
-42
-42
-42
-42
-42
-42
-42
-42
-42
-42
-42
-42
-42
-42
-42
-42
-42
-42
-42
-42
-42
-42
-42
-42
-42
-42
-42
-42
-42
-42
-42
-42
-42
-42
-42
-42
-42
-42
-42
-42
-42
-42
-42
-42
-42
-42
-42
-42
-42
-42
-42
-42
-42
-42
-42
-42
-42
-42
-42
-42
-42
-42
-42
-42
-42
-42
-42
-42
-42
-42
-42
-42
-42
-42
-42
-42
-42
-42
-42
-42
-42
-42
-42
-42
-42
-42
-42
-42
-42
-42
-42
-42
-42
-42
-42
-42
-42
-42
-42
-42
-42
-42
-42
-42
-42
-42
-42
-42
-42
-42
-42
-42
-42
-42
-42
-42
-42
-42
-42
-42
-42
-42
-42
-42
-42
-42
-42
-42
-42
-42
-42
-42
-42
-42
-42
-42
-42
-42
-42
-42
-42
-42
-42
-42
-42
-42
-42
-42
-42
-42
-42
-42
-42
-42
-42
-42
-42
-42
-42
-42
-42
-42
-42
-42
-42
-42
-42
-42
-42
-42
-42
-42
-42
-42
-42
-42
-42
-42
-42
-42
-42
-42
-42
-42
-42
-42
-42
-42
-42
-42
-42
-42
-42
-42
-42
-42
-42
-42
-42
-42
-42
-42
-42
-42
-42
-42
-42
-42
-42
-42
-42
-42
-42
-42
-42
-42
-42
-42
-42
-42
-42
-42
-42
-42
-42
-42
-42
-42
-42
-42
-42
-42
-42
-42
-42
-42
-42
-42
-42
-42
-42
-42
-42
-42
-42
-42
-42
-42
-42
-42
-42
-42
-42
-42
-42
-42
-42
-42
-42
-42
-42
-42
-42
-42
-42
-42
-42
-42
-42
-42
-42
-42
-42
-42
-42
-42
-42
-42
-42
-42
-42
-42
-42
-42
-42
-42
-42
-42
-42
-42
-42
-42
-42
-42
-42
-42
-42
-42
-42
-42
-42
-42
-42
-42
-42
-42
-42
-42
-42
-42
-42
-42
-42
-42
-42
-42
-42
-42
-42
-42
-42
-42
-42
-42
-42
-42
-42
-42
-42
-42
-42
-42
-42
-42
-42
-42
-42
-42
-42
-42
-42
-42
-42
-42
-42
-42
-42
-42
-42
-42
-42
-42
-42
-42
-42
-42
-42
-42
-42
-42
-42
-42
-42
-42
-42
-42
-42
-42
-42
-42
-42
-42
-42
-42
-42
-42
-42
-42
-42
-42
-42
-42
-42
-42
-42
-42
-42
-42
-42
-42
-42
-42
-42
-42
-42
-42
-42
-42
-42
-42
-42
-42
-42
-42
-42
-42
-42
-42
-42
-42
-42
-42
-42
-42
-42
-42
-42
-42
-42
-42
-42
-42
-42
-42
-42
-42
-42
-42
-42
-42
-42
-42
-42
-42
-42
-42
-42
-42
-42
-42
-42
-42
-42
-42
-42
-42
-42
-42
-42
-42
-42
-42
-42
-42
-42
-42
-42
-42
-42
-42
-42
-42
-42
-42
-42
-42
-42
-42
-42
-42
-42
-42
-42
-42
-42
-42
-42
-42
-42
-42
-42
-42
-42
-42
-42
-42
-42
-42
-42
-42
-42
-42
-42
-42
-42
-42
-42
-42
-42
-42
-42
-42
-42
-42
-42
-42
-42
-42
-42
-42
-42
-42
-42
-42
-42
-42
-42
-42
-42
-42
-42
-42
-42
-42
-42
-42
-42
-42
-42
-42
-42
-42
-42
-42
-42
-42
-42
-42
-42
-42
-42
-42
-42
-42
-42
-42
-42
-42
-42
-42
-42
-42
-42
-42
-42
-42
-42
-42
-42
-42
-42
-42
-42
-42
-42
-42
-42
-42
-42
-42
-42
-42
-42
-42
-42
-42
-42
-42
-42
-42
-42
-42
-42
-42
-42
-42
-42
-42
-42
-42
-42
-42
-42
-42
-42
-42
-42
-42
-42
-42
-42
-42
-42
-42
-42
-42
-42
-42
-42
-42
-42
-42
-42
-42
-42
-42
-42
-42
-42
-42
-42
-42
-42
-42
-42
-42
-42
-42
-42
-42
-42
-42
-42
-42
-42
-42
-42
-42
-42
-42
-42
-42
-42
-42
-42
-42
-42
-42
-42
-42
-42
-42
-42
-42
-42
-42
-42
-42
-42
-42
-42
-42
-42
-42
-42
-42
-42
-42
-42
-42
-42
-42
-42
-42
-42
-42
-42
-42
-42
-42
-42
-42
-42
-42
-42
-42
-42
-42
-42
-42
-42
-42
-42
-42
-42
-42
-42
-42
-42
-42
-42
-42
-42
-42
-42
-42
-42
-42
-42
-42
-42
-42
-42
-42
-42
-42
-42
-42
-42
-42
-42
-42
-42
-42
-42
-42
-42
-42
-42
-42
-42
-42
-42
-42
-42
-42
-42
-42
-42
-42
-42
-42
-42
-42
-42
-42
-42
-42
-42
-42
-42
-42
-42
-42
-42
-42
-42
-42
-42
-42
-42
-42
-42
-42
-42
-42
-42
-42
-42
-42
-42
-42
-42
-42
-42
-42
-42
-42
-42
-42
-42
-42
-42
-42
-42
-42
-42
-42
-42
-42
-42
-42
-42
-42
-42
-42
-42
-42
-42
-42
-42
-42
-42
-42
-42
-42
-42
-42
-42
-42
-42
-42
-42
-42
-42
-42
-42
-42
-42
-42
-42
-42
-42
-42
-42
-42
-42
-42
-42
-42
-42
-42
-42
-42
-42
-42
-42
-42
-42
-42
-42
-42
-42
-42
-42
-42
-42
-42
-42
-42
-42
-42
-42
-42
-42
-42
-42
-42
-42
-42
-42
-42
-42
-42
-42
-42
-42
-42
-42
-42
-42
-42
-42
-42
-42
-42
-42
-42
-42
-42
-42
-42
-42
-42
-42
-42
-42
-42
-42
-42
-42
-42
-42
-42
-42
-42
-42
-42
-42
-42
-42
-42
-42
-42
-42
-42
-42
-42
-42
-42
-42
-42
-42
-42
-42
-42
-42
-42
-42
-42
-42
-42
-42
-42
-42
-42
-42
-42
-42
-42
-42
-42
-42
-42
-42
-42
-42
-42
-42
-42
-42
-42
-42
-42
-42
-42
-42
-42
-42
-42
-42
-42
-42
-42
-42
-42
-42
-42
-42
-42
-42
-42
-42
-42
-42
-42
-42
-42
-42
-42
-42
-42
-42
-42
-42
-42
-42
-42
-42
-42
-42
-42
-42
-42
-42
-42
-42
-42
-42
-42
-42
-42
-42
-42
-42
-42
-42
-42
-42
-42
-42
-42
-42
-42
-42
-42
-42
-42
-42
-42
-42
-42
-42
-42
-42
-42
-42
-42
-42
-42
-42
-42
-42
-42
-42
-42
-42
-42
-42
-42
-42
-42
-42
-42
-42
-42
-42
-42
-42
-42
-42
-42
-42
-42
-42
-42
-42
-42
-42
-42
-42
-42
-42
-42
-42
-42
-42
-42
-42
-42
-42
-42
-42
-42
-42
-42
-42
-42
-42
-42
-42
-42
-42
-42
-42
-42
-42
-42
-42
-42
-42
-42
-42
-42
-42
-42
-42
-42
-42
-42
-42
-42
-42
-42
-42
-42
-42
-42
-42
-42
-42
-42
-42
-42
-42
-42
-42
-42
-42
-42
-42
-42
-42
-42
-42
-42
-42
-42
-42
-42
-42
-42
-42
-42
-42
-42
-42
-42
-42
-42
-42
-42
-42
-42
-42
-42
-42
-42
-42
-42
-42
-42
-42
-42
-42
-42
-42
-42
-42
-42
-42
-42
-42
-42
-42
-42
-42
-42
-42
-42
-42
-42
-42
-42
-42
-42
-42
-42
-42
-42
-42
-42
-42
-42
-42
-42
-42
-42
-42
-42
-42
-42
-42
-42
-42
-42
-42
-42
-42
-42
-42
-42
-42
-42
-42
-42
-42
-42
-42
-42
-42
-42
-42
-42
-42
-42
-42
-42
-42
-42
-42
-42
-42
-42
-42
-42
-42
-42
-42
-42
-42
-42
-42
-42
-42
-42
-42
-42
-42
-42
-42
-42
-42
-42
-42
-42
-42
-42
-42
-42
-42
-42
-42
-42
-42
-42
-42
-42
-42
-42
-42
-42
-42
-42
-42
-42
-42
-42
-42
-42
-42
-42
-42
-42
-42
-42
-42
-42
-42
-42
-42
-42
-42
-42
-42
-42
-42
-42
-42
-42
-42
-42
-42
-42
-42
-42
-42
-42
-42
-42
-42
-42
-42
-42
-42
-42
-42
-42
-42
-42
-42
-42
-42
-42
-42
-42
-42
-42
-42
-42
-42
-42
-42
-42
-42
-42
-42
-42
-42
-42
-42
-42
-42
-42
-42
-42
-42
-42
-42
-42
-42
-42
-42
-42
-42
-42
-42
-42
-42
-42
-42
-42
-42
-42
-42
-42
-42
-42
-42
-42
-42
-42
-42
-42
-42
-42
-42
-42
-42
-42
-42
-42
-42
-42
-42
-42
-42
-42
-42
-42
-42
-42
-42
-42
-42
-42
-42
-42
-42
-42
-42
-42
-42
-42
-42
-42
-42
-42
-42
-42
-42
-42
-42
-42
-42
-42
-42
-42
-42
-42
-42
-42
-42
-42
-42
-42
-42
-42
-42
-42
-42
-42
-42
-42
-42
-42
-42
-42
-42
-42
-42
-42
-42
-42
-42
-42
-42
-42
-42
-42
-42
-42
-42
-42
-42
-42
-42
-42
-42
-42
-42
-42
-42
-42
-42
-42
-42
-42
-42
-42
-42
-42
-42
-42
-42
-42
-42
-42
-42
-42
-42
-42
-42
-42
-42
-42
-42
-42
-42
-42
-42
-42
-42
-42
-42
-42
-42
-42
-42
-42
-42
-42
-42
-42
-42
-42
-42
-42
-42
-42
-42
-42
-42
-42
-42
-42
-42
-42
-42
-42
-42
-42
-42
-42
-42
-42
-42
-42
-42
-42
-42
-42
-42
-42
-42
-42
-42
-42
-42
-42
-42
-42
-42
-42
-42
-42
-42
-42
-42
-42
-42
-42
-42
-42
-42
-42
-42
-42
-42
-42
-42
-42
-42
-42
-42
-42
-42
-42
-42
-42
-42
-42
-42
-42
-42
-42
-42
-42
-42
-42
-42
-42
-42
-42
-42
-42
-42
-42
-42
-42
-42
-42
-42
-42
-42
-42
-42
-42
-42
-42
-42
-42
-42
-42
-42
-42
-42
-42
-42
-42
-42
-42
-42
-42
-42
-42
-42
-42
-42
-42
-42
-42
-42
-42
-42
-42
-42
-42
-42
-42
-42
-42
-42
-42
-42
-42
-42
-42
-42
-42
-42
-42
-42
-42
-42
-42
-42
-42
-42
-42
-42
-42
-42
-42
-42
-42
-42
-42
-42
-42
-42
-42
-42
-42
-42
-42
-42
-42
-42
-42
-42
-42
-42
-42
-42
-42
-42
-42
-42
-42
-42
-42
-42
-42
-42
-42
-42
-42
-42
-42
-42
-42
-42
-42
-42
-42
-42
-42
-42
-42
-42
-42
-42
-42
-42
-42
-42
-42
-42
-42
-42
-42
-42
-42
-42
-42
-42
-42
-42
-42
-42
-42
-42
-42
-42
-42
-42
-42
-42
-42
-42
-42
-42
-42
-42
-42
-42
-42
-42
-42
-42
-42
-42
-42
-42
-42
-42
-42
-42
-42
-42
-42
-42
-42
-42
-42
-42
-42
-42
-42
-42
-42
-42
-42
-42
-42
-42
-42
-42
-42
-42
-42
-42
-42
-42
-42
-42
-42
-42
-42
-42
-42
-42
-42
-42
-42
-42
-42
-42
-42
-42
-42
-42
-42
-42
-42
-42
-42
-42
-42
-42
-42
-42
-42
-42
-42
-42
-42
-42
-42
-42
-42
-42
-42
-42
-42
-42
-42
-42
-42
-42
-42
-42
-42
-42
-42
-42
-42
-42
-42
-42
-42
-42
-42
-42
-42
-42
-42
-42
-42
-42
-42
-42
-42
-42
-42
-42
-42
-42
-42
-42
-42
-42
-42
-42
-42
-42
-42
-42
-42
-42
-42
-42
-42
-42
-42
-42
-42
-42
-42
-42
-42
-42
-42
-42
-42
-42
-42
-42
-42
-42
-42
-42
-42
-42
-42
-42
-42
-42
-42
-42
-42
-42
-42
-42
-42
-42
-42
-42
-42
-42
-42
-42
-42
-42
-42
-42
-42
-42
-42
-42
-42
-42
-42
-42
-42
-42
-42
-42
-42
-42
-42
-42
-42
-42
-42
-42
-42
-42
-42
-42
-42
-42
-42
-42
-42
-42
-42
-42
-42
-42
-42
-42
-42
-42
-42
-42
-42
-42
-42
-42
-42
-42
-42
-42
-42
-42
-42
-42
-42
-42
-42
-42
-42
-42
-42
-42
-42
-42
-42
-42
-42
-42
-42
-42
-42
-42
-42
-42
-42
-42
-42
-42
-42
-42
-42
-42
-42
-42
-42
-42
-42
-42
-42
-42
-42
-42
-42
-42
-42
-42
-42
-42
-42
-42
-42
-42
-42
-42
-42
-42
-42
-42
-42
-42
-42
-42
-42
-42
-42
-42
-42
-42
-42
-42
-42
-42
-42
-42
-42
-42
-42
-42
-42
-42
-42
-42
-42
-42
-42
-42
-42
-42
-42
-42
-42
-42
-42
-42
-42
-42
-42
-42
-42
-42
-42
-42
-42
-42
-42
-42
-42
-42
-42
-42
-42
-42
-42
-42
-42
-42
-42
-42
-42
-42
-42
-42
-42
-42
-42
-42
-42
-42
-42
-42
-42
-42
-42
-42
-42
-42
-42
-42
-42
-42
-42
-42
-42
-42
-42
-42
-42
-42
-42
-42
-42
-42
-42
-42
-42
-42
-42
-42
-42
-42
-42
-42
-42
-42
-42
-42
-42
-42
-42
-42
-42
-42
-42
-42
-42
-42
-42
-42
-42
-42
-42
-42
-42
-42
-42
-42
-42
-42
-42
-42
-42
-42
-42
-42
-42
-42
-42
-42
-42
-42
-42
-42
-42
-42
-42
-42
-42
-42
-42
-42
-42
-42
-42
-42
-42
-42
-42
-42
-42
-42
-42
-42
-42
-42
-42
-42
-42
-42
-42
-42
-42
-42
-42
-42
-42
-42
-42
-42
-42
-42
-42
-42
-42
-42
-42
-42
-42
-42
-42
-42
-42
-42
-42
-42
-42
-42
-42
-42
-42
-42
-42
-42
-42
-42
-42
-42
-42
-42
-42
-42
-42
-42
-42
-42
-42
-42
-42
-42
-42
-42
-42
-42
-42
-42
-42
-42
-42
-42
-42
-42
-42
-42
-42
-42
-42
-42
-42
-42
-42
-42
-42
-42
-42
-42
-42
-42
-42
-42
-42
-42
-42
-42
-42
-42
-42
-42
-42
-42
-42
-42
-42
-42
-42
-42
-42
-42
-42
-42
-42
-42
-42
-42
-42
-42
-42
-42
-42
-42
-42
-42
-42
-42
-42
-42
-42
-42
-42
-42
-42
-42
-42
-42
-42
-42
-42
-42
-42
-42
-42
-42
-42
-42
-42
-42
-42
-42
-42
-42
-42
-42
-42
-42
-42
-42
-42
-42
-42
-42
-42
-42
-42
-42
-42
-42
-42
-42
-42
-42
-42
-42
-42
-42
-42
-42
-42
-42
-42
-42
-42
-42
-42
-42
-42
-42
-42
-42
-42
-42
-42
-42
-42
-42
-42
-42
-42
-42
-42
-42
-42
-42
-42
-42
-42
-42
-42
-42
-42
-42
-42
-42
-42
-42
-42
-42
-42
-42
-42
-42
-42
-42
-42
-42
-42
-42
-42
-42
-42
-42
-42
-42
-42
-42
-42
-42
-42
-42
-42
-42
-42
-42
-42
-42
-42
-42
-42
-42
-42
-42
-42
-42
-42
-42
-42
-42
-42
-42
-42
-42
-42
-42
-42
-42
-42
-42
-42
-42
-42
-42
-42
-42
-42
-42
-42
-42
-42
-42
-42
-42
-42
-42
-42
-42
-42
-42
-42
-42
-42
-42
-42
-42
-42
-42
-42
-42
-42
-42
-42
-42
-42
-42
-42
-42
-42
-42
-42
-42
-42
-42
-42
-42
-42
-42
-42
-42
-42
-42
-42
-42
-42
-42
-42
-42
-42
-42
-42
-42
-42
-42
-42
-42
-42
-42
-42
-42
-42
-42
-42
-42
-42
-42
-42
-42
-42
-42
-42
-42
-42
-42
-42
-42
-42
-42
-42
-42
-42
-42
-42
-42
-42
-42
-42
-42
-42
-42
-42
-42
-42
-42
-42
-42
-42
-42
-42
-42
-42
-42
-42
-42
-42
-42
-42
-42
-42
-42
-42
-42
-42
-42
-42
-42
-42
-42
-42
-42
-42
-42
-42
-42
-42
-42
-42
-42
-42
-42
-42
-42
-42
-42
-42
-42
-42
-42
-42
-42
-42
-42
-42
-42
-42
-42
-42
-42
-42
-42
-42
-42
-42
-42
-42
-42
-42
-42
-42
-42
-42
-42
-42
-42
-42
-42
-42
-42
-42
-42
-42
-42
-42
-42
-42
-42
-42
-42
-42
-42
-42
-42
-42
-42
-42
-42
-42
-42
-42
-42
-42
-42
-42
-42
-42
-42
-42
-42
-42
-42
-42
-42
-42
-42
-42
-42
-42
-42
-42
-42
-42
-42
-42
-42
-42
-42
-42
-42
-42
-42
-42
-42
-42
-42
-42
-42
-42
-42
-42
-42
-42
-42
-42
-42
-42
-42
-42
-42
-42
-42
-42
-42
-42
-42
-42
-42
-42
-42
-42
-42
-42
-42
-42
-42
-42
-42
-42
-42
-42
-42
-42
-42
-42
-42
-42
-42
-42
-42
-42
-42
-42
-42
-42
-42
-42
-42
-42
-42
-42
-42
-42
-42
-42
-42
-42
-42
-42
-42
-42
-42
-42
-42
-42
-42
-42
-42
-42
-42
-42
-42
-42
-42
-42
-42
-42
-42
-42
-42
-42
-42
-42
-42
-42
-42
-42
-42
-42
-42
-42
-42
-42
-42
-42
-42
-42
-42
-42
-42
-42
-42
-42
-42
-42
-42
-42
-42
-42
-42
-42
-42
-42
-42
-42
-42
-42
-42
-42
-42
-42
-42
-42
-42
-42
-42
-42
-42
-42
-42
-42
-42
-42
-42
-42
-42
-42
-42
-42
-42
-42
-42
-42
-42
-42
-42
-42
-42
-42
-42
-42
-42
-42
-42
-42
-42
-42
-42
-42
-42
-42
-42
-42
-42
-42
-42
-42
-42
-42
-42
-42
-42
-42
-42
-42
-42
-42
-42
-42
-42
-42
-42
-42
-42
-42
-42
-42
-42
-42
-42
-42
-42
-42
-42
-42
-42
-42
-42
-42
-42
-42
-42
-42
-42
-42
-42
-42
-42
-42
-42
-42
-42
-42
-42
-42
-42
-42
-42
-42
-42
-42
-42
-42
-42
-42
-42
-42
-42
-42
-42
-42
-42
-42
-42
-42
-42
-42
-42
-42
-42
-42
-42
-42
-42
-42
-42
-42
-42
-42
-42
-42
-42
-42
-42
-42
-42
-42
-42
-42
-42
-42
-42
-42
-42
-42
-42
-42
-42
-42
-42
-42
-42
-42
-42
-42
-42
-42
-42
-42
-42
-42
-42
-42
-42
-42
-42
-42
-42
-42
-42
-42
-42
-42
-42
-42
-42
-42
-42
-42
-42
-42
-42
-42
-42
-42
-42
-42
-42
-42
-42
-42
-42
-42
-42
-42
-42
-42
-42
-42
-42
-42
-42
-42
-42
-42
-42
-42
-42
-42
-42
-42
-42
-42
-42
-42
-42
-42
-42
-42
-42
-42
-42
-42
-42
-42
-42
-42
-42
-42
-42
-42
-42
-42
-42
-42
-42
-42
-42
-42
-42
-42
-42
-42
-42
-42
-42
-42
-42
-42
-42
-42
-42
-42
-42
-42
-42
-42
-42
-42
-42
-42
-42
-42
-42
-42
-42
-42
-42
-42
-42
-42
-42
-42
-42
-42
-42
-42
-42
-42
-42
-42
-42
-42
-42
-42
-42
-42
-42
-42
-42
-42
-42
-42
-42
-42
-42
-42
-42
-42
-42
-42
-42
-42
-42
-42
-42
-42
-42
-42
-42
-42
-42
-42
-42
-42
-42
-42
-42
-42
-42
-42
-42
-42
-42
-42
-42
-42
-42
-42
-42
-42
-42
-42
-42
-42
-42
-42
-42
-42
-42
-42
-42
-42
-42
-42
-42
-42
-42
-42
-42
-42
-42
-42
-42
-42
-42
-42
-42
-42
-42
-42
-42
-42
-42
-42
-42
-42
-42
-42
-42
-42
-42
-42
-42
-42
-42
-42
-42
-42
-42
-42
-42
-42
-42
-42
-42
-42
-42
-42
-42
-42
-42
-42
-42
-42
-42
-42
-42
-42
-42
-42
-42
-42
-42
-42
-42
-42
-42
-42
-42
-42
-42
-42
-42
-42
-42
-42
-42
-42
-42
-42
-42
-42
-42
-42
-42
-42
-42
-42
-42
-42
-42
-42
-42
-42
-42
-42
-42
-42
-42
-42
-42
-42
-42
-42
-42
-42
-42
-42
-42
-42
-42
-42
-42
-42
-42
-42
-42
-42
-42
-42
-42
-42
-42
-42
-42
-42
-42
-42
-42
-42
-42
-42
-42
-42
-42
-42
-42
-42
-42
-42
-42
-42
-42
-42
-42
-42
-42
-42
-42
-42
-42
-42
-42
-42
-42
-42
-42
-42
-42
-42
-42
-42
-42
-42
-42
-42
-42
-42
-42
-42
-42
-42
-42
-42
-42
-42
-42
-42
-42
-42
-42
-42
-42
-42
-42
-42
-42
-42
-42
-42
-42
-42
-42
-42
-42
-42
-42
-42
-42
-42
-42
-42
-42
-42
-42
-42
-42
-42
-42
-42
-42
-42
-42
-42
-42
-42
-42
-42
-42
-42
-42
-42
-42
-42
-42
-42
-42
-42
-42
-42
-42
-42
-42
-42
-42
-42
-42
-42
-42
-42
-42
-42
-42
-42
-42
-42
-42
-42
-42
-42
-42
-42
-42
-42
-42
-42
-42
-42
-42
-42
-42
-42
-42
-42
-42
-42
-42
-42
-42
-42
-42
-42
-42
-42
-42
-42
-42
-42
-42
-42
-42
-42
-42
-42
-42
-42
-42
-42
-42
-42
-42
-42
-42
-42
-42
-42
-42
-42
-42
-42
-42
-42
-42
-42
-42
-42
-42
-42
-42
-42
-42
-42
-42
-42
-42
-42
-42
-42
-42
-42
-42
-42
-42
-42
-42
-42
-42
-42
-42
-42
-42
-42
-42
-42
-42
-42
-42
-42
-42
-42
-42
-42
-42
-42
-42
-42
-42
-42
-42
-42
-42
-42
-42
-42
-42
-42
-42
-42
-42
-42
-42
-42
-42
-42
-42
-42
-42
-42
-42
-42
-42
-42
-42
-42
-42
-42
-42
-42
-42
-42
-42
-42
-42
-42
-42
-42
-42
-42
-42
-42
-42
-42
-42
-42
-42
-42
-42
-42
-42
-42
-42
-42
-42
-42
-42
-42
-42
-42
-42
-42
-42
-42
-42
-42
-42
-42
-42
-42
-42
-42
-42
-42
-42
-42
-42
-42
-42
-42
-42
-42
-42
-42
-42
-42
-42
-42
-42
-42
-42
-42
-42
-42
-42
-42
-42
-42
-42
-42
-42
-42
-42
-42
-42
-42
-42
-42
-42
-42
-42
-42
-42
-42
-42
-42
-42
-42
-42
-42
-42
-42
-42
-42
-42
-42
-42
-42
-42
-42
-42
-42
-42
-42
-42
-42
-42
-42
-42
-42
-42
-42
-42
-42
-42
-42
-42
-42
-42
-42
-42
-42
-42
-42
-42
-42
-42
-42
-42
-42
-42
-42
-42
-42
-42
-42
-42
-42
-42
-42
-42
-42
-42
-42
-42
-42
-42
-42
-42
-42
-42
-42
-42
-42
-42
-42
-42
-42
-42
-42
-42
-42
-42
-42
-42
-42
-42
-42
-42
-42
-42
-42
-42
-42
-42
-42
-42
-42
-42
-42
-42
-42
-42
-42
-42
-42
-42
-42
-42
-42
-42
-42
-42
-42
-42
-42
-42
-42
-42
-42
-42
-42
-42
-42
-42
-42
-42
-42
-42
-42
-42
-42
-42
-42
-42
-42
-42
-42
-42
-42
-42
-42
-42
-42
-42
-42
-42
-42
-42
-42
-42
-42
-42
-42
-42
-42
-42
-42
-42
-42
-42
-42
-42
-42
-42
-42
-42
-42
-42
-42
-42
-42
-42
-42
-42
-42
-42
-42
-42
-42
-42
-42
-42
-42
-42
-42
-42
-42
-42
-42
-42
-42
-42
-42
-42
-42
-42
-42
-42
-42
-42
-42
-42
-42
-42
-42
-42
-42
-42
-42
-42
-42
-42
-42
-42
-42
-42
-42
-42
-42
-42
-42
-42
-42
-42
-42
-42
-42
-42
-42
-42
-42
-42
-42
-42
-42
-42
-42
-42
-42
-42
-42
-42
-42
-42
-42
-42
-42
-42
-42
-42
-42
-42
-42
-42
-42
-42
-42
-42
-42
-42
-42
-42
-42
-42
-42
-42
-42
-42
-42
-42
-42
-42
-42
-42
-42
-42
-42
-42
-42
-42
-42
-42
-42
-42
-42
-42
-42
-42
-42
-42
-42
-42
-42
-42
-42
-42
-42
-42
-42
-42
-42
-42
-42
-42
-42
-42
-42
-42
-42
-42
-42
-42
-42
-42
-42
-42
-42
-42
-42
-42
-42
-42
-42
-42
-42
-42
-42
-42
-42
-42
-42
-42
-42
-42
-42
-42
-42
-42
-42
-42
-42
-42
-42
-42
-42
-42
-42
-42
-42
-42
-42
-42
-42
-42
-42
-42
-42
-42
-42
-42
-42
-42
-42
-42
-42
-42
-42
-42
-42
-42
-42
-42
-42
-42
-42
-42
-42
-42
-42
-42
-42
-42
-42
-42
-42
-42
-42
-42
-42
-42
-42
-42
-42
-42
-42
-42
-42
-42
-42
-42
-42
-42
-42
-42
-42
-42
-42
-42
-42
-42
-42
-42
-42
-42
-42
-42
-42
-42
-42
-42
-42
-42
-42
-42
-42
-42
-42
-42
-42
-42
-42
-42
-42
-42
-42
-42
-42
-42
-42
-42
-42
-42
-42
-42
-42
-42
-42
-42
-42
-42
-42
-42
-42
-42
-42
-42
-42
-42
-42
-42
-42
-42
-42
-42
-42
-42
-42
-42
-42
-42
-42
-42
-42
-42
-42
-42
-42
-42
-42
-42
-42
-42
-42
-42
-42
-42
-42
-42
-42
-42
-42
-42
-42
-42
-42
-42
-42
-42
-42
-42
-42
-42
-42
-42
-42
-42
-42
-42
-42
-42
-42
-42
-42
-42
-42
-42
-42
-42
-42
-42
-42
-42
-42
-42
-42
-42
-42
-42
-42
-42
-42
-42
-42
-42
-42
-42
-42
-42
-42
-42
-42
-42
-42
-42
-42
-42
-42
-42
-42
-42
-42
-42
-42
-42
-42
-42
-42
-42
-42
-42
-42
-42
-42
-42
-42
-42
-42
-42
-42
-42
-42
-42
-42
-42
-42
-42
-42
-42
-42
-42
-42
-42
-42
-42
-42
-42
-42
-42
-42
-42
-42
-42
-42
-42
-42
-42
-42
-42
-42
-42
-42
-42
-42
-42
-42
-42
-42
-42
-42
-42
-42
-42
-42
-42
-42
-42
-42
-42
-42
-42
-42
-42
-42
-42
-42
-42
-42
-42
-42
-42
-42
-42
-42
-42
-42
-42
-42
-42
-42
-42
-42
-42
-42
-42
-42
-42
-42
-42
-42
-42
-42
-42
-42
-42
-42
-42
-42
-42
-42
-42
-42
-42
-42
-42
-42
-42
-42
-42
-42
-42
-42
-42
-42
-42
-42
-42
-42
-42
-42
-42
-42
-42
-42
-42
-42
-42
-42
-42
-42
-42
-42
-42
-42
-42
-42
-42
-42
-42
-42
-42
-42
-42
-42
-42
-42
-42
-42
-42
-42
-42
-42
-42
-42
-42
-42
-42
-42
-42
-42
-42
-42
-42
-42
-42
-42
-42
-42
-42
-42
-42
-42
-42
-42
-42
-42
-42
-42
-42
-42
-42
-42
-42
-42
-42
-42
-42
-42
-42
-42
-42
-42
-42
-42
-42
-42
-42
-42
-42
-42
-42
-42
-42
-42
-42
-42
-42
-42
-42
-42
-42
-42
-42
-42
-42
-42
-42
-42
-42
-42
-42
-42
-42
-42
-42
-42
-42
-42
-42
-42
-42
-42
-42
-42
-42
-42
-42
-42
-42
-42
-42
-42
-42
-42
-42
-42
-42
-42
-42
-42
-42
-42
-42
-42
-42
-42
-42
-42
-42
-42
-42
-42
-42
-42
-42
-42
-42
-42
-42
-42
-42
-42
-42
-42
-42
-42
-42
-42
-42
-42
-42
-42
-42
-42
-42
-42
-42
-42
-42
-42
-42
-42
-42
-42
-42
-42
-42
-42
-42
-42
-42
-42
-42
-42
-42
-42
-42
-42
-42
-42
-42
-42
-42
-42
-42
-42
-42
-42
-42
-42
-42
-42
-42
-42
-42
-42
-42
-42
-42
-42
-42
-42
-42
-42
-42
-42
-42
-42
-42
-42
-42
-42
-42
-42
-42
-42
-42
-42
-42
-42
-42
-42
-42
-42
-42
-42
-42
-42
-42
-42
-42
-42
-42
-42
-42
-42
-42
-42
-42
-42
-42
-42
-42
-42
-42
-42
-42
-42
-42
-42
-42
-42
-42
-42
-42
-42
-42
-42
-42
-42
-42
-42
-42
-42
-42
-42
-42
-42
-42
-42
-42
-42
-42
-42
-42
-42
-42
-42
-42
-42
-42
-42
-42
-42
-42
-42
-42
-42
-42
-42
-42
-42
-42
-42
-42
-42
-42
-42
-42
-42
-42
-42
-42
-42
-42
-42
-42
-42
-42
-42
-42
-42
-42
-42
-42
-42
-42
-42
-42
-42
-42
-42
-42
-42
-42
-42
-42
-42
-42
-42
-42
-42
-42
-42
-42
-42
-42
-42
-42
-42
-42
-42
-42
-42
-42
-42
-42
-42
-42
-42
-42
-42
-42
-42
-42
-42
-42
-42
-42
-42
-42
-42
-42
-42
-42
-42
-42
-42
-42
-42
-42
-42
-42
-42
-42
-42
-42
-42
-42
-42
-42
-42
-42
-42
-42
-42
-42
-42
-42
-42
-42
-42
-42
-42
-42
-42
-42
-42
-42
-42
-42
-42
-42
-42
-42
-42
-42
-42
-42
-42
-42
-42
-42
-42
-42
-42
-42
-42
-42
-42
-42
-42
-42
-42
-42
-42
-42
-42
-42
-42
-42
-42
-42
-42
-42
-42
-42
-42
-42
-42
-42
-42
-42
-42
-42
-42
-42
-42
-42
-42
-42
-42
-42
-42
-42
-42
-42
-42
-42
-42
-42
-42
-42
-42
-42
-42
-42
-42
-42
-42
-42
-42
-42
-42
-42
-42
-42
-42
-42
-42
-42
-42
-42
-42
-42
-42
-42
-42
-42
-42
-42
-42
-42
-42
-42
-42
-42
-42
-42
-42
-42
-42
-42
-42
-42
-42
-42
-42
-42
-42
-42
-42
-42
-42
-42
-42
-42
-42
-42
-42
-42
-42
-42
-42
-42
-42
-42
-42
-42
-42
-42
-42
-42
-42
-42
-42
-42
-42
-42
-42
-42
-42
-42
-42
-42
-42
-42
-42
-42
-42
-42
-42
-42
-42
-42
-42
-42
-42
-42
-42
-42
-42
-42
-42
-42
-42
-42
-42
-42
-42
-42
-42
-42
-42
-42
-42
-42
-42
-42
-42
-42
-42
-42
-42
-42
-42
-42
-42
-42
-42
-42
-42
-42
-42
-42
-42
-42
-42
-42
-42
-42
-42
-42
-42
-42
-42
-42
-42
-42
-42
-42
-42
-42
-42
-42
-42
-42
-42
-42
-42
-42
-42
-42
-42
-42
-42
-42
-42
-42
-42
-42
-42
-42
-42
-42
-42
-42
-42
-42
-42
-42
-42
-42
-42
-42
-42
-42
-42
-42
-42
-42
-42
-42
-42
-42
-42
-42
-42
-42
-42
-42
-42
-42
-42
-42
-42
-42
-42
-42
-42
-42
-42
-42
-42
-42
-42
-42
-42
-42
-42
-42
-42
-42
-42
-42
-42
-42
-42
-42
-42
-42
-42
-42
-42
-42
-42
-42
-42
-42
-42
-42
-42
-42
-42
-42
-42
-42
-42
-42
-42
-42
-42
-42
-42
-42
-42
-42
-42
-42
-42
-42
-42
-42
-42
-42
-42
-42
-42
-42
-42
-42
-42
-42
-42
-42
-42
-42
-42
-42
-42
-42
-42
-42
-42
-42
-42
-42
-42
-42
-42
-42
-42
-42
-42
-42
-42
-42
-42
-42
-42
-42
-42
-42
-42
-42
-42
-42
-42
-42
-42
-42
-42
-42
-42
-42
-42
-42
-42
-42
-42
-42
-42
-42
-42
-42
-42
-42
-42
-42
-42
-42
-42
-42
-42
-42
-42
-42
-42
-42
-42
-42
-42
-42
-42
-42
-42
-42
-42
-42
-42
-42
-42
-42
-42
-42
-42
-42
-42
-42
-42
-42
-42
-42
-42
-42
-42
-42
-42
-42
-42
-42
-42
-42
-42
-42
-42
-42
-42
-42
-42
-42
-42
-42
-42
-42
-42
-42
-42
-42
-42
-42
-42
-42
-42
-42
-42
-42
-42
-42
-42
-42
-42
-42
-42
-42
-42
-42
-42
-42
-42
-42
-42
-42
-42
-42
-42
-42
-42
-42
-42
-42
-42
-42
-42
-42
-42
-42
-42
-42
-42
-42
-42
-42
-42
-42
-42
-42
-42
-42
-42
-42
-42
-42
-42
-42
-42
-42
-42
-42
-42
-42
-42
-42
-42
-42
-42
-42
-42
-42
-42
-42
-42
-42
-42
-42
-42
-42
-42
-42
-42
-42
-42
-42
-42
-42
-42
-42
-42
-42
-42
-42
-42
-42
-42
-42
-42
-42
-42
-42
-42
-42
-42
-42
-42
-42
-42
-42
-42
-42
-42
-42
-42
-42
-42
-42
-42
-42
-42
-42
-42
-42
-42
-42
-42
-42
-42
-42
-42
-42
-42
-42
-42
-42
-42
-42
-42
-42
-42
-42
-42
-42
-42
-42
-42
-42
-42
-42
-42
-42
-42
-42
-42
-42
-42
-42
-42
-42
-42
-42
-42
-42
-42
-42
-42
-42
-42
-42
-42
-42
-42
-42
-42
-42
-42
-42
-42
-42
-42
-42
-42
-42
-42
-42
-42
-42
-42
-42
-42
-42
-42
-42
-42
-42
-42
-42
-42
-42
-42
-42
-42
-42
-42
-42
-42
-42
-42
-42
-42
-42
-42
-42
-42
-42
-42
-42
-42
-42
-42
-42
-42
-42
-42
-42
-42
-42
-42
-42
-42
-42
-42
-42
-42
-42
-42
-42
-42
-42
-42
-42
-42
-42
-42
-42
-42
-42
-42
-42
-42
-42
-42
-42
-42
-42
-42
-42
-42
-42
-42
-42
-42
-42
-42
-42
-42
-42
-42
-42
-42
-42
-42
-42
-42
-42
-42
-42
-42
-42
-42
-42
-42
-42
-42
-42
-42
-42
-42
-42
-42
-42
-42
-42
-42
-42
-42
-42
-42
-42
-42
-42
-42
-42
-42
-42
-42
-42
-42
-42
-42
-42
-42
-42
-42
-42
-42
-42
-42
-42
-42
-42
-42
-42
-42
-42
-42
-42
-42
-42
-42
-42
-42
-42
-42
-42
-42
-42
-42
-42
-42
-42
-42
-42
-42
-42
-42
-42
-42
-42
-42
-42
-42
-42
-42
-42
-42
-42
-42
-42
-42
-42
-42
-42
-42
-42
-42
-42
-42
-42
-42
-42
-42
-42
-42
-42
-42
-42
-42
-42
-42
-42
-42
-42
-42
-42
-42
-42
-42
-42
-42
-42
-42
-42
-42
-42
-42
-42
-42
-42
-42
-42
-42
-42
-42
-42
-42
-42
-42
-42
-42
-42
-42
-42
-42
-42
-42
-42
-42
-42
-42
-42
-42
-42
-42
-42
-42
-42
-42
-42
-42
-42
-42
-42
-42
-42
-42
-42
-42
-42
-42
-42
-42
-42
-42
-42
-42
-42
-42
-42
-42
-42
-42
-42
-42
-42
-42
-42
-42
-42
-42
-42
-42
-42
-42
-42
-42
-42
-42
-42
-42
-42
-42
-42
-42
-42
-42
-42
-42
-42
-42
-42
-42
-42
-42
-42
-42
-42
-42
-42
-42
-42
-42
-42
-42
-42
-42
-42
-42
-42
-42
-42
-42
-42
-42
-42
-42
-42
-42
-42
-42
-42
-42
-42
-42
-42
-42
-42
-42
-42
-42
-42
-42
-42
-42
-42
-42
-42
-42
-42
-42
-42
-42
-42
-42
-42
-42
-42
-42
-42
-42
-42
-42
-42
-42
-42
-42
-42
-42
-42
-42
-42
-42
-42
-42
-42
-42
-42
-42
-42
-42
-42
-42
-42
-42
-42
-42
-42
-42
-42
-42
-42
-42
-42
-42
-42
-42
-42
-42
-42
-42
-42
-42
-42
-42
-42
-42
-42
-42
-42
-42
-42
-42
-42
-42
-42
-42
-42
-42
-42
-42
-42
-42
-42
-42
-42
-42
-42
-42
-42
-42
-42
-42
-42
-42
-42
-42
-42
-42
-42
-42
-42
-42
-42
-42
-42
-42
-42
-42
-42
-42
-42
-42
-42
-42
-42
-42
-42
-42
-42
-42
-42
-42
-42
-42
-42
-42
-42
-42
-42
-42
-42
-42
-42
-42
-42
-42
-42
-42
-42
-42
-42
-42
-42
-42
-42
-42
-42
-42
-42
-42
-42
-42
-42
-42
-42
-42
-42
-42
-42
-42
-42
-42
-42
-42
-42
-42
-42
-42
-42
-42
-42
-42
-42
-42
-42
-42
-42
-42
-42
-42
-42
-42
-42
-42
-42
-42
-42
-42
-42
-42
-42
-42
-42
-42
-42
-42
-42
-42
-42
-42
-42
-42
-42
-42
-42
-42
-42
-42
-42
-42
-42
-42
-42
-42
-42
-42
-42
-42
-42
-42
-42
-42
-42
-42
-42
-42
-42
-42
-42
-42
-42
-42
-42
-42
-42
-42
-42
-42
-42
-42
-42
-42
-42
-42
-42
-42
-42
-42
-42
-42
-42
-42
-42
-42
-42
-42
-42
-42
-42
-42
-42
-42
-42
-42
-42
-42
-42
-42
-42
-42
-42
-42
-42
-42
-42
-42
-42
-42
-42
-42
-42
-42
-42
-42
-42
-42
-42
-42
-42
-42
-42
-42
-42
-42
-42
-42
-42
-42
-42
-42
-42
-42
-42
-42
-42
-42
-42
-42
-42
-42
-42
-42
-42
-42
-42
-42
-42
-42
-42
-42
-42
-42
-42
-42
-42
-42
-42
-42
-42
-42
-42
-42
-42
-42
-42
-42
-42
-42
-42
-42
-42
-42
-42
-42
-42
-42
-42
-42
-42
-42
-42
-42
-42
-42
-42
-42
-42
-42
-42
-42
-42
-42
-42
-42
-42
-42
-42
-42
-42
-42
-42
-42
-42
-42
-42
-42
-42
-42
-42
-42
-42
-42
-42
-42
-42
-42
-42
-42
-42
-42
-42
-42
-42
-42
-42
-42
-42
-42
-42
-42
-42
-42
-42
-42
-42
-42
-42
-42
-42
-42
-42
-42
-42
-42
-42
-42
-42
-42
-42
-42
-42
-42
-42
-42
-42
-42
-42
-42
-42
-42
-42
-42
-42
-42
-42
-42
-42
-42
-42
-42
-42
-42
-42
-42
-42
-42
-42
-42
-42
-42
-42
-42
-42
-42
-42
-42
-42
-42
-42
-42
-42
-42
-42
-42
-42
-42
-42
-42
-42
-42
-42
-42
-42
-42
-42
-42
-42
-42
-42
-42
-42
-42
-42
-42
-42
-42
-42
-42
-42
-42
-42
-42
-42
-42
-42
-42
-42
-42
-42
-42
-42
-42
-42
-42
-42
-42
-42
-42
-42
-42
-42
-42
-42
-42
-42
-42
-42
-42
-42
-42
-42
-42
-42
-42
-42
-42
-42
-42
-42
-42
-42
-42
-42
-42
-42
-42
-42
-42
-42
-42
-42
-42
-42
-42
-42
-42
-42
-42
-42
-42
-42
-42
-42
-42
-42
-42
-42
-42
-42
-42
-42
-42
-42
-42
-42
-42
-42
-42
-42
-42
-42
-42
-42
-42
-42
-42
-42
-42
-42
-42
-42
-42
-42
-42
-42
-42
-42
-42
-42
-42
-42
-42
-42
-42
-42
-42
-42
-42
-42
-42
-42
-42
-42
-42
-42
-42
-42
-42
-42
-42
-42
-42
-42
-42
-42
-42
-42
-42
-42
-42
-42
-42
-42
-42
-42
-42
-42
-42
-42
-42
-42
-42
-42
-42
-42
-42
-42
-42
-42
-42
-42
-42
-42
-42
-42
-42
-42
-42
-42
-42
-42
-42
-42
-42
-42
-42
-42
-42
-42
-42
-42
-42
-42
-42
-42
-42
-42
-42
-42
-42
-42
-42
-42
-42
-42
-42
-42
-42
-42
-42
-42
-42
-42
-42
-42
-42
-42
-42
-42
-42
-42
-42
-42
-42
-42
-42
-42
-42
-42
-42
-42
-42
-42
-42
-42
-42
-42
-42
-42
-42
-42
-42
-42
-42
-42
-42
-42
-42
-42
-42
-42
-42
-42
-42
-42
-42
-42
-42
-42
-42
-42
-42
-42
-42
-42
-42
-42
-42
-42
-42
-42
-42
-42
-42
-42
-42
-42
-42
-42
-42
-42
-42
-42
-42
-42
-42
-42
-42
-42
-42
-42
-42
-42
-42
-42
-42
-42
-42
-42
-42
-42
-42
-42
-42
-42
-42
-42
-42
-42
-42
-42
-42
-42
-42
-42
-42
-42
-42
-42
-42
-42
-42
-42
-42
-42
-42
-42
-42
-42
-42
-42
-42
-42
-42
-42
-42
-42
-42
-42
-42
-42
-42
-42
-42
-42
-42
-42
-42
-42
-42
-42
-42
-42
-42
-42
-42
-42
-42
-42
-42
-42
-42
-42
-42
-42
-42
-42
-42
-42
-42
-42
-42
-42
-42
-42
-42
-42
-42
-42
-42
-42
-42
-42
-42
-42
-42
-42
-42
-42
-42
-42
-42
-42
-42
-42
-42
-42
-42
-42
-42
-42
-42
-42
-42
-42
-42
-42
-42
-42
-42
-42
-42
-42
-42
-42
-42
-42
-42
-42
-42
-42
-42
-42
-42
-42
-42
-42
-42
-42
-42
-42
-42
-42
-42
-42
-42
-42
-42
-41.999992
-41.999985
-41.999962
-41.999912
-41.999832
-41.999718
-41.999538
-41.99929
-41.998947
-41.998501
-41.99791
-41.997177
-41.996258
-41.995136
-41.993782
-41.992165
-41.990253
-41.988018
-41.985439
-41.982468
-41.979084
-41.975246
-41.970936
-41.966114
-41.960758
-41.954838
-41.948318
-41.941204
-41.933437
-41.925022
-41.915936
-41.90617
-41.895714
-41.884556
-41.8727
-41.860149
-41.846912
-41.833004
-41.818436
-41.803242
-41.787434
-41.771069
-41.754166
-41.736782
-41.718964
-41.700775
-41.682281
-41.663536
-41.644638
-41.625656
-41.606686
-41.587814
-41.569141
-41.550766
-41.532806
-41.515377
-41.498592
-41.482582
-41.467464
-41.453373
-41.440445
-41.428802
-41.418591
-41.409969
-41.403053
-41.397991
-41.394924
-41.394009
-41.39537
-41.399155
-41.405491
-41.414528
-41.426384
-41.441193
-41.459084
-41.480167
-41.50457
-41.532383
-41.563728
-41.598682
-41.637352
-41.67981
-41.72612
-41.776356
-41.830582
-41.888828
-41.951145
-42.017555
-42.088078
-42.162727
-42.241493
-42.324364
-42.411324
-42.502338
-42.597355
-42.696335
-42.799206
-42.905899
-43.016323
-43.130398
-43.248013
-43.369049
-43.493389
-43.620914
-43.75148
-43.884933
-44.021122
-44.159889
-44.301064
-44.444469
-44.589924
-44.737255
-44.88625
-45.036732
-45.188496
-45.341343
-45.495049
-45.649437
-45.804276
-45.959354
-46.114487
-46.269436
-46.424
-46.577969
-46.731144
-46.883308
-47.03426
-47.183807
-47.331738
-47.477879
-47.622021
-47.764004
-47.903633
-48.040745
-48.175159
-48.306728
-48.435291
-48.560707
-48.682831
-48.801533
-48.916691
-49.028183
-49.135899
-49.239738
-49.3396
-49.435417
-49.527096
-49.614586
-49.697807
-49.776718
-49.851276
-49.921452
-49.987209
-50.048527
-50.105404
-50.157833
-50.20583
-50.249386
-50.28854
-50.323303
-50.353737
-50.379848
-50.401722
-50.419388
-50.432915
-50.442368
-50.447823
-50.449356
-50.447041
-50.440987
-50.431267
-50.41798
-50.401237
-50.381126
-50.357769
-50.331272
-50.301743
-50.26931
-50.234066
-50.196159
-50.155697
-50.112801
-50.067593
-50.020206
-49.970753
-49.919361
-49.866169
-49.811295
-49.754856
-49.696964
-49.637768
-49.577374
-49.515903
-49.453484
-49.390217
-49.326229
-49.261612
-49.196507
-49.131001
-49.065193
-48.99921
-48.933128
-48.867058
-48.801079
-48.735298
-48.6698
-48.604656
-48.539959
-48.475788
-48.412209
-48.349293
-48.287109
-48.225735
-48.165199
-48.105598
-48.046947
-47.989319
-47.932762
-47.877304
-47.822994
-47.769867
-47.717968
-47.667301
-47.617924
-47.569836
-47.523067
-47.477634
-47.433556
-47.390839
-47.349495
-47.309521
-47.270939
-47.233742
-47.197926
-47.163486
-47.130428
-47.098743
-47.068409
-47.039421
-47.011772
-46.985443
-46.960407
-46.936665
-46.914177
-46.892941
-46.872929
-46.854107
-46.83646
-46.819962
-46.804588
-46.790314
-46.777107
-46.764923
-46.753761
-46.743576
-46.734348
-46.726028
-46.718601
-46.712036
-46.706299
-46.701355
-46.697182
-46.693741
-46.691006
-46.688946
-46.687527
-46.686722
-46.686504
-46.686844
-46.687698
-46.689056
-46.690876
-46.693142
-46.695827
-46.698898
-46.702328
-46.706104
-46.710182
-46.71455
-46.719181
-46.724068
-46.729164
-46.734455
-46.739933
-46.745564
-46.751343
-46.757244
-46.763237
-46.769325
-46.775482
-46.781693
-46.787949
-46.79422
-46.800522
-46.806805
-46.813091
-46.819347
-46.825573
-46.831749
-46.837872
-46.843945
-46.849941
-46.855862
-46.861687
-46.867435
-46.873074
-46.878624
-46.88406
-46.889385
-46.894592
-46.899685
-46.904652
-46.909492
-46.914207
-46.9188
-46.92326
-46.927578
-46.931778
-46.935844
-46.939774
-46.943573
-46.947235
-46.950768
-46.954178
-46.957451
-46.960598
-46.963612
-46.966511
-46.969288
-46.971935
-46.974472
-46.976891
-46.979187
-46.981377
-46.983459
-46.985443
-46.987309
-46.989079
-46.990753
-46.992336
-46.993813
-46.995205
-46.996521
-46.997742
-46.998878
-46.999939
-47.000935
-47.00185
-47.002701
-47.003475
-47.004189
-47.004852
-47.005444
-47.005989
-47.006477
-47.006916
-47.007309
-47.007645
-47.007954
-47.008217
-47.008434
-47.008617
-47.008766
-47.008888
-47.00898
-47.009033
-47.009068
-47.009071
-47.009064
-47.009026
-47.008972
-47.0089
-47.00882
-47.008713
-47.008587
-47.008461
-47.008327
-47.008167
-47.008015
-47.007835
-47.00766
-47.007488
-47.00729
-47.007111
-47.006916
-47.006714
-47.006519
-47.006321
-47.006126
-47.00592
-47.005718
-47.00552
-47.005322
-47.005123
-47.004932
-47.004745
-47.004555
-47.004372
-47.004181
-47.004005
-47.003834
-47.003662
-47.003487
-47.003326
-47.00317
-47.003021
-47.002869
-47.002716
-47.002579
-47.002445
-47.002312
-47.002182
-47.002056
-47.001949
-47.001823
-47.001717
-47.001614
-47.001511
-47.001419
-47.001324
-47.001232
-47.001148
-47.001072
-47.000996
-47.000923
-47.000851
-47.000786
-47.000721
-47.000664
-47.000603
-47.000561
-47.0005
-47.00045
-47.000412
-47.000366
-47.000336
-47.000298
-47.000259
-47.000225
-47.000191
-47.000168
-47.000145
-47.000118
-47.000095
-47.000072
-47.000053
-47.000042
-47.000019
-47.000004
-46.999989
-46.999981
-46.999981
-46.999966
-46.999958
-46.99995
-46.999939
-46.999935
-46.999931
-46.999924
-46.999916
-46.999916
-46.999908
-46.999908
-46.999905
-46.999905
-46.999901
-46.999901
-46.999901
-46.999901
-46.999901
-46.999905
-46.999905
-46.999905
-46.999908
-46.999908
-46.999912
-46.999916
-46.99992
-46.99992
-46.999924
-46.999928
-46.999931
-46.999931
-46.999935
-46.999939
-46.999939
-46.999943
-46.999947
-46.999947
-46.99995
-46.99995
-46.99995
-46.999954
-46.999958
-46.999962
-46.999966
-46.999966
-46.999962
-46.999966
-46.999962
-46.999962
-46.999966
-46.999958
-46.999966
-46.999966
-46.999966
-46.999966
-46.999966
-46.999969
-46.999973
-46.999973
-46.999977
-46.999977
-46.999977
-46.999977
-46.999977
-46.999981
-46.999981
-46.999981
-46.999981
-46.999989
-46.999989
-46.999989
-46.999989
-46.999989
-46.999989
-46.999992
-46.999996
-46.999996
-46.999996
-46.999996
-46.999996
-46.999996
-46.999996
-46.999996
-46.999996
-46.999996
-46.999996
-47
-47
-47
-47
-47
-47
-47
-47
-47
-47
-47
-47
-47
-47
-47
-47
-47
-47
-47
-47
-47
-47
-47
-47
-47
-47
-47
-47
-47
-47
-47
-47
-47
-47
-47
-47
-47
-47
-47
-47
-47
-47
-47
-47
-47
-47
-47
-47
-47
-47
-47
-47
-47
-47
-47
-47
-47
-47
-47
-47
-47
-47
-47
-47
-47
-47
-47
-47
-47
-47
-47
-47
-47
-47
-47
-47
-47
-47
-47
-47
-47
-47
-47
-47
-47
-47
-47
-47
-47
-47
-47
-47
-47
-47
-47
-47
-47
-47
-47
-47
-47
-47
-47
-47
-47
-47
-47
-47
-47
-47
-47
-47
-47
-47
-47
-47
-47
-47
-47
-47
-47
-47
-47
-47
-47
-47
-47
-47
-47
-47
-47
-47
-47
-47
-47
-47
-47
-47
-47
-47
-47
-47
-47
-47
-47
-47
-47
-47
-47
-47
-47
-47
-47
-47
-47
-47
-47
-47
-47
-47
-47
-47
-47
-47
-47
-47
-47
-47
-47
-47
-47
-47
-47
-47
-47
-47
-47
-47
-47
-47
-47
-47
-47
-47
-47
-47
-47
-47
-47
-47
-47
-47
-47
-47
-47
-47
-47
-47
-47
-47
-47
-47
-47
-47
-47
-47
-47
-47
-47
-47
-47
-47
-47
-47
-47
-47
-47
-47
-47
-47
-47
-47
-47
-47
-47
-47
-47
-47
-47
-47
-47
-47
-47
-47
-47
-47
-47
-47
-47
-47
-47
-47
-47
-47
-47
-47
-47
-47
-47
-47
-47
-47
-47
-47
-47
-47
-47
-47
-47
-47
-47
-47
-47
-47
-47
-47
-47
-47
-47
-47
-47
-47
-47
-47
-47
-47
-47
-47
-47
-47
-47
-47
-47
-47
-47
-47
-47
-47
-47
-47
-47
-47
-47
-47
-47
-47
-47
-47
-47
-47
-47
-47
-47
-47
-47
-47
-47
-47
-47
-47
-47
-47
-47
-47
-47
-47
-47
-47
-47
-47
-47
-47
-47
-47
-47
-47
-47
-47
-47
-47
-47
-47
-47
-47
-47
-47
-47
-47
-47
-47
-47
-47
-47
-47
-47
-47
-47
-47
-47
-47
-47
-47
-47
-47
-47
-47
-47
-47
-47
-47
-47
-47
-47
-47
-47
-47
-47
-47
-47
-47
-47
-47
-47
-47
-47
-47
-47
-47
-47
-47
-47
-47
-47
-47
-47
-47
-47
-47
-47
-47
-47
-47
-47
-47
-47
-47
-47
-47
-47
-47
-47
-47
-47
-47
-47
-47
-47
-47
-47
-47
-47
-47
-47
-47
-47
-47
-47
-47
-47
-47
-47
-47
-47
-47
-47
-47
-47
-47
-47
-47
-47
-47
-47
-47
-47
-47
-47
-47
-47
-47
-47
-47
-47
-47
-47
-47
-47
-47
-47
-47
-47
-47
-47
-47
-47
-47
-47
-47
-47
-47
-47
-47
-47
-47
-47
-47
-47
-47
-47
-47
-47
-47
-47
-47
-47
-47
-47
-47
-47
-47
-47
-47
-47
-47
-47
-47
-47
-47
-47
-47
-47
-47
-47
-47
-47
-47
-47
-47
-47
-47
-47
-47
-47
-47
-47
-47
-47
-47
-47
-47
-47
-47
-47
-47
-47
-47
-47
-47
-47
-47
-47
-47
-47
-47
-47
-47
-47
-47
-47
-47
-47
-47
-47
-47
-47
-47
-47
-47
-47
-47
-47
-47
-47
-47
-47
-47
-47
-47
-47
-47
-47
-47
-47
-47
-47
-47
-47
-47
-47
-47
-47
-47
-47
-47
-47
-47
-47
-47
-47
-47
-47
-47
-47
-47
-47
-47
-47
-47
-47
-47
-47
-47
-47
-47
-47
-47
-47
-47
-47
-47
-47
-47
-47
-47
-47
-47
-47
-47
-47
-47
-47
-47
-47
-47
-47
-47
-47
-47
-47
-47
-47
-47
-47
-47
-47
-47
-47
-47
-47
-47
-47
-47
-47
-47
-47
-47
-47
-47
-47
-47
-47
-47
-47
-47
-47
-47
-47
-47
-47
-47
-47
-47
-47
-47
-47
-47
-47
-47
-47
-47
-47
-47
-47
-47
-47
-47
-47
-47
-47
-47
-47
-47
-47
-47
-47
-47
-47
-47
-47
-47
-47
-47
-47
-47
-47
-47
-47
-47
-47
-47
-47
-47
-47
-47
-47
-47
-47
-47
-47
-47
-47
-47
-47
-47
-47
-47
-47
-47
-47
-47
-47
-47
-47
-47
-47
-47
-47
-47
-47
-47
-47
-47
-47
-47
-47
-47
-47
-47
-47
-47
-47
-47
-47
-47
-47
-47
-47
-47
-47
-47
-47
-47
-47
-47
-47
-47
-47
-47
-47
-47
-47
-47
-47
-47
-47
-47
-47
-47
-47
-47
-47
-47
-47
-47
-47
-47
-47
-47
-47
-47
-47
-47
-47
-47
-47
-47
-47
-47
-47
-47
-47
-47
-47
-47
-47
-47
-47
-47
-47
-47
-47
-47
-47
-47
-47
-47
-47
-47
-47
-47
-47
-47
-47
-47
-47
-47
-47
-47
-47
-47
-47
-47
-47
-47
-47
-47
-47
-47
-47
-47
-47
-47
-47
-47
-47
-47
-47
-47
-47
-47
-47
-47
-47
-47
-47
-47
-47
-47
-47
-47
-47
-47
-47
-47
-47
-47
-47
-47
-47
-47
-47
-47
-47
-47
-47
-47
-47
-47
-47
-47
-47
-47
-47
-47
-47
-47
-47
-47
-47
-47
-47
-47
-47
-47
-47
-47
-47
-47
-47
-47
-47
-47
-47
-47
-47
-47
-47
-47
-47
-47
-47
-47
-47
-47
-47
-47
-47
-47
-47
-47
-47
-47
-47
-47
-47
-47
-47
-47
-47
-47
-47
-47
-47
-47
-47
-47
-47
-47
-47
-47
-47
-47
-47
-47
-47
-47
-47
-47
-47
-47
-47
-47
-47
-47
-47
-47
-47
-47
-47
-47
-47
-47
-47
-47
-47
-47
-47
-47
-47
-47
-47
-47
-47
-47
-47
-47
-47
-47
-47
-47
-47
-47
-47
-47
-47
-47
-47
-47
-47
-47
-47
-47
-47
-47
-47
-47
-47
-47
-47
-47
-47
-47
-47
-47
-47
-47
-47
-47
-47
-47
-47
-47
-47
-47
-47
-47
-47
-47
-47
-47
-47
-47
-47
-47
-47
-47
-47
-47
-47
-47
-47
-47
-47
-47
-47
-47
-47
-47
-47
-47
-47
-47
-47
-47
-47
-47
-47
-47
-47
-47
-47
-47
-47
-47
-47
-47
-47
-47
-47
-47
-47
-47
-47
-47
-47
-47
-47
-47
-47
-47
-47
-47
-47
-47
-47
-47
-47
-47
-47
-47
-47
-47
-47
-47
-47
-47
-47
-47
-47
-47
-47
-47
-47
-47
-47
-47
-47
-47
-47
-47
-47
-47
-47
-47
-47
-47
-47
-47
-47
-47
-47
-47
-47
-47
-47
-47
-47
-47
-47
-47
-47
-47
-47
-47
-47
-47
-47
-47
-47
-47
-47
-47
-47
-47
-47
-47
-47
-47
-47
-47
-47
-47
-47
-47
-47
-47
-47
-47
-47
-47
-47
-47
-47
-47
-47
-47
-47
-47
-47
-47
-47
-47
-47
-47
-47
-47
-47
-47
-47
-47
-47
-47
-47
-47
-47
-47
-47
-47
-47
-47
-47
-47
-47
-47
-47
-47
-47
-47
-47
-47
-47
-47
-47
-47
-47
-47
-47
-47
-47
-47
-47
-47
-47
-47
-47
-47
-47
-47
-47
-47
-47
-47
-47
-47
-47
-47
-47
-47
-47
-47
-47
-47
-47
-47
-47
-47
-47
-47
-47
-47
-47
-47
-47
-47
-47
-47
-47
-47
-47
-47
-47
-47
-47
-47
-47
-47
-47
-47
-47
-47
-47
-47
-47
-47
-47
-47
-47
-47
-47
-47
-47
-47
-47
-47
-47
-47
-47
-47
-47
-47
-47
-47
-47
-47
-47
-47
-47
-47
-47
-47
-47
-47
-47
-47
-47
-47
-47
-47
-47
-47
-47
-47
-47
-47
-47
-47
-47
-47
-47
-47
-47
-47
-47
-47
-47
-47
-47
-47
-47
-47
-47
-47
-47
-47
-47
-47
-47
-47
-47
-47
-47
-47
-47
-47
-47
-47
-47
-47
-47
-47
-47
-47
-47
-47
-47
-47
-47
-47
-47
-47
-47
-47
-47
-47
-47
-47
-47
-47
-47
-47
-47
-47
-47
-47
-47
-47
-47
-47
-47
-47
-47
-47
-47
-47
-47
-47
-47
-47
-47
-47
-47
-47
-47
-47
-47
-47
-47
-47
-47
-47
-47
-47
-47
-47
-47
-47
-47
-47
-47
-47
-47
-47
-47
-47
-47
-47
-47
-47
-47
-47
-47
-47
-47
-47
-47
-47
-47
-47
-47
-47
-47
-47
-47
-47
-47
-47
-47
-47
-47
-47
-47
-47
-47
-47
-47
-47
-47
-47
-47
-47
-47
-47
-47
-47
-47
-47
-47
-47
-47
-47
-47
-47
-47
-47
-47
-47
-47
-47
-47
-47
-47
-47
-47
-47
-47
-47
-47
-47
-47
-47
-47
-47
-47
-47
-47
-47
-47
-47
-47
-47
-47
-47
-47
-47
-47
-47
-47
-47
-47
-47
-47
-47
-47
-47
-47
-47
-47
-47
-47
-47
-47
-47
-47
-47
-47
-47
-47
-47
-47
-47
-47
-47
-47
-47
-47
-47
-47
-47
-47
-47
-47
-47
-47
-47
-47
-47
-47
-47
-47
-47
-47
-47
-47
-47
-47
-47
-47
-47
-47
-47
-47
-47
-47
-47
-47
-47
-47
-47
-47
-47
-47
-47
-47
-47
-47
-47
-47
-47
-47
-47
-47
-47
-47
-47
-47
-47
-47
-47
-47
-47
-47
-47
-47
-47
-47
-47
-47
-47
-47
-47
-47
-47
-47
-47
-47
-47
-47
-47
-47
-47
-47
-47
-47
-47
-47
-47
-47
-47
-47
-47
-47
-47
-47
-47
-47
-47
-47
-47
-47
-47
-47
-47
-47
-47
-47
-47
-47
-47
-47
-47
-47
-47
-47
-47
-47
-47
-47
-47
-47
-47
-47
-47
-47
-47
-47
-47
-47
-47
-47
-47
-47
-47
-47
-47
-47
-47
-47
-47
-47
-47
-47
-47
-47
-47
-47
-47
-47
-47
-47
-47
-47
-47
-47
-47
-47
-47
-47
-47
-47
-47
-47
-47
-47
-47
-47
-47
-47
-47
-47
-47
-47
-47
-47
-47
-47
-47
-47
-47
-47
-47
-47
-47
-47
-47
-47
-47
-47
-47
-47
-47
-47
-47
-47
-47
-47
-47
-47
-47
-47
-47
-47
-47
-47
-47
-47
-47
-47
-47
-47
-47
-47
-47
-47
-47
-47
-47
-47
-47
-47
-47
-47
-47
-47
-47
-47
-47
-47
-47
-47
-47
-47
-47
-47
-47
-47
-47
-47
-47
-47
-47
-47
-47
-47
-47
-47
-47
-47
-47
-47
-47
-47
-47
-47
-47
-47
-47
-47
-47
-47
-47
-47
-47
-47
-47
-47
-47
-47
-47
-47
-47
-47
-47
-47
-47
-47
-47
-47
-47
-47
-47
-47
-47
-47
-47
-47
-47
-47
-47
-47
-47
-47
-47
-47
-47
-47
-47
-47
-47
-47
-47
-47
-47
-47
-47
-47
-47
-47
-47
-47
-47
-47
-47
-47
-47
-47
-47
-47
-47
-47
-47
-47
-47
-47
-47
-47
-47
-47
-47
-47
-47
-47
-47
-47
-47
-47
-47
-47
-47
-47
-47
-47
-47
-47
-47
-47
-47
-47
-47
-47
-47
-47
-47
-47
-47
-47
-47
-47
-47
-47
-47
-47
-47
-47
-47
-47
-47
-47
-47
-47
-47
-47
-47
-47
-47
-47
-47
-47
-47
-47
-47
-47
-47
-47
-47
-47
-47
-47
-47
-47
-47
-47
-47
-47
-47
-47
-47
-47
-47
-47
-47
-47
-47
-47
-47
-47
-47
-47
-47
-47
-47
-47
-47
-47
-47
-47
-47
-47
-47
-47
-47
-47
-47
-47
-47
-47
-47
-47
-47
-47
-47
-47
-47
-47
-47
-47
-47
-47
-47
-47
-47
-47
-47
-47
-47
-47
-47
-47
-47
-47
-47
-47
-47
-47
-47
-47
-47
-47
-47
-47
-47
-47
-47
-47
-47
-47
-47
-47
-47
-47
-47
-47
-47
-47
-47
-47
-47
-47
-47
-47
-47
-47
-47
-47
-47
-47
-47
-47
-47
-47
-47
-47
-47
-47
-47
-47
-47
-47
-47
-47
-47
-47
-47
-47
-47
-47
-47
-47
-47
-47
-47
-47
-47
-47
-47
-47
-47
-47
-47
-47
-47
-47
-47
-47
-47
-47
-47
-47
-47
-47
-47
-47
-47
-47
-47
-47
-47
-47
-47
-47
-47
-47
-47
-47
-47
-47
-47
-47
-47
-47
-47
-47
-47
-47
-47
-47
-47
-47
-47
-47
-47
-47
-47
-47
-47
-47
-47
-47
-47
-47
-47
-47
-47
-47
-47
-47
-47
-47
-47
-47
-47
-47
-47
-47
-47
-47
-47
-47
-47
-47
-47
-47
-47
-47
-47
-47
-47
-47
-47
-47
-47
-47
-47
-47
-47
-47
-47
-47
-47
-47
-47
-47
-47
-47
-47
-47
-47
-47
-47
-47
-47
-47
-47
-47
-47
-47
-47
-47
-47
-47
-47
-47
-47
-47
-47
-47
-47
-47
-47
-47
-47
-47
-47
-47
-47
-47
-47
-47
-47
-47
-47
-47
-47
-47
-47
-47
-47
-47
-47
-47
-47
-47
-47
-47
-47
-47
-47
-47
-47
-47
-47
-47
-47
-47
-47
-47
-47
-47
-47
-47
-47
-47
-47
-47
-47
-47
-47
-47
-47
-47
-47
-47
-47
-47
-47
-47
-47
-47
-47
-47
-47
-47
-47
-47
-47
-47
-47
-47
-47
-47
-47
-47
-47
-47
-47
-47
-47
-47
-47
-47
-47
-47
-47
-47
-47
-47
-47
-47
-47
-47
-47
-47
-47
-47
-47
-47
-47
-47
-47
-47
-47
-47
-47
-47
-47
-47
-47
-47
-47
-47
-47
-47
-47
-47
-47
-47
-47
-47
-47
-47
-47
-47
-47
-47
-47
-47
-47
-47
-47
-47
-47
-47
-47
-47
-47
-47
-47
-47
-47
-47
-47
-47
-47
-47
-47
-47
-47
-47
-47
-47
-47
-47
-47
-47
-47
-47
-47
-47
-47
-47
-47
-47
-47
-47
-47
-47
-47
-47
-47
-47
-47
-47
-47
-47
-47
-47
-47
-47
-47
-47
-47
-47
-47
-47
-47
-47
-47
-47
-47
-47
-47
-47
-47
-47
-47
-47
-47
-47
-47
-47
-47
-47
-47
-47
-47
-47
-47
-47
-47
-47
-47
-47
-47
-47
-47
-47
-47
-47
-47
-47
-47
-47
-47
-47
-47
-47
-47
-47
-47
-47
-47
-47
-47
-47
-47
-47
-47
-47
-47
-47
-47
-47
-47
-47
-47
-47
-47
-47
-47
-47
-47
-47
-47
-47
-47
-47
-47
-47
-47
-47
-47
-47
-47
-47
-47
-47
-47
-47
-47
-47
-47
-47
-47
-47
-47
-47
-47
-47
-47
-47
-47
-47
-47
-47
-47
-47
-47
-47
-47
-47
-47
-47
-47
-47
-47
-47
-47
-47
-47
-47
-47
-47
-47
-47
-47
-47
-47
-47
-47
-47
-47
-47
-47
-47
-47
-47
-47
-47
-47
-47
-47
-47
-47
-47
-47
-47
-47
-47
-47
-47
-47
-47
-47
-47
-47
-47
-47
-47
-47
-47
-47
-47
-47
-47
-47
-47
-47
-47
-47
-47
-47
-47
-47
-47
-47
-47
-47
-47
-47
-47
-47
-47
-47
-47
-47
-47
-47
-47
-47
-47
-47
-47
-47
-47
-47
-47
-47
-47
-47
-47
-47
-47
-47
-47
-47
-47
-47
-47
-47
-47
-47
-47
-47
-47
-47
-47
-47
-47
-47
-47
-47
-47
-47
-47
-47
-47
-47
-47
-47
-47
-47
-47
-47
-47
-47
-47
-47
-47
-47
-47
-47
-47
-47
-47
-47
-47
-47
-47
-47
-47
-47
-47
-47
-47
-47
-47
-47
-47
-47
-47
-47
-47
-47
-47
-47
-47
-47
-47
-47
-47
-47
-47
-47
-47
-47
-47
-47
-47
-47
-47
-47
-47
-47
-47
-47
-47
-47
-47
-47
-47
-47
-47
-47
-47
-47
-47
-47
-47
-47
-47
-47
-47
-47
-47
-47
-47
-47
-47
-47
-47
-47
-47
-47
-47
-47
-47
-47
-47
-47
-47
-47
-47
-47
-47
-47
-47
-47
-47
-47
-47
-47
-47
-47
-47
-47
-47
-47
-47
-47
-47
-47
-47
-47
-47
-47
-47
-47
-47
-47
-47
-47
-47
-47
-47
-47
-47
-47
-47
-47
-47
-47
-47
-47
-47
-47
-47
-47
-47
-47
-47
-47
-47
-47
-47
-47
-47
-47
-47
-47
-47
-47
-47
-47
-47
-47
-47
-47
-47
-47
-47
-47
-47
-47
-47
-47
-47
-47
-47
-47
-47
-47
-47
-47
-47
-47
-47
-47
-47
-47
-47
-47
-47
-47
-47
-47
-47
-47
-47
-47
-47
-47
-47
-47
-47
-47
-47
-47
-47
-47
-47
-47
-47
-47
-47
-47
-47
-47
-47
-47
-47
-47
-47
-47
-47
-47
-47
-47
-47
-47
-47
-47
-47
-47
-47
-47
-47
-47
-47
-47
-47
-47
-47
-47
-47
-47
-47
-47
-47
-47
-47
-47
-47
-47
-47
-47
-47
-47
-47
-47
-47
-47
-47
-47
-47
-47
-47
-47
-47
-47
-47
-47
-47
-47
-47
-47
-47
-47
-47
-47
-47
-47
-47
-47
-47
-47
-47
-47
-47
-47
-47
-47
-47
-47
-47
-47
-47
-47
-47
-47
-47
-47
-47
-47
-47
-47
-47
-47
-47
-47
-47
-47
-47
-47
-47
-47
-47
-47
-47
-47
-47
-47
-47
-47
-47
-47
-47
-47
-47
-47
-47
-47
-47
-47
-47
-47
-47
-47
-47
-47
-47
-47
-47
-47
-47
-47
-47
-47
-47
-47
-47
-47
-47
-47
-47
-47
-47
-47
-47
-47
-47
-47
-47
-47
-47
-47
-47
-47
-47
-47
-47
-47
-47
-47
-47
-47
-47
-47
-47
-47
-47
-47
-47
-47
-47
-47
-47
-47
-47
-47
-47
-47
-47
-47
-47
-47
-47
-47
-47
-47
-47
-47
-47
-47
-47
-47
-47
-47
-47
-47
-47
-47
-47
-47
-47
-47
-47
-47
-47
-47
-47
-47
-47
-47
-47
-47
-47
-47
-47
-47
-47
-47
-47
-47
-47
-47
-47
-47
-47
-47
-47
-47
-47
-47
-47
-47
-47
-47
-47
-47
-47
-47
-47
-47
-47
-47
-47
-47
-47
-47
-47
-47
-47
-47
-47
-47
-47
-47
-47
-47
-47
-47
-47
-47
-47
-47
-47
-47
-47
-47
-47
-47
-47
-47
-47
-47
-47
-47
-47
-47
-47
-47
-47
-47
-47
-47
-47
-47
-47
-47
-47
-47
-47
-47
-47
-47
-47
-47
-47
-47
-47
-47
-47
-47
-47
-47
-47
-47
-47
-47
-47
-47
-47
-47
-47
-47
-47
-47
-47
-47
-47
-47
-47
-47
-47
-47
-47
-47
-47
-47
-47
-47
-47
-47
-47
-47
-47
-47
-47
-47
-47
-47
-47
-47
-47
-47
-47
-47
-47
-47
-47
-47
-47
-47
-47
-47
-47
-47
-47
-47
-47
-47
-47
-47
-47
-47
-47
-47
-47
-47
-47
-47
-47
-47
-47
-47
-47
-47
-47
-47
-47
-47
-47
-47
-47
-47
-47
-47
-47
-47
-47
-47
-47
-47
-47
-47
-47
-47
-47
-47
-47
-47
-47
-47
-47
-47
-47
-47
-47
-47
-47
-47
-47
-47
-47
-47
-47
-47
-47
-47
-47
-47
-47
-47
-47
-47
-47
-47
-47
-47
-47
-47
-47
-47
-47
-47
-47
-47
-47
-47
-47
-47
-47
-47
-47
-47
-47
-47
-47
-47
-47
-47
-47
-47
-47
-47
-47
-47
-47
-47
-47
-47
-47
-47
-47
-47
-47
-47
-47
-47
-47
-47
-47
-47
-47
-47
-47
-47
-47
-47
-47
-47
-47
-47
-47
-47
-47
-47
-47
-47
-47
-47
-47
-47
-47
-47
-47
-47
-47
-47
-47
-47
-47
-47
-47
-47
-47
-47
-47
-47
-47
-47
-47
-47
-47
-47
-47
-47
-47
-47
-47
-47
-47
-47
-47
-47
-47
-47
-47
-47
-47
-47
-47
-47
-47
-47
-47
-47
-47
-47
-47
-47
-47
-47
-47
-47
-47
-47
-47
-47
-47
-47
-47
-47
-47
-47
-47
-47
-47
-47
-47
-47
-47
-47
-47
-47
-47
-47
-47
-47
-47
-47
-47
-47
-47
-47
-47
-47
-47
-47
-47
-47
-47
-47
-47
-47
-47
-47
-47
-47
-47
-47
-47
-47
-47
-47
-47
-47
-47
-47
-47
-47
-47
-47
-47
-47
-47
-47
-47
-47
-47
-47
-47
-47
-47
-47
-47
-47
-47
-47
-47
-47
-47
-47
-47
-47
-47
-47
-47
-47
-47
-47
-47
-47
-47
-47
-47
-47
-47
-47
-47
-47
-47
-47
-47
-47
-47
-47
-47
-47
-47
-47
-47
-47
-47
-47
-47
-47
-47
-47
-47
-47
-47
-47
-47
-47
-47
-47
-47
-47
-47
-47
-47
-47
-47
-47
-47
-47
-47
-47
-47
-47
-47
-47
-47
-47
-47
-47
-47
-47
-47
-47
-47
-47
-47
-47
-47
-47
-47
-47
-47
-47
-47
-47
-47
-47
-47
-47
-47
-47
-47
-47
-47
-47
-47
-47
-47
-47
-47
-47
-47
-47
-47
-47
-47
-47
-47
-47
-47
-47
-47
-47
-47
-47
-47
-47
-47
-47
-47
-47
-47
-47
-47
-47
-47
-47
-47
-47
-47
-47
-47
-47
-47
-47
-47
-47
-47
-47
-47
-47
-47
-47
-47
-47
-47
-47
-47
-47
-47
-47
-47
-47
-47
-47
-47
-47
-47
-47
-47
-47
-47
-47
-47
-47
-47
-47
-47
-47
-47
-47
-47
-47
-47
-47
-47
-47
-47
-47
-47
-47
-47
-47
-47
-47
-47
-47
-47
-47
-47
-47
-47
-47
-47
-47
-47
-47
-47
-47
-47
-47
-47
-47
-47
-47
-47
-47
-47
-47
-47
-47
-47
-47
-47
-47
-47
-47
-47
-47
-47
-47
-47
-47
-47
-47
-47
-47
-47
-47
-47
-47
-47
-47
-47
-47
-47
-47
-47
-47
-47
-47
-47
-47
-47
-47
-47
-47
-47
-47
-47
-47
-47
-47
-47
-47
-47
-47
-47
-47
-47
-47
-47
-47
-47
-47
-47
-47
-47
-47
-47
-47
-47
-47
-47
-47
-47
-47
-47
-47
-47
-47
-47
-47
-47
-47
-47
-47
-47
-47
-47
-47
-47
-47
-47
-47
-47
-47
-47
-47
-47
-47
-47
-47
-47
-47
-47
-47
-47
-47
-47
-47
-47
-47
-47
-47
-47
-47
-47
-47
-47
-47
-47
-47
-47
-47
-47
-47
-47
-47
-47
-47
-47
-47
-47
-47
-47
-47
-47
-47
-47
-47
-47
-47
-47
-47
-47
-47
-47
-47
-47
-47
-47
-47
-47
-47
-47
-47
-47
-47
-47
-47
-47
-47
-47
-47
-47
-47
-47
-47
-47
-47
-47
-47
-47
-47
-47
-47
-47
-47
-47
-47
-47
-47
-47
-47
-47
-47
-47
-47
-47
-47
-47
-47
-47
-47
-47
-47
-47
-47
-47
-47
-47
-47
-47
-47
-47
-47
-47
-47
-47
-47
-47
-47
-47
-47
-47
-47
-47
-47
-47
-47
-47
-47
-47
-47
-47
-47
-47
-47
-47
-47
-47
-47
-47
-47
-47
-47
-47
-47
-47
-47
-47
-47
-47
-47
-47
-47
-47
-47
-47
-47
-47
-47
-47
-47
-47
-47
-47
-47
-47
-47
-47
-47
-47
-47
-47
-47
-47
-47
-47
-47
-47
-47
-47
-47
-47
-47
-47
-47
-47
-47
-47
-47
-47
-47
-47
-47
-47
-47
-47
-47
-47
-47
-47
-47
-47
-47
-47
-47
-47
-47
-47
-47
-47
-47
-47
-47
-47
-47
-47
-47
-47
-47
-47
-47
-47
-47
-47
-47
-47
-47
-47
-47
-47
-47
-47
-47
-47
-47
-47
-47
-47
-47
-47
-47
-47
-47
-47
-47
-47
-47
-47
-47
-47
-47
-47
-47
-47
-47
-47
-47
-47
-47
-47
-47
-47
-47
-47
-47
-47
-47
-47
-47
-47
-47
-47
-47
-47
-47
-47
-47
-47
-47
-47
-47
-47
-47
-47
-47
-47
-47
-47
-47
-47
-47
-47
-47
-47
-47
-47
-47
-47
-47
-47
-47
-47
-47
-47
-47
-47
-47
-47
-47
-47
-47
-47
-47
-47
-47
-47
-47
-47
-47
-47
-47
-47
-47
-47
-47
-47
-47
-47
-47
-47
-47
-47
-47
-47
-47
-47
-47
-47
-47
-47
-47
-47
-47
-47
-47
-47
-47
-47
-47
-47
-47
-47
-47
-47
-47
-47
-47
-47
-47
-47
-47
-47
-47
-47
-47
-47
-47
-47
-47
-47
-47
-47
-47
-47
-47
-47
-47
-47
-47
-47
-47
-47
-47
-47
-47
-47
-47
-47
-47
-47
-47
-47
-47
-47
-47
-47
-47
-47
-47
-47
-47
-47
-47
-47
-47
-47
-47
-47
-47
-47
-47
-47
-47
-47
-47
-47
-47
-47
-47
-47
-47
-47
-47
-47
-47
-47
-47
-47
-47
-47
-47
-47
-47
-47
-47
-47
-47
-47
-47
-47
-47
-47
-47
-47
-47
-47
-47
-47
-47
-47
-47
-47
-47
-47
-47
-47
-47
-47
-47
-47
-47
-47
-47
-47
-47
-47
-47
-47
-47
-47
-47
-47
-47
-47
-47
-47
-47
-47
-47
-47
-47
-47
-47
-47
-47
-47
-47
-47
-47
-47
-47
-47
-47
-47
-47
-47
-47
-47
-47
-47
-47
-47
-47
-47
-47
-47
-47
-47
-47
-47
-47
-47
-47
-47
-47
-47
-47
-47
-47
-47
-47
-47
-47
-47
-47
-47
-47
-47
-47
-47
-47
-47
-47
-47
-47
-47
-47
-47
-47
-47
-47
-47
-47
-47
-47
-47
-47
-47
-47
-47
-47
-47
-47
-47
-47
-47
-47
-47
-47
-47
-47
-47
-47
-47
-47
-47
-47
-47
-47
-47
-47
-47
-47
-47
-47
-47
-47
-47
-47
-47
-47
-47
-47
-47
-47
-47
-47
-47
-47
-47
-47
-47
-47
-47
-47
-47
-47
-47
-47
-47
-47
-47
-47
-47
-47
-47
-47
-47
-47
-47
-47
-47
-47
-47
-47
-47
-47
-47
-47
-47
-47
-47
-47
-47
-47
-47
-47
-47
-47
-47
-47
-47
-47
-47
-47
-47
-47
-47
-47
-47
-47
-47
-47
-47
-47
-47
-47
-47
-47
-47
-47
-47
-47
-47
-47
-47
-47
-47
-47
-47
-47
-47
-47
-47
-47
-47
-47
-47
-47
-47
-47
-47
-47
-47
-47
-47
-47
-47
-47
-47
-47
-47
-47
-47
-47
-47
-47
-47
-47
-47
-47
-47
-47
-47
-47
-47
-47
-47
-47
-47
-47
-47
-47
-47
-47
-47
-47
-47
-47
-47
-47
-47
-47
-47
-47
-47
-47
-47
-47
-47
-47
-47
-47
-47
-47
-47
-47
-47
-47
-47
-47
-47
-47
-47
-47
-47
-47
-47
-47
-47
-47
-47
-47
-47
-47
-47
-47
-47
-47
-47
-47
-47
-47
-47
-47
-47
-47
-47
-47
-47
-47
-47
-47
-47
-47
-47
-47
-47
-47
-47
-47
-47
-47
-47
-47
-47
-47
-47
-47
-47
-47
-47
-47
-47
-47
-47
-47
-47
-47
-47
-47
-47
-47
-47
-47
-47
-47
-47
-47
-47
-47
-47
-47
-47
-47
-47
-47
-47
-47
-47
-47
-47
-47
-47
-47
-47
-47
-47
-47
-47
-47
-47
-47
-47
-47
-47
-47
-47
-47
-47
-47
-47
-47
-47
-47
-47
-47
-47
-47
-47
-47
-47
-47
-47
-47
-47
-47
-47
-47
-47
-47
-47
-47
-47
-47
-47
-47
-47
-47
-47
-47
-47
-47
-47
-47
-47
-47
-47
-47
-47
-47
-47
-47
-47
-47
-47
-47
-47
-47
-47
-47
-47
-47
-47
-47
-47
-47
-47
-47
-47
-47
-47
-47
-47
-47
-47
-47
-47
-47
-47
-47
-47
-47
-47
-47
-47
-47
-47
-47
-47
-47
-47
-47
-47
-47
-47
-47
-47
-47
-47
-47
-47
-47
-47
-47
-47
-47
-47
-47
-47
-47
-47
-47
-47
-47
-47
-47
-47
-47
-47
-47
-47
-47
-47
-47
-47
-47
-47
-47
-47
-47
-47
-47
-47
-47
-47
-47
-47
-47
-47
-47
-47
-47
-47
-47
-47
-47
-47
-47
-47
-47
-47
-47
-47
-47
-47
-47
-47
-47
-47
-47
-47
-47
-47
-47
-47
-47
-47
-47
-47
-47
-47
-47
-47
-47
-47
-47
-47
-47
-47
-47
-47
-47
-47
-47
-47
-47
-47
-47
-47
-47
-47
-47
-47
-47
-47
-47
-47
-47
-47
-47
-47
-47
-47
-47
-47
-47
-47
-47
-47
-47
-47
-47
-47
-47
-47
-47
-47
-47
-47
-47
-47
-47
-47
-47
-47
-47
-47
-47
-47
-47
-47
-47
-47
-47
-47
-47
-47
-47
-47
-47
-47
-47
-47
-47
-47
-47
-47
-47
-47
-47
-47
-47
-47
-47
-47
-47
-47
-47
-47
-47
-47
-47
-47
-47
-47
-47
-47
-47
-47
-47
-47
-47
-47
-47
-47
-47
-47
-47
-47
-47
-47
-47
-47
-47
-47
-47
-47
-47
-47
-47
-47
-47
-47
-47
-47
-47
-47
-47
-47
-47
-47
-47
-47
-47
-47
-47
-47
-47
-47
-47
-47
-47
-47
-47
-47
-47
-47
-47
-47
-47
-47
-47
-47
-47
-47
-47
-47
-47
-47
-47
-47
-47
-47
-47
-47
-47
-47
-47
-47
-47
-47
-47
-47
-47
-47
-47
-47
-47
-47
-47
-47
-47
-47
-47
-47
-47
-47
-47
-47
-47
-47
-47
-47
-47
-47
-47
-47
-47
-47
-47
-47
-47
-47
-47
-47
-47
-47
-47
-47
-47
-47
-47
-47
-47
-47
-47
-47
-47
-47
-47
-47
-47
-47
-47
-47
-47
-47
-47
-47
-47
-47
-47
-47
-47
-47
-47
-47
-47
-47
-47
-47
-47
-47
-47
-47
-47
-47
-47
-47
-47
-47
-47
-47
-47
-47
-47
-47
-47
-47
-47
-47
-47
-47
-47
-47
-47
-47
-47
-47
-47
-47
-47
-47
-47
-47
-47
-47
-47
-47
-47
-47
-47
-47
-47
-47
-47
-47
-47
-47
-47
-47
-47
-47
-47
-47
-47
-47
-47
-47
-47
-47
-47
-47
-47
-47
-47
-47
-47
-47
-47
-47
-47
-47
-47
-47
-47
-47
-47
-47
-47
-47
-47
-47
-47
-47
-47
-47
-47
-47
-47
-47
-47
-47
-47
-47
-47
-47
-47
-47
-47
-47
-47
-47
-47
-47
-47
-47
-47
-47
-47
-47
-47
-47
-47
-47
-47
-47
-47
-47
-47
-47
-47
-47
-47
-47
-47
-47
-47
-47
-47
-47
-47
-47
-47
-47
-47
-47
-47
-47
-47
-47
-47
-47
-47
-47
-47
-47
-47
-47
-47
-47
-47
-47
-47
-47
-47
-47
-47
-47
-47
-47
-47
-47
-47
-47
-47
-47
-47
-47
-47
-47
-47
-47
-47
-47
-47
-47
-47
-47
-47
-47
-47
-47
-47
-47
-47
-47
-47
-47
-47
-47
-47
-47
-47
-47
-47
-47
-47
-47
-47
-47
-47
-47
-47
-47
-47
-47
-47
-47
-47
-47
-47
-47
-47
-47
-47
-47
-47
-47
-47
-47
-47
-47
-47
-47
-47
-47
-47
-47
-47
-47
-47
-47
-47
-47
-47
-47
-47
-47
-47
-47
-47
-47
-47
-47
-47
-47
-47
-47
-47
-47
-47
-47
-47
-47
-47
-47
-47
-47
-47
-47
-47
-47
-47
-47
-47
-47
-47
-47
-47
-47
-47
-47
-47
-47
-47
-47
-47
-47
-47
-47
-47
-47
-47
-47
-47
-47
-47
-47
-47
-47
-47
-47
-47
-47
-47
-47
-47
-47
-47
-47
-47
-47
-47
-47
-47
-47
-47
-47
-47
-47
-47
-47
-47
-47
-47
-47
-47
-47
-47
-47
-47
-47
-47
-47
-47
-47
-47
-47
-47
-47
-47
-47
-47
-47
-47
-47
-47
-47
-47
-47
-47
-47
-47
-47
-47
-47
-47
-47
-47
-47
-47
-47
-47
-47
-47
-47
-47
-47
-47
-47
-47
-47
-47
-47
-47
-47
-47
-47
-47
-47
-47
-47
-47
-47
-47
-47
-47
-47
-47
-47
-47
-47
-47
-47
-47
-47
-47
-47
-47
-47
-47
-47
-47
-47
-47
-47
-47
-47
-47
-47
-47
-47
-47
-47
-47
-47
-47
-47
-47
-47
-47
-47
-47
-47
-47
-47
-47
-47
-47
-47
-47
-47
-47
-47
-47
-47
-47
-47
-47
-47
-47
-47
-47
-47
-47
-47
-47
-47
-47
-47
-47
-47
-47
-47
-47
-47
-47
-47
-47
-47
-47
-47
-47
-47
-47
-47
-47
-47
-47
-47
-47
-47
-47
-47
-47
-47
-47
-47
-47
-47
-47
-47
-47
-47
-47
-47
-47
-47
-47
-47
-47
-47
-47
-47
-47
-47
-47
-47
-47
-47
-47
-47
-47
-47
-47
-47
-47
-47
-47
-47
-47
-47
-47
-47
-47
-47
-47
-47
-47
-47
-47
-47
-47
-47
-47
-47
-47
-47
-47
-47
-47
-47
-47
-47
-47
-47
-47
-47
-47
-47
-47
-47
-47
-47
-47
-47
-47
-47
-47
-47
-47
-47
-47
-47
-47
-47
-47
-47
-47
-47
-47
-47
-47
-47
-47
-47
-47
-47
-47
-47
-47
-47
-47
-47
-47
-47
-47
-47
-47
-47
-47
-47
-47
-47
-47
-47
-47
-47
-47
-47
-47
-47
-47
-47
-47
-47
-47
-47
-47
-47
-47
-47
-47
-47
-47
-47
-47
-47
-47
-47
-47
-47
-47
-47
-47
-47
-47
-47
-47
-47
-47
-47
-47
-47
-47
-47
-47
-47
-47
-47
-47
-47
-47
-47
-47
-47
-47
-47
-47
-47
-47
-47
-47
-47
-47
-47
-47
-47
-47
-47
-47
-47
-47
-47
-47
-47
-47
-47
-47
-47
-47
-47
-47
-47
-47
-47
-47
-47
-47
-47
-47
-47
-47
-47
-47
-47
-47
-47
-47
-47
-47
-47
-47
-47
-47
-47
-47
-47
-47
-47
-47
-47
-47
-47
-47
-47
-47
-47
-47
-47
-47
-47
-47
-47
-47
-47
-47
-47
-47
-47
-47
-47
-47
-47
-47
-47
-47
-47
-47
-47
-47
-47
-47
-47
-47
-47
-47
-47
-47
-47
-47
-47
-47
-47
-47
-47
-47
-47
-47
-47
-47
-47
-47
-47
-47
-47
-47
-47
-47
-47
-47
-47
-47
-47
-47
-47
-47
-47
-47
-47
-47
-47
-47
-47
-47
-47
-47
-47
-47
-47
-47
-47
-47
-47
-47
-47
-47
-47
-47
-47
-47
-47
-47
-47
-47
-47
-47
-47
-47
-47
-47
-47
-47
-47
-47
-47
-47
-47
-47
-47
-47
-47
-47
-47
-47
-47
-47
-47
-47
-47
-47
-47
-47
-47
-47
-47
-47
-47
-47
-47
-47
-47
-47
-47
-47
-47
-47
-47
-47
-47
-47
-47
-47
-47
-47
-47
-47
-47
-47
-47
-47
-47
-47
-47
-47
-47
-47
-47
-47
-47
-47
-47
-47
-47
-47
-47
-47
-47
-47
-47
-47
-47
-47
-47
-47
-47
-47
-47
-47
-47
-47
-47
-47
-47
-47
-47
-47
-47
-47
-47
-47
-47
-47
-47
-47
-47
-47
-47
-47
-47
-47
-47
-47
-47
-47
-47
-47
-47
-47
-47
-47
-47
-47
-47
-47
-47
-47
-47
-47
-47
-47
-47
-47
-47
-47
-47
-47
-47
-47
-47
-47
-47
-47
-47
-47
-47
-47
-47
-47
-47
-47
-47
-47
-47
-47
-47
-47
-47
-47
-47
-47
-47
-47
-47
-47
-47
-47
-47
-47
-47
-47
-47
-47
-47
-47
-47
-47
-47
-47
-47
-47
-47
-47
-47
-47
-47
-47
-47
-47
-47
-47
-47
-47
-47
-47
-47
-47
-47
-47
-47
-47
-47
-47
-47
-47
-47
-47
-47
-47
-47
-47
-47
-47
-47
-47
-47
-47
-47
-47
-47
-47
-47
-47
-47
-47
-47
-47
-47
-47
-47
-47
-47
-47
-47
-47
-47
-47
-47
-47
-47
-47
-47
-47
-47
-47
-47
-47
-47
-47
-47
-47
-47
-47
-47
-47
-47
-47
-47
-47
-47
-47
-47
-47
-47
-47
-47
-47
-47
-47
-47
-47
-47
-47
-47
-47
-47
-47
-47
-47
-47
-47
-47
-47
-47
-47
-47
-47
-47
-47
-47
-47
-47
-47
-47
-47
-47
-47
-47
-47
-47
-47
-47
-47
-47
-47
-47
-47
-47
-47
-47
-47
-47
-47
-47
-47
-47
-47
-47
-47
-47
-47
-47
-47
-47
-47
-47
-47
-47
-47
-47
-47
-47
-47
-47
-47
-47
-47
-47
-47
-47
-47
-47
-47
-47
-47
-47
-47
-47
-47
-47
-47
-47
-47
-47
-47
-47
-47
-47
-47
-47
-47
-47
-47
-47
-47
-47
-47
-47
-47
-47
-47
-47
-47
-47
-47
-47
-47
-47
-47
-47
-47
-47
-47
-47
-47
-47
-47
-47
-47
-47
-47
-47
-47
-47
-47
-47
-47
-47
-47
-47
-47
-47
-47
-47
-47
-47
-47
-47
-47
-47
-47
-47
-47
-47
-47
-47
-47
-47
-47
-47
-47
-47
-47
-47
-47
-47
-47
-47
-47
-47
-47
-47
-47
-47
-47
-47
-47
-47
-47
-47
-47
-47
-47
-47
-47
-47
-47
-47
-47
-47
-47
-47
-47
-47
-47
-47
-47
-47
-47
-47
-47
-47
-47
-47
-47
-47
-47
-47
-47
-47
-47
-47
-47
-47
-47
-47
-47
-47
-47
-47
-47
-47
-47
-47
-47
-47
-47
-47
-47
-47
-47
-47
-47
-47
-47
-47
-47
-47
-47
-47
-47
-47
-47
-47
-47
-47
-47
-47
-47
-47
-47
-47
-47
-47
-47
-47
-47
-47
-47
-47
-47
-47
-47
-47
-47
-47
-47
-47
-47
-47
-47
-47
-47
-47
-47
-47
-47
-47
-47
-47
-47
-47
-47
-47
-47
-47
-47
-47
-47
-47
-47
-47
-47
-47
-47
-47
-47
-47
-47
-47
-47
-47
-47
-47
-47
-47
-47
-47
-47
-47
-47
-47
-47
-47
-47
-47
-47
-47
-47
-47
-47
-47
-47
-47
-47
-47
-47
-47
-47
-47
-47
-47
-47
-47
-47
-47
-47
-47
-47
-47
-47
-47
-47
-47
-47
-47
-47
-47
-47
-47
-47
-47
-47
-47
-47
-47
-47
-47
-47
-47
-47
-47
-47
-47
-47
-47
-47
-47
-47
-47
-47
-47
-47
-47
-47
-47
-47
-47
-47
-47
-47
-47
-47
-47
-47
-47
-47
-47
-47
-47
-47
-47
-47
-47
-47
-47
-47
-47
-47
-47
-47
-47
-47
-47
-47
-47
-47
-47
-47
-47
-47
-47
-47
-47
-47
-47
-47
-47
-47
-47
-47
-47
-47
-47
-47
-47
-47
-47
-47
-47
-47
-47
-47
-47
-47
-47
-47
-47
-47
-47
-47
-47
-47
-47
-47
-47
-47
-47
-47
-47
-47
-47
-47
-47
-47
-47
-47
-47
-47
-47
-47
-47
-47
-47
-47
-47
-47
-47
-47
-47
-47
-47
-47
-47
-47
-47
-47
-47
-47
-47
-47
-47
-47
-47
-47
-47
-47
-47
-47
-47
-47
-47
-47
-47
-47
-47
-47
-47
-47
-47
-47
-47
-47
-47
-47
-47
-47
-47
-47
-47
-47
-47
-47
-47
-47
-47
-47
-47
-47
-47
-47
-47
-47
-47
-47
-47
-47
-47
-47
-47
-47
-47
-47
-47
-47
-47
-47
-47
-47
-47
-47
-47
-47
-47
-47
-47
-47
-47
-47
-47
-47
-47
-47
-47
-47
-47
-47
-47
-47
-47
-47
-47
-47
-47
-47
-47
-47
-47
-47
-47
-47
-47
-47
-47
-47
-47
-47
-47
-47
-47
-47
-47
-47
-47
-47
-47
-47
-47
-47
-47
-47
-47
-47
-47
-47
-47
-47
-47
-47
-47
-47
-47
-47
-47
-47
-47
-47
-47
-47
-47
-47
-47
-47
-47
-47
-47
-47
-47
-47
-47
-47
-47
-47
-47
-47
-47
-47
-47
-47
-47
-47
-47
-47
-47
-47
-47
-47
-47
-47
-47
-47
-47
-47
-47
-47
-47
-47
-47
-47
-47
-47
-47
-47
-47
-47
-47
-47
-47
-47
-47
-47
-47
-47
-47
-47
-47
-47
-47
-47
-47
-47
-47
-47
-47
-47
-47
-47
-47
-47
-47
-47
-47
-47
-47
-47
-47
-47
-47
-47
-47
-47
-47
-47
-47
-47
-47
-47
-47
-47
-47
-47
-47
-47
-47
-47
-47
-47
-47
-47
-47
-47
-47
-47
-47
-47
-47
-47
-47
-47
-47
-47
-47
-47
-47
-47
-47
-47
-47
-47
-47
-47
-47
-47
-47
-47
-47
-47
-47
-47
-47
-47
-47
-47
-47
-47
-47
-47
-47
-47
-47
-47
-47
-47
-47
-47
-47
-47
-47
-47
-47
-47
-47
-47
-47
-47
-47
-47
-47
-47
-47
-47
-47
-47
-47
-47
-47
-47
-47
-47
-47
-47
-47
-47
-47
-47
-47
-47
-47
-47
-47
-47
-47
-47
-47
-47
-47
-47
-47
-47
-47
-47
-47
-47
-47
-47
-47
-47
-47
-47
-47
-47
-47
-47
-47
-47
-47
-47
-47
-47
-47
-47
-47
-47
-47
-47
-47
-47
-47
-47
-47
-47
-47
-47
-47
-47
-47
-47
-47
-47
-47
-47
-47
-47
-47
-47
-47
-47
-47
-47
-47
-47
-47
-47
-47
-47
-47
-47
-47
-47
-47
-47
-47
-47
-47
-47
-47
-47
-47
-47
-47
-47
-47
-47
-47
-47
-47
-47
-47
-47
-47
-47
-47
-47
-47
-47
-47
-47
-47
-47
-47
-47
-47
-47
-47
-47
-47
-47
-47
-47
-47
-47
-47
-47
-47
-47
-47
-47
-47
-47
-47
-47
-47
-47
-47
-47
-47
-47
-47
-47
-47
-47
-47
-47
-47
-47
-47
-47
-47
-47
-47
-47
-47
-47
-47
-47
-47
-47
-47
-47
-47
-47
-47
-47
-47
-47
-47
-47
-47
-47
-47
-47
-47
-47
-47
-47
-47
-47
-47
-47
-47
-47
-47
-47
-47
-47
-47
-47
-47
-47
-47
-47
-47
-47
-47
-47
-47
-47
-47
-47
-47
-47
-47
-47
-47
-47
-47
-47
-47
-47
-47
-47
-47
-47
-47
-47
-47
-47
-47
-47
-47
-47
-47
-47
-47
-47
-47
-47
-47
-47
-47
-47
-47
-47
-47
-47
-47
-47
-47
-47
-47
-47
-47
-47
-47
-47
-47
-47
-47
-47
-47
-47
-47
-47
-47
-47
-47
-47
-47
-47
-47
-47
-47
-47
-47
-47
-47
-47
-47
-47
-47
-47
-47
-47
-47
-47
-47
-47
-47
-47
-47
-47
-47
-47
-47
-47
-47
-47
-47
-47
-47
-47
-47
-47
-47
-47
-47
-47
-47
-47
-47
-47
-47
-47
-47
-47
-47
-47
-47
-47
-47
-47
-47
-47
-47
-47
-47
-47
-47
-47
-47
-47
-47
-47
-47
-47
-47
-47
-47
-47
-47
-47
-47
-47
-47
-47
-47
-47
-47
-47
-47
-47
-47
-47
-47
-47
-47
-47
-47
-47
-47
-47
-47
-47
-47
-47
-47
-47
-47
-47
-47
-47
-47
-47
-47
-47
-47
-47
-47
-47
-47
-47
-47
-47
-47
-47
-47
-47
-47
-47
-47
-47
-47
-47
-47
-47
-47
-47
-47
-47
-47
-47
-47
-47
-47
-47
-47
-47
-47
-47
-47
-47
-47
-47
-47
-47
-47
-47
-47
-47
-47
-47
-47
-47
-47
-47
-47
-47
-47
-47
-47
-47
-47
-47
-47
-47
-47
-47
-47
-47
-47
-47
-47
-47
-47
-47
-47
-47
-47
-47
-47
-47
-47
-47
-47
-47
-47
-47
-47
-47
-47
-47
-47
-47
-47
-47
-47
-47
-47
-47
-47
-47
-47
-47
-47
-47
-47
-47
-47
-47
-47
-47
-47
-47
-47
-47
-47
-47
-47
-47
-47
-47
-47
-47
-47
-47
-47
-47
-47
-47
-47
-47
-47
-47
-47
-47
-47
-47
-47
-47
-47
-47
-47
-47
-47
-47
-47
-47
-47
-47
-47
-47
-47
-47
-47
-47
-47
-47
-47
-47
-47
-47
-47
-47
-47
-47
-47
-47
-47
-47
-47
-47
-47
-47
-47
-47
-47
-47
-47
-47
-47
-47
-47
-47
-47
-47
-47
-47
-47
-47
-47
-47
-47
-47
-47
-47
-47
-47
-47
-47
-47
-47
-47
-47
-47
-47
-47
-47
-47
-47
-47
-47
-47
-47
-47
-47
-47
-47
-47
-47
-47
-47
-47
-47
-47
-47
-47
-47
-47
-47
-47
-47
-47
-47
-47
-47
-47
-47
-47
-47
-47
-47
-47
-47
-47
-47
-47
-47
-47
-47
-47
-47
-47
-47
-47
-47
-47
-47
-47
-47
-47
-47
-47
-47
-47
-47
-47
-47
-47
-47
-47
-47
-47
-47
-47
-47
-47
-47
-47
-47
-47
-47
-47
-47
-47
-47
-47
-47
-47
-47
-47
-47
-47
-47
-47
-47
-47
-47
-47
-47
-47
-47
-47
-47
-47
-47
-47
-47
-47
-47
-47
-47
-47
-47
-47
-47
-47
-47
-47
-47
-47
-47
-47
-47
-47
-47
-47
-47
-47
-47
-47
-47
-47
-47
-47
-47
-47
-47
-47
-47
-47
-47
-47
-47
-47
-47
-47
-47
-47
-47
-47
-47
-47
-47
-47
-47
-47
-47
-47
-47
-47
-47
-47
-47
-47
-47
-47
-47
-47
-47
-47
-47
-47
-47
-47
-47
-47
-47
-47
-47
-47
-47
-47
-47
-47
-47
-47
-47
-47
-47
-47
-47
-47
-47
-47
-47
-47
-47
-47
-47
-47
-47
-47
-47
-47
-47
-47
-47
-47
-47
-47
-47
-47
-47
-47
-47
-47
-47
-47
-47
-47
-47
-47
-47
-47
-47
-47
-47
-47
-47
-47
-47
-47
-47
-47
-47
-47
-47
-47
-47
-47
-47
-47
-47
-47
-47
-47
-47
-47
-47
-47
-47
-47
-47
-47
-47
-47
-47
-47
-47
-47
-47
-47
-47
-47
-47
-47
-47
-47
-47
-47
-47
-47
-47
-47
-47
-47
-47
-47
-47
-47
-47
-47
-47
-47
-47
-47
-47
-47
-47
-47
-47
-47
-47
-47
-47
-47
-47
-47
-47
-47
-47
-47
-47
-47
-47
-47
-47
-47
-47
-47
-47
-47
-47
-47
-47
-47
-47
-47
-47
-47
-47
-47
-47
-47
-47
-47
-47
-47
-47
-47
-47
-47
-47
-47
-47
-47
-47
-47
-47
-47
-47
-47
-47
-47
-47
-47
-47
-47
-47
-47
-47
-47
-47
-47
-47
-47
-47
-47
-47
-47
-47
-47
-47
-47
-47
-47
-47
-47
-47
-47
-47
-47
-47
-47
-47
-47
-47
-47
-47
-47
-47
-47
-47
-47
-47
-47
-47
-47
-47
-47
-47
-47
-47
-47
-47
-47
-47
-47
-47
-47
-47
-47
-47
-47
-47
-47
-47
-47
-47
-47
-47
-47
-47
-47
-47
-47
-47
-47
-47
-47
-47
-47
-47
-47
-47
-47
-47
-47
-47
-47
-47
-47
-47
-47
-47
-47
-47
-47
-47
-47
-47
-47
-47
-47
-47
-47
-47
-47
-47
-47
-47
-47
-47
-47
-47
-47
-47
-47
-47
-47
-47
-47
-47
-47
-47
-47
-47
-47
-47
-47
-47
-47
-47
-47
-47
-47
-47
-47
-47
-47
-47
-47
-47
-47
-47
-47
-47
-47
-47
-47
-47
-47
-47
-47
-47
-47
-47
-47
-47
-47
-47
-47
-47
-47
-47
-47
-47
-47
-47
-47
-47
-47
-47
-47
-47
-47
-47
-47
-47
-47
-47
-47
-47
-47
-47
-47
-47
-47
-47
-47
-47
-47
-47
-47
-47
-47
-47
-47
-47
-47
-47
-47
-47
-47
-47
-47
-47
-47
-47
-47
-47
-47
-47
-47
-47
-47
-47
-47
-47
-47
-47
-47
-47
-47
-47
-47
-47
-47
-47
-47
-47
-47
-47
-47
-47
-47
-47
-47
-47
-47
-47
-47
-47
-47
-47
-47
-47
-47
-47
-47
-47
-47
-47
-47
-47
-47
-47
-47
-47
-47
-47
-47
-47
-47
-47
-47
-47
-47
-47
-47
-47
-47
-47
-47
-47
-47
-47
-47
-47
-47
-47
-47
-47
-47
-47
-47
-47
-47
-47
-47
-47
-47
-47
-47
-47
-47
-47
-47
-47
-47
-47
-47
-47
-47
-47
-47
-47
-47
-47
-47
-47
-47
-47
-47
-47
-47
-47
-47
-47
-47
-47
-47
-47
-47
-47
-47
-47
-47
-47
-47
-47
-47
-47
-47
-47
-47
-47
-47
-47
-47
-47
-47
-47
-47
-47
-47
-47
-47
-47
-47
-47
-47
-47
-47
-47
-47
-47
-47
-47
-47
-47
-47
-47
-47
-47
-47
-47
-47
-47
-47
-47
-47
-47
-47
-47
-47
-47
-47
-47
-47
-47
-47
-47
-47
-47
-47
-47
-47
-47
-47
-47
-47
-47
-47
-47
-47
-47
-47
-47
-47
-47
-47
-47
-47
-47
-47
-47
-47
-47
-47
-47
-47
-47
-47
-47
-47
-47
-47
-47
-47
-47
-47
-47
-47
-47
-47
-47
-47
-47
-47
-47
-47
-47
-47
-47
-47
-47
-47
-47
-47
-47
-47
-47
-47
-47
-47
-47
-47
-47
-47
-47
-47
-47
-47
-47
-47
-47
-47
-47
-47
-47
-47
-47
-47
-47
-47
-47
-47
-47
-47
-47
-47
-47
-47
-47
-47
-47
-47
-47
-47
-47
-47
-47
-47
-47
-47
-47
-47
-47
-47
-47
-47
-47
-47
-47
-47
-47
-47
-47
-47
-47
-47
-47
-47
-47
-47
-47
-47
-47
-47
-47
-47
-47
-47
-47
-47
-47
-47
-47
-47
-47
-47
-47
-47
-47
-47
-47
-47
-47
-47
-47
-47
-47
-47
-47
-47
-47
-47
-47
-47
-47
-47
-47
-47
-47
-47
-47
-47
-47
-47
-47
-47
-47
-47
-47
-47
-47
-47
-47
-47
-47
-47
-47
-47
-47
-47
-47
-47
-47
-47
-47
-47
-47
-47
-47
-47
-47
-47
-47
-47
-47
-47
-47
-47
-47
-47
-47
-47
-47
-47
-47
-47
-47
-47
-47
-47
-47
-47
-47
-47
-47
-47
-47
-47
-47
-47
-47
-47
-47
-47
-47
-47
-47
-47
-47
-47
-47
-47
-47
-47
-47
-47
-47
-47
-47
-47
-47
-47
-47
-47
-47
-47
-47
-47
-47
-47
-47
-47
-47
-47
-47
-47
-47
-47
-47
-47
-47
-47
-47
-47
-47
-47
-47
-47
-47
-47
-47
-47
-47
-47
-47
-47
-47
-47
-47
-47
-47
-47
-47
-47
-47
-47
-47
-47
-47
-47
-47
-47
-47
-47
-47
-47
-47
-47
-47
-47
-47
-47
-47
-47
-47
-47
-47
-47
-47
-47
-47
-47
-47
-47
-47
-47
-47
-47
-47
-47
-47
-47
-47
-47
-47
-47
-47
-47
-47
-47
-47
-47
-47
-47
-47
-47
-47
-47
-47
-47
-47
-47
-47
-47
-47
-47
-47
-47
-47
-47
-47
-47
-47
-47
-47
-47
-47
-47
-47
-47
-47
-47
-47
-47
-47
-47
-47
-47
-47
-47
-47
-47
-47
-47
-47
-47
-47
-47
-47
-47
-47
-47
-47
-47
-47
-47
-47
-47
-47
-47
-47
-47
-47
-47
-47
-47
-47
-47
-47
-47
-47
-47
-47
-47
-47
-47
-47
-47
-47
-47
-47
-47
-47
-47
-47
-47
-47
-47
-47
-47
-47
-47
-47
-47
-47
-47
-47
-47
-47
-47
-47
-47
-47
-47
-47
-47
-47
-47
-47
-47
-47
-47
-47
-47
-47
-47
-47
-47
-47
-47
-47
-47
-47
-47
-47
-47
-47
-47
-47
-47
-47
-47
-47
-47
-47
-47
-47
-47
-47
-47
-47
-47
-47
-47
-47
-47
-47
-47
-47
-47
-47
-47
-47
-47
-47
-47
-47
-47
-47
-47
-47
-47
-47
-47
-47
-47
-47
-47
-47
-47
-47
-47
-47
-47
-47
-47
-47
-47
-47
-47
-47
-47
-47
-47
-47
-47
-47
-47
-47
-47
-47
-47
-47
-47
-47
-47
-47
-47
-47
-47
-47
-47
-47
-47
-47
-47
-47
-47
-47
-47
-47
-47
-47
-47
-47
-47
-47
-47
-47
-47
-47
-47
-47
-47
-47
-47
-47
-47
-47
-47
-47
-47
-47
-47
-47
-47
-47
-47
-47
-47
-47
-47
-47
-47
-47
-47
-47
-47
-47
-47
-47
-47
-47
-47
-47
-47
-47
-47
-47
-47
-47
-47
-47
-47
-47
-47
-47
-47
-47
-47
-47
-47
-47
-47
-47
-47
-47
-47
-47
-47
-47
-47
-47
-47
-47
-47
-47
-47
-47
-47
-47
-47
-47
-47
-47
-47
-47
-47
-47
-47
-47
-47
-47
-47
-47
-47
-47
-47
-47
-47
-47
-47
-47
-47
-47
-47
-47
-47
-47
-47
-47
-47
-47
-47
-47
-47
-47
-47
-47
-47
-47
-47
-47
-47
-47
-47
-47
-47
-47
-47
-47
-47
-47
-47
-47
-47
-47
-47
-47
-47
-47
-47
-47
-47
-47
-47
-47
-47
-47
-47
-47
-47
-47
-47
-47
-47
-47
-47
-47
-47
-47
-47
-47
-47
-47
-47
-47
-47
-47
-47
-47
-47
-47
-47
-47
-47
-47
-47
-47
-47
-47
-47
-47
-47
-47
-47
-47
-47
-47
-47
-47
-47
-47
-47
-47
-47
-47
-47
-47
-47
-47
-47
-47
-47
-47
-47
-47
-47
-47
-47
-47
-47
-47
-47
-47
-47
-47
-47
-47
-47
-47
-47
-47
-47
-47
-47
-47
-47
-47
-47
-47
-47
-47
-47
-47
-47
-47
-47
-47
-47
-47
-47
-47
-47
-47
-47
-47
-47
-47
-47
-47
-47
-47
-47
-47
-47
-47
-47
-47
-47
-47
-47
-47
-47
-47
-47
-47
-47
-47
-47
-47
-47
-47
-47
-47
-47
-47
-47
-47
-47
-47
-47
-47
-47
-47
-47
-47
-47
-47
-47
-47
-47
-47
-47
-47
-47
-47
-47
-47
-47
-47
-47
-47
-47
-47
-47
-47
-47
-47
-47
-47
-47
-47
-47
-47
-47
-47
-47
-47
-47
-47
-47
-47
-47
-47
-47
-47
-47
-47
-47
-47
-47
-47
-47
-47
-47
-47
-47
-47
-47
-47
-47
-47
-47
-47
-47
-47
-47
-47
-47
-47
-47
-47
-47
-47
-47
-47
-47
-47
-47
-47
-47
-47
-47
-47
-47
-47
-47
-47
-47
-47
-47
-47
-47
-47
-47
-47
-47
-47
-47
-47
-47
-47
-47
-47
-47
-47
-47
-47
-47
-47
-47
-47
-47
-47
-47
-47
-47
-47
-47
-47
-47
-47
-47
-47
-47
-47
-47
-47
-47
-47
-47
-47
-47
-47
-47
-47
-47
-47
-47
-47
-47
-47
-47
-47
-47
-47
-47
-47
-47
-47
-47
-47
-47
-47
-47
-47
-47
-47
-47
-47
-47
-47
-47
-47
-47
-47
-47
-47
-47
-47
-47
-47
-47
-47
-47
-47
-47
-47
-47
-47
-47
-47
-47
-47
-47
-47
-47
-47
-47
-47
-47
-47
-47
-47
-47
-47
-47
-47
-47
-47
-47
-47
-47
-47
-47
-47
-47
-47
-47
-47
-47
-47
-47
-47
-47
-47
-47
-47
-47
-47
-47
-47
-47
-47
-47
-47
-47
-47
-47
-47
-47
-47
-47
-47
-47
-47
-47
-47
-47
-47
-47
-47
-47
-47
-47
-47
-47
-47
-47
-47
-47
-47
-47
-47
-47
-47
-47
-47
-47
-47
-47
-47
-47
-47
-47
-47
-47
-47
-47
-47
-47
-47
-47
-47
-47
-47
-47
-47
-47
-47
-47
-47
-47
-47
-47
-47
-47
-47
-47
-47
-47
-47
-47
-47
-47
-47
-47
-47
-47
-47
-47
-47
-47
-47
-47
-47
-47
-47
-47
-47
-47
-47
-47
-47
-47
-47
-47
-47
-47
-47
-47
-47
-47
-47
-47
-47
-47
-47
-47
-47
-47
-47
-47
-47
-47
-47
-47
-47
-47
-47
-47
-47
-47
-47
-47
-47
-47
-47
-47
-47
-47
-47
-47
-47
-47
-47
-47
-47
-47
-47
-47
-47
-47
-47
-47
-47
-47
-47
-47
-47
-47
-47
-47
-47
-47
-47
-47
-47
-47
-47
-47
-47
-47
-47
-47
-47
-47
-47
-47
-47
-47
-47
-47
-47
-47
-47
-47
-47
-47
-47
-47
-47
-47
-47
-47
-47
-47
-47
-47
-47
-47
-47
-47
-47
-47
-47
-47
-47
-47
-47
-47
-47
-47
-47
-47
-47
-47
-47
-47
-47
-47
-47
-47
-47
-47
-47
-47
-47
-47
-47
-47
-47
-47
-47
-47
-47
-47
-47
-47
-47
-47
-47
-47
-47
-47
-47
-47
-47
-47
-47
-47
-47
-47
-47
-47
-47
-47
-47
-47
-47
-47
-47
-47
-47
-47
-47
-47
-47
-47
-47
-47
-47
-47
-47
-47
-47
-47
-47
-47
-47
-47
-47
-47
-47
-47
-47
-47
-47
-47
-47
-47
-47
-47
-47
-47
-47
-47
-47
-47
-47
-47
-47
-47
-47
-47
-47
-47
-47
-47
-47
-47
-47
-47
-47
-47
-47
-47
-47
-47
-47
-47
-47
-47
-47
-47
-47
-47
-47
-47
-47
-47
-47
-47
-47
-47
-47
-47
-47
-47
-47
-47
-47
-47
-47
-47
-47
-47
-47
-47
-47
-47
-47
-47
-47
-47
-47
-47
-47
-47
-47
-47
-47
-47
-47
-47
-47
-47
-47
-47
-47
-47
-47
-47
-47
-47
-47
-47
-47
-47
-47
-47
-47
-47
-47
-47
-47
-47
-47
-47
-47
-47
-47
-47
-47
-47
-47
-47
-47
-47
-47
-47
-47
-47
-47
-47
-47
-47
-47
-47
-47
-47
-47
-47
-47
-47
-47
-47
-47
-47
-47
-47
-47
-47
-47
-47
-47
-47
-47
-47
-47
-47
-47
-47
-47
-47
-47
-47
-47
-47
-47
-47
-47
-47
-47
-47
-47
-47
-47
-47
-47
-47
-47
-47
-47
-47
-47
-47
-47
-47
-47
-47
-47
-47
-47
-47
-47
-47
-47
-47
-47
-47
-47
-47
-47
-47
-47
-47
-47
-47
-47
-47
-47
-47
-47
-47
-47
-47
-47
-47
-47
-47
-47
-47
-47
-47
-47
-47
-47
-47
-47
-47
-47
-47
-47
-47
-47
-47
-47
-47
-47
-47
-47
-47
-47
-47
-47
-47
-47
-47
-47
-47
-47
-47
-47
-47
-47
-47
-47
-47
-47
-47
-47
-47
-47
-47
-47
-47
-47
-47
-47
-47
-47
-47
-47
-47
-47
-47
-47
-47
-47
-47
-47
-47
-47
-47
-47
-47
-47
-47
-47
-47
-47
-47
-47
-47
-47
-47
-47
-47
-47
-47
-47
-47
-47
-47
-47
-47
-47
-47
-47
-47
-47
-47
-47
-47
-47
-47
-47
-47
-47
-47
-47
-47
-47
-47
-47
-47
-47
-47
-47
-47
-47
-47
-47
-47
-47
-47
-47
-47
-47
-47
-47
-47
-47
-47
-47
-47
-47
-47
-47
-47
-47
-47
-47
-47
-47
-47
-47
-47
-47
-47
-47
-47
-47
-47
-47
-47
-47
-47
-47
-47
-47
-47
-47
-47
-47
-47
-47
-47
-47
-47
-47
-47
-47
-47
-47
-47
-47
-47
-47
-47
-47
-47
-47
-47
-47
-47
-47
-47
-47
-47
-47
-47
-47
-47
-47
-47
-47
-47
-47
-47
-47
-47
-47
-47
-47
-47
-47
-47
-47
-47
-47
-47
-47
-47
-47
-47
-47
-47
-47
-47
-47
-47
-47
-47
-47
-47
-47
-47
-47
-47
-47
-47
-47
-47
-47
-47
-47
-47
-47
-47
-47
-47
-47
-47
-47
-47
-47
-47
-47
-47
-47
-47
-47
-47
-47
-47
-47
-47
-47
-47
-47
-47
-47
-47
-47
-47
-47
-47
-47
-47
-47
-47
-47
-47
-47
-47
-47
-47
-47
-47
-47
-47
-47
-47
-47
-47
-47
-47
-47
-47
-47
-47
-47
-47
-47
-47
-47
-47
-47
-47
-47
-47
-47
-47
-47
-47
-47
-47
-47
-47
-47
-47
-47
-47
-47
-47
-47
-47
-47
-47
-47
-47
-47
-47
-47
-47
-47
-47
-47
-47
-47
-47
-47
-47
-47
-47
-47
-47
-47
-47
-47
-47
-47
-47
-47
-47
-47
-47
-47
-47
-47
-47
-47
-47
-47
-47
-47
-47
-47
-47
-47
-47
-47
-47
-47
-47
-47
-47
-47
-47
-47
-47
-47
-47
-47
-47
-47
-47
-47
-47
-47
-47
-47
-47
-47
-47
-47
-47
-47
-47
-47
-47
-47
-47
-47
-47
-47
-47
-47
-47
-47
-47
-47
-47
-47
-47
-47
-47
-47
-47
-47
-47
-47
-47
-47
-47
-47
-47
-47
-47
-47
-47
-47
-47
-47
-47
-47
-47
-47
-47
-47
-47
-47
-47
-47
-47
-47
-47
-47
-47
-47
-47
-47
-47
-47
-47
-47
-47
-47
-47
-47
-47
-47
-47
-47
-47
-47
-47
-47
-47
-47
-47
-47
-47
-47
-47
-47
-47
-47
-47
-47
-47
-47
-47
-47
-47
-47
-47
-47
-47
-47
-47
-47
-47
-47
-47
-47
-47
-47
-47
-47
-47
-47
-47
-47
-47
-47
-47
-47
-47
-47
-47
-47
-47
-47
-47
-47
-47
-47
-47
-47
-47
-47
-47
-47
-47
-47
-47
-47
-47
-47
-47
-47
-47
-47
-47
-47
-47
-47
-47
-47
-47
-47
-47
-47
-47
-47
-47
-47
-47
-47
-47
-47
-47
-47
-47
-47
-47
-47
-47
-47
-47
-47
-47
-47
-47
-47
-47
-47
-47
-47
-47
-47
-47
-47
-47
-47
-47
-47
-47
-47
-47
-47
-47
-47
-47
-47
-47
-47
-47
-47
-47
-47
-47
-47
-47
-47
-47
-47
-47
-47
-47
-47
-47
-47
-47
-47
-47
-47
-47
-47
-47
-47
-47
-47
-47
-47
-47
-47
-47
-47
-47
-47
-47
-47
-47
-47
-47
-47
-47
-47
-47
-47
-47
-47
-47
-47
-47
-47
-47
-47
-47
-47
-47
-47
-47
-47
-47
-47
-47
-47
-47
-47
-47
-47
-47
-47
-47
-47
-47
-47
-47
-47
-47
-47
-47
-47
-47
-47
-47
-47
-47
-47
-47
-47
-47
-47
-47
-47
-47
-47
-47
-47
-47
-47
-47
-47
-47
-47
-47
-47
-47
-47
-47
-47
-47
-47
-47
-47
-47
-47
-47
-47
-47
-47
-47
-47
-47
-47
-47
-47
-47
-47
-47
-47
-47
-47
-47
-47
-47
-47
-47
-47
-47
-47
-47
-47
-47
-47
-47
-47
-47
-47
-47
-47
-47
-47
-47
-47
-47
-47
-47
-47
-47
-47
-47
-47
-47
-47
-47
-47
-47
-47
-47
-47
-47
-47
-47
-47
-47
-47
-47
-47
-47
-47
-47
-47
-47
-47
-47
-47
-47
-47
-47
-47
-47
-47
-47
-47
-47
-47
-47
-47
-47
-47
-47
-47
-47
-47
-47
-47
-47
-47
-47
-47
-47
-47
-47
-47
-47
-47
-47
-47
-47
-47
-47
-47
-47
-47
-47
-47
-47
-47
-47
-47
-47
-47
-47
-47
-47
-47
-47
-47
-47
-47
-47
-47
-47
-47
-47
-47
-47
-47
-47
-47
-47
-47
-47
-47
-47
-47
-47
-47
-47
-47
-47
-47
-47
-47
-47
-47
-47
-47
-47
-47
-47
-47
-47
-47
-47
-47
-47
-47
-47
-47
-47
-47
-47
-47
-47
-47
-47
-47
-47
-47
-47
-47
-47
-47
-47
-47
-47
-47
-47
-47
-47
-47
-47
-47
-47
-47
-47
-47
-47
-47
-47
-47
-47
-47
-47
-47
-47
-47
-47
-47
-47
-47
-47
-47
-47
-47
-47
-47
-47
-47
-47
-47
-47
-47
-47
-47
-47
-47
-47
-47
-47
-47
-47
-47
-47
-47
-47
-47
-47
-47
-47
-47
-47
-47
-47
-47
-47
-47
-47
-47
-47
-47
-47
-47
-47
-47
-47
-47
-47
-47
-47
-47
-47
-47
-47
-47
-47
-47
-47
-47
-47
-47
-47
-47
-47
-47
-47
-47
-47
-47
-47
-47
-47
-47
-47
-47
-47
-47
-47
-47
-47
-47
-47
-47
-47
-47
-47
-47
-47
-47
-47
-47
-47
-47
-47
-47
-47
-47
-47
-47
-47
-47
-47
-47
-47
-47
-47
-47
-47
-47
-47
-47
-47
-47
-47
-47
-47
-47
-47
-47
-47
-47
-47
-47
-47
-47
-47
-47
-47
-47
-47
-47
-47
-47
-47
-47
-47
-47
-47
-47
-47
-47
-47
-47
-47
-47
-47
-47
-47
-47
-47
-47
-47
-47
-47
-47
-47
-47
-47
-47
-47
-47
-47
-47
-47
-47
-47
-47
-47
-47
-47
-47
-47
-47
-47
-47
-47
-47
-47
-47
-47
-47
-47
-47
-47
-47
-47
-47
-47
-47
-47
-47
-47
-47
-47
-47
-47
-47
-47
-47
-47
-47
-47
-47
-47
-47
-47
-47
-47
-47
-47
-47
-47
-47
-47
-47
-47
-47
-47
-47
-47
-47
-47
-47
-47
-47
-47
-47
-47
-47
-47
-47
-47
-47
-47
-47
-47
-47
-47
-47
-47
-47
-47
-47
-47
-47
-47
-47
-47
-47
-47
-47
-47
-47
-47
-47
-47
-47
-47
-47
-47
-47
-47
-47
-47
-47
-47
-47
-47
-47
-47
-47
-47
-47
-47
-47
-47
-47
-47
-47
-47
-47
-47
-47
-47
-47
-47
-47
-47
-47
-47
-47
-47
-47
-47
-47
-47
-47
-47
-47
-47
-47
-47
-47
-47
-47
-47
-47
-47
-47
-47
-47
-47
-47
-47
-47
-47
-47
-47
-47
-47
-47
-47
-47
-47
-47
-47
-47
-47
-47
-47
-47
-47
-47
-47
-47
-47
-47
-47
-47
-47
-47
-47
-47
-47
-47
-47
-47
-47
-47
-47
-47
-47
-47
-47
-47
-47
-47
-47
-47
-47
-47
-47
-47
-47
-47
-47
-47
-47
-47
-47
-47
-47
-47
-47
-47
-47
-47
-47
-47
-47
-47
-47
-47
-47
-47
-47
-47
-47
-47
-47
-47
-47
-47
-47
-47
-47
-47
-47
-47
-47
-47
-47
-47
-47
-47
-47
-47
-47
-47
-47
-47
-47
-47
-47
-47
-47
-47
-47
-47
-47
-47
-47
-47
-47
-47
-47
-47
-47
-47
-47
-47
-47
-47
-47
-47
-47
-47
-47
-47
-47
-47
-47
-47
-47
-47
-47
-47
-47
-47
-47
-47
-47
-47
-47
-47
-47
-47
-47
-47
-47
-47
-47
-47
-47
-47
-47
-47
-47
-47
-47
-47
-47
-47
-47
-47
-47
-47
-47
-47
-47
-47
-47
-47
-47
-47
-47
-47
-47
-47
-47
-47
-47
-47
-47
-47
-47
-47
-47
-47
-47
-47
-47
-47
-47
-47
-47
-47
-47
-47
-47
-47
-47
-47
-47
-47
-47
-47
-47
-47
-47
-47
-47
-47
-47
-47
-47
-47
-47
-47
-47
-47
-47
-47
-47
-47
-47
-47
-47
-47
-47
-47
-47
-47
-47
-47
-47
-47
-47
-47
-47
-47
-47
-47
-47
-47
-47
-47
-47
-47
-47
-47
-47
-47
-47
-47
-47
-47
-47
-47
-47
-47
-47
-47
-47
-47
-47
-47
-47
-47
-47
-47
-47
-47
-47
-47
-47
-47
-47
-47
-47
-47
-47
-47
-47
-47
-47
-47
-47
-47
-47
-47
-47
-47
-47
-47
-47
-47
-47
-47
-47
-47
-47
-47
-47
-47
-47
-47
-47
-47
-47
-47
-47
-47
-47
-47
-47
-47
-47
-47
-47
-47
-47
-47
-47
-47
-47
-47
-47
-47
-47
-47
-47
-47
-47
-47
-47
-47
-47
-47
-47
-47
-47
-47
-47
-47
-47
-47
-47
-47
-47
-47
-47
-47
-47
-47
-47
-47
-47
-47
-47
-47
-47
-47
-47
-47
-47
-47
-47
-47
-47
-47
-47
-47
-47
-47
-47
-47
-47
-47
-47
-47
-47
-47
-47
-47
-47
-47
-47
-47
-47
-47
-47
-47
-47
-47
-47
-47
-47
-47
-47
-47
-47
-47
-47
-47
-47
-47
-47
-47
-47
-47
-47
-47
-47
-47
-47
-47
-47
-47
-47
-47
-47
-47
-47
-47
-47
-47
-47
-47
-47
-47
-47
-47
-47
-47
-47
-47
-47
-47
-47
-47
-47
-47
-47
-47
-47
-47
-47
-47
-47
-47
-47
-47
-47
-47
-47
-47
-47
-47
-47
-47
-47
-47
-47
-47
-47
-47
-47
-47
-47
-47
-47
-47
-47
-47
-47
-47
-47
-47
-47
-47
-47
-47
-47
-47
-47
-47
-47
-47
-47
-47
-47
-47
-47
-47
-47
-47
-47
-47
-47
-47
-47
-47
-47
-47
-47
-47
-47
-47
-47
-47
-47
-47
-47
-47
-47
-47
-47
-47
-47
-47
-47
-47
-47
-47
-47
-47
-47
-47
-47
-47
-47
-47
-47
-47
-47
-47
-47
-47
-47
-47
-47
-47
-47
-47
-47
-47
-47
-47
-47
-47
-47
-47
-47
-47
-47
-47
-47
-47
-47
-47
-47
-47
-47
-47
-47
-47
-47
-47
-47
-47
-47
-47
-47
-47
-47
-47
-47
-47
-47
-47
-47
-47
-47
-47
-47
-47
-47
-47
-47
-47
-47
-47
-47
-47
-47
-47
-47
-47
-47
-47
-47
-47
-47
-47
-47
-47
-47
-47
-47
-47
-47
-47
-47
-47
-47
-47
-47
-47
-47
-47
-47
-47
-47
-47
-47
-47
-47
-47
-47
-47
-47
-47
-47
-47
-47
-47
-47
-47
-47
-47
-47
-47
-47
-47
-47
-47
-47
-47
-47
-47
-47
-47
-47
-47
-47
-47
-47
-47
-47
-47
-47
-47
-47
-47
-47
-47
-47
-47
-47
-47
-47
-47
-47
-47
-47
-47
-47
-47
-47
-47
-47
-47
-47
-47
-47
-47
-47
-47
-47
-47
-47
-47
-47
-47
-47
-47
-47
-47
-47
-47
-47
-47
-47
-47
-47
-47
-47
-47
-47
-47
-47
-47
-47
-47
-47
-47
-47
-47
-47
-47
-47
-47
-47
-47
-47
-47
-47
-47
-47
-47
-47
-47
-47
-47
-47
-47
-47
-47
-47
-47
-47
-47
-47
-47
-47
-47
-47
-47
-47
-47
-47
-47
-47
-47
-47
-47
-47
-47
-47
-47
-47
-47
-47
-47
-47
-47
-47
-47
-47
-47
-47
-47
-47
-47
-47
-47
-47
-47
-47
-47
-47
-47
-47
-47
-47
-47
-47
-47
-47
-47
-47
-47
-47
-47
-47
-47
-47
-47
-47
-47
-47
-47
-47
-47
-47
-47
-47
-47
-47
-47
-47
-47
-47
-47
-47
-47
-47
-47
-47
-47
-47
-47
-47
-47
-47
-47
-47
-47
-47
-47
-47
-47
-47
-47
-47
-47
-47
-47
-47
-47
-47
-47
-47
-47
-47
-47
-47
-47
-47
-47
-47
-47
-47
-47
-47
-47
-47
-47
-47
-47
-47
-47
-47
-47
-47
-47
-47
-47
-47
-47
-47
-47
-47
-47
-47
-47
-47
-47
-47
-47
-47
-47
-47
-47
-47
-47
-47
-47
-47
-47
-47
-47
-47
-47
-47
-47
-47
-47
-47
-47
-47
-47
-47
-47
-47
-47
-47
-47
-47
-47
-47
-47
-47
-47
-47
-47
-47
-47
-47
-47
-47
-47
-47
-47
-47
-47
-47
-47
-47
-47
-47
-47
-47
-47
-47
-47
-47
-47
-47
-47
-47
-47
-47
-47
-47
-47
-47
-47
-47
-47
-47
-47
-47
-47
-47
-47
-47
-47
-47
-47
-47
-47
-47
-47
-47
-47
-47
-47
-47
-47
-47
-47
-47
-47
-47
-47
-47
-47
-47
-47
-47
-47
-47
-47
-47
-47
-47
-47
-47
-47
-47
-47
-47
-47
-47
-47
-47
-47
-47
-47
-47
-47
-47
-47
-47
-47
-47
-47
-47
-47
-47
-47
-47
-47
-47
-47
-47
-47
-47
-47
-47
-47
-47
-47
-47
-47
-47
-47
-47
-47
-47
-47
-47
-47
-47
-47
-47
-47
-47
-47
-47
-47
-47
-47
-47
-47
-47
-47
-47
-47
-47
-47
-47
-47
-47
-47
-47
-47
-47
-47
-47
-47
-47
-47
-47
-47
-47
-47
-47
-47
-47
-47
-47
-47
-47
-47
-47
-47
-47
-47
-47
-47
-47
-47
-47
-47
-47
-47
-47
-47
-47
-47
-47
-47
-47
-47
-47
-47
-47
-47
-47
-47
-47
-47
-47
-47
-47
-47
-47
-47
-47
-47
-47
-47
-47
-47
-47
-47
-47
-47
-47
-47
-47
-47
-47
-47
-47
-47
-47
-47
-47
-47
-47
-47
-47
-47
-47
-47
-47
-47
-47
-47
-47
-47
-47
-47
-47
-47
-47
-47
-47
-47
-47
-47
-47
-47
-47
-47
-47
-47
-47
-47
-47
-47
-47
-47
-47
-47
-47
-47
-47
-47
-47
-47
-47
-47
-47
-47
-47
-47
-47
-47
-47
-47
-47
-47
-47
-47
-47
-47
-47
-47
-47
-47
-47
-47
-47
-47
-47
-47
-47
-47
-47
-47
-47
-47
-47
-47
-47
-47
-47
-47
-47
-47
-47
-47
-47
-47
-47
-47
-47
-47
-47
-47
-47
-47
-47
-47
-47
-47
-47
-47
-47
-47
-47
-47
-47
-47
-47
-47
-47
-47
-47
-47
-47
-47
-47
-47
-47
-47
-47
-47
-47
-47
-47
-47
-47
-47
-47
-47
-47
-47
-47
-47
-47
-47
-47
-47
-47
-47
-47
-47
-47
-47
-47
-47
-47
-47
-47
-47
-47
-47
-47
-47
-47
-47
-47
-47
-47
-47
-47
-47
-47
-47
-47
-47
-47
-47
-47
-47
-47
-47
-47
-47
-47
-47
-47
-47
-47
-47
-47
-47
-47
-47
-47
-47
-47
-47
-47
-47
-47
-47
-47
-47
-47
-47
-47
-47
-47
-47
-47
-47
-47
-47
-47
-47
-47
-47
-47
-47
-47
-47
-47
-47
-47
-47
-47
-47
-47
-47
-47
-47
-47
-47
-47
-47
-47
-47
-47
-47
-47
-47
-47
-47
-47
-47
-47
-47
-47
-47
-47
-47
-47
-47
-47
-47
-47
-47
-47
-47
-47
-47
-47
-47
-47
-47
-47
-47
-47
-47
-47
-47
-47
-47
-47
-47
-47
-47
-47
-47
-47
-47
-47
-47
-47
-47
-47
-47
-47
-47
-47
-47
-47
-47
-47
-47
-47
-47
-47
-47
-47
-47
-47
-47
-47
-47
-47
-47
-47
-47
-47
-47
-47
-47
-47
-47
-47
-47
-47
-47
-47
-47
-47
-47
-47
-47
-47
-47
-47
-47
-47
-47
-47
-47
-47
-47
-47
-47
-47
-47
-47
-47
-47
-47
-47
-47
-47
-47
-47
-47
-47
-47
-47
-47
-47
-47
-47
-47
-47
-47
-47
-47
-47
-47
-47
-47
-47
-47
-47
-47
-47
-47
-47
-47
-47
-47
-47
-47
-47
-47
-47
-47
-47
-47
-47
-47
-47
-47
-47
-47
-47
-47
-47
-47
-47
-47
-47
-47
-47
-47
-47
-47
-47
-47
-47
-47
-47
-47
-47
-47
-47
-47
-47
-47
-47
-47
-47
-47
-47
-47
-47
-47
-47
-47
-47
-47
-47
-47
-47
-47
-47
-47
-47
-47
-47
-47
-47
-47
-47
-47
-47
-47
-47
-47
-47
-47
-47
-47
-47
-47
-47
-47
-47
-47
-47
-47
-47
-47
-47
-47
-47
-47
-47
-47
-47
-47
-47
-47
-47
-47
-47
-47
-47
-47
-47
-47
-47
-47
-47
-47
-47
-47
-47
-47
-47
-47
-47
-47
-47
-47
-47
-47
-47
-47
-47
-47
-47
-47
-47
-47
-47
-47
-47
-47
-47
-47
-47
-47
-47
-47
-47
-47
-47
-47
-47
-47
-47
-47
-47
-47
-47
-47
-47
-47
-47
-47
-47
-47
-47
-47
-47
-47
-47
-47
-47
-47
-47
-47
-47
-47
-47
-47
-47
-47
-47
-47
-47
-47
-47
-47
-47
-47
-47
-47
-47
-47
-47
-47
-47
-47
-47
-47
-47
-47
-47
-47
-47
-47
-47
-47
-47
-47
-47
-47
-47
-47
-47
-47
-47
-47
-47
-47
-47
-47
-47
-47
-47
-47
-47
-47
-47
-47
-47
-47
-47
-47
-47
-47
-47
-47
-47
-47
-47
-47
-47
-47
-47
-47
-47
-47
-47
-47
-47
-47
-47
-47
-47
-47
-47
-47
-47
-47
-47
-47
-47
-47
-47
-47
-47
-47
-47
-47
-47
-47
-47
-47
-47
-47
-47
-47
-47
-47
-47
-47
-47
-47
-47
-47
-47
-47
-47
-47
-47
-47
-47
-47
-47
-47
-47
-47
-47
-47
-47
-47
-47
-47
-47
-47
-47
-47
-47
-47
-47
-47
-47
-47
-47
-47
-47
-47
-47
-47
-47
-47
-47
-47
-47
-47
-47
-47
-47
-47
-47
-47
-47
-47
-47
-47
-47
-47
-47
-47
-47
-47
-47
-47
-47
-47
-47
-47
-47
-47
-47
-47
-47
-47
-47
-47
-47
-47
-47
-47
-47
-47
-47
-47
-47
-47
-47
-47
-47
-47
-47
-47
-47
-47
-47
-47
-47
-47
-47
-47
-47
-47
-47
-47
-47
-47
-47
-47
-47
-47
-47
-47
-47
-47
-47
-47
-47
-47
-47
-47
-47
-47
-47
-47
-47
-47
-47
-47
-47
-47
-47
-47
-47
-47
-47
-47
-47
-47
-47
-47
-47
-47
-47
-47
-47
-47
-47
-47
-47
-47
-47
-47
-47
-47
-47
-47
-47
-47
-47
-47
-47
-47
-47
-47
-47
-47
-47
-47
-47
-47
-47
-47
-47
-47
-47
-47
-47
-47
-47
-47
-47
-47
-47
-47
-47
-47
-47
-47
-47
-47
-47
-47
-47
-47
-47
-47
-47
-47
-47
-47
-47
-47
-47
-47
-47
-47
-47
-47
-47
-47
-47
-47
-47
-47
-47
-47
-47
-47
-47
-47
-47
-47
-47
-47
-47
-47
-47
-47
-47
-47
-47
-47
-47
-47
-47
-47
-47
-47
-47
-47
-47
-47
-47
-47
-47
-47
-47
-47
-47
-47
-47
-47
-47
-47
-47
-47
-47
-47
-47
-47
-47
-47
-47
-47
-47
-47
-47
-47
-47
-47
-47
-47
-47
-47
-47
-47
-47
-47
-47
-47
-47
-47
-47
-47
-47
-47
-47
-47
-47
-47
-47
-47
-47
-47
-47
-47
-47
-47
-47
-47
-47
-47
-47
-47
-47
-47
-47
-47
-47
-47
-47
-47
-47
-47
-47
-47
-47
-47
-47
-47
-47
-47
-47
-47
-47
-47
-47
-47
-47
-47
-47
-47
-47
-47
-47
-47
-47
-47
-47
-47
-47
-47
-47
-47
-47
-47
-47
-47
-47
-47
-47
-47
-47
-47
-47
-47
-47
-47
-47
-47
-47
-47
-47
-47
-47
-47
-47
-47
-47
-47
-47
-47
-47
-47
-47
-47
-47
-47
-47
-47
-47
-47
-47
-47
-47
-47
-47
-47
-47
-47
-47
-47
-47
-47
-47
-47
-47
-47
-47
-47
-47
-47
-47
-47
-47
-47
-47
-47
-47
-47
-47
-47
-47
-47
-47
-47
-47
-47
-47
-47
-47
-47
-47
-47
-47
-47
-47
-47
-47
-47
-47
-47
-47
-47
-47
-47
-47
-47
-47
-47
-47
-47
-47
-47
-47
-47
-47
-47
-47
-47
-47
-47
-47
-47
-47
-47
-47
-47
-47
-47
-47
-47
-47
-47
-47
-47
-47
-47
-47
-47
-47
-47
-47
-47
-47
-47
-47
-47
-47
-47
-47
-47
-47
-47
-47
-47
-47
-47
-47
-47
-47
-47
-47
-47
-47
-47
-47
-47
-47
-47
-47
-47
-47
-47
-47
-47
-47
-47
-47
-47
-47
-47
-47
-47
-47
-47
-47
-47
-47
-47
-47
-47
-47
-47
-47
-47
-47
-47
-47
-47
-47
-47
-47
-47
-47
-47
-47
-47
-47
-47
-47
-47
-47
-47
-47
-47
-47
-47
-47
-47
-47
-47
-47
-47
-47
-47
-47
-47
-47
-47
-47
-47
-47
-47
-47
-47
-47
-47
-47
-47
-47
-47
-47
-47
-47
-47
-47
-47
-47
-47
-47
-47
-47
-47
-47
-47
-47
-47
-47
-47
-47
-47
-47
-47
-47
-47
-47
-47
-47
-47
-47
-47
-47
-47
-47
-47
-47
-47
-47
-47
-47
-47
-47
-47
-47
-47
-47
-47
-47
-47
-47
-47
-47
-47
-47
-47
-47
-47
-47
-47
-47
-47
-47
-47
-47
-47
-47
-47
-47
-47
-47
-47
-47
-47
-47
-47
-47
-47
-47
-47
-47
-47
-47
-47
-47
-47
-47
-47
-47
-47
-47
-47
-47
-47
-47
-47
-47
-47
-47
-47
-47
-47
-47
-47
-47
-47
-47
-47
-47
-47
-47
-47
-47
-47
-47
-47
-47
-47
-47
-47
-47
-47
-47
-47
-47
-47
-47
-47
-47
-47
-47
-47
-47
-47
-47
-47
-47
-47
-47
-47
-47
-47
-47
-47
-47
-47
-47
-47
-47
-47
-47
-47
-47
-47
-47
-47
-47
-47
-47
-47
-47
-47
-47
-47
-47
-47
-47
-47
-47
-47
-47
-47
-47
-47
-47
-47
-47
-47
-47
-47
-47
-47
-47
-47
-47
-47
-47
-47
-47
-47
-47
-47
-47
-47
-47
-47
-47
-47
-47
-47
-47
-47
-47
-47
-47
-47
-47
-47
-47
-47
-47
-47
-47
-47
-47
-47
-47
-47
-47
-47
-47
-47
-47
-47
-47
-47
-47
-47
-47
-47
-47
-47
-47
-47
-47
-47
-47
-47
-47
-47
-47
-47
-47
-47
-47
-47
-47
-47
-47
-47
-47
-47
-47
-47
-47
-47
-47
-47
-47
-47
-47
-47
-47
-47
-47
-47
-47
-47
-47
-47
-47
-47
-47
-47
-47
-47
-47
-47
-47
-47
-47
-47
-47
-47
-47
-47
-47
-47
-47
-47
-47
-47
-47
-47
-47
-47
-47
-47
-47
-47
-47
-47
-47
-47
-47
-47
-47
-47
-47
-47
-47
-47
-47
-47
-47
-47
-47
-47
-47
-47
-47
-47
-47
-47
-47
-47
-47
-47
-47
-47
-47
-47
-47
-47
-47
-47
-47
-47
-47
-47
-47
-47
-47
-47
-47
-47
-47
-47
-47
-47
-47
-47
-47
-47
-47
-47
-47
-47
-47
-47
-47
-47
-47
-47
-47
-47
-47
-47
-47
-47
-47
-47
-47
-47
-47
-47
-47
-47
-47
-47
-47
-47
-47
-47
-47
-47
-47
-47
-47
-47
-47
-47
-47
-47
-47
-47
-47
-47
-47
-47
-47
-47
-47
-47
-47
-47
-47
-47
-47
-47
-47
-47
-47
-47
-47
-47
-47
-47
-47
-47
-47
-47
-47
-47
-47
-47
-47
-47
-47
-47
-47
-47
-47
-47
-47
-47
-47
-47
-47
-47
-47
-47
-47
-47
-47
-47
-47
-47
-47
-47
-47
-47
-47
-47
-47
-47
-47
-47
-47
-47
-47
-47
-47
-47
-47
-47
-47
-47
-47
-47
-47
-47
-47
-47
-47
-47
-47
-47
-47
-47
-47
-47
-47
-47
-47
-47
-47
-47
-47
-47
-47
-47
-47
-47
-47
-47
-47
-47
-47
-47
-47
-47
-47
-47
-47
-47
-47
-47
-47
-47
-47
-47
-47
-47
-47
-47
-47
-47
-47
-47
-47
-47
-47
-47
-47
-47
-47
-47
-47
-47
-47
-47
-47
-47
-47
-47
-47
-47
-47
-47
-47
-47
-47
-47
-47
-47
-47
-47
-47
-47
-47
-47
-47
-47
-47
-47
-47
-47
-47
-47
-47
-47
-47
-47
-47
-47
-47
-47
-47
-47
-47
-47
-47
-47
-47
-47
-47
-47
-47
-47
-47
-47
-47
-47
-47
-47
-47
-47
-47
-47
-47
-47
-47
-47
-47
-47
-47
-47
-47
-47
-47
-47
-47
-47
-47
-47
-47
-47
-47
-47
-47
-47
-47
-47
-47
-47
-47
-47
-47
-47
-47
-47
-47
-47
-47
-47
-47
-47
-47
-47
-47
-47
-47
-47
-47
-47
-47
-47
-47
-47
-47
-47
-47
-47
-47
-47
-47
-47
-47
-47
-47
-47
-47
-47
-47
-47
-47
-47
-47
-47
-47
-47
-47
-47
-47
-47
-47
-47
-47
-47
-47
-47
-47
-47
-47
-47
-47
-47
-47
-47
-47
-47
-47
-47
-47
-47
-47
-47
-47
-47
-47
-47
-47
-47
-47
-47
-47
-47
-47
-47
-47
-47
-47
-47
-47
-47
-47
-47
-47
-47
-47
-47
-47
-47
-47
-47
-47
-47
-47
-47
-47
-47
-47
-47
-47
-47
-47
-47
-47
-47
-47
-47
-47
-47
-47
-47
-47
-47
-47
-47
-47
-47
-47
-47
-47
-47
-47
-47
-47
-47
-47
-47
-47
-47
-47
-47
-47
-47
-47
-47
-47
-47
-47
-47
-47
-47
-47
-47
-47
-47
-47
-47
-47
-47
-47
-47
-47
-47
-47
-47
-47
-47
-47
-47
-47
-47
-47
-47
-47
-47
-47
-47
-47
-47
-47
-47
-47
-47
-47
-47
-47
-47
-47
-47
-47
-47
-47
-47
-47
-47
-47
-47
-47
-47
-47
-47
-47
-47
-47
-47
-47
-47
-47
-47
-47
-47
-47
-47
-47
-47
-47
-47
-47
-47
-47
-47
-47
-47
-47
-47
-47
-47
-47
-47
-47
-47
-47
-47
-47
-47
-47
-47
-47
-47
-47
-47
-47
-47
-47
-47
-47
-47
-47
-47
-47
-47
-47
-47
-47
-47
-47
-47
-47
-47
-47
-47
-47
-47
-47
-47
-47
-47
-47
-47
-47
-47
-47
-47
-47
-47
-47
-47
-47
-47
-47
-47
-47
-47
-47
-47
-47
-47
-47
-47
-47
-47
-47
-47
-47
-47
-47
-47
-47
-47
-47
-47
-47
-47
-47
-47
-47
-47
-47
-47
-47
-47
-47
-47
-47
-47
-47
-47
-47
-47
-47
-47
-47
-47
-47
-47
-47
-47
-47
-47
-47
-47
-47
-47
-47
-47
-47
-47
-47
-47
-47
-47
-47
-47
-47
-47
-47
-47
-47
-47
-47
-47
-47
-47
-47
-47
-47
-47
-47
-47
-47
-47
-47
-47
-47
-47
-47
-47
-47
-47
-47
-47
-47
-47
-47
-47
-47
-47
-47
-47
-47
-47
-47
-47
-47
-47
-47
-47
-47
-47
-47
-47
-47
-47
-47
-47
-47
-47
-47
-47
-47
-47
-47
-47
-47
-47
-47
-47
-47
-47
-47
-47
-47
-47
-47
-47
-47
-47
-47
-47
-47
-47
-47
-47
-47
-47
-47
-47
-47
-47
-47
-47
-47
-47
-47
-47
-47
-47
-47
-47
-47
-47
-47
-47
-47
-47
-47
-47
-47
-47
-47
-47
-47
-47
-47
-47
-47
-47
-47
-47
-47
-47
-47
-47
-47
-47
-47
-47
-47
-47
-47
-47
-47
-47
-47
-47
-47
-47
-47
-47
-47
-47
-47
-47
-47
-47
-47
-47
-47
-47
-47
-47
-47
-47
-47
-47
-47
-47
-47
-47
-47
-47
-47
-47
-47
-47
-47
-47
-47
-47
-47
-47
-47
-47
-47
-47
-47
-47
-47
-47
-47
-47
-47
-47
-47
-47
-47
-47
-47
-47
-47
-47
-47
-47
-47
-47
-47
-47
-47
-47
-47
-47
-47
-47
-47
-47
-47
-47
-47
-47
-47
-47
-47
-47
-47
-47
-47
-47
-47
-47
-47
-47
-47
-47
-47
-47
-47
-47
-47
-47
-47
-47
-47
-47
-47
-47
-47
-47
-47
-47
-47
-47
-47
-47
-47
-47
-47
-47
-47
-47
-47
-47
-47
-47
-47
-47
-47
-47
-47
-47
-47
-47
-47
-47
-47
-47
-47
-47
-47
-47
-47
-47
-47
-47
-47
-47
-47
-47
-47
-47
-47
-47
-47
-47
-47
-47
-47
-47
-47
-47
-47
-47
-47
-47
-47
-47
-47
-47
-47
-47
-47
-47
-47
-47
-47
-47
-47
-47
-47
-47
-47
-47
-47
-47
-47
-47
-47
-47
-47
-47
-47
-47
-47
-47
-47
-47
-47
-47
-47
-47
-47
-47
-47
-47
-47
-47
-47
-47
-47
-47
-47
-47
-47
-47
-47
-47
-47
-47
-47
-47
-47
-47
-47
-47
-47
-47
-47
-47
-47
-47
-47
-47
-47
-47
-47
-47
-47
-47
-47
-47
-47
-47
-47
-47
-47
-47
-47
-47
-47
-47
-47
-47
-47
-47
-47
-47
-47
-47
-47
-47
-47
-47
-47
-47
-47
-47
-47
-47
-47
-47
-47
-47
-47
-47
-47
-47
-47
-47
-47
-47
-47
-47
-47
-47
-47
-47
-47
-47
-47
-47
-47
-47
-47
-47
-47
-47
-47
-47
-47
-47
-47
-47
-47
-47
-47
-47
-47
-47
-47
-47
-47
-47
-47
-47
-47
-47
-47
-47
-47
-47
-47
-47
-47
-47
-47
-47
-47
-47
-47
-47
-47
-47
-47
-47
-47
-47
-47
-47
-47
-47
-47
-47
-47
-47
-47
-47
-47
-47
-47
-47
-47
-47
-47
-47
-47
-47
-47
-47
-47
-47
-47
-47
-47
-47
-47
-47
-47
-47
-47
-47
-47
-47
-47
-47
-47
-47
-47
-47
-47
-47
-47
-47
-47
-47
-47
-47
-47
-47
-47
-47
-47
-47
-47
-47
-47
-47
-47
-47
-47
-47
-47
-47
-47
-47
-47
-47
-47
-47
-47
-47
-47
-47
-47
-47
-47
-47
-47
-47
-47
-47
-47
-47
-47
-47
-47
-47
-47
-47
-47
-47
-47
-47
-47
-47
-47
-47
-47
-47
-47
-47
-47
-47
-47
-47
-47
-47
-47
-47
-47
-47
-47
-47
-47
-47
-47
-47
-47
-47
-47
-47
-47
-47
-47
-47
-47
-47
-47
-47
-47
-47
-47
-47
-47
-47
-47
-47
-47
-47
-47
-47
-47
-47
-47
-47
-47
-47
-47
-47
-47
-47
-47
-47
-47
-47
-47
-47
-47
-47
-47
-47
-47
-47
-47
-47
-47
-47
-47
-47
-47
-47
-47
-47
-47
-47
-47
-47
-47
-47
-47
-47
-47
-47
-47
-47
-47
-47
-47
-47
-47
-47
-47
-47
-47
-47
-47
-47
-47
-47
-47
-47
-47
-47
-47
-47
-47
-47
-47
-47
-47
-47
-47
-47
-47
-47
-47
-47
-47
-47
-47
-47
-47
-47
-47
-47
-47
-47
-47
-47
-47
-47
-47
-47
-47
-47
-47
-47
-47
-47
-47
-47
-47
-47
-47
-47
-47
-47
-47
-47
-47
-47
-47
-47
-47
-47
-47
-47
-47
-47
-47
-47
-47
-47
-47
-47
-47
-47
-47
-47
-47
-47
-47
-47
-47
-47
-47
-47
-47
-47
-47
-47
-47
-47
-47
-47
-47
-47
-47
-47
-47
-47
-47
-47
-47
-47
-47
-47
-47
-47
-47
-47
-47
-47
-47
-47
-47
-47
-47
-47
-47
-47
-47
-47
-47
-47
-47
-47
-47
-47
-47
-47
-47
-47
-47
-47
-47
-47
-47
-47
-47
-47
-47
-47
-47
-47
-47
-47
-47
-47
-47
-47
-47
-47
-47
-47
-47
-47
-47
-47
-47
-47
-47
-47
-47
-47
-47
-47
-47
-47
-47
-47
-47
-47
-47
-47
-47
-47
-47
-47
-47
-47
-47
-47
-47
-47
-47
-47
-47
-47
-47
-47
-47
-47
-47
-47
-47
-47
-47
-47
-47
-47
-47
-47
-47
-47
-47
-47
-47
-47
-47
-47
-47
-47
-47
-47
-47
-47
-47
-47
-47
-47
-47
-47
-47
-47
-47
-47
-47
-47
-47
-47
-47
-47
-47
-47
-47
-47
-47
-47
-47
-47
-47
-47
-47
-47
-47
-47
-47
-47
-47
-47
-47
-47
-47
-47
-47
-47
-47
-47
-47
-47
-47
-47
-47
-47
-47
-47
-47
-47
-47
-47
-47
-47
-47
-47
-47
-47
-47
-47
-47
-47
-47
-47
-47
-47
-47
-47
-47
-47
-47
-47
-47
-47
-47
-47
-47
-47
-47
-47
-47
-47
-47
-47
-47
-47
-47
-47
-47
-47
-47
-47
-47
-47
-47
-47
-47
-47
-47
-47
-47
-47
-47
-47
-47
-47
-47
-47
-47
-47
-47
-47
-47
-47
-47
-47
-47
-47
-47
-47
-47
-47
-47
-47
-47
-47
-47
-47
-47
-47
-47
-47
-47
-47
-47
-47
-47
-47
-47
-47
-47
-47
-47
-47
-47
-47
-47
-47
-47
-47
-47
-47
-47
-47
-47
-47
-47
-47
-47
-47
-47
-47
-47
-47
-47
-47
-47
-47
-47
-47
-47
-47
-47
-47
-47
-47
-47
-47
-47
-47
-47
-47
-47
-47
-47
-47
-47
-47
-47
-47
-47
-47
-47
-47
-47
-47
-47
-47
-47
-47
-47
-47
-47
-47
-47
-47
-47
-47
-47
-47
-47
-47
-47
-47
-47
-47
-47
-47
-47
-47
-47
-47
-47
-47
-47
-47
-47
-47
-47
-47
-47
-47
-47
-47
-47
-47
-47
-47
-47
-47
-47
-47
-47
-47
-47
-47
-47
-47
-47
-47
-47
-47
-47
-47
-47
-47
-47
-47
-47
-47
-47
-47
-47
-47
-47
-47
-47
-47
-47
-47
-47
-47
-47
-47
-47
-47
-47
-47
-47
-47
-47
-47
-47
-47
-47
-47
-47
-47
-47
-47
-47
-47
-47
-47
-47
-47
-47
-47
-47
-47
-47
-47
-47
-47
-47
-47
-47
-47
-47
-47
-47
-47
-47
-47
-47
-47
-47
-47
-47
-47
-47
-47
-47
-47
-47
-47
-47
-47
-47
-47
-47
-47
-47
-47
-47
-47
-47
-47
-47
-47
-47
-47
-47
-47
-47
-47
-47
-47
-47
-47
-47
-47
-47
-47
-47
-47
-47
-47
-47
-47
-47
-47
-47
-47
-47
-47
-47
-47
-47
-47
-47
-47
-47
-47
-47
-47
-47
-47
-47
-47
-47
-47
-47
-47
-47
-47
-47
-47
-47
-47
-47
-47
-47
-47
-47
-47
-47
-47
-47
-47
-47
-47
-47
-47
-47
-47
-47
-47
-47
-47
-47
-47
-47
-47
-47
-47
-47
-47
-47
-47
-47
-47
-47
-47
-47
-47
-47
-47
-47
-47
-47
-47
-47
-47
-47
-47
-47
-47
-47
-47
-47
-47
-47
-47
-47
-47
-47
-47
-47
-47
-47
-47
-47
-47
-47
-47
-47
-47
-47
-47
-47
-47
-47
-47
-47
-47
-47
-47
-47
-47
-47
-47
-47
-47
-47
-47
-47
-47
-47
-47
-47
-47
-47
-47
-47
-47
-47
-47
-47
-47
-47
-47
-47
-47
-47
-47
-47
-47
-47
-47
-47
-47
-47
-47
-47
-47
-47
-47
-47
-47
-47
-47
-47
-47
-47
-47
-47
-47
-47
-47
-47
-47
-47
-47
-47
-47
-47
-47
-47
-47
-47
-47
-47
-47
-47
-47
-47
-47
-47
-47
-47
-47
-47
-47
-47
-47
-47
-47
-47
-47
-47
-47
-47
-47
-47
-47
-47
-47
-47
-47
-47
-47
-47
-47
-47
-47
-47
-47
-47
-47
-47
-47
-47
-47
-47
-47
-47
-47
-47
-47
-47
-47
-47
-47
-47
-47
-47
-47
-47
-47
-47
-47
-47
-47
-47
-47
-47
-47
-47
-47
-47
-47
-47
-47
-47
-47
-47
-47
-47
-47
-47
-47
-47
-47
-47
-47
-47
-47
-47
-47
-47
-47
-47
-47
-47
-47
-47
-47
-47
-47
-47
-47
-47
-47
-47
-47
-47
-47
-47
-47
-47
-47
-47
-47
-47
-47
-47
-47
-47
-47
-47
-47
-47
-47
-47
-47
-47
-47
-47
-47
-47
-47
-47
-47
-47
-47
-47
-47
-47
-47
-47
-47
-47
-47
-47
-47
-47
-47
-47
-47
-47
-47
-47
-47
-47
-47
-47
-47
-47
-47
-47
-47
-47
-47
-47
-47
-47
-47
-47
-47
-47
-47
-47
-47
-47
-47
-47
-47
-47
-47
-47
-47
-47
-47
-47
-47
-47
-47
-47
-47
-47
-47
-47
-47
-47
-47
-47
-47
-47
-47
-47
-47
-47
-47
-47
-47
-47
-47
-47
-47
-47
-47
-47
-47
-47
-47
-47
-47
-47
-47
-47
-47
-47
-47
-47
-47
-47
-47
-47
-47
-47
-47
-47
-47
-47
-47
-47
-47
-47
-47
-47
-47
-47
-47
-47
-47
-47
-47
-47
-47
-47
-47
-47
-47
-47
-47
-47
-47
-47
-47
-47
-47
-47
-47
-47
-47
-47
-47
-47
-47
-47
-47
-47
-47
-47
-47
-47
-47
-47
-47
-47
-47
-47
-47
-47
-47
-47
-47
-47
-47
-47
-47
-47
-47
-47
-47
-47
-47
-47
-47
-47
-47
-47
-47
-47
-47
-47
-47
-47
-47
-47
-47
-47
-47
-47
-47
-47
-47
-47
-47
-47
-47
-47
-47
-47
-47
-47
-47
-47
-47
-47
-47
-47
-47
-47
-47
-47
-47
-47
-47
-47
-47
-47
-47
-47
-47
-47
-47
-47
-47
-47
-47
-47
-47
-47
-47
-47
-47
-47
-47
-47
-47
-47
-47
-47
-47
-47
-47
-47
-47
-47
-47
-47
-47
-47
-47
-47
-47
-47
-47
-47
-47
-47
-47
-47
-47
-47
-47
-47
-47
-47
-47
-47
-47
-47
-47
-47
-47
-47
-47
-47
-47
-47
-47
-47
-47
-47
-47
-47
-47
-47
-47
-47
-47
-47
-47
-47
-47
-47
-47
-47
-47
-47
-47
-47
-47
-47
-47
-47
-47
-47
-47
-47
-47
-47
-47
-47
-47
-47
-47
-47
-47
-47
-47
-47
-47
-47
-47
-47
-47
-47
-47
-47
-47
-47
-47
-47
-47
-47
-47
-47
-47
-47
-47
-47
-47
-47
-47
-47
-47
-47
-47
-47
-47
-47
-47
-47
-47
-47
-47
-47
-47
-47
-47
-47
-47
-47
-47
-47
-47
-47
-47
-47
-47
-47
-47
-47
-47
-47
-47
-47
-47
-47
-47
-47
-47
-47
-47
-47
-47
-47
-47
-47
-47
-47
-47
-47
-47
-47
-47
-47
-47
-47
-47
-47
-47
-47
-47
-47
-47
-47
-47
-47
-47
-47
-47
-47
-47
-47
-47
-47
-47
-47
-47
-47
-47
-47
-47
-47
-47
-47
-47
-47
-47
-47
-47
-47
-47
-47
-47
-47
-47
-47
-47
-47
-47
-47
-47
-47
-47
-47
-47
-47
-47
-47
-47
-47
-47
-47
-47
-47
-47
-47
-47
-47
-47
-47
-47
-47
-47
-47
-47
-47
-47
-47
-47
-47
-47
-47
-47
-47
-47
-47
-47
-47
-47
-47
-47
-47
-47
-47
-47
-47
-47
-47
-47
-47
-47
-47
-47
-47
-47
-47
-47
-47
-47
-47
-47
-47
-47
-47
-47
-47
-47
-47
-47
-47
-47
-47
-47
-47
-47
-47
-47
-47
-47
-47
-47
-47
-47
-47
-47
-47
-47
-47
-47
-47
-47
-47
-47
-47
-47
-47
-47
-47
-47
-47
-47
-47
-47
-47
-47
-47
-47
-47
-47
-47
-47
-47
-47
-47
-47
-47
-47
-47
-47
-47
-47
-47
-47
-47
-47
-47
-47
-47
-47
-47
-47
-47
-47
-47
-47
-47
-47
-47
-47
-47
-47
-47
-47
-47
-47
-47
-47
-47
-47
-47
-47
-47
-47
-47
-47
-47
-47
-47
-47
-47
-47
-47
-47
-47
-47
-47
-47
-47
-47
-47
-47
-47
-47
-47
-47
-47
-47
-47
-47
-47
-47
-47
-47
-47
-47
-47
-47
-47
-47
-47
-47
-47
-47
-47
-47
-47
-47
-47
-47
-47
-47
-47
-47
-47
-47
-47
-47
-47
-47
-47
-47
-47
-47
-47
-47
-47
-47
-47
-47
-47
-47
-47
-47
-47
-47
-47
-47
-47
-47
-47
-47
-47
-47
-47
-47
-47
-47
-47
-47
-47
-47
-47
-47
-47
-47
-47
-47
-47
-47
-47
-47
-47
-47
-47
-47
-47
-47
-47
-47
-47
-47
-47
-47
-47
-47
-47
-47
-47
-47
-47
-47
-47
-47
-47
-47
-47
-47
-47
-47
-47
-47
-47
-47
-47
-47
-47
-47
-47
-47
-47
-47
-47
-47
-47
-47
-47
-47
-47
-47
-47
-47
-47
-47
-47
-47
-47
-47
-47
-47
-47
-47
-47
-47
-47
-47
-47
-47
-47
-47
-47
-47
-47
-47
-47
-47
-47
-47
-47
-47
-47
-47
-47
-47
-47
-47
-47
-47
-47
-47
-47
-47
-47
-47
-47
-47
-47
-47
-47
-47
-47
-47
-47
-47
-47
-47
-47
-47
-47
-47
-47
-47
-47
-47
-47
-47
-47
-47
-47
-47
-47
-47
-47
-47
-47
-47
-47
-47
-47
-47
-47
-47
-47
-47
-47
-47
-47
-47
-47
-47
-47
-47
-47
-47
-47
-47
-47
-47
-47
-47
-47
-47
-47
-47
-47
-47
-47
-47
-47
-47
-47
-47
-47
-47
-47
-47
-47
-47
-47
-47
-47
-47
-47
-47
-47
-47
-47
-47
-47
-47
-47
-47
-47
-47
-47
-47
-47
-47
-47
-47
-47
-47
-47
-47
-47
-47
-47
-47
-47
-47
-47
-47
-47
-47
-47
-47
-47
-47
-47
-47
-47
-47
-47
-47
-47
-47
-47
-47
-47
-47
-47
-47
-47
-47
-47
-47
-47
-47
-47
-47
-47
-47
-47
-47
-47
-47
-47
-47
-47
-47
-47
-47
-47
-47
-47
-47
-47
-47
-47
-47
-47
-47
-47
-47
-47
-47
-47
-47
-47
-47
-47
-47
-47
-47
-47
-47
-47
-47
-47
-47
-47
-47
-47
-47
-47
-47
-47
-47
-47
-47
-47
-47
-47
-47
-47
-47
-47
-47
-47
-47
-47
-47
-47
-47
-47
-47
-47
-47
-47
-47
-47
-47
-47
-47
-47
-47
-47
-47
-47
-47
-47
-47
-47
-47
-47
-47
-47
-47
-47
-47
-47
-47
-47
-47
-47
-47
-47
-47
-47
-47
-47
-47
-47
-47
-47
-47
-47
-47
-47
-47
-47
-47
-47
-47
-47
-47
-47
-47
-47
-47
-47
-47
-47
-47
-47
-47
-47
-47
-47
-47
-47
-47
-47
-47
-47
-47
-47
-47
-47
-47
-47
-47
-47
-47
-47
-47
-47
-47
-47
-47
-47
-47
-47
-47
-47
-47
-47
-47
-47
-47
-47
-47
-47
-47
-47
-47
-47
-47
-47
-47
-47
-47
-47
-47
-47
-47
-47
-47
-47
-47
-47
-47
-47
-47
-47
-47
-47
-47
-47
-47
-47
-47
-47
-47
-47
-47
-47
-47
-47
-47
-47
-47
-47
-47
-47
-47
-47
-47
-47
-47
-47
-47
-47
-47
-47
-47
-47
-47
-47
-47
-47
-47
-47
-47
-47
-47
-47
-47
-47
-47
-47
-47
-47
-47
-47
-47
-47
-47
-47
-47
-47
-47
-47
-47
-47
-47
-47
-47
-47
-47
-47
-47
-47
-47
-47
-47
-47
-47
-47
-47
-47
-47
-47
-47
-47
-47
-47
-47
-47
-47
-47
-47
-47
-47
-47
-47
-47
-47
-47
-47
-47
-47
-47
-47
-47
-47
-47
-47
-47
-47
-47
-47
-47
-47
-47
-47
-47
-47
-47
-47
-47
-47
-47
-47
-47
-47
-47
-47
-47
-47
-47
-47
-47
-47
-47
-47
-47
-47
-47
-47
-47
-47
-47
-47
-47
-47
-47
-47
-47
-47
-47
-47
-47
-47
-47
-47
-47
-47
-47
-47
-47
-47
-47
-47
-47
-47
-47
-47
-47
-47
-47
-47
-47
-47
-47
-47
-47
-47
-47
-47
-47
-47
-47
-47
-47
-47
-47
-47
-47
-47
-47
-47
-47
-47
-47
-47
-47
-47
-47
-47
-47
-47
-47
-47
-47
-47
-47
-47
-47
-47
-47
-47
-47
-47
-47
-47
-47
-47
-47
-47
-47
-47
-47
-47
-47
-47
-47
-47
-47
-47
-47
-47
-47
-47
-47
-47
-47
-47
-47
-47
-47
-47
-47
-47
-47
-47
-47
-47
-47
-47
-47
-47
-47
-47
-47
-47
-47
-47
-47
-47
-47
-47
-47
-47
-47
-47
-47
-47
-47
-47
-47
-47
-47
-47
-47
-47
-47
-47
-47
-47
-47
-47
-47
-47
-47
-47
-47
-47
-47
-47
-47
-47
-47
-47
-47
-47
-47
-47
-47
-47
-47
-47
-47
-47
-47
-47
-47
-47
-47
-47
-47
-47
-47
-47
-47
-47
-47
-47
-47
-47
-47
-47
-47
-47
-47
-47
-47
-47
-47
-47
-47
-47
-47
-47
-47
-47
-47
-47
-47
-47
-47
-47
-47
-47
-47
-47
-47
-47
-47
-47
-47
-47
-47
-47
-47
-47
-47
-47
-47
-47
-47
-47
-47
-47
-47
-47
-47
-47
-47
-47
-47
-47
-47
-47
-47
-47
-47
-47
-47
-47
-47
-47
-47
-47
-47
-47
-47
-47
-47
-47
-47
-47
-47
-47
-47
-47
-47
-47
-47
-47
-47
-47
-47
-47
-47
-47
-47
-47
-47
-47
-47
-47
-47
-47
-47
-47
-47
-47
-47
-47
-47
-47
-47
-47
-47
-47
-47
-47
-47
-47
-47
-47
-47
-47
-47
-47
-47
-47
-47
-47
-47
-47
-47
-47
-47
-47
-47
-47
-47
-47
-47
-47
-47
-47
-47
-47
-47
-47
-47
-47
-47
-47
-47
-47
-47
-47
-47
-47
-47
-47
-47
-47
-47
-47
-47
-47
-47
-47
-47
-47
-47
-47
-47
-47
-47
-47
-47
-47
-47
-47
-47
-47
-47
-47
-47
-47
-47
-47
-47
-47
-47
-47
-47
-47
-47
-47
-47
-47
-47
-47
-47
-47
-47
-47
-47
-47
-47
-47
-47
-47
-47
-47
-47
-47
-47
-47
-47
-47
-47
-47
-47
-47
-47
-47
-47
-47
-47
-47
-47
-47
-47
-47
-47
-47
-47
-47
-47
-47
-47
-47
-47
-47
-47
-47
-47
-47
-47
-47
-47
-47
-47
-47
-47
-47
-47
-47
-47
-47
-47
-47
-47
-47
-47
-47
-47
-47
-47
-47
-47
-47
-47
-47
-47
-47
-47
-47
-47
-47
-47
-47
-47
-47
-47
-47
-47
-47
-47
-47
-47
-47
-47
-47
-47
-47
-47
-47
-47
-47
-47
-47
-47
-47
-47
-47
-47
-47
-47
-47
-47
-47
-47
-47
-47
-47
-47
-47
-47
-47
-47
-47
-47
-47
-47
-47
-47
-47
-47
-47
-47
-47
-47
-47
-47
-47
-47
-47
-47
-47
-47
-47
-47
-47
-47
-47
-47
-47
-47
-47
-47
-47
-47
-47
-47
-47
-47
-47
-47
-47
-47
-47
-47
-47
-47
-47
-47
-47
-47
-47
-47
-47
-47
-47
-47
-47
-47
-47
-47
-47
-47
-47
-47
-47
-47
-47
-47
-47
-47
-47
-47
-47
-47
-47
-47
-47
-47
-47
-47
-47
-47
-47
-47
-47
-47
-47
-47
-47
-47
-47
-47
-47
-47
-47
-47
-47
-47
-47
-47
-47
-47
-47
-47
-47
-47
-47
-47
-47
-47
-47
-47
-47
-47
-47
-47
-47
-47
-47
-47
-47
-47
-47
-47
-47
-47
-47
-47
-47
-47
-47
-47
-47
-47
-47
-47
-47
-47
-47
-47
-47
-47
-47
-47
-47
-47
-47
-47
-47
-47
-47
-47
-47
-47
-47
-47
-47
-47
-47
-47
-47
-47
-47
-47
-47
-47
-47
-47
-47
-47
-47
-47
-47
-47
-47
-47
-47
-47
-47
-47
-47
-47
-47
-47
-47
-47
-47
-47
-47
-47
-47
-47
-47
-47
-47
-47
-47
-47
-47
-47
-47
-47
-47
-47
-47
-47
-47
-47
-47
-47
-47
-47
-47
-47
-47
-47
-47
-47
-47
-47
-47
-47
-47
-47
-47
-47
-47
-47
-47
-47
-47
-47
-47
-47
-47
-47
-47
-47
-47
-47
-47
-47
-47
-47
-47
-47
-47
-47
-47
-47
-47
-47
-47
-47
-47
-47
-47
-47
-47
-47
-47
-47
-47
-47
-47
-47
-47
-47
-47
-47
-47
-47
-47
-47
-47
-47
-47
-47
-47
-47
-47
-47
-47
-47
-47
-47
-47
-47
-47
-47
-47
-47
-47
-47
-47
-47
-47
-47
-47
-47
-47
-47
-47
-47
-47
-47
-47
-47
-47
-47
-47
-47
-47
-47
-47
-47
-47
-47
-47
-47
-47
-47
-47
-47
-47
-47
-47
-47
-47
-47
-47
-47
-47
-47
-47
-47
-47
-47
-47
-47
-47
-47
-47
-47
-47
-47
-47
-47
-47
-47
-47
-47
-47
-47
-47
-47
-47
-47
-47
-47
-47
-47
-47
-47
-47
-47
-47
-47
-47
-47
-47
-47
-47
-47
-47
-47
-47
-47
-47
-47
-47
-47
-47
-47
-47
-47
-47
-47
-47
-47
-47
-47
-47
-47
-47
-47
-47
-47
-47
-47
-47
-47
-47
-47
-47
-47
-47
-47
-47
-47
-47
-47
-47
-47
-47
-47
-47
-47
-47
-47
-47
-47
-47
-47
-47
-47
-47
-47
-47
-47
-47
-47
-47
-47
-47
-47
-47
-47
-47
-47
-47
-47
-47
-47
-47
-47
-47
-47
-47
-47
-47
-47
-47
-47
-47
-47
-47
-47
-47
-47
-47
-47
-47
-47
-47
-47
-47
-47
-47
-47
-47
-47
-47
-47
-47
-47
-47
-47
-47
-47
-47
-47
-47
-47
-47
-47
-47
-47
-47
-47
-47
-47
-47
-47
-47
-47
-47
-47
-47
-47
-47
-47
-47
-47
-47
-47
-47
-47
-47
-47
-47
-47
-47
-47
-47
-47
-47
-47
-47
-47
-47
-47
-47
-47
-47
-47
-47
-47
-47
-47
-47
-47
-47
-47
-47
-47
-47
-47
-47
-47
-47
-47
-47
-47
-47
-47
-47
-47
-47
-47
-47
-47
-47
-47
-47
-47
-47
-47
-47
-47
-47
-47
-47
-47
-47
-47
-47
-47
-47
-47
-47
-47
-47
-47
-47
-47
-47
-47
-47
-47
-47
-47
-47
-47
-47
-47
-47
-47
-47
-47
-47
-47
-47
-47
-47
-47
-47
-47
-47
-47
-47
-47
-47
-47
-47
-47
-47
-47
-47
-47
-47
-47
-47
-47
-47
-47
-47
-47
-47
-47
-47
-47
-47
-47
-47
-47
-47
-47
-47
-47
-47
-47
-47
-47
-47
-47
-47
-47
-47
-47
-47
-47
-47
-47
-47
-47
-47
-47
-47
-47
-47
-47
-47
-47
-47
-47
-47
-47
-47
-47
-47
-47
-47
-47
-47
-47
-47
-47
-47
-47
-47
-47
-47
-47
-47
-47
-47
-47
-47
-47
-47
-47
-47
-47
-47
-47
-47
-47
-47
-47
-47
-47
-47
-47
-47
-47
-47
-47
-47
-47
-47
-47
-47
-47
-47
-47
-47
-47
-47
-47
-47
-47
-47
-47
-47
-47
-47
-47
-47
-47
-47
-47
-47
-47
-47
-47
-47
-47
-47
-47
-47
-47
-47
-47
-47
-47
-47
-47
-47
-47
-47
-47
-47
-47
-47
-47
-47
-47
-47
-47
-47
-47
-47
-47
-47
-47
-47
-47
-47
-47
-47
-47
-47
-47
-47
-47
-47
-47
-47
-47
-47
-47
-47
-47
-47
-47
-47
-47
-47
-47
-47
-47
-47
-47
-47
-47
-47
-47
-47
-47
-47
-47
-47
-47
-47
-47
-47
-47
-47
-47
-47
-47
-47
-47
-47
-47
-47
-47
-47
-47
-47
-47
-47
-47
-47
-47
-47
-47
-47
-47
-47
-47
-47
-47
-47
-47
-47
-47
-47
-47
-47
-47
-47
-47
-47
-47
-47
-47
-47
-47
-47
-47
-47
-47
-47
-47
-47
-47
-47
-47
-47
-47
-47
-47
-47
-47
-47
-47
-47
-47
-47
-47
-47
-47
-47
-47
-47
-47
-47
-47
-47
-47
-47
-47
-47
-47
-47
-47
-47
-47
-47
-47
-47
-47
-47
-47
-47
-47
-47
-47
-47
-47
-47
-47
-47
-47
-47
-47
-47
-47
-47
-47
-47
-47
-47
-47
-47
-47
-47
-47
-47
-47
-47
-47
-47
-47
-47
-47
-47
-47
-47
-47
-47
-47
-47
-47
-47
-47
-47
-47
-47
-47
-47
-47
-47
-47
-47
-47
-47
-47
-47
-47
-47
-47
-47
-47
-47
-47
-47
-47
-47
-47
-47
-47
-47
-47
-47
-47
-47
-47
-47
-47
-47
-47
-47
-47
-47
-47
-47
-47
-47
-47
-47
-47
-47
-47
-47
-47
-47
-47
-47
-47
-47
-47
-47
-47
-47
-47
-47
-47
-47
-47
-47
-47
-47
-47
-47
-47
-47
-47
-47
-47
-47
-47
-47
-47
-47
-47
-47
-47
-47
-47
-47
-47
-47
-47
-47
-47
-47
-47
-47
-47
-47
-47
-47
-47
-47
-47
-47
-47
-47
-47
-47
-47
-47
-47
-47
-47
-47
-47
-47
-47
-47
-47
-47
-47
-47
-47
-47
-47
-47
-47
-47
-47
-47
-47
-47
-47
-47
-47
-47
-47
-47
-47
-47
-47
-47
-47
-47
-47
-47
-47
-47
-47
-47
-47
-47
-47
-47
-47
-47
-47
-47
-47
-47
-47
-47
-47
-47
-47
-47
-47
-47
-47
-47
-47
-47
-47
-47
-47
-47
-47
-47
-47
-47
-47
-47
-47
-47
-47
-47
-47
-47
-47
-47
-47
-47
-47
-47
-47
-47
-47
-47
-47
-47
-47
-47
-47
-47
-47
-47
-47
-47
-47
-47
-47
-47
-47
-47
-47
-47
-47
-47
-47
-47
-47
-47
-47
-47
-47
-47
-47
-47
-47
-47
-47
-47
-47
-47
-47
-47
-47
-47
-47
-47
-47
-47
-47
-47
-47
-47
-47
-47
-47
-47
-47
-47
-47
-47
-47
-47
-47
-47
-47
-47
-47
-47
-47
-47
-47
-47
-47
-47
-47
-47
-47
-47
-47
-47
-47
-47
-47
-47
-47
-47
-47
-47
-47
-47
-47
-47
-47
-47
-47
-47
-47
-47
-47
-47
-47
-47
-47
-47
-47
-47
-47
-47
-47
-47
-47
-47
-47
-47
-47
-47
-47
-47
-47
-47
-47
-47
-47
-47
-47
-47
-47
-47
-47
-47
-47
-47
-47
-47
-47
-47
-47
-47
-47
-47
-47
-47
-47
-47
-47
-47
-47
-47
-47
-47
-47
-47
-47
-47
-47
-47
-47
-47
-47
-47
-47
-47
-47
-47
-47
-47
-47
-47
-47
-47
-47
-47
-47
-47
-47
-47
-47
-47
-47
-47
-47
-47
-47
-47
-47
-47
-47
-47
-47
-47
-47
-47
-47
-47
-47
-47
-47
-47
-47
-47
-47
-47
-47
-47
-47
-47
-47
-47
-47
-47
-47
-47
-47
-47
-47
-47
-47
-47
-47
-47
-47
-47
-47
-47
-47
-47
-47
-47
-47
-47
-47
-47
-47
-47
-47
-47
-47
-47
-47
-47
-47
-47
-47
-47
-47
-47
-47
-47
-47
-47
-47
-47
-47
-47
-47
-47
-47
-47
-47
-47
-47
-47
-47
-47
-47
-47
-47
-47
-47
-47
-47
-47
-47
-47
-47
-47
-47
-47
-47
-47
-47
-47
-47
-47
-47
-47
-47
-47
-47
-47
-47
-47
-47
-47
-47
-47
-47
-47
-47
-47
-47
-47
-47
-47
-47
-47
-47
-47
-47
-47
-47
-47
-47
-47
-47
-47
-47
-47
-47
-47
-47
-47
-47
-47
-47
-47
-47
-47
-47
-47
-47
-47
-47
-47
-47
-47
-47
-47
-47
-47
-47
-47
-47
-47
-47
-47
-47
-47
-47
-47
-47
-47
-47
-47
-47
-47
-47
-47
-47
-47
-47
-47
-47
-47
-47
-47
-47
-47
-47
-47
-47
-47
-47
-47
-47
-47
-47
-47
-47
-47
-47
-47
-47
-47
-47
-47
-47
-47
-47
-47
-47
-47
-47
-47
-47
-47
-47
-47
-47
-47
-47
-47
-47
-47
-47
-47
-47
-47
-47
-47
-47
-47
-47
-47
-47
-47
-47
-47
-47
-47
-47
-47
-47
-47
-47
-47
-47
-47
-47
-47
-47
-47
-47
-47
-47
-47
-47
-47
-47
-47
-47
-47
-47
-47
-47
-47
-47
-47
-47
-47
-47
-47
-47
-47
-47
-47
-47
-47
-47
-47
-47
-47
-47
-47
-47
-47
-47
-47
-47
-47
-47
-47
-47
-47
-47
-47
-47
-47
-47
-47
-47
-47
-47
-47
-47
-47
-47
-47
-47
-47
-47
-47
-47
-47
-47
-47
-47
-47
-47
-47
-47
-47
-47
-47
-47
-47
-47
-47
-47
-47
-47
-47
-47
-47
-47
-47
-47
-47
-47
-47
-47
-47
-47
-47
-47
-47
-47
-47
-47
-47
-47
-47
-47
-47
-47
-47
-47
-47
-47
-47
-47
-47
-47
-47
-47
-47
-47
-47
-47
-47
-47
-47
-47
-47
-47
-47
-47
-47
-47
-47
-47
-47
-47
-47
-47
-47
-47
-47
-47
-47
-47
-47
-47
-47
-47
-47
-47
-47
-47
-47
-47
-47
-47
-47
-47
-47
-47
-47
-47
-47
-47
-47
-47
-47
-47
-47
-47
-47
-47
-47
-47
-47
-47
-47
-47
-47
-47
-47
-47
-47
-47
-47
-47
-47
-47
-47
-47
-47
-47
-47
-47
-47
-47
-47
-47
-47
-47
-47
-47
-47
-47
-47
-47
-47
-47
-47
-47
-47
-47
-47
-47
-47
-47
-47
-47
-47
-47
-47
-47
-47
-47
-47
-47
-47
-47
-47
-47
-47
-47
-47
-47
-47
-47
-47
-47
-47
-47
-47
-47
-47
-47
-47
-47
-47
-47
-47
-47
-47
-47
-47
-47
-47
-47
-47
-47
-47
-47
-47
-47
-47
-47
-47
-47
-47
-47
-47
-47
-47
-47
-47
-47
-47
-47
-47
-47
-47
-47
-47
-47
-47
-47
-47
-47
-47
-47
-47
-47
-47
-47
-47
-47
-47
-47
-47
-47
-47
-47
-47
-47
-47
-47
-47
-47
-47
-47
-47
-47
-47
-47
-47
-47
-47
-47
-47
-47
-47
-47
-47
-47
-47
-47
-47
-47
-47
-47
-47
-47
-47
-47
-47
-47
-47
-47
-47
-47
-47
-47
-47
-47
-47
-47
-47
-47
-47
-47
-47
-47
-47
-47
-47
-47
-47
-47
-47
-47
-47
-47
-47
-47
-47
-47
-47
-47
-47
-47
-47
-47
-47
-47
-47
-47
-47
-47
-47
-47
-47
-47
-47
-47
-47
-47
-47
-47
-47
-47
-47
-47
-47
-47
-47
-47
-47
-47
-47
-47
-47
-47
-47
-47
-47
-47
-47
-47
-47
-47
-47
-47
-47
-47
-47
-47
-47
-47
-47
-47
-47
-47
-47
-47
-47
-47
-47
-47
-47
-47
-47
-47
-47
-47
-47
-47
-47
-47
-47
-47
-47
-47
-47
-47
-47
-47
-47
-47
-47
-47
-47
-47
-47
-47
-47
-47
-47
-47
-47
-47
-47
-47
-47
-47
-47
-47
-47
-47
-47
-47
-47
-47
-47
-47
-47
-47
-47
-47
-47
-47
-47
-47
-47
-47
-47
-47
-47
-47
-47
-47
-47
-47
-47
-47
-47
-47
-47
-47
-47
-47
-47
-47
-47
-47
-47
-47
-47
-47
-47
-47
-47
-47
-47
-47
-47
-47
-47
-47
-47
-47
-47
-47
-47
-47
-47
-47
-47
-47
-47
-47
-47
-47
-47
-47
-47
-47
-47
-47
-47
-47
-47
-47
-47
-47
-47
-47
-47
-47
-47
-47
-47
-47
-47
-47
-47
-47
-47
-47
-47
-47
-47
-47
-47
-47
-47
-47
-47
-47
-47
-47
-47
-47
-47
-47
-47
-47
-47
-47
-47
-47
-47
-47
-47
-47
-47
-47
-47
-47
-47
-47
-47
-47
-47
-47
-47
-47
-47
-47
-47
-47
-47
-47
-47
-47
-47
-47
-47
-47
-47
-47
-47
-47
-47
-47
-47
-47
-47
-47
-47
-47
-47
-47
-47
-47
-47
-47
-47
-47
-47
-47
-47
-47
-47
-47
-47
-47
-47
-47
-47
-47
-47
-47
-47
-47
-47
-47
-47
-47
-47
-47
-47
-47
-47
-47
-47
-47
-47
-47
-47
-47
-47
-47
-47
-47
-47
-47
-47
-47
-47
-47
-47
-47
-47
-47
-47
-47
-47
-47
-47
-47
-47
-47
-47
-47
-47
-47
-47
-47
-47
-47
-47
-47
-47
-47
-47
-47
-47
-47
-47
-47
-47
-47
-47
-47
-47
-47
-47
-47
-47
-47
-47
-47
-47
-47
-47
-47
-47
-47
-47
-47
-47
-47
-47
-47
-47
-47
-47
-47
-47
-47
-47
-47
-47
-47
-47
-47
-47
-47
-47
-47
-47
-47
-47
-47
-47
-47
-47
-47
-47
-47
-47
-47
-47
-47
-47
-47
-47
-47
-47
-47
-47
-47
-47
-47
-47
-47
-47
-47
-47
-47
-47
-47
-47
-47
-47
-47
-47
-47
-47
-47
-47
-47
-47
-47
-47
-47
-47
-47
-47
-47
-47
-47
-47
-47
-47
-47
-47
-47
-47
-47
-47
-47
-47
-47
-47
-47
-47
-47
-47
-47
-47
-47
-47
-47
-47
-47
-47
-47
-47
-47
-47
-47
-47
-47
-47
-47
-47
-47
-47
-47
-47
-47
-47
-47
-47
-47
-47
-47
-47
-47
-47
-47
-47
-47
-47
-47
-47
-47
-47
-47
-47
-47
-47
-47
-47
-47
-47
-47
-47
-47
-47
-47
-47
-47
-47
-47
-47
-47
-47
-47
-47
-47
-47
-47
-47
-47
-47
-47
-47
-47
-47
-47
-47
-47
-47
-47
-47
-47
-47
-47
-47
-47
-47
-47
-47
-47
-47
-47
-47
-47
-47
-47
-47
-47
-47
-47
-47
-47
-47
-47
-47
-47
-47
-47
-47
-47
-47
-47
-47
-47
-47
-47
-47
-47
-47
-47
-47
-47
-47
-47
-47
-47
-47
-47
-47
-47
-47
-47
-47
-47
-47
-47
-47
-47
-47
-47
-47
-47
-47
-47
-47
-47
-47
-47
-47
-47
-47
-47
-47
-47
-47
-47
-47
-47
-47
-47
-47
-47
-47
-47
-47
-47
-47
-47
-47
-47
-47
-47
-47
-47
-47
-47
-47
-47
-47
-47
-47
-47
-47
-47
-47
-47
-47
-47
-47
-47
-47
-47
-47
-47
-47
-47
-47
-47
-47
-47
-47
-47
-47
-47
-47
-47
-47
-47
-47
-47
-47
-47
-47
-47
-47
-47
-47
-47
-47
-47
-47
-47
-47
-47
-47
-47
-47
-47
-47
-47
-47
-47
-47
-47
-47
-47
-47
-47
-47
-47
-47
-47
-47
-47
-47
-47
-47
-47
-47
-47
-47
-47
-47
-47
-47
-47
-47
-47
-47
-47
-47
-47
-47
-47
-47
-47
-47
-47
-47
-47
-47
-47
-47
-47
-47
-47
-47
-47
-47
-47
-47
-47
-47
-47
-47
-47
-47
-47
-47
-47
-47
-47
-47
-47
-47
-47
-47
-47
-47
-47
-47
-47
-47
-47
-47
-47
-47
-47
-47
-47
-47
-47
-47
-47
-47
-47
-47
-47
-47
-47
-47
-47
-47
-47
-47
-47
-47
-47
-47
-47
-47
-47
-47
-47
-47
-47
-47
-47
-47
-47
-47
-47
-47
-47
-47
-47
-47
-47
-47
-47
-47
-47
-47
-47
-47
-47
-47
-47
-47
-47
-47
-47
-47
-47
-47
-47
-47
-47
-47
-47
-47
-47
-47
-47
-47
-47
-47
-47
-47
-47
-47
-47
-47
-47
-47
-47
-47
-47
-47
-47
-47
-47
-47
-47
-47
-47
-47
-47
-47
-47
-47
-47
-47
-47
-47
-47
-47
-47
-47
-47
-47
-47
-47
-47
-47
-47
-47
-47
-47
-47
-47
-47
-47
-47
-47
-47
-47
-47
-47
-47
-47
-47
-47
-47
-47
-47
-47
-47
-47
-47
-47
-47
-47
-47
-47
-47
-47
-47
-47
-47
-47
-47
-47
-47
-47
-47
-47
-47
-47
-47
-47
-47
-47
-47
-47
-47
-47
-47
-47
-47
-47
-47
-47
-47
-47
-47
-47
-47
-47
-47
-47
-47
-47
-47
-47
-47
-47
-47
-47
-47
-47
-47
-47
-47
-47
-47
-47
-47
-47
-47
-47
-47
-47
-47
-47
-47
-47
-47
-47
-47
-47
-47
-47
-47
-47
-47
-47
-47
-47
-47
-47
-47
-47
-47
-47
-47
-47
-47
-47
-47
-47
-47
-47
-47
-47
-47
-47
-47
-47
-47
-47
-47
-47
-47
-47
-47
-47
-47
-47
-47
-47
-47
-47
-47
-47
-47
-47
-47
-47
-47
-47
-47
-47
-47
-47
-47
-47
-47
-47
-47
-47
-47
-47
-47
-47
-47
-47
-47
-47
-47
-47
-47
-47
-47
-47
-47
-47
-47
-47
-47
-47
-47
-47
-47
-47
-47
-47
-47
-47
-47
-47
-47
-47
-47
-47
-47
-47
-47
-47
-47
-47
-47
-47
-47
-47
-47
-47
-47
-47
-47
-47
-47
-47
-47
-47
-47
-47
-47
-47
-47
-47
-47
-47
-47
-47
-47
-47
-47
-47
-47
-47
-47
-47
-47
-47
-47
-47
-47
-47
-47
-47
-47
-47
-47
-47
-47
-47
-47
-47
-47
-47
-47
-47
-47
-47
-47
-47
-47
-47
-47
-47
-47
-47
-47
-47
-47
-47
-47
-47
-47
-47
-47
-47
-47
-47
-47
-47
-47
-47
-47
-47
-47
-47
-47
-47
-47
-47
-47
-47
-47
-47
-47
-47
-47
-47
-47
-47
-47
-47
-47
-47
-47
-47
-47
-47
-47
-47
-47
-47
-47
-47
-47
-47
-47
-47
-47
-47
-47
-47
-47
-47
-47
-47
-47
-47
-47
-47
-47
-47
-47
-47
-47
-47
-47
-47
-47
-47
-47
-47
-47
-47
-47
-47
-47
-47
-47
-47
-47
-47
-47
-47
-47
-47
-47
-47
-47
-47
-47
-47
-47
-47
-47
-47
-47
-47
-47
-47
-47
-47
-47
-47
-47
-47
-47
-47
-47
-47
-47
-47
-47
-47
-47
-47
-47
-47
-47
-47
-47
-47
-47
-47
-47
-47
-47
-47
-47
-47
-47
-47
-47
-47
-47
-47
-47
-47
-47
-47
-47
-47
-47
-47
-47
-47
-47
-47
-47
-47
-47
-47
-47
-47
-47
-47
-47
-47
-47
-47
-47
-47
-47
-47
-47
-47
-47
-47
-47
-47
-47
-47
-47
-47
-47
-47
-47
-47
-47
-47
-47
-47
-47
-47
-47
-47
-47
-47
-47
-47
-47
-47
-47
-47
-47
-47
-47
-47
-47
-47
-47
-47
-47
-47
-47
-47
-47
-47
-47
-47
-47
-47
-47
-47
-47
-47
-47
-47
-47
-47
-47
-47
-47
-47
-47
-47
-47
-47
-47
-47
-47
-47
-47
-47
-47
-47
-47
-47
-47
-47
-47
-47
-47
-47
-47
-47
-47
-47
-47
-47
-47
-47
-47
-47
-47
-47
-47
-47
-47
-47
-47
-47
-47
-47
-47
-47
-47
-47
-47
-47
-47
-47
-47
-47
-47
-47
-47
-47
-47
-47
-47
-47
-47
-47
-47
-47
-47
-47
-47
-47
-47
-47
-47
-47
-47
-47
-47
-47
-47
-47
-47
-47
-47
-47
-47
-47
-47
-47
-47
-47
-47
-47
-47
-47
-47
-47
-47
-47
-47
-47
-47
-47
-47
-47
-47
-47
-47
-47
-47
-47
-47
-47
-47
-47
-47
-47
-47
-47
-47
-47
-47
-47
-47
-47
-47
-47
-47
-47
-47
-47
-47
-47
-47
-47
-47
-47
-47
-47
-47
-47
-47
-47
-47
-47
-47
-47
-47
-47
-47
-47
-47
-47
-47
-47
-47
-47
-47
-47
-47
-47
-47
-47
-47
-47
-47
-47
-47
-47
-47
-47
-47
-47
-47
-47
-47
-47
-47
-47
-47
-47
-47
-47
-47
-47
-47
-47
-47
-47
-47
-47
-47
-47
-47
-47
-47
-47
-47
-47
-47
-47
-47
-47
-47
-47
-47
-47
-47
-47
-47
-47
-47
-47
-47
-47
-47
-47
-47
-47
-47
-47
-47
-47
-47
-47
-47
-47
-47
-47
-47
-47
-47
-47
-47
-47
-47
-47
-47
-47
-47
-47
-47
-47
-47
-47
-47
-47
-47
-47
-47
-47
-47
-47
-47
-47
-47
-47
-47
-47
-47
-47
-47
-47
-47
-47
-47
-47
-47
-47
-47
-47
-47
-47
-47
-47
-47
-47
-47
-47
-47
-47
-47
-47
-47
-47
-47
-47
-47
-47
-47
-47
-47
-47
-47
-47
-47
-47
-47
-47
-47
-47
-47
-47
-47
-47
-47
-47
-47
-47
-47
-47
-47
-47
-47
-47
-47
-47
-47
-47
-47
-47
-47
-47
-47
-47
-47
-47
-47
-47
-47
-47
-47
-47
-47
-47
-47
-47
-47
-47
-47
-47
-47
-47
-47
-47
-47
-47
-47
-47
-47
-47
-47
-47
-47
-47
-47
-47
-47
-47
-47
-47
-47
-47
-47
-47
-47
-47
-47
-47
-47
-47
-47
-47
-47
-47
-47
-47
-47
-47
-47
-47
-47
-47
-47
-47
-47
-47
-47
-47
-47
-47
-47
-47
-47
-47
-47
-47
-47
-47
-47
-47
-47
-47
-47
-47
-47
-47
-47
-47
-47
-47
-47
-47
-47
-47
-47
-47
-47
-47
-47
-47
-47
-47
-47
-47
-47
-47
-47
-47
-47
-47
-47
-47
-47
-47
-47
-47
-47
-47
-47
-47
-47
-47
-47
-47
-47
-47
-47
-47
-47
-47
-47
-47
-47
-47
-47
-47
-47
-47
-47
-47
-47
-47
-47
-47
-47
-47
-47
-47
-47
-47
-47
-47
-47
-47
-47
-47
-47
-47
-47
-47
-47
-47
-47
-47
-47
-47
-47
-47
-47
-47
-47
-47
-47
-47
-47
-47
-47
-47
-47
-47
-47
-47
-47
-47
-47
-47
-47
-47
-47
-47
-47
-47
-47
-47
-47
-47
-47
-47
-47
-47
-47
-47
-47
-47
-47
-47
-47
-47
-47
-47
-47
-47
-47
-47
-47
-47
-47
-47
-47
-47
-47
-47
-47
-47
-47
-47
-47
-47
-47
-47
-47
-47
-47
-47
-47
-47
-47
-47
-47
-47
-47
-47
-47
-47
-47
-47
-47
-47
-47
-47
-47
-47
-47
-47
-47
-47
-47
-47
-47
-47
-47
-47
-47
-47
-47
-47
-47
-47
-47
-47
-47
-47
-47
-47
-47
-47
-47
-47
-47
-47
-47
-47
-47
-47
-47
-47
-47
-47
-47
-47
-47
-47
-47
-47
-47
-47
-47
-47
-47
-47
-47
-47
-47
-47
-47
-47
-47
-47
-47
-47
-47
-47
-47
-47
-47
-47
-47
-47
-47
-47
-47
-47
-47
-47
-47
-47
-47
-47
-47
-47
-47
-47
-47
-47
-47
-47
-47
-47
-47
-47
-47
-47
-47
-47
-47
-47
-47
-47
-47
-47
-47
-47
-47
-47
-47
-47
-47
-47
-47
-47
-47
-47
-47
-47
-47
-47
-47
-47
-47
-47
-47
-47
-47
-47
-47
-47
-47
-47
-47
-47
-47
-47
-47
-47
-47
-47
-47
-47
-47
-47
-47
-47
-47
-47
-47
-47
-47
-47
-47
-47
-47
-47
-47
-47
-47
-47
-47
-47
-47
-47
-47
-47
-47
-47
-47
-47
-47
-47
-47
-47
-47
-47
-47
-47
-47
-47
-47
-47
-47
-47
-47
-47
-47
-47
-47
-47
-47
-47
-47
-47
-47
-47
-47
-47
-47
-47
-47
-47
-47
-47
-47
-47
-47
-47
-47
-47
-47
-47
-47
-47
-47
-47
-47
-47
-47
-47
-47
-47
-47
-47
-47
-47
-47
-47
-47
-47
-47
-47
-47
-47
-47
-47
-47
-47
-47
-47
-47
-47
-47
-47
-47
-47
-47
-47
-47
-47
-47
-47
-47
-47
-47
-47
-47
-47
-47
-47
-47
-47
-47
-47
-47
-47
-47
-47
-47
-47
-47
-47
-47
-47
-47
-47
-47
-47
-47
-47
-47
-47
-47
-47
-47
-47
-47
-47
-47
-47
-47
-47
-47
-47
-47
-47
-47
-47
-47
-47
-47
-47
-47
-47
-47
-47
-47
-47
-47
-47
-47
-47
-47
-47
-47
-47
-47
-47
-47
-47
-47
-47
-47
-47
-47
-47
-47
-47
-47
-47
-47
-47
-47
-47
-47
-47
-47
-47
-47
-47
-47
-47
-47
-47
-47
-47
-47
-47
-47
-47
-47
-47
-47
-47
-47
-47
-47
-47
-47
-47
-47
-47
-47
-47
-47
-47
-47
-47
-47
-47
-47
-47
-47
-47
-47
-47
-47
-47
-47
-47
-47
-47
-47
-47
-47
-47
-47
-47
-47
-47
-47
-47
-47
-47
-47
-47
-47
-47
-47
-47
-47
-47
-47
-47
-47
-47
-47
-47
-47
-47
-47
-47
-47
-47
-47
-47
-47
-47
-47
-47
-47
-47
-47
-47
-47
-47
-47
-47
-47
-47
-47
-47
-47
-47
-47
-47
-47
-47
-47
-47
-47
-47
-47
-47
-47
-47
-47
-47
-47
-47
-47
-47
-47
-47
-47
-47
-47
-47
-47
-47
-47
-47
-47
-47
-47
-47
-47
-47
-47
-47
-47
-47
-47
-47
-47
-47
-47
-47
-47
-47
-47
-47
-47
-47
-47
-47
-47
-47
-47
-47
-47
-47
-47
-47
-47
-47
-47
-47
-47
-47
-47
-47
-47
-47
-47
-47
-47
-47
-47
-47
-47
-47
-47
-47
-47
-47
-47
-47
-47
-47
-47
-47
-47
-47
-47
-47
-47
-47
-47
-47
-47
-47
-47
-47
-47
-47
-47
-47
-47
-47
-47
-47
-47
-47
-47
-47
-47
-47
-47
-47
-47
-47
-47
-47
-47
-47
-47
-47
-47
-47
-47
-47
-47
-47
-47
-47
-47
-47
-47
-47
-47
-47
-47
-47
-47
-47
-47
-47
-47
-47
-47
-47
-47
-47
-47
-47
-47
-47
-47
-47
-47
-47
-47
-47
-47
-47
-47
-47
-47
-47
-47
-47
-47
-47
-47
-47
-47
-47
-47
-47
-47
-47
-47
-47
-47
-47
-47
-47
-47
-47
-47
-47
-47
-47
-47
-47
-47
-47
-47
-47
-47
-47
-47
-47
-47
-47
-47
-47
-47
-47
-47
-47
-47
-47
-47
-47
-47
-47
-47
-47
-47
-47
-47
-47
-47
-47
-47
-47
-47
-47
-47
-47
-47
-47
-47
-47
-47
-47
-47
-47
-47
-47
-47
-47
-47
-47
-47
-47
-47
-47
-47
-47
-47
-47
-47
-47
-47
-47
-47
-47
-47
-47
-47
-47
-47
-47
-47
-47
-47
-47
-47
-47
-47
-47
-47
-47
-47
-47
-47
-47
-47
-47
-47
-47
-47
-47
-47
-47
-47
-47
-47
-47
-47
-47
-47
-47
-47
-47
-47
-47
-47
-47
-47
-47
-47
-47
-47
-47
-47
-47
-47
-47
-47
-47
-47
-47
-47
-47
-47
-47
-47
-47
-47
-47
-47
-47
-47
-47
-47
-47
-47
-47
-47
-47
-47
-47
-47
-47
-47
-47
-47
-47
-47
-47
-47
-47
-47
-47
-47
-47
-47
-47
-47
-47
-47
-47
-47
-47
-47
-47
-47
-47
-47
-47
-47
-47
-47
-47
-47
-47
-47
-47
-47
-47
-47
-47
-47
-47
-47
-47
-47
-47
-47
-47
-47
-47
-47
-47
-47
-47
-47
-47
-47
-47
-47
-47
-47
-47
-47
-47
-47
-47
-47
-47
-47
-47
-47
-47
-47
-47
-47
-47
-47
-47
-47
-47
-47
-47
-47
-47
-47
-47
-47
-47
-47
-47
-47
-47
-47
-47
-47
-47
-47
-47
-47
-47
-47
-47
-47
-47
-47
-47
-47
-47
-47
-47
-47
-47
-47
-47
-47
-47
-47
-47
-47
-47
-47
-47
-47
-47
-47
-47
-47
-47
-47
-47
-47
-47
-47
-47
-47
-47
-47
-47
-47
-47
-47
-47
-47
-47
-47
-47
-47
-47
-47
-47
-47
-47
-47
-47
-47
-47
-47
-47
-47
-47
-47
-47
-47
-47
-47
-47
-47
-47
-47
-47
-47
-47
-47
-47
-47
-47
-47
-47
-47
-47
-47
-47
-47
-47
-47
-47
-47
-47
-47
-47
-47
-47
-47
-47
-47
-47
-47
-47
-47
-47
-47
-47
-47
-47
-47
-47
-47
-47
-47
-47
-47
-47
-47
-47
-47
-47
-47
-47
-47
-47
-47
-47
-47
-47
-47
-47
-47
-47
-47
-47
-47
-47
-47
-47
-47
-47
-47
-47
-47
-47
-47
-47
-47
-47
-47
-47
-47
-47
-47
-47
-47
-47
-47
-47
-47
-47
-47
-47
-47
-47
-47
-47
-47
-47
-47
-47
-47
-47
-47
-47
-47
-47
-47
-47
-47
-47
-47
-47
-47
-47
-47
-47
-47
-47
-47
-47
-47
-47
-47
-47
-47
-47
-47
-47
-47
-47
-47
-47
-47
-47
-47
-47
-47
-47
-47
-47
-47
-47
-47
-47
-47
-47
-47
-47
-47
-47
-47
-47
-47
-47
-47
-47
-47
-47
-47
-47
-47
-47
-47
-47
-47
-47
-47
-47
-47
-47
-47
-47
-47
-47
-47
-47
-47
-47
-47
-47
-47
-47
-47
-47
-47
-47
-47
-47
-47
-47
-47
-47
-47
-47
-47
-47
-47
-47
-47
-47
-47
-47
-47
-47
-47
-47
-47
-47
-47
-47
-47
-47
-47
-47
-47
-47
-47
-47
-47
-47
-47
-47
-47
-47
-47
-47
-47
-47
-47
-47
-47
-47
-47
-47
-47
-47
-47
-47
-47
-47
-47
-47
-47
-47
-47
-47
-47
-47
-47
-47
-47
-47
-47
-47
-47
-47
-47
-47
-47
-47
-47
-47
-47
-47
-47
-47
-47
-47
-47
-47
-47
-47
-47
-47
-47
-47
-47
-47
-47
-47
-47
-47
-47
-47
-47
-47
-47
-47
-47
-47
-47
-47
-47
-47
-47
-47
-47
-47
-47
-47
-47
-47
-47
-47
-47
-47
-47
-47
-47
-47
-47
-47
-47
-47
-47
-47
-47
-47
-47
-47
-47
-47
-47
-47
-47
-47
-47
-47
-47
-47
-47
-47
-47
-47
-47
-47
-47
-47
-47
-47
-47
-47
-47
-47
-47
-47
-47
-47
-47
-47
-47
-47
-47
-47
-47
-47
-47
-47
-47
-47
-47
-47
-47
-47
-47
-47
-47
-47
-47
-47
-47
-47
-47
-47
-47
-47
-47
-47
-47
-47
-47
-47
-47
-47
-47
-47
-47
-47
-47
-47
-47
-47
-47
-47
-47
-47
-47
-47
-47
-47
-47
-47
-47
-47
-47
-47
-47
-47
-47
-47
-47
-47
-47
-47
-47
-47
-47
-47
-47
-47
-47
-47
-47
-47
-47
-47
-47
-47
-47
-47
-47
-47
-47
-47
-47
-47
-47
-47
-47
-47
-47
-47
-47
-47
-47
-47
-47
-47
-47
-47
-47
-47
-47
-47
-47
-47
-47
-47
-47
-47
-47
-47
-47
-47
-47
-47
-47
-47
-47
-47
-47
-47
-47
-47
-47
-47
-47
-47
-47
-47
-47
-47
-47
-47
-47
-47
-47
-47
-47
-47
-47
-47
-47
-47
-47
-47
-47
-47
-47
-47
-47
-47
-47
-47
-47
-47
-47
-47
-47
-47
-47
-47
-47
-47
-47
-47
-47
-47
-47
-47
-47
-47
-47
-47
-47
-47
-47
-47
-47
-47
-47
-47
-47
-47
-47
-47
-47
-47
-47
-47
-47
-47
-47
-47
-47
-47
-47
-47
-47
-47
-47
-47
-47
-47
-47
-47
-47
-47
-47
-47
-47
-47
-47
-47
-47
-47
-47
-47
-47
-47
-47
-47
-47
-47
-47
-47
-47
-47
-47
-47
-47
-47
-47
-47
-47
-47
-47
-47
-47
-47
-47
-47
-47
-47
-47
-47
-47
-47
-47
-47
-47
-47
-47
-47
-47
-47
-47
-47
-47
-47
-47
-47
-47
-47
-47
-47
-47
-47
-47
-47
-47
-47
-47
-47
-47
-47
-47
-47
-47
-47
-47
-47
-47
-47
-47
-47
-47
-47
-47
-47
-47
-47
-47
-47
-47
-47
-47
-47
-47
-47
-47
-47
-47
-47
-47
-47
-47
-47
-47
-47
-47
-47
-47
-47
-47
-47
-47
-47
-47
-47
-47
-47
-47
-47
-47
-47
-47
-47
-47
-47
-47
-47
-47
-47
-47
-47
-47
-47
-47
-47
-47
-47
-47
-47
-47
-47
-47
-47
-47
-47
-47
-47
-47
-47
-47
-47
-47
-47
-47
-47
-47
-47
-47
-47
-47
-47
-47
-47
-47
-47
-47
-47
-47
-47
-47
-47
-47
-47
-47
-47
-47
-47
-47
-47
-47
-47
-47
-47
-47
-47
-47
-47
-47
-47
-47
-47
-47
-47
-47
-47
-47
-47
-47
-47
-47
-47
-47
-47
-47
-47
-47
-47
-47
-47
-47
-47
-47
-47
-47
-47
-47
-47
-47
-47
-47
-47
-47
-47
-47
-47
-47
-47
-47
-47
-47
-47
-47
-47
-47
-47
-47
-47
-47
-47
-47
-47
-47
-47
-47
-47
-47
-47
-47
-47
-47
-47
-47
-47
-47
-47
-47
-47
-47
-47
-47
-47
-47
-47
-47
-47
-47
-47
-47
-47
-47
-47
-47
-47
-47
-47
-47
-47
-47
-47
-47
-47
-47
-47
-47
-47
-47
-47
-47
-47
-47
-47
-47
-47
-47
-47
-47
-47
-47
-47
-47
-47
-47
-47
-47
-47
-47
-47
-47
-47
-47
-47
-47
-47
-47
-47
-47
-47
-47
-47
-47
-47
-47
-47
-47
-47
-47
-47
-47
-47
-47
-47
-47
-47
-47
-47
-47
-47
-47
-47
-47
-47
-47
-47
-47
-47
-47
-47
-47
-47
-47
-47
-47
-47
-47
-47
-47
-47
-47
-47
-47
-47
-47
-47
-47
-47
-47
-47
-47
-47
-47
-47
-47
-47
-47
-47
-47
-47
-47
-47
-47
-47
-47
-47
-47
-47
-47
-47
-47
-47
-47
-47
-47
-47
-47
-47
-47
-47
-47
-47
-47
-47
-47
-47
-47
-47
-47
-47
-47
-47
-47
-47
-47
-47
-47
-47
-47
-47
-47
-47
-47
-47
-47
-47
-47
-47
-47
-47
-47
-47
-47
-47
-47
-47
-47
-47
-47
-47
-47
-47
-47
-47
-47
-47
-47
-47
-47
-47
-47
-47
-47
-47
-47
-47
-47
-47
-47
-47
-47
-47
-47
-47
-47
-47
-47
-47
-47
-47
-47
-47
-47
-47
-47
-47
-47
-47
-47
-47
-47
-47
-47
-47
-47
-47
-47
-47
-47
-47
-47
-47
-47
-47
-47
-47
-47
-47
-47
-47
-47
-47
-47
-47
-47
-47
-47
-47
-47
-47
-47
-47
-47
-47
-47
-47
-47
-47
-47
-47
-47
-47
-47
-47
-47
-47
-47
-47
-47
-47
-47
-47
-47
-47
-47
-47
-47
-47
-47
-47
-47
-47
-47
-47
-47
-47
-47
-47
-47
-47
-47
-47
-47
-47
-47
-47
-47
-47
-47
-47
-47
-47
-47
-47
-47
-47
-47
-47
-47
-47
-47
-47
-47
-47
-47
-47
-47
-47
-47
-47
-47
-47
-47
-47
-47
-47
-47
-47
-47
-47
-47
-47
-47
-47
-47
-47
-47
-47
-47
-47
-47
-47
-47
-47
-47
-47
-47
-47
-47
-47
-47
-47
-47
-47
-47
-47
-47
-47
-47
-47
-47
-47
-47
-47
-47
-47
-47
-47
-47
-47
-47
-47
-47
-47
-47
-47
-47
-47
-47
-47
-47
-47
-47
-47
-47
-47
-47
-47
-47
-47
-47
-47
-47
-47
-47
-47
-47
-47
-47
-47
-47
-47
-47
-47
-47
-47
-47
-47
-47
-47
-47
-47
-47
-47
-47
-47
-47
-47
-47
-47
-47
-47
-47
-47
-47
-47
-47
-47
-47
-47
-47
-47
-47
-47
-47
-47
-47
-47
-47
-47
-47
-47
-47
-47
-47
-47
-47
-47
-47
-47
-47
-47
-47
-47
-47
-47
-47
-47
-47
-47
-47
-47
-47
-47
-47
-47
-47
-47
-47
-47
-47
-47
-47
-47
-47
-47
-47
-47
-47
-47
-47
-47
-47
-47
-47
-47
-47
-47
-47
-47
-47
-47
-47
-47
-47
-47
-47
-47
-47
-47
-47
-47
-47
-47
-47
-47
-47
-47
-47
-47
-47
-47
-47
-47
-47
-47
-47
-47
-47
-47
-47
-47
-47
-47
-47
-47
-47
-47
-47
-47
-47
-47
-47
-47
-47
-47
-47
-47
-47
-47
-47
-47
-47
-47
-47
-47
-47
-47
-47
-47
-47
-47
-47
-47
-47
-47
-47
-47
-47
-47
-47
-47
-47
-47
-47
-47
-47
-47
-47
-47
-47
-47
-47
-47
-47
-47
-47
-47
-47
-47
-47
-47
-47
-47
-47
-47
-47
-47
-47
-47
-47
-47
-47
-47
-47
-47
-47
-47
-47
-47
-47
-47
-47
-47
-47
-47
-47
-47
-47
-47
-47
-47
-47
-47
-47
-47
-47
-47
-47
-47
-47
-47
-47
-47
-47
-47
-47
-47
-47
-47
-47
-47
-47
-47
-47
-47
-47
-47
-47
-47
-47
-47
-47
-47
-47
-47
-47
-47
-47
-47
-47
-47
-47
-47
-47
-47
-47
-47
-47
-47
-47
-47
-47
-47
-47
-47
-47
-47
-47
-47
-47
-47
-47
-47
-47
-47
-47
-47
-47
-47
-47
-47
-47
-47
-47
-47
-47
-47
-47
-47
-47
-47
-47
-47
-47
-47
-47
-47
-47
-47
-47
-47
-47
-47
-47
-47
-47
-47
-47
-47
-47
-47
-47
-47
-47
-47
-47
-47
-47
-47
-47
-47
-47
-47
-47
-47
-47
-47
-47
-47
-47
-47
-47
-47
-47
-47
-47
-47
-47
-47
-47
-47
-47
-47
-47
-47
-47
-47
-47
-47
-47
-47
-47
-47
-47
-47
-47
-47
-47
-47
-47
-47
-47
-47
-47
-47
-47
-47
-47
-47
-47
-47
-47
-47
-47
-47
-47
-47
-47
-47
-47
-47
-47
-47
-47
-47
-47
-47
-47
-47
-47
-47
-47
-47
-47
-47
-47
-47
-47
-47
-47
-47
-47
-47
-47
-47
-47
-47
-47
-47
-47
-47
-47
-47
-47
-47
-47
-47
-47
-47
-47
-47
-47
-47
-47
-47
-47
-47
-47
-47
-47
-47
-47
-47
-47
-47
-47
-47
-47
-47
-47
-47
-47
-47
-47
-47
-47
-47
-47
-47
-47
-47
-47
-47
-47
-47
-47
-47
-47
-47
-47
-47
-47
-47
-47
-47
-47
-47
-47
-47
-47
-47
-47
-47
-47
-47
-47
-47
-47
-47
-47
-47
-47
-47
-47
-47
-47
-47
-47
-47
-47
-47
-47
-47
-47
-47
-47
-47
-47
-47
-47
-47
-47
-47
-47
-47
-47
-47
-47
-47
-47
-47
-47
-47
-47
-47
-47
-47
-47
-47
-47
-47
-47
-47
-47
-47
-47
-47
-47
-47
-47
-47
-47
-47
-47
-47
-47
-47
-47
-47
-47
-47
-47
-47
-47
-47
-47
-47
-47
-47
-47
-47
-47
-47
-47
-47
-47
-47
-47
-47
-47
-47
-47
-47
-47
-47
-47
-47
-47
-47
-47
-47
-47
-47
-47
-47
-47
-47
-47
-47
-47
-47
-47
-47
-47
-47
-47
-47
-47
-47
-47
-47
-47
-47
-47
-47
-47
-47
-47
-47
-47
-47
-47
-47
-47
-47
-47
-47
-47
-47
-47
-47
-47
-47
-47
-47
-47
-47
-47
-47
-47
-47
-47
-47
-47
-47
-47
-47
-47
-47
-47
-47
-47
-47
-47
-47
-47
-47
-47
-47
-47
-47
-47
-47
-47
-47
-47
-47
-47
-47
-47
-47
-47
-47
-47
-47
-47
-47
-47
-47
-47
-47
-47
-47
-47
-47
-47
-47
-47
-47
-47
-47
-47
-47
-47
-47
-47
-47
-47
-47
-47
-47
-47
-47
-47
-47
-47
-47
-47
-47
-47
-47
-47
-47
-47
-47
-47
-47
-47
-47
-47
-47
-47
-47
-47
-47
-47
-47
-47
-47
-47
-47
-47
-47
-47
-47
-47
-47
-47
-47
-47
-47
-47
-47
-47
-47
-47
-47
-47
-47
-47
-47
-47
-47
-47
-47
-47
-47
-47
-47
-47
-47
-47
-47
-47
-47
-47
-47
-47
-47
-47
-47
-47
-47
-47
-47
-47
-47
-47
-47
-47
-47
-47
-47
-47
-47
-47
-47
-47
-47
-47
-47
-47
-47
-47
-47
-47
-47
-47
-47
-47
-47
-47
-47
-47
-47
-47
-47
-47
-47
-47
-47
-47
-47
-47
-47
-47
-47
-47
-47
-47
-47
-47
-47
-47
-47
-47
-47
-47
-47
-47
-47
-47
-47
-47
-47
-47
-47
-47
-47
-47
-47
-47
-47
-47
-47
-47
-47
-47
-47
-47
-47
-47
-47
-47
-47
-47
-47
-47
-47
-47
-47
-47
-47
-47
-47
-47
-47
-47
-47
-47
-47
-47
-47
-47
-47
-47
-47
-47
-47
-47
-47
-47
-47
-47
-47
-47
-47
-47
-47
-47
-47
-47
-47
-47
-47
-47
-47
-47
-47
-47
-47
-47
-47
-47
-47
-47
-47
-47
-47
-47
-47
-47
-47
-47
-47
-47
-47
-47
-47
-47
-47
-47
-47
-47
-47
-47
-47
-47
-47
-47
-47
-47
-47
-47
-47
-47
-47
-47
-47
-47
-47
-47
-47
-47
-47
-47
-47
-47
-47
-47
-47
-47
-47
-47
-47
-47
-47
-47
-47
-47
-47
-47
-47
-47
-47
-47
-47
-47
-47
-47
-47
-47
-47
-47
-47
-47
-47
-47
-47
-47
-47
-47
-47
-47
-47
-47
-47
-47
-47
-47
-47
-47
-47
-47
-47
-47
-47
-47
-47
-47
-47
-47
-47
-47
-47
-47
-47
-47
-47
-47
-47
-47
-47
-47
-47
-47
-47
-47
-47
-47
-47
-47
-47
-47
-47
-47
-47
-47
-47
-47
-47
-47
-47
-47
-47
-47
-47
-47
-47
-47
-47
-47
-47
-47
-47
-47
-47
-47
-47
-47
-47
-47
-47
-47
-47
-47
-47
-47
-47
-47
-47
-47
-47
-47
-47
-47
-47
-47
-47
-47
-47
-47
-47
-47
-47
-47
-47
-47
-47
-47
-47
-47
-47
-47
-47
-47
-47
-47
-47
-47
-47
-47
-47
-47
-47
-47
-47
-47
-47
-47
-47
-47
-47
-47
-47
-47
-47
-47
-47
-47
-47
-47
-47
-47
-47
-47
-47
-47
-47
-47
-47
-47
-47
-47
-47
-47
-47
-47
-47
-47
-47
-47
-47
-47
-47
-47
-47
-47
-47
-47
-47
-47
-47
-47
-47
-47
-47
-47
-47
-47
-47
-47
-47
-47
-47
-47
-47
-47
-47
-47
-47
-47
-47
-47
-47
-47
-47
-47
-47
-47
-47
-47
-47
-47
-47
-47
-47
-47
-47
-47
-47
-47
-47
-47
-47
-47
-47
-47
-47
-47
-47
-47
-47
-47
-47
-47
-47
-47
-47
-47
-47
-47
-47
-47
-47
-47
-47
-47
-47
-47
-47
-47
-47
-47
-47
-47
-47
-47
-47
-47
-47
-47
-47
-47
-47
-47
-47
-47
-47
-47
-47
-47
-47
-47
-47
-47
-47
-47
-47
-47
-47
-47
-47
-47
-47
-47
-47
-47
-47
-47
-47
-47
-47
-47
-47
-47
-47
-47
-47
-47
-47
-47
-47
-47
-47
-47
-47
-47
-47
-47
-47
-47
-47
-47
-47
-47
-47
-47
-47
-47
-47
-47
-47
-47
-47
-47
-47
-47
-47
-47
-47
-47
-47
-47
-47
-47
-47
-47
-47
-47
-47
-47
-47
-47
-47
-47
-47
-47
-47
-47
-47
-47
-47
-47
-47
-47
-47
-47
-47
-47
-47
-47
-47
-47
-47
-47
-47
-47
-47
-47
-47
-47
-47
-47
-47
-47
-47
-47
-47
-47
-47
-47
-47
-47
-47
-47
-47
-47
-47
-47
-47
-47
-47
-47
-47
-47
-47
-47
-47
-47
-47
-47
-47
-47
-47
-47
-47
-47
-47
-47
-47
-47
-47
-47
-47
-47
-47
-47
-47
-47
-47
-47
-47
-47
-47
-47
-47
-47
-47
-47
-47
-47
-47
-47
-47
-47
-47
-47
-47
-47
-47
-47
-47
-47
-47
-47
-47
-47
-47
-47
-47
-47
-47
-47
-47
-47
-47
-47
-47
-47
-47
-47
-47
-47
-47
-47
-47
-47
-47
-47
-47
-47
-47
-47
-47
-47
-47
-47
-47
-47
-47
-47
-47
-47
-47
-47
-47
-47
-47
-47
-47
-47
-47
-47
-47
-47
-47
-47
-47
-47
-47
-47
-47
-47
-47
-47
-47
-47
-47
-47
-47
-47
-47
-47
-47
-47
-47
-47
-47
-47
-47
-47
-47
-47
-47
-47
-47
-47
-47
-47
-47
-47
-47
-47
-47
-47
-47
-47
-47
-47
-47
-47
-47
-47
-47
-47
-47
-47
-47
-47
-47
-47
-47
-47
-47
-47
-47
-47
-47
-47
-47
-47
-47
-47
-47
-47
-47
-47
-47
-47
-47
-47
-47
-47
-47
-47
-47
-47
-47
-47
-47
-47
-47
-47
-47
-47
-47
-47
-47
-47
-47
-47
-47
-47
-47
-47
-47
-47
-47
-47
-47
-47
-47
-47
-47
-47
-47
-47
-47
-47
-47
-47
-47
-47
-47
-47
-47
-47
-47
-47
-47
-47
-47
-47
-47
-47
-47
-47
-47
-47
-47
-47
-47
-47
-47
-47
-47
-47
-47
-47
-47
-47
-47
-47
-47
-47
-47
-47
-47
-47
-47
-47
-47
-47
-47
-47
-47
-47
-47
-47
-47
-47
-47
-47
-47
-47
-47
-47
-47
-47
-47
-47
-47
-47
-47
-47
-47
-47
-47
-47
-47
-47
-47
-47
-47
-47
-47
-47
-47
-47
-47
-47
-47
-47
-47
-47
-47
-47
-47
-47
-47
-47
-47
-47
-47
-47
-47
-47
-47
-47
-47
-47
-47
-47
-47
-47
-47
-47
-47
-47
-47
-47
-47
-47
-47
-47
-47
-47
-47
-47
-47
-47
-47
-47
-47
-47
-47
-47
-47
-47
-47
-47
-47
-47
-47
-47
-47
-47
-47
-47
-47
-47
-47
-47
-47
-47
-47
-47
-47
-47
-47
-47
-47
-47
-47
-47
-47
-47
-47
-47
-47
-47
-47
-47
-47
-47
-47
-47
-47
-47
-47
-47
-47
-47
-47
-47
-47
-47
-47
-47
-47
-47
-47
-47
-47
-47
-47
-47
-47
-47
-47
-47
-47
-47
-47
-47
-47
-47
-47
-47
-47
-47
-47
-47
-47
-47
-47
-47
-47
-47
-47
-47
-47
-47
-47
-47
-47
-47
-47
-47
-47
-47
-47
-47
-47
-47
-47
-47
-47
-47
-47
-47
-47
-47
-47
-47
-47
-47
-47
-47
-47
-47
-47
-47
-47
-47
-47
-47
-47
-47
-47
-47
-47
-47
-47
-47
-47
-47
-47
-47
-47
-47
-47
-47
-47
-47
-47
-47
-47
-47
-47
-47
-47
-47
-47
-47
-47
-47
-47
-47
-47
-47
-47
-47
-47
-47
-47
-47
-47
-47
-47
-47
-47
-47
-47
-47
-47
-47
-47
-47
-47
-47
-47
-47
-47
-47
-47
-47
-47
-47
-47
-47
-47
-47
-47
-47
-47
-47
-47
-47
-47
-47
-47
-47
-47
-47
-47
-47
-47
-47
-47
-47
-47
-47
-47
-47
-47
-47
-47
-47
-47
-47
-47
-47
-47
-47
-47
-47
-47
-47
-47
-47
-47
-47
-47
-47
-47
-47
-47
-47
-47
-47
-47
-47
-47
-47
-47
-47
-47
-47
-47
-47
-47
-47
-47
-47
-47
-47
-47
-47
-47
-47
-47
-47
-47
-47
-47
-47
-47
-47
-47
-47
-47
-47
-47
-47
-47
-47
-47
-47
-47
-47
-47
-47
-47
-47
-47
-47
-47
-47
-47
-47
-47
-47
-47
-47
-47
-47
-47
-47
-47
-47
-47
-47
-47
-47
-47
-47
-47
-47
-47
-47
-47
-47
-47
-47
-47
-47
-47
-47
-47
-47
-47
-47
-47
-47
-47
-47
-47
-47
-47
-47
-47
-47
-47
-47
-47
-47
-47
-47
-47
-47
-47
-47
-47
-47
-47
-47
-47
-47
-47
-47
-47
-47
-47
-47
-47
-47
-47
-47
-47
-47
-47
-47
-47
-47
-47
-47
-47
-47
-47
-47
-47
-47
-47
-47
-47
-47
-47
-47
-47
-47
-47
-47
-47
-47
-47
-47
-47
-47
-47
-47
-47
-47
-47
-47
-47
-47
-47
-47
-47
-47
-47
-47
-47
-47
-47
-47
-47
-47
-47
-47
-47
-47
-47
-47
-47
-47
-47
-47
-47
-47
-47
-47
-47
-47
-47
-47
-47
-47
-47
-47
-47
-47
-47
-47
-47
-47
-47
-47
-47
-47
-47
-47
-47
-47
-47
-47
-47
-47
-47
-47
-47
-47
-47
-47
-47
-47
-47
-47
-47
-47
-47
-47
-47
-47
-47
-47
-47
-47
-47
-47
-47
-47
-47
-47
-47
-47
-47
-47
-47
-47
-47
-47
-47
-47
-47
-47
-47
-47
-47
-47
-47
-47
-47
-47
-47
-47
-47
-47
-47
-47
-47
-47
-47
-47
-47
-47
-47
-47
-47
-47
-47
-47
-47
-47
-47
-47
-47
-47
-47
-47
-47
-47
-47
-47
-47
-47
-47
-47
-47
-47
-47
-47
-47
-47
-47
-47
-47
-47
-47
-47
-47
-47
-47
-47
-47
-47
-47
-47
-47
-47
-47
-47
-47
-47
-47
-47
-47
-47
-47
-47
-47
-47
-47
-47
-47
-47
-47
-47
-47
-47
-47
-47
-47
-47
-47
-47
-47
-47
-47
-47
-47
-47
-47
-47
-47
-47
-47
-47
-47
-47
-47
-47
-47
-47
-47
-47
-47
-47
-47
-47
-47
-47
-47
-47
-47
-47
-47
-47
-47
-47
-47
-47
-47
-47
-47
-47
-47
-47
-47
-47
-47
-47
-47
-47
-47
-47
-47
-47
-47
-47
-47
-47
-47
-47
-47
-47
-47
-47
-47
-47
-47
-47
-47
-47
-47
-47
-47
-47
-47
-47
-47
-47
-47
-47
-47
-47
-47
-47
-47
-47
-47
-47
-47
-47
-47
-47
-47
-47
-47
-47
-47
-47
-47
-47
-47
-47
-47
-47
-47
-47
-47
-47
-47
-47
-47
-47
-47
-47
-47
-47
-47
-47
-47
-47
-47
-47
-47
-47
-47
-47
-47
-47
-47
-47
-47
-47
-47
-47
-47
-47
-47
-47
-47
-47
-47
-47
-47
-47
-47
-47
-47
-47
-47
-47
-47
-47
-47
-47
-47
-47
-47
-47
-47
-47
-47
-47
-47
-47
-47
-47
-47
-47
-47
-47
-47
-47
-47
-47
-47
-47
-47
-47
-47
-47
-47
-47
-47
-47
-47
-47
-47
-47
-47
-47
-47
-47
-47
-47
-47
-47
-47
-47
-47
-47
-47
-47
-47
-47
-47
-47
-47
-47
-47
-47
-47
-47
-47
-47
-47
-47
-47
-47
-47
-47
-47
-47
-47
-47
-47
-47
-47
-47
-47
-47
-47
-47
-47
-47
-47
-47
-47
-47
-47
-47
-47
-47
-47
-47
-47
-47
-47
-47
-47
-47
-47
-47
-47
-47
-47
-47
-47
-47
-47
-47
-47
-47
-47
-47
-47
-47
-47
-47
-47
-47
-47
-47
-47
-47
-47
-47
-47
-47
-47
-47
-47
-47
-47
-47
-47
-47
-47
-47
-47
-47
-47
-47
-47
-47
-47
-47
-47
-47
-47
-47
-47
-47
-47
-47
-47
-47
-47
-47
-47
-47
-47
-47
-47
-47
-47
-47
-47
-47
-47
-47
-47
-47
-47
-47
-47
-47
-47
-47
-47
-47
-47
-47
-47
-47
-47
-47
-47
-47
-47
-47
-47
-47
-47
-47
-47
-47
-47
-47
-47
-47
-47
-47
-47
-47
-47
-47
-47
-47
-47
-47
-47
-47
-47
-47
-47
-47
-47
-47
-47
-47
-47
-47
-47
-47
-47
-47
-47
-47
-47
-47
-47
-47
-47
-47
-47
-47
-47
-47
-47
-47
-47
-47
-47
-47
-47
-47
-47
-47
-47
-47
-47
-47
-47
-47
-47
-47
-47
-47
-47
-47
-47
-47
-47
-47
-47
-47
-47
-47
-47
-47
-47
-47
-47
-47
-47
-47
-47
-47
-47
-47
-47
-47
-47
-47
-47
-47
-47
-47
-47
-47
-47
-47
-47
-47
-47
-47
-47
-47
-47
-47
-47
-47
-47
-47
-47
-47
-47
-47
-47
-47
-47
-47
-47
-47
-47
-47
-47
-47
-47
-47
-47
-47
-47
-47
-47
-47
-47
-47
-47
-47
-47
-47
-47
-47
-47
-47
-47
-47
-47
-47
-47
-47
-47
-47
-47
-47
-47
-47
-47
-47
-47
-47
-47
-47
-47
-47
-47
-47
-47
-47
-47
-47
-47
-47
-47
-47
-47
-47
-47
-47
-47
-47
-47
-47
-47
-47
-47
-47
-47
-47
-47
-47
-47
-47
-47
-47
-47
-47
-47
-47
-47
-47
-47
-47
-47
-47
-47
-47
-47
-47
-47
-47
-47
-47
-47
-47
-47
-47
-47
-47
-47
-47
-47
-47
-47
-47
-47
-47
-47
-47
-47
-47
-47
-47
-47
-47
-47
-47
-47
-47
-47
-47
-47
-47
-47
-47
-47
-47
-47
-47
-47
-47
-47
-47
-47
-47
-47
-47
-47
-47
-47
-47
-47
-47
-47
-47
-47
-47
-47
-47
-47
-47
-47
-47
-47
-47
-47
-47
-47
-47
-47
-47
-47
-47
-47
-47
-47
-47
-47
-47
-47
-47
-47
-47
-47
-47
-47
-47
-47
-47
-47
-47
-47
-47
-47
-47
-47
-47
-47
-47
-47
-47
-47
-47
-47
-47
-47
-47
-47
-47
-47
-47
-47
-47
-47
-47
-47
-47
-47
-47
-47
-47
-47
-47
-47
-47
-47
-47
-47
-47
-47
-47
-47
-47
-47
-47
-47
-47
-47
-47
-47
-47
-47
-47
-47
-47
-47
-47
-47
-47
-47
-47
-47
-47
-47
-47
-47
-47
-47
-47
-47
-47
-47
-47
-47
-47
-47
-47
-47
-47
-47
-47
-47
-47
-47
-47
-47
-47
-47
-47
-47
-47
-47
-47
-47
-47
-47
-47
-47
-47
-47
-47
-47
-47
-47
-47
-47
-47
-47
-47
-47
-47
-47
-47
-47
-47
-47
-47
-47
-47
-47
-47
-47
-47
-47
-47
-47
-47
-47
-47
-47
-47
-47
-47
-47
-47
-47
-47
-47
-47
-47
-47
-47
-47
-47
-47
-47
-47
-47
-47
-47
-47
-47
-47
-47
-47
-47
-47
-47
-47
-47
-47
-47
-47
-47
-47
-47
-47
-47
-47
-47
-47
-47
-47
-47
-47
-47
-47
-47
-47
-47
-47
-47
-47
-47
-47
-47
-47
-47
-47
-47
-47
-47
-47
-47
-47
-47
-47
-47
-47
-47
-47
-47
-47
-47
-47
-47
-47
-47
-47
-47
-47
-47
-47
-47
-47
-47
-47
-47
-47
-47
-47
-47
-47
-47
-47
-47
-47
-47
-47
-47
-47
-47
-47
-47
-47
-47
-47
-47
-47
-47
-47
-47
-47
-47
-47
-47
-47
-47
-47
-47
-47
-47
-47
-47
-47
-47
-47
-47
-47
-47
-47
-47
-47
-47
-47
-47
-47
-47
-47
-47
-47
-47
-47
-47
-47
-47
-47
-47
-47
-47
-47
-47
-47
-47
-47
-47
-47
-47
-47
-47
-47
-47
-47
-47
-47
-47
-47
-47
-47
-47
-47
-47
-47
-47
-47
-47
-47
-47
-47
-47
-47
-47
-47
-47
-47
-47
-47
-47
-47
-47
-47
-47
-47
-47
-47
-47
-47
-47
-47
-47
-47
-47
-47
-47
-47
-47
-47
-47
-47
-47
-47
-47
-47
-47
-47
-47
-47
-47
-47
-47
-47
-47
-47
-47
-47
-47
-47
-47
-47
-47
-47
-47
-47
-47
-47
-47
-47
-47
-47
-47
-47
-47
-47
-47
-47
-47
-47
-47
-47
-47
-47
-47
-47
-47
-47
-47
-47
-47
-47
-47
-47
-47
-47
-47
-47
-47
-47
-47
-47
-47
-47
-47
-47
-47
-47
-47
-47
-47
-47
-47
-47
-47
-47
-47
-47
-47
-47
-47
-47
-47
-47
-47
-47
-47
-47
-47
-47
-47
-47
-47
-47
-47
-47
-47
-47
-47
-47
-47
-47
-47
-47
-47
-47
-47
-47
-47
-47
-47
-47
-47
-47
-47
-47
-47
-47
-47
-47
-47
-47
-47
-47
-47
-47
-47
-47
-47
-47
-47
-47
-47
-47
-47
-47
-47
-47
-47
-47
-47
-47
-47
-47
-47
-47
-47
-47
-47
-47
-47
-47
-47
-47
-47
-47
-47
-47
-47
-47
-47
-47
-47
-47
-47
-47
-47
-47
-47
-47
-47
-47
-47
-47
-47
-47
-47
-47
-47
-47
-47
-47
-47
-47
-47
-47
-47
-47
-47
-47
-47
-47
-47
-47
-47
-47
-47
-47
-47
-47
-47
-47
-47
-47
-47
-47
-47
-47
-47
-47
-47
-47
-47
-47
-47
-47
-47
-47
-47
-47
-47
-47
-47
-47
-47
-47
-47
-47
-47
-47
-47
-47
-47
-47
-47
-47
-47
-47
-47
-47
-47
-47
-47
-47
-47
-47
-47
-47
-47
-47
-47
-47
-47
-47
-47
-47
-47
-47
-47
-47
-47
-47
-47
-47
-47
-47
-47
-47
-47
-47
-47
-47
-47
-47
-47
-47
-47
-47
-47
-47
-47
-47
-47
-47
-47
-47
-47
-47
-47
-47
-47
-47
-47
-47
-47
-47
-47
-47
-47
-47
-47
-47
-47
-47
-47
-47
-47
-47
-47
-47
-47
-47
-47
-47
-47
-47
-47
-47
-47
-47
-47
-47
-47
-47
-47
-47
-47
-47
-47
-47
-47
-47
-47
-47
-47
-47
-47
-47
-47
-47
-47
-47
-47
-47
-47
-47
-47
-47
-47
-47
-47
-47
-47
-47
-47
-47
-47
-47
-47
-47
-47
-47
-47
-47
-47
-47
-47
-47
-47
-47
-47
-47
-47
-47
-47
-47
-47
-47
-47
-47
-47
-47
-47
-47
-47
-47
-47
-47
-47
-47
-47
-47
-47
-47
-47
-47
-47
-47
-47
-47
-47
-47
-47
-47
-47
-47
-47
-47
-47
-47
-47
-47
-47
-47
-47
-47
-47
-47
-47
-47
-47
-47
-47
-47
-47
-47
-47
-47
-47
-47
-47
-47
-47
-47
-47
-47
-47
-47
-47
-47
-47
-47
-47
-47
-47
-47
-47
-47
-47
-47
-47
-47
-47
-47
-47
-47
-47
-47
-47
-47
-47
-47
-47
-47
-47
-47
-47
-47
-47
-47
-47
-47
-47
-47
-47
-47
-47
-47
-47
-47
-47
-47
-47
-47
-47
-47
-47
-47
-47
-47
-47
-47
-47
-47
-47
-47
-47
-47
-47
-47
-47
-47
-47
-47
-47
-47
-47
-47
-47
-47
-47
-47
-47
-47
-47
-47
-47
-47
-47
-47
-47
-47
-47
-47
-47
-47
-47
-47
-47
-47
-47
-47
-47
-47
-47
-47
-47
-47
-47
-47
-47
-47
-47
-47
-47
-47
-47
-47
-47
-47
-47
-47
-47
-47
-47
-47
-47
-47
-47
-47
-47
-47
-47
-47
-47
-47
-47
-47
-47
-47
-47
-47
-47
-47
-47
-47
-47
-47
-47
-47
-47
-47
-47
-47
-47
-47
-47
-47
-47
-47
-47
-47
-47
-47
-47
-47
-47
-47
-47
-47
-47
-47
-47
-47
-47
-47
-47
-47
-47
-47
-47
-47
-47
-47
-47
-47
-47
-47
-47
-47
-47
-47
-47
-47
-47
-47
-47
-47
-47
-47
-47
-47
-47
-47
-47
-47
-47
-47
-47
-47
-47
-47
-47
-47
-47
-47
-47
-47
-47
-47
-47
-47
-47
-47
-47
-47
-47
-47
-47
-47
-47
-47
-47
-47
-47
-47
-47
-47
-47
-47
-47
-47
-47
-47
-47
-47
-47
-47
-47
-47
-47
-47
-47
-47
-47
-47
-47
-47
-47
-47
-47
-47
-47
-47
-47
-47
-47
-47
-47
-47
-47
-47
-47
-47
-47
-47
-47
-47
-47
-47
-47
-47
-47
-47
-47
-47
-47
-47
-47
-47
-47
-47
-47
-47
-47
-47
-47
-47
-47
-47
-47
-47
-47
-47
-47
-47
-47
-47
-47
-47
-47
-47
-47
-47
-47
-47
-47
-47
-47
-47
-47
-47
-47
-47
-47
-47
-47
-47
-47
-47
-47
-47
-47
-47
-47
-47
-47
-47
-47
-47
-47
-47
-47
-47
-47
-47
-47
-47
-47
-47
-47
-47
-47
-47
-47
-47
-47
-47
-47
-47
-47
-47
-47
-47
-47
-47
-47
-47
-47
-47
-47
-47
-47
-47
-47
-47
-47
-47
-47
-47
-47
-47
-47
-47
-47
-47
-47
-47
-47
-47
-47
-47
-47
-47
-47
-47
-47
-47
-47
-47
-47
-47
-47
-47
-47
-47
-47
-47
-47
-47
-47
-47
-47
-47
-47
-47
-47
-47
-47
-47
-47
-47
-47
-47
-47
-47
-47
-47
-47
-47
-47
-47
-47
-47
-47
-47
-47
-47
-47
-47
-47
-47
-47
-47
-47
-47
-47
-47
-47
-47
-47
-47
-47
-47
-47
-47
-47
-47
-47
-47
-47
-47
-47
-47
-47
-47
-47
-47
-47
-47
-47
-47
-47
-47
-47
-47
-47
-47
-47
-47
-47
-47
-47
-47
-47
-47
-47
-47
-47
-47
-47
-47
-47
-47
-47
-47
-47
-47
-47
-47
-47
-47
-47
-47
-47
-47
-47
-47
-47
-47
-47
-47
-47
-47
-47
-47
-47
-47
-47
-47
-47
-47
-47
-47
-47
-47
-47
-47
-47
-47
-47
-47
-47
-47
-47
-47
-47
-47
-47
-47
-47
-47
-47
-47
-47
-47
-47
-47
-47
-47
-47
-47
-47
-47
-47
-47
-47
-47
-47
-47
-47
-47
-47
-47
-47
-47
-47
-47
-47
-47
-47
-47
-47
-47
-47
-47
-47
-47
-47
-47
-47
-47
-47
-47
-47
-47
-47
-47
-47
-47
-47
-47
-47
-47
-47
-47
-47
-47
-47
-47
-47
-47
-47
-47
-47
-47
-47
-47
-47
-47
-47
-47
-47
-47
-47
-47
-47
-47
-47
-47
-47
-47
-47
-47
-47
-47
-47
-47
-47
-47
-47
-47
-47
-47
-47
-47
-47
-47
-47
-47
-47
-47
-47
-47
-47
-47
-47
-47
-47
-47
-47
-47
-47
-47
-47
-47
-47
-47
-47
-47
-47
-47
-47
-47
-47
-47
-47
-47
-47
-47
-47
-47
-47
-47
-47
-47
-47
-47
-47
-47
-47
-47
-47
-47
-47
-47
-47
-47
-47
-47
-47
-47
-47
-47
-47
-47
-47
-47
-47
-47
-47
-47
-47
-47
-47
-47
-47
-47
-47
-47
-47
-47
-47
-47
-47
-47
-47
-47
-47
-47
-47
-47
-47
-47
-47
-47
-47
-47
-47
-47
-47
-47
-47
-47
-47
-47
-47
-47
-47
-47
-47
-47
-47
-47
-47
-47
-47
-47
-47
-47
-47
-47
-47
-47
-47
-47
-47
-47
-47
-47
-47
-47
-47
-47
-47
-47
-47
-47
-47
-47
-47
-47
-47
-47
-47
-47
-47
-47
-47
-47
-47
-47
-47
-47
-47
-47
-47
-47
-47
-47
-47
-47
-47
-47
-47
-47
-47
-47
-47
-47
-47
-47
-47
-47
-47
-47
-47
-47
-47
-47
-47
-47
-47
-47
-47
-47
-47
-47
-47
-47
-47
-47
-47
-47
-47
-47
-47
-47
-47
-47
-47
-47
-47
-47
-47
-47
-47
-47
-47
-47
-47
-47
-47
-47
-47
-47
-47
-47
-47
-47
-47
-47
-47
-47
-47
-47
-47
-47
-47
-47
-47
-47
-47
-47
-47
-47
-47
-47
-47
-47
-47
-47
-47
-47
-47
-47
-47
-47
-47
-47
-47
-47
-47
-47
-47
-47
-47
-47
-47
-47
-47
-47
-47
-47
-47
-47
-47
-47
-47
-47
-47
-47
-47
-47
-47
-47
-47
-47
-47
-47
-47
-47
-47
-47
-47
-47
-47
-47
-47
-47
-47
-47
-47
-47
-47
-47
-47
-47
-47
-47
-47
-47
-47
-47
-47
-47
-47
-47
-47
-47
-47
-47
-47
-47
-47
-47
-47
-47
-47
-47
-47
-47
-47
-47
-47
-47
-47
-47
-47
-47
-47
-47
-47
-47
-47
-47
-47
-47
-47
-47
-47
-47
-47
-47
-47
-47
-47
-47
-47
-47
-47
-47
-47
-47
-47
-47
-47
-47
-47
-47
-47
-47
-47
-47
-47
-47
-47
-47
-47
-47
-47
-47
-47
-47
-47
-47
-47
-47
-47
-47
-47
-47
-47
-47
-47
-47
-47
-47
-47
-47
-47
-47
-47
-47
-47
-47
-47
-47
-47
-47
-47
-47
-47
-47
-47
-47
-47
-47
-47
-47
-47
-47
-47
-47
-47
-47
-47
-47
-47
-47
-47
-47
-47
-47
-47
-47
-47
-47
-47
-47
-47
-47
-47
-47
-47
-47
-47
-47
-47
-47
-47
-47
-47
-47
-47
-47
-47
-47
-47
-47
-47
-47
-47
-47
-47
-47
-47
-47
-47
-47
-47
-47
-47
-47
-47
-47
-47
-47
-47
-47
-47
-47
-47
-47
-47
-47
-47
-47
-47
-47
-47
-47
-47
-47
-47
-47
-47
-47
-47
-47
-47
-47
-47
-47
-47
-47
-47
-47
-47
-47
-47
-47
-47
-47
-47
-47
-47
-47
-47
-47
-47
-47
-47
-47
-47
-47
-47
-47
-47
-47
-47
-47
-47
-47
-47
-47
-47
-47
-47
-47
-47
-47
-47
-47
-47
-47
-47
-47
-47
-47
-47
-47
-47
-47
-47
-47
-47
-47
-47
-47
-47
-47
-47
-47
-47
-47
-47
-47
-47
-47
-47
-47
-47
-47
-47
-47
-47
-47
-47
-47
-47
-47
-47
-47
-47
-47
-47
-47
-47
-47
-47
-47
-47
-47
-47
-47
-47
-47
-47
-47
-47
-47
-47
-47
-47
-47
-47
-47
-47
-47
-47
-47
-47
-47
-47
-47
-47
-47
-47
-47
-47
-47
-47
-47
-47
-47
-47
-47
-47
-47
-47
-47
-47
-47
-47
-47
-47
-47
-47
-47
-47
-47
-47
-47
-47
-47
-47
-47
-47
-47
-47
-47
-47
-47
-47
-47
-47
-47
-47
-47
-47
-47
-47
-47
-47
-47
-47
-47
-47
-47
-47
-47
-47
-47
-47
-47
-47
-47
-47
-47
-47
-47
-47
-47
-47
-47
-47
-47
-47
-47
-47
-47
-47
-47
-47
-47
-47
-47
-47
-47
-47
-47
-47
-47
-47
-47
-47
-47
-47
-47
-47
-47
-47
-47
-47
-47
-47
-47
-47
-47
-47
-47
-47
-47
-47
-47
-47
-47
-47
-47
-47
-47
-47
-47
-47
-47
-47
-47
-47
-47
-47
-47
-47
-47
-47
-47
-47
-47
-47
-47
-47
-47
-47
-47
-47
-47
-47
-47
-47
-47
-47
-47
-47
-47
-47
-47
-47
-47
-47
-47
-47
-47
-47
-47
-47
-47
-47
-47
-47
-47
-47
-47
-47
-47
-47
-47
-47
-47
-47
-47
-47
-47
-47
-47
-47
-47
-47
-47
-47
-47
-47
-47
-47
-47
-47
-47
-47
-47
-47
-47
-47
-47
-47
-47
-47
-47
-47
-47
-47
-47
-47
-47
-47
-47
-47
-47
-47
-47
-47
-47
-47
-47
-47
-47
-47
-47
-47
-47
-47
-47
-47
-47
-47
-47
-47
-47
-47
-47
-47
-47
-47
-47
-47
-47
-47
-47
-47
-47
-47
-47
-47
-47
-47
-47
-47
-47
-47
-47
-47
-47
-47
-47
-47
-47
-47
-47
-47
-47
-47
-47
-47
-47
-47
-47
-47
-47
-47
-47
-47
-47
-47
-47
-47
-47
-47
-47
-47
-47
-47
-47
-47
-47
-47
-47
-47
-47
-47
-47
-47
-47
-47
-47
-47
-47
-47
-47
-47
-47
-47
-47
-47
-47
-47
-47
-47
-47
-47
-47
-47
-47
-47
-47
-47
-47
-47
-47
-47
-47
-47
-47
-47
-47
-47
-47
-47
-47
-47
-47
-47
-47
-47
-47
-47
-47
-47
-47
-47
-47
-47
-47
-47
-47
-47
-47
-47
-47
-47
-47
-47
-47
-47
-47
-47
-47
-47
-47
-47
-47
-47
-47
-47
-47
-47
-47
-47
-47
-47
-47
-47
-47
-47
-47
-47
-47
-47
-47
-47
-47
-47
-47
-47
-47
-47
-47
-47
-47
-47
-47
-47
-47
-47
-47
-47
-47
-47
-47
-47
-47
-47
-47
-47
-47
-47
-47
-47
-47
-47
-47
-47
-47
-47
-47
-47
-47
-47
-47
-47
-47
-47
-47
-47
-47
-47
-47
-47
-47
-47
-47
-47
-47
-47
-47
-47
-47
-47
-47
-47
-47
-47
-47
-47
-47
-47
-47
-47
-47
-47
-47
-47
-47
-47
-47
-47
-47
-47
-47
-47
-47
-47
-47
-47
-47
-47
-47
-47
-47
-47
-47
-47
-47
-47
-47
-47
-47
-47
-47
-47
-47
-47
-47
-47
-47
-47
-47
-47
-47
-47
-47
-47
-47
-47
-47
-47
-47
-47
-47
-47
-47
-47
-47
-47
-47
-47
-47
-47
-47
-47
-47
-47
-47
-47
-47
-47
-47
-47
-47
-47
-47
-47
-47
-47
-47
-47
-47
-47
-47
-47
-47
-47
-47
-47
-47
-47
-47
-47
-47
-47
-47
-47
-47
-47
-47
-47
-47
-47
-47
-47
-47
-47
-47
-47
-47
-47
-47
-47
-47
-47
-47
-47
-47
-47
-47
-47
-47
-47
-47
-47
-47
-47
-47
-47
-47
-47
-47
-47
-47
-47
-47
-47
-47
-47
-47
-47
-47
-47
-47
-47
-47
-47
-47
-47
-47
-47
-47
-47
-47
-47
-47
-47
-47
-47
-47
-47
-47
-47
-47
-47
-47
-47
-47
-47
-47
-47
-47
-47
-47
-47
-47
-47
-47
-47
-47
-47
-47
-47
-47
-47
-47
-47
-47
-47
-47
-47
-47
-47
-47
-47
-47
-47
-47
-47
-47
-47
-47
-47
-47
-47
-47
-47
-47
-47
-47
-47
-47
-47
-47
-47
-47
-47
-47
-47
-47
-47
-47
-47
-47
-47
-47
-47
-47
-47
-47
-47
-47
-47
-47
-47
-47
-47
-47
-47
-47
-47
-47
-47
-47
-47
-47
-47
-47
-47
-47
-47
-47
-47
-47
-47
-47
-47
-47
-47
-47
-47
-47
-47
-47
-47
-47
-47
-47
-47
-47
-47
-47
-47
-47
-47
-47
-47
-47
-47
-47
-47
-47
-47
-47
-47
-47
-47
-47
-47
-47
-47
-47
-47
-47
-47
-47
-47
-47
-47
-47
-47
-47
-47
-47
-47
-47
-47
-47
-47
-47
-47
-47
-47
-47
-47
-47
-47
-47
-47
-47
-47
-47
-47
-47
-47
-47
-47
-47
-47
-47
-47
-47
-47
-47
-47
-47
-47
-47
-47
-47
-47
-47
-47
-47
-47
-47
-47
-47
-47
-47
-47
-47
-47
-47
-47
-47
-47
-47
-47
-47
-47
-47
-47
-47
-47
-47
-47
-47
-47
-47
-47
-47
-47
-47
-47
-47
-47
-47
-47
-47
-47
-47
-47
-47
-47
-47
-47
-47
-47
-47
-47
-47
-47
-47
-47
-47
-47
-47
-47
-47
-47
-47
-47
-47
-47
-47
-47
-47
-47
-47
-47
-47
-47
-47
-47
-47
-47
-47
-47
-47
-47
-47
-47
-47
-47
-47
-47
-47
-47
-47
-47
-47
-47
-47
-47
-47
-47
-47
-47
-47
-47
-47
-47
-47
-47
-47
-47
-47
-47
-47
-47
-47
-47
-47
-47
-47
-47
-47
-47
-47
-47
-47
-47
-47
-47
-47
-47
-47
-47
-47
-47
-47
-47
-47
-47
-47
-47
-47
-47
-47
-47
-47
-47
-47
-47
-47
-47
-47
-47
-47
-47
-47
-47
-47
-47
-47
-47
-47
-47
-47
-47
-47
-47
-47
-47
-47
-47
-47
-47
-47
-47
-47
-47
-47
-47
-47
-47
-47
-47
-47
-47
-47
-47
-47
-47
-47
-47
-47
-47
-47
-47
-47
-47
-47
-47
-47
-47
-47
-47
-47
-47
-47
-47
-47
-47
-47
-47
-47
-47
-47
-47
-47
-47
-47
-47
-47
-47
-47
-47
-47
-47
-47
-47
-47
-47
-47
-47
-47
-47
-47
-47
-47
-47
-47
-47
-47
-47
-47
-47
-47
-47
-47
-47
-47
-47
-47
-47
-47
-47
-47
-47
-47
-47
-47
-47
-47
-47
-47
-47
-47
-47
-47
-47
-47
-47
-47
-47
-47
-47
-47
-47
-47
-47
-47
-47
-47
-47
-47
-47
-47
-47
-47
-47
-47
-47
-47
-47
-47
-47
-47
-47
-47
-47
-47
-47
-47
-47
-47
-47
-47
-47
-47
-47
-47
-47
-47
-47
-47
-47
-47
-47
-47
-47
-47
-47
-47
-47
-47
-47
-47
-47
-47
-47
-47
-47
-47
-47
-47
-47
-47
-47
-47
-47
-47
-47
-47
-47
-47
-47
-47
-47
-47
-47
-47
-47
-47
-47
-47
-47
-47
-47
-47
-47
-47
-47
-47
-47
-47
-47
-47
-47
-47
-47
-47
-47
-47
-47
-47
-47
-47
-47
-47
-47
-47
-47
-47
-47
-47
-47
-47
-47
-47
-47
-47
-47
-47
-47
-47
-47
-47
-47
-47
-47
-47
-47
-47
-47
-47
-47
-47
-47
-47
-47
-47
-47
-47
-47
-47
-47
-47
-47
-47
-47
-47
-47
-47
-47
-47
-47
-47
-47
-47
-47
-47
-47
-47
-47
-47
-47
-47
-47
-47
-47
-47
-47
-47
-47
-47
-47
-47
-47
-47
-47
-47
-47
-47
-47
-47
-47
-47
-47
-47
-47
-47
-47
-47
-47
-47
-47
-47
-47
-47
-47
-47
-47
-47
-47
-47
-47
-47
-47
-47
-47
-47
-47
-47
-47
-47
-47
-47
-47
-47
-47
-47
-47
-47
-47
-47
-47
-47
-47
-47
-47
-47
-47
-47
-47
-47
-47
-47
-47
-47
-47
-47
-47
-47
-47
-47
-47
-47
-47
-47
-47
-47
-47
-47
-47
-47
-47
-47
-47
-47
-47
-47
-47
-47
-47
-47
-47
-47
-47
-47
-47
-47
-47
-47
-47
-47
-47
-47
-47
-47
-47
-47
-47
-47
-47
-47
-47
-47
-47
-47
-47
-47
-47
-47
-47
-47
-47
-47
-47
-47
-47
-47
-47
-47
-47
-47
-47
-47
-47
-47
-47
-47
-47
-47
-47
-47
-47
-47
-47
-47
-47
-47
-47
-47
-47
-47
-47
-47
-47
-47
-47
-47
-47
-47
-47
-47
-47
-47
-47
-47
-47
-47
-47
-47
-47
-47
-47
-47
-47
-47
-47
-47
-47
-47
-47
-47
-47
-47
-47
-47
-47
-47
-47
-47
-47
-47
-47
-47
-47
-47
-47
-47
-47
-47
-47
-47
-47
-47
-47
-47
-47
-47
-47
-47
-47
-47
-47
-47
-47
-47
-47
-47
-47
-47
-47
-47
-47
-47
-47
-47
-47
-47
-47
-47
-47
-47
-47
-47
-47
-47
-47
-47
-47
-47
-47
-47
-47
-47
-47
-47
-47
-47
-47
-47
-47
-47
-47
-47
-47
-47
-47
-47
-47
-47
-47
-47
-47
-47
-47
-47
-47
-47
-47
-47
-47
-47
-47
-47
-47
-47
-47
-47
-47
-47
-47
-47
-47
-47
-47
-47
-47
-47
-47
-47
-47
-47
-47
-47
-47
-47
-47
-47
-47
-47
-47
-47
-47
-47
-47
-47
-47
-47
-47
-47
-47
-47
-47
-47
-47
-47
-47
-47
-47
-47
-47
-47
-47
-47
-47
-47
-47
-47
-47
-47
-47
-47
-47
-47
-47
-47
-47
-47
-47
-47
-47
-47
-47
-47
-47
-47
-47
-47
-47
-47
-47
-47
-47
-47
-47
-47
-47
-47
-47
-47
-47
-47
-47
-47
-47
-47
-47
-47
-47
-47
-47
-47
-47
-47
-47
-47
-47
-47
-47
-47
-47
-47
-47
-47
-47
-47
-47
-47
-47
-47
-47
-47
-47
-47
-47
-47
-47
-47
-47
-47
-47
-47
-47
-47
-47
-47
-47
-47
-47
-47
-47
-47
-47
-47
-47
-47
-47
-47
-47
-47
-47
-47
-47
-47
-47
-47
-47
-47
-47
-47
-47
-47
-47
-47
-47
-47
-47
-47
-47
-47
-47
-47
-47
-47
-47
-47
-47
-47
-47
-47
-47
-47
-47
-47
-47
-47
-47
-47
-47
-47
-47
-47
-47
-47
-47
-47
-47
-47
-47
-47
-47
-47
-47
-47
-47
-47
-47
-47
-47
-47
-47
-47
-47
-47
-47
-47
-47
-47
-47
-47
-47
-47
-47
-47
-47
-47
-47
-47
-47
-47
-47
-47
-47
-47
-47
-47
-47
-47
-47
-47
-47
-47
-47
-47
-47
-47
-47
-47
-47
-47
-47
-47
-47
-47
-47
-47
-47
-47
-47
-47
-47
-47
-47
-47
-47
-47
-47
-47
-47
-47
-47
-47
-47
-47
-47
-47
-47
-47
-47
-47
-47
-47
-47
-47
-47
-47
-47
-47
-47
-47
-47
-47
-47
-47
-47
-47
-47
-47
-47
-47
-47
-47
-47
-47
-47
-47
-47
-47
-47
-47
-47
-47
-47
-47
-47
-47
-47
-47
-47
-47
-47
-47
-47
-47
-47
-47
-47
-47
-47
-47
-47
-47
-47
-47
-47
-47
-47
-47
-47
-47
-47
-47
-47
-47
-47
-47
-47
-47
-47
-47
-47
-47
-47
-47
-47
-47
-47
-47
-47
-47
-47
-47
-47
-47
-47
-47
-47
-47
-47
-47
-47
-47
-47
-47
-47
-47
-47
-47
-47
-47
-47
-47
-47
-47
-47
-47
-47
-47
-47
-47
-47
-47
-47
-47
-47
-47
-47
-47
-47
-47
-47
-47
-47
-47
-47
-47
-47
-47
-47
-47
-47
-47
-47
-47
-47
-47
-47
-47
-47
-47
-47
-47
-47
-47
-47
-47
-47
-47
-47
-47
-47
-47
-47
-47
-47
-47
-47
-47
-47
-47
-47
-47
-47
-47
-47
-47
-47
-47
-47
-47
-47
-47
-47
-47
-47
-47
-47
-47
-47
-47
-47
-47
-47
-47
-47
-47
-47
-47
-47
-47
-47
-47
-47
-47
-47
-47
-47
-47
-47
-47
-47
-47
-47
-47
-47
-47
-47
-47
-47
-47
-47
-47
-47
-47
-47
-47
-47
-47
-47
-47
-47
-47
-47
-47
-47
-47
-47
-47
-47
-47
-47
-47
-47
-47
-47
-47
-47
-47
-47
-47
-47
-47
-47
-47
-47
-47
-47
-47
-47
-47
-47
-47
-47
-47
-47
-47
-47
-47
-47
-47
-47
-47
-47
-47
-47
-47
-47
-47
-47
-47
-47
-47
-47
-47
-47
-47
-47
-47
-47
-47
-47
-47
-47
-47
-47
-47
-47
-47
-47
-47
-47
-47
-47
-47
-47
-47
-47
-47
-47
-47
-47
-47
-47
-47
-47
-47
-47
-47
-47
-47
-47
-47
-47
-47
-47
-47
-47
-47
-47
-47
-47
-47
-47
-47
-47
-47
-47
-47
-47
-47
-47
-47
-47
-47
-47
-47
-47
-47
-47
-47
-47
-47
-47
-47
-47
-47
-47
-47
-47
-47
-47
-47
-47
-47
-47
-47
-47
-47
-47
-47
-47
-47
-47
-47
-47
-47
-47
-47
-47
-47
-47
-47
-47
-47
-47
-47
-47
-47
-47
-47
-47
-47
-47
-47
-47
-47
-47
-47
-47
-47
-47
-47
-47
-47
-47
-47
-47
-47
-47
-47
-47
-47
-47
-47
-47
-47
-47
-47
-47
-47
-47
-47
-47
-47
-47
-47
-47
-47
-47
-47
-47
-47
-47
-47
-47
-47
-47
-47
-47
-47
-47
-47
-47
-47
-47
-47
-47
-47
-47
-47
-47
-47
-47
-47
-47
-47
-47
-47
-47
-47
-47
-47
-47
-47
-47
-47
-47
-47
-47
-47
-47
-47
-47
-47
-47
-47
-47
-47
-47
-47
-47
-47
-47
-47
-47
-47
-47
-47
-47
-47
-47
-47
-47
-47
-47
-47
-47
-47
-47
-47
-47
-47
-47
-47
-47
-47
-47
-47
-47
-47
-47
-47
-47
-47
-47
-47
-47
-47
-47
-47
-47
-47
-47
-47
-47
-47
-47
-47
-47
-47
-47
-47
-47
-47
-47
-47
-47
-47
-47
-47
-47
-47
-47
-47
-47
-47
-47
-47
-47
-47
-47
-47
-47
-47
-47
-47
-47
-47
-47
-47
-47
-47
-47
-47
-47
-47
-47
-47
-47
-47
-47
-47
-47
-47
-47
-47
-47
-47
-47
-47
-47
-47
-47
-47
-47
-47
-47
-47
-47
-47
-47
-47
-47
-47
-47
-47
-47
-47
-47
-47
-47
-47
-47
-47
-47
-47
-47
-47
-47
-47
-47
-47
-47
-47
-47
-47
-47
-47
-47
-47
-47
-47
-47
-47
-47
-47
-47
-47
-47
-47
-47
-47
-47
-47
-47
-47
-47
-47
-47
-47
-47
-47
-47
-47
-47
-47
-47
-47
-47
-47
-47
-47
-47
-47
-47
-47
-47
-47
-47
-47
-47
-47
-47
-47
-47
-47
-47
-47
-47
-47
-47
-47
-47
-47
-47
-47
-47
-47
-47
-47
-47
-47
-47
-47
-47
-47
-47
-47
-47
-47
-47
-47
-47
-47
-47
-47
-47
-47
-47
-47
-47
-47
-47
-47
-47
-47
-47
-47
-47
-47
-47
-47
-47
-47
-47
-47
-47
-47
-47
-47
-47
-47
-47
-47
-47
-47
-47
-47
-47
-47
-47
-47
-47
-47
-47
-47
-47
-47
-47
-47
-47
-47
-47
-47
-47
-47
-47
-47
-47
-47
-47
-47
-47
-47
-47
-47
-47
-47
-47
-47
-47
-47
-47
-47
-47
-47
-47
-47
-47
-47
-47
-47
-47
-47
-47
-47
-47
-47
-47
-47
-47
-47
-47
-47
-47
-47
-47
-47
-47
-47
-47
-47
-47
-47
-47
-47
-47
-47
-47
-47
-47
-47
-47
-47
-47
-47
-47
-47
-47
-47
-47
-47
-47
-47
-47
-47
-47
-47
-47
-47
-47
-47
-47
-47
-47
-47
-47
-47
-47
-47
-47
-47
-47
-47
-47
-47
-47
-47
-47
-47
-47
-47
-47
-47
-47
-47
-47
-47
-47
-47
-47
-47
-47
-47
-47
-47
-47
-47
-47
-47
-47
-47
-47
-47
-47
-47
-47
-47
-47
-47
-47
-47
-47
-47
-47
-47
-47
-47
-47
-47
-47
-47
-47
-47
-47
-47
-47
-47
-47
-47
-47
-47
-47
-47
-47
-47
-47
-47
-47
-47
-47
-47
-47
-47
-47
-47
-47
-47
-47
-47
-47
-47
-47
-47
-47
-47
-47
-47
-47
-47
-47
-47
-47
-47
-47
-47
-47
-47
-47
-47
-47
-47
-47
-47
-47
-47
-47
-47
-47
-47
-47
-47
-47
-47
-47
-47
-47
-47
-47
-47
-47
-47
-47
-47
-47
-47
-47
-47
-47
-47
-47
-47
-47
-47
-47
-47
-47
-47
-47
-47
-47
-47
-47
-47
-47
-47
-47
-47
-47
-47
-47
-47
-47
-47
-47
-47
-47
-47
-47
-47
-47
-47
-47
-47
-47
-47
-47
-47
-47
-47
-47
-47
-47
-47
-47
-47
-47
-47
-47
-47
-47
-47
-47
-47
-47
-47
-47
-47
-47
-47
-47
-47
-47
-47
-47
-47
-47
-47
-47
-47
-47
-47
-47
-47
-47
-47
-47
-47
-47
-47
-47
-47
-47
-47
-47
-47
-47
-47
-47
-47
-47
-47
-47
-47
-47
-47
-47
-47
-47
-47
-47
-47
-47
-47
-47
-47
-47
-47
-47
-47
-47
-47
-47
-47
-47
-47
-47
-47
-47
-47
-47
-47
-47
-47
-47
-47
-47
-47
-47
-47
-47
-47
-47
-47
-47
-47
-47
-47
-47
-47
-47
-47
-47
-47
-47
-47
-47
-47
-47
-47
-47
-47
-47
-47
-47
-47
-47
-47
-47
-47
-47
-47
-47
-47
-47
-47
-47
-47
-47
-47
-47
-47
-47
-47
-47
-47
-47
-47
-47
-47
-47
-47
-47
-47
-47
-47
-47
-47
-47
-47
-47
-47
-47
-47
-47
-47
-47
-47
-47
-47
-47
-47
-47
-47
-47
-47
-47
-47
-47
-47
-47
-47
-47
-47
-47
-47
-47
-47
-47
-47
-47
-47
-47
-47
-47
-47
-47
-47
-47
-47
-47
-47
-47
-47
-47
-47
-47
-47
-47
-47
-47
-47
-47
-47
-47
-47
-47
-47
-47
-47
-47
-47
-47
-47
-47
-47
-47
-47
-47
-47
-47
-47
-47
-47
-47
-47
-47
-47
-47
-47
-47
-47
-47
-47
-47
-47
-47
-47
-47
-47
-47
-47
-47
-47
-47
-47
-47
-47
-47
-47
-47
-47
-47
-47
-47
-47
-47
-47
-47
-47
-47
-47
-47
-47
-47
-47
-47
-47
-47
-47
-47
-47
-47
-47
-47
-47
-47
-47
-47
-47
-47
-47
-47
-47
-47
-47
-47
-47
-47
-47
-47
-47
-47
-47
-47
-47
-47
-47
-47
-47
-47
-47
-47
-47
-47
-47
-47
-47
-47
-47
-47
-47
-47
-47
-47
-47
-47
-47
-47
-47
-47
-47
-47
-47
-47
-47
-47
-47
-47
-47
-47
-47
-47
-47
-47
-47
-47
-47
-47
-47
-47
-47
-47
-47
-47
-47
-47
-47
-47
-47
-47
-47
-47
-47
-47
-47
-47
-47
-47
-47
-47
-47
-47
-47
-47
-47
-47
-47
-47
-47
-47
-47
-47
-47
-47
-47
-47
-47
-47
-47
-47
-47
-47
-47
-47
-47
-47
-47
-47
-47
-47
-47
-47
-47
-47
-47
-47
-47
-47
-47
-47
-47
-47
-47
-47
-47
-47
-47
-47
-47
-47
-47
-47
-47
-47
-47
-47
-47
-47
-47
-47
-47
-47
-47
-47
-47
-47
-47
-47
-47
-47
-47
-47
-47
-47
-47
-47
-47
-47
-47
-47
-47
-47
-47
-47
-47
-47
-47
-47
-47
-47
-47
-47
-47
-47
-47
-47
-47
-47
-47
-47
-47
-47
-47
-47
-47
-47
-47
-47
-47
-47
-47
-47
-47
-47
-47
-47
-47
-47
-47
-47
-47
-47
-47
-47
-47
-47
-47
-47
-47
-47
-47
-47
-47
-47
-47
-47
-47
-47
-47
-47
-47
-47
-47
-47
-47
-47
-47
-47
-47
-47
-47
-47
-47
-47
-47
-47
-47
-47
-47
-47
-47
-47
-47
-47
-47
-47
-47
-47
-47
-47
-47
-47
-47
-47
-47
-47
-47
-47
-47
-47
-47
-47
-47
-47
-47
-47
-47
-47
-47
-47
-47
-47
-47
-47
-47
-47
-47
-47
-47
-47
-47
-47
-47
-47
-47
-47
-47
-47
-47
-47
-47
-47
-47
-47
-47
-47
-47
-47
-47
-47
-47
-47
-47
-47
-47
-47
-47
-47
-47
-47
-47
-47
-47
-47
-47
-47
-47
-47
-47
-47
-47
-47
-47
-47
-47
-47
-47
-47
-47
-47
-47
-47
-47
-47
-47
-47
-47
-47
-47
-47
-47
-47
-47
-47
-47
-47
-47
-47
-47
-47
-47
-47
-47
-47
-47
-47
-47
-47
-47
-47
-47
-47
-47
-47
-47
-47
-47
-47
-47
-47
-47
-47
-47
-47
-47
-47
-47
-47
-47
-47
-47
-47
-47
-47
-47
-47
-47
-47
-47
-47
-47
-47
-47
-47
-47
-47
-47
-47
-47
-47
-47
-47
-47
-47
-47
-47
-47
-47
-47
-47
-47
-47
-47
-47
-47
-47
-47
-47
-47
-47
-47
-47
-47
-47
-47
-47
-47
-47
-47
-47
-47
-47
-47
-47
-47
-47
-47
-47
-47
-47
-47
-47
-47
-47
-47
-47
-47
-47
-47
-47
-47
-47
-47
-47
-47
-47
-47
-47
-47
-47
-47
-47
-47
-47
-47
-47
-47
-47
-47
-47
-47
-47
-47
-47
-47
-47
-47
-47
-47
-47
-47
-47
-47
-47
-47
-47
-47
-47
-47
-47
-47
-47
-47
-47
-47
-47
-47
-47
-47
-47
-47
-47
-47
-47
-47
-47
-47
-47
-47
-47
-47
-47
-47
-47
-47
-47
-47
-47
-47
-47
-47
-47
-47
-47
-47
-47
-47
-47
-47
-47
-47
-47
-47
-47
-47
-47
-47
-47
-47
-47
-47
-47
-47
-47
-47
-47
-47
-47
-47
-47
-47
-47
-47
-47
-47
-47
-47
-47
-47
-47
-47
-47
-47
-47
-47
-47
-47
-47
-47
-47
-47
-47
-47
-47
-47
-47
-47
-47
-47
-47
-47
-47
-47
-47
-47
-47
-47
-47
-47
-47
-47
-47
-47
-47
-47
-47
-47
-47
-47
-47
-47
-47
-47
-47
-47
-47
-47
-47
-47
-47
-47
-47
-47
-47
-47
-47
-47
-47
-47
-47
-47
-47
-47
-47
-47
-47
-47
-47
-47
-47
-47
-47
-47
-47
-47
-47
-47
-47
-47
-47
-47
-47
-47
-47
-47
-47
-47
-47
-47
-47
-47
-47
-47
-47
-47
-47
-47
-47
-47
-47
-47
-47
-47
-47
-47
-47
-47
-47
-47
-47
-47
-47
-47
-47
-47
-47
-47
-47
-47
-47
-47
-47
-47
-47
-47
-47
-47
-47
-47
-47
-47
-47
-47
-47
-47
-47
-47
-47
-47
-47
-47
-47
-47
-47
-47
-47
-47
-47
-47
-47
-47
-47
-47
-47
-47
-47
-47
-47
-47
-47
-47
-47
-47
-47
-47
-47
-47
-47
-47
-47
-47
-47
-47
-47
-47
-47
-47
-47
-47
-47
-47
-47
-47
-47
-47
-47
-47
-47
-47
-47
-47
-47
-47
-47
-47
-47
-47
-47
-47
-47
-47
-47
-47
-47
-47
-47
-47
-47
-47
-47
-47
-47
-47
-47
-47
-47
-47
-47
-47
-47
-47
-47
-47
-47
-47
-47
-47
-47
-47
-47
-47
-47
-47
-47
-47
-47
-47
-47
-47
-47
-47
-47
-47
-47
-47
-47
-47
-47
-47
-47
-47
-47
-47
-47
-47
-47
-47
-47
-47
-47
-47
-47
-47
-47
-47
-47
-47
-47
-47
-47
-47
-47
-47
-47
-47
-47
-47
-47
-47
-47
-47
-47
-47
-47
-47
-47
-47
-47
-47
-47
-47
-47
-47
-47
-47
-47
-47
-47
-47
-47
-47
-47
-47
-47
-47
-47
-47
-47
-47
-47
-47
-47
-47
-47
-47
-47
-47
-47
-47
-47
-47
-47
-47
-47
-47
-47
-47
-47
-47
-47
-47
-47
-47
-47
-47
-47
-47
-47
-47
-47
-47
-47
-47
-47
-47
-47
-47
-47
-47
-47
-47
-47
-47
-47
-47
-47
-47
-47
-47
-47
-47
-47
-47
-47
-47
-47
-47
-47
-47
-47
-47
-47
-47
-47
-47
-47
-47
-47
-47
-47
-47
-47
-47
-47
-47
-47
-47
-47
-47
-47
-47
-47
-47
-47
-47
-47
-47
-47
-47
-47
-47
-47
-47
-47
-47
-47
-47
-47
-47
-47
-47
-47
-47
-47
-47
-47
-47
-47
-47
-47
-47
-47
-47
-47
-47
-47
-47
-47
-47
-47
-47
-47
-47
-47
-47
-47
-47
-47
-47
-47
-47
-47
-47
-47
-47
-47
-47
-47
-47
-47
-47
-47
-47
-47
-47
-47
-47
-47
-47
-47
-47
-47
-47
-47
-47
-47
-47
-47
-47
-47
-47
-47
-47
-47
-47
-47
-47
-47
-47
-47
-47
-47
-47
-47
-47
-47
-47
-47
-47
-47
-47
-47
-47
-47
-47
-47
-47
-47
-47
-47
-47
-47
-47
-47
-47
-47
-47
-47
-47
-47
-47
-47
-47
-47
-47
-47
-47
-47
-47
-47
-47
-47
-47
-47
-47
-47
-47
-47
-47
-47
-47
-47
-47
-47
-47
-47
-47
-47
-47
-47
-47
-47
-47
-47
-47
-47
-47
-47
-47
-47
-47
-47
-47
-47
-47
-47
-47
-47
-47
-47
-47
-47
-47
-47
-47
-47
-47
-47
-47
-47
-47
-47
-47
-47
-47
-47
-47
-47
-47
-47
-47
-47
-47
-47
-47
-47
-47
-47
-47
-47
-47
-47
-47
-47
-47
-47
-47
-47
-47
-47
-47
-47
-47
-47
-47
-47
-47
-47
-47
-47
-47
-47
-47
-47
-47
-47
-47
-47
-47
-47
-47
-47
-47
-47
-47
-47
-47
-47
-47
-47
-47
-47
-47
-47
-47
-47
-47
-47
-47
-47
-47
-47
-47
-47
-47
-47
-47
-47
-47
-47
-47
-47
-47
-47
-47
-47
-47
-47
-47
-47
-47
-47
-47
-47
-47
-47
-47
-47
-47
-47
-47
-47
-47
-47
-47
-47
-47
-47
-47
-47
-47
-47
-47
-47
-47
-47
-47
-47
-47
-47
-47
-47
-47
-47
-47
-47
-47
-47
-47
-47
-47
-47
-47
-47
-47
-47
-47
-47
-47
-47
-47
-47
-47
-47
-47
-47
-47
-47
-47
-47
-47
-47
-47
-47
-47
-47
-47
-47
-47
-47
-47
-47
-47
-47
-47
-47
-47
-47
-47
-47
-47
-47
-47
-47
-47
-47
-47
-47
-47
-47
-47
-47
-47
-47
-47
-47
-47
-47
-47
-47
-47
-47
-47
-47
-47
-47
-47
-47
-47
-47
-47
-47
-47
-47
-47
-47
-47
-47
-47
-47
-47
-47
-47
-47
-47
-47
-47
-47
-47
-47
-47
-47
-47
-47
-47
-47
-47
-47
-47
-47
-47
-47
-47
-47
-47
-47
-47
-47
-47
-47
-47
-47
-47
-47
-47
-47
-47
-47
-47
-47
-47
-47
-47
-47
-47
-47
-47
-47
-47
-47
-47
-47
-47
-47
-47
-47
-47
-47
-47
-47
-47
-47
-47
-47
-47
-47
-47
-47
-47
-47
-47
-47
-47
-47
-47
-47
-47
-47
-47
-47
-47
-47
-47
-47
-47
-47
-47
-47
-47
-47
-47
-47
-47
-47
-47
-47
-47
-47
-47
-47
-47
-47
-47
-47
-47
-47
-47
-47
-47
-47
-47
-47
-47
-47
-47
-47
-47
-47
-47
-47
-47
-47
-47
-47
-47
-47
-47
-47
-47
-47
-47
-47
-47
-47
-47
-47
-47
-47
-47
-47
-47
-47
-47
-47
-47
-47
-47
-47
-47
-47
-47
-47
-47
-47
-47
-47
-47
-47
-47
-47
-47
-47
-47
-47
-47
-47
-47
-47
-47
-47
-47
-47
-47
-47
-47
-47
-47
-47
-47
-47
-47
-47
-47
-47
-47
-47
-47
-47
-47
-47
-47
-47
-47
-47
-47
-47
-47
-47
-47
-47
-47
-47
-47
-47
-47
-47
-47
-47
-47
-47
-47
-47
-47
-47
-47
-47
-47
-47
-47
-47
-47
-47
-47
-47
-47
-47
-47
-47
-47
-47
-47
-47
-47
-47
-47
-47
-47
-47
-47
-47
-47
-47
-47
-47
-47
-47
-47
-47
-47
-47
-47
-47
-47
-47
-47
-47
-47
-47
-47
-47
-47
-47
-47
-47
-47
-47
-47
-47
-47
-47
-47
-47
-47
-47
-47
-47
-47
-47
-47
-47
-47
-47
-47
-47
-47
-47
-47
-47
-47
-47
-47
-47
-47
-47
-47
-47
-47
-47
-47
-47
-47
-47
-47
-47
-47
-47
-47
-47
-47
-47
-47
-47
-47
-47
-47
-47
-47
-47
-47
-47
-47
-47
-47
-47
-47
-47
-47
-47
-47
-47
-47
-47
-47
-47
-47
-47
-47
-47
-47
-47
-47
-47
-47
-47
-47
-47
-47
-47
-47
-47
-47
-47
-47
-47
-47
-47
-47
-47
-47
-47
-47
-47
-47
-47
-47
-47
-47
-47
-47
-47
-47
-47
-47
-47
-47
-47
-47
-47
-47
-47
-47
-47
-47
-47
-47
-47
-47
-47
-47
-47
-47
-47
-47
-47
-47
-47
-47
-47
-47
-47
-47
-47
-47
-47
-47
-47
-47
-47
-47
-47
-47
-47
-47
-47
-47
-47
-47
-47
-47
-47
-47
-47
-47
-47
-47
-47
-47
-47
-47
-47
-47
-47
-47
-47
-47
-47
-47
-47
-47
-47
-47
-47
-47
-47
-47
-47
-47
-47
-47
-47
-47
-47
-47
-47
-47
-47
-47
-47
-47
-47
-47
-47
-47
-47
-47
-47
-47
-47
-47
-47
-47
-47
-47
-47
-47
-47
-47
-47
-47
-47
-47
-47
-47
-47
-47
-47
-47
-47
-47
-47
-47
-47
-47
-47
-47
-47
-47
-47
-47
-47
-47
-47
-47
-47
-47
-47
-47
-47
-47
-47
-47
-47
-47
-47
-47
-47
-47
-47
-47
-47
-47
-47
-47
-47
-47
-47
-47
-47
-47
-47
-47
-47
-47
-47
-47
-47
-47
-47
-47
-47
-47
-47
-47
-47
-47
-47
-47
-47
-47
-47
-47
-47
-47
-47
-47
-47
-47
-47
-47
-47
-47
-47
-47
-47
-47
-47
-47
-47
-47
-47
-47
-47
-47
-47
-47
-47
-47
-47
-47
-47
-47
-47
-47
-47
-47
-47
-47
-47
-47
-47
-47
-47
-47
-47
-47
-47
-47
-47
-47
-47
-47
-47
-47
-47
-47
-47
-47
-47
-47
-47
-47
-47
-47
-47
-47
-47
-47
-47
-47
-47
-47
-47
-47
-47
-47
-47
-47
-47
-47
-47
-47
-47
-47
-47
-47
-47
-47
-47
-47
-47
-47
-47
-47
-47
-47
-47
-47
-47
-47
-47
-47
-47
-47
-47
-47
-47
-47
-47
-47
-47
-47
-47
-47
-47
-47
-47
-47
-47
-47
-47
-47
-47
-47
-47
-47
-47
-47
-47
-47
-47
-47
-47
-47
-47
-47
-47
-47
-47
-47
-47
-47
-47
-47
-47
-47
-47
-47
-47
-47
-47
-47
-47
-47
-47
-47
-47
-47
-47
-47
-47
-47
-47
-47
-47
-47
-47
-47
-47
-47
-47
-47
-47
-47
-47
-47
-47
-47
-47
-47
-47
-47
-47
-47
-47
-47
-47
-47
-47
-47
-47
-47
-47
-47
-47
-47
-47
-47
-47
-47
-47
-47
-47
-47
-47
-47
-47
-47
-47
-47
-47
-47
-47
-47
-47
-47
-47
-47
-47
-47
-47
-47
-47
-47
-47
-47
-47
-47
-47
-47
-47
-47
-47
-47
-47
-47
-47
-47
-47
-47
-47
-47
-47
-47
-47
-47
-47
-47
-47
-47
-47
-47
-47
-47
-47
-47
-47
-47
-47
-47
-47
-47
-47
-47
-47
-47
-47
-47
-47
-47
-47
-47
-47
-47
-47
-47
-47
-47
-47
-47
-47
-47
-47
-47
-47
-47
-47
-47
-47
-47
-47
-47
-47
-47
-47
-47
-47
-47
-47
-47
-47
-47
-47
-47
-47
-47
-47
-47
-47
-47
-47
-47
-47
-47
-47
-47
-47
-47
-47
-47
-47
-47
-47
-47
-47
-47
-47
-47
-47
-47
-47
-47
-47
-47
-47
-47
-47
-47
-47
-47
-47
-47
-47
-47
-47
-47
-47
-47
-47
-47
-47
-47
-47
-47
-47
-47
-47
-47
-47
-47
-47
-47
-47
-47
-47
-47
-47
-47
-47
-47
-47
-47
-47
-47
-47
-47
-47
-47
-47
-47
-47
-47
-47
-47
-47
-47
-47
-47
-47
-47
-47
-47
-47
-47
-47
-47
-47
-47
-47
-47
-47
-47
-47
-47
-47
-47
-47
-47
-47
-47
-47
-47
-47
-47
-47
-47
-47
-47
-47
-47
-47
-47
-47
-47
-47
-47
-47
-47
-47
-47
-47
-47
-47
-47
-47
-47
-47
-47
-47
-47
-47
-47
-47
-47
-47
-47
-47
-47
-47
-47
-47
-47
-47
-47
-47
-47
-47
-47
-47
-47
-47
-47
-47
-47
-47
-47
-47
-47
-47
-47
-47
-47
-47
-47
-47
-47
-47
-47
-47
-47
-47
-47
-47
-47
-47
-47
-47
-47
-47
-47
-47
-47
-47
-47
-47
-47
-47
-47
-47
-47
-47
-47
-47
-47
-47
-47
-47
-47
-47
-47
-47
-47
-47
-47
-47
-47
-47
-47
-47
-47
-47
-47
-47
-47
-47
-47
-47
-47
-47
-47
-47
-47
-47
-47
-47
-47
-47
-47
-47
-47
-47
-47
-47
-47
-47
-47
-47
-47
-47
-47
-47
-47
-47
-47
-47
-47
-47
-47
-47
-47
-47
-47
-47
-47
-47
-47
-47
-47
-47
-47
-47
-47
-47
-47
-47
-47
-47
-47
-47
-47
-47
-47
-47
-47
-47
-47
-47
-47
-47
-47
-47
-47
-47
-47
-47
-47
-47
-47
-47
-47
-47
-47
-47
-47
-47
-47
-47
-47
-47
-47
-47
-47
-47
-47
-47
-47
-47
-47
-47
-47
-47
-47
-47
-47
-47
-47
-47
-47
-47
-47
-47
-47
-47
-47
-47
-47
-47
-47
-47
-47
-47
-47
-47
-47
-47
-47
-47
-47
-47
-47
-47
-47
-47
-47
-47
-47
-47
-47
-47
-47
-47
-47
-47
-47
-47
-47
-47
-47
-47
-47
-47
-47
-47
-47
-47
-47
-47
-47
-47
-47
-47
-47
-47
-47
-47
-47
-47
-47
-47
-47
-47
-47
-47
-47
-47
-47
-47
-47
-47
-47
-47
-47
-47
-47
-47
-47
-47
-47
-47
-47
-47
-47
-47
-47
-47
-47
-47
-47
-47
-47
-47
-47
-47
-47
-47
-47
-47
-47
-47
-47
-47
-47
-47
-47
-47
-47
-47
-47
-47
-47
-47
-47
-47
-47
-47
-47
-47
-47
-47
-47
-47
-47
-47
-47
-47
-47
-47
-47
-47
-47
-47
-47
-47
-47
-47
-47
-47
-47
-47
-47
-47
-47
-47
-47
-47
-47
-47
-47
-47
-47
-47
-47
-47
-47
-47
-47
-47
-47
-47
-47
-47
-47
-47
-47
-47
-47
-47
-47
-47
-47
-47
-47
-47
-47
-47
-47
-47
-47
-47
-47
-47
-47
-47
-47
-47
-47
-47
-47
-47
-47
-47
-47
-47
-47
-47
-47
-47
-47
-47
-47
-47
-47
-47
-47
-47
-47
-47
-47
-47
-47
-47
-47
-47
-47
-47
-47
-47
-47
-47
-47
-47
-47
-47
-47
-47
-47
-47
-47
-47
-47
-47
-47
-47
-47
-47
-47
-47
-47
-47
-47
-47
-47
-47
-47
-47
-47
-47
-47
-47
-47
-47
-47
-47
-47
-47
-47
-47
-47
-47
-47
-47
-47
-47
-47
-47
-47
-47
-47
-47
-47
-47
-47
-47
-47
-47
-47
-47
-47
-47
-47
-47
-47
-47
-47
-47
-47
-47
-47
-47
-47
-47
-47
-47
-47
-47
-47
-47
-47
-47
-47
-47
-47
-47
-47
-47
-47
-47
-47
-47
-47
-47
-47
-47
-47
-47
-47
-47
-47
-47
-47
-47
-47
-47
-47
-47
-47
-47
-47
-47
-47
-47
-47
-47
-47
-47
-47
-47
-47
-47
-47
-47
-47
-47
-47
-47
-47
-47
-47
-47
-47
-47
-47
-47
-47
-47
-47
-47
-47
-47
-47
-47
-47
-47
-47
-47
-47
-47
-47
-47
-47
-47
-47
-47
-47
-47
-47
-47
-47
-47
-47
-47
-47
-47
-47
-47
-47
-47
-47
-47
-47
-47
-47
-47
-47
-47
-47
-47
-47
-47
-47
-47
-47
-47
-47
-47
-47
-47
-47
-47
-47
-47
-47
-47
-47
-47
-47
-47
-47
-47
-47
-47
-47
-47
-47
-47
-47
-47
-47
-47
-47
-47
-47
-47
-47
-47
-47
-47
-47
-47
-47
-47
-47
-47
-47
-47
-47
-47
-47
-47
-47
-47
-47
-47
-47
-47
-47
-47
-47
-47
-47
-47
-47
-47
-47
-47
-47
-47
-47
-47
-47
-47
-47
-47
-47
-47
-47
-47
-47
-47
-47
-47
-47
-47
-47
-47
-47
-47
-47
-47
-47
-47
-47
-47
-47
-47
-47
-47
-47
-47
-47
-47
-47
-47
-47
-47
-47
-47
-47
-47
-47
-47
-47
-47
-47
-47
-47
-47
-47
-47
-47
-47
-47
-47
-47
-47
-47
-47
-47
-47
-47
-47
-47
-47
-47
-47
-47
-47
-47
-47
-47
-47
-47
-47
-47
-47
-47
-47
-47
-47
-47
-47
-47
-47
-47
-47
-47
-47
-47
-47
-47
-47
-47
-47
-47
-47
-47
-47
-47
-47
-47
-47
-47
-47
-47
-47
-47
-47
-47
-47
-47
-47
-47
-47
-47
-47
-47
-47
-47
-47
-47
-47
-47
-47
-47
-47
-47
-47
-47
-47
-47
-47
-47
-47
-47
-47
-47
-47
-47
-47
-47
-47
-47
-47
-47
-47
-47
-47
-47
-47
-47
-47
-47
-47
-47
-47
-47
-47
-47
-47
-47
-47
-47
-47
-47
-47
-47
-47
-47
-47
-47
-47
-47
-47
-47
-47
-47
-47
-47
-47
-47
-47
-47
-47
-47
-47
-47
-47
-47
-47
-47
-47
-47
-47
-47
-47
-47
-47
-47
-47
-47
-47
-47
-47
-47
-47
-47
-47
-47
-47
-47
-47
-47
-47
-47
-47
-47
-47
-47
-47
-47
-47
-47
-47
-47
-47
-47
-47
-47
-47
-47
-47
-47
-47
-47
-47
-47
-47
-47
-47
-47
-47
-47
-47
-47
-47
-47
-47
-47
-47
-47
-47
-47
-47
-47
-47
-47
-47
-47
-47
-47
-47
-47
-47
-47
-47
-47
-47
-47
-47
-47
-47
-47
-47
-47
-47
-47
-47
-47
-47
-47
-47
-47
-47
-47
-47
-47
-47
-47
-47
-47
-47
-47
-47
-47
-47
-47
-47
-47
-47
-47
-47
-47
-47
-47
-47
-47
-47
-47
-47
-47
-47
-47
-47
-47
-47
-47
-47
-47
-47
-47
-47
-47
-47
-47
-47
-47
-47
-47
-47
-47
-47
-47
-47
-47
-47
-47
-47
-47
-47
-47
-47
-47
-47
-47
-47
-47
-47
-47
-47
-47
-47
-47
-47
-47
-47
-47
-47
-47
-47
-47
-47
-47
-47
-47
-47
-47
-47
-47
-47
-47
-47
-47
-47
-47
-47
-47
-47
-47
-47
-47
-47
-47
-47
-47
-47
-47
-47
-47
-47
-47
-47
-47
-47
-47
-47
-47
-47
-47
-47
-47
-47
-47
-47
-47
-47
-47
-47
-47
-47
-47
-47
-47
-47
-47
-47
-47
-47
-47
-47
-47
-47
-47
-47
-47
-47
-47
-47
-47
-47
-47
-47
-47
-47
-47
-47
-47
-47
-47
-47
-47
-47
-47
-47
-47
-47
-47
-47
-47
-47
-47
-47
-47
-47
-47
-47
-47
-47
-47
-47
-47
-47
-47
-47
-47
-47
-47
-47
-47
-47
-47
-47
-47
-47
-47
-47
-47
-47
-47
-47
-47
-47
-47
-47
-47
-47
-47
-47
-47
-47
-47
-47
-47
-47
-47
-47
-47
-47
-47
-47
-47
-47
-47
-47
-47
-47
-47
-47
-47
-47
-47
-47
-47
-47
-47
-47
-47
-47
-47
-47
-47
-47
-47
-47
-47
-47
-47
-47
-47
-47
-47
-47
-47
-47
-47
-47
-47
-47
-47
-47
-47
-47
-47
-47
-47
-47
-47
-47
-47
-47
-47
-47
-47
-47
-47
-47
-47
-47
-47
-47
-47
-47
-47
-47
-47
-47
-47
-47
-47
-47
-47
-47
-47
-47
-47
-47
-47
-47
-47
-47
-47
-47
-47
-47
-47
-47
-47
-47
-47
-47
-47
-47
-47
-47
-47
-47
-47
-47
-47
-47
-47
-47
-47
-47
-47
-47
-47
-47
-47
-47
-47
-47
-47
-47
-47
-47
-47
-47
-47
-47
-47
-47
-47
-47
-47
-47
-47
-47
-47
-47
-47
-47
-47
-47
-47
-47
-47
-47
-47
-47
-47
-47
-47
-47
-47
-47
-47
-47
-47
-47
-47
-47
-47
-47
-47
-47
-47
-47
-47
-47
-47
-47
-47
-47
-47
-47
-47
-47
-47
-47
-47
-47
-47
-47
-47
-47
-47
-47
-47
-47
-47
-47
-47
-47
-47
-47
-47
-47
-47
-47
-47
-47
-47
-47
-47
-47
-47
-47
-47
-47
-47
-47
-47
-47
-47
-47
-47
-47
-47
-47
-47
-47
-47
-47
-47
-47
-47
-47
-47
-47
-47
-47
-47
-47
-47
-47
-47
-47
-47
-47
-47
-47
-47
-47
-47
-47
-47
-47
-47
-47
-47
-47
-47
-47
-47
-47
-47
-47
-47
-47
-47
-47
-47
-47
-47
-47
-47
-47
-47
-47
-47
-47
-47
-47
-47
-47
-47
-47
-47
-47
-47
-47
-47
-47
-47
-47
-47
-47
-47
-47
-47
-47
-47
-47
-47
-47
-47
-47
-47
-47
-47
-47
-47
-47
-47
-47
-47
-47
-47
-47
-47
-47
-47
-47
-47
-47
-47
-47
-47
-47
-47
-47
-47
-47
-47
-47
-47
-47
-47
-47
-47
-47
-47
-47
-47
-47
-47
-47
-47
-47
-47
-47
-47
-47
-47
-47
-47
-47
-47
-47
-47
-47
-47
-47
-47
-47
-47
-47
-47
-47
-47
-47
-47
-47
-47
-47
-47
-47
-47
-47
-47
-47
-47
-47
-47
-47
-47
-47
-47
-47
-47
-47
-47
-47
-47
-47
-47
-47
-47
-47
-47
-47
-47
-47
-47
-47
-47
-47
-47
-47
-47
-47
-47
-47
-47
-47
-47
-47
-47
-47
-47
-47
-47
-47
-47
-47
-47
-47
-47
-47
-47
-47
-47
-47
-47
-47
-47
-47
-47
-47
-47
-47
-47
-47
-47
-47
-47
-47
-47
-47
-47
-47
-47
-47
-47
-47
-47
-47
-47
-47
-47
-47
-47
-47
-47
-47
-47
-47
-47
-47
-47
-47
-47
-47
-47
-47
-47
-47
-47
-47
-47
-47
-47
-47
-47
-47
-47
-47
-47
-47
-47
-47
-47
-47
-47
-47
-47
-47
-47
-47
-47
-47
-47
-47
-47
-47
-47
-47
-47
-47
-47
-47
-47
-47
-47
-47
-47
-47
-47
-47
-47
-47
-47
-47
-47
-47
-47
-47
-47
-47
-47
-47
-47
-47
-47
-47
-47
-47
-47
-47
-47
-47
-47
-47
-47
-47
-47
-47
-47
-47
-47
-47
-47
-47
-47
-47
-47
-47
-47
-47
-47
-47
-47
-47
-47
-47
-47
-47
-47
-47
-47
-47
-47
-47
-47
-47
-47
-47
-47
-47
-47
-47
-47
-47
-47
-47
-47
-47
-47
-47
-47
-47
-47
-47
-47
-47
-47
-47
-47
-47
-47
-47
-47
-47
-47
-47
-47
-47
-47
-47
-47
-47
-47
-47
-47
-47
-47
-47
-47
-47
-47
-47
-47
-47
-47
-47
-47
-47
-47
-47
-47
-47
-47
-47
-47
-47
-47
-47
-47
-47
-47
-47
-47
-47
-47
-47
-47
-47
-47
-47
-47
-47
-47
-47
-47
-47
-47
-47
-47
-47
-47
-47
-47
-47
-47
-47
-47
-47
-47
-47
-47
-47
-47
-47
-47
-47
-47
-47
-47
-47
-47
-47
-47
-47
-47
-47
-47
-47
-47
-47
-47
-47
-47
-47
-47
-47
-47
-47
-47
-47
-47
-47
-47
-47
-47
-47
-47
-47
-47
-47
-47
-47
-47
-47
-47
-47
-47
-47
-47
-47
-47
-47
-47
-47
-47
-47
-47
-47
-47
-47
-47
-47
-47
-47
-47
-47
-47
-47
-47
-47
-47
-47
-47
-47
-47
-47
-47
-47
-47
-47
-47
-47
-47
-47
-47
-47
-47
-47
-47
-47
-47
-47
-47
-47
-47
-47
-47
-47
-47
-47
-47
-47
-47
-47
-47
-47
-47
-47
-47
-47
-47
-47
-47
-47
-47
-47
-47
-47
-47
-47
-47
-47
-47
-47
-47
-47
-47
-47
-47
-47
-47
-47
-47
-47
-47
-47
-47
-47
-47
-47
-47
-47
-47
-47
-47
-47
-47
-47
-47
-47
-47
-47
-47
-47
-47
-47
-47
-47
-47
-47
-47
-47
-47
-47
-47
-47
-47
-47
-47
-47
-47
-47
-47
-47
-47
-47
-47
-47
-47
-47
-47
-47
-47
-47
-47
-47
-47
-47
-47
-47
-47
-47
-47
-47
-47
-47
-47
-47
-47
-47
-47
-47
-47
-47
-47
-47
-47
-47
-47
-47
-47
-47
-47
-47
-47
-47
-47
-47
-47
-47
-47
-47
-47
-47
-47
-47
-47
-47
-47
-47
-47
-47
-47
-47
-47
-47
-47
-47
-47
-47
-47
-47
-47
-47
-47
-47
-47
-47
-47
-47
-47
-47
-47
-47
-47
-47
-47
-47
-47
-47
-47
-47
-47
-47
-47
-47
-47
-47
-47
-47
-47
-47
-47
-47
-47
-47
-47
-47
-47
-47
-47
-47
-47
-47
-47
-47
-47
-47
-47
-47
-47
-47
-47
-47
-47
-47
-47
-47
-47
-47
-47
-47
-47
-47
-47
-47
-47
-47
-47
-47
-47
-47
-47
-47
-47
-47
-47
-47
-47
-47
-47
-47
-47
-47
-47
-47
-47
-47
-47
-47
-47
-47
-47
-47
-47
-47
-47
-47
-47
-47
-47
-47
-47
-47
-47
-47
-47
-47
-47
-47
-47
-47
-47
-47
-47
-47
-47
-47
-47
-47
-47
-47
-47
-47
-47
-47
-47
-47
-47
-47
-47
-47
-47
-47
-47
-47
-47
-47
-47
-47
-47
-47
-47
-47
-47
-47
-47
-47
-47
-47
-47
-47
-47
-47
-47
-47
-47
-47
-47
-47
-47
-47
-47
-47
-47
-47
-47
-47
-47
-47
-47
-47
-47
-47
-47
-47
-47
-47
-47
-47
-47
-47
-47
-47
-47
-47
-47
-47
-47
-47
-47
-47
-47
-47
-47
-47
-47
-47
-47
-47
-47
-47
-47
-47
-47
-47
-47
-47
-47
-47
-47
-47
-47
-47
-47
-47
-47
-47
-47
-47
-47
-47
-47
-47
-47
-47
-47
-47
-47
-47
-47
-47
-47
-47
-47
-47
-47
-47
-47
-47
-47
-47
-47
-47
-47
-47
-47
-47
-47
-47
-47
-47
-47
-47
-47
-47
-47
-47
-47
-47
-47
-47
-47
-47
-47
-47
-47
-47
-47
-47
-47
-47
-47
-47
-47
-47
-47
-47
-47
-47
-47
-47
-47
-47
-47
-47
-47
-47
-47
-47
-47
-47
-47
-47
-47
-47
-47
-47
-47
-47
-47
-47
-47
-47
-47
-47
-47
-47
-47
-47
-47
-47
-47
-47
-47
-47
-47
-47
-47
-47
-47
-47
-47
-47
-47
-47
-47
-47
-47
-47
-47
-47
-47
-47
-47
-47
-47
-47
-47
-47
-47
-47
-47
-47
-47
-47
-47
-47
-47
-47
-47
-47
-47
-47
-47
-47
-47
-47
-47
-47
-47
-47
-47
-47
-47
-47
-47
-47
-47
-47
-47
-47
-47
-47
-47
-47
-47
-47
-47
-47
-47
-47
-47
-47
-47
-47
-47
-47
-47
-47
-47
-47
-47
-47
-47
-47
-47
-47
-47
-47
-47
-47
-47
-47
-47
-47
-47
-47
-47
-47
-47
-47
-47
-47
-47
-47
-47
-47
-47
-47
-47
-47
-47
-47
-47
-47
-47
-47
-47
-47
-47
-47
-47
-47
-47
-47
-47
-47
-47
-47
-47
-47
-47
-47
-47
-47
-47
-47
-47
-47
-47
-47
-47
-47
-47
-47
-47
-47
-47
-47
-47
-47
-47
-47
-47
-47
-47
-47
-47
-47
-47
-47
-47
-47
-47
-47
-47
-47
-47
-47
-47
-47
-47
-47
-47
-47
-47
-47
-47
-47
-47
-47
-47
-47
-47
-47
-47
-47
-47
-47
-47
-47
-47
-47
-47
-47
-47
-47
-47
-47
-47
-47
-47
-47
-47
-47
-47
-47
-47
-47
-47
-47
-47
-47
-47
-47
-47
-47
-47
-47
-47
-47
-47
-47
-47
-47
-47
-47
-47
-47
-47
-47
-47
-47
-47
-47
-47
-47
-47
-47
-47
-47
-47
-47
-47
-47
-47
-47
-47
-47
-47
-47
-47
-47
-47
-47
-47
-47
-47
-47
-47
-47
-47
-47
-47
-47
-47
-47
-47
-47
-47
-47
-47
-47
-47
-47
-47
-47
-47
-47
-47
-47
-47
-47
-47
-47
-47
-47
-47
-47
-47
-47
-47
-47
-47
-47
-47
-47
-47
-47
-47
-47
-47
-47
-47
-47
-47
-47
-47
-47
-47
-47
-47
-47
-47
-47
-47
-47
-47
-47
-47
-47
-47
-47
-47
-47
-47
-47
-47
-47
-47
-47
-47
-47
-47
-47
-47
-47
-47
-47
-47
-47
-47
-47
-47
-47
-47
-47
-47
-47
-47
-47
-47
-47
-47
-47
-47
-47
-47
-47
-47
-47
-47
-47
-47
-47
-47
-47
-47
-47
-47
-47
-47
-47
-47
-47
-47
-47
-47
-47
-47
-47
-47
-47
-47
-47
-47
-47
-47
-47
-47
-47
-47
-47
-47
-47
-47
-47
-47
-47
-47
-47
-47
-47
-47
-47
-47
-47
-47
-47
-47
-47
-47
-47
-47
-47
-47
-47
-47
-47
-47
-47
-47
-47
-47
-47
-47
-47
-47
-47
-47
-47
-47
-47
-47
-47
-47
-47
-47
-47
-47
-47
-47
-47
-47
-47
-47
-47
-47
-47
-47
-47
-47
-47
-47
-47
-47
-47
-47
-47
-47
-47
-47
-47
-47
-47
-47
-47
-47
-47
-47
-47
-47
-47
-47
-47
-47
-47
-47
-47
-47
-47
-47
-47
-47
-47
-47
-47
-47
-47
-47
-47
-47
-47
-47
-47
-47
-47
-47
-47
-47
-47
-47
-47
-47
-47
-47
-47
-47
-47
-47
-47
-47
-47
-47
-47
-47
-47
-47
-47
-47
-47
-47
-47
-47
-47
-47
-47
-47
-47
-47
-47
-47
-47
-47
-47
-47
-47
-47
-47
-47
-47
-47
-47
-47
-47
-47
-47
-47
-47
-47
-47
-47
-47
-47
-47
-47
-47
-47
-47
-47
-47
-47
-47
-47
-47
-47
-47
-47
-47
-47
-47
-47
-47
-47
-47
-47
-47
-47
-47
-47
-47
-47
-47
-47
-47
-47
-47
-47
-47
-47
-47
-47
-47
-47
-47
-47
-47
-47
-47
-47
-47
-47
-47
-47
-47
-47
-47
-47
-47
-47
-47
-47
-47
-47
-47
-47
-47
-47
-47
-47
-47
-47
-47
-47
-47
-47
-47
-47
-47
-47
-47
-47
-47
-47
-47
-47
-47
-47
-47
-47
-47
-47
-47
-47
-47
-47
-47
-47
-47
-47
-47
-47
-47
-47
-47
-47
-47
-47
-47
-47
-47
-47
-47
-47
-47
-47
-47
-47
-47
-47
-47
-47
-47
-47
-47
-47
-47
-47
-47
-47
-47
-47
-47
-47
-47
-47
-47
-47
-47
-47
-47
-47
-47
-47
-47
-47
-47
-47
-47
-47
-47
-47
-47
-47
-47
-47
-47
-47
-47
-47
-47
-47
-47
-47
-47
-47
-47
-47
-47
-47
-47
-47
-47
-47
-47
-47
-47
-47
-47
-47
-47
-47
-47
-47
-47
-47
-47
-47
-47
-47
-47
-47
-47
-47
-47
-47
-47
-47
-47
-47
-47
-47
-47
-47
-47
-47
-47
-47
-47
-47
-47
-47
-47
-47
-47
-47
-47
-47
-47
-47
-47
-47
-47
-47
-47
-47
-47
-47
-47
-47
-47
-47
-47
-47
-47
-47
-47
-47
-47
-47
-47
-47
-47
-47
-47
-47
-47
-47
-47
-47
-47
-47
-47
-47
-47
-47
-47
-47
-47
-47
-47
-47
-47
-47
-47
-47
-47
-47
-47
-47
-47
-47
-47
-47
-47
-47
-47
-47
-47
-47
-47
-47
-47
-47
-47
-47
-47
-47
-47
-47
-47
-47
-47
-47
-47
-47
-47
-47
-47
-47
-47
-47
-47
-47
-47
-47
-47
-47
-47
-47
-47
-47
-47
-47
-47
-47
-47
-47
-47
-47
-47
-47
-47
-47
-47
-47
-47
-47
-47
-47
-47
-47
-47
-47
-47
-47
-47
-47
-47
-47
-47
-47
-47
-47
-47
-47
-47
-47
-47
-47
-47
-47
-47
-47
-47
-47
-47
-47
-47
-47
-47
-47
-47
-47
-47
-47
-47
-47
-47
-47
-47
-47
-47
-47
-47
-47
-47
-47
-47
-47
-47
-47
-47
-47
-47
-47
-47
-47
-47
-47
-47
-47
-47
-47
-47
-47
-47
-47
-47
-47
-47
-47
-47
-47
-47
-47
-47
-47
-47
-47
-47
-47
-47
-47
-47
-47
-47
-47
-47
-47
-47
-47
-47
-47
-47
-47
-47
-47
-47
-47
-47
-47
-47
-47
-47
-47
-47
-47
-47
-47
-47
-47
-47
-47
-47
-47
-47
-47
-47
-47
-47
-47
-47
-47
-47
-47
-47
-47
-47
-47
-47
-47
-47
-47
-47
-47
-47
-47
-47
-47
-47
-47
-47
-47
-47
-47
-47
-47
-47
-47
-47
-47
-47
-47
-47
-47
-47
-47
-47
-47
-47
-47
-47
-47
-47
-47
-47
-47
-47
-47
-47
-47
-47
-47
-47
-47
-47
-47
-47
-47
-47
-47
-47
-47
-47
-47
-47
-47
-47
-47
-47
-47
-47
-47
-47
-47
-47
-47
-47
-47
-47
-47
-47
-47
-47
-47
-47
-47
-47
-47
-47
-47
-47
-47
-47
-47
-47
-47
-47
-47
-47
-47
-47
-47
-47
-47
-47
-47
-47
-47
-47
-47
-47
-47
-47
-47
-47
-47
-47
-47
-47
-47
-47
-47
-47
-47
-47
-47
-47
-47
-47
-47
-47
-47
-47
-47
-47
-47
-47
-47
-47
-47
-47
-47
-47
-47
-47
-47
-47
-47
-47
-47
-47
-47
-47
-47
-47
-47
-47
-47
-47
-47
-47
-47
-47
-47
-47
-47
-47
-47
-47
-47
-47
-47
-47
-47
-47
-47
-47
-47
-47
-47
-47
-47
-47
-47
-47
-47
-47
-47
-47
-47
-47
-47
-47
-47
-47
-47
-47
-47
-47
-47
-47
-47
-47
-47
-47
-47
-47
-47
-47
-47
-47
-47
-47
-47
-47
-47
-47
-47
-47
-47
-47
-47
-47
-47
-47
-47
-47
-47
-47
-47
-47
-47
-47
-47
-47
-47
-47
-47
-47
-47
-47
-47
-47
-47
-47
-47
-47
-47
-47
-47
-47
-47
-47
-47
-47
-47
-47
-47
-47
-47
-47
-47
-47
-47
-47
-47
-47
-47
-47
-47
-47
-47
-47
-47
-47
-47
-47
-47
-47
-47
-47
-47
-47
-47
-47
-47
-47
-47
-47
-47
-47
-47
-47
-47
-47
-47
-47
-47
-47
-47
-47
-47
-47
-47
-47
-47
-47
-47
-47
-47
-47
-47
-47
-47
-47
-47
-47
-47
-47
-47
-47
-47
-47
-47
-47
-47
-47
-47
-47
-47
-47
-47
-47
-47
-47
-47
-47
-47
-47
-47
-47
-47
-47
-47
-47
-47
-47
-47
-47
-47
-47
-47
-47
-47
-47
-47
-47
-47
-47
-47
-47
-47
-47
-47
-47
-47
-47
-47
-47
-47
-47
-47
-47
-47
-47
-47
-47
-47
-47
-47
-47
-47
-47
-47
-47
-47
-47
-47
-47
-47
-47
-47
-47
-47
-47
-47
-47
-47
-47
-47
-47
-47
-47
-47
-47
-47
-47
-47
-47
-47
-47
-47
-47
-47
-47
-47
-47
-47
-47
-47
-47
-47
-47
-47
-47
-47
-47
-47
-47
-47
-47
-47
-47
-47
-47
-47
-47
-47
-47
-47
-47
-47
-47
-47
-47
-47
-47
-47
-47
-47
-47
-47
-47
-47
-47
-47
-47
-47
-47
-47
-47
-47
-47
-47
-47
-47
-47
-47
-47
-47
-47
-47
-47
-47
-47
-47
-47
-47
-47
-47
-47
-47
-47
-47
-47
-47
-47
-47
-47
-47
-47
-47
-47
-47
-47
-47
-47
-47
-47
-47
-47
-47
-47
-47
-47
-47
-47
-47
-47
-47
-47
-47
-47
-47
-47
-47
-47
-47
-47
-47
-47
-47
-47
-47
-47
-47
-47
-47
-47
-47
-47
-47
-47
-47
-47
-47
-47
-47
-47
-47
-47
-47
-47
-47
-47
-47
-47
-47
-47
-47
-47
-47
-47
-47
-47
-47
-47
-47
-47
-47
-47
-47
-47
-47
-47
-47
-47
-47
-47
-47
-47
-47
-47
-47
-47
-47
-47
-47
-47
-47
-47
-47
-47
-47
-47
-47
-47
-47
-47
-47
-47
-47
-47
-47
-47
-47
-47
-47
-47
-47
-47
-47
-47
-47
-47
-47
-47
-47
-47
-47
-47
-47
-47
-47
-47
-47
-47
-47
-47
-47
-47
-47
-47
-47
-47
-47
-47
-47
-47
-47
-47
-47
-47
-47
-47
-47
-47
-47
-47
-47
-47
-47
-47
-47
-47
-47
-47
-47
-47
-47
-47
-47
-47
-47
-47
-47
-47
-47
-47
-47
-47
-47
-47
-47
-47
-47
-47
-47
-47
-47
-47
-47
-47
-47
-47
-47
-47
-47
-47
-47
-47
-47
-47
-47
-47
-47
-47
-47
-47
-47
-47
-47
-47
-47
-47
-47
-47
-47
-47
-47
-47
-47
-47
-47
-47
-47
-47
-47
-47
-47
-47
-47
-47
-47
-47
-47
-47
-47
-47
-47
-47
-47
-47
-47
-47
-47
-47
-47
-47
-47
-47
-47
-47
-47
-47
-47
-47
-47
-47
-47
-47
-47
-47
-47
-47
-47
-47
-47
-47
-47
-47
-47
-47
-47
-47
-47
-47
-47
-47
-47
-47
-47
-47
-47
-47
-47
-47
-47
-47
-47
-47
-47
-47
-47
-47
-47
-47
-47
-47
-47
-47
-47
-47
-47
-47
-47
-47
-47
-47
-47
-47
-47
-47
-47
-47
-47
-47
-47
-47
-47
-47
-47
-47
-47
-47
-47
-47
-47
-47
-47
-47
-47
-47
-47
-47
-47
-47
-47
-47
-47
-47
-47
-47
-47
-47
-47
-47
-47
-47
-47
-47
-47
-47
-47
-47
-47
-47
-47
-47
-47
-47
-47
-47
-47
-47
-47
-47
-47
-47
-47
-47
-47
-47
-47
-47
-47
-47
-47
-47
-47
-47
-47
-47
-47
-47
-47
-47
-47
-47
-47
-47
-47
-47
-47
-47
-47
-47
-47
-47
-47
-47
-47
-47
-47
-47
-47
-47
-47
-47
-47
-47
-47
-47
-47
-47
-47
-47
-47
-47
-47
-47
-47
-47
-47
-47
-47
-47
-47
-47
-47
-47
-47
-47
-47
-47
-47
-47
-47
-47
-47
-47
-47
-47
-47
-47
-47
-47
-47
-47
-47
-47
-47
-47
-47
-47
-47
-47
-47
-47
-47
-47
-47
-47
-47
-47
-47
-47
-47
-47
-47
-47
-47
-47
-47
-47
-47
-47
-47
-47
-47
-47
-47
-47
-47
-47
-47
-47
-47
-47
-47
-47
-47
-47
-47
-47
-47
-47
-47
-47
-47
-47
-47
-47
-47
-47
-47
-47
-47
-47
-47
-47
-47
-47
-47
-47
-47
-47
-47
-47
-47
-47
-47
-47
-47
-47
-47
-47
-47
-47
-47
-47
-47
-47
-47
-47
-47
-47
-47
-47
-47
-47
-47
-47
-47
-47
-47
-47
-47
-47
-47
-47
-47
-47
-47
-47
-47
-47
-47
-47
-47
-47
-47
-47
-47
-47
-47
-47
-47
-47
-47
-47
-47
-47
-47
-47
-47
-47
-47
-47
-47
-47
-47
-47
-47
-47
-47
-47
-47
-47
-47
-47
-47
-47
-47
-47
-47
-47
-47
-47
-47
-47
-47
-47
-47
-47
-47
-47
-47
-47
-47
-47
-47
-47
-47
-47
-47
-47
-47
-47
-47
-47
-47
-47
-47
-47
-47
-47
-47
-47
-47
-47
-47
-47
-47
-47
-47
-47
-47
-47
-47
-47
-47
-47
-47
-47
-47
-47
-47
-47
-47
-47
-47
-47
-47
-47
-47
-47
-47
-47
-47
-47
-47
-47
-47
-47
-47
-47
-47
-47
-47
-47
-47
-47
-47
-47
-47
-47
-47
-47
-47
-47
-47
-47
-47
-47
-47
-47
-47
-47
-47
-47
-47
-47
-47
-47
-47
-47
-47
-47
-47
-47
-47
-47
-47
-47
-47
-47
-47
-47
-47
-47
-47
-47
-47
-47
-47
-47
-47
-47
-47
-47
-47
-47
-47
-47
-47
-47
-47
-47
-47
-47
-47
-47
-47
-47
-47
-47
-47
-47
-47
-47
-47
-47
-47
-47
-47
-47
-47
-47
-47
-47
-47
-47
-47
-47
-47
-47
-47
-47
-47
-47
-47
-47
-47
-47
-47
-47
-47
-47
-47
-47
-47
-47
-47
-47
-47
-47
-47
-47
-47
-47
-47
-47
-47
-47
-47
-47
-47
-47
-47
-47
-47
-47
-47
-47
-47
-47
-47
-47
-47
-47
-47
-47
-47
-47
-47
-47
-47
-47
-47
-47
-47
-47
-47
-47
-47
-47
-47
-47
-47
-47
-47
-47
-47
-47
-47
-47
-47
-47
-47
-47
-47
-47
-47
-47
-47
-47
-47
-47
-47
-47
-47
-47
-47
-47
-47
-47
-47
-47
-47
-47
-47
-47
-47
-47
-47
-47
-47
-47
-47
-47
-47
-47
-47
-47
-47
-47
-47
-47
-47
-47
-47
-47
-47
-47
-47
-47
-47
-47
-47
-47
-47
-47
-47
-47
-47
-47
-47
-47
-47
-47
-47
-47
-47
-47
-47
-47
-47
-47
-47
-47
-47
-47
-47
-47
-47
-47
-47
-47
-47
-47
-47
-47
-47
-47
-47
-47
-47
-47
-47
-47
-47
-47
-47
-47
-47
-47
-47
-47
-47
-47
-47
-47
-47
-47
-47
-47
-47
-47
-47
-47
-47
-47
-47
-47
-47
-47
-47
-47
-47
-47
-47
-47
-47
-47
-47
-47
-47
-47
-47
-47
-47
-47
-47
-47
-47
-47
-47
-47
-47
-47
-47
-47
-47
-47
-47
-47
-47
-47
-47
-47
-47
-47
-47
-47
-47
-47
-47
-47
-47
-47
-47
-47
-47
-47
-47
-47
-47
-47
-47
-47
-47
-47
-47
-47
-47
-47
-47
-47
-47
-47
-47
-47
-47
-47
-47
-47
-47
-47
-47
-47
-47
-47
-47
-47
-47
-47
-47
-47
-47
-47
-47
-47
-47
-47
-47
-47
-47
-47
-47
-47
-47
-47
-47
-47
-47
-47
-47
-47
-47
-47
-47
-47
-47
-47
-47
-47
-47
-47
-47
-47
-47
-47
-47
-47
-47
-47
-47
-47
-47
-47
-47
-47
-47
-47
-47
-47
-47
-47
-47
-47
-47
-47
-47
-47
-47
-47
-47
-47
-47
-47
-47
-47
-47
-47
-47
-47
-47
-47
-47
-47
-47
-47
-47
-47
-47
-47
-47
-47
-47
-47
-47
-47
-47
-47
-47
-47
-47
-47
-47
-47
-47
-47
-47
-47
-47
-47
-47
-47
-47
-47
-47
-47
-47
-47
-47
-47
-47
-47
-47
-47
-47
-47
-47
-47
-47
-47
-47
-47
-47
-47
-47
-47
-47
-47
-47
-47
-47
-47
-47
-47
-47
-47
-47
-47
-47
-47
-47
-47
-47
-47
-47
-47
-47
-47
-47
-47
-47
-47
-47
-47
-47
-47
-47
-47
-47
-47
-47
-47
-47
-47
-47
-47
-47
-47
-47
-47
-47
-47
-47
-47
-47
-47
-47
-47
-47
-47
-47
-47
-47
-47
-47
-47
-47
-47
-47
-47
-47
-47
-47
-47
-47
-47
-47
-47
-47
-47
-47
-47
-47
-47
-47
-47
-47
-47
-47
-47
-47
-47
-47
-47
-47
-47
-47
-47
-47
-47
-47
-47
-47
-47
-47
-47
-47
-47
-47
-47
-47
-47
-47
-47
-47
-47
-47
-47
-47
-47
-47
-47
-47
-47
-47
-47
-47
-47
-47
-47
-47
-47
-47
-47
-47
-47
-47
-47
-47
-47
-47
-47
-47
-47
-47
-47
-47
-47
-47
-47
-47
-47
-47
-47
-47
-47
-47
-47
-47
-47
-47
-47
-47
-47
-47
-47
-47
-47
-47
-47
-47
-47
-47
-47
-47
-47
-47
-47
-47
-47
-47
-47
-47
-47
-47
-47
-47
-47
-47
-47
-47
-47
-47
-47
-47
-47
-47
-47
-47
-47
-47
-47
-47
-47
-47
-47
-47
-47
-47
-47
-47
-47
-47
-47
-47
-47
-47
-47
-47
-47
-47
-47
-47
-47
-47
-47
-47
-47
-47
-47
-47
-47
-47
-47
-47
-47
-47
-47
-47
-47
-47
-47
-47
-47
-47
-47
-47
-47
-47
-47
-47
-47
-47
-47
-47
-47
-47
-47
-47
-47
-47
-47
-47
-47
-47
-47
-47
-47
-47
-47
-47
-47
-47
-47
-47
-47
-47
-47
-47
-47
-47
-47
-47
-47
-47
-47
-47
-47
-47
-47
-47
-47
-47
-47
-47
-47
-47
-47
-47
-47
-47
-47
-47
-47
-47
-47
-47
-47
-47
-47
-47
-47
-47
-47
-47
-47
-47
-47
-47
-47
-47
-47
-47
-47
-47
-47
-47
-47
-47
-47
-47
-47
-47
-47
-47
-47
-47
-47
-47
-47
-47
-47
-47
-47
-47
-47
-47
-47
-47
-47
-47
-47
-47
-47
-47
-47
-47
-47
-47
-47
-47
-47
-47
-47
-47
-47
-47
-47
-47
-47
-47
-47
-47
-47
-47
-47
-47
-47
-47
-47
-47
-47
-47
-47
-47
-47
-47
-47
-47
-47
-47
-47
-47
-47
-47
-47
-47
-47
-47
-47
-47
-47
-47
-47
-47
-47
-47
-47
-47
-47
-47
-47
-47
-47
-47
-47
-47
-47
-47
-47
-47
-47
-47
-47
-47
-47
-47
-47
-47
-47
-47
-47
-47
-47
-47
-47
-47
-47
-47
-47
-47
-47
-47
-47
-47
-47
-47
-47
-47
-47
-47
-47
-47
-47
-47
-47
-47
-47
-47
-47
-47
-47
-47
-47
-47
-47
-47
-47
-47
-47
-47
-47
-47
-47
-47
-47
-47
-47
-47
-47
-47
-47
-47
-47
-47
-47
-47
-47
-47
-47
-47
-47
-47
-47
-47
-47
-47
-47
-47
-47
-47
-47
-47
-47
-47
-47
-47
-47
-47
-47
-47
-47
-47
-47
-47
-47
-47
-47
-47
-47
-47
-47
-47
-47
-47
-47
-47
-47
-47
-47
-47
-47
-47
-47
-47
-47
-47
-47
-47
-47
-47
-47
-47
-47
-47
-47
-47
-47
-47
-47
-47
-47
-47
-47
-47
-47
-47
-47
-47
-47
-47
-47
-47
-47
-47
-47
-47
-47
-47
-47
-47
-47
-47
-47
-47
-47
-47
-47
-47
-47
-47
-47
-47
-47
-47
-47
-47
-47
-47
-47
-47
-47
-47
-47
-47
-47
-47
-47
-47
-47
-47
-47
-47
-47
-47
-47
-47
-47
-47
-47
-47
-47
-47
-47
-47
-47
-47
-47
-47
-47
-47
-47
-47
-47
-47
-47
-47
-47
-47
-47
-47
-47
-47
-47
-47
-47
-47
-47
-47
-47
-47
-47
-47
-47
-47
-47
-47
-47
-47
-47
-47
-47
-47
-47
-47
-47
-47
-47
-47
-47
-47
-47
-47
-47
-47
-47
-47
-47
-47
-47
-47
-47
-47
-47
-47
-47
-47
-47
-47
-47
-47
-47
-47
-47
-47
-47
-47
-47
-47
-47
-47
-47
-47
-47
-47
-47
-47
-47
-47
-47
-47
-47
-47
-47
-47
-47
-47
-47
-47
-47
-47
-47
-47
-47
-47
-47
-47
-47
-47
-47
-47
-47
-47
-47
-47
-47
-47
-47
-47
-47
-47
-47
-47
-47
-47
-47
-47
-47
-47
-47
-47
-47
-47
-47
-47
-47
-47
-47
-47
-47
-47
-47
-47
-47
-47
-47
-47
-47
-47
-47
-47
-47
-47
-47
-47
-47
-47
-47
-47
-47
-47
-47
-47
-47
-47
-47
-47
-47
-47
-47
-47
-47
-47
-47
-47
-47
-47
-47
-47
-47
-47
-47
-47
-47
-47
-47
-47
-47
-47
-47
-47
-47
-47
-47
-47
-47
-47
-47
-47
-47
-47
-47
-47
-47
-47
-47
-47
-47
-47
-47
-47
-47
-47
-47
-47
-47
-47
-47
-47
-47
-47
-47
-47
-47
-47
-47
-47
-47
-47
-47
-47
-47
-47
-47
-47
-47
-47
-47
-47
-47
-47
-47
-47
-47
-47
-47
-47
-47
-47
-47
-47
-47
-47
-47
-47
-47
-47
-47
-47
-47
-47
-47
-47
-47
-47
-47
-47
-47
-47
-47
-47
-47
-47
-47
-47
-47
-47
-47
-47
-47
-47
-47
-47
-47
-47
-47
-47
-47
-47
-47
-47
-47
-47
-47
-47
-47
-47
-47
-47
-47
-47
-47
-47
-47
-47
-47
-47
-47
-47
-47
-47
-47
-47
-47
-47
-47
-47
-47
-47
-47
-47
-47
-47
-47
-47
-47
-47
-47
-47
-47
-47
-47
-47
-47
-47
-47
-47
-47
-47
-47
-47
-47
-47
-47
-47
-47
-47
-47
-47
-47
-47
-47
-47
-47
-47
-47
-47
-47
-47
-47
-47
-47
-47
-47
-47
-47
-47
-47
-47
-47
-47
-47
-47
-47
-47
-47
-47
-47
-47
-47
-47
-47
-47
-47
-47
-47
-47
-47
-47
-47
-47
-47
-47
-47
-47
-47
-47
-47
-47
-47
-47
-47
-47
-47
-47
-47
-47
-47
-47
-47
-47
-47
-47
-47
-47
-47
-47
-47
-47
-47
-47
-47
-47
-47
-47
-47
-47
-47
-47
-47
-47
-47
-47
-47
-47
-47
-47
-47
-47
-47
-47
-47
-47
-47
-47
-47
-47
-47
-47
-47
-47
-47
-47
-47
-47
-47
-47
-47
-47
-47
-47
-47
-47
-47
-47
-47
-47
-47
-47
-47
-47
-47
-47
-47
-47
-47
-47
-47
-47
-47
-47
-47
-47
-47
-47
-47
-47
-47
-47
-47
-47
-47
-47
-47
-47
-47
-47
-47
-47
-47
-47
-47
-47
-47
-47
-47
-47
-47
-47
-47
-47
-47
-47
-47
-47
-47
-47
-47
-47
-47
-47
-47
-47
-47
-47
-47
-47
-47
-47
-47
-47
-47
-47
-47
-47
-47
-47
-47
-47
-47
-47
-47
-47
-47
-47
-47
-47
-47
-47
-47
-47
-47
-47
-47
-47
-47
-47
-47
-47
-47
-47
-47
-47
-47
-47
-47
-47
-47
-47
-47
-47
-47
-47
-47
-47
-47
-47
-47
-47
-47
-47
-47
-47
-47
-47
-47
-47
-47
-47
-47
-47
-47
-47
-47
-47
-47
-47
-47
-47
-47
-47
-47
-47
-47
-47
-47
-47
-47
-47
-47
-47
-47
-47
-47
-47
-47
-47
-47
-47
-47
-47
-47
-47
-47
-47
-47
-47
-47
-47
-47
-47
-47
-47
-47
-47
-47
-47
-47
-47
-47
-47
-47
-47
-47
-47
-47
-47
-47
-47
-47
-47
-47
-47
-47
-47
-47
-47
-47
-47
-47
-47
-47
-47
-47
-47
-47
-47
-47
-47
-47
-47
-47
-47
-47
-47
-47
-47
-47
-47
-47
-47
-47
-47
-47
-47
-47
-47
-47
-47
-47
-47
-47
-47
-47
-47
-47
-47
-47
-47
-47
-47
-47
-47
-47
-47
-47
-47
-47
-47
-47
-47
-47
-47
-47
-47
-47
-47
-47
-47
-47
-47
-47
-47
-47
-47
-47
-47
-47
-47
-47
-47
-47
-47
-47
-47
-47
-47
-47
-47
-47
-47
-47
-47
-47
-47
-47
-47
-47
-47
-47
-47
-47
-47
-47
-47
-47
-47
-47
-47
-47
-47
-47
-47
-47
-47
-47
-47
-47
-47
-47
-47
-47
-47
-47
-47
-47
-47
-47
-47
-47
-47
-47
-47
-47
-47
-47
-47
-47
-47
-47
-47
-47
-47
-47
-47
-47
-47
-47
-47
-47
-47
-47
-47
-47
-47
-47
-47
-47
-47
-47
-47
-47
-47
-47
-47
-47
-47
-47
-47
-47
-47
-47
-47
-47
-47
-47
-47
-47
-47
-47
-47
-47
-47
-47
-47
-47
-47
-47
-47
-47
-47
-47
-47
-47
-47
-47
-47
-47
-47
-47
-47
-47
-47
-47
-47
-47
-47
-47
-47
-47
-47
-47
-47
-47
-47
-47
-47
-47
-47
-47
-47
-47
-47
-47
-47
-47
-47
-47
-47
-47
-47
-47
-47
-47
-47
-47
-47
-47
-47
-47
-47
-47
-47
-47
-47
-47
-47
-47
-47
-47
-47
-47
-47
-47
-47
-47
-47
-47
-47
-47
-47
-47
-47
-47
-47
-47
-47
-47
-47
-47
-47
-47
-47
-47
-47
-47
-47
-47
-47
-47
-47
-47
-47
-47
-47
-47
-47
-47
-47
-47
-47
-47
-47
-47
-47
-47
-47
-47
-47
-47
-47
-47
-47
-47
-47
-47
-47
-47
-47
-47
-47
-47
-47
-47
-47
-47
-47
-47
-47
-47
-47
-47
-47
-47
-47
-47
-47
-47
-47
-47
-47
-47
-47
-47
-47
-47
-47
-47
-47
-47
-47
-47
-47
-47
-47
-47
-47
-47
-47
-47
-47
-47
-47
-47
-47
-47
-47
-47
-47
-47
-47
-47
-47
-47
-47
-47
-47
-47
-47
-47
-47
-47
-47
-47
-47
-47
-47
-47
-47
-47
-47
-47
-47
-47
-47
-47
-47
-47
-47
-47
-47
-47
-47
-47
-47
-47
-47
-47
-47
-47
-47
-47
-47
-47
-47
-47
-47
-47
-47
-47
-47
-47
-47
-47
-47
-47
-47
-47
-47
-47
-47
-47
-47
-47
-47
-47
-47
-47
-47
-47
-47
-47
-47
-47
-47
-47
-47
-47
-47
-47
-47
-47
-47
-47
-47
-47
-47
-47
-47
-47
-47
-47
-47
-47
-47
-47
-47
-47
-47
-47
-47
-47
-47
-47
-47
-47
-47
-47
-47
-47
-47
-47
-47
-47
-47
-47
-47
-47
-47
-47
-47
-47
-47
-47
-47
-47
-47
-47
-47
-47
-47
-47
-47
-47
-47
-47
-47
-47
-47
-47
-47
-47
-47
-47
-47
-47
-47
-47
-47
-47
-47
-47
-47
-47
-47
-47
-47
-47
-47
-47
-47
-47
-47
-47
-47
-47
-47
-47
-47
-47
-47
-47
-47
-47
-47
-47
-47
-47
-47
-47
-47
-47
-47
-47
-47
-47
-47
-47
-47
-47
-47
-47
-47
-47
-47
-47
-47
-47
-47
-47
-47
-47
-47
-47
-47
-47
-47
-47
-47
-47
-47
-47
-47
-47
-47
-47
-47
-47
-47
-47
-47
-47
-47
-47
-47
-47
-47
-47
-47
-47
-47
-47
-47
-47
-47
-47
-47
-47
-47
-47
-47
-47
-47
-47
-47
-47
-47
-47
-47
-47
-47
-47
-47
-47
-47
-47
-47
-47
-47
-47
-47
-47
-47
-47
-47
-47
-47
-47
-47
-47
-47
-47
-47
-47
-47
-47
-47
-47
-47
-47
-47
-47
-47
-47
-47
-47
-47
-47
-47
-47
-47
-47
-47
-47
-47
-47
-47
-47
-47
-47
-47
-47
-47
-47
-47
-47
-47
-47
-47
-47
-47
-47
-47
-47
-47
-47
-47
-47
-47
-47
-47
-47
-47
-47
-47
-47
-47
-47
-47
-47
-47
-47
-47
-47
-47
-47
-47
-47
-47
-47
-47
-47
-47
-47
-47
-47
-47
-47
-47
-47
-47
-47
-47
-47
-47
-47
-47
-47
-47
-47
-47
-47
-47
-47
-47
-47
-47
-47
-47
-47
-47
-47
-47
-47
-47
-47
-47
-47
-47
-47
-47
-47
-47
-47
-47
-47
-47
-47
-47
-47
-47
-47
-47
-47
-47
-47
-47
-47
-47
-47
-47
-47
-47
-47
-47
-47
-47
-47
-47
-47
-47
-47
-47
-47
-47
-47
-47
-47
-47
-47
-47
-47
-47
-47
-47
-47
-47
-47
-47
-47
-47
-47
-47
-47
-47
-47
-47
-47
-47
-47
-47
-47
-47
-47
-47
-47
-47
-47
-47
-47
-47
-47
-47
-47
-47
-47
-47
-47
-47
-47
-47
-47
-47
-47
-47
-47
-47
-47
-47
-47
-47
-47
-47
-47
-47
-47
-47
-47
-47
-47
-47
-47
-47
-47
-47
-47
-47
-47
-47
-47
-47
-47
-47
-47
-47
-47
-47
-47
-47
-47
-47
-47
-47
-47
-47
-47
-47
-47
-47
-47
-47
-47
-47
-47
-47
-47
-47
-47
-47
-47
-47
-47
-47
-47
-47
-47
-47
-47
-47
-47
-47
-47
-47
-47
-47
-47
-47
-47
-47
-47
-47
-47
-47
-47
-47
-47
-47
-47
-47
-47
-47
-47
-47
-47
-47
-47
-47
-47
-47
-47
-47
-47
-47
-47
-47
-47
-47
-47
-47
-47
-47
-47
-47
-47
-47
-47
-47
-47
-47
-47
-47
-47
-47
-47
-47
-47
-47
-47
-47
-47
-47
-47
-47
-47
-47
-47
-47
-47
-47
-47
-47
-47
-47
-47
-47
-47
-47
-47
-47
-47
-47
-47
-47
-47
-47
-47
-47
-47
-47
-47
-47
-47
-47
-47
-47
-47
-47
-47
-47
-47
-47
-47
-47
-47
-47
-47
-47
-47
-47
-47
-47
-47
-47
-47
-47
-47
-47
-47
-47
-47
-47
-47
-47
-47
-47
-47
-47
-47
-47
-47
-47
-47
-47
-47
-47
-47
-47
-47
-47
-47
-47
-47
-47
-47
-47
-47
-47
-47
-47
-47
-47
-47
-47
-47
-47
-47
-47
-47
-47
-47
-47
-47
-47
-47
-47
-47
-47
-47
-47
-47
-47
-47
-47
-47
-47
-47
-47
-47
-47
-47
-47
-47
-47
-47
-47
-47
-47
-47
-47
-47
-47
-47
-47
-47
-47
-47
-47
-47
-47
-47
-47
-47
-47
-47
-47
-47
-47
-47
-47
-47
-47
-47
-47
-47
-47
-47
-47
-47
-47
-47
-47
-47
-47
-47
-47
-47
-47
-47
-47
-47
-47
-47
-47
-47
-47
-47
-47
-47
-47
-47
-47
-47
-47
-47
-47
-47
-47
-47
-47
-47
-47
-47
-47
-47
-47
-47
-47
-47
-47
-47
-47
-47
-47
-47
-47
-47
-47
-47
-47
-47
-47
-47
-47
-47
-47
-47
-47
-47
-47
-47
-47
-47
-47
-47
-47
-47
-47
-47
-47
-47
-47
-47
-47
-47
-47
-47
-47
-47
-47
-47
-47
-47
-47
-47
-47
-47
-47
-47
-47
-47
-47
-47
-47
-47
-47
-47
-47
-47
-47
-47
-47
-47
-47
-47
-47
-47
-47
-47
-47
-47
-47
-47
-47
-47
-47
-47
-47
-47
-47
-47
-47
-47
-47
-47
-47
-47
-47
-47
-47
-47
-47
-47
-47
-47
-47
-47
-47
-47
-47
-47
-47
-47
-47
-47
-47
-47
-47
-47
-47
-47
-47
-47
-47
-47
-47
-47
-47
-47
-47
-47
-47
-47
-47
-47
-47
-47
-47
-47
-47
-47
-47
-47
-47
-47
-47
-47
-47
-47
-47
-47
-47
-47
-47
-47
-47
-47
-47
-47
-47
-47
-47
-47
-47
-47
-47
-47
-47
-47
-47
-47
-47
-47
-47
-47
-47
-47
-47
-47
-47
-47
-47
-47
-47
-47
-47
-47
-47
-47
-47
-47
-47
-47
-47
-47
-47
-47
-47
-47
-47
-47
-47
-47
-47
-47
-47
-47
-47
-47
-47
-47
-47
-47
-47
-47
-47
-47
-47
-47
-47
-47
-47
-47
-47
-47
-47
-47
-47
-47
-47
-47
-47
-47
-47
-47
-47
-47
-47
-47
-47
-47
-47
-47
-47
-47
-47
-47
-47
-47
-47
-47
-47
-47
-47
-47
-47
-47
-47
-47
-47
-47
-47
-47
-47
-47
-47
-47
-47
-47
-47
-47
-47
-47
-47
-47
-47
-47
-47
-47
-47
-47
-47
-47
-47
-47
-47
-47
-47
-47
-47
-47
-47
-47
-47
-47
-47
-47
-47
-47
-47
-47
-47
-47
-47
-47
-47
-47
-47
-47
-47
-47
-47
-47
-47
-47
-47
-47
-47
-47
-47
-47
-47
-47
-47
-47
-47
-47
-47
-47
-47
-47
-47
-47
-47
-47
-47
-47
-47
-47
-47
-47
-47
-47
-47
-47
-47
-47
-47
-47
-47
-47
-47
-47
-47
-47
-47
-47
-47
-47
-47
-47
-47
-47
-47
-47
-47
-47
-47
-47
-47
-47
-47
-47
-47
-47
-47
-47
-47
-47
-47
-47
-47
-47
-47
-47
-47
-47
-47
-47
-47
-47
-47
-47
-47
-47
-47
-47
-47
-47
-47
-47
-47
-47
-47
-47
-47
-47
-47
-47
-47
-47
-47
-47
-47
-47
-47
-47
-47
-47
-47
-47
-47
-47
-47
-47
-47
-47
-47
-47
-47
-47
-47
-47
-47
-47
-47
-47
-47
-47
-47
-47
-47
-47
-47
-47
-47
-47
-47
-47
-47
-47
-47
-47
-47
-47
-47
-47
-47
-47
-47
-47
-47
-47
-47
-47
-47
-47
-47
-47
-47
-47
-47
-47
-47
-47
-47
-47
-47
-47
-47
-47
-47
-47
-47
-47
-47
-47
-47
-47
-47
-47
-47
-47
-47
-47
-47
-47
-47
-47
-47
-47
-47
-47
-47
-47
-47
-47
-47
-47
-47
-47
-47
-47
-47
-47
-47
-47
-47
-47
-47
-47
-47
-47
-47
-47
-47
-47
-47
-47
-47
-47
-47
-47
-47
-47
-47
-47
-47
-47
-47
-47
-47
-47
-47
-47
-47
-47
-47
-47
-47
-47
-47
-47
-47
-47
-47
-47
-47
-47
-47
-47
-47
-47
-47
-47
-47
-47
-47
-47
-47
-47
-47
-47
-47
-47
-47
-47
-47
-47
-47
-47
-47
-47
-47
-47
-47
-47
-47
-47
-47
-47
-47
-47
-47
-47
-47
-47
-47
-47
-47
-47
-47
-47
-47
-47
-47
-47
-47
-47
-47
-47
-47
-47
-47
-47
-47
-47
-47
-47
-47
-47
-47
-47
-47
-47
-47
-47
-47
-47
-47
-47
-47
-47
-47
-47
-47
-47
-47
-47
-47
-47
-47
-47
-47
-47
-47
-47
-47
-47
-47
-47
-47
-47
-47
-47
-47
-47
-47
-47
-47
-47
-47
-47
-47
-47
-47
-47
-47
-47
-47
-47
-47
-47
-47
-47
-47
-47
-47
-47
-47
-47
-47
-47
-47
-47
-47
-47
-47
-47
-47
-47
-47
-47
-47
-47
-47
-47
-47
-47
-47
-47
-47
-47
-47
-47
-47
-47
-47
-47
-47
-47
-47
-47
-47
-47
-47
-47
-47
-47
-47
-47
-47
-47
-47
-47
-47
-47
-47
-47
-47
-47
-47
-47
-47
-47
-47
-47
-47
-47
-47
-47
-47
-47
-47
-47
-47
-47
-47
-47
-47
-47
-47
-47
-47
-47
-47
-47
-47
-47
-47
-47
-47
-47
-47
-47
-47
-47
-47
-47
-47
-47
-47
-47
-47
-47
-47
-47
-47
-47
-47
-47
-47
-47
-47
-47
-47
-47
-47
-47
-47
-47
-47
-47
-47
-47
-47
-47
-47
-47
-47
-47
-47
-47
-47
-47
-47
-47
-47
-47
-47
-47
-47
-47
-47
-47
-47
-47
-47
-47
-47
-47
-47
-47
-47
-47
-47
-47
-47
-47
-47
-47
-47
-47
-47
-47
-47
-47
-47
-47
-47
-47
-47
-47
-47
-47
-47
-47
-47
-47
-47
-47
-47
-47
-47
-47
-47
-47
-47
-47
-47
-47
-47
-47
-47
-47
-47
-47
-47
-47
-47
-47
-47
-47
-47
-47
-47
-47
-47
-47
-47
-47
-47
-47
-47
-47
-47
-47
-47
-47
-47
-47
-47
-47
-47
-47
-47
-47
-47
-47
-47
-47
-47
-47
-47
-47
-47
-47
-47
-47
-47
-47
-47
-47
-47
-47
-47
-47
-47
-47
-47
-47
-47
-47
-47
-47
-47
-47
-47
-47
-47
-47
-47
-47
-47
-47
-47
-47
-47
-47
-47
-47
-47
-47
-47
-47
-47
-47
-47
-47
-47
-47
-47
-47
-47
-47
-47
-47
-47
-47
-47
-47
-47
-47
-47
-47
-47
-47
-47
-47
-47
-47
-47
-47
-47
-47
-47
-47
-47
-47
-47
-47
-47
-47
-47
-47
-47
-47
-47
-47
-47
-47
-47
-47
-47
-47
-47
-47
-47
-47
-47
-47
-47
-47
-47
-47
-47
-47
-47
-47
-47
-47
-47
-47
-47
-47
-47
-47
-47
-47
-47
-47
-47
-47
-47
-47
-47
-47
-47
-47
-47
-47
-47
-47
-47
-47
-47
-47
-47
-47
-47
-47
-47
-47
-47
-47
-47
-47
-47
-47
-47
-47
-47
-47
-47
-47
-47
-47
-47
-47
-47
-47
-47
-47
-47
-47
-47
-47
-47
-47
-47
-47
-47
-47
-47
-47
-47
-47
-47
-47
-47
-47
-47
-47
-47
-47
-47
-47
-47
-47
-47
-47
-47
-47
-47
-47
-47
-47
-47
-47
-47
-47
-47
-47
-47
-47
-47
-47
-47
-47
-47
-47
-47
-47
-47
-47
-47
-47
-47
-47
-47
-47
-47
-47
-47
-47
-47
-47
-47
-47
-47
-47
-47
-47
-47
-47
-47
-47
-47
-47
-47
-47
-47
-47
-47
-47
-47
-47
-47
-47
-47
-47
-47
-47
-47
-47
-47
-47
-47
-47
-47
-47
-47
-47
-47
-47
-47
-47
-47
-47
-47
-47
-47
-47
-47
-47
-47
-47
-47
-47
-47
-47
-47
-47
-47
-47
-47
-47
-47
-47
-47
-47
-47
-47
-47
-47
-47
-47
-47
-47
-47
-47
-47
-47
-47
-47
-47
-47
-47
-47
-47
-47
-47
-47
-47
-47
-47
-47
-47
-47
-47
-47
-47
-47
-47
-47
-47
-47
-47
-47
-47
-47
-47
-47
-47
-47
-47
-47
-47
-47
-47
-47
-47
-47
-47
-47
-47
-47
-47
-47
-47
-47
-47
-47
-47
-47
-47
-47
-47
-47
-47
-47
-47
-47
-47
-47
-47
-47
-47
-47
-47
-47
-47
-47
-47
-47
-47
-47
-47
-47
-47
-47
-47
-47
-47
-47
-47
-47
-47
-47
-47
-47
-47
-47
-47
-47
-47
-47
-47
-47
-47
-47
-47
-47
-47
-47
-47
-47
-47
-47
-47
-47
-47
-47
-47
-47
-47
-47
-47
-47
-47
-47
-47
-47
-47
-47
-47
-47
-47
-47
-47
-47
-47
-47
-47
-47
-47
-47
-47
-47
-47
-47
-47
-47
-47
-47
-47
-47
-47
-47
-47
-47
-47
-47
-47
-47
-47
-47
-47
-47
-47
-47
-47
-47
-47
-47
-47
-47
-47
-47
-47
-47
-47
-47
-47
-47
-47
-47
-47
-47
-47
-47
-47
-47
-47
-47
-47
-47
-47
-47
-47
-47
-47
-47
-47
-47
-47
-47
-47
-47
-47
-47
-47
-47
-47
-47
-47
-47
-47
-47
-47
-47
-47
-47
-47
-47
-47
-47
-47
-47
-47
-47
-47
-47
-47
-47
-47
-47
-47
-47
-47
-47
-47
-47
-47
-47
-47
-47
-47
-47
-47
-47
-47
-47
-47
-47
-47
-47
-47
-47
-47
-47
-47
-47
-47
-47
-47
-47
-47
-47
-47
-47
-47
-47
-47
-47
-47
-47
-47
-47
-47
-47
-47
-47
-47
-47
-47
-47
-47
-47
-47
-47
-47
-47
-47
-47
-47
-47
-47
-47
-47
-47
-47
-47
-47
-47
-47
-47
-47
-47
-47
-47
-47
-47
-47
-47
-47
-47
-47
-47
-47
-47
-47
-47
-47
-47
-47
-47
-47
-47
-47
-47
-47
-47
-47
-47
-47
-47
-47
-47
-47
-47
-47
-47
-47
-47
-47
-47
-47
-47
-47
-47
-47
-47
-47
-47
-47
-47
-47
-47
-47
-47
-47
-47
-47
-47
-47
-47
-47
-47
-47
-47
-47
-47
-47
-47
-47
-47
-47
-47
-47
-47
-47
-47
-47
-47
-47
-47
-47
-47
-47
-47
-47
-47
-47
-47
-47
-47
-47
-47
-47
-47
-47
-47
-47
-47
-47
-47
-47
-47
-47
-47
-47
-47
-47
-47
-47
-47
-47
-47
-47
-47
-47
-47
-47
-47
-47
-47
-47
-47
-47
-47
-47
-47
-47
-47
-47
-47
-47
-47
-47
-47
-47
-47
-47
-47
-47
-47
-47
-47
-47
-47
-47
-47
-47
-47
-47
-47
-47
-47
-47
-47
-47
-47
-47
-47
-47
-47
-47
-47
-47
-47
-47
-47
-47
-47
-47
-47
-47
-47
-47
-47
-47
-47
-47
-47
-47
-47
-47
-47
-47
-47
-47
-47
-47
-47
-47
-47
-47
-47
-47
-47
-47
-47
-47
-47
-47
-47
-47
-47
-47
-47
-47
-47
-47
-47
-47
-47
-47
-47
-47
-47
-47
-47
-47
-47
-47
-47
-47
-47
-47
-47
-47
-47
-47
-47
-47
-47
-47
-47
-47
-47
-47
-47
-47
-47
-47
-47
-47
-47
-47
-47
-47
-47
-47
-47
-47
-47
-47
-47
-47
-47
-47
-47
-47
-47
-47
-47
-47
-47
-47
-47
-47
-47
-47
-47
-47
-47
-47
-47
-47
-47
-47
-47
-47
-47
-47
-47
-47
-47
-47
-47
-47
-47
-47
-47
-47
-47
-47
-47
-47
-47
-47
-47
-47
-47
-47
-47
-47
-47
-47
-47
-47
-47
-47
-47
-47
-47
-47
-47
-47
-47
-47
-47
-47
-47
-47
-47
-47
-47
-47
-47
-47
-47
-47
-47
-47
-47
-47
-47
-47
-47
-47
-47
-47
-47
-47
-47
-47
-47
-47
-47
-47
-47
-47
-47
-47
-47
-47
-47
-47
-47
-47
-47
-47
-47
-47
-47
-47
-47
-47
-47
-47
-47
-47
-47
-47
-47
-47
-47
-47
-47
-47
-47
-47
-47
-47
-47
-47
-47
-47
-47
-47
-47
-47
-47
-47
-47
-47
-47
-47
-47
-47
-47
-47
-47
-47
-47
-47
-47
-47
-47
-47
-47
-47
-47
-47
-47
-47
-47
-47
-47
-47
-47
-47
-47
-47
-47
-47
-47
-47
-47
-47
-47
-47
-47
-47
-47
-47
-47
-47
-47
-47
-47
-47
-47
-47
-47
-47
-47
-47
-47
-47
-47
-47
-47
-47
-47
-47
-47
-47
-47
-47
-47
-47
-47
-47
-47
-47
-47
-47
-47
-47
-47
-47
-47
-47
-47
-47
-47
-47
-47
-47
-47
-47
-47
-47
-47
-47
-47
-47
-47
-47
-47
-47
-47
-47
-47
-47
-47
-47
-47
-47
-47
-47
-47
-47
-47
-47
-47
-47
-47
-47
-47
-47
-47
-47
-47
-47
-47
-47
-47
-47
-47
-47
-47
-47
-47
-47
-47
-47
-47
-47
-47
-47
-47
-47
-47
-47
-47
-47
-47
-47
-47
-47
-47
-47
-47
-47
-47
-47
-47
-47
-47
-47
-47
-47
-47
-47
-47
-47
-47
-47
-47
-47
-47
-47
-47
-47
-47
-47
-47
-47
-47
-47
-47
-47
-47
-47
-47
-47
-47
-47
-47
-47
-47
-47
-47
-47
-47
-47
-47
-47
-47
-47
-47
-47
-47
-47
-47
-47
-47
-47
-47
-47
-47
-47
-47
-47
-47
-47
-47
-47
-47
-47
-47
-47
-47
-47
-47
-47
-47
-47
-47
-47
-47
-47
-47
-47
-47
-47
-47
-47
-47
-47
-47
-47
-47
-47
-47
-47
-47
-47
-47
-47
-47
-47
-47
-47
-47
-47
-47
-47
-47
-47
-47
-47
-47
-47
-47
-47
-47
-47
-47
-47
-47
-47
-47
-47
-47
-47
-47
-47
-47
-47
-47
-47
-47
-47
-47
-47
-47
-47
-47
-47
-47
-47
-47
-47
-47
-47
-47
-47
-47
-47
-47
-47
-47
-47
-47
-47
-47
-47
-47
-47
-47
-47
-47
-47
-47
-47
-47
-47
-47
-47
-47
-47
-47
-47
-47
-47
-47
-47
-47
-47
-47
-47
-47
-47
-47
-47
-47
-47
-47
-47
-47
-47
-47
-47
-47
-47
-47
-47
-47
-47
-47
-47
-47
-47
-47
-47
-47
-47
-47
-47
-47
-47
-47
-47
-47
-47
-47
-47
-47
-47
-47
-47
-47
-47
-47
-47
-47
-47
-47
-47
-47
-47
-47
-47
-47
-47
-47
-47
-47
-47
-47
-47
-47
-47
-47
-47
-47
-47
-47
-47
-47
-47
-47
-47
-47
-47
-47
-47
-47
-47
-47
-47
-47
-47
-47
-47
-47
-47
-47
-47
-47
-47
-47
-47
-47
-47
-47
-47
-47
-47
-47
-47
-47
-47
-47
-47
-47
-47
-47
-47
-47
-47
-47
-47
-47
-47
-47
-47
-47
-47
-47
-47
-47
-47
-47
-47
-47
-47
-47
-47
-47
-47
-47
-47
-47
-47
-47
-47
-47
-47
-47
-47
-47
-47
-47
-47
-47
-47
-47
-47
-47
-47
-47
-47
-47
-47
-47
-47
-47
-47
-47
-47
-47
-47
-47
-47
-47
-47
-47
-47
-47
-47
-47
-47
-47
-47
-47
-47
-47
-47
-47
-47
-47
-47
-47
-47
-47
-47
-47
-47
-47
-47
-47
-47
-47
-47
-47
-47
-47
-47
-47
-47
-47
-47
-47
-47
-47
-47
-47
-47
-47
-47
-47
-47
-47
-47
-47
-47
-47
-47
-47
-47
-47
-47
-47
-47
-47
-47
-47
-47
-47
-47
-47
-47
-47
-47
-47
-47
-47
-47
-47
-47
-47
-47
-47
-47
-47
-47
-47
-47
-47
-47
-47
-47
-47
-47
-47
-47
-47
-47
-47
-47
-47
-47
-47
-47
-47
-47
-47
-47
-47
-47
-47
-47
-47
-47
-47
-47
-47
-47
-47
-47
-47
-47
-47
-47
-47
-47
-47
-47
-47
-47
-47
-47
-47
-47
-47
-47
-47
-47
-47
-47
-47
-47
-47
-47
-47
-47
-47
-47
-47
-47
-47
-47
-47
-47
-47
-47
-47
-47
-47
-47
-47
-47
-47
-47
-47
-47
-47
-47
-47
-47
-47
-47
-47
-47
-47
-47
-47
-47
-47
-47
-47
-47
-47
-47
-47
-47
-47
-47
-47
-47
-47
-47
-47
-47
-47
-47
-47
-47
-47
-47
-47
-47
-47
-47
-47
-47
-47
-47
-47
-47
-47
-47
-47
-47
-47
-47
-47
-47
-47
-47
-47
-47
-47
-47
-47
-47
-47
-47
-47
-47
-47
-47
-47
-47
-47
-47
-47
-47
-47
-47
-47
-47
-47
-47
-47
-47
-47
-47
-47
-47
-47
-47
-47
-47
-47
-47
-47
-47
-47
-47
-47
-47
-47
-47
-47
-47
-47
-47
-47
-47
-47
-47
-47
-47
-47
-47
-47
-47
-47
-47
-47
-47
-47
-47
-47
-47
-47
-47
-47
-47
-47
-47
-47
-47
-47
-47
-47
-47
-47
-47
-47
-47
-47
-47
-47
-47
-47
-47
-47
-47
-47
-47
-47
-47
-47
-47
-47
-47
-47
-47
-47
-47
-47
-47
-47
-47
-47
-47
-47
-47
-47
-47
-47
-47
-47
-47
-47
-47
-47
-47
-47
-47
-47
-47
-47
-47
-47
-47
-47
-47
-47
-47
-47
-47
-47
-47
-47
-47
-47
-47
-47
-47
-47
-47
-47
-47
-47
-47
-47
-47
-47
-47
-47
-47
-47
-47
-47
-47
-47
-47
-47
-47
-47
-47
-47
-47
-47
-47
-47
-47
-47
-47
-47
-47
-47
-47
-47
-47
-47
-47
-47
-47
-47
-47
-47
-47
-47
-47
-47
-47
-47
-47
-47
-47
-47
-47
-47
-47
-47
-47
-47
-47
-47
-47
-47
-47
-47
-47
-47
-47
-47
-47
-47
-47
-47
-47
-47
-47
-47
-47
-47
-47
-47
-47
-47
-47
-47
-47
-47
-47
-47
-47
-47
-47
-47
-47
-47
-47
-47
-47
-47
-47
-47
-47
-47
-47
-47
-47
-47
-47
-47
-47
-47
-47
-47
-47
-47
-47
-47
-47
-47
-47
-47
-47
-47
-47
-47
-47
-47
-47
-47
-47
-47
-47
-47
-47
-47
-47
-47
-47
-47
-47
-47
-47
-47
-47
-47
-47
-47
-47
-47
-47
-47
-47
-47
-47
-47
-47
-47
-47
-47
-47
-47
-47
-47
-47
-47
-47
-47
-47
-47
-47
-47
-47
-47
-47
-47
-47
-47
-47
-47
-47
-47
-47
-47
-47
-47
-47
-47
-47
-47
-47
-47
-47
-47
-47
-47
-47
-47
-47
-47
-47
-47
-47
-47
-47
-47
-47
-47
-47
-47
-47
-47
-47
-47
-47
-47
-47
-47
-47
-47
-47
-47
-47
-47
-47
-47
-47
-47
-47
-47
-47
-47
-47
-47
-47
-47
-47
-47
-47
-47
-47
-47
-47
-47
-47
-47
-47
-47
-47
-47
-47
-47
-47
-47
-47
-47
-47
-47
-47
-47
-47
-47
-47
-47
-47
-47
-47
-47
-47
-47
-47
-47
-47
-47
-47
-47
-47
-47
-47
-47
-47
-47
-47
-47
-47
-47
-47
-47
-47
-47
-47
-47
-47
-47
-47
-47
-47
-47
-47
-47
-47
-47
-47
-47
-47
-47
-47
-47
-47
-47
-47
-47
-47
-47
-47
-47
-47
-47
-47
-47
-47
-47
-47
-47
-47
-47
-47
-47
-47
-47
-47
-47
-47
-47
-47
-47
-47
-47
-47
-47
-47
-47
-47
-47
-47
-47
-47
-47
-47
-47
-47
-47
-47
-47
-47
-47
-47
-47
-47
-47
-47
-47
-47
-47
-47
-47
-47
-47
-47
-47
-47
-47
-47
-47
-47
-47
-47
-47
-47
-47
-47
-47
-47
-47
-47
-47
-47
-47
-47
-47
-47
-47
-47
-47
-47
-47
-47
-47
-47
-47
-47
-47
-47
-47
-47
-47
-47
-47
-47
-47
-47
-47
-47
-47
-47
-47
-47
-47
-47
-47
-47
-47
-47
-47
-47
-47
-47
-47
-47
-47
-47
-47
-47
-47
-47
-47
-47
-47
-47
-47
-47
-47
-47
-47
-47
-47
-47
-47
-47
-47
-47
-47
-47
-47
-47
-47
-47
-47
-47
-47
-47
-47
-47
-47
-47
-47
-47
-47
-47
-47
-47
-47
-47
-47
-47
-47
-47
-47
-47
-47
-47
-47
-47
-47
-47
-47
-47
-47
-47
-47
-47
-47
-47
-47
-47
-47
-47
-47
-47
-47
-47
-47
-47
-47
-47
-47
-47
-47
-47
-47
-47
-47
-47
-47
-47
-47
-47
-47
-47
-47
-47
-47
-47
-47
-47
-47
-47
-47
-47
-47
-47
-47
-47
-47
-47
-47
-47
-47
-47
-47
-47
-47
-47
-47
-47
-47
-47
-47
-47
-47
-47
-47
-47
-47
-47
-47
-47
-47
-47
-47
-47
-47
-47
-47
-47
-47
-47
-47
-47
-47
-47
-47
-47
-47
-47
-47
-47
-47
-47
-47
-47
-47
-47
-47
-47
-47
-47
-47
-47
-47
-47
-47
-47
-47
-47
-47
-47
-47
-47
-47
-47
-47
-47
-47
-47
-47
-47
-47
-47
-47
-47
-47
-47
-47
-47
-47
-47
-47
-47
-47
-47
-47
-47
-47
-47
-47
-47
-47
-47
-47
-47
-47
-47
-47
-47
-47
-47
-47
-47
-47
-47
-47
-47
-47
-47
-47
-47
-47
-47
-47
-47
-47
-47
-47
-47
-47
-47
-47
-47
-47
-47
-47
-47
-47
-47
-47
-47
-47
-47
-47
-47
-47
-47
-47
-47
-47
-47
-47
-47
-47
-47
-47
-47
-47
-47
-47
-47
-47
-47
-47
-47
-47
-47
-47
-47
-47
-47
-47
-47
-47
-47
-47
-47
-47
-47
-47
-47
-47
-47
-47
-47
-47
-47
-47
-47
-47
-47
-47
-47
-47
-47
-47
-47
-47
-47
-47
-47
-47
-47
-47
-47
-47
-47
-47
-47
-47
-47
-47
-47
-47
-47
-47
-47
-47
-47
-47
-47
-47
-47
-47
-47
-47
-47
-47
-47
-47
-47
-47
-47
-47
-47
-47
-47
-47
-47
-47
-47
-47
-47
-47
-47
-47
-47
-47
-47
-47
-47
-47
-47
-47
-47
-47
-47
-47
-47
-47
-47
-47
-47
-47
-47
-47
-47
-47
-47
-47
-47
-47
-47
-47
-47
-47
-47
-47
-47
-47
-47
-47
-47
-47
-47
-47
-47
-47
-47
-47
-47
-47
-47
-47
-47
-47
-47
-47
-47
-47
-47
-47
-47
-47
-47
-47
-47
-47
-47
-47
-47
-47
-47
-47
-47
-47
-47
-47
-47
-47
-47
-47
-47
-47
-47
-47
-47
-47
-47
-47
-47
-47
-47
-47
-47
-47
-47
-47
-47
-47
-47
-47
-47
-47
-47
-47
-47
-47
-47
-47
-47
-47
-47
-47
-47
-47
-47
-47
-47
-47
-47
-47
-47
-47
-47
-47
-47
-47
-47
-47
-47
-47
-47
-47
-47
-47
-47
-47
-47
-47
-47
-47
-47
-47
-47
-47
-47
-47
-47
-47
-47
-47
-47
-47
-47
-47
-47
-47
-47
-47
-47
-47
-47
-47
-47
-47
-47
-47
-47
-47
-47
-47
-47
-47
-47
-47
-47
-47
-47
-47
-47
-47
-47
-47
-47
-47
-47
-47
-47
-47
-47
-47
-47
-47
-47
-47
-47
-47
-47
-47
-47
-47
-47
-47
-47
-47
-47
-47
-47
-47
-47
-47
-47
-47
-47
-47
-47
-47
-47
-47
-47
-47
-47
-47
-47
-47
-47
-47
-47
-47
-47
-47
-47
-47
-47
-47
-47
-47
-47
-47
-47
-47
-47
-47
-47
-47
-47
-47
-47
-47
-47
-47
-47
-47
-47
-47
-47
-47
-47
-47
-47
-47
-47
-47
-47
-47
-47
-47
-47
-47
-47
-47
-47
-47
-47
-47
-47
-47
-47
-47
-47
-47
-47
-47
-47
-47
-47
-47
-47
-47
-47
-47
-47
-47
-47
-47
-47
-47
-47
-47
-47
-47
-47
-47
-47
-47
-47
-47
-47
-47
-47
-47
-47
-47
-47
-47
-47
-47
-47
-47
-47
-47
-47
-47
-47
-47
-47
-47
-47
-47
-47
-47
-47
-47
-47
-47
-47
-47
-47
-47
-47
-47
-47
-47
-47
-47
-47
-47
-47
-47
-47
-47
-47
-47
-47
-47
-47
-47
-47
-47
-47
-47
-47
-47
-47
-47
-47
-47
-47
-47
-47
-47
-47
-47
-47
-47
-47
-47
-47
-47
-47
-47
-47
-47
-47
-47
-47
-47
-47
-47
-47
-47
-47
-47
-47
-47
-47
-47
-47
-47
-47
-47
-47
-47
-47
-47
-47
-47
-47
-47
-47
-47
-47
-47
-47
-47
-47
-47
-47
-47
-47
-47
-47
-47
-47
-47
-47
-47
-47
-47
-47
-47
-47
-47
-47
-47
-47
-47
-47
-47
-47
-47
-47
-47
-47
-47
-47
-47
-47
-47
-47
-47
-47
-47
-47
-47
-47
-47
-47
-47
-47
-47
-47
-47
-47
-47
-47
-47
-47
-47
-47
-47
-47
-47
-47
-47
-47
-47
-47
-47
-47
-47
-47
-47
-47
-47
-47
-47
-47
-47
-47
-47
-47
-47
-47
-47
-47
-47
-47
-47
-47
-47
-47
-47
-47
-47
-47
-47
-47
-47
-47
-47
-47
-47
-47
-47
-47
-47
-47
-47
-47
-47
-47
-47
-47
-47
-47
-47
-47
-47
-47
-47
-47
-47
-47
-47
-47
-47
-47
-47
-47
-47
-47
-47
-47
-47
-47
-47
-47
-47
-47
-47
-47
-47
-47
-47
-47
-47
-47
-47
-47
-47
-47
-47
-47
-47
-47
-47
-47
-47
-47
-47
-47
-47
-47
-47
-47
-47
-47
-47
-47
-47
-47
-47
-47
-47
-47
-47
-47
-47
-47
-47
-47
-47
-47
-47
-47
-47
-47
-47
-47
-47
-47
-47
-47
-47
-47
-47
-47
-47
-47
-47
-47
-47
-47
-47
-47
-47
-47
-47
-47
-47
-47
-47
-47
-47
-47
-47
-47
-47
-47
-47
-47
-47
-47
-47
-47
-47
-47
-47
-47
-47
-47
-47
-47
-47
-47
-47
-47
-47
-47
-47
-47
-47
-47
-47
-47
-47
-47
-47
-47
-47
-47
-47
-47
-47
-47
-47
-47
-47
-47
-47
-47
-47
-47
-47
-47
-47
-47
-47
-47
-47
-47
-47
-47
-47
-47
-47
-47
-47
-47
-47
-47
-47
-47
-47
-47
-47
-47
-47
-47
-47
-47
-47
-47
-47
-47
-47
-47
-47
-47
-47
-47
-47
-47
-47
-47
-47
-47
-47
-47
-47
-47
-47
-47
-47
-47
-47
-47
-47
-47
-47
-47
-47
-47
-47
-47
-47
-47
-47
-47
-47
-47
-47
-47
-47
-47
-47
-47
-47
-47
-47
-47
-47
-47
-47
-47
-47
-47
-47
-47
-47
-47
-47
-47
-47
-47
-47
-47
-47
-47
-47
-47
-47
-47
-47
-47
-47
-47
-47
-47
-47
-47
-47
-47
-47
-47
-47
-47
-47
-47
-47
-47
-47
-47
-47
-47
-47
-47
-47
-47
-47
-47
-47
-47
-47
-47
-47
-47
-47
-47
-47
-47
-47
-47
-47
-47
-47
-47
-47
-47
-47
-47
-47
-47
-47
-47
-47
-47
-47
-47
-47
-47
-47
-47
-47
-47
-47
-47
-47
-47
-47
-47
-47
-47
-47
-47
-47
-47
-47
-47
-47
-47
-47
-47
-47
-47
-47
-47
-47
-47
-47
-47
-47
-47
-47
-47
-47
-47
-47
-47
-47
-47
-47
-47
-47
-47
-47
-47
-47
-47
-47
-47
-47
-47
-47
-47
-47
-47
-47
-47
-47
-47
-47
-47
-47
-47
-47
-47
-47
-47
-47
-47
-47
-47
-47
-47
-47
-47
-47
-47
-47
-47
-47
-47
-47
-47
-47
-47
-47
-47
-47
-47
-47
-47
-47
-47
-47
-47
-47
-47
-47
-47
-47
-47
-47
-47
-47
-47
-47
-47
-47
-47
-47
-47
-47
-47
-47
-47
-47
-47
-47
-47
-47
-47
-47
-47
-47
-47
-47
-47
-47
-47
-47
-47
-47
-47
-47
-47
-47
-47
-47
-47
-47
-47
-47
-47
-47
-47
-47
-47
-47
-47
-47
-47
-47
-47
-47
-47
-47
-47
-47
-47
-47
-47
-47
-47
-47
-47
-47
-47
-47
-47
-47
-47
-47
-47
-47
-47
-47
-47
-47
-47
-47
-47
-47
-47
-47
-47
-47
-47
-47
-47
-47
-47
-47
-47
-47
-47
-47
-47
-47
-47
-47
-47
-47
-47
-47
-47
-47
-47
-47
-47
-47
-47
-47
-47
-47
-47
-47
-47
-47
-47
-47
-47
-47
-47
-47
-47
-47
-47
-47
-47
-47
-47
-47
-47
-47
-47
-47
-47
-47
-47
-47
-47
-47
-47
-47
-47
-47
-47
-47
-47
-47
-47
-47
-47
-47
-47
-47
-47
-47
-47
-47
-47
-47
-47
-47
-47
-47
-47
-47
-47
-47
-47
-47
-47
-47
-47
-47
-47
-47
-47
-47
-47
-47
-47
-47
-47
-47
-47
-47
-47
-47
-47
-47
-47
-47
-47
-47
-47
-47
-47
-47
-47
-47
-47
-47
-47
-47
-47
-47
-47
-47
-47
-47
-47
-47
-47
-47
-47
-47
-47
-47
-47
-47
-47
-47
-47
-47
-47
-47
-47
-47
-47
-47
-47
-47
-47
-47
-47
-47
-47
-47
-47
-47
-47
-47
-47
-47
-47
-47
-47
-47
-47
-47
-47
-47
-47
-47
-47
-47
-47
-47
-47
-47
-47
-47
-47
-47
-47
-47
-47
-47
-47
-47
-47
-47
-47
-47
-47
-47
-47
-47
-47
-47
-47
-47
-47
-47
-47
-47
-47
-47
-47
-47
-47
-47
-47
-47
-47
-47
-47
-47
-47
-47
-47
-47
-47
-47
-47
-47
-47
-47
-47
-47
-47
-47
-47
-47
-47
-47
-47
-47
-47
-47
-47
-47
-47
-47
-47
-47
-47
-47
-47
-47
-47
-47
-47
-47
-47
-47
-47
-47
-47
-47
-47
-47
-47
-47
-47
-47
-47
-47
-47
-47
-47
-47
-47
-47
-47
-47
-47
-47
-47
-47
-47
-47
-47
-47
-47
-47
-47
-47
-47
-47
-47
-47
-47
-47
-47
-47
-47
-47
-47
-47
-47
-47
-47
-47
-47
-47
-47
-47
-47
-47
-47
-47
-47
-47
-47
-47
-47
-47
-47
-47
-47
-47
-47
-47
-47
-47
-47
-47
-47
-47
-47
-47
-47
-47
-47
-47
-47
-47
-47
-47
-47
-47
-47
-47
-47
-47
-47
-47
-47
-47
-47
-47
-47
-47
-47
-47
-47
-47
-47
-47
-47
-47
-47
-47
-47
-47
-47
-47
-47
-47
-47
-47
-47
-47
-47
-47
-47
-47
-47
-47
-47
-47
-47
-47
-47
-47
-47
-47
-47
-47
-47
-47
-47
-47
-47
-47
-47
-47
-47
-47
-47
-47
-47
-47
-47
-47
-47
-47
-47
-47
-47
-47
-47
-47
-47
-47
-47
-47
-47
-47
-47
-47
-47
-47
-47
-47
-47
-47
-47
-47
-47
-47
-47
-47
-47
-47
-47
-47
-47
-47
-47
-47
-47
-47
-47
-47
-47
-47
-47
-47
-47
-47
-47
-47
-47
-47
-47
-47
-47
-47
-47
-47
-47
-47
-47
-47
-47
-47
-47
-47
-47
-47
-47
-47
-47
-47
-47
-47
-47
-47
-47
-47
-47
-47
-47
-47
-47
-47
-47
-47
-47
-47
-47
-47
-47
-47
-47
-47
-47
-47
-47
-47
-47
-47
-47
-47
-47
-47
-47
-47
-47
-47
-47
-47
-47
-47
-47
-47
-47
-47
-47
-47
-47
-47
-47
-47
-47
-47
-47
-47
-47
-47
-47
-47
-47
-47
-47
-47
-47
-47
-47
-47
-47
-47
-47
-47
-47
-47
-47
-47
-47
-47
-47
-47
-47
-47
-47
-47
-47
-47
-47
-47
-47
-47
-47
-47
-47
-47
-47
-47
-47
-47
-47
-47
-47
-47
-47
-47
-47
-47
-47
-47
-47
-47
-47
-47
-47
-47
-47
-47
-47
-47
-47
-47
-47
-47
-47
-47
-47
-47
-47
-47
-47
-47
-47
-47
-47
-47
-47
-47
-47
-47
-47
-47
-47
-47
-47
-47
-47
-47
-47
-47
-47
-47
-47
-47
-47
-47
-47
-47
-47
-47
-47
-47
-47
-47
-47
-47
-47
-47
-47
-47
-47
-47
-47
-47
-47
-47
-47
-47
-47
-47
-47
-47
-47
-47
-47
-47
-47
-47
-47
-47
-47
-47
-47
-47
-47
-47
-47
-47
-47
-47
-47
-47
-47
-47
-47
-47
-47
-47
-47
-47
-47
-47
-47
-47
-47
-47
-47
-47
-47
-47
-47
-47
-47
-47
-47
-47
-47
-47
-47
-47
-47
-47
-47
-47
-47
-47
-47
-47
-47
-47
-47
-47
-47
-47
-47
-47
-47
-47
-47
-47
-47
-47
-47
-47
-47
-47
-47
-47
-47
-47
-47
-47
-47
-47
-47
-47
-47
-47
-47
-47
-47
-47
-47
-47
-47
-47
-47
-47
-47
-47
-47
-47
-47
-47
-47
-47
-47
-47
-47
-47
-47
-47
-47
-47
-47
-47
-47
-47
-47
-47
-47
-47
-47
-47
-47
-47
-47
-47
-47
-47
-47
-47
-47
-47
-47
-47
-47
-47
-47
-47
-47
-47
-47
-47
-47
-47
-47
-47
-47
-47
-47
-47
-47
-47
-47
-47
-47
-47
-47
-47
-47
-47
-47
-47
-47
-47
-47
-47
-47
-47
-47
-47
-47
-47
-47
-47
-47
-47
-47
-47
-47
-47
-47
-47
-47
-47
-47
-47
-47
-47
-47
-47
-47
-47
-47
-47
-47
-47
-47
-47
-47
-47
-47
-47
-47
-47
-47
-47
-47
-47
-47
-47
-47
-47
-47
-47
-47
-47
-47
-47
-47
-47
-47
-47
-47
-47
-47
-47
-47
-47
-47
-47
-47
-47
-47
-47
-47
-47
-47
-47
-47
-47
-47
-47
-47
-47
-47
-47
-47
-47
-47
-47
-47
-47
-47
-47
-47
-47
-47
-47
-47
-47
-47
-47
-47
-47
-47
-47
-47
-47
-47
-47
-47
-47
-47
-47
-47
-47
-47
-47
-47
-47
-47
-47
-47
-47
-47
-47
-47
-47
-47
-47
-47
-47
-47
-47
-47
-47
-47
-47
-47
-47
-47
-47
-47
-47
-47
-47
-47
-47
-47
-47
-47
-47
-47
-47
-47
-47
-47
-47
-47
-47
-47
-47
-47
-47
-47
-47
-47
-47
-47
-47
-47
-47
-47
-47
-47
-47
-47
-47
-47
-47
-47
-47
-47
-47
-47
-47
-47
-47
-47
-47
-47
-47
-47
-47
-47
-47
-47
-47
-47
-47
-47
-47
-47
-47
-47
-47
-47
-47
-47
-47
-47
-47
-47
-47
-47
-47
-47
-47
-47
-47
-47
-47
-47
-47
-47
-47
-47
-47
-47
-47
-47
-47
-47
-47
-47
-47
-47
-47
-47
-47
-47
-47
-47
-47
-47
-47
-47
-47
-47
-47
-47
-47
-47
-47
-47
-47
-47
-47
-47
-47
-47
-47
-47
-47
-47
-47
-47
-47
-47
-47
-47
-47
-47
-47
-47
-47
-47
-47
-47
-47
-47
-47
-47
-47
-47
-47
-47
-47
-47
-47
-47
-47
-47
-47
-47
-47
-47
-47
-47
-47
-47
-47
-47
-47
-47
-47
-47
-47
-47
-47
-47
-47
-47
-47
-47
-47
-47
-47
-47
-47
-47
-47
-47
-47
-47
-47
-47
-47
-47
-47
-47
-47
-47
-47
-47
-47
-47
-47
-47
-47
-47
-47
-47
-47
-47
-47
-47
-47
-47
-47
-47
-47
-47
-47
-47
-47
-47
-47
-47
-47
-47
-47
-47
-47
-47
-47
-47
-47
-47
-47
-47
-47
-47
-47
-47
-47
-47
-47
-47
-47
-47
-47
-47
-47
-47
-47
-47
-47
-47
-47
-47
-47
-47
-47
-47
-47
-47
-47
-47
-47
-47
-47
-47
-47
-47
-47
-47
-47
-47
-47
-47
-47
-47
-47
-47
-47
-47
-47
-47
-47
-47
-47
-47
-47
-47
-47
-47
-47
-47
-47
-47
-47
-47
-47
-47
-47
-47
-47
-47
-47
-47
-47
-47
-47
-47
-47
-47
-47
-47
-47
-47
-47
-47
-47
-47
-47
-47
-47
-47
-47
-47
-47
-47
-47
-47
-47
-47
-47
-47
-47
-47
-47
-47
-47
-47
-47
-47
-47
-47
-47
-47
-47
-47
-47
-47
-47
-47
-47
-47
-47
-47
-47
-47
-47
-47
-47
-47
-47
-47
-47
-47
-47
-47
-47
-47
-47
-47
-47
-47
-47
-47
-47
-47
-47
-47
-47
-47
-47
-47
-47
-47
-47
-47
-47
-47
-47
-47
-47
-47
-47
-47
-47
-47
-47
-47
-47
-47
-47
-47
-47
-47
-47
-47
-47
-47
-47
-47
-47
-47
-47
-47
-47
-47
-47
-47
-47
-47
-47
-47
-47
-47
-47
-47
-47
-47
-47
-47
-47
-47
-47
-47
-47
-47
-47
-47
-47
-47
-47
-47
-47
-47
-47
-47
-47
-47
-47
-47
-47
-47
-47
-47
-47
-47
-47
-47
-47
-47
-47
-47
-47
-47
-47
-47
-47
-47
-47
-47
-47
-47
-47
-47
-47
-47
-47
-47
-47
-47
-47
-47
-47
-47
-47
-47
-47
-47
-47
-47
-47
-47
-47
-47
-47
-47
-47
-47
-47
-47
-47
-47
-47
-47
-47
-47
-47
-47
-47
-47
-47
-47
-47
-47
-47
-47
-47
-47
-47
-47
-47
-47
-47
-47
-47
-47
-47
-47
-47
-47
-47
-47
-47
-47
-47
-47
-47
-47
-47
-47
-47
-47
-47
-47
-47
-47
-47
-47
-47
-47
-47
-47
-47
-47
-47
-47
-47
-47
-47
-47
-47
-47
-47
-47
-47
-47
-47
-47
-47
-47
-47
-47
-47
-47
-47
-47
-47
-47
-47
-47
-47
-47
-47
-47
-47
-47
-47
-47
-47
-47
-47
-47
-47
-47
-47
-47
-47
-47
-47
-47
-47
-47
-47
-47
-47
-47
-47
-47
-47
-47
-47
-47
-47
-47
-47
-47
-47
-47
-47
-47
-47
-47
-47
-47
-47
-47
-47
-47
-47
-47
-47
-47
-47
-47
-47
-47
-47
-47
-47
-47
-47
-47
-47
-47
-47
-47
-47
-47
-47
-47
-47
-47
-47
-47
-47
-47
-47
-47
-47
-47
-47
-47
-47
-47
-47
-47
-47
-47
-47
-47
-47
-47
-47
-47
-47
-47
-47
-47
-47
-47
-47
-47
-47
-47
-47
-47
-47
-47
-47
-47
-47
-47
-47
-47
-47
-47
-47
-47
-47
-47
-47
-47
-47
-47
-47
-47
-47
-47
-47
-47
-47
-47
-47
-47
-47
-47
-47
-47
-47
-47
-47
-47
-47
-47
-47
-47
-47
-47
-47
-47
-47
-47
-47
-47
-47
-47
-47
-47
-47
-47
-47
-47
-47
-47
-47
-47
-47
-47
-47
-47
-47
-47
-47
-47
-47
-47
-47
-47
-47
-47
-47
-47
-47
-47
-47
-47
-47
-47
-47
-47
-47
-47
-47
-47
-47
-47
-47
-47
-47
-47
-47
-47
-47
-47
-47
-47
-47
-47
-47
-47
-47
-47
-47
-47
-47
-47
-47
-47
-47
-47
-47
-47
-47
-47
-47
-47
-47
-47
-47
-47
-47
-47
-47
-47
-47
-47
-47
-47
-47
-47
-47
-47
-47
-47
-47
-47
-47
-47
-47
-47
-47
-47
-47
-47
-47
-47
-47
-47
-47
-47
-47
-47
-47
-47
-47
-47
-47
-47
-47
-47
-47
-47
-47
-47
-47
-47
-47
-47
-47
-47
-47
-47
-47
-47
-47
-47
-47
-47
-47
-47
-47
-47
-47
-47
-47
-47
-47
-47
-47
-47
-47
-47
-47
-47
-47
-47
-47
-47
-47
-47
-47
-47
-47
-47
-47
-47
-47
-47
-47
-47
-47
-47
-47
-47
-47
-47
-47
-47
-47
-47
-47
-47
-47
-47
-47
-47
-47
-47
-47
-47
-47
-47
-47
-47
-47
-47
-47
-47
-47
-47
-47
-47
-47
-47
-47
-47
-47
-47
-47
-47
-47
-47
-47
-47
-47
-47
-47
-47
-47
-47
-47
-47
-47
-47
-47
-47
-47
-47
-47
-47
-47
-47
-47
-47
-47
-47
-47
-47
-47
-47
-47
-47
-47
-47
-47
-47
-47
-47
-47
-47
-47
-47
-47
-47
-47
-47
-47
-47
-47
-47
-47
-47
-47
-47
-47
-47
-47
-47
-47
-47
-47
-47
-47
-47
-47
-47
-47
-47
-47
-47
-47
-47
-47
-47
-47
-47
-47
-47
-47
-47
-47
-47
-47
-47
-47
-47
-47
-47
-47
-47
-47
-47
-47
-47
-47
-47
-47
-47
-47
-47
-47
-47
-47
-47
-47
-47
-47
-47
-47
-47
-47
-47
-47
-47
-47
-47
-47
-47
-47
-47
-47
-47
-47
-47
-47
-47
-47
-47
-47
-47
-47
-47
-47
-47
-47
-47
-47
-47
-47
-47
-47
-47
-47
-47
-47
-47
-47
-47
-47
-47
-47
-47
-47
-47
-47
-47
-47
-47
-47
-47
-47
-47
-47
-47
-47
-47
-47
-47
-47
-47
-47
-47
-47
-47
-47
-47
-47
-47
-47
-47
-47
-47
-47
-47
-47
-47
-47
-47
-47
-47
-47
-47
-47
-47
-47
-47
-47
-47
-47
-47
-47
-47
-47
-47
-47
-47
-47
-47
-47
-47
-47
-47
-47
-47
-47
-47
-47
-47
-47
-47
-47
-47
-47
-47
-47
-47
-47
-47
-47
-47
-47
-47
-47
-47
-47
-47
-47
-47
-47
-47
-47
-47
-47
-47
-47
-47
-47
-47
-47
-47
-47
-47
-47
-47
-47
-47
-47
-47
-47
-47
-47
-47
-47
-47
-47
-47
-47
-47
-47
-47
-47
-47
-47
-47
-47
-47
-47
-47
-47
-47
-47
-47
-47
-47
-47
-47
-47
-47
-47
-47
-47
-47
-47
-47
-47
-47
-47
-47
-47
-47
-47
-47
-47
-47
-47
-47
-47
-47
-47
-47
-47
-47
-47
-47
-47
-47
-47
-47
-47
-47
-47
-47
-47
-47
-47
-47
-47
-47
-47
-47
-47
-47
-47
-47
-47
-47
-47
-47
-47
-47
-47
-47
-47
-47
-47
-47
-47
-47
-47
-47
-47
-47
-47
-47
-47
-47
-47
-47
-47
-47
-47
-47
-47
-47
-47
-47
-47
-47
-47
-47
-47
-47
-47
-47
-47
-47
-47
-47
-47
-47
-47
-47
-47
-47
-47
-47
-47
-47
-47
-47
-47
-47
-47
-47
-47
-47
-47
-47
-47
-47
-47
-47
-47
-47
-47
-47
-47
-47
-47
-47
-47
-47
-47
-47
-47
-47
-47
-47
-47
-47
-47
-47
-47
-47
-47
-47
-47
-47
-47
-47
-47
-47
-47
-47
-47
-47
-47
-47
-47
-47
-47
-47
-47
-47
-47
-47
-47
-47
-47
-47
-47
-47
-47
-47
-47
-47
-47
-47
-47
-47
-47
-47
-47
-47
-47
-47
-47
-47
-47
-47
-47
-47
-47
-47
-47
-47
-47
-47
-47
-47
-47
-47
-47
-47
-47
-47
-47
-47
-47
-47
-47
-47
-47
-47
-47
-47
-47
-47
-47
-47
-47
-47
-47
-47
-47
-47
-47
-47
-47
-47
-47
-47
-47
-47
-47
-47
-47
-47
-47
-47
-47
-47
-47
-47
-47
-47
-47
-47
-47
-47
-47
-47
-47
-47
-47
-47
-47
-47
-47
-47
-47
-47
-47
-47
-47
-47
-47
-47
-47
-47
-47
-47
-47
-47
-47
-47
-47
-47
-47
-47
-47
-47
-47
-47
-47
-47
-47
-47
-47
-47
-47
-47
-47
-47
-47
-47
-47
-47
-47
-47
-47
-47
-47
-47
-47
-47
-47
-47
-47
-47
-47
-47
-47
-47
-47
-47
-47
-47
-47
-47
-47
-47
-47
-47
-47
-47
-47
-47
-47
-47
-47
-47
-47
-47
-47
-47
-47
-47
-47
-47
-47
-47
-47
-47
-47
-47
-47
-47
-47
-47
-47
-47
-47
-47
-47
-47
-47
-47
-47
-47
-47
-47
-47
-47
-47
-47
-47
-47
-47
-47
-47
-47
-47
-47
-47
-47
-47
-47
-47
-47
-47
-47
-47
-47
-47
-47
-47
-47
-47
-47
-47
-47
-47
-47
-47
-47
-47
-47
-47
-47
-47
-47
-47
-47
-47
-47
-47
-47
-47
-47
-47
-47
-47
-47
-47
-47
-47
-47
-47
-47
-47
-47
-47
-47
-47
-47
-47
-47
-47
-47
-47
-47
-47
-47
-47
-47
-47
-47
-47
-47
-47
-47
-47
-47
-47
-47
-47
-47
-47
-47
-47
-47
-47
-47
-47
-47
-47
-47
-47
-47
-47
-47
-47
-47
-47
-47
-47
-47
-47
-47
-47
-47
-47
-47
-47
-47
-47
-47
-47
-47
-47
-47
-47
-47
-47
-47
-47
-47
-47
-47
-47
-47
-47
-47
-47
-47
-47
-47
-47
-47
-47
-47
-47
-47
-47
-47
-47
-47
-47
-47
-47
-47
-47
-47
-47
-47
-47
-47
-47
-47
-47
-47
-47
-47
-47
-47
-47
-47
-47
-47
-47
-47
-47
-47
-47
-47
-47
-47
-47
-47
-47
-47
-47
-47
-47
-47
-47
-47
-47
-47
-47
-47
-47
-47
-47
-47
-47
-47
-47
-47
-47
-47
-47
-47
-47
-47
-47
-47
-47
-47
-47
-47
-47
-47
-47
-47
-47
-47
-47
-47
-47
-47
-47
-47
-47
-47
-47
-47
-47
-47
-47
-47
-47
-47
-47
-47
-47
-47
-47
-47
-47
-47
-47
-47
-47
-47
-47
-47
-47
-47
-47
-47
-47
-47
-47
-47
-47
-47
-47
-47
-47
-47
-47
-47
-47
-47
-47
-47
-47
-47
-47
-47
-47
-47
-47
-47
-47
-47
-47
-47
-47
-47
-47
-47
-47
-47
-47
-47
-47
-47
-47
-47
-47
-47
-47
-47
-47
-47
-47
-47
-47
-47
-47
-47
-47
-47
-47
-47
-47
-47
-47
-47
-47
-47
-47
-47
-47
-47
-47
-47
-47
-47
-47
-47
-47
-47
-47
-47
-47
-47
-47
-47
-47
-47
-47
-47
-47
-47
-47
-47
-47
-47
-47
-47
-47
-47
-47
-47
-47
-47
-47
-47
-47
-47
-47
-47
-47
-47
-47
-47
-47
-47
-47
-47
-47
-47
-47
-47
-47
-47
-47
-47
-47
-47
-47
-47
-47
-47
-47
-47
-47
-47
-47
-47
-47
-47
-47
-47
-47
-47
-47
-47
-47
-47
-47
-47
-47
-47
-47
-47
-47
-47
-47
-47
-47
-47
-47
-47
-47
-47
-47
-47
-47
-47
-47
-47
-47
-47
-47
-47
-47
-47
-47
-47
-47
-47
-47
-47
-47
-47
-47
-47
-47
-47
-47
-47
-47
-47
-47
-47
-47
-47
-47
-47
-47
-47
-47
-47
-47
-47
-47
-47
-47
-47
-47
-47
-47
-47
-47
-47
-47
-47
-47
-47
-47
-47
-47
-47
-47
-47
-47
-47
-47
-47
-47
-47
-47
-47
-47
-47
-47
-47
-47
-47
-47
-47
-47
-47
-47
-47
-47
-47
-47
-47
-47
-47
-47
-47
-47
-47
-47
-47
-47
-47
-47
-47
-47
-47
-47
-47
-47
-47
-47
-47
-47
-47
-47
-47
-47
-47
-47
-47
-47
-47
-47
-47
-47
-47
-47
-47
-47
-47
-47
-47
-47
-47
-47
-47
-47
-47
-47
-47
-47
-47
-47
-47
-47
-47
-47
-47
-47
-47
-47
-47
-47
-47
-47
-47
-47
-47
-47
-47
-47
-47
-47
-47
-47
-47
-47
-47
-47
-47
-47
-47
-47
-47
-47
-47
-47
-47
-47
-47
-47
-47
-47
-47
-47
-47
-47
-47
-47
-47
-47
-47
-47
-47
-47
-47
-47
-47
-47
-47
-47
-47
-47
-47
-47
-47
-47
-47
-47
-47
-47
-47
-47
-47
-47
-47
-47
-47
-47
-47
-47
-47
-47
-47
-47
-47
-47
-47
-47
-47
-47
-47
-47
-47
-47
-47
-47
-47
-47
-47
-47
-47
-47
-47
-47
-47
-47
-47
-47
-47
-47
-47
-47
-47
-47
-47
-47
-47
-47
-47
-47
-47
-47
-47
-47
-47
-47
-47
-47
-47
-47
-47
-47
-47
-47
-47
-47
-47
-47
-47
-47
-47
-47
-47
-47
-47
-47
-47
-47
-47
-47
-47
-47
-47
-47
-47
-47
-47
-47
-47
-47
-47
-47
-47
-47
-47
-47
-47
-47
-47
-47
-47
-47
-47
-47
-47
-47
-47
-47
-47
-47
-47
-47
-47
-47
-47
-47
-47
-47
-47
-47
-47
-47
-47
-47
-47
-47
-47
-47
-47
-47
-47
-47
-47
-47
-47
-47
-47
-47
-47
-47
-47
-47
-47
-47
-47
-47
-47
-47
-47
-47
-47
-47
-47
-47
-47
-47
-47
-47
-47
-47
-47
-47
-47
-47
-47
-47
-47
-47
-47
-47
-47
-47
-47
-47
-47
-47
-47
-47
-47
-47
-47
-47
-47
-47
-47
-47
-47
-47
-47
-47
-47
-47
-47
-47
-47
-47
-47
-47
-47
-47
-47
-47
-47
-47
-47
-47
-47
-47
-47
-47
-47
-47
-47
-47
-47
-47
-47
-47
-47
-47
-47
-47
-47
-47
-47
-47
-47
-47
-47
-47
-47
-47
-47
-47
-47
-47
-47
-47
-47
-47
-47
-47
-47
-47
-47
-47
-47
-47
-47
-47
-47
-47
-47
-47
-47
-47
-47
-47
-47
-47
-47
-47
-47
-47
-47
-47
-47
-47
-47
-47
-47
-47
-47
-47
-47
-47
-47
-47
-47
-47
-47
-47
-47
-47
-47
-47
-47
-47
-47
-47
-47
-47
-47
-47
-47
-47
-47
-47
-47
-47
-47
-47
-47
-47
-47
-47
-47
-47
-47
-47
-47
-47
-47
-47
-47
-47
-47
-47
-47
-47
-47
-47
-47
-47
-47
-47
-47
-47
-47
-47
-47
-47
-47
-47
-47
-47
-47
-47
-47
-47
-47
-47
-47
-47
-47
-47
-47
-47
-47
-47
-47
-47
-47
-47
-47
-47
-47
-47
-47
-47
-47
-47
-47
-47
-47
-47
-47
-47
-47
-47
-47
-47
-47
-47
-47
-47
-47
-47
-47
-47
-47
-47
-47
-47
-47
-47
-47
-47
-47
-47
-47
-47
-47
-47
-47
-47
-47
-47
-47
-47
-47
-47
-47
-47
-47
-47
-47
-47
-47
-47
-47
-47
-47
-47
-47
-47
-47
-47
-47
-47
-47
-47
-47
-47
-47
-47
-47
-47
-47
-47
-47
-47
-47
-47
-47
-47
-47
-47
-47
-47
-47
-47
-47
-47
-47
-47
-47
-47
-47
-47
-47
-47
-47
-47
-47
-47
-47
-47
-47
-47
-47
-47
-47
-47
-47
-47
-47
-47
-47
-47
-47
-47
-47
-47
-47
-47
-47
-47
-47
-47
-47
-47
-47
-47
-47
-47
-47
-47
-47
-47
-47
-47
-47
-47
-47
-47
-47
-47
-47
-47
-47
-47
-47
-47
-47
-47
-47
-47
-47
-47
-47
-47
-47
-47
-47
-47
-47
-47
-47
-47
-47
-47
-47
-47
-47
-47
-47
-47
-47
-47
-47
-47
-47
-47
-47
-47
-47
-47
-47
-47
-47
-47
-47
-47
-47
-47
-47
-47
-47
-47
-47
-47
-47
-47
-47
-47
-47
-47
-47
-47
-47
-47
-47
-47
-47
-47
-47
-47
-47
-47
-47
-47
-47
-47
-47
-47
-47
-47
-47
-47
-47
-47
-47
-47
-47
-47
-47
-47
-47
-47
-47
-47
-47
-47
-47
-47
-47
-47
-47
-47
-47
-47
-47
-47
-47
-47
-47
-47
-47
-47
-47
-47
-47
-47
-47
-47
-47
-47
-47
-47
-47
-47
-47
-47
-47
-47
-47
-47
-47
-47
-47
-47
-47
-47
-47
-47
-47
-47
-47
-47
-47
-47
-47
-47
-47
-47
-47
-47
-47
-47
-47
-47
-47
-47
-47
-47
-47
-47
-47
-47
-47
-47
-47
-47
-47
-47
-47
-47
-47
-47
-47
-47
-47
-47
-47
-47
-47
-47
-47
-47
-47
-47
-47
-47
-47
-47
-47
-47
-47
-47
-47
-47
-47
-47
-47
-47
-47
-47
-47
-47
-47
-47
-47
-47
-47
-47
-47
-47
-47
-47
-47
-47
-47
-47
-47
-47
-47
-47
-47
-47
-47
-47
-47
-47
-47
-47
-47
-47
-47
-47
-47
-47
-47
-47
-47
-47
-47
-47
-47
-47
-47
-47
-47
-47
-47
-47
-47
-47
-47
-47
-47
-47
-47
-47
-47
-47
-47
-47
-47
-47
-47
-47
-47
-47
-47
-47
-47
-47
-47
-47
-47
-47
-47
-47
-47
-47
-47
-47
-47
-47
-47
-47
-47
-47
-47
-47
-47
-47
-47
-47
-47
-47
-47
-47
-47
-47
-47
-47
-47
-47
-47
-47
-47
-47
-47
-47
-47
-47
-47
-47
-47
-47
-47
-47
-47
-47
-47
-47
-47
-47
-47
-47
-47
-47
-47
-47
-47
-47
-47
-47
-47
-47
-47
-47
-47
-47
-47
-47
-47
-47
-47
-47
-47
-47
-47
-47
-47
-47
-47
-47
-47
-47
-47
-47
-47
-47
-47
-47
-47
-47
-47
-47
-47
-47
-47
-47
-47
-47
-47
-47
-47
-47
-47
-47
-47
-47
-47
-47
-47
-47
-47
-47
-47
-47
-47
-47
-47
-47
-47
-47
-47
-47
-47
-47
-47
-47
-47
-47
-47
-47
-47
-47
-47
-47
-47
-47
-47
-47
-47
-47
-47
-47
-47
-47
-47
-47
-47
-47
-47
-47
-47
-47
-47
-47
-47
-47
-47
-47
-47
-47
-47
-47
-47
-47
-47
-47
-47
-47
-47
-47
-47
-47
-47
-47
-47
-47
-47
-47
-47
-47
-47
-47
-47
-47
-47
-47
-47
-47
-47
-47
-47
-47
-47
-47
-47
-47
-47
-47
-47
-47
-47
-47
-47
-47
-47
-47
-47
-47
-47
-47
-47
-47
-47
-47
-47
-47
-47
-47
-47
-47
-47
-47
-47
-47
-47
-47
-47
-47
-47
-47
-47
-47
-47
-47
-47
-47
-47
-47
-47
-47
-47
-47
-47
-47
-47
-47
-47
-47
-47
-47
-47
-47
-47
-47
-47
-47
-47
-47
-47
-47
-47
-47
-47
-47
-47
-47
-47
-47
-47
-47
-47
-47
-47
-47
-47
-47
-47
-47
-47
-47
-47
-47
-47
-47
-47
-47
-47
-47
-47
-47
-47
-47
-47
-47
-47
-47
-47
-47
-47
-47
-47
-47
-47
-47
-47
-47
-47
-47
-47
-47
-47
-47
-47
-47
-47
-47
-47
-47
-47
-47
-47
-47
-47
-47
-47
-47
-47
-47
-47
-47
-47
-47
-47
-47
-47
-47
-47
-47
-47
-47
-47
-47
-47
-47
-47
-47
-47
-47
-47
-47
-47
-47
-47
-47
-47
-47
-47
-47
-47
-47
-47
-47
-47
-47
-47
-47
-47
-47
-47
-47
-47
-47
-47
-47
-47
-47
-47
-47
-47
-47
-47
-47
-47
-47
-47
-47
-47
-47
-47
-47
-47
-47
-47
-47
-47
-47
-47
-47
-47
-47
-47
-47
-47
-47
-47
-47
-47
-47
-47
-47
-47
-47
-47
-47
-47
-47
-47
-47
-47
-47
-47
-47
-47
-47
-47
-47
-47
-47
-47
-47
-47
-47
-47
-47
-47
-47
-47
-47
-47
-47
-47
-47
-47
-47
-47
-47
-47
-47
-47
-47
-47
-47
-47
-47
-47
-47
-47
-47
-47
-47
-47
-47
-47
-47
-47
-47
-47
-47
-47
-47
-47
-47
-47
-47
-47
-47
-47
-47
-47
-47
-47
-47
-47
-47
-47
-47
-47
-47
-47
-47
-47
-47
-47
-47
-47
-47
-47
-47
-47
-47
-47
-47
-47
-47
-47
-47
-47
-47
-47
-47
-47
-47
-47
-47
-47
-47
-47
-47
-47
-47
-47
-47
-47
-47
-47
-47
-47
-47
-47
-47
-47
-47
-47
-47
-47
-47
-47
-47
-47
-47
-47
-47
-47
-47
-47
-47
-47
-47
-47
-47
-47
-47
-47
-47
-47
-47
-47
-47
-47
-47
-47
-47
-47
-47
-47
-47
-47
-47
-47
-47
-47
-47
-47
-47
-47
-47
-47
-47
-47
-47
-47
-47
-47
-47
-47
-47
-47
-47
-47
-47
-47
-47
-47
-47
-47
-47
-47
-47
-47
-47
-47
-47
-47
-47
-47
-47
-47
-47
-47
-47
-47
-47
-47
-47
-47
-47
-47
-47
-47
-47
-47
-47
-47
-47
-47
-47
-47
-47
-47
-47
-47
-47
-47
-47
-47
-47
-47
-47
-47
-47
-47
-47
-47
-47
-47
-47
-47
-47
-47
-47
-47
-47
-47
-47
-47
-47
-47
-47
-47
-47
-47
-47
-47
-47
-47
-47
-47
-47
-47
-47
-47
-47
-47
-47
-47
-47
-47
-47
-47
-47
-47
-47
-47
-47
-47
-47
-47
-47
-47
-47
-47
-47
-47
-47
-47
-47
-47
-47
-47
-47
-47
-47
-47
-47
-47
-47
-47
-47
-47
-47
-47
-47
-47
-47
-47
-47
-47
-47
-47
-47
-47
-47
-47
-47
-47
-47
-47
-47
-47
-47
-47
-47
-47
-47
-47
-47
-47
-47
-47
-47
-47
-47
-47
-47
-47
-47
-47
-47
-47
-47
-47
-47
-47
-47
-47
-47
-47
-47
-47
-47
-47
-47
-47
-47
-47
-47
-47
-47
-47
-47
-47
-47
-47
-47
-47
-47
-47
-47
-47
-47
-47
-47
-47
-47
-47
-47
-47
-47
-47
-47
-47
-47
-47
-47
-47
-47
-47
-47
-47
-47
-47
-47
-47
-47
-47
-47
-47
-47
-47
-47
-47
-47
-47
-47
-47
-47
-47
-47
-47
-47
-47
-47
-47
-47
-47
-47
-47
-47
-47
-47
-47
-47
-47
-47
-47
-47
-47
-47
-47
-47
-47
-47
-47
-47
-47
-47
-47
-47
-47
-47
-47
-47
-47
-47
-47
-47
-47
-47
-47
-47
-47
-47
-47
-47
-47
-47
-47
-47
-47
-47
-47
-47
-47
-47
-47
-47
-47
-47
-47
-47
-47
-47
-47
-47
-47
-47
-47
-47
-47
-47
-47
-47
-47
-47
-47
-47
-47
-47
-47
-47
-47
-47
-47
-47
-47
-47
-47
-47
-47
-47
-47
-47
-47
-47
-47
-47
-47
-47
-47
-47
-47
-47
-47
-47
-47
-47
-47
-47
-47
-47
-47
-47
-47
-47
-47
-47
-47
-47
-47
-47
-47
-47
-47
-47
-47
-47
-47
-47
-47
-47
-47
-47
-47
-47
-47
-47
-47
-47
-47
-47
-47
-47
-47
-47
-47
-47
-47
-47
-47
-47
-47
-47
-47
-47
-47
-47
-47
-47
-47
-47
-47
-47
-47
-47
-47
-47
-47
-47
-47
-47
-47
-47
-47
-47
-47
-47
-47
-47
-47
-47
-47
-47
-47
-47
-47
-47
-47
-47
-47
-47
-47
-47
-47
-47
-47
-47
-47
-47
-47
-47
-47
-47
-47
-47
-47
-47
-47
-47
-47
-47
-47
-47
-47
-47
-47
-47
-47
-47
-47
-47
-47
-47
-47
-47
-47
-47
-47
-47
-47
-47
-47
-47
-47
-47
-47
-47
-47
-47
-47
-47
-47
-47
-47
-47
-47
-47
-47
-47
-47
-47
-47
-47
-47
-47
-47
-47
-47
-47
-47
-47
-47
-47
-47
-47
-47
-47
-47
-47
-47
-47
-47
-47
-47
-47
-47
-47
-47
-47
-47
-47
-47
-47
-47
-47
-47
-47
-47
-47
-47
-47
-47
-47
-47
-47
-47
-47
-47
-47
-47
-47
-47
-47
-47
-47
-47
-47
-47
-47
-47
-47
-47
-47
-47
-47
-47
-47
-47
-47
-47
-47
-47
-47
-47
-47
-47
-47
-47
-47
-47
-47
-47
-47
-47
-47
-47
-47
-47
-47
-47
-47
-47
-47
-47
-47
-47
-47
-47
-47
-47
-47
-47
-47
-47
-47
-47
-47
-47
-47
-47
-47
-47
-47
-47
-47
-47
-47
-47
-47
-47
-47
-47
-47
-47
-47
-47
-47
-47
-47
-47
-47
-47
-47
-47
-47
-47
-47
-47
-47
-47
-47
-47
-47
-47
-47
-47
-47
-47
-47
-47
-47
-47
-47
-47
-47
-47
-47
-47
-47
-47
-47
-47
-47
-47
-47
-47
-47
-47
-47
-47
-47
-47
-47
-47
-47
-47
-47
-47
-47
-47
-47
-47
-47
-47
-47
-47
-47
-47
-47
-47
-47
-47
-47
-47
-47
-47
-47
-47
-47
-47
-47
-47
-47
-47
-47
-47
-47
-47
-47
-47
-47
-47
-47
-47
-47
-47
-47
-47
-47
-47
-47
-47
-47
-47
-47
-47
-47
-47
-47
-47
-47
-47
-47
-47
-47
-47
-47
-47
-47
-47
-47
-47
-47
-47
-47
-47
-47
-47
-47
-47
-47
-47
-47
-47
-47
-47
-47
-47
-47
-47
-47
-47
-47
-47
-47
-47
-47
-47
-47
-47
-47
-47
-47
-47
-47
-47
-47
-47
-47
-47
-47
-47
-47
-47
-47
-47
-47
-47
-47
-47
-47
-47
-47
-47
-47
-47
-47
-47
-47
-47
-47
-47
-47
-47
-47
-47
-47
-47
-47
-47
-47
-47
-47
-47
-47
-47
-47
-47
-47
-47
-47
-47
-47
-47
-47
-47
-47
-47
-47
-47
-47
-47
-47
-47
-47
-47
-47
-47
-47
-47
-47
-47
-47
-47
-47
-47
-47
-47
-47
-47
-47
-47
-47
-47
-47
-47
-47
-47
-47
-47
-47
-47
-47
-47
-47
-47
-47
-47
-47
-47
-47
-47
-47
-47
-47
-47
-47
-47
-47
-47
-47
-47
-47
-47
-47
-47
-47
-47
-47
-47
-47
-47
-47
-47
-47
-47
-47
-47
-47
-47
-47
-47
-47
-47
-47
-47
-47
-47
-47
-47
-47
-47
-47
-47
-47
-47
-47
-47
-47
-47
-47
-47
-47
-47
-47
-47
-47
-47
-47
-47
-47
-47
-47
-47
-47
-47
-47
-47
-47
-47
-47
-47
-47
-47
-47
-47
-47
-47
-47
-47
-47
-47
-47
-47
-47
-47
-47
-47
-47
-47
-47
-47
-47
-47
-47
-47
-47
-47
-47
-47
-47
-47
-47
-47
-47
-47
-47
-47
-47
-47
-47
-47
-47
-47
-47
-47
-47
-47
-47
-47
-47
-47
-47
-47
-47
-47
-47
-47
-47
-47
-47
-47
-47
-47
-47
-47
-47
-47
-47
-47
-47
-47
-47
-47
-47
-47
-47
-47
-47
-47
-47
-47
-47
-47
-47
-47
-47
-47
-47
-47
-47
-47
-47
-47
-47
-47
-47
-47
-47
-47
-47
-47
-47
-47
-47
-47
-47
-47
-47
-47
-47
-47
-47
-47
-47
-47
-47
-47
-47
-47
-47
-47
-47
-47
-47
-47
-47
-47
-47
-47
-47
-47
-47
-47
-47
-47
-47
-47
-47
-47
-47
-47
-47
-47
-47
-47
-47
-47
-47
-47
-47
-47
-47
-47
-47
-47
-47
-47
-47
-47
-47
-47
-47
-47
-47
-47
-47
-47
-47
-47
-47
-47
-47
-47
-47
-47
-47
-47
-47
-47
-47
-47
-47
-47
-47
-47
-47
-47
-47
-47
-47
-47
-47
-47
-47
-47
-47
-47
-47
-47
-47
-47
-47
-47
-47
-47
-47
-47
-47
-47
-47
-47
-47
-47
-47
-47
-47
-47
-47
-47
-47
-47
-47
-47
-47
-47
-47
-47
-47
-47
-47
-47
-47
-47
-47
-47
-47
-47
-47
-47
-47
-47
-47
-47
-47
-47
-47
-47
-47
-47
-47
-47
-47
-47
-47
-47
-47
-47
-47
-47
-47
-47
-47
-47
-47
-47
-47
-47
-47
-47
-47
-47
-47
-47
-47
-47
-47
-47
-47
-47
-47
-47
-47
-47
-47
-47
-47
-47
-47
-47
-47
-47
-47
-47
-47
-47
-47
-47
-47
-47
-47
-47
-47
-47
-47
-47
-47
-47
-47
-47
-47
-47
-47
-47
-47
-47
-47
-47
-47
-47
-47
-47
-47
-47
-47
-47
-47
-47
-47
-47
-47
-47
-47
-47
-47
-47
-47
-47
-47
-47
-47
-47
-47
-47
-47
-47
-47
-47
-47
-47
-47
-47
-47
-47
-47
-47
-47
-47
-47
-47
-47
-47
-47
-47
-47
-47
-47
-47
-47
-47
-47
-47
-47
-47
-47
-47
-47
-47
-47
-47
-47
-47
-47
-47
-47
-47
-47
-47
-47
-47
-47
-47
-47
-47
-47
-47
-47
-47
-47
-47
-47
-47
-47
-47
-47
-47
-47
-47
-47
-47
-47
-47
-47
-47
-47
-47
-47
-47
-47
-47
-47
-47
-47
-47
-47
-47
-47
-47
-47
-47
-47
-47
-47
-47
-47
-47
-47
-47
-47
-47
-47
-47
-47
-47
-47
-47
-47
-47
-47
-47
-47
-47
-47
-47
-47
-47
-47
-47
-47
-47
-47
-47
-47
-47
-47
-47
-47
-47
-47
-47
-47
-47
-47
-47
-47
-47
-47
-47
-47
-47
-47
-47
-47
-47
-47
-47
-47
-47
-47
-47
-47
-47
-47
-47
-47
-47
-47
-47
-47
-47
-47
-47
-47
-47
-47
-47
-47
-47
-47
-47
-47
-47
-47
-47
-47
-47
-47
-47
-47
-47
-47
-47
-47
-47
-47
-47
-47
-47
-47
-47
-47
-47
-47
-47
-47
-47
-47
-47
-47
-47
-47
-47
-47
-47
-47
-47
-47
-47
-47
-47
-47
-47
-47
-47
-47
-47
-47
-47
-47
-47
-47
-47
-47
-47
-47
-47
-47
-47
-47
-47
-47
-47
-47
-47
-47
-47
-47
-47
-47
-47
-47
-47
-47
-47
-47
-47
-47
-47
-47
-47
-47
-47
-47
-47
-47
-47
-47
-47
-47
-47
-47
-47
-47
-47
-47
-47
-47
-47
-47
-47
-47
-47
-47
-47
-47
-47
-47
-47
-47
-47
-47
-47
-47
-47
-47
-47
-47
-47
-47
-47
-47
-47
-47
-47
-47
-47
-47
-47
-47
-47
-47
-47
-47
-47
-47
-47
-47
-47
-47
-47
-47
-47
-47
-47
-47
-47
-47
-47
-47
-47
-47
-47
-47
-47
-47
-47
-47
-47
-47
-47
-47
-47
-47
-47
-47
-47
-47
-47
-47
-47
-47
-47
-47
-47
-47
-47
-47
-47
-47
-47
-47
-47
-47
-47
-47
-47
-47
-47
-47
-47
-47
-47
-47
-47
-47
-47
-47
-47
-47
-47
-47
-47
-47
-47
-47
-47
-47
-47
-47
-47
-47
-47
-47
-47
-47
-47
-47
-47
-47
-47
-47
-47
-47
-47
-47
-47
-47
-47
-47
-47
-47
-47
-47
-47
-47
-47
-47
-47
-47
-47
-47
-47
-47
-47
-47
-47
-47
-47
-47
-47
-47
-47
-47
-47
-47
-47
-47
-47
-47
-47
-47
-47
-47
-47
-47
-47
-47
-47
-47
-47
-47
-47
-47
-47
-47
-47
-47
-47
-47
-47
-47
-47
-47
-47
-47
-47
-47
-47
-47
-47
-47
-47
-47
-47
-47
-47
-47
-47
-47
-47
-47
-47
-47
-47
-47
-47
-47
-47
-47
-47
-47
-47
-47
-47
-47
-47
-47
-47
-47
-47
-47
-47
-47
-47
-47
-47
-47
-47
-47
-47
-47
-47
-47
-47
-47
-47
-47
-47
-47
-47
-47
-47
-47
-47
-47
-47
-47
-47
-47
-47
-47
-47
-47
-47
-47
-47
-47
-47
-47
-47
-47
-47
-47
-47
-47
-47
-47
-47
-47
-47
-47
-47
-47
-47
-47
-47
-47
-47
-47
-47
-47
-47
-47
-47
-47
-47
-47
-47
-47
-47
-47
-47
-47
-47
-47
-47
-47
-47
-47
-47
-47
-47
-47
-47
-47
-47
-47
-47
-47
-47
-47
-47
-47
-47
-47
-47
-47
-47
-47
-47
-47
-47
-47
-47
-47
-47
-47
-47
-47
-47
-47
-47
-47
-47
-47
-47
-47
-47
-47
-47
-47
-47
-47
-47
-47
-47
-47
-47
-47
-47
-47
-47
-47
-47
-47
-47
-47
-47
-47
-47
-47
-47
-47
-47
-47
-47
-47
-47
-47
-47
-47
-47
-47
-47
-47
-47
-47
-47
-47
-47
-47
-47
-47
-47
-47
-47
-47
-47
-47
-47
-47
-47
-47
-47
-47
-47
-47
-47
-47
-47
-47
-47
-47
-47
-47
-47
-47
-47
-47
-47
-47
-47
-47
-47
-47
-47
-47
-47
-47
-47
-47
-47
-47
-47
-47
-47
-47
-47
-47
-47
-47
-47
-47
-47
-47
-47
-47
-47
-47
-47
-47
-47
-47
-47
-47
-47
-47
-47
-47
-47
-47
-47
-47
-47
-47
-47
-47
-47
-47
-47
-47
-47
-47
-47
-47
-47
-47
-47
-47
-47
-47
-47
-47
-47
-47
-47
-47
-47
-47
-47
-47
-47
-47
-47
-47
-47
-47
-47
-47
-47
-47
-47
-47
-47
-47
-47
-47
-47
-47
-47
-47
-47
-47
-47
-47
-47
-47
-47
-47
-47
-47
-47
-47
-47
-47
-47
-47
-47
-47
-47
-47
-47
-47
-47
-47
-47
-47
-47
-47
-47
-47
-47
-47
-47
-47
-47
-47
-47
-47
-47
-47
-47
-47
-47
-47
-47
-47
-47
-47
-47
-47
-47
-47
-47
-47
-47
-47
-47
-47
-47
-47
-47
-47
-47
-47
-47
-47
-47
-47
-47
-47
-47
-47
-47
-47
-47
-47
-47
-47
-47
-47
-47
-47
-47
-47
-47
-47
-47
-47
-47
-47
-47
-47
-47
-47
-47
-47
-47
-47
-47
-47
-47
-47
-47
-47
-47
-47
-47
-47
-47
-47
-47
-47
-47
-47
-47
-47
-47
-47
-47
-47
-47
-47
-47
-47
-47
-47
-47
-47
-47
-47
-47
-47
-47
-47
-47
-47
-47
-47
-47
-47
-47
-47
-47
-47
-47
-47
-47
-47
-47
-47
-47
-47
-47
-47
-47
-47
-47
-47
-47
-47
-47
-47
-47
-47
-47
-47
-47
-47
-47
-47
-47
-47
-47
-47
-47
-47
-47
-47
-47
-47
-47
-47
-47
-47
-47
-47
-47
-47
-47
-47
-47
-47
-47
-47
-47
-47
-47
-47
-47
-47
-47
-47
-47
-47
-47
-47
-47
-47
-47
-47
-47
-47
-47
-47
-47
-47
-47
-47
-47
-47
-47
-47
-47
-47
-47
-47
-47
-47
-47
-47
-47
-47
-47
-47
-47
-47
-47
-47
-47
-47
-47
-47
-47
-47
-47
-47
-47
-47
-47
-47
-47
-47
-47
-47
-47
-47
-47
-47
-47
-47
-47
-47
-47
-47
-47
-47
-47
-47
-47
-47
-47
-47
-47
-47
-47
-47
-47
-47
-47
-47
-47
-47
-47
-47
-47
-47
-47
-47
-47
-47
-47
-47
-47
-47
-47
-47
-47
-47
-47
-47
-47
-47
-47
-47
-47
-47
-47
-47
-47
-47
-47
-47
-47
-47
-47
-47
-47
-47
-47
-47
-47
-47
-47
-47
-47
-47
-47
-47
-47
-47
-47
-47
-47
-47
-47
-47
-47
-47
-47
-47
-47
-47
-47
-47
-47
-47
-47
-47
-47
-47
-47
-47
-47
-47
-47
-47
-47
-47
-47
-47
-47
-47
-47
-47
-47
-47
-47
-47
-47
-47
-47
-47
-47
-47
-47
-47
-47
-47
-47
-47
-47
-47
-47
-47
-47
-47
-47
-47
-47
-47
-47
-47
-47
-47
-47
-47
-47
-47
-47
-47
-47
-47
-47
-47
-47
-47
-47
-47
-47
-47
-47
-47
-47
-47
-47
-47
-47
-47
-47
-47
-47
-47
-47
-47
-47
-47
-47
-47
-47
-47
-47
-47
-47
-47
-47
-47
-47
-47
-47
-47
-47
-47
-47
-47
-47
-47
-47
-47
-47
-47
-47
-47
-47
-47
-47
-47
-47
-47
-47
-47
-47
-47
-47
-47
-47
-47
-47
-47
-47
-47
-47
-47
-47
-47
-47
-47
-47
-47
-47
-47
-47
-47
-47
-47
-47
-47
-47
-47
-47
-47
-47
-47
-47
-47
-47
-47
-47
-47
-47
-47
-47
-47
-47
-47
-47
-47
-47
-47
-47
-47
-47
-47
-47
-47
-47
-47
-47
-47
-47
-47
-47
-47
-47
-47
-47
-47
-47
-47
-47
-47
-47
-47
-47
-47
-47
-47
-47
-47
-47
-47
-47
-47
-47
-47
-47
-47
-47
-47
-47
-47
-47
-47
-47
-47
-47
-47
-47
-47
-47
-47
-47
-47
-47
-47
-47
-47
-47
-47
-47
-47
-47
-47
-47
-47
-47
-47
-47
-47
-47
-47
-47
-47
-47
-47
-47
-47
-47
-47
-47
-47
-47
-47
-47
-47
-47
-47
-47
-47
-47
-47
-47
-47
-47
-47
-47
-47
-47
-47
-47
-47
-47
-47
-47
-47
-47
-47
-47
-47
-47
-47
-47
-47
-47
-47
-47
-47
-47
-47
-47
-47
-47
-47
-47
-47
-47
-47
-47
-47
-47
-47
-47
-47
-47
-47
-47
-47
-47
-47
-47
-47
-47
-47
-47
-47
-47
-47
-47
-47
-47
-47
-47
-47
-47
-47
-47
-47
-47
-47
-47
-47
-47
-47
-47
-47
-47
-47
-47
-47
-47
-47
-47
-47
-47
-47
-47
-47
-47
-47
-47
-47
-47
-47
-47
-47
-47
-47
-47
-47
-47
-47
-47
-47
-47
-47
-47
-47
-47
-47
-47
-47
-47
-47
-47
-47
-47
-47
-47
-47
-47
-47
-47
-47
-47
-47
-47
-47
-47
-47
-47
-47
-47
-47
-47
-47
-47
-47
-47
-47
-47
-47
-47
-47
-47
-47
-47
-47
-47
-47
-47
-47
-47
-47
-47
-47
-47
-47
-47
-47
-47
-47
-47
-47
-47
-47
-47
-47
-47
-47
-47
-47
-47
-47
-47
-47
-47
-47
-47
-47
-47
-47
-47
-47
-47
-47
-47
-47
-47
-47
-47
-47
-47
-47
-47
-47
-47
-47
-47
-47
-47
-47
-47
-47
-47
-47
-47
-47
-47
-47
-47
-47
-47
-47
-47
-47
-47
-47
-47
-47
-47
-47
-47
-47
-47
-47
-47
-47
-47
-47
-47
-47
-47
-47
-47
-47
-47
-47
-47
-47
-47
-47
-47
-47
-47
-47
-47
-47
-47
-47
-47
-47
-47
-47
-47
-47
-47
-47
-47
-47
-47
-47
-47
-47
-47
-47
-47
-47
-47
-47
-47
-47
-47
-47
-47
-47
-47
-47
-47
-47
-47
-47
-47
-47
-47
-47
-47
-47
-47
-47
-47
-47
-47
-47
-47
-47
-47
-47
-47
-47
-47
-47
-47
-47
-47
-47
-47
-47
-47
-47
-47
-47
-47
-47
-47
-47
-47
-47
-47
-47
-47
-47
-47
-47
-47
-47
-47
-47
-47
-47
-47
-47
-47
-47
-47
-47
-47
-47
-47
-47
-47
-47
-47
-47
-47
-47
-47
-47
-47
-47
-47
-47
-47
-47
-47
-47
-47
-47
-47
-47
-47
-47
-47
-47
-47
-47
-47
-47
-47
-47
-47
-47
-47
-47
-47
-47
-47
-47
-47
-47
-47
-47
-47
-47
-47
-47
-47
-47
-47
-47
-47
-47
-47
-47
-47
-47
-47
-47
-47
-47
-47
-47
-47
-47
-47
-47
-47
-47
-47
-47
-47
-47
-47
-47
-47
-47
-47
-47
-47
-47
-47
-47
-47
-47
-47
-47
-47
-47
-47
-47
-47
-47
-47
-47
-47
-47
-47
-47
-47
-47
-47
-47
-47
-47
-47
-47
-47
-47
-47
-47
-47
-47
-47
-47
-47
-47
-47
-47
-47
-47
-47
-47
-47
-47
-47
-47
-47
-47
-47
-47
-47
-47
-47
-47
-47
-47
-47
-47
-47
-47
-47
-47
-47
-47
-47
-47
-47
-47
-47
-47
-47
-47
-47
-47
-47
-47
-47
-47
-47
-47
-47
-47
-47
-47
-47
-47
-47
-47
-47
-47
-47
-47
-47
-47
-47
-47
-47
-47
-47
-47
-47
-47
-47
-47
-47
-47
-47
-47
-47
-47
-47
-47
-47
-47
-47
-47
-47
-47
-47
-47
-47
-47
-47
-47
-47
-47
-47
-47
-47
-47
-47
-47
-47
-47
-47
-47
-47
-47
-47
-47
-47
-47
-47
-47
-47
-47
-47
-47
-47
-47
-47
-47
-47
-47
-47
-47
-47
-47
-47
-47
-47
-47
-47
-47
-47
-47
-47
-47
-47
-47
-47
-47
-47
-47
-47
-47
-47
-47
-47
-47
-47
-47
-47
-47
-47
-47
-47
-47
-47
-47
-47
-47
-47
-47
-47
-47
-47
-47
-47
-47
-47
-47
-47
-47
-47
-47
-47
-47
-47
-47
-47
-47
-47
-47
-47
-47
-47
-47
-47
-47
-47
-47
-47
-47
-47
-47
-47
-47
-47
-47
-47
-47
-47
-47
-47
-47
-47
-47
-47
-47
-47
-47
-47
-47
-47
-47
-47
-47
-47
-47
-47
-47
-47
-47
-47
-47
-47
-47
-47
-47
-47
-47
-47
-47
-47
-47
-47
-47
-47
-47
-47
-47
-47
-47
-47
-47
-47
-47
-47
-47
-47
-47
-47
-47
-47
-47
-47
-47
-47
-47
-47
-47
-47
-47
-47
-47
-47
-47
-47
-47
-47
-47
-47
-47
-47
-47
-47
-47
-47
-47
-47
-47
-47
-47
-47
-47
-47
-47
-47
-47
-47
-47
-47
-47
-47
-47
-47
-47
-47
-47
-47
-47
-47
-47
-47
-47
-47
-47
-47
-47
-47
-47
-47
-47
-47
-47
-47
-47
-47
-47
-47
-47
-47
-47
-47
-47
-47
-47
-47
-47
-47
-47
-47
-47
-47
-47
-47
-47
-47
-47
-47
-47
-47
-47
-47
-47
-47
-47
-47
-47
-47
-47
-47
-47
-47
-47
-47
-47
-47
-47
-47
-47
-47
-47
-47
-47
-47
-47
-47
-47
-47
-47
-47
-47
-47
-47
-47
-47
-47
-47
-47
-47
-47
-47
-47
-47
-47
-47
-47
-47
-47
-47
-47
-47
-47
-47
-47
-47
-47
-47
-47
-47
-47
-47
-47
-47
-47
-47
-47
-47
-47
-47
-47
-47
-47
-47
-47
-47
-47
-47
-47
-47
-47
-47
-47
-47
-47
-47
-47
-47
-47
-47
-47
-47
-47
-47
-47
-47
-47
-47
-47
-47
-47
-47
-47
-47
-47
-47
-47
-47
-47
-47
-47
-47
-47
-47
-47
-47
-47
-47
-47
-47
-47
-47
-47
-47
-47
-47
-47
-47
-47
-47
-47
-47
-47
-47
-47
-47
-47
-47
-47
-47
-47
-47
-47
-47
-47
-47
-47
-47
-47
-47
-47
-47
-47
-47
-47
-47
-47
-47
-47
-47
-47
-47
-47
-47
-47
-47
-47
-47
-47
-47
-47
-47
-47
-47
-47
-47
-47
-47
-47
-47
-47
-47
-47
-47
-47
-47
-47
-47
-47
-47
-47
-47
-47
-47
-47
-47
-47
-47
-47
-47
-47
-47
-47
-47
-47
-47
-47
-47
-47
-47
-47
-47
-47
-47
-47
-47
-47
-47
-47
-47
-47
-47
-47
-47
-47
-47
-47
-47
-47
-47
-47
-47
-47
-47
-47
-47
-47
-47
-47
-47
-47
-47
-47
-47
-47
-47
-47
-47
-47
-47
-47
-47
-47
-47
-47
-47
-47
-47
-47
-47
-47
-47
-47
-47
-47
-47
-47
-47
-47
-47
-47
-47
-47
-47
-47
-47
-47
-47
-47
-47
-47
-47
-47
-47
-47
-47
-47
-47
-47
-47
-47
-47
-47
-47
-47
-47
-47
-47
-47
-47
-47
-47
-47
-47
-47
-47
-47
-47
-47
-47
-47
-47
-47
-47
-47
-47
-47
-47
-47
-47
-47
-47
-47
-47
-47
-47
-47
-47
-47
-47
-47
-47
-47
-47
-47
-47
-47
-47
-47
-47
-47
-47
-47
-47
-47
-47
-47
-47
-47
-47
-47
-47
-47
-47
-47
-47
-47
-47
-47
-47
-47
-47
-47
-47
-47
-47
-47
-47
-47
-47
-47
-47
-47
-47
-47
-47
-47
-47
-47
-47
-47
-47
-47
-47
-47
-47
-47
-47
-47
-47
-47
-47
-47
-47
-47
-47
-47
-47
-47
-47
-47
-47
-47
-47
-47
-47
-47
-47
-47
-47
-47
-47
-47
-47
-47
-47
-47
-47
-47
-47
-47
-47
-47
-47
-47
-47
-47
-47
-47
-47
-47
-47
-47
-47
-47
-47
-47
-47
-47
-47
-47
-47
-47
-47
-47
-47
-47
-47
-47
-47
-47
-47
-47
-47
-47
-47
-47
-47
-47
-47
-47
-47
-47
-47
-47
-47
-47
-47
-47
-47
-47
-47
-47
-47
-47
-47
-47
-47
-47
-47
-47
-47
-47
-47
-47
-47
-47
-47
-47
-47
-47
-47
-47
-47
-47
-47
-47
-47
-47
-47
-47
-47
-47
-47
-47
-47
-47
-47
-47
-47
-47
-47
-47
-47
-47
-47
-47
-47
-47
-47
-47
-47
-47
-47
-47
-47
-47
-47
-47
-47
-47
-47
-47
-47
-47
-47
-47
-47
-47
-47
-47
-47
-47
-47
-47
-47
-47
-47
-47
-47
-47
-47
-47
-47
-47
-47
-47
-47
-47
-47
-47
-47
-47
-47
-47
-47
-47
-47
-47
-47
-47
-47
-47
-47
-47
-47
-47
-47
-47
-47
-47
-47
-47
-47
-47
-47
-47
-47
-47
-47
-47
-47
-47
-47
-47
-47
-47
-47
-47
-47
-47
-47
-47
-47
-47
-47
-47
-47
-47
-47
-47
-47
-47
-47
-47
-47
-47
-47
-47
-47
-47
-47
-47
-47
-47
-47
-47
-47
-47
-47
-47
-47
-47
-47
-47
-47
-47
-47
-47
-47
-47
-47
-47
-47
-47
-47
-47
-47
-47
-47
-47
-47
-47
-47
-47
-47
-47
-47
-47
-47
-47
-47
-47
-47
-47
-47
-47
-47
-47
-47
-47
-47
-47
-47
-47
-47
-47
-47
-47
-47
-47
-47
-47
-47
-47
-47
-47
-47
-47
-47
-47
-47
-47
-47
-47
-47
-47
-47
-47
-47
-47
-47
-47
-47
-47
-47
-47
-47
-47
-47
-47
-47
-47
-47
-47
-47
-47
-47
-47
-47
-47
-47
-47
-47
-47
-47
-47
-47
-47
-47
-47
-47
-47
-47
-47
-47
-47
-47
-47
-47
-47
-47
-47
-47
-47
-47
-47
-47
-47
-47
-47
-47
-47
-47
-47
-47
-47
-47
-47
-47
-47
-47
-47
-47
-47
-47
-47
-47
-47
-47
-47
-47
-47
-47
-47
-47
-47
-47
-47
-47
-47
-47
-47
-47
-47
-47
-47
-47
-47
-47
-47
-47
-47
-47
-47
-47
-47
-47
-47
-47
-47
-47
-47
-47
-47
-47
-47
-47
-47
-47
-47
-47
-47
-47
-47
-47
-47
-47
-47
-47
-47
-47
-47
-47
-47
-47
-47
-47
-47
-47
-47
-47
-47
-47
-47
-47
-47
-47
-47
-47
-47
-47
-47
-47
-47
-47
-47
-47
-47
-47
-47
-47
-47
-47
-47
-47
-47
-47
-47
-47
-47
-47
-47
-47
-47
-47
-47
-47
-47
-47
-47
-47
-47
-47
-47
-47
-47
-47
-47
-47
-47
-47
-47
-47
-47
-47
-47
-47
-47
-47
-47
-47
-47
-47
-47
-47
-47
-47
-47
-47
-47
-47
-47
-47
-47
-47
-47
-47
-47
-47
-47
-47
-47
-47
-47
-47
-47
-47
-47
-47
-47
-47
-47
-47
-47
-47
-47
-47
-47
-47
-47
-47
-47
-47
-47
-47
-47
-47
-47
-47
-47
-47
-47
-47
-47
-47
-47
-47
-47
-47
-47
-47
-47
-47
-47
-47
-47
-47
-47
-47
-47
-47
-47
-47
-47
-47
-47
-47
-47
-47
-47
-47
-47
-47
-47
-47
-47
-47
-47
-47
-47
-47
-47
-47
-47
-47
-47
-47
-47
-47
-47
-47
-47
-47
-47
-47
-47
-47
-47
-47
-47
-47
-47
-47
-47
-47
-47
-47
-47
-47
-47
-47
-47
-47
-47
-47
-47
-47
-47
-47
-47
-47
-47
-47
-47
-47
-47
-47
-47
-47
-47
-47
-47
-47
-47
-47
-47
-47
-47
-47
-47
-47
-47
-47
-47
-47
-47
-47
-47
-47
-47
-47
-47
-47
-47
-47
-47
-47
-47
-47
-47
-47
-47
-47
-47
-47
-47
-47
-47
-47
-47
-47
-47
-47
-47
-47
-47
-47
-47
-47
-47
-47
-47
-47
-47
-47
-47
-47
-47
-47
-47
-47
-47
-47
-47
-47
-47
-47
-47
-47
-47
-47
-47
-47
-47
-47
-47
-47
-47
-47
-47
-47
-47
-47
-47
-47
-47
-47
-47
-47
-47
-47
-47
-47
-47
-47
-47
-47
-47
-47
-47
-47
-47
-47
-47
-47
-47
-47
-47
-47
-47
-47
-47
-47
-47
-47
-47
-47
-47
-47
-47
-47
-47
-47
-47
-47
-47
-47
-47
-47
-47
-47
-47
-47
-47
-47
-47
-47
-47
-47
-47
-47
-47
-47
-47
-47
-47
-47
-47
-47
-47
-47
-47
-47
-47
-47
-47
-47
-47
-47
-47
-47
-47
-47
-47
-47
-47
-47
-47
-47
-47
-47
-47
-47
-47
-47
-47
-47
-47
-47
-47
-47
-47
-47
-47
-47
-47
-47
-47
-47
-47
-47
-47
-47
-47
-47
-47
-47
-47
-47
-47
-47
-47
-47
-47
-47
-47
-47
-47
-47
-47
-47
-47
-47
-47
-47
-47
-47
-47
-47
-47
-47
-47
-47
-47
-47
-47
-47
-47
-47
-47
-47
-47
-47
-47
-47
-47
-47
-47
-47
-47
-47
-47
-47
-47
-47
-47
-47
-47
-47
-47
-47
-47
-47
-47
-47
-47
-47
-47
-47
-47
-47
-47
-47
-47
-47
-47
-47
-47
-47
-47
-47
-47
-47
-47
-47
-47
-47
-47
-47
-47
-47
-47
-47
-47
-47
-47
-47
-47
-47
-47
-47
-47
-47
-47
-47
-47
-47
-47
-47
-47
-47
-47
-47
-47
-47
-47
-47
-47
-47
-47
-47
-47
-47
-47
-47
-47
-47
-47
-47
-47
-47
-47
-47
-47
-47
-47
-47
-47
-47
-47
-47
-47
-47
-47
-47
-47
-47
-47
-47
-47
-47
-47
-47
-47
-47
-47
-47
-47
-47
-47
-47
-47
-47
-47
-47
-47
-47
-47
-47
-47
-47
-47
-47
-47
-47
-47
-47
-47
-47
-47
-47
-47
-47
-47
-47
-47
-47
-47
-47
-47
-47
-47
-47
-47
-47
-47
-47
-47
-47
-47
-47
-47
-47
-47
-47
-47
-47
-47
-47
-47
-47
-47
-47
-47
-47
-47
-47
-47
-47
-47
-47
-47
-47
-47
-47
-47
-47
-47
-47
-47
-47
-47
-47
-47
-47
-47
-47
-47
-47
-47
-47
-47
-47
-47
-47
-47
-47
-47
-47
-47
-47
-47
-47
-47
-47
-47
-47
-47
-47
-47
-47
-47
-47
-47
-47
-47
-47
-47
-47
-47
-47
-47
-47
-47
-47
-47
-47
-47
-47
-47
-47
-47
-47
-47
-47
-47
-47
-47
-47
-47
-47
-47
-47
-47
-47
-47
-47
-47
-47
-47
-47
-47
-47
-47
-47
-47
-47
-47
-47
-47
-47
-47
-47
-47
-47
-47
-47
-47
-47
-47
-47
-47
-47
-47
-47
-47
-47
-47
-47
-47
-47
-47
-47
-47
-47
-47
-47
-47
-47
-47
-47
-47
-47
-47
-47
-47
-47
-47
-47
-47
-47
-47
-47
-47
-47
-47
-47
-47
-47
-47
-47
-47
-47
-47
-47
-47
-47
-47
-47
-47
-47
-47
-47
-47
-47
-47
-47
-47
-47
-47
-47
-47
-47
-47
-47
-47
-47
-47
-47
-47
-47
-47
-47
-47
-47
-47
-47
-47
-47
-47
-47
-47
-47
-47
-47
-47
-47
-47
-47
-47
-47
-47
-47
-47
-47
-47
-47
-47
-47
-47
-47
-47
-47
-47
-47
-47
-47
-47
-47
-47
-47
-47
-47
-47
-47
-47
-47
-47
-47
-47
-47
-47
-47
-47
-47
-47
-47
-47
-47
-47
-47
-47
-47
-47
-47
-47
-47
-47
-47
-47
-47
-47
-47
-47
-47
-47
-47
-47
-47
-47
-47
-47
-47
-47
-47
-47
-47
-47
-47
-47
-47
-47
-47
-47
-47
-47
-47
-47
-47
-47
-47
-47
-47
-47
-47
-47
-47
-47
-47
-47
-47
-47
-47
-47
-47
-47
-47
-47
-47
-47
-47
-47
-47
-47
-47
-47
-47
-47
-47
-47
-47
-47
-47
-47
-47
-47
-47
-47
-47
-47
-47
-47
-47
-47
-47
-47
-47
-47
-47
-47
-47
-47
-47
-47
-47
-47
-47
-47
-47
-47
-47
-47
-47
-47
-47
-47
-47
-47
-47
-47
-47
-47
-47
-47
-47
-47
-47
-47
-47
-47
-47
-47
-47
-47
-47
-47
-47
-47
-47
-47
-47
-47
-47
-47
-47
-47
-47
-47
-47
-47
-47
-47
-47
-47
-47
-47
-47
-47
-47
-47
-47
-47
-47
-47
-47
-47
-47
-47
-47
-47
-47
-47
-47
-47
-47
-47
-47
-47
-47
-47
-47
-47
-47
-47
-47
-47
-47
-47
-47
-47
-47
-47
-47
-47
-47
-47
-47
-47
-47
-47
-47
-47
-47
-47
-47
-47
-47
-47
-47
-47
-47
-47
-47
-47
-47
-47
-47
-47
-47
-47
-47
-47
-47
-47
-47
-47
-47
-47
-47
-47
-47
-47
-47
-47
-47
-47
-47
-47
-47
-47
-47
-47
-47
-47
-47
-47
-47
-47
-47
-47
-47
-47
-47
-47
-47
-47
-47
-47
-47
-47
-47
-47
-47
-47
-47
-47
-47
-47
-47
-47
-47
-47
-47
-47
-47
-47
-47
-47
-47
-47
-47
-47
-47
-47
-47
-47
-47
-47
-47
-47
-47
-47
-47
-47
-47
-47
-47
-47
-47
-47
-47
-47
-47
-47
-47
-47
-47
-47
-47
-47
-47
-47
-47
-47
-47
-47
-47
-47
-47
-47
-47
-47
-47
-47
-47
-47
-47
-47
-47
-47
-47
-47
-47
-47
-47
-47
-47
-47
-47
-47
-47
-47
-47
-47
-47
-47
-47
-47
-47
-47
-47
-47
-47
-47
-47
-47
-47
-47
-47
-47
-47
-47
-47
-47
-47
-47
-47
-47
-47
-47
-47
-47
-47
-47
-47
-47
-47
-47
-47
-47
-47
-47
-47
-47
-47
-47
-47
-47
-47
-47
-47
-47
-47
-47
-47
-47
-47
-47
-47
-47
-47
-47
-47
-47
-47
-47
-47
-47
-47
-47
-47
-47
-47
-47
-47
-47
-47
-47
-47
-47
-47
-47
-47
-47
-47
-47
-47
-47
-47
-47
-47
-47
-47
-47
-47
-47
-47
-47
-47
-47
-47
-47
-47
-47
-47
-47
-47
-47
-47
-47
-47
-47
-47
-47
-47
-47
-47
-47
-47
-47
-47
-47
-47
-47
-47
-47
-47
-47
-47
-47
-47
-47
-47
-47
-47
-47
-47
-47
-47
-47
-47
-47
-47
-47
-47
-47
-47
-47
-47
-47
-47
-47
-47
-47
-47
-47
-47
-47
-47
-47
-47
-47
-47
-47
-47
-47
-47
-47
-47
-47
-47
-47
-47
-47
-47
-47
-47
-47
-47
-47
-47
-47
-47
-47
-47
-47
-47
-47
-47
-47
-47
-47
-47
-47
-47
-47
-47
-47
-47
-47
-47
-47
-47
-47
-47
-47
-47
-47
-47
-47
-47
-47
-47
-47
-47
-47
-47
-47
-47
-47
-47
-47
-47
-47
-47
-47
-47
-47
-47
-47
-47
-47
-47
-47
-47
-47
-47
-47
-47
-47
-47
-47
-47
-47
-47
-47
-47
-47
-47
-47
-47
-47
-47
-47
-47
-47
-47
-47
-47
-47
-47
-47
-47
-47
-47
-47
-47
-47
-47
-47
-47
-47
-47
-47
-47
-47
-47
-47
-47
-47
-47
-47
-47
-47
-47
-47
-47
-47
-47
-47
-47
-47
-47
-47
-47
-47
-47
-47
-47
-47
-47
-47
-47
-47
-47
-47
-47
-47
-47
-47
-47
-47
-47
-47
-47
-47
-47
-47
-47
-47
-47
-47
-47
-47
-47
-47
-47
-47
-47
-47
-47
-47
-47
-47
-47
-47
-47
-47
-47
-47
-47
-47
-47
-47
-47
-47
-47
-47
-47
-47
-47
-47
-47
-47
-47
-47
-47
-47
-47
-47
-47
-47
-47
-47
-47
-47
-47
-47
-47
-47
-47
-47
-47
-47
-47
-47
-47
-47
-47
-47
-47
-47
-47
-47
-47
-47
-47
-47
-47
-47
-47
-47
-47
-47
-47
-47
-47
-47
-47
-47
-47
-47
-47
-47
-47
-47
-47
-47
-47
-47
-47
-47
-47
-47
-47
-47
-47
-47
-47
-47
-47
-47
-47
-47
-47
-47
-47
-47
-47
-47
-47
-47
-47
-47
-47
-47
-47
-47
-47
-47
-47
-47
-47
-47
-47
-47
-47
-47
-47
-47
-47
-47
-47
-47
-47
-47
-47
-47
-47
-47
-47
-47
-47
-47
-47
-47
-47
-47
-47
-47
-47
-47
-47
-47
-47
-47
-47
-47
-47
-47
-47
-47
-47
-47
-47
-47
-47
-47
-47
-47
-47
-47
-47
-47
-47
-47
-47
-47
-47
-47
-47
-47
-47
-47
-47
-47
-47
-47
-47
-47
-47
-47
-47
-47
-47
-47
-47
-47
-47
-47
-47
-47
-47
-47
-47
-47
-47
-47
-47
-47
-47
-47
-47
-47
-47
-47
-47
-47
-47
-47
-47
-47
-47
-47
-47
-47
-47
-47
-47
-47
-47
-47
-47
-47
-47
-47
-47
-47
-47
-47
-47
-47
-47
-47
-47
-47
-47
-47
-47
-47
-47
-47
-47
-47
-47
-47
-47
-47
-47
-47
-47
-47
-47
-47
-47
-47
-47
-47
-47
-47
-47
-47
-47
-47
-47
-47
-47
-47
-47
-47
-47
-47
-47
-47
-47
-47
-47
-47
-47
-47
-47
-47
-47
-47
-47
-47
-47
-47
-47
-47
-47
-47
-47
-47
-47
-47
-47
-47
-47
-47
-47
-47
-47
-47
-47
-47
-47
-47
-47
-47
-47
-47
-47
-47
-47
-47
-47
-47
-47
-47
-47
-47
-47
-47
-47
-47
-47
-47
-47
-47
-47
-47
-47
-47
-47
-47
-47
-47
-47
-47
-47
-47
-47
-47
-47
-47
-47
-47
-47
-47
-47
-47
-47
-47
-47
-47
-47
-47
-47
-47
-47
-47
-47
-47
-47
-47
-47
-47
-47
-47
-47
-47
-47
-47
-47
-47
-47
-47
-47
-47
-47
-47
-47
-47
-47
-47
-47
-47
-47
-47
-47
-47
-47
-47
-47
-47
-47
-47
-47
-47
-47
-47
-47
-47
-47
-47
-47
-47
-47
-47
-47
-47
-47
-47
-47
-47
-47
-47
-47
-47
-47
-47
-47
-47
-47
-47
-47
-47
-47
-47
-47
-47
-47
-47
-47
-47
-47
-47
-47
-47
-47
-47
-47
-47
-47
-47
-47
-47
-47
-47
-47
-47
-47
-47
-47
-47
-47
-47
-47
-47
-47
-47
-47
-47
-47
-47
-47
-47
-47
-47
-47
-47
-47
-47
-47
-47
-47
-47
-47
-47
-47
-47
-47
-47
-47
-47
-47
-47
-47
-47
-47
-47
-47
-47
-47
-47
-47
-47
-47
-47
-47
-47
-47
-47
-47
-47
-47
-47
-47
-47
-47
-47
-47
-47
-47
-47
-47
-47
-47
-47
-47
-47
-47
-47
-47
-47
-47
-47
-47
-47
-47
-47
-47
-47
-47
-47
-47
-47
-47
-47
-47
-47
-47
-47
-47
-47
-47
-47
-47
-47
-47
-47
-47
-47
-47
-47
-47
-47
-47
-47
-47
-47
-47
-47
-47
-47
-47
-47
-47
-47
-47
-47
-47
-47
-47
-47
-47
-47
-47
-47
-47
-47
-47
-47
-47
-47
-47
-47
-47
-47
-47
-47
-47
-47
-47
-47
-47
-47
-47
-47
-47
-47
-47
-47
-47
-47
-47
-47
-47
-47
-47
-47
-47
-47
-47
-47
-47
-47
-47
-47
-47
-47
-47
-47
-47
-47
-47
-47
-47
-47
-47
-47
-47
-47
-47
-47
-47
-47
-47
-47
-47
-47
-47
-47
-47
-47
-47
-47
-47
-47
-47
-47
-47
-47
-47
-47
-47
-47
-47
-47
-47
-47
-47
-47
-47
-47
-47
-47
-47
-47
-47
-47
-47
-47
-47
-47
-47
-47
-47
-47
-47
-47
-47
-47
-47
-47
-47
-47
-47
-47
-47
-47
-47
-47
-47
-47
-47
-47
-47
-47
-47
-47
-47
-47
-47
-47
-47
-47
-47
-47
-47
-47
-47
-47
-47
-47
-47
-47
-47
-47
-47
-47
-47
-47
-47
-47
-47
-47
-47
-47
-47
-47
-47
-47
-47
-47
-47
-47
-47
-47
-47
-47
-47
-47
-47
-47
-47
-47
-47
-47
-47
-47
-47
-47
-47
-47
-47
-47
-47
-47
-47
-47
-47
-47
-47
-47
-47
-47
-47
-47
-47
-47
-47
-47
-47
-47
-47
-47
-47
-47
-47
-47
-47
-47
-47
-47
-47
-47
-47
-47
-47
-47
-47
-47
-47
-47
-47
-47
-47
-47
-47
-47
-47
-47
-47
-47
-47
-47
-47
-47
-47
-47
-47
-47
-47
-47
-47
-47
-47
-47
-47
-47
-47
-47
-47
-47
-47
-47
-47
-47
-47
-47
-47
-47
-47
-47
-47
-47
-47
-47
-47
-47
-47
-47
-47
-47
-47
-47
-47
-47
-47
-47
-47
-47
-47
-47
-47
-47
-47
-47
-47
-47
-47
-47
-47
-47
-47
-47
-47
-47
-47
-47
-47
-47
-47
-47
-47
-47
-47
-47
-47
-47
-47
-47
-47
-47
-47
-47
-47
-47
-47
-47
-47
-47
-47
-47
-47
-47
-47
-47
-47
-47
-47
-47
-47
-47
-47
-47
-47
-47
-47
-47
-47
-47
-47
-47
-47
-47
-47
-47
-47
-47
-47
-47
-47
-47
-47
-47
-47
-47
-47
-47
-47
-47
-47
-47
-47
-47
-47
-47
-47
-47
-47
-47
-47
-47
-47
-47
-47
-47
-47
-47
-47
-47
-47
-47
-47
-47
-47
-47
-47
-47
-47
-47
-47
-47
-47
-47
-47
-47
-47
-47
-47
-47
-47
-47
-47
-47
-47
-47
-47
-47
-47
-47
-47
-47
-47
-47
-47
-47
-47
-47
-47
-47
-47
-47
-47
-47
-47
-47
-47
-47
-47
-47
-47
-47
-47
-47
-47
-47
-47
-47
-47
-47
-47
-47
-47
-47
-47
-47
-47
-47
-47
-47
-47
-47
-47
-47
-47
-47
-47
-47
-47
-47
-47
-47
-47
-47
-47
-47
-47
-47
-47
-47
-47
-47
-47
-47
-47
-47
-47
-47
-47
-47
-47
-47
-47
-47
-47
-47
-47
-47
-47
-47
-47
-47
-47
-47
-47
-47
-47
-47
-47
-47
-47
-47
-47
-47
-47
-47
-47
-47
-47
-47
-47
-47
-47
-47
-47
-47
-47
-47
-47
-47
-47
-47
-47
-47
-47
-47
-47
-47
-47
-47
-47
-47
-47
-47
-47
-47
-47
-47
-47
-47
-47
-47
-47
-47
-47
-47
-47
-47
-47
-47
-47
-47
-47
-47
-47
-47
-47
-47
-47
-47
-47
-47
-47
-47
-47
-47
-47
-47
-47
-47
-47
-47
-47
-47
-47
-47
-47
-47
-47
-47
-47
-47
-47
-47
-47
-47
-47
-47
-47
-47
-47
-47
-47
-47
-47
-47
-47
-47
-47
-47
-47
-47
-47
-47
-47
-47
-47
-47
-47
-47
-47
-47
-47
-47
-47
-47
-47
-47
-47
-47
-47
-47
-47
-47
-47
-47
-47
-47
-47
-47
-47
-47
-47
-47
-47
-47
-47
-47
-47
-47
-47
-47
-47
-47
-47
-47
-47
-47
-47
-47
-47
-47
-47
-47
-47
-47
-47
-47
-47
-47
-47
-47
-47
-47
-47
-47
-47
-47
-47
-47
-47
-47
-47
-47
-47
-47
-47
-47
-47
-47
-47
-47
-47
-47
-47
-47
-47
-47
-47
-47
-47
-47
-47
-47
-47
-47
-47
-47
-47
-47
-47
-47
-47
-47
-47
-47
-47
-47
-47
-47
-47
-47
-47
-47
-47
-47
-47
-47
-47
-47
-47
-47
-47
-47
-47
-47
-47
-47
-47
-47
-47
-47
-47
-47
-47
-47
-47
-47
-47
-47
-47
-47
-47
-47
-47
-47
-47
-47
-47
-47
-47
-47
-47
-47
-47
-47
-47
-47
-47
-47
-47
-47
-47
-47
-47
-47
-47
-47
-47
-47
-47
-47
-47
-47
-47
-47
-47
-47
-47
-47
-47
-47
-47
-47
-47
-47
-47
-47
-47
-47
-47
-47
-47
-47
-47
-47
-47
-47
-47
-47
-47
-47
-47
-47
-47
-47
-47
-47
-47
-47
-47
-47
-47
-47
-47
-47
-47
-47
-47
-47
-47
-47
-47
-47
-47
-47
-47
-47
-47
-47
-47
-47
-47
-47
-47
-47
-47
-47
-47
-47
-47
-47
-47
-47
-47
-47
-47
-47
-47
-47
-47
-47
-47
-47
-47
-47
-47
-47
-47
-47
-47
-47
-47
-47
-47
-47
-47
-47
-47
-47
-47
-47
-47
-47
-47
-47
-47
-47
-47
-47
-47
-47
-47
-47
-47
-47
-47
-47
-47
-47
-47
-47
-47
-47
-47
-47
-47
-47
-47
-47
-47
-47
-47
-47
-47
-47
-47
-47
-47
-47
-47
-47
-47
-47
-47
-47
-47
-47
-47
-47
-47
-47
-47
-47
-47
-47
-47
-47
-47
-47
-47
-47
-47
-47
-47
-47
-47
-47
-47
-47
-47
-47
-47
-47
-47
-47
-47
-47
-47
-47
-47
-47
-47
-47
-47
-47
-47
-47
-47
-47
-47
-47
-47
-47
-47
-47
-47
-47
-47
-47
-47
-47
-47
-47
-47
-47
-47
-47
-47
-47
-47
-47
-47
-47
-47
-47
-47
-47
-47
-47
-47
-47
-47
-47
-47
-47
-47
-47
-47
-47
-47
-47
-47
-47
-47
-47
-47
-47
-47
-47
-47
-47
-47
-47
-47
-47
-47
-47
-47
-47
-47
-47
-47
-47
-47
-47
-47
-47
-47
-47
-47
-47
-47
-47
-47
-47
-47
-47
-47
-47
-47
-47
-47
-47
-47
-47
-47
-47
-47
-47
-47
-47
-47
-47
-47
-47
-47
-47
-47
-47
-47
-47
-47
-47
-47
-47
-47
-47
-47
-47
-47
-47
-47
-47
-47
-47
-47
-47
-47
-47
-47
-47
-47
-47
-47
-47
-47
-47
-47
-47
-47
-47
-47
-47
-47
-47
-47
-47
-47
-47
-47
-47
-47
-47
-47
-47
-47
-47
-47
-47
-47
-47
-47
-47
-47
-47
-47
-47
-47
-47
-47
-47
-47
-47
-47
-47
-47
-47
-47
-47
-47
-47
-47
-47
-47
-47
-47
-47
-47
-47
-47
-47
-47
-47
-47
-47
-47
-47
-47
-47
-47
-47
-47
-47
-47
-47
-47
-47
-47
-47
-47
-47
-47
-47
-47
-47
-47
-47
-47
-47
-47
-47
-47
-47
-47
-47
-47
-47
-47
-47
-47
-47
-47
-47
-47
-47
-47
-47
-47
-47
-47
-47
-47
-47
-47
-47
-47
-47
-47
-47
-47
-47
-47
-47
-47
-47
-47
-47
-47
-47
-47
-47
-47
-47
-47
-47
-47
-47
-47
-47
-47
-47
-47
-47
-47
-47
-47
-47
-47
-47
-47
-47
-47
-47
-47
-47
-47
-47
-47
-47
-47
-47
-47
-47
-47
-47
-47
-47
-47
-47
-47
-47
-47
-47
-47
-47
-47
-47
-47
-47
-47
-47
-47
-47
-47
-47
-47
-47
-47
-47
-47
-47
-47
-47
-47
-47
-47
-47
-47
-47
-47
-47
-47
-47
-47
-47
-47
-47
-47
-47
-47
-47
-47
-47
-47
-47
-47
-47
-47
-47
-47
-47
-47
-47
-47
-47
-47
-47
-47
-47
-47
-47
-47
-47
-47
-47
-47
-47
-47
-47
-47
-47
-47
-47
-47
-47
-47
-47
-47
-47
-47
-47
-47
-47
-47
-47
-47
-47
-47
-47
-47
-47
-47
-47
-47
-47
-47
-47
-47
-47
-47
-47
-47
-47
-47
-47
-47
-47
-47
-47
-47
-47
-47
-47
-47
-47
-47
-47
-47
-47
-47
-47
-47
-47
-47
-47
-47
-47
-47
-47
-47
-47
-47
-47
-47
-47
-47
-47
-47
-47
-47
-47
-47
-47
-47
-47
-47
-47
-47
-47
-47
-47
-47
-47
-47
-47
-47
-47
-47
-47
-47
-47
-47
-47
-47
-47
-47
-47
-47
-47
-47
-47
-47
-47
-47
-47
-47
-47
-47
-47
-47
-47
-47
-47
-47
-47
-47
-47
-47
-47
-47
-47
-47
-47
-47
-47
-47
-47
-47
-47
-47
-47
-47
-47
-47
-47
-47
-47
-47
-47
-47
-47
-47
-47
-47
-47
-47
-47
-47
-47
-47
-47
-47
-47
-47
-47
-47
-47
-47
-47
-47
-47
-47
-47
-47
-47
-47
-47
-47
-47
-47
-47
-47
-47
-47
-47
-47
-47
-47
-47
-47
-47
-47
-47
-47
-47
-47
-47
-47
-47
-47
-47
-47
-47
-47
-47
-47
-47
-47
-47
-47
-47
-47
-47
-47
-47
-47
-47
-47
-47
-47
-47
-47
-47
-47
-47
-47
-47
-47
-47
-47
-47
-47
-47
-47
-47
-47
-47
-47
-47
-47
-47
-47
-47
-47
-47
-47
-47
-47
-47
-47
-47
-47
-47
-47
-47
-47
-47
-47
-47
-47
-47
-47
-47
-47
-47
-47
-47
-47
-47
-47
-47
-47
-47
-47
-47
-47
-47
-47
-47
-47
-47
-47
-47
-47
-47
-47
-47
-47
-47
-47
-47
-47
-47
-47
-47
-47
-47
-47
-47
-47
-47
-47
-47
-47
-47
-47
-47
-47
-47
-47
-47
-47
-47
-47
-47
-47
-47
-47
-47
-47
-47
-47
-47
-47
-47
-47
-47
-47
-47
-47
-47
-47
-47
-47
-47
-47
-47
-47
-47
-47
-47
-47
-47
-47
-47
-47
-47
-47
-47
-47
-47
-47
-47
-47
-47
-47
-47
-47
-47
-47
-47
-47
-47
-47
-47
-47
-47
-47
-47
-47
-47
-47
-47
-47
-47
-47
-47
-47
-47
-47
-47
-47
-47
-47
-47
-47
-47
-47
-47
-47
-47
-47
-47
-47
-47
-47
-47
-47
-47
-47
-47
-47
-47
-47
-47
-47
-47
-47
-47
-47
-47
-47
-47
-47
-47
-47
-47
-47
-47
-47
-47
-47
-47
-47
-47
-47
-47
-47
-47
-47
-47
-47
-47
-47
-47
-47
-47
-47
-47
-47
-47
-47
-47
-47
-47
-47
-47
-47
-47
-47
-47
-47
-47
-47
-47
-47
-47
-47
-47
-47
-47
-47
-47
-47
-47
-47
-47
-47
-47
-47
-47
-47
-47
-47
-47
-47
-47
-47
-47
-47
-47
-47
-47
-47
-47
-47
-47
-47
-47
-47
-47
-47
-47
-47
-47
-47
-47
-47
-47
-47
-47
-47
-47
-47
-47
-47
-47
-47
-47
-47
-47
-47
-47
-47
-47
-47
-47
-47
-47
-47
-47
-47
-47
-47
-47
-47
-47
-47
-47
-47
-47
-47
-47
-47
-47
-47
-47
-47
-47
-47
-47
-47
-47
-47
-47
-47
-47
-47
-47
-47
-47
-47
-47
-47
-47
-47
-47
-47
-47
-47
-47
-47
-47
-47
-47
-47
-47
-47
-47
-47
-47
-47
-47
-47
-47
-47
-47
-47
-47
-47
-47
-47
-47
-47
-47
-47
-47
-47
-47
-47
-47
-47
-47
-47
-47
-47
-47
-47
-47
-47
-47
-47
-47
-47
-47
-47
-47
-47
-47
-47
-47
-47
-47
-47
-47
-47
-47
-47
-47
-47
-47
-47
-47
-47
-47
-47
-47
-47
-47
-47
-47
-47
-47
-47
-47
-47
-47
-47
-47
-47
-47
-47
-47
-47
-47
-47
-47
-47
-47
-47
-47
-47
-47
-47
-47
-47
-47
-47
-47
-47
-47
-47
-47
-47
-47
-47
-47
-47
-47
-47
-47
-47
-47
-47
-47
-47
-47
-47
-47
-47
-47
-47
-47
-47
-47
-47
-47
-47
-47
-47
-47
-47
-47
-47
-47
-47
-47
-47
-47
-47
-47
-47
-47
-47
-47
-47
-47
-47
-47
-47
-47
-47
-47
-47
-47
-47
-47
-47
-47
-47
-47
-47
-47
-47
-47
-47
-47
-47
-47
-47
-47
-47
-47
-47
-47
-47
-47
-47
-47
-47
-47
-47
-47
-47
-47
-47
-47
-47
-47
-47
-47
-47
-47
-47
-47
-47
-47
-47
-47
-47
-47
-47
-47
-47
-47
-47
-47
-47
-47
-47
-47
-47
-47
-47
-47
-47
-47
-47
-47
-47
-47
-47
-47
-47
-47
-47
-47
-47
-47
-47
-47
-47
-47
-47
-47
-47
-47
-47
-47
-47
-47
-47
-47
-47
-47
-47
-47
-47
-47
-47
-47
-47
-47
-47
-47
-47
-47
-47
-47
-47
-47
-47
-47
-47
-47
-47
-47
-47
-47
-47
-47
-47
-47
-47
-47
-47
-47
-47
-47
-47
-47
-47
-47
-47
-47
-47
-47
-47
-47
-47
-47
-47
-47
-47
-47
-47
-47
-47
-47
-47
-47
-47
-47
-47
-47
-47
-47
-47
-47
-47
-47
-47
-47
-47
-47
-47
-47
-47
-47
-47
-47
-47
-47
-47
-47
-47
-47
-47
-47
-47
-47
-47
-47
-47
-47
-47
-47
-47
-47
-47
-47
-47
-47
-47
-47
-47
-47
-47
-47
-47
-47
-47
-47
-47
-47
-47
-47
-47
-47
-47
-47
-47
-47
-47
-47
-47
-47
-47
-47
-47
-47
-47
-47
-47
-47
-47
-47
-47
-47
-47
-47
-47
-47
-47
-47
-47
-47
-47
-47
-47
-47
-47
-47
-47
-47
-47
-47
-47
-47
-47
-47
-47
-47
-47
-47
-47
-47
-47
-47
-47
-47
-47
-47
-47
-47
-47
-47
-47
-47
-47
-47
-47
-47
-47
-47
-47
-47
-47
-47
-47
-47
-47
-47
-47
-47
-47
-47
-47
-47
-47
-47
-47
-47
-47
-47
-47
-47
-47
-47
-47
-47
-47
-47
-47
-47
-47
-47
-47
-47
-47
-47
-47
-47
-47
-47
-47
-47
-47
-47
-47
-47
-47
-47
-47
-47
-47
-47
-47
-47
-47
-47
-47
-47
-47
-47
-47
-47
-47
-47
-47
-47
-47
-47
-47
-47
-47
-47
-47
-47
-47
-47
-47
-47
-47
-47
-47
-47
-47
-47
-47
-47
-47
-47
-47
-47
-47
-47
-47
-47
-47
-47
-47
-47
-47
-47
-47
-47
-47
-47
-47
-47
-47
-47
-47
-47
-47
-47
-47
-47
-47
-47
-47
-47
-47
-47
-47
-47
-47
-47
-47
-47
-47
-47
-47
-47
-47
-47
-47
-47
-47
-47
-47
-47
-47
-47
-47
-47
-47
-47
-47
-47
-47
-47
-47
-47
-47
-47
-47
-47
-47
-47
-47
-47
-47
-47
-47
-47
-47
-47
-47
-47
-47
-47
-47
-47
-47
-47
-47
-47
-47
-47
-47
-47
-47
-47
-47
-47
-47
-47
-47
-47
-47
-47
-47
-47
-47
-47
-47
-47
-47
-47
-47
-47
-47
-47
-47
-47
-47
-47
-47
-47
-47
-47
-47
-47
-47
-47
-47
-47
-47
-47
-47
-47
-47
-47
-47
-47
-47
-47
-47
-47
-47
-47
-47
-47
-47
-47
-47
-47
-47
-47
-47
-47
-47
-47
-47
-47
-47
-47
-47
-47
-47
-47
-47
-47
-47
-47
-47
-47
-47
-47
-47
-47
-47
-47
-47
-47
-47
-47
-47
-47
-47
-47
-47
-47
-47
-47
-47
-47
-47
-47
-47
-47
-47
-47
-47
-47
-47
-47
-47
-47
-47
-47
-47
-47
-47
-47
-47
-47
-47
-47
-47
-47
-47
-47
-47
-47
-47
-47
-47
-47
-47
-47
-47
-47
-47
-47
-47
-47
-47
-47
-47
-47
-47
-47
-47
-47
-47
-47
-47
-47
-47
-47
-47
-47
-47
-47
-47
-47
-47
-47
-47
-47
-47
-47
-47
-47
-47
-47
-47
-47
-47
-47
-47
-47
-47
-47
-47
-47
-47
-47
-47
-47
-47
-47
-47
-47
-47
-47
-47
-47
-47
-47
-47
-47
-47
-47
-47
-47
-47
-47
-47
-47
-47
-47
-47
-47
-47
-47
-47
-47
-47
-47
-47
-47
-47
-47
-47
-47
-47
-47
-47
-47
-47
-47
-47
-47
-47
-47
-47
-47
-47
-47
-47
-47
-47
-47
-47
-47
-47
-47
-47
-47
-47
-47
-47
-47
-47
-47
-47
-47
-47
-47
-47
-47
-47
-47
-47
-47
-47
-47
-47
-47
-47
-47
-47
-47
-47
-47
-47
-47
-47
-47
-47
-47
-47
-47
-47
-47
-47
-47
-47
-47
-47
-47
-47
-47
-47
-47
-47
-47
-47
-47
-47
-47
-47
-47
-47
-47
-47
-47
-47
-47
-47
-47
-47
-47
-47
-47
-47
-47
-47
-47
-47
-47
-47
-47
-47
-47
-47
-47
-47
-47
-47
-47
-47
-47
-47
-47
-47
-47
-47
-47
-47
-47
-47
-47
-47
-47
-47
-47
-47
-47
-47
-47
-47
-47
-47
-47
-47
-47
-47
-47
-47
-47
-47
-47
-47
-47
-47
-47
-47
-47
-47
-47
-47
-47
-47
-47
-47
-47
-47
-47
-47
-47
-47
-47
-47
-47
-47
-47
-47
-47
-47
-47
-47
-47
-47
-47
-47
-47
-47
-47
-47
-47
-47
-47
-47
-47
-47
-47
-47
-47
-47
-47
-47
-47
-47
-47
-47
-47
-47
-47
-47
-47
-47
-47
-47
-47
-47
-47
-47
-47
-47
-47
-47
-47
-47
-47
-47
-47
-47
-47
-47
-47
-47
-47
-47
-47
-47
-47
-47
-47
-47
-47
-47
-47
-47
-47
-47
-47
-47
-47
-47
-47
-47
-47
-47
-47
-47
-47
-47
-47
-47
-47
-47
-47
-47
-47
-47
-47
-47
-47
-47
-47
-47
-47
-47
-47
-47
-47
-47
-47
-47
-47
-47
-47
-47
-47
-47
-47
-47
-47
-47
-47
-47
-47
-47
-47
-47
-47
-47
-47
-47
-47
-47
-47
-47
-47
-47
-47
-47
-47
-47
-47
-47
-47
-47
-47
-47
-47
-47
-47
-47
-47
-47
-47
-47
-47
-47
-47
-47
-47
-47
-47
-47
-47
-47
-47
-47
-47
-47
-47
-47
-47
-47
-47
-47
-47
-47
-47
-47
-47
-47
-47
-47
-47
-47
-47
-47
-47
-47
-47
-47
-47
-47
-47
-47
-47
-47
-47
-47
-47
-47
-47
-47
-47
-47
-47
-47
-47
-47
-47
-47
-47
-47
-47
-47
-47
-47
-47
-47
-47
-47
-47
-47
-47
-47
-47
-47
-47
-47
-47
-47
-47
-47
-47
-47
-47
-47
-47
-47
-47
-47
-47
-47
-47
-47
-47
-47
-47
-47
-47
-47
-47
-47
-47
-47
-47
-47
-47
-47
-47
-47
-47
-47
-47
-47
-47
-47
-47
-47
-47
-47
-47
-47
-47
-47
-47
-47
-47
-47
-47
-47
-47
-47
-47
-47
-47
-47
-47
-47
-47
-47
-47
-47
-47
-47
-47
-47
-47
-47
-47
-47
-47
-47
-47
-47
-47
-47
-47
-47
-47
-47
-47
-47
-47
-47
-47
-47
-47
-47
-47
-47
-47
-47
-47
-47
-47
-47
-47
-47
-47
-47
-47
-47
-47
-47
-47
-47
-47
-47
-47
-47
-47
-47
-47
-47
-47
-47
-47
-47
-47
-47
-47
-47
-47
-47
-47
-47
-47
-47
-47
-47
-47
-47
-47
-47
-47
-47
-47
-47
-47
-47
-47
-47
-47
-47
-47
-47
-47
-47
-47
-47
-47
-47
-47
-47
-47
-47
-47
-47
-47
-47
-47
-47
-47
-47
-47
-47
-47
-47
-47
-47
-47
-47
-47
-47
-47
-47
-47
-47
-47
-47
-47
-47
-47
-47
-47
-47
-47
-47
-47
-47
-47
-47
-47
-47
-47
-47
-47
-47
-47
-47
-47
-47
-47
-47
-47
-47
-47.000004
-47.000015
-47.000034
-47.000076
-47.000141
-47.000256
-47.00042
-47.000656
-47.000977
-47.001408
-47.001957
-47.002659
-47.00354
-47.00462
-47.005928
-47.007488
-47.009335
-47.011501
-47.014015
-47.016903
-47.020206
-47.023945
-47.02816
-47.032875
-47.038128
-47.04393
-47.050323
-47.057323
-47.064953
-47.073242
-47.082191
-47.09182
-47.102139
-47.113155
-47.12487
-47.137283
-47.150383
-47.164154
-47.178589
-47.193672
-47.209354
-47.225613
-47.242413
-47.259705
-47.277435
-47.295559
-47.313999
-47.332695
-47.351562
-47.370537
-47.389519
-47.408424
-47.427147
-47.445583
-47.463634
-47.481178
-47.498096
-47.514282
-47.529587
-47.5439
-47.557072
-47.568981
-47.579487
-47.588436
-47.595711
-47.601154
-47.604618
-47.605976
-47.605087
-47.601795
-47.595985
-47.587498
-47.576214
-47.562012
-47.544739
-47.524303
-47.50058
-47.473457
-47.442822
-47.4086
-47.370678
-47.328987
-47.283451
-47.234001
-47.180584
-47.123146
-47.061646
-46.996052
-46.92635
-46.852528
-46.77459
-46.692539
-46.606388
-46.516193
-46.421963
-46.323769
-46.221672
-46.115742
-46.006058
-45.8927
-45.775791
-45.655422
-45.531731
-45.404835
-45.274864
-45.141979
-45.006325
-44.868061
-44.72736
-44.584381
-44.439323
-44.292351
-44.143669
-43.993469
-43.841949
-43.689301
-43.535748
-43.381481
-43.226711
-43.071663
-42.916531
-42.761524
-42.606873
-42.452766
-42.299419
-42.147038
-41.995823
-41.845985
-41.697704
-41.551201
-41.406631
-41.26421
-41.124096
-40.986473
-40.851501
-40.719353
-40.590172
-40.464111
-40.341324
-40.221916
-40.106045
-39.993813
-39.885338
-39.780716
-39.680046
-39.58342
-39.490902
-39.402573
-39.318493
-39.23872
-39.163277
-39.092228
-39.025593
-38.963379
-38.905613
-38.852291
-38.803421
-38.758972
-38.718945
-38.683296
-38.652004
-38.625027
-38.602314
-38.583817
-38.569458
-38.5592
-38.552952
-38.550636
-38.552185
-38.557503
-38.566502
-38.579082
-38.595142
-38.614582
-38.637299
-38.663181
-38.692112
-38.72398
-38.758659
-38.796043
-38.836014
-38.878433
-38.923183
-38.970154
-39.019196
-39.070202
-39.123043
-39.177597
-39.233742
-39.291348
-39.350288
-39.41045
-39.471714
-39.533958
-39.597061
-39.660923
-39.725418
-39.79044
-39.855873
-39.921619
-39.987583
-40.053658
-40.119732
-40.185734
-40.251553
-40.317123
-40.382347
-40.447132
-40.511425
-40.575127
-40.638184
-40.700512
-40.762058
-40.822762
-40.882557
-40.94141
-40.999237
-41.056015
-41.111698
-41.166233
-41.219597
-41.271744
-41.322659
-41.372311
-41.420654
-41.467686
-41.51339
-41.557739
-41.600731
-41.642349
-41.682594
-41.721447
-41.758926
-41.795021
-41.829731
-41.863068
-41.895027
-41.925629
-41.954887
-41.982796
-42.009403
-42.034691
-42.058685
-42.081425
-42.102909
-42.123165
-42.142223
-42.160099
-42.176834
-42.192425
-42.206921
-42.220337
-42.232727
-42.244087
-42.254463
-42.263893
-42.272381
-42.27998
-42.286716
-42.292618
-42.297718
-42.30204
-42.305618
-42.308495
-42.310696
-42.312237
-42.313164
-42.313492
-42.313271
-42.312515
-42.31126
-42.309517
-42.307335
-42.304729
-42.301743
-42.298382
-42.294674
-42.290657
-42.28635
-42.281757
-42.276924
-42.271873
-42.266609
-42.261173
-42.255566
-42.249821
-42.243954
-42.237968
-42.231899
-42.225754
-42.219551
-42.213306
-42.207035
-42.200741
-42.194439
-42.188164
-42.181904
-42.175667
-42.169483
-42.163342
-42.157265
-42.151253
-42.145317
-42.139469
-42.133705
-42.128036
-42.122478
-42.117016
-42.111664
-42.106438
-42.101326
-42.096329
-42.091457
-42.08672
-42.082111
-42.077621
-42.073273
-42.06905
-42.06496
-42.061001
-42.057178
-42.053486
-42.049927
-42.04649
-42.043198
-42.040016
-42.03698
-42.03405
-42.031258
-42.028584
-42.02602
-42.023582
-42.021252
-42.019047
-42.016945
-42.014954
-42.013054
-42.011269
-42.009575
-42.007969
-42.00647
-42.00507
-42.003738
-42.002499
-42.001347
-42.000256
-41.999256
-41.998329
-41.997459
-41.996666
-41.995945
-41.99527
-41.994663
-41.994114
-41.99361
-41.993168
-41.992767
-41.992409
-41.9921
-41.991833
-41.991604
-41.991413
-41.991257
-41.991138
-41.991035
-41.990971
-41.990932
-41.990917
-41.990932
-41.990955
-41.991005
-41.991077
-41.991169
-41.991264
-41.991383
-41.991505
-41.99165
-41.991791
-41.991955
-41.992123
-41.992294
-41.992477
-41.992661
-41.992855
-41.99305
-41.993237
-41.993439
-41.993637
-41.993839
-41.994038
-41.99424
-41.994431
-41.994633
-41.994835
-41.995018
-41.99522
-41.995399
-41.995594
-41.995773
-41.995956
-41.996128
-41.996304
-41.996471
-41.996639
-41.996792
-41.996952
-41.997101
-41.99725
-41.997387
-41.997532
-41.997658
-41.997791
-41.997917
-41.998035
-41.998146
-41.998257
-41.998363
-41.998466
-41.998558
-41.998646
-41.998745
-41.998833
-41.998909
-41.998997
-41.999069
-41.99913
-41.999203
-41.99926
-41.999325
-41.999386
-41.999439
-41.999485
-41.999531
-41.999584
-41.999622
-41.99966
-41.999699
-41.999729
-41.999767
-41.999798
-41.999825
-41.999847
-41.99987
-41.999901
-41.999924
-41.999943
-41.99995
-41.999973
-41.999985
-42.000004
-42.000015
-42.000023
-42.000034
-42.000046
-42.000046
-42.000053
-42.000065
-42.000069
-42.000072
-42.00008
-42.00008
-42.000088
-42.000088
-42.000092
-42.000092
-42.000092
-42.000095
-42.000095
-42.000095
-42.000092
-42.000088
-42.000092
-42.000092
-42.000088
-42.000088
-42.000084
-42.000076
-42.000076
-42.000076
-42.000076
-42.000076
-42.000072
-42.000072
-42.000069
-42.000065
-42.000061
-42.000057
-42.000053
-42.000053
-42.000053
-42.000053
-42.000053
-42.000053
-42.000046
-42.000046
-42.000042
-42.000038
-42.000038
-42.000038
-42.000034
-42.000034
-42.000031
-42.000031
-42.000027
-42.000031
-42.000031
-42.000027
-42.000027
-42.000023
-42.000023
-42.000023
-42.000019
-42.000015
-42.000015
-42.000015
-42.000011
-42.000011
-42.000011
-42.000011
-42.000011
-42.000008
-42.000008
-42.000008
-42.000008
-42.000008
-42.000008
-42.000008
-42.000004
-42.000004
-42.000004
-42.000004
-42.000004
-42.000004
-42.000004
-42.000004
-42.000004
-42.000004
-42.000004
-42
-42
-42
-42
-42
-42
-42
-42
-42
-42
-42
-42
-42
-42
-42
-42
-42
-42
-42
-42
-42
-42
-42
-42
-42
-42
-42
-42
-42
-42
-42
-42
-42
-42
-42
-42
-42
-42
-42
-42
-42
-42
-42
-42
-42
-42
-42
-42
-42
-42
-42
-42
-42
-42
-42
-42
-42
-42
-42
-42
-42
-42
-42
-42
-42
-42
-42
-42
-42
-42
-42
-42
-42
-42
-42
-42
-42
-42
-42
-42
-42
-42
-42
-42
-42
-42
-42
-42
-42
-42
-42
-42
-42
-42
-42
-42
-42
-42
-42
-42
-42
-42
-42
-42
-42
-42
-42
-42
-42
-42
-42
-42
-42
-42
-42
-42
-42
-42
-42
-42
-42
-42
-42
-42
-42
-42
-42
-42
-42
-42
-42
-42
-42
-42
-42
-42
-42
-42
-42
-42
-42
-42
-42
-42
-42
-42
-42
-42
-42
-42
-42
-42
-42
-42
-42
-42
-42
-42
-42
-42
-42
-42
-42
-42
-42
-42
-42
-42
-42
-42
-42
-42
-42
-42
-42
-42
-42
-42
-42
-42
-42
-42
-42
-42
-42
-42
-42
-42
-42
-42
-42
-42
-42
-42
-42
-42
-42
-42
-42
-42
-42
-42
-42
-42
-42
-42
-42
-42
-42
-42
-42
-42
-42
-42
-42
-42
-42
-42
-42
-42
-42
-42
-42
-42
-42
-42
-42
-42
-42
-42
-42
-42
-42
-42
-42
-42
-42
-42
-42
-42
-42
-42
-42
-42
-42
-42
-42
-42
-42
-42
-42
-42
-42
-42
-42
-42
-42
-42
-42
-42
-42
-42
-42
-42
-42
-42
-42
-42
-42
-42
-42
-42
-42
-42
-42
-42
-42
-42
-42
-42
-42
-42
-42
-42
-42
-42
-42
-42
-42
-42
-42
-42
-42
-42
-42
-42
-42
-42
-42
-42
-42
-42
-42
-42
-42
-42
-42
-42
-42
-42
-42
-42
-42
-42
-42
-42
-42
-42
-42
-42
-42
-42
-42
-42
-42
-42
-42
-42
-42
-42
-42
-42
-42
-42
-42
-42
-42
-42
-42
-42
-42
-42
-42
-42
-42
-42
-42
-42
-42
-42
-42
-42
-42
-42
-42
-42
-42
-42
-42
-42
-42
-42
-42
-42
-42
-42
-42
-42
-42
-42
-42
-42
-42
-42
-42
-42
-42
-42
-42
-42
-42
-42
-42
-42
-42
-42
-42
-42
-42
-42
-42
-42
-42
-42
-42
-42
-42
-42
-42
-42
-42
-42
-42
-42
-42
-42
-42
-42
-42
-42
-42
-42
-42
-42
-42
-42
-42
-42
-42
-42
-42
-42
-42
-42
-42
-42
-42
-42
-42
-42
-42
-42
-42
-42
-42
-42
-42
-42
-42
-42
-42
-42
-42
-42
-42
-42
-42
-42
-42
-42
-42
-42
-42
-42
-42
-42
-42
-42
-42
-42
-42
-41.999996
-41.999992
-41.999969
-41.999912
-41.999825
-41.999672
-41.999432
-41.999077
-41.998577
-41.997898
-41.99699
-41.995827
-41.994358
-41.992519
-41.990276
-41.987564
-41.984329
-41.980511
-41.976044
-41.970879
-41.964931
-41.958168
-41.950489
-41.941868
-41.932228
-41.921516
-41.909672
-41.896648
-41.882397
-41.866875
-41.850048
-41.831871
-41.812336
-41.79142
-41.769115
-41.745403
-41.720303
-41.693829
-41.666016
-41.636883
-41.606491
-41.574883
-41.54213
-41.508339
-41.473564
-41.437931
-41.401562
-41.364555
-41.327084
-41.289291
-41.25132
-41.213375
-41.175625
-41.138271
-41.101536
-41.065617
-41.030754
-40.9972
-40.965164
-40.934925
-40.906742
-40.880878
-40.857605
-40.837196
-40.819939
-40.806107
-40.795982
-40.789864
-40.788017
-40.790741
-40.798309
-40.810993
-40.829056
-40.852768
-40.882389
-40.918175
-40.960342
-41.009136
-41.064777
-41.127457
-41.197369
-41.274704
-41.359608
-41.452244
-41.552723
-41.66116
-41.77766
-41.902294
-42.035118
-42.17617
-42.325459
-42.482983
-42.648735
-42.822643
-43.004665
-43.19471
-43.392666
-43.598412
-43.811802
-44.032654
-44.260796
-44.496021
-44.738094
-44.986794
-45.24184
-45.50296
-45.769863
-46.042244
-46.319775
-46.602123
-46.888935
-47.179855
-47.474506
-47.772507
-48.073471
-48.376991
-48.682678
-48.990112
-49.298866
-49.608551
-49.918728
-50.228973
-50.538876
-50.848
-51.155949
-51.462292
-51.766617
-52.06852
-52.367607
-52.663479
-52.955746
-53.244045
-53.528004
-53.807266
-54.081478
-54.350323
-54.613461
-54.870586
-55.121418
-55.365665
-55.603081
-55.833382
-56.056355
-56.271793
-56.479473
-56.679207
-56.870838
-57.054207
-57.229168
-57.395618
-57.553448
-57.702568
-57.842915
-57.974411
-58.097057
-58.210812
-58.31567
-58.411652
-58.498764
-58.577076
-58.646614
-58.70747
-58.759716
-58.80344
-58.838776
-58.865837
-58.884747
-58.895653
-58.898712
-58.8941
-58.881969
-58.862537
-58.835972
-58.802475
-58.762264
-58.715549
-58.662548
-58.603497
-58.538612
-58.468143
-58.392326
-58.311398
-58.225597
-58.135189
-58.040409
-57.941502
-57.838737
-57.732349
-57.622585
-57.509693
-57.39394
-57.275539
-57.154758
-57.031826
-56.906967
-56.780434
-56.652454
-56.523235
-56.393013
-56.26199
-56.13039
-55.998413
-55.866257
-55.734116
-55.602165
-55.470604
-55.3396
-55.209316
-55.079929
-54.951576
-54.824417
-54.698586
-54.574219
-54.451462
-54.33041
-54.211178
-54.093895
-53.978638
-53.865517
-53.754608
-53.645992
-53.539745
-53.435932
-53.334618
-53.235847
-53.139671
-53.046139
-52.955265
-52.867111
-52.781681
-52.698982
-52.619053
-52.541882
-52.46748
-52.395851
-52.326981
-52.260868
-52.197483
-52.136822
-52.078854
-52.023544
-51.970875
-51.920818
-51.873325
-51.828358
-51.785885
-51.745853
-51.70821
-51.672924
-51.639931
-51.609177
-51.580624
-51.554195
-51.529846
-51.507526
-51.487156
-51.468685
-51.452065
-51.437206
-51.424076
-51.412594
-51.402721
-51.394371
-51.387486
-51.382019
-51.377895
-51.375057
-51.373451
-51.373009
-51.373672
-51.375393
-51.378109
-51.381767
-51.386299
-51.391666
-51.397797
-51.404663
-51.412201
-51.420361
-51.429104
-51.438377
-51.448124
-51.458328
-51.468922
-51.479866
-51.491142
-51.502686
-51.514481
-51.526474
-51.538643
-51.550961
-51.563385
-51.57589
-51.588444
-51.601028
-51.613617
-51.626183
-51.638699
-51.65115
-51.663502
-51.675755
-51.687893
-51.699886
-51.711716
-51.723389
-51.734863
-51.746162
-51.757248
-51.76812
-51.778767
-51.789188
-51.799366
-51.809303
-51.818993
-51.828423
-51.837597
-51.846516
-51.855175
-51.86356
-51.871685
-51.879539
-51.887138
-51.894478
-51.901546
-51.908352
-51.914906
-51.921196
-51.927235
-51.933025
-51.938576
-51.943882
-51.948944
-51.953777
-51.958385
-51.962765
-51.96693
-51.970879
-51.974621
-51.978161
-51.981503
-51.984661
-51.987625
-51.990414
-51.993023
-51.995476
-51.997761
-51.999889
-52.001873
-52.003704
-52.005398
-52.00695
-52.008392
-52.009705
-52.010895
-52.011982
-52.012959
-52.013836
-52.014614
-52.015305
-52.015903
-52.016426
-52.016872
-52.017239
-52.017544
-52.017773
-52.017952
-52.018078
-52.018135
-52.018154
-52.018127
-52.018066
-52.017956
-52.017807
-52.017624
-52.017422
-52.017193
-52.016926
-52.016644
-52.016335
-52.016014
-52.015686
-52.015335
-52.014969
-52.014595
-52.014217
-52.013828
-52.013435
-52.013046
-52.012634
-52.012241
-52.011841
-52.01144
-52.011044
-52.010643
-52.01025
-52.009865
-52.009487
-52.009106
-52.008736
-52.008366
-52.008015
-52.007664
-52.00732
-52.006985
-52.006657
-52.006336
-52.006035
-52.005737
-52.00544
-52.005165
-52.004883
-52.00462
-52.004368
-52.004124
-52.003887
-52.003651
-52.003437
-52.003227
-52.003025
-52.002834
-52.002651
-52.002472
-52.002304
-52.002144
-52.001991
-52.001842
-52.001701
-52.001568
-52.00145
-52.00132
-52.001213
-52.001106
-52.001007
-52.000912
-52.000824
-52.00074
-52.000656
-52.000587
-52.000519
-52.000458
-52.000393
-52.00034
-52.000286
-52.000233
-52.000195
-52.000149
-52.000114
-52.00008
-52.000042
-52.000019
-51.999989
-51.999969
-51.99995
-51.999924
-51.999908
-51.999893
-51.999882
-51.999866
-51.999859
-51.999847
-51.99984
-51.999825
-51.999821
-51.999817
-51.999813
-51.999813
-51.999813
-51.999813
-51.999813
-51.999813
-51.999813
-51.999813
-51.999813
-51.999817
-51.999817
-51.999821
-51.999828
-51.999832
-51.999836
-51.99984
-51.999844
-51.999851
-51.999851
-51.999859
-51.999866
-51.999866
-51.99987
-51.999874
-51.999882
-51.999882
-51.999886
-51.999889
-51.999897
-51.999905
-51.999905
-51.999905
-51.999916
-51.999916
-51.999924
-51.999928
-51.999928
-51.999939
-51.999939
-51.999943
-51.999947
-51.999947
-51.99995
-51.99995
-51.999954
-51.999958
-51.999958
-51.999958
-51.999958
-51.999966
-51.999969
-51.999969
-51.999973
-51.999973
-51.999977
-51.999977
-51.999981
-51.999977
-51.999977
-51.999981
-51.999977
-51.999981
-51.999985
-51.999981
-51.999981
-51.999985
-51.999989
-51.999989
-51.999989
-51.999989
-51.999992
-51.999996
-51.999996
-51.999996
-51.999996
-51.999996
-51.999996
-51.999996
-51.999996
-51.999996
-52
-51.999996
-51.999996
-51.999996
-51.999996
-51.999996
-51.999996
-51.999996
-51.999996
-51.999996
-51.999996
-51.999996
-51.999996
-51.999996
-51.999996
-51.999996
-51.999996
-51.999996
-51.999996
-51.999996
-51.999996
-51.999996
-51.999996
-51.999996
-51.999996
-51.999996
-51.999996
-51.999996
-51.999996
-51.999996
-51.999996
-51.999996
-51.999996
-51.999996
-51.999996
-51.999996
-51.999996
-51.999996
-51.999996
-51.999996
-51.999996
-51.999996
-51.999996
-51.999996
-51.999996
-51.999996
-51.999996
-51.999996
-51.999996
-51.999996
-51.999996
-51.999996
-51.999996
-51.999996
-51.999996
-51.999996
-51.999996
-51.999996
-51.999996
-51.999996
-51.999996
-51.999996
-51.999996
-51.999996
-51.999996
-51.999996
-51.999996
-51.999996
-51.999996
-51.999996
-51.999996
-51.999996
-51.999996
-51.999996
-51.999996
-51.999996
-51.999996
-51.999996
-51.999996
-51.999996
-51.999996
-51.999996
-51.999996
-51.999996
-51.999996
-51.999996
-51.999996
-51.999996
-51.999996
-51.999996
-51.999996
-51.999996
-51.999996
-51.999996
-51.999996
-51.999996
-51.999996
-51.999996
-51.999996
-51.999996
-51.999996
-51.999996
-51.999996
-51.999996
-51.999996
-51.999996
-51.999996
-51.999996
-51.999996
-51.999996
-51.999996
-51.999996
-51.999996
-51.999996
-51.999996
-51.999996
-51.999996
-51.999996
-51.999996
-51.999996
-51.999996
-51.999996
-51.999996
-51.999996
-51.999996
-51.999996
-51.999996
-51.999996
-51.999996
-51.999996
-51.999996
-51.999996
-51.999996
-51.999996
-51.999996
-51.999996
-51.999996
-51.999996
-51.999996
-51.999996
-51.999996
-51.999996
-51.999996
-51.999996
-51.999996
-51.999996
-51.999996
-51.999996
-51.999996
-51.999996
-51.999996
-51.999996
-51.999996
-51.999996
-51.999996
-51.999996
-51.999996
-51.999996
-51.999996
-51.999996
-51.999996
-51.999996
-51.999996
-51.999996
-51.999996
-51.999996
-51.999996
-51.999996
-51.999996
-51.999996
-51.999996
-51.999996
-51.999996
-51.999996
-51.999996
-51.999996
-51.999996
-51.999996
-51.999996
-51.999996
-51.999996
-51.999996
-51.999996
-51.999996
-51.999996
-51.999996
-51.999996
-51.999996
-51.999996
-51.999996
-51.999996
-51.999996
-51.999996
-51.999996
-51.999996
-51.999996
-51.999996
-51.999996
-51.999996
-51.999996
-51.999996
-51.999996
-51.999996
-51.999996
-51.999996
-51.999996
-51.999996
-51.999996
-51.999996
-51.999996
-51.999996
-51.999996
-51.999996
-51.999996
-51.999996
-51.999996
-51.999996
-51.999996
-51.999996
-51.999996
-51.999996
-51.999996
-51.999996
-51.999996
-51.999996
-51.999996
-51.999996
-51.999996
-51.999996
-51.999996
-51.999996
-51.999996
-51.999996
-51.999996
-51.999996
-51.999996
-51.999996
-51.999996
-51.999996
-51.999996
-51.999996
-51.999996
-51.999996
-51.999996
-51.999996
-51.999996
-51.999996
-51.999996
-51.999996
-51.999996
-51.999996
-51.999996
-51.999996
-51.999996
-51.999996
-51.999996
-51.999996
-51.999996
-51.999996
-51.999996
-51.999996
-51.999996
-51.999996
-51.999996
-51.999996
-51.999996
-51.999996
-51.999996
-51.999996
-51.999996
-51.999996
-51.999996
-51.999996
-51.999996
-51.999996
-51.999996
-51.999996
-51.999996
-51.999996
-51.999996
-51.999996
-51.999996
-51.999996
-51.999996
-51.999996
-51.999996
-51.999996
-51.999996
-51.999996
-51.999996
-51.999996
-51.999996
-51.999996
-51.999996
-51.999996
-51.999996
-51.999996
-51.999996
-51.999996
-51.999996
-51.999996
-51.999996
-51.999996
-51.999996
-51.999996
-51.999996
-51.999996
-51.999996
-51.999996
-51.999996
-51.999996
-51.999996
-51.999996
-51.999996
-51.999996
-51.999996
-51.999996
-51.999996
-51.999996
-51.999996
-51.999996
-51.999996
-51.999996
-51.999996
-51.999996
-51.999996
-51.999996
-51.999996
-51.999996
-51.999996
-51.999996
-51.999996
-51.999996
-51.999996
-51.999996
-51.999996
-51.999996
-51.999996
-51.999996
-51.999996
-51.999996
-51.999996
-51.999996
-51.999996
-51.999996
-51.999996
-51.999996
-51.999996
-51.999996
-51.999996
-51.999996
-51.999996
-51.999996
-51.999996
-51.999996
-51.999996
-51.999996
-51.999996
-51.999996
-51.999996
-51.999996
-51.999996
-51.999996
-51.999996
-51.999996
-51.999996
-51.999996
-51.999996
-51.999996
-51.999996
-51.999996
-51.999996
-51.999996
-51.999996
-51.999996
-51.999996
-51.999996
-51.999996
-51.999996
-51.999996
-51.999996
-51.999996
-51.999996
-51.999996
-51.999996
-51.999996
-51.999996
-51.999996
-51.999996
-51.999996
-51.999996
-51.999996
-51.999996
-51.999996
-51.999996
-51.999996
-51.999996
-51.999996
-51.999996
-51.999996
-51.999996
-51.999996
-51.999996
-51.999996
-51.999996
-51.999996
-51.999996
-51.999996
-51.999996
-51.999996
-51.999996
-51.999996
-51.999996
-51.999996
-51.999996
-51.999996
-51.999996
-51.999996
-51.999996
-51.999996
-51.999996
-51.999996
-51.999996
-51.999996
-51.999996
-51.999996
-51.999996
-51.999996
-51.999996
-51.999996
-51.999996
-51.999996
-51.999996
-51.999996
-51.999996
-51.999996
-51.999996
-51.999996
-51.999996
-51.999996
-51.999996
-51.999996
-51.999996
-51.999996
-51.999996
-51.999996
-51.999996
-51.999996
-51.999996
-51.999996
-51.999996
-51.999996
-51.999996
-51.999996
-51.999996
-51.999996
-52.000004
-52.000011
-52.000031
-52.00008
-52.000172
-52.000332
-52.000572
-52.000923
-52.001427
-52.002102
-52.00301
-52.004173
-52.005646
-52.007477
-52.009716
-52.012432
-52.015671
-52.019482
-52.023952
-52.029125
-52.035065
-52.04184
-52.049507
-52.058125
-52.067768
-52.078484
-52.090328
-52.103352
-52.117596
-52.133121
-52.149956
-52.168125
-52.18766
-52.20858
-52.230885
-52.254597
-52.279694
-52.306164
-52.333984
-52.363117
-52.393513
-52.425117
-52.457863
-52.491665
-52.526432
-52.562065
-52.59845
-52.635437
-52.672913
-52.710712
-52.74868
-52.786633
-52.824375
-52.861721
-52.898464
-52.93438
-52.969238
-53.002804
-53.034836
-53.065067
-53.093254
-53.119125
-53.142395
-53.162804
-53.180065
-53.193893
-53.204014
-53.210133
-53.211971
-53.209251
-53.201691
-53.189011
-53.170944
-53.147232
-53.117603
-53.081825
-53.039654
-52.990864
-52.935223
-52.87254
-52.802624
-52.725296
-52.640388
-52.547756
-52.447277
-52.338833
-52.222336
-52.09771
-51.964882
-51.82383
-51.674545
-51.517014
-51.351269
-51.177357
-50.995327
-50.805283
-50.60733
-50.401585
-50.188202
-49.967342
-49.739204
-49.503979
-49.261894
-49.013214
-48.75816
-48.49704
-48.230137
-47.957752
-47.680225
-47.397873
-47.111061
-46.820145
-46.52549
-46.227489
-45.926537
-45.623005
-45.317318
-45.009895
-44.701122
-44.391449
-44.081268
-43.771019
-43.461124
-43.151993
-42.844048
-42.537712
-42.233383
-41.93148
-41.632393
-41.336517
-41.04425
-40.755943
-40.471992
-40.19273
-39.918518
-39.649681
-39.386539
-39.129406
-38.878582
-38.634331
-38.396927
-38.166615
-37.943634
-37.728207
-37.520531
-37.320797
-37.129173
-36.945793
-36.770824
-36.604382
-36.446552
-36.297436
-36.157097
-36.025585
-35.902943
-35.789192
-35.68433
-35.588352
-35.501232
-35.422924
-35.353386
-35.29253
-35.240292
-35.196552
-35.161217
-35.134171
-35.115253
-35.104351
-35.10128
-35.105904
-35.118031
-35.137466
-35.16404
-35.197529
-35.23774
-35.284451
-35.337448
-35.396511
-35.461384
-35.531857
-35.607677
-35.688606
-35.774399
-35.864811
-35.959595
-36.058491
-36.161259
-36.267654
-36.377419
-36.490299
-36.60606
-36.724461
-36.845242
-36.968182
-37.093029
-37.219555
-37.347549
-37.476761
-37.606983
-37.738003
-37.869598
-38.001587
-38.133743
-38.265884
-38.397831
-38.529392
-38.660397
-38.790672
-38.920074
-39.048424
-39.175583
-39.301407
-39.42577
-39.548538
-39.669598
-39.788815
-39.906101
-40.021362
-40.134483
-40.245396
-40.354008
-40.460251
-40.564064
-40.665379
-40.764149
-40.860329
-40.953865
-41.044724
-41.132889
-41.218327
-41.301022
-41.380951
-41.458118
-41.532513
-41.604145
-41.673012
-41.739136
-41.802517
-41.863182
-41.921154
-41.976452
-42.029121
-42.079178
-42.126678
-42.171635
-42.214115
-42.254154
-42.29179
-42.327076
-42.360069
-42.390816
-42.419373
-42.445805
-42.470142
-42.492477
-42.512848
-42.531311
-42.547939
-42.562786
-42.575924
-42.587399
-42.597282
-42.605633
-42.612511
-42.617985
-42.622112
-42.624943
-42.626553
-42.626991
-42.626324
-42.624599
-42.621883
-42.618233
-42.613701
-42.608334
-42.602192
-42.595329
-42.587795
-42.579632
-42.570889
-42.561623
-42.551865
-42.541676
-42.531082
-42.520134
-42.508869
-42.497318
-42.485527
-42.473522
-42.461353
-42.449036
-42.436611
-42.424099
-42.411549
-42.39896
-42.386383
-42.373817
-42.361301
-42.348854
-42.336494
-42.324234
-42.312107
-42.300121
-42.288273
-42.276615
-42.265129
-42.253838
-42.242748
-42.231873
-42.221237
-42.210819
-42.20063
-42.190689
-42.181011
-42.171577
-42.162399
-42.153488
-42.144836
-42.136444
-42.128315
-42.120453
-42.112858
-42.105526
-42.098461
-42.091648
-42.085098
-42.078804
-42.072762
-42.066971
-42.061428
-42.056118
-42.051052
-42.046215
-42.041622
-42.037239
-42.03307
-42.029114
-42.025375
-42.021835
-42.018494
-42.015335
-42.012363
-42.009583
-42.006966
-42.00452
-42.002239
-42.000111
-41.998135
-41.996296
-41.994595
-41.993034
-41.991604
-41.990292
-41.989101
-41.988018
-41.987038
-41.986164
-41.985386
-41.984699
-41.984097
-41.983574
-41.983128
-41.982765
-41.98246
-41.982212
-41.982044
-41.981926
-41.981857
-41.981838
-41.981869
-41.981937
-41.982044
-41.982193
-41.982365
-41.982574
-41.982815
-41.983078
-41.983356
-41.983658
-41.983974
-41.984314
-41.984673
-41.985031
-41.985397
-41.985779
-41.986172
-41.986557
-41.986958
-41.987354
-41.987755
-41.988159
-41.988552
-41.988956
-41.989349
-41.989746
-41.990128
-41.990513
-41.990887
-41.991261
-41.991631
-41.991982
-41.992332
-41.992676
-41.993015
-41.99334
-41.993649
-41.993961
-41.99427
-41.994553
-41.994839
-41.995106
-41.995377
-41.995636
-41.995876
-41.99612
-41.996334
-41.996559
-41.996769
-41.996971
-41.997169
-41.997353
-41.997532
-41.997696
-41.997856
-41.998013
-41.998158
-41.998291
-41.998428
-41.99855
-41.998672
-41.998783
-41.998894
-41.998989
-41.999081
-41.999176
-41.999256
-41.999332
-41.999405
-41.999477
-41.99955
-41.999599
-41.999664
-41.99971
-41.99976
-41.999802
-41.999844
-41.999882
-41.99992
-41.999947
-41.999977
-42.000011
-42.000027
-42.000053
-42.000072
-42.000092
-42.000107
-42.000118
-42.00013
-42.000141
-42.000156
-42.000164
-42.000172
-42.000172
-42.000179
-42.000183
-42.000191
-42.000191
-42.000191
-42.000191
-42.000191
-42.000191
-42.000187
-42.000183
-42.000183
-42.000175
-42.000172
-42.000172
-42.000168
-42.000164
-42.000164
-42.000153
-42.000149
-42.000149
-42.000141
-42.000141
-42.000134
-42.00013
-42.000126
-42.000122
-42.000114
-42.000103
-42.000103
-42.000099
-42.000095
-42.000092
-42.000088
-42.00008
-42.000076
-42.000076
-42.000072
-42.000065
-42.000061
-42.000057
-42.000057
-42.000057
-42.000053
-42.000053
-42.000046
-42.000046
-42.000042
-42.000038
-42.000038
-42.000034
-42.000034
-42.000031
-42.000027
-42.000031
-42.000031
-42.000027
-42.000027
-42.000023
-42.000023
-42.000019
-42.000015
-42.000015
-42.000011
-42.000011
-42.000011
-42.000011
-42.000008
-42.000008
-42.000008
-42.000008
-42.000008
-42.000008
-42.000004
-42.000004
-42.000004
-42.000004
-42.000004
-42.000004
-42.000004
-42.000004
-42.000004
-42
-42
-42
-42
-42
-42
-42
-42
-42
-42
-42
-42
-42
-42
-42
-42
-42
-42
-42
-42
-42
-42
-42
-42
-42
-42
-42
-42
-42
-42
-42
-42
-42
-42
-42
-42
-42
-42
-42
-42
-42
-42
-42
-42
-42
-42
-42
-42
-42
-42
-42
-42
-42
-42
-42
-42
-42
-42
-42
-42
-42
-42
-42
-42
-42
-42
-42
-42
-42
-42
-42
-42
-42
-42
-42
-42
-42
-42
-42
-42
-42
-42
-42
-42
-42
-42
-42
-42
-42
-42
-42
-42
-42
-42
-42
-42
-42
-42
-42
-42
-42
-42
-42
-42
-42
-42
-42
-42
-42
-42
-42
-42
-42
-42
-42
-42
-42
-42
-42
-42
-42
-42
-42
-42
-42
-42
-42
-42
-42
-42
-42
-42
-42
-42
-42
-42
-42
-42
-42
-42
-42
-42
-42
-42
-42
-42
-42
-42
-42
-42
-42
-42
-42
-42
-42
-42
-42
-42
-42
-42
-42
-42
-42
-42
-42
-42
-42
-42
-42
-42
-42
-42
-42
-42
-42
-42
-42
-42
-42
-42
-42
-42
-42
-42
-42
-42
-42
-42
-42
-42
-42
-42
-42
-42
-42
-42
-42
-42
-42
-42
-42
-42
-42
-42
-42
-42
-42
-42
-42
-42
-42
-42
-42
-42
-42
-42
-42
-42
-42
-42
-42
-42
-42
-42
-42
-42
-42
-42
-42
-42
-42
-42
-42
-42
-42
-42
-42
-42
-42
-42
-42
-42
-42
-42
-42
-42
-42
-42
-42
-42
-42
-42
-42
-42
-42
-42
-42
-42
-42
-42
-42
-42
-42
-42
-42
-42
-42
-42
-42
-42
-42
-42
-42
-42
-42
-42
-42
-42
-42
-42
-42
-42
-42
-42
-42
-42
-42
-42
-42
-42
-42
-42
-42
-42
-42
-42
-42
-42
-42
-42
-42
-42
-42
-42
-42
-42
-42
-42
-42
-42
-42
-42
-42
-42
-42
-42
-42
-42
-42
-42
-42
-42
-42
-42
-42
-42
-42
-42
-42
-42
-42
-42
-42
-42
-42
-42
-42
-42
-42
-42
-42
-42
-42
-42
-42
-42
-42
-42
-42
-42
-42
-42
-42
-42
-42
-42
-42
-42
-42
-42
-42
-42
-42
-42
-42
-42
-42
-42
-42
-42
-42
-42
-42
-42
-42
-42
-42
-42
-42
-42
-42
-42
-42
-42
-42
-42
-42
-42
-42
-42
-42
-42
-42
-42
-42
-42
-42
-42
-42
-42
-42
-42
-42
-42
-42
-42
-42
-42
-42
-42
-42
-42
-42
-42
-42
-42
-42
-42
-42
-42
-42
-42
-42
-42
-42
-42
-42
-42
-42
-42
-42
-42
-42
-42
-42
-42
-42
-42
-42
-42
-42
-42
-42
-42
-42
-42
-42
-42
-42
-42
-42
-42
-42
-42
-42
-42
-41.999996
-41.999992
-41.999969
-41.999912
-41.999825
-41.999672
-41.999432
-41.999077
-41.998577
-41.997898
-41.99699
-41.995827
-41.994358
-41.992519
-41.990276
-41.987564
-41.984329
-41.980511
-41.976044
-41.970879
-41.964931
-41.958168
-41.950489
-41.941868
-41.932228
-41.921516
-41.909672
-41.896648
-41.882397
-41.866875
-41.850048
-41.831871
-41.812336
-41.79142
-41.769115
-41.745403
-41.720303
-41.693829
-41.666016
-41.636883
-41.606491
-41.574883
-41.54213
-41.508339
-41.473564
-41.437931
-41.401562
-41.364555
-41.327084
-41.289291
-41.25132
-41.213375
-41.175625
-41.138271
-41.101536
-41.065617
-41.030754
-40.9972
-40.965164
-40.934925
-40.906742
-40.880878
-40.857605
-40.837196
-40.819939
-40.806107
-40.795982
-40.789864
-40.788017
-40.790741
-40.798309
-40.810993
-40.829056
-40.852768
-40.882389
-40.918175
-40.960342
-41.009136
-41.064777
-41.127457
-41.197369
-41.274704
-41.359608
-41.452244
-41.552723
-41.66116
-41.77766
-41.902294
-42.035118
-42.17617
-42.325459
-42.482983
-42.648735
-42.822643
-43.004665
-43.19471
-43.392666
-43.598412
-43.811802
-44.032654
-44.260796
-44.496021
-44.738094
-44.986794
-45.24184
-45.50296
-45.769863
-46.042244
-46.319775
-46.602123
-46.888935
-47.179855
-47.474506
-47.772507
-48.073471
-48.376991
-48.682678
-48.990112
-49.298866
-49.608551
-49.918728
-50.228973
-50.538876
-50.848
-51.155949
-51.462292
-51.766617
-52.06852
-52.367607
-52.663479
-52.955746
-53.244045
-53.528004
-53.807266
-54.081478
-54.350323
-54.613461
-54.870586
-55.121418
-55.365665
-55.603081
-55.833382
-56.056355
-56.271793
-56.479473
-56.679207
-56.870838
-57.054207
-57.229168
-57.395618
-57.553448
-57.702568
-57.842915
-57.974411
-58.097057
-58.210812
-58.31567
-58.411652
-58.498764
-58.577076
-58.646614
-58.70747
-58.759716
-58.80344
-58.838776
-58.865837
-58.884747
-58.895653
-58.898712
-58.8941
-58.881969
-58.862537
-58.835972
-58.802475
-58.762264
-58.715549
-58.662548
-58.603497
-58.538612
-58.468143
-58.392326
-58.311398
-58.225597
-58.135189
-58.040409
-57.941502
-57.838737
-57.732349
-57.622585
-57.509693
-57.39394
-57.275539
-57.154758
-57.031826
-56.906967
-56.780434
-56.652454
-56.523235
-56.393013
-56.26199
-56.13039
-55.998413
-55.866257
-55.734116
-55.602165
-55.470604
-55.3396
-55.209316
-55.079929
-54.951576
-54.824417
-54.698586
-54.574219
-54.451462
-54.33041
-54.211178
-54.093895
-53.978638
-53.865517
-53.754608
-53.645992
-53.539745
-53.435932
-53.334618
-53.235847
-53.139671
-53.046139
-52.955265
-52.867111
-52.781681
-52.698982
-52.619053
-52.541882
-52.46748
-52.395851
-52.326981
-52.260868
-52.197483
-52.136822
-52.078854
-52.023544
-51.970875
-51.920818
-51.873325
-51.828358
-51.785885
-51.745853
-51.70821
-51.672924
-51.639931
-51.609177
-51.580624
-51.554195
-51.529846
-51.507526
-51.487156
-51.468685
-51.452065
-51.437206
-51.424076
-51.412594
-51.402721
-51.394371
-51.387486
-51.382019
-51.377895
-51.375057
-51.373451
-51.373009
-51.373672
-51.375393
-51.378109
-51.381767
-51.386299
-51.391666
-51.397797
-51.404663
-51.412201
-51.420361
-51.429104
-51.438377
-51.448124
-51.458328
-51.468922
-51.479866
-51.491142
-51.502686
-51.514481
-51.526474
-51.538643
-51.550961
-51.563385
-51.57589
-51.588444
-51.601028
-51.613617
-51.626183
-51.638699
-51.65115
-51.663502
-51.675755
-51.687893
-51.699886
-51.711716
-51.723389
-51.734863
-51.746162
-51.757248
-51.76812
-51.778767
-51.789188
-51.799366
-51.809303
-51.818993
-51.828423
-51.837597
-51.846516
-51.855175
-51.86356
-51.871685
-51.879539
-51.887138
-51.894478
-51.901546
-51.908352
-51.914906
-51.921196
-51.927235
-51.933025
-51.938576
-51.943882
-51.948944
-51.953777
-51.958385
-51.962765
-51.96693
-51.970879
-51.974621
-51.978161
-51.981503
-51.984661
-51.987625
-51.990414
-51.993023
-51.995476
-51.997761
-51.999889
-52.001873
-52.003704
-52.005398
-52.00695
-52.008392
-52.009705
-52.010895
-52.011982
-52.012959
-52.013836
-52.014614
-52.015305
-52.015903
-52.016426
-52.016872
-52.017239
-52.017544
-52.017773
-52.017952
-52.018078
-52.018135
-52.018154
-52.018127
-52.018066
-52.017956
-52.017807
-52.017624
-52.017422
-52.017193
-52.016926
-52.016644
-52.016335
-52.016014
-52.015686
-52.015335
-52.014969
-52.014595
-52.014217
-52.013828
-52.013435
-52.013046
-52.012634
-52.012241
-52.011841
-52.01144
-52.011044
-52.010643
-52.01025
-52.009865
-52.009487
-52.009106
-52.008736
-52.008366
-52.008015
-52.007664
-52.00732
-52.006985
-52.006657
-52.006336
-52.006035
-52.005737
-52.00544
-52.005165
-52.004883
-52.00462
-52.004368
-52.004124
-52.003887
-52.003651
-52.003437
-52.003227
-52.003025
-52.002834
-52.002651
-52.002472
-52.002304
-52.002144
-52.001991
-52.001842
-52.001701
-52.001568
-52.00145
-52.00132
-52.001213
-52.001106
-52.001007
-52.000912
-52.000824
-52.00074
-52.000656
-52.000587
-52.000519
-52.000458
-52.000393
-52.00034
-52.000286
-52.000233
-52.000195
-52.000149
-52.000114
-52.00008
-52.000042
-52.000019
-51.999989
-51.999969
-51.99995
-51.999924
-51.999908
-51.999893
-51.999882
-51.999866
-51.999859
-51.999847
-51.99984
-51.999825
-51.999821
-51.999817
-51.999813
-51.999813
-51.999813
-51.999813
-51.999813
-51.999813
-51.999813
-51.999813
-51.999813
-51.999817
-51.999817
-51.999821
-51.999828
-51.999832
-51.999836
-51.99984
-51.999844
-51.999851
-51.999851
-51.999859
-51.999866
-51.999866
-51.99987
-51.999874
-51.999882
-51.999882
-51.999886
-51.999889
-51.999897
-51.999905
-51.999905
-51.999905
-51.999916
-51.999916
-51.999924
-51.999928
-51.999928
-51.999939
-51.999939
-51.999943
-51.999947
-51.999947
-51.99995
-51.99995
-51.999954
-51.999958
-51.999958
-51.999958
-51.999958
-51.999966
-51.999969
-51.999969
-51.999973
-51.999973
-51.999977
-51.999977
-51.999981
-51.999977
-51.999977
-51.999981
-51.999977
-51.999981
-51.999985
-51.999981
-51.999981
-51.999985
-51.999989
-51.999989
-51.999989
-51.999989
-51.999992
-51.999996
-51.999996
-51.999996
-51.999996
-51.999996
-51.999996
-51.999996
-51.999996
-51.999996
-52
-51.999996
-51.999996
-51.999996
-51.999996
-51.999996
-51.999996
-51.999996
-51.999996
-51.999996
-51.999996
-51.999996
-51.999996
-51.999996
-51.999996
-51.999996
-51.999996
-51.999996
-51.999996
-51.999996
-51.999996
-51.999996
-51.999996
-51.999996
-51.999996
-51.999996
-51.999996
-51.999996
-51.999996
-51.999996
-51.999996
-51.999996
-51.999996
-51.999996
-51.999996
-51.999996
-51.999996
-51.999996
-51.999996
-51.999996
-51.999996
-51.999996
-51.999996
-51.999996
-51.999996
-51.999996
-51.999996
-51.999996
-51.999996
-51.999996
-51.999996
-51.999996
-51.999996
-51.999996
-51.999996
-51.999996
-51.999996
-51.999996
-51.999996
-51.999996
-51.999996
-51.999996
-51.999996
-51.999996
-51.999996
-51.999996
-51.999996
-51.999996
-51.999996
-51.999996
-51.999996
-51.999996
-51.999996
-51.999996
-51.999996
-51.999996
-51.999996
-51.999996
-51.999996
-51.999996
-51.999996
-51.999996
-51.999996
-51.999996
-51.999996
-51.999996
-51.999996
-51.999996
-51.999996
-51.999996
-51.999996
-51.999996
-51.999996
-51.999996
-51.999996
-51.999996
-51.999996
-51.999996
-51.999996
-51.999996
-51.999996
-51.999996
-51.999996
-51.999996
-51.999996
-51.999996
-51.999996
-51.999996
-51.999996
-51.999996
-51.999996
-51.999996
-51.999996
-51.999996
-51.999996
-51.999996
-51.999996
-51.999996
-51.999996
-51.999996
-51.999996
-51.999996
-51.999996
-51.999996
-51.999996
-51.999996
-51.999996
-51.999996
-51.999996
-51.999996
-51.999996
-51.999996
-51.999996
-51.999996
-51.999996
-51.999996
-51.999996
-51.999996
-51.999996
-51.999996
-51.999996
-51.999996
-51.999996
-51.999996
-51.999996
-51.999996
-51.999996
-51.999996
-51.999996
-51.999996
-51.999996
-51.999996
-51.999996
-51.999996
-51.999996
-51.999996
-51.999996
-51.999996
-51.999996
-51.999996
-51.999996
-51.999996
-51.999996
-51.999996
-51.999996
-51.999996
-51.999996
-51.999996
-51.999996
-51.999996
-51.999996
-51.999996
-51.999996
-51.999996
-51.999996
-51.999996
-51.999996
-51.999996
-51.999996
-51.999996
-51.999996
-51.999996
-51.999996
-51.999996
-51.999996
-51.999996
-51.999996
-51.999996
-51.999996
-51.999996
-51.999996
-51.999996
-51.999996
-51.999996
-51.999996
-51.999996
-51.999996
-51.999996
-51.999996
-51.999996
-51.999996
-51.999996
-51.999996
-51.999996
-51.999996
-51.999996
-51.999996
-51.999996
-51.999996
-51.999996
-51.999996
-51.999996
-51.999996
-51.999996
-51.999996
-51.999996
-51.999996
-51.999996
-51.999996
-51.999996
-51.999996
-51.999996
-51.999996
-51.999996
-51.999996
-51.999996
-51.999996
-51.999996
-51.999996
-51.999996
-51.999996
-51.999996
-51.999996
-51.999996
-51.999996
-51.999996
-51.999996
-51.999996
-51.999996
-51.999996
-51.999996
-51.999996
-51.999996
-51.999996
-51.999996
-51.999996
-51.999996
-51.999996
-51.999996
-51.999996
-51.999996
-51.999996
-51.999996
-51.999996
-51.999996
-51.999996
-51.999996
-51.999996
-51.999996
-51.999996
-51.999996
-51.999996
-51.999996
-51.999996
-51.999996
-51.999996
-51.999996
-51.999996
-51.999996
-51.999996
-51.999996
-51.999996
-51.999996
-51.999996
-51.999996
-51.999996
-51.999996
-51.999996
-51.999996
-51.999996
-51.999996
-51.999996
-51.999996
-51.999996
-51.999996
-51.999996
-51.999996
-51.999996
-51.999996
-51.999996
-51.999996
-51.999996
-51.999996
-51.999996
-51.999996
-51.999996
-51.999996
-51.999996
-51.999996
-51.999996
-51.999996
-51.999996
-51.999996
-51.999996
-51.999996
-51.999996
-51.999996
-51.999996
-51.999996
-51.999996
-51.999996
-51.999996
-51.999996
-51.999996
-51.999996
-51.999996
-51.999996
-51.999996
-51.999996
-51.999996
-51.999996
-51.999996
-51.999996
-51.999996
-51.999996
-51.999996
-51.999996
-51.999996
-51.999996
-51.999996
-51.999996
-51.999996
-51.999996
-51.999996
-51.999996
-51.999996
-51.999996
-51.999996
-51.999996
-51.999996
-51.999996
-51.999996
-51.999996
-51.999996
-51.999996
-51.999996
-51.999996
-51.999996
-51.999996
-51.999996
-51.999996
-51.999996
-51.999996
-51.999996
-51.999996
-51.999996
-51.999996
-51.999996
-51.999996
-51.999996
-51.999996
-51.999996
-51.999996
-51.999996
-51.999996
-51.999996
-51.999996
-51.999996
-51.999996
-51.999996
-51.999996
-51.999996
-51.999996
-51.999996
-51.999996
-51.999996
-51.999996
-51.999996
-51.999996
-51.999996
-51.999996
-51.999996
-51.999996
-51.999996
-51.999996
-51.999996
-51.999996
-51.999996
-51.999996
-51.999996
-51.999996
-51.999996
-51.999996
-51.999996
-51.999996
-51.999996
-51.999996
-51.999996
-51.999996
-51.999996
-51.999996
-51.999996
-51.999996
-51.999996
-51.999996
-51.999996
-51.999996
-51.999996
-51.999996
-51.999996
-51.999996
-51.999996
-51.999996
-51.999996
-51.999996
-51.999996
-51.999996
-51.999996
-51.999996
-51.999996
-51.999996
-51.999996
-51.999996
-51.999996
-51.999996
-51.999996
-51.999996
-51.999996
-51.999996
-51.999996
-51.999996
-51.999996
-51.999996
-51.999996
-51.999996
-51.999996
-51.999996
-51.999996
-51.999996
-51.999996
-51.999996
-51.999996
-51.999996
-51.999996
-51.999996
-51.999996
-51.999996
-51.999996
-51.999996
-51.999996
-51.999996
-51.999996
-51.999996
-51.999996
-51.999996
-51.999996
-52.000004
-52.000011
-52.000031
-52.00008
-52.000172
-52.000332
-52.000572
-52.000923
-52.001427
-52.002102
-52.00301
-52.004173
-52.005646
-52.007477
-52.009716
-52.012432
-52.015671
-52.019482
-52.023952
-52.029125
-52.035065
-52.04184
-52.049507
-52.058125
-52.067768
-52.078484
-52.090328
-52.103352
-52.117596
-52.133121
-52.149956
-52.168125
-52.18766
-52.20858
-52.230885
-52.254597
-52.279694
-52.306164
-52.333984
-52.363117
-52.393513
-52.425117
-52.457863
-52.491665
-52.526432
-52.562065
-52.59845
-52.635437
-52.672913
-52.710712
-52.74868
-52.786633
-52.824375
-52.861721
-52.898464
-52.93438
-52.969238
-53.002804
-53.034836
-53.065067
-53.093254
-53.119125
-53.142395
-53.162804
-53.180065
-53.193893
-53.204014
-53.210133
-53.211971
-53.209251
-53.201691
-53.189011
-53.170944
-53.147232
-53.117603
-53.081825
-53.039654
-52.990864
-52.935223
-52.87254
-52.802624
-52.725296
-52.640388
-52.547756
-52.447277
-52.338833
-52.222336
-52.09771
-51.964882
-51.82383
-51.674545
-51.517014
-51.351269
-51.177357
-50.995327
-50.805283
-50.60733
-50.401585
-50.188202
-49.967342
-49.739204
-49.503979
-49.261894
-49.013214
-48.75816
-48.49704
-48.230137
-47.957752
-47.680225
-47.397873
-47.111061
-46.820145
-46.52549
-46.227489
-45.926537
-45.623005
-45.317318
-45.009895
-44.701122
-44.391449
-44.081268
-43.771019
-43.461124
-43.151993
-42.844048
-42.537712
-42.233383
-41.93148
-41.632393
-41.336517
-41.04425
-40.755943
-40.471992
-40.19273
-39.918518
-39.649681
-39.386539
-39.129406
-38.878582
-38.634331
-38.396927
-38.166615
-37.943634
-37.728207
-37.520531
-37.320797
-37.129173
-36.945793
-36.770824
-36.604382
-36.446552
-36.297436
-36.157097
-36.025585
-35.902943
-35.789192
-35.68433
-35.588352
-35.501232
-35.422924
-35.353386
-35.29253
-35.240292
-35.196552
-35.161217
-35.134171
-35.115253
-35.104351
-35.10128
-35.105904
-35.118031
-35.137466
-35.16404
-35.197529
-35.23774
-35.284451
-35.337448
-35.396511
-35.461384
-35.531857
-35.607677
-35.688606
-35.774399
-35.864811
-35.959595
-36.058491
-36.161259
-36.267654
-36.377419
-36.490299
-36.60606
-36.724461
-36.845242
-36.968182
-37.093029
-37.219555
-37.347549
-37.476761
-37.606983
-37.738003
-37.869598
-38.001587
-38.133743
-38.265884
-38.397831
-38.529392
-38.660397
-38.790672
-38.920074
-39.048424
-39.175583
-39.301407
-39.42577
-39.548538
-39.669598
-39.788815
-39.906101
-40.021362
-40.134483
-40.245396
-40.354008
-40.460251
-40.564064
-40.665379
-40.764149
-40.860329
-40.953865
-41.044724
-41.132889
-41.218327
-41.301022
-41.380951
-41.458118
-41.532513
-41.604145
-41.673012
-41.739136
-41.802517
-41.863182
-41.921154
-41.976452
-42.029121
-42.079178
-42.126678
-42.171635
-42.214115
-42.254154
-42.29179
-42.327076
-42.360069
-42.390816
-42.419373
-42.445805
-42.470142
-42.492477
-42.512848
-42.531311
-42.547939
-42.562786
-42.575924
-42.587399
-42.597282
-42.605633
-42.612511
-42.617985
-42.622112
-42.624943
-42.626553
-42.626991
-42.626324
-42.624599
-42.621883
-42.618233
-42.613701
-42.608334
-42.602192
-42.595329
-42.587795
-42.579632
-42.570889
-42.561623
-42.551865
-42.541676
-42.531082
-42.520134
-42.508869
-42.497318
-42.485527
-42.473522
-42.461353
-42.449036
-42.436611
-42.424099
-42.411549
-42.39896
-42.386383
-42.373817
-42.361301
-42.348854
-42.336494
-42.324234
-42.312107
-42.300121
-42.288273
-42.276615
-42.265129
-42.253838
-42.242748
-42.231873
-42.221237
-42.210819
-42.20063
-42.190689
-42.181011
-42.171577
-42.162399
-42.153488
-42.144836
-42.136444
-42.128315
-42.120453
-42.112858
-42.105526
-42.098461
-42.091648
-42.085098
-42.078804
-42.072762
-42.066971
-42.061428
-42.056118
-42.051052
-42.046215
-42.041622
-42.037239
-42.03307
-42.029114
-42.025375
-42.021835
-42.018494
-42.015335
-42.012363
-42.009583
-42.006966
-42.00452
-42.002239
-42.000111
-41.998135
-41.996296
-41.994595
-41.993034
-41.991604
-41.990292
-41.989101
-41.988018
-41.987038
-41.986164
-41.985386
-41.984699
-41.984097
-41.983574
-41.983128
-41.982765
-41.98246
-41.982212
-41.982044
-41.981926
-41.981857
-41.981838
-41.981869
-41.981937
-41.982044
-41.982193
-41.982365
-41.982574
-41.982815
-41.983078
-41.983356
-41.983658
-41.983974
-41.984314
-41.984673
-41.985031
-41.985397
-41.985779
-41.986172
-41.986557
-41.986958
-41.987354
-41.987755
-41.988159
-41.988552
-41.988956
-41.989349
-41.989746
-41.990128
-41.990513
-41.990887
-41.991261
-41.991631
-41.991982
-41.992332
-41.992676
-41.993015
-41.99334
-41.993649
-41.993961
-41.99427
-41.994553
-41.994839
-41.995106
-41.995377
-41.995636
-41.995876
-41.99612
-41.996334
-41.996559
-41.996769
-41.996971
-41.997169
-41.997353
-41.997532
-41.997696
-41.997856
-41.998013
-41.998158
-41.998291
-41.998428
-41.99855
-41.998672
-41.998783
-41.998894
-41.998989
-41.999081
-41.999176
-41.999256
-41.999332
-41.999405
-41.999477
-41.99955
-41.999599
-41.999664
-41.99971
-41.99976
-41.999802
-41.999844
-41.999882
-41.99992
-41.999947
-41.999977
-42.000011
-42.000027
-42.000053
-42.000072
-42.000092
-42.000107
-42.000118
-42.00013
-42.000141
-42.000156
-42.000164
-42.000172
-42.000172
-42.000179
-42.000183
-42.000191
-42.000191
-42.000191
-42.000191
-42.000191
-42.000191
-42.000187
-42.000183
-42.000183
-42.000175
-42.000172
-42.000172
-42.000168
-42.000164
-42.000164
-42.000153
-42.000149
-42.000149
-42.000141
-42.000141
-42.000134
-42.00013
-42.000126
-42.000122
-42.000114
-42.000103
-42.000103
-42.000099
-42.000095
-42.000092
-42.000088
-42.00008
-42.000076
-42.000076
-42.000072
-42.000065
-42.000061
-42.000057
-42.000057
-42.000057
-42.000053
-42.000053
-42.000046
-42.000046
-42.000042
-42.000038
-42.000038
-42.000034
-42.000034
-42.000031
-42.000027
-42.000031
-42.000031
-42.000027
-42.000027
-42.000023
-42.000023
-42.000019
-42.000015
-42.000015
-42.000011
-42.000011
-42.000011
-42.000011
-42.000008
-42.000008
-42.000008
-42.000008
-42.000008
-42.000008
-42.000004
-42.000004
-42.000004
-42.000004
-42.000004
-42.000004
-42.000004
-42.000004
-42.000004
-42
-42
-42
-42
-42
-42
-42
-42
-42
-42
-42
-42
-42
-42
-42
-42
-42
-42
-42
-42
-42
-42
-42
-42
-42
-42
-42
-42
-42
-42
-42
-42
-42
-42
-42
-42
-42
-42
-42
-42
-42
-42
-42
-42
-42
-42
-42
-42
-42
-42
-42
-42
-42
-42
-42
-42
-42
-42
-42
-42
-42
-42
-42
-42
-42
-42
-42
-42
-42
-42
-42
-42
-42
-42
-42
-42
-42
-42
-42
-42
-42
-42
-42
-42
-42
-42
-42
-42
-42
-42
-42
-42
-42
-42
-42
-42
-42
-42
-42
-42
-42
-42
-42
-42
-42
-42
-42
-42
-42
-42
-42
-42
-42
-42
-42
-42
-42
-42
-42
-42
-42
-42
-42
-42
-42
-42
-42
-42
-42
-42
-42
-42
-42
-42
-42
-42
-42
-42
-42
-42
-42
-42
-42
-42
-42
-42
-42
-42
-42
-42
-42
-42
-42
-42
-42
-42
-42
-42
-42
-42
-42
-42
-42
-42
-42
-42
-42
-42
-42
-42
-42
-42
-42
-42
-42
-42
-42
-42
-42
-42
-42
-42
-42
-42
-42
-42
-42
-42
-42
-42
-42
-42
-42
-42
-42
-42
-42
-42
-42
-42
-42
-42
-42
-42
-42
-42
-42
-42
-42
-42
-42
-42
-42
-42
-42
-42
-42
-42
-42
-42
-42
-42
-42
-42
-42
-42
-42
-42
-42
-42
-42
-42
-42
-42
-42
-42
-42
-42
-42
-42
-42
-42
-42
-42
-42
-42
-42
-42
-42
-42
-42
-42
-42
-42
-42
-42
-42
-42
-42
-42
-42
-42
-42
-42
-42
-42
-42
-42
-42
-42
-42
-42
-42
-42
-42
-42
-42
-42
-42
-42
-42
-42
-42
-42
-42
-42
-42
-42
-42
-42
-42
-42
-42
-42
-42
-42
-42
-42
-42
-42
-42
-42
-42
-42
-42
-42
-42
-42
-42
-42
-42
-42
-42
-42
-42
-42
-42
-42
-42
-42
-42
-42
-42
-42
-42
-42
-42
-42
-42
-42
-42
-42
-42
-42
-42
-42
-42
-42
-42
-42
-42
-42
-42
-42
-42
-42
-42
-42
-42
-42
-42
-42
-42
-42
-42
-42
-42
-42
-42
-42
-42
-42
-42
-42
-42
-42
-42
-42
-42
-42
-42
-42
-42
-42
-42
-42
-42
-42
-42
-42
-42
-42
-42
-42
-42
-42
-42
-42
-42
-42
-42
-42
-42
-42
-42
-42
-42
-42
-42
-42
-42
-42
-42
-42
-42
-42
-42
-42
-42
-42
-42
-42
-42
-42
-42
-42
-42
-42
-42
-42
-42
-42
-42
-42
-42
-42
-42
-42
-42
-42
-42
-42
-42
-42
-42
-42
-42
-42
-42
-42
-42
-42
-42
-42
-42
-42
-42
-42
-42
-42
-42
-42
-42
-42
-42
-42
-41.999996
-41.999992
-41.999969
-41.999912
-41.999825
-41.999672
-41.999432
-41.999077
-41.998577
-41.997898
-41.99699
-41.995827
-41.994358
-41.992519
-41.990276
-41.987564
-41.984329
-41.980511
-41.976044
-41.970879
-41.964931
-41.958168
-41.950489
-41.941868
-41.932228
-41.921516
-41.909672
-41.896648
-41.882397
-41.866875
-41.850048
-41.831871
-41.812336
-41.79142
-41.769115
-41.745403
-41.720303
-41.693829
-41.666016
-41.636883
-41.606491
-41.574883
-41.54213
-41.508339
-41.473564
-41.437931
-41.401562
-41.364555
-41.327084
-41.289291
-41.25132
-41.213375
-41.175625
-41.138271
-41.101536
-41.065617
-41.030754
-40.9972
-40.965164
-40.934925
-40.906742
-40.880878
-40.857605
-40.837196
-40.819939
-40.806107
-40.795982
-40.789864
-40.788017
-40.790741
-40.798309
-40.810993
-40.829056
-40.852768
-40.882389
-40.918175
-40.960342
-41.009136
-41.064777
-41.127457
-41.197369
-41.274704
-41.359608
-41.452244
-41.552723
-41.66116
-41.77766
-41.902294
-42.035118
-42.17617
-42.325459
-42.482983
-42.648735
-42.822643
-43.004665
-43.19471
-43.392666
-43.598412
-43.811802
-44.032654
-44.260796
-44.496021
-44.738094
-44.986794
-45.24184
-45.50296
-45.769863
-46.042244
-46.319775
-46.602123
-46.888935
-47.179855
-47.474506
-47.772507
-48.073471
-48.376991
-48.682678
-48.990112
-49.298866
-49.608551
-49.918728
-50.228973
-50.538876
-50.848
-51.155949
-51.462292
-51.766617
-52.06852
-52.367607
-52.663479
-52.955746
-53.244045
-53.528004
-53.807266
-54.081478
-54.350323
-54.613461
-54.870586
-55.121418
-55.365665
-55.603081
-55.833382
-56.056355
-56.271793
-56.479473
-56.679207
-56.870838
-57.054207
-57.229168
-57.395618
-57.553448
-57.702568
-57.842915
-57.974411
-58.097057
-58.210812
-58.31567
-58.411652
-58.498764
-58.577076
-58.646614
-58.70747
-58.759716
-58.80344
-58.838776
-58.865837
-58.884747
-58.895653
-58.898712
-58.8941
-58.881969
-58.862537
-58.835972
-58.802475
-58.762264
-58.715549
-58.662548
-58.603497
-58.538612
-58.468143
-58.392326
-58.311398
-58.225597
-58.135189
-58.040409
-57.941502
-57.838737
-57.732349
-57.622585
-57.509693
-57.39394
-57.275539
-57.154758
-57.031826
-56.906967
-56.780434
-56.652454
-56.523235
-56.393013
-56.26199
-56.13039
-55.998413
-55.866257
-55.734116
-55.602165
-55.470604
-55.3396
-55.209316
-55.079929
-54.951576
-54.824417
-54.698586
-54.574219
-54.451462
-54.33041
-54.211178
-54.093895
-53.978638
-53.865517
-53.754608
-53.645992
-53.539745
-53.435932
-53.334618
-53.235847
-53.139671
-53.046139
-52.955265
-52.867111
-52.781681
-52.698982
-52.619053
-52.541882
-52.46748
-52.395851
-52.326981
-52.260868
-52.197483
-52.136822
-52.078854
-52.023544
-51.970875
-51.920818
-51.873325
-51.828358
-51.785885
-51.745853
-51.70821
-51.672924
-51.639931
-51.609177
-51.580624
-51.554195
-51.529846
-51.507526
-51.487156
-51.468685
-51.452065
-51.437206
-51.424076
-51.412594
-51.402721
-51.394371
-51.387486
-51.382019
-51.377895
-51.375057
-51.373451
-51.373009
-51.373672
-51.375393
-51.378109
-51.381767
-51.386299
-51.391666
-51.397797
-51.404663
-51.412201
-51.420361
-51.429104
-51.438377
-51.448124
-51.458328
-51.468922
-51.479866
-51.491142
-51.502686
-51.514481
-51.526474
-51.538643
-51.550961
-51.563385
-51.57589
-51.588444
-51.601028
-51.613617
-51.626183
-51.638699
-51.65115
-51.663502
-51.675755
-51.687893
-51.699886
-51.711716
-51.723389
-51.734863
-51.746162
-51.757248
-51.76812
-51.778767
-51.789188
-51.799366
-51.809303
-51.818993
-51.828423
-51.837597
-51.846516
-51.855175
-51.86356
-51.871685
-51.879539
-51.887138
-51.894478
-51.901546
-51.908352
-51.914906
-51.921196
-51.927235
-51.933025
-51.938576
-51.943882
-51.948944
-51.953777
-51.958385
-51.962765
-51.96693
-51.970879
-51.974621
-51.978161
-51.981503
-51.984661
-51.987625
-51.990414
-51.993023
-51.995476
-51.997761
-51.999889
-52.001873
-52.003704
-52.005398
-52.00695
-52.008392
-52.009705
-52.010895
-52.011982
-52.012959
-52.013836
-52.014614
-52.015305
-52.015903
-52.016426
-52.016872
-52.017239
-52.017544
-52.017773
-52.017952
-52.018078
-52.018135
-52.018154
-52.018127
-52.018066
-52.017956
-52.017807
-52.017624
-52.017422
-52.017193
-52.016926
-52.016644
-52.016335
-52.016014
-52.015686
-52.015335
-52.014969
-52.014595
-52.014217
-52.013828
-52.013435
-52.013046
-52.012634
-52.012241
-52.011841
-52.01144
-52.011044
-52.010643
-52.01025
-52.009865
-52.009487
-52.009106
-52.008736
-52.008366
-52.008015
-52.007664
-52.00732
-52.006985
-52.006657
-52.006336
-52.006035
-52.005737
-52.00544
-52.005165
-52.004883
-52.00462
-52.004368
-52.004124
-52.003887
-52.003651
-52.003437
-52.003227
-52.003025
-52.002834
-52.002651
-52.002472
-52.002304
-52.002144
-52.001991
-52.001842
-52.001701
-52.001568
-52.00145
-52.00132
-52.001213
-52.001106
-52.001007
-52.000912
-52.000824
-52.00074
-52.000656
-52.000587
-52.000519
-52.000458
-52.000393
-52.00034
-52.000286
-52.000233
-52.000195
-52.000149
-52.000114
-52.00008
-52.000042
-52.000019
-51.999989
-51.999969
-51.99995
-51.999924
-51.999908
-51.999893
-51.999882
-51.999866
-51.999859
-51.999847
-51.99984
-51.999825
-51.999821
-51.999817
-51.999813
-51.999813
-51.999813
-51.999813
-51.999813
-51.999813
-51.999813
-51.999813
-51.999813
-51.999817
-51.999817
-51.999821
-51.999828
-51.999832
-51.999836
-51.99984
-51.999844
-51.999851
-51.999851
-51.999859
-51.999866
-51.999866
-51.99987
-51.999874
-51.999882
-51.999882
-51.999886
-51.999889
-51.999897
-51.999905
-51.999905
-51.999905
-51.999916
-51.999916
-51.999924
-51.999928
-51.999928
-51.999939
-51.999939
-51.999943
-51.999947
-51.999947
-51.99995
-51.99995
-51.999954
-51.999958
-51.999958
-51.999958
-51.999958
-51.999966
-51.999969
-51.999969
-51.999973
-51.999973
-51.999977
-51.999977
-51.999981
-51.999977
-51.999977
-51.999981
-51.999977
-51.999981
-51.999985
-51.999981
-51.999981
-51.999985
-51.999989
-51.999989
-51.999989
-51.999989
-51.999992
-51.999996
-51.999996
-51.999996
-51.999996
-51.999996
-51.999996
-51.999996
-51.999996
-51.999996
-52
-51.999996
-51.999996
-51.999996
-51.999996
-51.999996
-51.999996
-51.999996
-51.999996
-51.999996
-51.999996
-51.999996
-51.999996
-51.999996
-51.999996
-51.999996
-51.999996
-51.999996
-51.999996
-51.999996
-51.999996
-51.999996
-51.999996
-51.999996
-51.999996
-51.999996
-51.999996
-51.999996
-51.999996
-51.999996
-51.999996
-51.999996
-51.999996
-51.999996
-51.999996
-51.999996
-51.999996
-51.999996
-51.999996
-51.999996
-51.999996
-51.999996
-51.999996
-51.999996
-51.999996
-51.999996
-51.999996
-51.999996
-51.999996
-51.999996
-51.999996
-51.999996
-51.999996
-51.999996
-51.999996
-51.999996
-51.999996
-51.999996
-51.999996
-51.999996
-51.999996
-51.999996
-51.999996
-51.999996
-51.999996
-51.999996
-51.999996
-51.999996
-51.999996
-51.999996
-51.999996
-51.999996
-51.999996
-51.999996
-51.999996
-51.999996
-51.999996
-51.999996
-51.999996
-51.999996
-51.999996
-51.999996
-51.999996
-51.999996
-51.999996
-51.999996
-51.999996
-51.999996
-51.999996
-51.999996
-51.999996
-51.999996
-51.999996
-51.999996
-51.999996
-51.999996
-51.999996
-51.999996
-51.999996
-51.999996
-51.999996
-51.999996
-51.999996
-51.999996
-51.999996
-51.999996
-51.999996
-51.999996
-51.999996
-51.999996
-51.999996
-51.999996
-51.999996
-51.999996
-51.999996
-51.999996
-51.999996
-51.999996
-51.999996
-51.999996
-51.999996
-51.999996
-51.999996
-51.999996
-51.999996
-51.999996
-51.999996
-51.999996
-51.999996
-51.999996
-51.999996
-51.999996
-51.999996
-51.999996
-51.999996
-51.999996
-51.999996
-51.999996
-51.999996
-51.999996
-51.999996
-51.999996
-51.999996
-51.999996
-51.999996
-51.999996
-51.999996
-51.999996
-51.999996
-51.999996
-51.999996
-51.999996
-51.999996
-51.999996
-51.999996
-51.999996
-51.999996
-51.999996
-51.999996
-51.999996
-51.999996
-51.999996
-51.999996
-51.999996
-51.999996
-51.999996
-51.999996
-51.999996
-51.999996
-51.999996
-51.999996
-51.999996
-51.999996
-51.999996
-51.999996
-51.999996
-51.999996
-51.999996
-51.999996
-51.999996
-51.999996
-51.999996
-51.999996
-51.999996
-51.999996
-51.999996
-51.999996
-51.999996
-51.999996
-51.999996
-51.999996
-51.999996
-51.999996
-51.999996
-51.999996
-51.999996
-51.999996
-51.999996
-51.999996
-51.999996
-51.999996
-51.999996
-51.999996
-51.999996
-51.999996
-51.999996
-51.999996
-51.999996
-51.999996
-51.999996
-51.999996
-51.999996
-51.999996
-51.999996
-51.999996
-51.999996
-51.999996
-51.999996
-51.999996
-51.999996
-51.999996
-51.999996
-51.999996
-51.999996
-51.999996
-51.999996
-51.999996
-51.999996
-51.999996
-51.999996
-51.999996
-51.999996
-51.999996
-51.999996
-51.999996
-51.999996
-51.999996
-51.999996
-51.999996
-51.999996
-51.999996
-51.999996
-51.999996
-51.999996
-51.999996
-51.999996
-51.999996
-51.999996
-51.999996
-51.999996
-51.999996
-51.999996
-51.999996
-51.999996
-51.999996
-51.999996
-51.999996
-51.999996
-51.999996
-51.999996
-51.999996
-51.999996
-51.999996
-51.999996
-51.999996
-51.999996
-51.999996
-51.999996
-51.999996
-51.999996
-51.999996
-51.999996
-51.999996
-51.999996
-51.999996
-51.999996
-51.999996
-51.999996
-51.999996
-51.999996
-51.999996
-51.999996
-51.999996
-51.999996
-51.999996
-51.999996
-51.999996
-51.999996
-51.999996
-51.999996
-51.999996
-51.999996
-51.999996
-51.999996
-51.999996
-51.999996
-51.999996
-51.999996
-51.999996
-51.999996
-51.999996
-51.999996
-51.999996
-51.999996
-51.999996
-51.999996
-51.999996
-51.999996
-51.999996
-51.999996
-51.999996
-51.999996
-51.999996
-51.999996
-51.999996
-51.999996
-51.999996
-51.999996
-51.999996
-51.999996
-51.999996
-51.999996
-51.999996
-51.999996
-51.999996
-51.999996
-51.999996
-51.999996
-51.999996
-51.999996
-51.999996
-51.999996
-51.999996
-51.999996
-51.999996
-51.999996
-51.999996
-51.999996
-51.999996
-51.999996
-51.999996
-51.999996
-51.999996
-51.999996
-51.999996
-51.999996
-51.999996
-51.999996
-51.999996
-51.999996
-51.999996
-51.999996
-51.999996
-51.999996
-51.999996
-51.999996
-51.999996
-51.999996
-51.999996
-51.999996
-51.999996
-51.999996
-51.999996
-51.999996
-51.999996
-51.999996
-51.999996
-51.999996
-51.999996
-51.999996
-51.999996
-51.999996
-51.999996
-51.999996
-51.999996
-51.999996
-51.999996
-51.999996
-51.999996
-51.999996
-51.999996
-51.999996
-51.999996
-51.999996
-51.999996
-51.999996
-51.999996
-51.999996
-51.999996
-51.999996
-51.999996
-51.999996
-51.999996
-51.999996
-51.999996
-51.999996
-51.999996
-51.999996
-51.999996
-51.999996
-51.999996
-51.999996
-51.999996
-51.999996
-51.999996
-51.999996
-51.999996
-51.999996
-51.999996
-51.999996
-51.999996
-51.999996
-51.999996
-51.999996
-51.999996
-51.999996
-51.999996
-51.999996
-51.999996
-51.999996
-51.999996
-51.999996
-51.999996
-51.999996
-51.999996
-51.999996
-51.999996
-51.999996
-51.999996
-51.999996
-51.999996
-51.999996
-51.999996
-51.999996
-51.999996
-51.999996
-51.999996
-51.999996
-51.999996
-51.999996
-51.999996
-51.999996
-51.999996
-51.999996
-51.999996
-51.999996
-51.999996
-51.999996
-51.999996
-51.999996
-51.999996
-51.999996
-51.999996
-51.999996
-51.999996
-51.999996
-52.000004
-52.000011
-52.000031
-52.00008
-52.000172
-52.000332
-52.000572
-52.000923
-52.001427
-52.002102
-52.00301
-52.004173
-52.005646
-52.007477
-52.009716
-52.012432
-52.015671
-52.019482
-52.023952
-52.029125
-52.035065
-52.04184
-52.049507
-52.058125
-52.067768
-52.078484
-52.090328
-52.103352
-52.117596
-52.133121
-52.149956
-52.168125
-52.18766
-52.20858
-52.230885
-52.254597
-52.279694
-52.306164
-52.333984
-52.363117
-52.393513
-52.425117
-52.457863
-52.491665
-52.526432
-52.562065
-52.59845
-52.635437
-52.672913
-52.710712
-52.74868
-52.786633
-52.824375
-52.861721
-52.898464
-52.93438
-52.969238
-53.002804
-53.034836
-53.065067
-53.093254
-53.119125
-53.142395
-53.162804
-53.180065
-53.193893
-53.204014
-53.210133
-53.211971
-53.209251
-53.201691
-53.189011
-53.170944
-53.147232
-53.117603
-53.081825
-53.039654
-52.990864
-52.935223
-52.87254
-52.802624
-52.725296
-52.640388
-52.547756
-52.447277
-52.338833
-52.222336
-52.09771
-51.964882
-51.82383
-51.674545
-51.517014
-51.351269
-51.177357
-50.995327
-50.805283
-50.60733
-50.401585
-50.188202
-49.967342
-49.739204
-49.503979
-49.261894
-49.013214
-48.75816
-48.49704
-48.230137
-47.957752
-47.680225
-47.397873
-47.111061
-46.820145
-46.52549
-46.227489
-45.926537
-45.623005
-45.317318
-45.009895
-44.701122
-44.391449
-44.081268
-43.771019
-43.461124
-43.151993
-42.844048
-42.537712
-42.233383
-41.93148
-41.632393
-41.336517
-41.04425
-40.755943
-40.471992
-40.19273
-39.918518
-39.649681
-39.386539
-39.129406
-38.878582
-38.634331
-38.396927
-38.166615
-37.943634
-37.728207
-37.520531
-37.320797
-37.129173
-36.945793
-36.770824
-36.604382
-36.446552
-36.297436
-36.157097
-36.025585
-35.902943
-35.789192
-35.68433
-35.588352
-35.501232
-35.422924
-35.353386
-35.29253
-35.240292
-35.196552
-35.161217
-35.134171
-35.115253
-35.104351
-35.10128
-35.105904
-35.118031
-35.137466
-35.16404
-35.197529
-35.23774
-35.284451
-35.337448
-35.396511
-35.461384
-35.531857
-35.607677
-35.688606
-35.774399
-35.864811
-35.959595
-36.058491
-36.161259
-36.267654
-36.377419
-36.490299
-36.60606
-36.724461
-36.845242
-36.968182
-37.093029
-37.219555
-37.347549
-37.476761
-37.606983
-37.738003
-37.869598
-38.001587
-38.133743
-38.265884
-38.397831
-38.529392
-38.660397
-38.790672
-38.920074
-39.048424
-39.175583
-39.301407
-39.42577
-39.548538
-39.669598
-39.788815
-39.906101
-40.021362
-40.134483
-40.245396
-40.354008
-40.460251
-40.564064
-40.665379
-40.764149
-40.860329
-40.953865
-41.044724
-41.132889
-41.218327
-41.301022
-41.380951
-41.458118
-41.532513
-41.604145
-41.673012
-41.739136
-41.802517
-41.863182
-41.921154
-41.976452
-42.029121
-42.079178
-42.126678
-42.171635
-42.214115
-42.254154
-42.29179
-42.327076
-42.360069
-42.390816
-42.419373
-42.445805
-42.470142
-42.492477
-42.512848
-42.531311
-42.547939
-42.562786
-42.575924
-42.587399
-42.597282
-42.605633
-42.612511
-42.617985
-42.622112
-42.624943
-42.626553
-42.626991
-42.626324
-42.624599
-42.621883
-42.618233
-42.613701
-42.608334
-42.602192
-42.595329
-42.587795
-42.579632
-42.570889
-42.561623
-42.551865
-42.541676
-42.531082
-42.520134
-42.508869
-42.497318
-42.485527
-42.473522
-42.461353
-42.449036
-42.436611
-42.424099
-42.411549
-42.39896
-42.386383
-42.373817
-42.361301
-42.348854
-42.336494
-42.324234
-42.312107
-42.300121
-42.288273
-42.276615
-42.265129
-42.253838
-42.242748
-42.231873
-42.221237
-42.210819
-42.20063
-42.190689
-42.181011
-42.171577
-42.162399
-42.153488
-42.144836
-42.136444
-42.128315
-42.120453
-42.112858
-42.105526
-42.098461
-42.091648
-42.085098
-42.078804
-42.072762
-42.066971
-42.061428
-42.056118
-42.051052
-42.046215
-42.041622
-42.037239
-42.03307
-42.029114
-42.025375
-42.021835
-42.018494
-42.015335
-42.012363
-42.009583
-42.006966
-42.00452
-42.002239
-42.000111
-41.998135
-41.996296
-41.994595
-41.993034
-41.991604
-41.990292
-41.989101
-41.988018
-41.987038
-41.986164
-41.985386
-41.984699
-41.984097
-41.983574
-41.983128
-41.982765
-41.98246
-41.982212
-41.982044
-41.981926
-41.981857
-41.981838
-41.981869
-41.981937
-41.982044
-41.982193
-41.982365
-41.982574
-41.982815
-41.983078
-41.983356
-41.983658
-41.983974
-41.984314
-41.984673
-41.985031
-41.985397
-41.985779
-41.986172
-41.986557
-41.986958
-41.987354
-41.987755
-41.988159
-41.988552
-41.988956
-41.989349
-41.989746
-41.990128
-41.990513
-41.990887
-41.991261
-41.991631
-41.991982
-41.992332
-41.992676
-41.993015
-41.99334
-41.993649
-41.993961
-41.99427
-41.994553
-41.994839
-41.995106
-41.995377
-41.995636
-41.995876
-41.99612
-41.996334
-41.996559
-41.996769
-41.996971
-41.997169
-41.997353
-41.997532
-41.997696
-41.997856
-41.998013
-41.998158
-41.998291
-41.998428
-41.99855
-41.998672
-41.998783
-41.998894
-41.998989
-41.999081
-41.999176
-41.999256
-41.999332
-41.999405
-41.999477
-41.99955
-41.999599
-41.999664
-41.99971
-41.99976
-41.999802
-41.999844
-41.999882
-41.99992
-41.999947
-41.999977
-42.000011
-42.000027
-42.000053
-42.000072
-42.000092
-42.000107
-42.000118
-42.00013
-42.000141
-42.000156
-42.000164
-42.000172
-42.000172
-42.000179
-42.000183
-42.000191
-42.000191
-42.000191
-42.000191
-42.000191
-42.000191
-42.000187
-42.000183
-42.000183
-42.000175
-42.000172
-42.000172
-42.000168
-42.000164
-42.000164
-42.000153
-42.000149
-42.000149
-42.000141
-42.000141
-42.000134
-42.00013
-42.000126
-42.000122
-42.000114
-42.000103
-42.000103
-42.000099
-42.000095
-42.000092
-42.000088
-42.00008
-42.000076
-42.000076
-42.000072
-42.000065
-42.000061
-42.000057
-42.000057
-42.000057
-42.000053
-42.000053
-42.000046
-42.000046
-42.000042
-42.000038
-42.000038
-42.000034
-42.000034
-42.000031
-42.000027
-42.000031
-42.000031
-42.000027
-42.000027
-42.000023
-42.000023
-42.000019
-42.000015
-42.000015
-42.000011
-42.000011
-42.000011
-42.000011
-42.000008
-42.000008
-42.000008
-42.000008
-42.000008
-42.000008
-42.000004
-42.000004
-42.000004
-42.000004
-42.000004
-42.000004
-42.000004
-42.000004
-42.000004
-42
-42
-42
-42
-42
-42
-42
-42
-42
-42
-42
-42
-42
-42
-42
-42
-42
-42
-42
-42
-42
-42
-42
-42
-42
-42
-42
-42
-42
-42
-42
-42
-42
-42
-42
-42
-42
-42
-42
-42
-42
-42
-42
-42
-42
-42
-42
-42
-42
-42
-42
-42
-42
-42
-42
-42
-42
-42
-42
-42
-42
-42
-42
-42
-42
-42
-42
-42
-42
-42
-42
-42
-42
-42
-42
-42
-42
-42
-42
-42
-42
-42
-42
-42
-42
-42
-42
-42
-42
-42
-42
-42
-42
-42
-42
-42
-42
-42
-42
-42
-42
-42
-42
-42
-42
-42
-42
-42
-42
-42
-42
-42
-42
-42
-42
-42
-42
-42
-42
-42
-42
-42
-42
-42
-42
-42
-42
-42
-42
-42
-42
-42
-42
-42
-42
-42
-42
-42
-42
-42
-42
-42
-42
-42
-42
-42
-42
-42
-42
-42
-42
-42
-42
-42
-42
-42
-42
-42
-42
-42
-42
-42
-42
-42
-42
-42
-42
-42
-42
-42
-42
-42
-42
-42
-42
-42
-42
-42
-42
-42
-42
-42
-42
-42
-42
-42
-42
-42
-42
-42
-42
-42
-42
-42
-42
-42
-42
-42
-42
-42
-42
-42
-42
-42
-42
-42
-42
-42
-42
-42
-42
-42
-42
-42
-42
-42
-42
-42
-42
-42
-42
-42
-42
-42
-42
-42
-42
-42
-42
-42
-42
-42
-42
-42
-42
-42
-42
-42
-42
-42
-42
-42
-42
-42
-42
-42
-42
-42
-42
-42
-42
-42
-42
-42
-42
-42
-42
-42
-42
-42
-42
-42
-42
-42
-42
-42
-42
-42
-42
-42
-42
-42
-42
-42
-42
-42
-42
-42
-42
-42
-42
-42
-42
-42
-42
-42
-42
-42
-42
-42
-42
-42
-42
-42
-42
-42
-42
-42
-42
-42
-42
-42
-42
-42
-42
-42
-42
-42
-42
-42
-42
-42
-42
-42
-42
-42
-42
-42
-42
-42
-42
-42
-42
-42
-42
-42
-42
-42
-42
-42
-42
-42
-42
-42
-42
-42
-42
-42
-42
-42
-42
-42
-42
-42
-42
-42
-42
-42
-42
-42
-42
-42
-42
-42
-42
-42
-42
-42
-42
-42
-42
-42
-42
-42
-42
-42
-42
-42
-42
-42
-42
-42
-42
-42
-42
-42
-42
-42
-42
-42
-42
-42
-42
-42
-42
-42
-42
-42
-42
-42
-42
-42
-42
-42
-42
-42
-42
-42
-42
-42
-42
-42
-42
-42
-42
-42
-42
-42
-42
-42
-42
-42
-42
-42
-42
-42
-42
-42
-42
-42
-42
-42
-42
-42
-42
-42
-42
-42
-42
-42
-42
-42
-42
-42
-42
-42
-42
-42
-42
-42
-42
-42
-42
-42
-42
-42
-42
-42
-42
-42
-42
-42
-42
-42
-42
-42
-41.999996
-41.999992
-41.999969
-41.999912
-41.999825
-41.999672
-41.999432
-41.999077
-41.998577
-41.997898
-41.99699
-41.995827
-41.994358
-41.992519
-41.990276
-41.987564
-41.984329
-41.980511
-41.976044
-41.970879
-41.964931
-41.958168
-41.950489
-41.941868
-41.932228
-41.921516
-41.909672
-41.896648
-41.882397
-41.866875
-41.850048
-41.831871
-41.812336
-41.79142
-41.769115
-41.745403
-41.720303
-41.693829
-41.666016
-41.636883
-41.606491
-41.574883
-41.54213
-41.508339
-41.473564
-41.437931
-41.401562
-41.364555
-41.327084
-41.289291
-41.25132
-41.213375
-41.175625
-41.138271
-41.101536
-41.065617
-41.030754
-40.9972
-40.965164
-40.934925
-40.906742
-40.880878
-40.857605
-40.837196
-40.819939
-40.806107
-40.795982
-40.789864
-40.788017
-40.790741
-40.798309
-40.810993
-40.829056
-40.852768
-40.882389
-40.918175
-40.960342
-41.009136
-41.064777
-41.127457
-41.197369
-41.274704
-41.359608
-41.452244
-41.552723
-41.66116
-41.77766
-41.902294
-42.035118
-42.17617
-42.325459
-42.482983
-42.648735
-42.822643
-43.004665
-43.19471
-43.392666
-43.598412
-43.811802
-44.032654
-44.260796
-44.496021
-44.738094
-44.986794
-45.24184
-45.50296
-45.769863
-46.042244
-46.319775
-46.602123
-46.888935
-47.179855
-47.474506
-47.772507
-48.073471
-48.376991
-48.682678
-48.990112
-49.298866
-49.608551
-49.918728
-50.228973
-50.538876
-50.848
-51.155949
-51.462292
-51.766617
-52.06852
-52.367607
-52.663479
-52.955746
-53.244045
-53.528004
-53.807266
-54.081478
-54.350323
-54.613461
-54.870586
-55.121418
-55.365665
-55.603081
-55.833382
-56.056355
-56.271793
-56.479473
-56.679207
-56.870838
-57.054207
-57.229168
-57.395618
-57.553448
-57.702568
-57.842915
-57.974411
-58.097057
-58.210812
-58.31567
-58.411652
-58.498764
-58.577076
-58.646614
-58.70747
-58.759716
-58.80344
-58.838776
-58.865837
-58.884747
-58.895653
-58.898712
-58.8941
-58.881969
-58.862537
-58.835972
-58.802475
-58.762264
-58.715549
-58.662548
-58.603497
-58.538612
-58.468143
-58.392326
-58.311398
-58.225597
-58.135189
-58.040409
-57.941502
-57.838737
-57.732349
-57.622585
-57.509693
-57.39394
-57.275539
-57.154758
-57.031826
-56.906967
-56.780434
-56.652454
-56.523235
-56.393013
-56.26199
-56.13039
-55.998413
-55.866257
-55.734116
-55.602165
-55.470604
-55.3396
-55.209316
-55.079929
-54.951576
-54.824417
-54.698586
-54.574219
-54.451462
-54.33041
-54.211178
-54.093895
-53.978638
-53.865517
-53.754608
-53.645992
-53.539745
-53.435932
-53.334618
-53.235847
-53.139671
-53.046139
-52.955265
-52.867111
-52.781681
-52.698982
-52.619053
-52.541882
-52.46748
-52.395851
-52.326981
-52.260868
-52.197483
-52.136822
-52.078854
-52.023544
-51.970875
-51.920818
-51.873325
-51.828358
-51.785885
-51.745853
-51.70821
-51.672924
-51.639931
-51.609177
-51.580624
-51.554195
-51.529846
-51.507526
-51.487156
-51.468685
-51.452065
-51.437206
-51.424076
-51.412594
-51.402721
-51.394371
-51.387486
-51.382019
-51.377895
-51.375057
-51.373451
-51.373009
-51.373672
-51.375393
-51.378109
-51.381767
-51.386299
-51.391666
-51.397797
-51.404663
-51.412201
-51.420361
-51.429104
-51.438377
-51.448124
-51.458328
-51.468922
-51.479866
-51.491142
-51.502686
-51.514481
-51.526474
-51.538643
-51.550961
-51.563385
-51.57589
-51.588444
-51.601028
-51.613617
-51.626183
-51.638699
-51.65115
-51.663502
-51.675755
-51.687893
-51.699886
-51.711716
-51.723389
-51.734863
-51.746162
-51.757248
-51.76812
-51.778767
-51.789188
-51.799366
-51.809303
-51.818993
-51.828423
-51.837597
-51.846516
-51.855175
-51.86356
-51.871685
-51.879539
-51.887138
-51.894478
-51.901546
-51.908352
-51.914906
-51.921196
-51.927235
-51.933025
-51.938576
-51.943882
-51.948944
-51.953777
-51.958385
-51.962765
-51.96693
-51.970879
-51.974621
-51.978161
-51.981503
-51.984661
-51.987625
-51.990414
-51.993023
-51.995476
-51.997761
-51.999889
-52.001873
-52.003704
-52.005398
-52.00695
-52.008392
-52.009705
-52.010895
-52.011982
-52.012959
-52.013836
-52.014614
-52.015305
-52.015903
-52.016426
-52.016872
-52.017239
-52.017544
-52.017773
-52.017952
-52.018078
-52.018135
-52.018154
-52.018127
-52.018066
-52.017956
-52.017807
-52.017624
-52.017422
-52.017193
-52.016926
-52.016644
-52.016335
-52.016014
-52.015686
-52.015335
-52.014969
-52.014595
-52.014217
-52.013828
-52.013435
-52.013046
-52.012634
-52.012241
-52.011841
-52.01144
-52.011044
-52.010643
-52.01025
-52.009865
-52.009487
-52.009106
-52.008736
-52.008366
-52.008015
-52.007664
-52.00732
-52.006985
-52.006657
-52.006336
-52.006035
-52.005737
-52.00544
-52.005165
-52.004883
-52.00462
-52.004368
-52.004124
-52.003887
-52.003651
-52.003437
-52.003227
-52.003025
-52.002834
-52.002651
-52.002472
-52.002304
-52.002144
-52.001991
-52.001842
-52.001701
-52.001568
-52.00145
-52.00132
-52.001213
-52.001106
-52.001007
-52.000912
-52.000824
-52.00074
-52.000656
-52.000587
-52.000519
-52.000458
-52.000393
-52.00034
-52.000286
-52.000233
-52.000195
-52.000149
-52.000114
-52.00008
-52.000042
-52.000019
-51.999989
-51.999969
-51.99995
-51.999924
-51.999908
-51.999893
-51.999882
-51.999866
-51.999859
-51.999847
-51.99984
-51.999825
-51.999821
-51.999817
-51.999813
-51.999813
-51.999813
-51.999813
-51.999813
-51.999813
-51.999813
-51.999813
-51.999813
-51.999817
-51.999817
-51.999821
-51.999828
-51.999832
-51.999836
-51.99984
-51.999844
-51.999851
-51.999851
-51.999859
-51.999866
-51.999866
-51.99987
-51.999874
-51.999882
-51.999882
-51.999886
-51.999889
-51.999897
-51.999905
-51.999905
-51.999905
-51.999916
-51.999916
-51.999924
-51.999928
-51.999928
-51.999939
-51.999939
-51.999943
-51.999947
-51.999947
-51.99995
-51.99995
-51.999954
-51.999958
-51.999958
-51.999958
-51.999958
-51.999966
-51.999969
-51.999969
-51.999973
-51.999973
-51.999977
-51.999977
-51.999981
-51.999977
-51.999977
-51.999981
-51.999977
-51.999981
-51.999985
-51.999981
-51.999981
-51.999985
-51.999989
-51.999989
-51.999989
-51.999989
-51.999992
-51.999996
-51.999996
-51.999996
-51.999996
-51.999996
-51.999996
-51.999996
-51.999996
-51.999996
-52
-51.999996
-51.999996
-51.999996
-51.999996
-51.999996
-51.999996
-51.999996
-51.999996
-51.999996
-51.999996
-51.999996
-51.999996
-51.999996
-51.999996
-51.999996
-51.999996
-51.999996
-51.999996
-51.999996
-51.999996
-51.999996
-51.999996
-51.999996
-51.999996
-51.999996
-51.999996
-51.999996
-51.999996
-51.999996
-51.999996
-51.999996
-51.999996
-51.999996
-51.999996
-51.999996
-51.999996
-51.999996
-51.999996
-51.999996
-51.999996
-51.999996
-51.999996
-51.999996
-51.999996
-51.999996
-51.999996
-51.999996
-51.999996
-51.999996
-51.999996
-51.999996
-51.999996
-51.999996
-51.999996
-51.999996
-51.999996
-51.999996
-51.999996
-51.999996
-51.999996
-51.999996
-51.999996
-51.999996
-51.999996
-51.999996
-51.999996
-51.999996
-51.999996
-51.999996
-51.999996
-51.999996
-51.999996
-51.999996
-51.999996
-51.999996
-51.999996
-51.999996
-51.999996
-51.999996
-51.999996
-51.999996
-51.999996
-51.999996
-51.999996
-51.999996
-51.999996
-51.999996
-51.999996
-51.999996
-51.999996
-51.999996
-51.999996
-51.999996
-51.999996
-51.999996
-51.999996
-51.999996
-51.999996
-51.999996
-51.999996
-51.999996
-51.999996
-51.999996
-51.999996
-51.999996
-51.999996
-51.999996
-51.999996
-51.999996
-51.999996
-51.999996
-51.999996
-51.999996
-51.999996
-51.999996
-51.999996
-51.999996
-51.999996
-51.999996
-51.999996
-51.999996
-51.999996
-51.999996
-51.999996
-51.999996
-51.999996
-51.999996
-51.999996
-51.999996
-51.999996
-51.999996
-51.999996
-51.999996
-51.999996
-51.999996
-51.999996
-51.999996
-51.999996
-51.999996
-51.999996
-51.999996
-51.999996
-51.999996
-51.999996
-51.999996
-51.999996
-51.999996
-51.999996
-51.999996
-51.999996
-51.999996
-51.999996
-51.999996
-51.999996
-51.999996
-51.999996
-51.999996
-51.999996
-51.999996
-51.999996
-51.999996
-51.999996
-51.999996
-51.999996
-51.999996
-51.999996
-51.999996
-51.999996
-51.999996
-51.999996
-51.999996
-51.999996
-51.999996
-51.999996
-51.999996
-51.999996
-51.999996
-51.999996
-51.999996
-51.999996
-51.999996
-51.999996
-51.999996
-51.999996
-51.999996
-51.999996
-51.999996
-51.999996
-51.999996
-51.999996
-51.999996
-51.999996
-51.999996
-51.999996
-51.999996
-51.999996
-51.999996
-51.999996
-51.999996
-51.999996
-51.999996
-51.999996
-51.999996
-51.999996
-51.999996
-51.999996
-51.999996
-51.999996
-51.999996
-51.999996
-51.999996
-51.999996
-51.999996
-51.999996
-51.999996
-51.999996
-51.999996
-51.999996
-51.999996
-51.999996
-51.999996
-51.999996
-51.999996
-51.999996
-51.999996
-51.999996
-51.999996
-51.999996
-51.999996
-51.999996
-51.999996
-51.999996
-51.999996
-51.999996
-51.999996
-51.999996
-51.999996
-51.999996
-51.999996
-51.999996
-51.999996
-51.999996
-51.999996
-51.999996
-51.999996
-51.999996
-51.999996
-51.999996
-51.999996
-51.999996
-51.999996
-51.999996
-51.999996
-51.999996
-51.999996
-51.999996
-51.999996
-51.999996
-51.999996
-51.999996
-51.999996
-51.999996
-51.999996
-51.999996
-51.999996
-51.999996
-51.999996
-51.999996
-51.999996
-51.999996
-51.999996
-51.999996
-51.999996
-51.999996
-51.999996
-51.999996
-51.999996
-51.999996
-51.999996
-51.999996
-51.999996
-51.999996
-51.999996
-51.999996
-51.999996
-51.999996
-51.999996
-51.999996
-51.999996
-51.999996
-51.999996
-51.999996
-51.999996
-51.999996
-51.999996
-51.999996
-51.999996
-51.999996
-51.999996
-51.999996
-51.999996
-51.999996
-51.999996
-51.999996
-51.999996
-51.999996
-51.999996
-51.999996
-51.999996
-51.999996
-51.999996
-51.999996
-51.999996
-51.999996
-51.999996
-51.999996
-51.999996
-51.999996
-51.999996
-51.999996
-51.999996
-51.999996
-51.999996
-51.999996
-51.999996
-51.999996
-51.999996
-51.999996
-51.999996
-51.999996
-51.999996
-51.999996
-51.999996
-51.999996
-51.999996
-51.999996
-51.999996
-51.999996
-51.999996
-51.999996
-51.999996
-51.999996
-51.999996
-51.999996
-51.999996
-51.999996
-51.999996
-51.999996
-51.999996
-51.999996
-51.999996
-51.999996
-51.999996
-51.999996
-51.999996
-51.999996
-51.999996
-51.999996
-51.999996
-51.999996
-51.999996
-51.999996
-51.999996
-51.999996
-51.999996
-51.999996
-51.999996
-51.999996
-51.999996
-51.999996
-51.999996
-51.999996
-51.999996
-51.999996
-51.999996
-51.999996
-51.999996
-51.999996
-51.999996
-51.999996
-51.999996
-51.999996
-51.999996
-51.999996
-51.999996
-51.999996
-51.999996
-51.999996
-51.999996
-51.999996
-51.999996
-51.999996
-51.999996
-51.999996
-51.999996
-51.999996
-51.999996
-51.999996
-51.999996
-51.999996
-51.999996
-51.999996
-51.999996
-51.999996
-51.999996
-51.999996
-51.999996
-51.999996
-51.999996
-51.999996
-51.999996
-51.999996
-51.999996
-51.999996
-51.999996
-51.999996
-51.999996
-51.999996
-51.999996
-51.999996
-51.999996
-51.999996
-51.999996
-51.999996
-51.999996
-51.999996
-51.999996
-51.999996
-51.999996
-51.999996
-51.999996
-51.999996
-51.999996
-51.999996
-51.999996
-51.999996
-51.999996
-51.999996
-51.999996
-51.999996
-51.999996
-51.999996
-51.999996
-51.999996
-51.999996
-51.999996
-51.999996
-51.999996
-51.999996
-51.999996
-51.999996
-51.999996
-51.999996
-51.999996
-51.999996
-52.000004
-52.000011
-52.000031
-52.00008
-52.000172
-52.000332
-52.000572
-52.000923
-52.001427
-52.002102
-52.00301
-52.004173
-52.005646
-52.007477
-52.009716
-52.012432
-52.015671
-52.019482
-52.023952
-52.029125
-52.035065
-52.04184
-52.049507
-52.058125
-52.067768
-52.078484
-52.090328
-52.103352
-52.117596
-52.133121
-52.149956
-52.168125
-52.18766
-52.20858
-52.230885
-52.254597
-52.279694
-52.306164
-52.333984
-52.363117
-52.393513
-52.425117
-52.457863
-52.491665
-52.526432
-52.562065
-52.59845
-52.635437
-52.672913
-52.710712
-52.74868
-52.786633
-52.824375
-52.861721
-52.898464
-52.93438
-52.969238
-53.002804
-53.034836
-53.065067
-53.093254
-53.119125
-53.142395
-53.162804
-53.180065
-53.193893
-53.204014
-53.210133
-53.211971
-53.209251
-53.201691
-53.189011
-53.170944
-53.147232
-53.117603
-53.081825
-53.039654
-52.990864
-52.935223
-52.87254
-52.802624
-52.725296
-52.640388
-52.547756
-52.447277
-52.338833
-52.222336
-52.09771
-51.964882
-51.82383
-51.674545
-51.517014
-51.351269
-51.177357
-50.995327
-50.805283
-50.60733
-50.401585
-50.188202
-49.967342
-49.739204
-49.503979
-49.261894
-49.013214
-48.75816
-48.49704
-48.230137
-47.957752
-47.680225
-47.397873
-47.111061
-46.820145
-46.52549
-46.227489
-45.926537
-45.623005
-45.317318
-45.009895
-44.701122
-44.391449
-44.081268
-43.771019
-43.461124
-43.151993
-42.844048
-42.537712
-42.233383
-41.93148
-41.632393
-41.336517
-41.04425
-40.755943
-40.471992
-40.19273
-39.918518
-39.649681
-39.386539
[truncated: 728,539 more chars]
