# Supplementary material for: A Synaptic Mechanism for Temporal Filtering of Visual Signals
Source: PLoS Biol. 2014 Oct 21;12(10):e1001972. doi: 10.1371/journal.pbio.1001972 (PMC4205119; doi:10.1371/journal.pbio.1001972)
Supplement: Data S1 — All raw data files as well as averages and statistical parameters presented in the manuscript. Formats provided include raw-text (Ascii) and Excel (xls). In addition, we provide the original Igor-Pro files (Wavemetrics), which contain both the raw data and the original figure formatting. Data referring to particular panels are located in the respective folders. For any further information, please contact Tom Baden at thomas.baden@uni-tuebingen.de. (ZIP) [file pbio.1001972.s009.zip › fig4/Fig4B/Calcium_Large.txt]

Calcium_Large
0
-0.0045443559
-0.018612782
-0.01801048
-0.010003312
0.0030966953
0.0085252384
0.0040498623
0.0210435
0.008361836
0.017594025
-0.0043953964
0.003770272
0.00037489802
0.010299367
-0.018319074
-0.027471969
-0.031005012
-0.011542181
-0.020126401
-0.021518596
-0.023670722
-0.016026393
0.00076852558
0.0042584697
0.004330813
-0.01018783
-0.011268753
-0.0046683112
-0.014045911
-0.023955377
-0.039010927
-0.035747714
-0.028594511
-0.011081096
-0.0023675847
0.0033334007
-0.0049494389
-0.01205066
0.0074428441
0.053048328
0.10786789
0.15725349
0.19289748
0.22479968
0.25052056
0.28733221
0.33138385
0.36590663
0.39532107
0.42716002
0.45016077
0.47287989
0.48489246
0.5196135
0.54372984
0.57502925
0.58971781
0.62392396
0.63913727
0.63753027
0.61033499
0.58813989
0.57345527
0.56304747
0.54342133
0.53075856
0.51516163
0.51514453
0.50036585
0.47783342
0.46056974
0.45404145
0.46965146
0.44369975
0.42963988
0.41166782
0.4169932
0.41452238
0.42961287
0.45489147
0.50054157
0.52358025
0.56806439
0.59468788
0.62904334
0.6559341
0.68065101
0.70268863
0.71283793
0.72818851
0.75444824
0.78221041
0.80672365
0.81924868
0.83781946
0.86041409
0.87561709
0.88919163
0.89909607
0.89850223
0.87603766
0.84333831
0.80467552
0.78767216
0.770419
0.75937396
0.74436593
0.71284217
0.69830197
0.6802088
0.66630989
0.6561712
0.64351964
0.65239221
0.64681244
0.6226511
0.60322595
0.5915969
0.61770588
0.65019202
0.70491451
0.73401767
0.7640627
0.77417713
0.79389197
0.79962099
0.81955379
0.84222013
0.85732359
0.87943017
0.89589441
0.92299551
0.93444604
0.96482646
0.9795742
1.0085039
1.0094182
1.0253313
1.0139366
0.99810004
0.97258961
0.94863641
0.9343667
0.92121363
0.91218317
0.89648718
0.87534696
0.85671109
0.83345753
0.8056832
0.78316522
0.76157475
0.74394077
0.70528728
0.70166475
0.70745611
0.72409791
0.7088061
0.7245633
0.751059
0.78964329
0.81628513
0.84453923
0.85559285
0.86854798
0.88426626
0.917597
0.91838533
0.93933403
0.95070416
0.99419367
0.99383259
1.0158128
1.0120647
1.0271484
1.0328062
1.0373771
1.0440283
1.0336541
1.0181913
0.98183101
0.95023507
0.92125922
0.90602964
0.887326
0.87779146
0.86024141
0.83965021
0.82938284
0.81804079
0.80799764
0.78655553
0.76923829
0.75649476
0.74143702
0.72339994
0.706976
0.71227717
0.72897589
0.77816713
0.80846459
0.82784754
0.82937956
0.83727294
0.85563648
0.87356597
0.88809395
0.92063302
0.92213184
0.9353534
0.92387909
0.94627726
0.98305917
1.0078599
1.0081151
0.98642308
0.99098349
1.0035295
0.99841219
0.98241568
0.95953882
0.93549323
0.91835541
0.91481537
0.90444314
0.88486767
0.84955597
0.83381104
0.8050397
0.79168975
0.77971464
0.76145101
0.74339956
0.71943462
0.71421367
0.70884067
0.70810604
0.69941103
0.68836766
0.67108053
0.66449839
0.64801538
0.63738239
0.62831604
0.6143319
0.60646486
0.57993466
0.55765617
0.53965366
0.54422063
0.55005497
0.53614575
0.51637977
0.49185118
0.48000866
0.47506303
0.4781464
0.47031611
0.46457174
0.44572067
0.44265741
0.42827731
0.4287056
0.42566341
0.4128786
0.41657105
0.41268834
0.40893665
0.39481044
0.38954195
0.38148564
0.37300497
0.34507415
0.34653395
0.3493984
0.35265896
0.35112596
0.34527713
0.34013379
0.32381213
0.29773486
0.29750025
0.30301133
0.30262509
0.28664437
0.28589401
0.28392375
0.30015957
0.28368554
0.29578134
0.27941668
0.27107731
0.25672501
0.25703719
0.25955585
0.25320873
0.22768289
0.21905096
0.20870323
0.2201564
0.20649971
0.20810996
0.20311849
0.19532694
0.19409561
0.18330121
0.1793116
0.16540624
0.15816168
0.17533556
0.1820091
0.18615945
0.17278284
0.16511023
0.17277445
0.18239304
0.18564728
0.18672788
0.16517553
0.15292104
0.12865122
0.12888463
0.1183925
0.12179431
0.12495506
0.129015
0.13235646
0.13437416
0.13286585
0.11457335
0.10512645
0.097768858
0.10682278
0.097339794
0.10352586
0.10139546
0.10022597
0.094414108
0.092362024
0.10049563
0.098488376
0.096196055
0.083174899
0.077780619
0.074453667
0.08482638
0.083523244
0.069349021
0.072909355
0.078146815
0.091739044
0.073650561
0.060503174
0.054468665
0.062415235
0.071735576
0.053886853
0.047369748
0.047743525
0.056285709
0.055721227
0.052827306
0.056600224
0.040096041
0.031749543
0.019158293
0.035392139
0.038445227
0.051369425
0.035259936
0.040951286
0.044155296
0.049457096
0.025874607
0.021269195
0.0060609821
0.012782969
0.0037204293
0.0096970098
-0.00068406458
0.0086331256
0.005919233
0.0068605812
-0.0080839237
-0.0079281125
-0.0015288013
-0.0069796173
-0.014001275
-0.0085668946
-0.014828363
-0.0065250015
-0.011500427
-0.0037688653
-0.0030869709
-0.019430563
-0.024465624
-0.028257666
-0.011420337
0.0010105013
