# Supplementary material for: A Synaptic Mechanism for Temporal Filtering of Visual Signals
Source: PLoS Biol. 2014 Oct 21;12(10):e1001972. doi: 10.1371/journal.pbio.1001972 (PMC4205119; doi:10.1371/journal.pbio.1001972)
Supplement: Data S1 — All raw data files as well as averages and statistical parameters presented in the manuscript. Formats provided include raw-text (Ascii) and Excel (xls). In addition, we provide the original Igor-Pro files (Wavemetrics), which contain both the raw data and the original figure formatting. Data referring to particular panels are located in the respective folders. For any further information, please contact Tom Baden at thomas.baden@uni-tuebingen.de. (ZIP) [file pbio.1001972.s009.zip › fig4/Fig4B/Calcium_Small.txt]

Calcium_Small
-0.097087376
-0.025299238
-0.076213993
0.013787362
0.033007372
0.22082353
0.38614351
0.4480077
0.66793191
0.42518771
0.43288946
-0.033341028
0.083855368
-0.0072957519
0.22179718
-0.030608848
-0.095713705
-0.12605369
0.08535514
0.033787291
0.013489214
-0.050842889
-0.0020751676
0.17120406
0.13522339
0.15932487
-0.027006075
0.048260707
0.2018123
0.17270915
0.026857756
-0.17727534
-0.15703246
0.0034513287
0.096651874
0.29305109
0.34713942
0.47136399
0.27053884
0.37313491
0.63857144
0.96540558
1.2400482
1.3495855
1.4357878
1.4410098
1.4812846
1.7688385
1.8662531
2.0010281
2.0867534
2.0448575
1.9102123
1.6391072
1.6982615
1.7756486
1.9250518
1.9050183
2.0550296
1.940763
1.7401263
1.4224402
1.2285223
1.0132334
0.80213559
0.59798527
0.61193126
0.48300457
0.56085485
0.38841629
0.25687459
0.18444914
0.22233903
0.51542485
0.30827644
0.27656502
0.13368052
0.24512827
0.33199584
0.62297064
0.80869234
1.1811224
1.1467162
1.5339705
1.6332283
1.8596959
1.8579774
1.7741197
1.8037488
1.7386596
1.712024
1.7076507
1.8372771
1.9116774
1.8721595
1.8978258
2.0195835
2.0180202
1.960279
1.979812
1.8871294
1.6719521
1.3648442
1.0644174
0.92366964
0.75770175
0.63763005
0.60642767
0.3726863
0.41340917
0.36722121
0.41311193
0.37958434
0.31267443
0.38483843
0.36040133
0.20058076
0.11244061
0.27467486
0.67472053
1.1283417
1.5878927
1.6390187
1.7406756
1.6145995
1.7733358
1.7288574
1.7474744
1.8107356
1.7594371
1.8388855
1.7915596
1.9208037
2.0113001
2.1630111
2.0737605
2.1017516
2.0260701
2.1395185
1.8915949
1.7342242
1.6141509
1.4863036
1.2863129
1.1105293
1.0531118
1.0855806
1.0092796
0.96855074
0.74254549
0.46211183
0.38195542
0.3108502
0.24859452
-0.052649029
0.19861014
0.48937917
0.77526093
0.59021807
0.88298559
1.2296476
1.5966755
1.6307685
1.7159538
1.6504378
1.755482
1.8668743
2.1211855
1.8670996
1.8723809
1.7477617
2.1833467
2.0363324
2.3095217
2.0266597
2.0353527
1.9261495
1.9297712
1.9231071
1.7618419
1.6315776
1.3571804
1.0334972
0.85557824
0.8296209
0.76572913
0.72249627
0.52511418
0.4177106
0.47648028
0.55928588
0.5443539
0.33376515
0.2279049
0.27539194
0.32546246
0.32320973
0.26234576
0.4276948
0.66698736
1.3198467
1.6307125
1.7906922
1.6190685
1.5974746
1.6241724
1.7809728
1.7715141
2.0349948
1.8067091
1.8897671
1.6203068
1.7584492
2.0555942
2.2163863
2.1700921
1.6849638
1.6639191
1.7471637
1.7929232
1.6109083
1.35466
1.0665194
1.0805591
1.2038084
1.3383031
1.1729327
0.86687589
0.70072883
0.4460915
0.36493379
0.29775739
0.2212747
0.17849442
0.11761934
0.299339
0.37187937
0.56389135
0.52796924
0.57489842
0.47541642
0.42835155
0.31594175
0.33400556
0.3451485
0.36343175
0.43199816
0.40140393
0.26086366
0.15171298
0.23053499
0.37162933
0.20840017
0.065728761
-0.16148089
-0.14972557
0.0055447826
0.23317412
0.28143874
0.3720338
0.21842664
0.31859133
0.025075043
0.082359158
0.023347216
0.018762134
0.17959099
0.21406458
0.31524214
0.23539093
0.28349027
0.21099482
0.14159051
-0.22774187
-0.11067231
-0.022654468
0.27908948
0.34307268
0.35811001
0.23329522
0.13742863
-0.07117673
0.074503168
0.23081838
0.2018635
0.025935831
-0.023921985
0.097071394
0.39715466
0.27211121
0.51782829
0.26363936
0.2344956
0.015712922
0.22059081
0.1717682
0.21217623
-0.11189385
-0.0013077374
-0.10589414
0.064016089
-0.088858522
-0.011653012
0.098540694
0.19067885
0.30855456
0.17227232
0.086266488
-0.16335008
-0.30296242
-0.080283158
0.091596462
0.19394454
0.013164002
-0.028272092
0.17331292
0.28434506
0.31176272
0.32840899
0.2472454
0.13532919
-0.19739783
-0.23308493
-0.27599636
-0.14182639
-0.13438356
-0.17240985
-0.0055129044
0.19417481
0.29872236
0.11492821
-0.064768434
-0.10203052
-0.055199616
-0.080641642
0.06019298
0.13574067
0.14211236
0.045687556
0.10317203
0.19026114
0.24351564
0.23559295
0.20417145
0.069266178
-0.0080459369
0.069801681
0.10584
-0.06629388
0.029174546
0.068485685
0.22560546
0.093259662
0.02640726
0.031641081
0.082479641
0.22982605
-0.033892214
-0.12366004
-0.08914616
0.060348898
0.049210262
0.032964244
0.06031201
-0.1268907
-0.17456695
-0.29880702
0.061986089
0.023336485
0.27252385
0.00066279439
0.19387583
0.23522897
0.32194331
0.082411349
0.030242197
-0.051348954
-0.047899004
-0.20324503
-0.11580238
-0.23416474
0.025051301
-0.011506294
0.086284786
-0.12707847
-0.21322876
-0.15756938
-0.19895531
-0.19952944
-0.065634772
-0.14122346
-0.055726819
-0.097704023
0.044970151
0.028384218
-0.20254761
-0.22674115
-0.11784919
0.15247877
0.29244182
