# Supplementary material for: A Synaptic Mechanism for Temporal Filtering of Visual Signals
Source: PLoS Biol. 2014 Oct 21;12(10):e1001972. doi: 10.1371/journal.pbio.1001972 (PMC4205119; doi:10.1371/journal.pbio.1001972)
Supplement: Data S1 — All raw data files as well as averages and statistical parameters presented in the manuscript. Formats provided include raw-text (Ascii) and Excel (xls). In addition, we provide the original Igor-Pro files (Wavemetrics), which contain both the raw data and the original figure formatting. Data referring to particular panels are located in the respective folders. For any further information, please contact Tom Baden at thomas.baden@uni-tuebingen.de. (ZIP) [file pbio.1001972.s009.zip › fig4/Fig4B/Ephys.txt]

Ephys
-65.747375
-65.122406
-65.591133
-65.434891
-64.966164
-65.122406
-65.122406
-65.278648
-65.278648
-65.122406
-64.966164
-65.122406
-64.809921
-64.966164
-64.809921
-64.809921
-64.497437
-64.809921
-64.809921
-64.653679
-64.341194
-64.809921
-65.278648
-64.966164
-64.966164
-64.966164
-65.278648
-64.653679
-65.122406
-64.809921
-64.653679
-64.809921
-64.653679
-64.966164
-64.809921
-64.966164
-64.653679
-65.122406
-65.122406
-64.966164
-65.278648
-64.809921
-64.966164
-65.122406
-64.966164
-64.809921
-65.122406
-65.122406
-65.122406
-65.122406
-65.122406
-65.122406
-65.122406
-65.278648
-65.591133
-65.122406
-64.966164
-65.122406
-65.278648
-65.278648
-65.278648
-65.122406
-64.966164
-65.122406
-65.122406
-65.122406
-65.122406
-65.278648
-65.434891
-65.434891
-65.278648
-64.966164
-65.434891
-64.809921
-65.122406
-65.278648
-65.278648
-65.278648
-64.809921
-65.278648
-64.809921
-65.278648
-65.122406
-65.122406
-64.966164
-64.966164
-64.966164
-64.966164
-64.966164
-64.809921
-64.809921
-64.653679
-64.966164
-64.966164
-65.278648
-64.497437
-65.122406
-65.122406
-64.809921
-64.497437
-64.497437
-64.497437
-64.809921
-64.653679
-65.591133
-64.809921
-64.497437
-64.809921
-65.278648
-65.591133
-64.809921
-64.497437
-64.653679
-64.809921
-64.809921
-64.653679
-64.497437
-64.341194
-64.809921
-65.122406
-65.591133
-65.591133
-64.809921
-65.434891
-65.434891
-65.434891
-64.809921
-65.591133
-65.122406
-65.434891
-65.591133
-65.434891
-64.966164
-65.434891
-65.278648
-65.747375
-65.278648
-65.434891
-64.966164
-65.434891
-65.591133
-65.434891
-65.903618
-65.903618
-65.434891
-65.434891
-66.216103
-66.05986
-65.903618
-66.05986
-66.05986
-65.903618
-66.05986
-66.528587
-66.528587
-66.05986
-66.372345
-66.05986
-66.372345
-66.528587
-66.68483
-66.216103
-66.216103
-66.216103
-66.68483
-66.216103
-66.216103
-65.903618
-66.528587
-66.05986
-65.747375
-66.528587
-66.05986
-66.216103
-66.05986
-66.05986
-66.372345
-66.05986
-65.903618
-66.05986
-66.05986
-65.747375
-65.747375
-65.903618
-65.903618
-66.05986
-66.216103
-65.903618
-65.903618
-65.747375
-65.747375
-65.747375
-65.747375
-65.591133
-65.278648
-65.278648
-65.747375
-65.747375
-65.434891
-65.278648
-65.278648
-65.122406
-65.434891
-65.434891
-65.434891
-65.122406
-65.434891
-65.434891
-65.122406
-65.122406
-64.966164
-64.966164
-65.122406
-65.122406
-64.497437
-64.809921
-64.809921
-65.434891
-65.591133
-65.122406
-64.809921
-65.122406
-64.966164
-65.278648
-65.122406
-65.747375
-65.122406
-65.122406
-65.434891
-65.278648
-65.122406
-65.591133
-65.591133
-65.122406
-65.591133
-65.278648
-65.122406
-65.122406
-65.747375
-65.591133
-65.278648
-65.903618
-65.278648
-65.747375
-65.591133
-65.278648
-65.591133
-65.747375
-65.591133
-65.434891
-65.747375
-65.434891
-65.591133
-65.747375
-65.434891
-65.278648
-65.122406
-65.122406
-65.122406
-65.122406
-65.122406
-65.278648
-65.278648
-65.122406
-65.122406
-65.122406
-64.809921
-65.278648
-65.278648
-64.809921
-64.653679
-65.278648
-65.278648
-64.966164
-64.966164
-64.809921
-64.966164
-64.653679
-64.341194
-65.278648
-64.809921
-64.653679
-64.497437
-64.966164
-64.966164
-64.653679
-64.497437
-64.966164
-65.122406
-64.809921
-64.809921
-64.966164
-65.122406
-64.966164
-64.809921
-64.966164
-64.966164
-65.278648
-64.653679
-64.653679
-64.653679
-64.966164
-65.278648
-64.966164
-65.122406
-64.497437
-65.434891
-65.434891
-64.966164
-65.278648
-65.591133
-65.434891
-64.809921
-64.653679
-64.966164
-65.278648
-65.278648
-65.278648
-65.122406
-64.966164
-64.341194
-65.122406
-65.278648
-64.809921
-64.341194
-64.966164
-64.341194
-64.653679
-64.966164
-64.653679
-64.341194
-65.278648
-65.434891
-65.122406
-64.497437
-65.122406
-64.497437
-64.966164
-64.653679
-64.653679
-64.966164
-64.809921
-64.653679
-65.122406
-65.122406
-65.122406
-65.278648
-64.497437
-64.966164
-65.122406
-64.653679
-65.278648
-64.966164
-64.809921
-64.809921
-64.653679
-64.497437
-65.278648
-65.122406
-64.653679
-64.809921
-65.278648
-64.809921
-64.653679
-65.122406
-65.122406
-64.809921
-65.122406
-65.122406
-65.122406
-64.809921
-65.278648
-65.122406
-65.278648
-65.122406
-65.122406
-65.278648
-65.122406
-64.966164
-65.122406
-65.278648
-65.122406
-65.591133
-65.434891
-65.278648
-64.966164
-64.966164
-65.278648
-65.278648
-65.434891
-65.278648
-65.122406
-65.591133
-65.434891
-65.278648
-65.434891
-65.747375
-65.591133
-65.434891
-65.591133
-65.434891
-65.122406
-66.05986
-65.747375
-65.591133
-65.122406
-65.591133
-65.591133
-65.278648
-65.747375
-65.903618
-65.591133
-65.434891
-65.278648
-65.278648
-65.122406
-65.434891
-65.434891
-64.966164
-65.122406
-65.278648
-64.966164
-65.591133
-65.122406
-65.278648
-65.591133
-65.122406
-65.122406
-65.122406
-64.966164
-65.122406
-65.122406
-65.122406
-64.966164
-64.966164
-65.591133
-64.966164
-65.278648
-65.278648
-64.809921
-64.809921
-65.122406
-64.809921
-65.278648
-65.122406
-64.809921
-65.122406
-64.966164
-65.278648
-64.966164
-65.591133
-65.278648
-65.434891
-65.591133
-65.591133
-65.591133
-65.434891
-65.278648
-65.903618
-65.591133
-65.747375
-65.903618
-65.747375
-66.05986
-66.05986
-65.747375
-65.747375
-66.216103
-65.747375
-65.747375
-66.05986
-66.216103
-66.05986
-65.903618
-65.903618
-65.747375
-65.747375
-65.903618
-65.903618
-66.05986
-65.591133
-65.747375
-65.903618
-66.05986
-66.216103
-66.372345
-65.903618
-66.216103
-65.903618
-65.434891
-65.903618
-65.903618
-66.05986
-65.591133
-65.747375
-65.903618
-65.903618
-65.591133
-65.591133
-65.434891
-65.747375
-65.903618
-65.747375
-65.122406
-65.278648
-65.903618
-65.747375
-64.966164
-65.903618
-66.05986
-65.903618
-65.903618
-65.591133
-65.122406
-64.966164
-64.966164
-65.903618
-65.903618
-65.903618
-65.434891
-65.903618
-65.278648
-64.809921
-65.278648
-65.903618
-65.747375
-65.122406
-65.591133
-65.434891
-65.434891
-65.122406
-65.903618
-65.278648
-65.434891
-65.591133
-64.966164
-65.747375
-66.372345
-65.747375
-66.05986
-65.591133
-66.216103
-65.903618
-66.528587
-66.216103
-66.05986
-65.747375
-66.216103
-66.05986
-66.372345
-66.528587
-65.591133
-66.68483
-66.68483
-66.528587
-65.747375
-66.372345
-66.05986
-65.903618
-66.372345
-66.68483
-66.841072
-66.372345
-66.216103
-66.841072
-66.05986
-66.216103
-66.68483
-66.997314
-66.68483
-66.216103
-66.528587
-66.68483
-66.841072
-66.528587
-66.68483
-66.528587
-66.372345
-66.841072
-66.997314
-66.841072
-66.528587
-66.997314
-66.841072
-66.841072
-66.68483
-66.68483
-67.153557
-66.841072
-66.68483
-66.372345
-66.841072
-66.841072
-66.841072
-66.68483
-66.841072
-66.841072
-66.05986
-66.68483
-66.372345
-66.997314
-66.68483
-66.841072
-66.372345
-66.997314
-66.68483
-66.372345
-66.841072
-66.68483
-66.841072
-66.528587
-66.841072
-66.841072
-66.528587
-66.372345
-66.68483
-66.528587
-66.372345
-66.372345
-66.528587
-66.528587
-66.841072
-66.372345
-66.68483
-66.841072
-66.372345
-66.528587
-66.528587
-66.528587
-67.153557
-66.68483
-67.153557
-66.997314
-66.68483
-66.528587
-66.68483
-66.372345
-66.997314
-66.841072
-66.372345
-66.528587
-66.997314
-66.528587
-66.841072
-66.528587
-66.841072
-66.997314
-66.841072
-66.528587
-66.216103
-66.528587
-66.372345
-66.68483
-66.841072
-66.68483
-66.528587
-67.153557
-66.841072
-66.68483
-66.528587
-66.841072
-66.841072
-66.528587
-66.68483
-66.841072
-66.05986
-66.841072
-66.68483
-66.68483
-66.216103
-66.841072
-66.68483
-66.528587
-66.216103
-66.372345
-66.528587
-66.216103
-66.528587
-66.216103
-66.528587
-66.05986
-66.216103
-66.05986
-66.372345
-66.05986
-65.903618
-66.372345
-66.528587
-66.216103
-66.05986
-66.216103
-66.528587
-66.372345
-66.372345
-66.05986
-66.528587
-66.528587
-66.372345
-66.528587
-66.841072
-66.841072
-67.153557
-66.68483
-66.216103
-66.528587
-66.528587
-66.841072
-66.528587
-67.309799
-67.153557
-67.153557
-67.153557
-66.68483
-67.153557
-67.309799
-66.997314
-66.528587
-66.216103
-66.372345
-66.528587
-67.153557
-66.841072
-66.528587
-65.903618
-66.528587
-66.841072
-67.153557
-66.216103
-66.841072
-66.997314
-65.747375
-66.841072
-66.05986
-67.153557
-66.372345
-65.903618
-66.372345
-65.903618
-66.528587
-66.05986
-66.05986
-65.591133
-66.528587
-66.05986
-66.216103
-65.591133
-65.591133
-65.903618
-66.528587
-65.434891
-66.528587
-65.903618
-66.05986
-65.903618
-65.903618
-66.05986
-66.216103
-66.528587
-66.216103
-66.216103
-66.05986
-65.903618
-65.903618
-65.747375
-66.372345
-66.216103
-65.747375
-66.528587
-66.05986
-66.216103
-65.903618
-65.903618
-65.903618
-66.528587
-66.528587
-66.528587
-66.528587
-66.216103
-66.372345
-66.68483
-66.841072
-66.372345
-66.528587
-66.68483
-66.68483
-66.372345
-66.841072
-66.372345
-67.153557
-66.216103
-66.68483
-66.528587
-66.372345
-66.528587
-66.05986
-66.372345
-66.216103
-66.372345
-66.372345
-66.528587
-66.216103
-66.216103
-66.528587
-66.528587
-66.372345
-66.216103
-66.216103
-66.372345
-66.216103
-66.528587
-66.372345
-66.05986
-65.747375
-65.903618
-66.216103
-66.372345
-66.372345
-66.05986
-66.372345
-66.05986
-66.216103
-66.216103
-66.216103
-66.216103
-66.528587
-66.05986
-66.05986
-66.372345
-66.528587
-66.372345
-66.372345
-66.68483
-66.216103
-66.68483
-66.68483
-66.528587
-66.528587
-66.68483
-66.528587
-67.153557
-66.997314
-66.68483
-66.841072
-66.997314
-66.841072
-66.997314
-66.997314
-66.528587
-67.153557
-66.841072
-66.841072
-66.68483
-66.528587
-66.68483
-66.997314
-66.372345
-66.997314
-66.997314
-66.68483
-67.153557
-66.997314
-66.997314
-66.68483
-66.997314
-66.997314
-66.841072
-66.68483
-66.997314
-67.153557
-66.68483
-66.528587
-66.528587
-66.841072
-66.528587
-66.841072
-66.372345
-66.372345
-66.216103
-66.997314
-66.372345
-66.372345
-66.372345
-66.528587
-66.372345
-66.372345
-66.216103
-66.528587
-66.841072
-66.216103
-66.216103
-66.216103
-66.216103
-66.528587
-65.903618
-66.05986
-66.216103
-66.372345
-66.216103
-66.528587
-66.05986
-65.747375
-66.841072
-66.05986
-66.372345
-66.372345
-66.841072
-66.68483
-66.216103
-66.68483
-66.05986
-66.372345
-66.372345
-66.68483
-66.68483
-66.528587
-66.528587
-66.841072
-66.05986
-66.216103
-65.903618
-66.216103
-66.841072
-66.372345
-66.372345
-66.216103
-65.747375
-65.747375
-66.841072
-66.68483
-66.05986
-66.528587
-67.153557
-66.528587
-67.153557
-66.372345
-67.153557
-66.841072
-66.68483
-66.68483
-67.153557
-66.528587
-67.309799
-67.309799
-66.997314
-67.466042
-66.372345
-66.528587
-66.997314
-67.153557
-67.309799
-66.372345
-67.309799
-66.528587
-66.528587
-66.841072
-66.68483
-66.528587
-66.372345
-66.528587
-66.05986
-66.841072
-66.216103
-66.841072
-65.903618
-66.68483
-66.372345
-66.216103
-66.05986
-66.68483
-66.841072
-66.372345
-66.528587
-67.153557
-66.841072
-66.372345
-66.528587
-67.153557
-66.528587
-66.372345
-66.372345
-66.68483
-66.372345
-66.528587
-66.841072
-67.153557
-66.68483
-66.372345
-66.997314
-66.68483
-67.153557
-66.841072
-66.841072
-66.68483
-66.841072
-67.153557
-66.68483
-67.153557
-67.153557
-66.68483
-66.68483
-66.997314
-66.997314
-66.68483
-66.997314
-66.68483
-66.997314
-67.466042
-67.153557
-66.997314
-67.153557
-66.997314
-67.309799
-67.153557
-67.153557
-67.153557
-67.153557
-67.309799
-66.997314
-66.841072
-67.153557
-67.309799
-67.153557
-67.466042
-67.466042
-66.841072
-67.153557
-67.309799
-66.841072
-67.153557
-67.153557
-67.309799
-67.309799
-66.997314
-67.153557
-67.153557
-66.997314
-66.997314
-66.841072
-66.68483
-66.997314
-66.68483
-66.68483
-66.528587
-66.841072
-66.372345
-66.841072
-66.372345
-67.153557
-66.372345
-66.372345
-66.68483
-66.372345
-66.372345
-66.05986
-66.216103
-66.528587
-66.372345
-66.216103
-66.528587
-66.528587
-66.528587
-66.216103
-66.05986
-65.903618
-66.05986
-66.372345
-66.216103
-65.903618
-66.372345
-66.528587
-66.372345
-66.216103
-66.372345
-66.372345
-66.216103
-65.903618
-66.372345
-66.372345
-66.05986
-66.216103
-66.05986
-66.372345
-66.528587
-66.216103
-65.903618
-66.528587
-66.372345
-66.372345
-66.216103
-66.841072
-66.216103
-65.903618
-66.372345
-66.372345
-66.372345
-66.528587
-66.05986
-66.528587
-66.68483
-66.216103
-66.05986
-66.528587
-66.216103
-66.05986
-66.528587
-66.372345
-66.216103
-66.68483
-66.372345
-66.216103
-66.841072
-66.528587
-66.841072
-66.05986
-66.841072
-66.372345
-66.372345
-66.216103
-66.528587
-66.68483
-66.68483
-66.841072
-66.841072
-66.68483
-66.68483
-66.68483
-66.528587
-66.997314
-66.997314
-65.903618
-66.372345
-66.997314
-66.05986
-66.528587
-67.153557
-66.68483
-66.528587
-66.997314
-66.841072
-66.372345
-66.68483
-66.997314
-66.216103
-67.153557
-66.997314
-66.372345
-66.528587
-67.466042
-66.997314
-66.841072
-66.841072
-66.68483
-66.997314
-66.528587
-67.153557
-67.153557
-67.153557
-66.841072
-67.153557
-66.68483
-66.841072
-66.997314
-66.841072
-67.153557
-66.997314
-66.841072
-66.997314
-66.841072
-66.528587
-66.68483
-66.841072
-66.997314
-67.153557
-66.68483
-67.153557
-67.153557
-67.153557
-66.997314
-66.528587
-66.997314
-66.997314
-66.528587
-66.68483
-66.997314
-67.153557
-66.997314
-66.997314
-67.466042
-66.997314
-66.841072
-66.997314
-66.997314
-66.997314
-66.68483
-66.372345
-66.68483
-66.68483
-66.841072
-66.68483
-66.68483
-67.153557
-66.841072
-66.841072
-66.68483
-66.841072
-66.68483
-66.528587
-66.68483
-66.528587
-66.528587
-66.372345
-66.372345
-66.372345
-66.841072
-66.68483
-66.68483
-66.68483
-66.841072
-66.841072
-67.153557
-67.153557
-66.528587
-66.68483
-66.372345
-66.68483
-66.528587
-66.528587
-66.372345
-66.372345
-66.68483
-66.372345
-66.528587
-66.528587
-66.528587
-66.528587
-66.05986
-66.372345
-65.903618
-66.05986
-65.903618
-65.903618
-65.903618
-65.903618
-65.591133
-65.747375
-65.591133
-65.434891
-65.747375
-65.747375
-64.966164
-65.903618
-65.278648
-65.591133
-65.434891
-65.278648
-65.591133
-65.278648
-65.278648
-65.434891
-65.278648
-64.809921
-65.278648
-65.122406
-64.497437
-65.434891
-64.966164
-65.434891
-65.278648
-65.591133
-65.591133
-64.809921
-65.434891
-65.278648
-65.122406
-65.278648
-65.434891
-65.434891
-65.434891
-65.122406
-65.434891
-65.591133
-65.591133
-64.809921
-65.434891
-65.434891
-65.278648
-65.434891
-65.278648
-64.966164
-65.278648
-65.278648
-65.434891
-65.591133
-65.122406
-64.966164
-65.122406
-65.278648
-65.278648
-64.966164
-64.966164
-65.434891
-65.278648
-64.497437
-64.809921
-64.966164
-65.122406
-64.966164
-64.341194
-64.809921
-65.278648
-64.809921
-64.341194
-64.809921
-64.809921
-64.497437
-64.966164
-64.966164
-64.184952
-64.341194
-65.278648
-65.434891
-64.966164
-64.341194
-64.497437
-64.966164
-64.966164
-65.122406
-65.122406
-64.809921
-65.434891
-65.903618
-65.903618
-64.966164
-65.903618
-66.05986
-65.122406
-66.216103
-65.278648
-66.216103
-65.591133
-65.747375
-65.122406
-65.903618
-66.216103
-65.122406
-66.68483
-66.372345
-65.434891
-65.591133
-65.747375
-65.747375
-65.278648
-65.903618
-66.216103
-65.278648
-66.05986
-65.903618
-65.434891
-65.434891
-66.05986
-66.216103
-65.747375
-65.747375
-64.966164
-65.591133
-65.434891
-65.434891
-65.747375
-65.747375
-65.747375
-65.747375
-65.122406
-65.591133
-65.591133
-65.591133
-65.434891
-65.903618
-65.903618
-65.434891
-65.434891
-65.903618
-66.05986
-66.05986
-65.591133
-66.05986
-65.903618
-65.903618
-65.903618
-65.747375
-65.903618
-66.216103
-66.05986
-65.903618
-66.05986
-65.903618
-65.747375
-66.216103
-65.903618
-66.372345
-66.05986
-66.05986
-66.372345
-66.372345
-66.216103
-66.216103
-66.216103
-66.372345
-66.05986
-66.216103
-66.216103
-66.216103
-66.216103
-66.528587
-66.05986
-66.372345
-66.216103
-66.68483
-66.05986
-66.528587
-66.372345
-66.841072
-66.528587
-66.216103
-66.528587
-66.216103
-66.05986
-66.216103
-66.05986
-66.216103
-65.903618
-66.372345
-65.591133
-65.903618
-65.591133
-66.05986
-65.747375
-65.591133
-65.434891
-65.122406
-65.591133
-65.434891
-65.747375
-65.278648
-65.591133
-65.278648
-65.591133
-65.903618
-65.591133
-65.434891
-65.591133
-65.434891
-65.122406
-65.278648
-65.591133
-65.747375
-65.278648
-65.747375
-65.434891
-65.903618
-65.278648
-65.903618
-65.122406
-65.591133
-65.591133
-65.903618
-65.591133
-66.05986
-65.903618
-65.591133
-66.05986
-65.747375
-65.747375
-65.591133
-65.903618
-65.591133
-65.747375
-65.903618
-65.903618
-65.747375
-65.747375
-66.216103
-65.903618
-65.747375
-66.05986
-66.05986
-65.903618
-66.216103
-66.216103
-66.05986
-66.372345
-66.372345
-66.05986
-66.372345
-66.528587
-66.216103
-66.68483
-66.68483
-66.841072
-66.528587
-66.372345
-66.841072
-66.997314
-66.528587
-66.841072
-66.68483
-66.841072
-66.528587
-67.153557
-66.216103
-66.372345
-66.372345
-66.528587
-66.528587
-66.68483
-66.05986
-66.841072
-65.903618
-66.05986
-66.05986
-66.528587
-66.216103
-65.747375
-65.122406
-65.122406
-65.903618
-66.05986
-66.216103
-66.05986
-66.372345
-66.372345
-66.372345
-65.747375
-65.591133
-66.528587
-66.216103
-65.434891
-66.05986
-66.528587
-65.903618
-66.05986
-66.216103
-65.434891
-65.747375
-65.747375
-65.434891
-66.216103
-65.591133
-66.68483
-66.05986
-65.747375
-65.591133
-66.216103
-66.05986
-66.05986
-65.122406
-65.747375
-65.903618
-65.434891
-64.809921
-65.747375
-65.591133
-65.434891
-65.591133
-65.434891
-65.434891
-65.903618
-66.05986
-66.216103
-65.747375
-66.216103
-65.747375
-65.903618
-65.903618
-65.747375
-65.903618
-65.747375
-66.05986
-66.05986
-66.05986
-66.05986
-66.372345
-66.528587
-66.372345
-66.05986
-66.841072
-66.216103
-66.372345
-66.528587
-66.05986
-66.372345
-65.747375
-66.216103
-66.528587
-66.372345
-66.216103
-66.216103
-66.05986
-66.216103
-66.216103
-66.05986
-66.216103
-66.216103
-66.216103
-66.372345
-66.05986
-66.05986
-66.216103
-66.05986
-66.372345
-66.372345
-66.216103
-66.372345
-66.372345
-66.05986
-66.372345
-66.372345
-66.372345
-66.372345
-66.372345
-66.372345
-66.528587
-66.68483
-66.372345
-66.05986
-66.528587
-66.216103
-66.05986
-66.528587
-66.528587
-66.528587
-66.372345
-66.372345
-66.528587
-66.372345
-66.68483
-66.372345
-66.528587
-66.372345
-66.528587
-66.372345
-66.997314
-66.841072
-66.68483
-66.372345
-66.68483
-66.528587
-66.528587
-66.841072
-66.05986
-66.372345
-66.68483
-66.216103
-66.528587
-66.05986
-66.216103
-66.528587
-66.05986
-66.372345
-65.747375
-66.216103
-65.903618
-66.372345
-65.903618
-66.216103
-65.747375
-65.591133
-65.747375
-65.903618
-65.747375
-65.434891
-65.903618
-65.747375
-65.591133
-65.747375
-65.903618
-65.591133
-65.591133
-65.278648
-65.747375
-65.278648
-65.434891
-65.122406
-65.434891
-65.591133
-65.278648
-65.591133
-65.903618
-65.591133
-65.122406
-65.434891
-65.591133
-65.434891
-64.809921
-65.434891
-65.278648
-65.122406
-65.278648
-65.747375
-65.591133
-65.278648
-65.434891
-64.809921
-65.122406
-65.434891
-65.278648
-64.966164
-65.434891
-65.278648
-65.122406
-65.122406
-65.122406
-65.278648
-64.809921
-65.278648
-65.278648
-65.434891
-64.966164
-64.966164
-65.122406
-64.497437
-65.122406
-65.122406
-64.653679
-64.497437
-65.122406
-65.591133
-65.122406
-65.278648
-65.122406
-65.122406
-65.434891
-65.278648
-65.591133
-65.278648
-65.278648
-64.966164
-65.591133
-65.278648
-64.809921
-65.903618
-64.653679
-65.434891
-64.809921
-65.122406
-65.591133
-65.434891
-65.122406
-65.278648
-64.809921
-65.903618
-65.591133
-65.747375
-65.903618
-65.591133
-65.903618
-65.122406
-65.903618
-66.05986
-65.278648
-65.747375
-65.434891
-66.216103
-65.747375
-65.903618
-65.903618
-66.997314
-66.216103
-65.591133
-66.216103
-65.591133
-65.903618
-65.747375
-66.372345
-66.05986
-66.05986
-65.903618
-66.216103
-65.903618
-66.05986
-66.372345
-66.528587
-66.216103
-66.841072
-66.528587
-66.841072
-66.997314
-66.68483
-67.153557
-66.841072
-66.841072
-66.841072
-66.997314
-66.997314
-66.997314
-66.841072
-67.309799
-66.997314
-66.997314
-66.841072
-67.309799
-66.841072
-66.528587
-66.997314
-66.528587
-66.997314
-66.528587
-66.528587
-66.372345
-66.528587
-66.05986
-66.05986
-66.216103
-66.05986
-66.05986
-66.05986
-66.05986
-66.05986
-65.591133
-65.903618
-66.05986
-65.903618
-65.591133
-65.747375
-65.747375
-65.747375
-65.747375
-65.278648
-65.591133
-65.591133
-65.747375
-65.434891
-65.434891
-65.278648
-65.591133
-65.747375
-65.591133
-65.278648
-65.747375
-65.747375
-65.122406
-65.591133
-65.591133
-65.122406
-65.747375
-65.747375
-65.591133
-65.434891
-65.591133
-65.122406
-65.434891
-65.122406
-65.903618
-65.747375
-65.903618
-65.434891
-65.434891
-65.747375
-65.434891
-66.05986
-65.591133
-65.747375
-65.278648
-65.747375
-65.434891
-65.434891
-65.122406
-65.747375
-65.278648
-65.747375
-65.122406
-65.591133
-65.278648
-65.122406
-65.591133
-65.278648
-65.591133
-65.278648
-65.278648
-65.747375
-65.591133
-65.434891
-65.434891
-65.278648
-65.591133
-65.122406
-65.903618
-65.278648
-65.122406
-65.591133
-65.434891
-65.122406
-65.122406
-65.278648
-65.434891
-64.966164
-65.122406
-64.809921
-65.278648
-64.966164
-65.122406
-64.966164
-64.809921
-64.809921
-65.278648
-64.809921
-64.809921
-64.653679
-65.122406
-64.809921
-64.809921
-64.966164
-65.278648
-65.278648
-64.184952
-64.341194
-64.497437
-64.653679
-64.497437
-64.341194
-64.341194
-64.809921
-64.966164
-64.653679
-64.497437
-64.497437
-64.497437
-64.966164
-63.872467
-64.497437
-64.653679
-64.809921
-64.653679
-64.653679
-64.966164
-64.184952
-64.497437
-65.278648
-65.278648
-64.497437
-65.278648
-65.434891
-65.122406
-65.591133
-64.966164
-64.809921
-65.591133
-65.903618
-66.05986
-65.122406
-66.05986
-65.434891
-65.747375
-65.434891
-66.216103
-66.372345
-66.528587
-66.05986
-65.747375
-66.216103
-66.372345
-65.903618
-66.216103
-66.528587
-65.903618
-66.05986
-65.903618
-65.747375
-65.903618
-65.903618
-66.05986
-65.434891
-65.122406
-65.278648
-65.278648
-65.434891
-65.278648
-65.434891
-64.966164
-64.966164
-65.278648
-65.591133
-65.278648
-65.278648
-65.122406
-65.122406
-65.122406
-65.122406
-65.122406
-65.278648
-65.122406
-64.966164
-65.122406
-65.122406
-64.809921
-64.966164
-65.278648
-65.278648
-64.966164
-64.653679
-64.809921
-65.122406
-64.966164
-64.653679
-64.809921
-64.809921
-64.653679
-65.278648
-64.653679
-64.497437
-64.809921
-64.653679
-64.809921
-64.653679
-64.966164
-64.966164
-65.122406
-65.278648
-65.122406
-65.278648
-65.278648
-64.809921
-65.278648
-65.591133
-65.278648
-65.591133
-65.278648
-65.278648
-65.434891
-65.591133
-65.747375
-65.591133
-66.05986
-65.591133
-65.434891
-65.434891
-65.278648
-65.122406
-65.591133
-65.903618
-65.434891
-65.434891
-65.591133
-65.278648
-65.122406
-65.278648
-64.809921
-65.278648
-64.809921
-64.966164
-64.497437
-64.809921
-64.966164
-64.497437
-64.809921
-64.966164
-64.497437
-65.122406
-64.966164
-64.809921
-64.653679
-64.653679
-64.809921
-64.653679
-65.122406
-65.122406
-65.122406
-64.966164
-65.122406
-65.122406
-65.122406
-65.434891
-64.809921
-65.122406
-65.122406
-65.278648
-65.903618
-64.966164
-65.122406
-65.434891
-65.591133
-65.122406
-65.591133
-65.278648
-65.122406
-65.434891
-65.903618
-65.591133
-65.122406
-65.278648
-65.122406
-65.591133
-64.966164
-65.278648
-65.434891
-65.122406
-65.278648
-65.278648
-65.434891
-65.278648
-65.122406
-64.809921
-65.434891
-65.122406
-65.278648
-65.278648
-65.278648
-65.122406
-65.122406
-65.434891
-65.591133
-65.591133
-64.809921
-65.278648
-65.591133
-65.278648
-65.122406
-65.591133
-65.903618
-65.434891
-65.434891
-65.591133
-65.434891
-65.434891
-66.216103
-66.372345
-66.05986
-65.747375
-64.966164
-65.278648
-66.05986
-66.216103
-66.216103
-65.747375
-65.903618
-65.747375
-66.216103
-66.372345
-65.903618
-65.591133
-66.216103
-65.903618
-65.591133
-66.216103
-65.122406
-66.05986
-65.591133
-66.05986
-65.747375
-66.05986
-66.372345
-66.05986
-66.05986
-65.591133
-65.591133
-66.05986
-65.747375
-66.216103
-66.216103
-66.372345
-65.122406
-65.747375
-66.528587
-65.747375
-66.05986
-66.528587
-66.528587
-65.903618
-65.591133
-66.216103
-65.903618
-65.903618
-66.216103
-66.216103
-65.747375
-66.216103
-65.747375
-65.903618
-65.903618
-66.05986
-66.68483
-66.216103
-65.747375
-66.216103
-66.05986
-66.05986
-66.05986
-66.372345
-66.05986
-66.216103
-66.372345
-66.68483
-66.528587
-66.528587
-66.528587
-66.841072
-66.372345
-66.372345
-66.216103
-66.528587
-66.841072
-66.68483
-66.372345
-66.997314
-66.372345
-66.528587
-66.68483
-66.372345
-66.68483
-66.528587
-66.528587
-66.216103
-66.528587
-66.372345
-66.372345
-66.372345
-66.216103
-66.528587
-66.372345
-66.841072
-66.528587
-66.05986
-66.216103
-66.528587
-65.903618
-66.216103
-66.216103
-66.05986
-66.528587
-66.216103
-66.372345
-66.216103
-66.216103
-66.372345
-66.216103
-66.05986
-65.903618
-65.903618
-65.903618
-66.216103
-65.903618
-66.372345
-66.05986
-65.903618
-66.05986
-65.747375
-65.903618
-65.903618
-66.372345
-66.372345
-66.05986
-65.903618
-66.528587
-65.903618
-66.372345
-65.903618
-66.05986
-65.903618
-66.216103
-65.903618
-66.05986
-66.216103
-65.747375
-66.216103
-66.05986
-66.528587
-66.05986
-66.68483
-66.216103
-65.903618
-66.372345
-66.05986
-66.528587
-66.528587
-66.05986
-66.05986
-66.372345
-66.528587
-66.68483
-66.216103
-66.372345
-66.528587
-66.528587
-66.05986
-66.216103
-66.05986
-66.528587
-65.903618
-66.528587
-66.05986
-65.903618
-66.528587
-66.528587
-66.05986
-66.216103
-65.591133
-66.05986
-66.05986
-65.903618
-65.747375
-66.372345
-66.05986
-65.434891
-65.747375
-65.747375
-65.591133
-65.591133
-65.122406
-65.747375
-65.903618
-65.747375
-65.278648
-65.434891
-65.747375
-65.278648
-65.903618
-65.278648
-65.434891
-65.278648
-65.903618
-65.903618
-65.278648
-65.903618
-65.903618
-65.122406
-65.747375
-65.903618
-65.747375
-65.747375
-65.434891
-65.122406
-65.122406
-65.747375
-65.903618
-66.216103
-65.903618
-66.372345
-66.05986
-65.591133
-65.903618
-65.747375
-66.05986
-66.372345
-65.434891
-65.747375
-65.747375
-66.216103
-65.434891
-66.216103
-65.747375
-65.434891
-66.05986
-66.216103
-66.528587
-66.216103
-67.153557
-66.841072
-66.528587
-66.372345
-66.68483
-67.153557
-66.841072
-66.68483
-66.528587
-67.309799
-66.997314
-67.153557
-66.997314
-67.309799
-67.153557
-66.997314
-67.778526
-67.778526
-67.153557
-67.466042
-67.309799
-67.466042
-67.466042
-66.997314
-67.153557
-66.997314
-67.153557
-67.466042
-67.309799
-67.153557
-67.309799
-67.309799
-67.466042
-67.466042
-67.778526
-66.997314
-67.153557
-66.841072
-67.466042
-67.309799
-66.841072
-67.309799
-67.622284
-67.466042
-67.622284
-67.466042
-67.622284
-67.622284
-67.309799
-67.466042
-67.622284
-67.622284
-67.466042
-67.466042
-67.622284
-67.622284
-67.622284
-67.466042
-67.778526
-67.778526
-67.466042
-67.622284
-67.622284
-67.466042
-67.778526
-67.309799
-67.622284
-67.466042
-67.153557
-67.309799
-67.309799
-67.153557
-67.466042
-67.309799
-67.153557
-67.309799
-67.466042
-67.153557
-66.997314
-67.153557
-67.153557
-67.309799
-66.841072
-67.153557
-67.153557
-67.153557
-67.466042
-67.153557
-67.309799
-66.997314
-66.997314
-67.153557
-66.841072
-66.997314
-67.153557
-67.309799
-66.997314
-66.841072
-66.997314
-67.153557
-66.997314
-67.153557
-66.68483
-66.841072
-66.997314
-66.68483
-67.153557
-67.153557
-67.153557
-66.528587
-66.841072
-66.997314
-66.997314
-66.372345
-66.68483
-66.997314
-66.372345
-67.153557
-66.841072
-66.841072
-66.528587
-67.309799
-66.528587
-66.528587
-66.997314
-66.68483
-66.68483
-66.68483
-66.841072
-66.997314
-66.68483
-66.997314
-66.997314
-66.997314
-67.153557
-67.153557
-67.309799
-67.153557
-66.997314
-67.153557
-66.68483
-66.68483
-66.528587
-66.68483
-66.372345
-66.528587
-66.216103
-66.68483
-66.372345
-66.372345
-65.903618
-66.216103
-66.372345
-66.372345
-65.747375
-65.747375
-65.903618
-65.903618
-65.747375
-65.434891
-65.903618
-65.747375
-65.591133
-65.122406
-65.747375
-65.434891
-65.903618
-65.903618
-65.747375
-65.591133
-65.278648
-65.747375
-64.809921
-65.278648
-65.278648
-65.278648
-65.434891
-65.903618
-66.05986
-65.434891
-65.747375
-65.434891
-64.966164
-65.747375
-65.278648
-65.591133
-65.903618
-65.591133
-65.278648
-65.903618
-66.372345
-65.122406
-66.05986
-65.122406
-66.05986
-65.278648
-66.05986
-66.216103
-65.903618
-65.591133
-65.591133
-65.903618
-66.372345
-66.216103
-66.05986
-66.05986
-66.372345
-65.903618
-66.372345
-65.434891
-66.05986
-66.05986
-66.372345
-65.903618
-65.903618
-66.372345
-66.372345
-65.747375
-65.903618
-66.372345
-66.68483
-66.05986
-66.68483
-66.372345
-66.372345
-66.528587
-66.528587
-66.997314
-66.528587
-66.372345
-66.372345
-66.372345
-66.05986
-66.372345
-66.372345
-66.841072
-66.528587
-66.841072
-66.68483
-66.528587
-66.372345
-66.372345
-66.528587
-66.68483
-66.216103
-66.68483
-66.68483
-66.372345
-66.68483
-66.68483
-66.372345
-66.68483
-66.372345
-66.528587
-66.372345
-66.68483
-65.903618
-66.528587
-66.05986
-66.372345
-66.372345
-66.05986
-66.528587
-66.216103
-66.372345
-66.216103
-66.372345
-66.372345
-66.372345
-66.528587
-66.528587
-66.216103
-66.68483
-66.841072
-66.528587
-66.841072
-66.841072
-66.68483
-66.841072
-67.153557
-66.528587
-66.841072
-66.68483
-66.68483
-67.153557
-67.153557
-67.153557
-66.841072
-66.841072
-66.841072
-66.841072
-66.372345
-66.372345
-66.372345
-66.528587
-66.372345
-66.216103
-66.372345
-66.528587
-66.05986
-66.05986
-66.216103
-65.747375
-65.747375
-66.528587
-65.747375
-65.903618
-65.903618
-65.903618
-65.903618
-65.747375
-66.528587
-65.591133
-65.434891
-66.216103
-65.903618
-66.05986
-66.05986
-66.216103
-65.747375
-66.216103
-66.216103
-66.05986
-65.903618
-66.528587
-65.903618
-66.05986
-66.05986
-66.216103
-66.372345
-65.903618
-66.528587
-66.528587
-66.05986
-66.216103
-66.528587
-66.528587
-66.216103
-66.372345
-66.841072
-66.216103
-66.216103
-66.528587
-66.05986
-66.372345
-66.372345
-66.216103
-66.528587
-66.372345
-66.372345
-66.372345
-66.528587
-66.372345
-66.216103
-66.372345
-66.528587
-66.68483
-66.528587
-66.372345
-66.372345
-66.05986
-66.528587
-66.216103
-66.05986
-66.528587
-66.68483
-66.05986
-65.903618
-66.216103
-66.372345
-66.528587
-65.747375
-65.747375
-66.372345
-66.841072
-66.05986
-66.216103
-66.372345
-66.372345
-65.747375
-65.903618
-66.216103
-66.216103
-66.216103
-66.528587
-66.997314
-66.216103
-66.05986
-66.372345
-66.841072
-67.153557
-66.372345
-67.153557
-67.309799
-66.528587
-67.466042
-67.153557
-66.997314
-67.466042
-67.622284
-67.622284
-67.153557
-67.153557
-67.778526
-67.466042
-67.309799
-66.841072
-67.153557
-67.309799
-67.622284
-67.466042
-66.528587
-67.153557
-67.153557
-66.68483
-67.153557
-66.841072
-66.372345
-66.68483
-66.997314
-66.841072
-66.528587
-66.528587
-66.528587
-66.372345
-66.997314
-66.528587
-66.05986
-66.372345
-66.68483
-66.216103
-66.528587
-66.372345
-66.372345
-66.216103
-66.68483
-66.372345
-66.372345
-66.841072
-66.528587
-66.372345
-66.841072
-66.372345
-66.372345
-66.841072
-66.841072
-66.372345
-66.528587
-66.841072
-66.997314
-66.68483
-66.528587
-66.841072
-66.841072
-66.68483
-66.997314
-66.997314
-66.841072
-66.997314
-66.997314
-66.68483
-66.528587
-66.528587
-66.841072
-66.997314
-67.153557
-66.68483
-66.372345
-66.997314
-66.841072
-66.841072
-66.68483
-66.372345
-66.68483
-67.153557
-66.68483
-66.68483
-66.68483
-67.153557
-66.372345
-66.68483
-66.68483
-66.528587
-66.372345
-66.68483
-66.528587
-66.528587
-66.528587
-66.68483
-66.528587
-65.903618
-66.05986
-65.903618
-66.216103
-66.216103
-66.216103
-66.528587
-66.05986
-65.903618
-66.05986
-65.747375
-66.216103
-66.05986
-66.05986
-66.05986
-66.372345
-66.216103
-66.05986
-66.372345
-66.372345
-65.903618
-66.216103
-65.903618
-65.903618
-66.05986
-66.216103
-65.903618
-66.372345
-66.372345
-66.372345
-65.903618
-66.372345
-66.372345
-66.05986
-66.216103
-66.05986
-66.216103
-66.216103
-66.372345
-66.05986
-66.05986
-66.216103
-66.372345
-66.216103
-66.216103
-66.05986
-66.372345
-66.528587
-66.05986
-65.903618
-66.372345
-66.216103
-65.434891
-65.903618
-65.903618
-66.05986
-65.903618
-66.05986
-65.903618
-65.591133
-65.122406
-64.809921
-65.903618
-65.278648
-65.278648
-65.278648
-65.591133
-65.591133
-65.591133
-65.122406
-65.278648
-65.591133
-65.903618
-65.122406
-65.434891
-65.591133
-65.122406
-65.903618
-65.122406
-65.122406
-65.903618
-64.966164
-65.903618
-65.591133
-65.903618
-65.122406
-65.747375
-66.05986
-65.747375
-65.434891
-65.434891
-66.216103
-66.528587
-65.903618
-66.05986
-65.903618
-66.05986
-66.216103
-66.216103
-66.05986
-66.528587
-65.747375
-65.747375
-66.68483
-65.591133
-66.372345
-65.591133
-66.528587
-65.747375
-66.372345
-66.05986
-66.372345
-66.528587
-66.68483
-66.372345
-66.528587
-66.372345
-65.903618
-66.997314
-65.903618
-66.05986
-65.747375
-66.68483
-66.372345
-66.372345
-66.528587
-65.903618
-66.05986
-65.747375
-66.216103
-66.05986
-66.372345
-65.434891
-66.372345
-66.05986
-65.747375
-66.216103
-66.372345
-66.05986
-66.05986
-66.05986
-66.841072
-66.216103
-66.68483
-66.528587
-66.528587
-66.216103
-66.372345
-66.05986
-66.05986
-66.372345
-66.05986
-66.216103
-66.372345
-66.216103
-66.05986
-66.372345
-66.372345
-66.05986
-66.05986
-66.528587
-66.216103
-66.216103
-66.05986
-66.216103
-66.528587
-66.05986
-66.05986
-66.216103
-66.05986
-65.747375
-65.903618
-65.747375
-65.747375
-65.747375
-65.591133
-65.747375
-65.903618
-65.747375
-65.747375
-65.434891
-65.591133
-65.591133
-65.747375
-65.903618
-65.591133
-65.122406
-65.434891
-65.591133
-65.434891
-65.122406
-65.122406
-65.434891
-65.122406
-65.591133
-65.122406
-64.809921
-64.966164
-64.809921
-65.122406
-64.341194
-65.122406
-64.809921
-65.122406
-64.653679
-64.653679
-64.497437
-64.341194
-64.497437
-64.653679
-64.341194
-64.653679
-64.497437
-64.341194
-64.653679
-64.497437
-64.653679
-64.028709
-63.716225
-64.497437
-64.028709
-64.184952
-64.184952
-64.653679
-64.028709
-64.184952
-64.497437
-64.028709
-64.184952
-64.184952
-64.341194
-63.872467
-64.497437
-64.184952
-64.497437
-64.341194
-64.184952
-64.028709
-64.184952
-64.497437
-64.497437
-64.184952
-64.497437
-64.497437
-64.653679
-64.184952
-64.653679
-64.653679
-64.184952
-64.028709
-64.497437
-64.497437
-64.028709
-64.184952
-64.497437
-64.653679
-64.497437
-64.341194
-64.341194
-64.653679
-64.184952
-64.497437
-64.497437
-64.653679
-64.653679
-64.653679
-64.809921
-64.497437
-64.809921
-64.653679
-64.653679
-64.809921
-64.809921
-64.653679
-64.809921
-64.497437
-64.966164
-64.653679
-64.653679
-64.497437
-64.653679
-64.653679
-65.278648
-64.809921
-64.341194
-64.497437
-65.122406
-64.497437
-64.497437
-64.966164
-64.497437
-64.966164
-65.122406
-65.434891
-65.122406
-64.809921
-64.809921
-64.809921
-64.497437
-65.122406
-65.278648
-65.434891
-65.591133
-64.653679
-64.809921
-65.122406
-64.653679
-64.809921
-65.122406
-65.122406
-64.497437
-65.747375
-64.966164
-65.278648
-65.122406
-65.278648
-65.278648
-64.497437
-65.122406
-65.591133
-64.809921
-64.966164
-64.966164
-64.653679
-65.591133
-65.747375
-65.122406
-65.747375
-65.278648
-65.278648
-66.05986
-65.278648
-65.122406
-65.434891
-65.434891
-65.434891
-65.747375
-66.05986
-65.591133
-65.122406
-65.434891
-65.434891
-65.903618
-65.434891
-65.591133
-65.903618
-65.903618
-65.903618
-65.591133
-65.903618
-65.903618
-65.591133
-65.747375
-66.05986
-65.903618
-65.903618
-65.591133
-65.747375
-65.747375
-65.434891
-65.747375
-65.903618
-66.05986
-65.591133
-65.747375
-65.903618
-65.903618
-65.591133
-65.903618
-65.434891
-65.747375
-65.747375
-65.747375
-65.903618
-65.591133
-65.591133
-65.591133
-65.591133
-65.747375
-65.591133
-65.591133
-65.903618
-65.434891
-66.05986
-66.05986
-65.903618
-65.591133
-65.903618
-65.903618
-66.05986
-66.216103
-66.05986
-65.747375
-66.216103
-65.903618
-66.05986
-65.903618
-65.903618
-66.372345
-66.372345
-66.216103
-66.372345
-65.747375
-66.05986
-66.05986
-65.903618
-66.372345
-66.05986
-66.216103
-66.216103
-66.05986
-66.05986
-65.903618
-65.903618
-66.372345
-66.372345
-66.05986
-66.216103
-66.528587
-65.903618
-65.434891
-65.747375
-65.903618
-65.903618
-65.903618
-65.747375
-66.216103
-66.05986
-65.903618
-65.903618
-66.05986
-65.903618
-66.05986
-65.747375
-65.747375
-65.903618
-65.747375
-65.747375
-65.434891
-65.747375
-65.591133
-65.434891
-65.434891
-65.278648
-64.809921
-65.122406
-65.122406
-64.966164
-64.966164
-64.966164
-64.809921
-64.809921
-64.653679
-65.278648
-64.653679
-64.653679
-64.653679
-64.809921
-64.809921
-64.653679
-64.497437
-64.497437
-64.966164
-64.341194
-64.184952
-64.653679
-64.966164
-64.809921
-64.497437
-64.497437
-64.809921
-64.497437
-64.653679
-65.122406
-64.809921
-64.966164
-64.966164
-65.122406
-64.966164
-65.122406
-64.809921
-65.591133
-65.903618
-65.591133
-65.434891
-65.122406
-65.278648
-65.122406
-66.05986
-65.591133
-65.278648
-65.591133
-65.903618
-66.05986
-65.903618
-65.434891
-65.278648
-65.747375
-65.747375
-65.903618
-65.903618
-65.591133
-65.747375
-66.216103
-66.528587
-66.216103
-65.747375
-66.372345
-66.528587
-65.903618
-66.68483
-66.05986
-66.372345
-66.372345
-66.216103
-66.216103
-66.68483
-65.747375
-66.372345
-66.05986
-66.216103
-65.903618
-66.372345
-65.903618
-66.372345
-65.747375
-66.528587
-66.372345
-65.434891
-66.216103
-66.05986
-66.372345
-66.372345
-66.528587
-65.903618
-66.05986
-66.68483
-66.372345
-66.372345
-66.528587
-66.528587
-66.216103
-66.68483
-66.68483
-67.309799
-66.216103
-66.528587
-66.528587
-66.68483
-66.528587
-66.997314
-66.997314
-66.841072
-66.68483
-66.841072
-67.153557
-66.841072
-67.309799
-66.997314
-66.997314
-66.997314
-67.153557
-67.309799
-67.309799
-67.309799
-67.309799
-67.466042
-67.934769
-67.309799
-67.466042
-67.778526
-67.153557
-67.309799
-67.622284
-67.153557
-67.153557
-67.466042
-67.309799
-67.153557
-67.153557
-66.841072
-66.997314
-67.466042
-66.997314
-66.68483
-66.841072
-66.997314
-66.841072
-66.372345
-66.528587
-66.372345
-66.997314
-66.841072
-66.528587
-66.216103
-66.372345
-66.372345
-66.216103
-66.372345
-66.68483
-66.216103
-66.372345
-66.372345
-66.528587
-66.68483
-66.528587
-66.372345
-66.372345
-66.05986
-66.372345
-66.372345
-66.372345
-66.528587
-66.216103
-66.372345
-66.372345
-66.68483
-66.372345
-66.216103
-66.528587
-66.68483
-66.372345
-66.68483
-66.372345
-65.903618
-66.216103
-66.372345
-66.216103
-66.528587
-66.216103
-66.528587
-66.372345
-66.841072
-66.216103
-66.372345
-66.372345
-66.216103
-65.903618
-66.68483
-66.05986
-66.372345
-66.216103
-66.216103
-66.372345
-66.216103
-66.528587
-66.05986
-66.216103
-65.903618
-66.528587
-66.216103
-66.216103
-66.05986
-66.216103
-66.372345
-66.05986
-66.05986
-66.05986
-66.528587
-66.372345
-66.05986
-66.372345
-66.05986
-66.05986
-66.216103
-65.903618
-65.903618
-65.903618
-66.05986
-65.591133
-65.903618
-66.05986
-65.903618
-65.903618
-65.747375
-65.747375
-65.434891
-65.747375
-65.903618
-65.591133
-65.903618
-65.591133
-65.747375
-65.903618
-65.747375
-66.372345
-65.903618
-65.747375
-66.05986
-66.528587
-65.747375
-66.216103
-66.05986
-66.372345
-66.05986
-65.903618
-65.591133
-65.591133
-66.841072
-66.841072
-66.528587
-66.372345
-66.372345
-66.528587
-66.216103
-65.434891
-66.05986
-66.216103
-66.372345
-65.903618
-66.372345
-66.216103
-66.528587
-65.903618
-66.68483
-66.05986
-65.903618
-66.216103
-66.216103
-65.747375
-66.841072
-66.372345
-66.841072
-66.997314
-66.05986
-66.05986
-66.216103
-66.68483
-66.05986
-65.903618
-66.528587
-65.591133
-65.903618
-66.528587
-66.372345
-65.903618
-66.528587
-66.528587
-66.68483
-65.747375
-66.528587
-66.216103
-66.05986
-66.216103
-66.05986
-66.05986
-65.903618
-66.216103
-66.216103
-66.372345
-66.05986
-66.528587
-65.903618
-66.216103
-66.05986
-65.903618
-66.372345
-65.903618
-66.372345
-66.528587
-65.903618
-66.05986
-66.372345
-66.216103
-66.05986
-66.372345
-66.216103
-66.216103
-66.05986
-65.903618
-65.747375
-66.05986
-66.05986
-65.747375
-65.591133
-66.216103
-66.216103
-66.216103
-66.05986
-66.05986
-66.05986
-66.372345
-66.05986
-66.372345
-66.05986
-66.372345
-66.372345
-66.372345
-66.372345
-66.216103
-66.216103
-66.372345
-66.05986
-66.216103
-66.05986
-66.372345
-66.05986
-66.05986
-66.372345
-66.372345
-66.05986
-66.372345
-66.68483
-66.372345
-66.216103
-66.05986
-66.528587
-66.528587
-66.216103
-66.216103
-66.68483
-66.05986
-66.528587
-66.216103
-66.372345
-66.372345
-66.528587
-66.216103
-65.903618
-65.903618
-66.05986
-66.05986
-66.05986
-66.372345
-66.216103
-66.216103
-65.903618
-65.903618
-66.05986
-65.903618
-66.05986
-65.903618
-65.591133
-66.05986
-65.903618
-66.216103
-65.434891
-65.747375
-65.747375
-65.903618
-65.434891
-65.434891
-65.591133
-65.591133
-65.434891
-65.747375
-65.903618
-65.278648
-65.434891
-65.747375
-65.434891
-65.122406
-65.591133
-65.434891
-65.434891
-65.122406
-65.747375
-65.903618
-65.591133
-65.278648
-65.747375
-65.591133
-65.434891
-65.591133
-65.591133
-65.747375
-65.278648
-65.903618
-65.747375
-65.278648
-65.591133
-65.591133
-65.434891
-65.747375
-65.278648
-65.434891
-65.434891
-65.591133
-64.809921
-65.434891
-65.122406
-65.434891
-65.122406
-65.434891
-65.591133
-65.122406
-65.591133
-65.278648
-64.809921
-65.591133
-65.122406
-66.05986
-65.278648
-65.122406
-65.591133
-65.903618
-65.434891
-65.122406
-65.903618
-65.903618
-65.747375
-65.903618
-65.591133
-65.434891
-65.903618
-65.747375
-66.05986
-65.903618
-64.966164
-65.591133
-65.903618
-65.278648
-65.591133
-65.903618
-65.903618
-65.434891
-66.372345
-66.05986
-65.903618
-65.903618
-66.528587
-65.434891
-66.372345
-66.68483
-65.903618
-66.528587
-66.528587
-66.372345
-65.591133
-66.05986
-66.528587
-66.372345
-65.903618
-66.216103
-65.903618
-65.747375
-66.528587
-66.372345
-66.216103
-66.997314
-66.372345
-66.841072
-66.528587
-66.216103
-66.216103
-66.216103
-66.372345
-66.528587
-65.903618
-65.747375
-66.216103
-66.372345
-66.68483
-66.372345
-65.747375
-66.05986
-66.528587
-66.05986
-66.528587
-66.528587
-66.841072
-66.528587
-66.68483
-66.841072
-66.68483
-66.841072
-67.309799
-67.309799
-66.997314
-66.997314
-67.622284
-67.778526
-67.778526
-67.309799
-67.309799
-67.309799
-67.622284
-67.778526
-67.309799
-67.309799
-67.622284
-67.778526
-67.622284
-67.778526
-67.622284
-67.934769
-67.466042
-67.466042
-67.309799
-67.778526
-67.309799
-67.622284
-67.466042
-67.153557
-67.309799
-67.466042
-67.309799
-67.309799
-67.153557
-67.622284
-67.466042
-66.997314
-66.997314
-66.841072
-66.997314
-66.68483
-66.997314
-66.68483
-66.372345
-66.528587
-66.68483
-66.372345
-66.05986
-66.05986
-66.216103
-66.216103
-66.528587
-65.903618
-65.903618
-65.747375
-65.903618
-65.434891
-65.903618
-65.434891
-65.122406
-65.747375
-65.278648
-65.434891
-65.278648
-64.966164
-65.434891
-64.809921
-65.122406
-64.966164
-65.122406
-64.966164
-65.278648
-65.122406
-65.122406
-64.809921
-65.278648
-64.809921
-65.278648
-65.434891
-65.122406
-65.122406
-65.278648
-65.278648
-65.434891
-65.903618
-65.434891
-65.434891
-65.278648
-65.747375
-65.591133
-65.903618
-65.434891
-65.747375
-65.747375
-65.278648
-65.122406
-65.122406
-65.278648
-65.278648
-65.278648
-65.122406
-65.434891
-64.809921
-65.434891
-65.122406
-64.809921
-65.278648
-64.966164
-64.966164
-65.122406
-64.809921
-65.278648
-65.122406
-64.809921
-64.966164
-64.497437
-64.653679
-64.653679
-65.122406
-64.497437
-64.653679
-64.497437
-64.497437
-64.341194
-64.184952
-64.809921
-64.341194
-64.341194
-64.184952
-64.497437
-64.653679
-64.497437
-64.497437
-64.966164
-64.341194
-63.872467
-64.341194
-64.341194
-64.809921
-64.809921
-64.497437
-64.653679
-64.184952
-63.559982
-63.716225
-64.653679
-64.653679
-64.028709
-64.497437
-64.341194
-64.341194
-64.341194
-64.184952
-63.872467
-64.809921
-64.653679
-64.497437
-64.341194
-64.184952
-64.341194
-64.809921
-64.341194
-64.497437
-64.341194
-64.497437
-64.497437
-65.122406
-64.497437
-64.028709
-64.184952
-64.966164
-64.497437
-64.184952
-64.966164
-64.497437
-64.497437
-64.497437
-65.122406
-64.497437
-64.653679
-65.278648
-64.809921
-64.966164
-65.122406
-65.278648
-65.122406
-64.966164
-65.278648
-65.434891
-64.809921
-65.122406
-65.122406
-65.278648
-65.591133
-65.122406
-65.122406
-65.278648
-65.278648
-64.809921
-65.747375
-65.591133
-65.278648
-65.278648
-65.278648
-65.122406
-65.278648
-65.591133
-65.434891
-65.278648
-64.966164
-65.122406
-65.591133
-65.122406
-64.809921
-65.278648
-64.809921
-65.122406
-65.122406
-65.122406
-64.809921
-64.497437
-65.122406
-64.653679
-64.497437
-64.966164
-64.809921
-64.809921
-64.653679
-64.497437
-64.184952
-64.341194
-64.966164
-64.497437
-64.184952
-64.966164
-64.497437
-64.653679
-64.341194
-64.497437
-64.809921
-64.341194
-65.122406
-64.966164
-64.809921
-64.653679
-65.122406
-64.966164
-65.122406
-64.966164
-64.966164
-64.809921
-65.122406
-65.122406
-65.278648
-65.591133
-65.434891
-65.434891
-64.809921
-65.278648
-65.122406
-65.591133
-65.278648
-65.747375
-65.122406
-65.278648
-64.809921
-64.809921
-64.966164
-64.809921
-64.966164
-64.497437
-65.278648
-64.809921
-64.966164
-64.653679
-64.966164
-64.497437
-64.497437
-64.653679
-64.653679
-64.653679
-64.497437
-65.278648
-64.653679
-64.497437
-65.434891
-64.809921
-64.966164
-64.497437
-65.122406
-64.809921
-64.653679
-64.653679
-64.653679
-64.497437
-64.653679
-64.653679
-64.497437
-64.809921
-64.497437
-64.653679
-64.653679
-64.966164
-64.653679
-64.497437
-64.809921
-64.184952
-64.184952
-64.341194
-64.341194
-64.497437
-64.184952
-64.497437
-64.341194
-64.184952
-64.341194
-64.497437
-64.497437
-64.184952
-64.341194
-64.966164
-64.341194
-64.653679
-64.809921
-64.497437
-64.809921
-64.184952
-64.653679
-64.341194
-64.497437
-64.966164
-64.184952
-64.653679
-64.497437
-64.653679
-64.809921
-65.122406
-65.122406
-64.966164
-64.497437
-64.653679
-64.497437
-64.497437
-64.809921
-65.122406
-65.434891
-65.122406
-64.497437
-65.278648
-65.591133
-65.278648
-65.903618
-65.591133
-65.591133
-65.278648
-65.903618
-65.591133
-65.903618
-66.05986
-64.809921
-65.747375
-65.434891
-65.591133
-65.591133
-65.122406
-65.122406
-65.434891
-66.05986
-65.591133
-64.809921
-65.903618
-64.809921
-65.278648
-64.497437
-64.809921
-65.591133
-64.966164
-65.434891
-65.591133
-65.122406
-65.122406
-65.122406
-64.809921
-64.653679
-65.591133
-65.434891
-64.966164
-65.278648
-65.122406
-65.122406
-65.591133
-65.591133
-65.434891
-65.122406
-64.966164
-65.278648
-65.747375
-65.747375
-65.122406
-65.591133
-65.747375
-65.591133
-65.122406
-65.747375
-65.747375
-65.903618
-65.903618
-65.122406
-65.747375
-65.278648
-65.122406
-65.434891
-65.434891
-65.434891
-65.434891
-65.278648
-65.122406
-65.278648
-65.122406
-65.122406
-65.278648
-65.122406
-65.591133
-64.809921
-64.497437
-65.122406
-64.809921
-64.809921
-64.809921
-64.809921
-64.966164
-65.278648
-64.809921
-64.809921
-64.653679
-64.497437
-64.809921
-64.809921
-64.809921
-64.809921
-65.122406
-64.809921
-64.966164
-65.278648
-65.122406
-64.809921
-65.122406
-65.278648
-64.809921
-65.122406
-65.278648
-65.434891
-64.809921
-65.434891
-65.591133
-65.434891
-65.591133
-65.122406
-65.122406
-65.903618
-65.591133
-65.278648
-65.434891
-65.591133
-65.278648
-65.278648
-65.434891
-65.122406
-65.591133
-65.747375
-65.747375
-65.122406
-65.747375
-65.122406
-65.591133
-65.591133
-65.278648
-65.591133
-65.747375
-65.747375
-65.591133
-65.278648
-65.591133
-65.747375
-65.903618
-65.591133
-65.903618
-65.903618
-65.747375
-65.903618
-65.903618
-65.747375
-66.05986
-65.903618
-65.747375
-65.903618
-65.747375
-65.591133
-65.591133
-65.434891
-65.903618
-65.591133
-66.05986
-65.591133
-65.747375
-65.434891
-65.591133
-65.591133
-65.591133
-65.591133
-65.747375
-65.591133
-64.966164
-65.122406
-65.434891
-65.591133
-65.122406
-64.809921
-65.122406
-65.591133
-65.434891
-65.278648
-65.278648
-64.809921
-65.278648
-64.966164
-65.122406
-64.653679
-65.278648
-65.122406
-65.122406
-64.809921
-64.966164
-64.653679
-64.966164
-64.809921
-64.809921
-65.122406
-65.747375
-65.278648
-65.122406
-65.278648
-64.809921
-64.809921
-64.653679
-65.434891
-65.434891
-65.434891
-65.278648
-64.966164
-65.122406
-65.903618
-64.809921
-65.434891
-64.497437
-66.05986
-65.278648
-65.122406
-65.591133
-65.122406
-64.809921
-65.591133
-64.809921
-65.434891
-64.497437
-64.497437
-65.122406
-64.809921
-64.966164
-65.434891
-65.278648
-65.122406
-65.434891
-64.497437
-65.278648
-64.966164
-64.966164
-64.809921
-64.966164
-65.278648
-64.341194
-64.809921
-64.966164
-64.966164
-64.497437
-64.809921
-65.278648
-64.966164
-64.653679
-64.653679
-64.497437
-64.497437
-64.653679
-64.653679
-64.184952
-64.653679
-64.341194
-64.028709
-63.872467
-63.872467
-64.028709
-64.028709
-64.028709
-64.184952
-64.653679
-63.872467
-63.872467
-64.028709
-64.341194
-64.341194
-64.184952
-63.872467
-64.341194
-64.497437
-64.028709
-64.028709
-64.184952
-64.497437
-64.497437
-63.872467
-64.341194
-64.497437
-64.497437
-64.341194
-64.184952
-64.341194
-64.497437
-64.497437
-64.497437
-64.497437
-64.809921
-64.653679
-64.653679
-64.341194
-64.028709
-64.497437
-64.653679
-64.809921
-64.653679
-64.653679
-64.497437
-64.497437
-64.497437
-64.497437
-64.653679
-64.653679
-64.653679
-64.966164
-64.497437
-64.341194
-64.653679
-64.184952
-64.341194
-64.184952
-64.497437
-64.184952
-64.341194
-64.184952
-63.872467
-63.716225
-63.872467
-64.028709
-63.716225
-64.028709
-63.716225
-63.247498
-63.40374
-63.247498
-63.247498
-63.716225
-63.247498
-63.40374
-63.247498
-63.247498
-63.872467
-63.247498
-63.40374
-63.091255
-63.40374
-63.091255
-63.559982
-63.247498
-63.40374
-63.559982
-62.935013
-63.40374
-63.716225
-63.559982
-63.247498
-63.559982
-63.247498
-63.40374
-63.716225
-63.559982
-63.559982
-63.559982
-63.40374
-63.247498
-63.559982
-63.872467
-63.872467
-63.559982
-63.716225
-64.028709
-64.028709
-63.872467
-64.028709
-63.872467
-64.184952
-64.028709
-64.497437
-64.028709
-63.872467
-64.341194
-63.872467
-64.028709
-63.872467
-63.872467
-64.028709
-63.872467
-64.028709
-63.716225
-64.341194
-63.716225
-63.559982
-64.341194
-64.028709
-64.028709
-63.559982
-63.247498
-64.028709
-64.653679
-64.028709
-63.716225
-63.247498
-64.184952
-64.341194
-63.872467
-64.028709
-63.40374
-63.559982
-64.341194
-64.341194
-64.184952
-63.872467
-63.872467
-64.341194
-64.341194
-64.184952
-63.247498
-63.247498
-64.184952
-64.653679
-63.40374
-64.184952
-63.716225
-64.184952
-64.184952
-64.497437
-64.497437
-64.184952
-64.341194
-64.184952
-64.028709
-64.653679
-64.497437
-63.559982
-64.028709
-64.184952
-64.028709
-64.184952
-64.028709
-63.872467
-64.028709
-64.184952
-63.559982
-63.716225
-64.341194
-64.028709
-63.559982
-63.716225
-64.497437
-63.091255
-63.872467
-64.184952
-63.40374
-63.716225
-63.40374
-64.028709
-64.028709
-63.559982
-63.716225
-63.40374
-63.716225
-63.716225
-63.716225
-63.872467
-63.40374
-63.40374
-64.028709
-63.40374
-63.716225
-63.872467
-64.184952
-63.872467
-63.559982
-64.028709
-64.341194
-64.184952
-64.184952
-64.341194
-64.184952
-64.341194
-64.028709
-64.184952
-64.966164
-64.341194
-64.184952
-64.497437
-64.184952
-64.653679
-64.184952
-64.184952
-63.872467
-64.028709
-64.028709
-64.184952
-64.028709
-64.341194
-64.497437
-64.341194
-63.559982
-63.716225
-64.028709
-63.872467
-63.872467
-63.872467
-63.247498
-63.40374
-63.559982
-63.247498
-63.716225
-63.559982
-63.247498
-63.40374
-63.247498
-63.716225
-63.40374
-63.247498
-63.716225
-63.559982
-63.716225
-63.40374
-63.559982
-63.716225
-63.247498
-63.872467
-64.028709
-63.716225
-63.559982
-63.716225
-63.872467
-64.028709
-63.716225
-63.559982
-63.559982
-64.028709
-63.247498
-63.716225
-63.716225
-63.40374
-63.716225
-63.716225
-63.559982
-63.559982
-63.716225
-63.247498
-63.559982
-63.247498
-63.716225
-63.559982
-63.716225
-63.872467
-63.872467
-63.40374
-63.872467
-63.872467
-63.716225
-64.028709
-63.716225
-63.559982
-63.40374
-63.247498
-63.559982
-63.247498
-63.247498
-63.247498
-63.40374
-63.247498
-62.622528
-63.091255
-62.935013
-62.77877
-62.622528
-62.935013
-63.247498
-62.935013
-62.622528
-62.77877
-62.935013
-62.935013
-62.622528
-62.77877
-63.091255
-62.77877
-62.622528
-62.622528
-62.935013
-62.935013
-62.622528
-62.935013
-62.77877
-63.40374
-63.091255
-62.77877
-63.40374
-63.247498
-63.247498
-62.622528
-63.559982
-63.40374
-63.559982
-62.935013
-63.716225
-63.091255
-63.872467
-63.559982
-63.716225
-63.872467
-63.559982
-63.247498
-63.559982
-64.184952
-64.341194
-63.872467
-63.559982
-63.872467
-63.559982
-63.872467
-64.184952
-64.184952
-64.184952
-63.559982
-63.872467
-64.028709
-63.559982
-64.497437
-63.559982
-64.497437
-64.028709
-64.184952
-64.341194
-64.653679
-64.341194
-64.653679
-64.184952
-64.184952
-63.559982
-64.966164
-64.497437
-64.966164
-64.341194
-64.809921
-64.184952
-64.184952
-64.809921
-63.872467
-64.966164
-64.184952
-64.028709
-64.028709
-64.184952
-64.341194
-64.028709
-63.716225
-64.028709
-63.559982
-63.247498
-63.872467
-63.247498
-63.559982
-63.40374
-63.559982
-63.247498
-63.40374
-63.247498
-63.559982
-63.247498
-63.091255
-62.622528
-63.247498
-63.247498
-63.40374
-63.247498
-63.559982
-63.247498
-63.40374
-62.935013
-63.716225
-63.40374
-63.559982
-63.247498
-63.40374
-63.247498
-63.559982
-63.716225
-64.028709
-63.716225
-63.872467
-63.716225
-63.559982
-64.028709
-64.028709
-63.716225
-63.559982
-63.872467
-64.184952
-64.184952
-63.872467
-63.872467
-64.341194
-64.497437
-64.341194
-63.716225
-63.872467
-64.341194
-64.341194
-64.028709
-64.341194
-64.028709
-64.341194
-64.341194
-64.653679
-63.872467
-64.341194
-63.872467
-64.184952
-64.497437
-64.341194
-64.028709
-64.184952
-64.497437
-64.028709
-64.028709
-63.872467
-63.872467
-64.184952
-64.028709
-64.497437
-63.872467
-63.872467
-63.716225
-64.184952
-64.028709
-64.341194
-63.872467
-63.559982
-64.184952
-63.872467
-63.559982
-63.872467
-63.716225
-64.028709
-64.028709
-63.716225
-63.559982
-63.247498
-64.028709
-63.559982
-64.028709
-63.40374
-63.716225
-63.716225
-63.716225
-63.40374
-63.559982
-63.247498
-63.40374
-63.247498
-63.40374
-63.247498
-63.247498
-63.091255
-63.40374
-63.247498
-63.247498
-63.091255
-63.091255
-63.091255
-63.40374
-63.40374
-62.935013
-63.247498
-63.247498
-63.247498
-62.622528
-62.935013
-63.247498
-62.622528
-63.091255
-63.247498
-63.247498
-63.40374
-63.247498
-62.935013
-63.40374
-63.091255
-63.247498
-62.77877
-62.935013
-63.247498
-63.091255
-62.935013
-63.559982
-63.091255
-63.091255
-63.247498
-62.935013
-63.091255
-63.559982
-62.935013
-63.559982
-62.935013
-62.622528
-62.935013
-62.77877
-63.091255
-63.716225
-63.40374
-62.77877
-62.622528
-62.77877
-63.40374
-63.716225
-64.184952
-62.77877
-62.77877
-62.77877
-63.091255
-63.091255
-63.247498
-63.091255
-63.716225
-64.028709
-63.716225
-62.935013
-63.40374
-63.716225
-63.247498
-63.716225
-63.40374
-63.872467
-63.559982
-63.247498
-63.716225
-63.559982
-63.716225
-63.716225
-62.77877
-63.716225
-63.872467
-64.028709
-63.091255
-63.872467
-63.716225
-63.872467
-64.341194
-63.559982
-64.028709
-63.559982
-63.872467
-63.40374
-64.028709
-63.559982
-64.028709
-63.716225
-63.872467
-64.497437
-63.872467
-64.028709
-63.872467
-64.341194
-63.872467
-64.497437
-64.341194
-63.872467
-63.716225
-64.028709
-63.872467
-64.341194
-63.559982
-63.716225
-63.872467
-63.559982
-63.247498
-63.716225
-63.559982
-63.559982
-63.716225
-63.872467
-63.872467
-63.872467
-63.872467
-63.872467
-63.872467
-63.872467
-63.716225
-64.028709
-63.872467
-64.028709
-64.028709
-64.028709
-64.028709
-64.184952
-64.184952
-63.872467
-64.184952
-64.184952
-64.184952
-64.184952
-64.497437
-64.184952
-64.497437
-64.184952
-64.184952
-64.497437
-64.653679
-64.809921
-64.497437
-64.653679
-64.497437
-64.184952
-64.497437
-64.653679
-64.653679
-64.497437
-64.497437
-64.184952
-64.809921
-64.653679
-64.653679
-64.341194
-64.497437
-64.653679
-64.497437
-64.653679
-64.497437
-64.497437
-64.653679
-64.653679
-64.653679
-64.809921
-64.809921
-64.497437
-64.653679
-64.809921
-64.497437
-64.809921
-63.872467
-64.653679
-64.809921
-64.497437
-64.497437
-64.966164
-64.497437
-64.809921
-64.653679
-64.966164
-64.809921
-64.966164
-64.809921
-65.122406
-65.122406
-64.966164
-64.966164
-64.809921
-65.122406
-65.278648
-64.497437
-65.122406
-64.966164
-64.809921
-65.278648
-64.809921
-64.966164
-64.966164
-65.278648
-64.966164
-65.434891
-64.966164
-64.809921
-65.122406
-65.122406
-65.122406
-64.809921
-65.122406
-65.122406
-64.966164
-65.122406
-65.122406
-64.809921
-64.653679
-64.809921
-64.966164
-64.809921
-64.966164
-64.809921
-64.966164
-64.653679
-65.122406
-64.809921
-64.497437
-64.653679
-64.653679
-64.653679
-64.497437
-64.497437
-64.966164
-64.809921
-64.653679
-64.809921
-64.341194
-64.653679
-65.278648
-64.809921
-64.809921
-64.966164
-64.184952
-64.809921
-64.809921
-64.966164
-64.497437
-64.809921
-64.966164
-64.809921
-65.122406
-64.809921
-64.497437
-64.809921
-64.966164
-64.341194
-65.278648
-64.497437
-64.497437
-64.966164
-65.278648
-65.122406
-64.497437
-64.809921
-65.278648
-65.122406
-65.434891
-65.122406
-65.591133
-65.278648
-65.434891
-65.122406
-65.434891
-64.497437
-65.434891
-65.278648
-65.122406
-64.966164
-64.653679
-65.278648
-65.434891
-65.591133
-65.747375
-65.122406
-65.747375
-64.809921
-65.434891
-65.122406
-65.278648
-65.278648
-65.434891
-65.591133
-65.278648
-65.591133
-64.809921
-65.591133
-65.122406
-65.591133
-65.122406
-65.434891
-65.591133
-65.122406
-65.278648
-65.122406
-65.278648
-65.278648
-65.278648
-65.434891
-65.278648
-65.434891
-65.278648
-65.122406
-65.278648
-65.278648
-65.434891
-65.434891
-65.591133
-65.434891
-65.278648
-65.122406
-65.591133
-65.591133
-65.591133
-65.434891
-65.747375
-65.434891
-65.122406
-65.591133
-65.747375
-65.903618
-65.747375
-66.05986
-66.216103
-66.05986
-66.05986
-65.903618
-66.05986
-66.372345
-65.747375
-66.05986
-66.372345
-65.903618
-65.903618
-65.747375
-65.903618
-65.747375
-65.278648
-65.434891
-65.434891
-65.278648
-65.434891
-64.966164
-65.122406
-65.122406
-64.653679
-64.653679
-64.966164
-64.653679
-64.341194
-64.341194
-64.028709
-64.341194
-64.341194
-64.497437
-63.872467
-63.872467
-64.028709
-64.653679
-64.184952
-64.028709
-64.028709
-63.872467
-64.184952
-64.341194
-64.184952
-64.184952
-63.872467
-64.184952
-64.341194
-64.497437
-64.497437
-64.341194
-64.341194
-64.497437
-64.653679
-64.653679
-64.497437
-64.028709
-65.122406
-64.497437
-64.341194
-64.809921
-64.341194
-64.653679
-64.184952
-64.341194
-64.341194
-64.184952
-64.341194
-64.184952
-64.028709
-64.341194
-64.184952
-64.184952
-64.341194
-64.497437
-64.653679
-64.653679
-64.497437
-64.028709
-64.497437
-64.341194
-64.497437
-64.497437
-64.184952
-64.497437
-64.184952
-64.653679
-64.653679
-64.497437
-64.341194
-64.184952
-64.341194
-64.653679
-64.809921
-64.497437
-64.497437
-64.028709
-64.809921
-64.341194
-64.497437
-64.653679
-64.184952
-64.341194
-64.497437
-64.341194
-64.497437
-64.184952
-64.341194
-64.497437
-64.809921
-64.184952
-64.184952
-64.497437
-64.809921
-64.809921
-64.653679
-63.872467
-64.653679
-64.497437
-64.184952
-64.966164
-65.903618
-65.122406
-64.809921
-64.497437
-64.809921
-64.809921
-64.809921
-64.966164
-65.122406
-65.434891
-64.966164
-64.497437
-65.434891
-64.809921
-64.966164
-65.591133
-64.809921
-65.747375
-65.122406
-64.497437
-64.653679
-64.497437
-65.434891
-65.278648
-65.122406
-65.278648
-65.903618
-65.434891
-65.591133
-65.122406
-65.591133
-65.591133
-65.122406
-65.434891
-64.966164
-65.434891
-65.122406
-65.278648
-65.122406
-65.591133
-65.903618
-64.809921
-65.122406
-65.747375
-65.591133
-65.903618
-65.903618
-65.122406
-65.747375
-65.747375
-65.903618
-65.591133
-66.216103
-65.591133
-65.747375
-65.903618
-65.903618
-66.216103
-65.747375
-66.05986
-65.747375
-66.05986
-65.903618
-65.747375
-65.591133
-65.434891
-66.05986
-65.903618
-65.591133
-65.747375
-65.591133
-65.747375
-65.591133
-65.903618
-65.591133
-65.591133
-65.591133
-65.434891
-65.591133
-65.434891
-65.903618
-65.122406
-65.278648
-65.747375
-66.05986
-65.591133
-65.747375
-66.216103
-66.216103
-66.216103
-66.216103
-66.05986
-66.05986
-66.05986
-66.216103
-66.216103
-66.372345
-66.372345
-66.372345
-66.528587
-66.528587
-66.528587
-66.372345
-66.372345
-66.528587
-66.528587
-66.372345
-66.528587
-66.372345
-66.68483
-66.372345
-66.05986
-66.528587
-66.372345
-66.216103
-66.05986
-66.216103
-66.216103
-66.68483
-66.372345
-66.372345
-66.528587
-66.372345
-66.216103
-66.216103
-66.05986
-66.528587
-66.528587
-65.903618
-66.216103
-66.216103
-66.372345
-66.05986
-66.05986
-66.841072
-66.05986
-66.372345
-65.903618
-66.372345
-65.903618
-66.05986
-65.903618
-65.903618
-66.05986
-65.903618
-65.591133
-66.216103
-65.903618
-65.747375
-66.05986
-66.05986
-66.05986
-65.903618
-66.05986
-65.903618
-65.903618
-65.903618
-65.747375
-66.05986
-66.216103
-65.903618
-65.434891
-65.747375
-65.903618
-65.591133
-65.591133
-66.05986
-65.591133
-65.591133
-65.434891
-65.434891
-65.903618
-65.278648
-65.747375
-65.122406
-65.122406
-65.591133
-65.591133
-65.278648
-64.966164
-65.278648
-65.278648
-65.122406
-64.809921
-64.653679
-64.966164
-64.809921
-64.497437
-64.966164
-64.653679
-64.653679
-64.184952
-64.497437
-64.341194
-63.872467
-64.184952
-63.872467
-64.028709
-63.872467
-63.40374
-63.40374
-64.341194
-64.028709
-64.028709
-64.028709
-64.184952
-63.872467
-63.559982
-63.872467
-63.716225
-64.028709
-63.872467
-63.872467
-64.184952
-63.872467
-63.716225
-63.872467
-64.341194
-64.341194
-64.341194
-64.184952
-64.184952
-64.184952
-64.184952
-65.278648
-63.872467
-64.497437
-64.809921
-63.872467
-64.809921
-64.497437
-64.653679
-64.497437
-64.497437
-64.028709
-64.966164
-64.028709
-64.497437
-64.653679
-64.497437
-64.184952
-64.341194
-64.028709
-64.497437
-64.341194
-64.341194
-64.497437
-64.184952
-64.341194
-64.809921
-64.184952
-63.872467
-64.028709
-64.341194
-64.184952
-64.184952
-64.341194
-64.497437
-63.716225
-64.497437
-64.653679
-63.872467
-64.341194
-64.497437
-63.872467
-64.184952
-64.497437
-64.184952
-64.028709
-64.184952
-64.497437
-64.341194
-64.653679
-64.497437
-64.341194
-64.341194
-64.653679
-64.341194
-64.497437
-64.497437
-64.966164
-64.497437
-64.653679
-64.653679
-64.341194
-64.653679
-64.341194
-64.497437
-64.653679
-64.497437
-64.497437
-64.184952
-64.653679
-64.497437
-64.184952
-64.497437
-64.653679
-64.184952
-64.497437
-64.809921
-64.497437
-64.809921
-64.497437
-64.341194
-64.497437
-64.184952
-64.497437
-64.341194
-64.184952
-64.028709
-64.341194
-64.341194
-64.653679
-64.497437
-64.341194
-64.497437
-64.497437
-64.184952
-64.966164
-64.341194
-64.341194
-64.341194
-64.028709
-64.653679
-64.497437
-64.497437
-64.653679
-64.497437
-64.653679
-64.341194
-64.184952
-64.184952
-64.497437
-64.497437
-64.341194
-64.497437
-64.184952
-64.653679
-64.653679
-64.653679
-64.966164
-64.809921
-64.341194
-64.653679
-64.653679
-64.653679
-64.966164
-64.653679
-64.497437
-64.497437
-64.653679
-64.497437
-64.966164
-64.966164
-64.497437
-64.497437
-64.966164
-64.809921
-64.497437
-64.809921
-64.497437
-64.497437
-64.497437
-64.809921
-64.653679
-64.966164
-64.653679
-64.341194
-64.653679
-64.497437
-64.653679
-64.184952
-64.966164
-64.809921
-64.653679
-64.497437
-64.653679
-64.653679
-64.653679
-64.966164
-64.966164
-64.653679
-64.497437
-65.278648
-64.653679
-64.184952
-65.122406
-64.966164
-64.809921
-64.966164
-65.122406
-65.122406
-64.653679
-64.653679
-64.809921
-64.497437
-64.497437
-65.122406
-64.497437
-64.966164
-64.809921
-64.809921
-64.184952
-64.653679
-64.497437
-64.653679
-64.497437
-64.341194
-64.028709
-64.497437
-64.497437
-64.341194
-64.497437
-63.872467
-63.716225
-64.497437
-64.497437
-63.247498
-64.809921
-64.028709
-64.653679
-63.872467
-64.809921
-64.809921
-64.966164
-65.122406
-64.497437
-64.966164
-64.966164
-64.809921
-64.653679
-64.809921
-65.278648
-65.122406
-65.434891
-64.809921
-64.809921
-65.591133
-64.809921
-65.434891
-65.591133
-65.278648
-64.653679
-64.497437
-64.966164
-64.966164
-64.809921
-65.278648
-64.966164
-64.497437
-64.497437
-65.122406
-65.278648
-65.278648
-65.122406
-64.653679
-65.122406
-64.966164
-64.966164
-65.122406
-65.122406
-64.497437
-64.966164
-64.497437
-64.809921
-65.122406
-65.122406
-64.966164
-65.591133
-65.278648
-64.809921
-65.122406
-65.434891
-64.966164
-65.122406
-64.653679
-65.122406
-64.809921
-64.809921
-64.809921
-64.809921
-64.653679
-64.966164
-64.809921
-64.966164
-64.341194
-64.809921
-64.809921
-64.497437
-64.497437
-64.809921
-64.966164
-64.497437
-64.497437
-64.497437
-64.497437
-64.653679
-64.497437
-64.341194
-64.497437
-64.184952
-64.028709
-64.184952
-64.184952
-64.028709
-64.341194
-64.341194
-64.341194
-64.341194
-64.184952
-63.872467
-64.184952
-64.341194
-64.184952
-64.341194
-64.184952
-64.028709
-64.497437
-64.653679
-64.028709
-64.653679
-64.653679
-64.653679
-64.028709
-64.341194
-64.028709
-64.341194
-64.653679
-64.184952
-64.497437
-64.497437
-64.341194
-64.497437
-64.653679
-64.184952
-64.341194
-64.341194
-64.341194
-64.341194
-63.872467
-64.497437
-64.341194
-63.872467
-63.716225
-64.028709
-63.559982
-64.184952
-63.872467
-63.872467
-63.559982
-63.247498
-63.559982
-63.872467
-63.40374
-63.716225
-64.028709
-63.247498
-63.40374
-63.559982
-63.559982
-64.028709
-63.559982
-63.716225
-63.559982
-63.872467
-64.184952
-63.872467
-63.559982
-63.872467
-63.872467
-63.559982
-64.028709
-64.028709
-64.028709
-63.716225
-64.028709
-64.028709
-64.028709
-63.872467
-64.028709
-63.872467
-63.872467
-64.028709
-64.028709
-63.872467
-63.716225
-64.184952
-64.028709
-63.716225
-64.184952
-64.184952
-64.497437
-64.184952
-64.184952
-64.184952
-64.341194
-64.341194
-64.809921
-64.809921
-64.184952
-64.341194
-64.966164
-65.122406
-64.653679
-64.341194
-64.184952
-64.028709
-64.809921
-64.809921
-65.278648
-65.434891
-65.278648
-65.278648
-64.966164
-64.341194
-64.497437
-64.653679
-65.278648
-64.497437
-65.122406
-64.497437
-65.278648
-64.653679
-65.278648
-64.497437
-64.497437
-64.341194
-64.497437
-65.278648
-64.809921
-64.184952
-64.653679
-64.497437
-64.184952
-64.653679
-64.966164
-64.653679
-65.122406
-65.122406
-64.966164
-65.278648
-65.591133
-64.966164
-65.591133
-65.591133
-65.122406
-65.747375
-65.591133
-65.747375
-65.278648
-65.591133
-65.122406
-65.591133
-65.903618
-65.903618
-66.216103
-65.903618
-65.747375
-65.747375
-65.434891
-65.591133
-65.591133
-65.903618
-65.591133
-65.434891
-65.747375
-65.747375
-65.903618
-65.903618
-65.747375
-65.434891
-65.591133
-65.747375
-65.122406
-65.278648
-65.434891
-65.278648
-65.122406
-65.747375
-65.122406
-65.122406
-65.434891
-65.122406
-64.966164
-64.966164
-64.809921
-64.653679
-64.809921
-65.278648
-65.122406
-64.809921
-64.653679
-64.653679
-65.434891
-64.966164
-64.809921
-64.653679
-64.966164
-65.434891
-65.278648
-64.809921
-64.966164
-65.122406
-64.653679
-64.966164
-64.653679
-64.966164
-64.966164
-64.653679
-64.966164
-64.653679
-64.341194
-64.497437
-64.809921
-64.809921
-64.341194
-64.497437
-64.653679
-64.653679
-64.497437
-64.653679
-64.497437
-64.966164
-64.653679
-64.341194
-64.653679
-64.653679
-64.653679
-64.653679
-64.809921
-64.497437
-64.497437
-64.966164
-64.653679
-65.122406
-64.809921
-64.809921
-64.966164
-64.653679
-65.278648
-64.966164
-65.278648
-64.809921
-65.591133
-64.966164
-65.278648
-65.122406
-65.434891
-65.122406
-64.966164
-65.122406
-65.747375
-65.122406
-65.278648
-65.747375
-65.434891
-65.747375
-65.747375
-65.903618
-65.434891
-65.747375
-65.903618
-65.434891
-65.903618
-65.747375
-65.434891
-65.903618
-65.903618
-65.903618
-65.591133
-66.05986
-65.903618
-65.903618
-65.747375
-65.591133
-65.591133
-64.966164
-65.278648
-65.591133
-65.591133
-65.591133
-65.591133
-65.747375
-65.591133
-65.434891
-65.122406
-65.278648
-65.747375
-65.747375
-65.122406
-65.122406
-65.122406
-65.591133
-64.966164
-65.122406
-65.122406
-65.591133
-65.747375
-65.434891
-64.966164
-65.903618
-65.122406
-65.903618
-66.216103
-66.05986
-65.903618
-65.434891
-65.122406
-66.372345
-66.528587
-66.05986
-66.05986
-66.216103
-66.372345
-66.216103
-65.747375
-65.278648
-65.747375
-65.747375
-65.903618
-64.966164
-65.747375
-65.122406
-65.903618
-64.497437
-66.216103
-65.903618
-65.122406
-65.278648
-65.122406
-65.122406
-65.903618
-65.122406
-65.591133
-64.653679
-65.434891
-64.809921
-65.122406
-64.966164
-64.809921
-65.122406
-64.653679
-64.653679
-64.184952
-64.028709
-64.497437
-64.497437
-63.716225
-64.497437
-64.028709
-64.184952
-64.341194
-64.341194
-64.184952
-64.497437
-64.028709
-64.341194
-64.341194
-64.653679
-64.184952
-63.872467
-64.341194
-64.028709
-64.028709
-64.341194
-64.028709
-64.653679
-64.184952
-64.653679
-64.653679
-64.497437
-64.653679
-64.497437
-64.341194
-64.809921
-64.341194
-64.341194
-64.653679
-64.341194
-64.497437
-64.809921
-64.341194
-64.497437
-64.341194
-64.809921
-64.341194
-64.497437
-64.341194
-64.653679
-64.497437
-64.341194
-64.341194
-64.184952
-64.341194
-64.028709
-64.497437
-64.341194
-63.872467
-63.716225
-64.028709
-64.653679
-64.184952
-64.341194
-64.653679
-64.497437
-64.341194
-64.497437
-64.184952
-64.653679
-63.872467
-64.184952
-64.184952
-64.184952
-64.028709
-64.497437
-64.028709
-64.497437
-64.341194
-64.341194
-64.184952
-64.966164
-64.341194
-64.184952
-64.341194
-64.184952
-64.341194
-64.184952
-64.653679
-64.809921
-64.497437
-64.497437
-64.653679
-64.497437
-64.809921
-64.809921
-64.966164
-64.809921
-65.122406
-64.966164
-65.434891
-64.809921
-64.966164
-65.278648
-65.278648
-65.278648
-64.966164
-65.122406
-65.278648
-64.966164
-64.809921
-65.278648
-65.122406
-64.966164
-64.809921
-64.653679
-64.809921
-64.497437
-65.122406
-64.653679
-64.653679
-64.497437
-64.966164
-64.497437
-64.653679
-64.184952
-64.497437
-64.497437
-64.341194
-63.872467
-64.497437
-64.653679
-64.184952
-64.184952
-64.497437
-64.028709
-64.341194
-63.872467
-64.341194
-64.184952
-64.341194
-64.653679
-64.497437
-64.341194
-64.653679
-64.653679
-64.653679
-64.497437
-64.341194
-64.653679
-64.497437
-64.809921
-64.653679
-64.341194
-64.809921
-64.653679
-64.966164
-64.497437
-64.809921
-64.809921
-65.434891
-65.278648
-64.497437
-64.653679
-64.966164
-64.809921
-64.497437
-64.184952
-65.122406
-64.966164
-65.122406
-64.653679
-64.341194
-64.497437
-64.653679
-64.184952
-64.184952
-64.497437
-64.809921
-65.122406
-65.122406
-64.653679
-64.497437
-65.122406
-64.341194
-64.809921
-64.497437
-65.278648
-64.653679
-64.809921
-64.497437
-64.653679
-65.122406
-65.591133
-64.966164
-65.278648
-65.434891
-64.809921
-64.809921
-64.966164
-65.122406
-65.278648
-65.591133
-64.809921
-65.747375
-64.966164
-65.278648
-64.497437
-65.747375
-65.591133
-65.278648
-65.278648
-65.591133
-65.122406
-65.278648
-65.122406
-65.122406
-64.809921
-65.122406
-64.653679
-64.497437
-65.122406
-64.966164
-64.966164
-64.966164
-64.809921
-64.497437
-64.497437
-64.966164
-64.497437
-64.341194
-64.497437
-64.653679
-64.028709
-64.341194
-64.497437
-64.341194
-64.184952
-64.653679
-64.028709
-64.184952
-64.341194
-64.341194
-64.497437
-64.028709
-64.653679
-63.872467
-64.028709
-64.028709
-64.028709
-63.872467
-63.872467
-64.184952
-64.184952
-64.028709
-63.716225
-63.872467
-63.872467
-64.028709
-63.872467
-64.028709
-64.028709
-64.028709
-63.247498
-63.559982
-63.716225
-64.028709
-63.716225
-64.028709
-64.028709
-64.184952
-64.028709
-64.028709
-64.341194
-64.341194
-64.497437
-64.028709
-64.497437
-64.184952
-64.184952
-64.341194
-64.653679
-64.497437
-64.966164
-64.809921
-64.966164
-64.966164
-64.809921
-64.497437
-64.809921
-65.122406
-64.653679
-64.966164
-64.809921
-64.653679
-65.278648
-64.809921
-64.497437
-65.278648
-64.809921
-64.966164
-64.809921
-64.809921
-65.591133
-65.122406
-65.278648
-65.434891
-65.591133
-65.278648
-65.122406
-65.122406
-64.809921
-65.591133
-64.966164
-65.122406
-65.278648
-65.278648
-64.809921
-65.122406
-64.653679
-65.122406
-64.809921
-64.966164
-64.809921
-64.809921
-64.809921
-64.497437
-64.653679
-64.653679
-64.809921
-64.809921
-64.809921
-64.653679
-64.028709
-64.653679
-64.497437
-64.341194
-64.497437
-64.653679
-64.184952
-64.184952
-64.184952
-64.497437
-64.184952
-64.184952
-63.872467
-64.341194
-64.028709
-64.028709
-63.872467
-64.028709
-63.872467
-64.028709
-63.872467
-63.40374
-63.559982
-64.341194
-64.028709
-63.716225
-63.716225
-63.872467
-64.341194
-64.028709
-63.40374
-63.716225
-64.028709
-63.559982
-64.028709
-64.028709
-63.716225
-63.247498
-63.872467
-64.653679
-64.341194
-64.028709
-64.028709
-64.341194
-64.184952
-64.028709
-64.497437
-64.809921
-64.653679
-63.872467
-64.184952
-64.497437
-63.716225
-64.184952
-64.341194
-64.497437
-64.341194
-64.653679
-64.341194
-64.184952
-65.122406
-64.966164
-65.278648
-64.184952
-64.028709
-64.966164
-65.122406
-64.341194
-64.653679
-65.278648
-65.122406
-65.434891
-64.966164
-65.278648
-65.122406
-64.809921
-65.434891
-65.434891
-64.966164
-65.747375
-65.278648
-64.809921
-65.434891
-65.591133
-64.809921
-65.122406
-65.278648
-64.809921
-64.809921
-65.122406
-64.809921
-65.278648
-65.278648
-64.653679
-65.278648
-65.122406
-65.278648
-64.653679
-65.434891
-64.966164
-65.122406
-65.278648
-65.278648
-64.966164
-64.497437
-65.122406
-65.122406
-64.809921
-64.809921
-64.966164
-65.122406
-65.122406
-64.809921
-65.278648
-64.809921
-65.122406
-65.278648
-65.278648
-65.122406
-65.278648
-65.122406
-64.966164
-64.809921
-65.278648
-65.122406
-65.434891
-65.122406
-65.122406
-65.122406
-64.809921
-65.122406
-65.122406
-64.966164
-64.966164
-64.809921
-64.966164
-65.278648
-64.966164
-64.809921
-64.809921
-64.809921
-65.278648
-64.809921
-64.809921
-65.434891
-65.122406
-64.809921
-64.966164
-64.966164
-65.122406
-64.653679
-65.122406
-65.278648
-65.122406
-65.278648
-64.966164
-64.653679
-65.122406
-65.122406
-64.809921
-64.809921
-64.653679
-64.809921
-64.809921
-64.497437
-64.497437
-64.497437
-63.872467
-64.497437
-64.497437
-63.872467
-64.184952
-64.028709
-63.872467
-64.028709
-63.716225
-63.872467
-63.716225
-63.40374
-63.559982
-63.872467
-63.091255
-63.091255
-63.559982
-63.40374
-63.559982
-63.872467
-63.40374
-63.40374
-63.40374
-63.559982
-63.40374
-63.872467
-63.247498
-63.872467
-63.559982
-63.559982
-63.40374
-64.028709
-63.247498
-63.40374
-63.872467
-63.559982
-63.247498
-63.247498
-63.716225
-63.559982
-63.40374
-63.247498
-63.247498
-63.40374
-63.247498
-63.40374
-63.716225
-63.091255
-63.247498
-63.559982
-63.247498
-63.247498
-62.935013
-63.247498
-63.247498
-62.935013
-63.40374
-63.40374
-63.247498
-63.091255
-62.935013
-63.091255
-63.40374
-62.77877
-63.247498
-63.40374
-63.716225
-63.247498
-64.028709
-63.247498
-63.716225
-63.716225
-64.028709
-63.872467
-63.40374
-63.091255
-63.40374
-64.028709
-64.028709
-63.716225
-63.716225
-63.40374
-63.247498
-64.341194
-64.341194
-63.872467
-63.872467
-64.341194
-64.028709
-64.497437
-63.872467
-64.497437
-64.653679
-64.028709
-64.341194
-64.184952
-64.653679
-64.184952
-64.184952
-64.028709
-64.184952
-64.028709
-64.497437
-64.341194
-64.497437
-63.716225
-64.028709
-64.497437
-64.028709
-63.716225
-63.716225
-63.716225
-63.40374
-63.559982
-63.872467
-63.872467
-63.716225
-63.40374
-63.247498
-63.559982
-63.559982
-63.872467
-63.872467
-64.184952
-63.872467
-64.028709
-64.341194
-63.872467
-64.028709
-64.184952
-64.184952
-63.872467
-64.809921
-64.653679
-64.653679
-64.653679
-64.809921
-64.497437
-64.497437
-65.122406
-64.497437
-64.966164
-64.966164
-65.122406
-64.809921
-64.966164
-65.122406
-65.122406
-65.278648
-64.966164
-64.966164
-65.122406
-65.122406
-65.278648
-65.434891
-65.122406
-64.966164
-65.434891
-64.966164
-65.278648
-64.966164
-64.809921
-64.966164
-65.122406
-64.341194
-64.809921
-64.497437
-64.028709
-64.497437
-64.653679
-64.184952
-64.028709
-64.184952
-63.872467
-64.184952
-63.872467
-63.872467
-63.716225
-63.872467
-63.872467
-63.40374
-63.716225
-63.872467
-63.40374
-63.40374
-63.40374
-62.622528
-63.091255
-63.247498
-63.40374
-63.40374
-63.559982
-63.091255
-62.935013
-62.622528
-62.935013
-62.935013
-63.091255
-62.935013
-63.247498
-62.935013
-63.091255
-63.247498
-63.091255
-63.247498
-63.40374
-63.40374
-63.40374
-63.40374
-63.40374
-63.091255
-63.872467
-63.091255
-64.028709
-63.559982
-63.716225
-63.716225
-64.028709
-63.247498
-64.028709
-64.028709
-63.559982
-64.341194
-64.028709
-63.716225
-64.028709
-64.341194
-64.184952
-63.872467
-64.028709
-63.716225
-63.872467
-64.028709
-63.559982
-63.872467
-64.497437
-64.341194
-64.184952
-64.028709
-64.028709
-64.341194
-63.872467
-64.028709
-64.184952
-63.872467
-63.872467
-63.872467
-63.716225
-64.028709
-63.716225
-64.028709
-63.559982
-63.716225
-64.184952
-64.028709
-63.716225
-63.559982
-63.872467
-64.184952
-63.247498
-64.028709
-63.716225
-63.559982
-64.341194
-63.559982
-63.872467
-63.559982
-64.028709
-63.872467
-63.40374
-63.40374
-63.559982
-63.872467
-63.716225
-63.247498
-63.40374
-63.872467
-64.653679
-64.497437
-63.872467
-64.341194
-64.966164
-64.497437
-64.341194
-64.028709
-64.028709
-64.341194
-64.809921
-64.497437
-65.278648
-64.497437
-65.122406
-64.653679
-64.966164
-65.122406
-64.809921
-65.122406
-65.434891
-65.747375
-65.591133
-65.278648
-65.434891
-65.747375
-65.278648
-65.591133
-65.747375
-65.591133
-65.434891
-65.278648
-65.903618
-65.434891
-65.434891
-65.591133
-65.747375
-65.591133
-65.122406
-65.591133
-64.966164
-65.122406
-65.278648
-65.434891
-65.278648
-65.122406
-64.653679
-65.122406
-64.809921
-65.122406
-64.966164
-64.966164
-65.122406
-64.966164
-64.809921
-65.278648
-64.809921
-64.497437
-64.966164
-65.122406
-64.809921
-65.122406
-65.591133
-64.809921
-64.966164
-64.809921
-64.809921
-64.966164
-65.278648
-64.966164
-64.966164
-64.809921
-64.497437
-65.278648
-65.122406
-65.122406
-65.122406
-65.278648
-65.122406
-65.434891
-65.278648
-65.747375
-65.278648
-65.591133
-65.903618
-65.591133
-65.122406
-65.122406
-65.591133
-65.434891
-65.278648
-65.278648
-65.434891
-65.591133
-65.122406
-65.278648
-65.434891
-65.278648
-64.966164
-64.497437
-64.966164
-64.653679
-64.497437
-64.653679
-64.809921
-64.497437
-64.653679
-64.341194
-64.497437
-64.497437
-64.184952
-64.341194
-64.184952
-64.341194
-64.341194
-64.184952
-64.184952
-64.184952
-63.872467
-64.028709
-64.809921
-64.341194
-64.184952
-64.497437
-64.184952
-64.184952
-64.184952
-64.184952
-64.341194
-64.497437
-64.184952
-64.497437
-64.028709
-64.184952
-64.184952
-64.184952
-64.341194
-64.028709
-64.028709
-64.028709
-64.184952
-63.247498
-63.872467
-63.559982
-63.559982
-63.559982
-63.872467
-63.872467
-64.341194
-64.028709
-64.028709
-63.559982
-64.028709
-63.872467
-63.40374
-64.341194
-64.028709
-63.716225
-63.872467
-64.184952
-63.40374
-64.028709
-64.028709
-64.028709
-63.872467
-64.028709
-64.028709
-64.028709
-64.028709
-64.028709
-64.184952
-63.716225
-63.872467
-64.341194
-64.184952
-64.028709
-63.872467
-64.028709
-63.716225
-64.028709
-64.028709
-63.716225
-63.247498
-64.184952
-63.716225
-64.028709
-63.872467
-64.341194
-63.872467
-63.716225
-63.872467
-63.872467
-64.028709
-63.559982
-64.028709
-64.497437
-64.497437
-64.497437
-64.809921
-64.809921
-65.122406
-64.341194
-64.497437
-64.809921
-65.278648
-65.591133
-65.122406
-65.122406
-65.122406
-65.434891
-65.747375
-65.747375
-65.278648
-65.591133
-65.747375
-65.747375
-66.05986
-65.903618
-65.434891
-66.216103
-66.216103
-66.372345
-65.591133
-66.372345
-65.747375
-65.747375
-66.372345
-66.372345
-66.372345
-66.841072
-66.528587
-66.372345
-65.747375
-66.216103
-65.903618
-66.372345
-66.372345
-65.903618
-66.05986
-65.903618
-65.747375
-66.05986
-65.747375
-66.216103
-65.903618
-66.216103
-66.372345
-66.216103
-66.372345
-66.68483
-66.372345
-66.05986
-66.216103
-66.216103
-65.903618
-66.05986
-65.434891
-66.05986
-65.903618
-65.903618
-65.903618
-65.747375
-65.903618
-66.05986
-65.903618
-65.903618
-66.05986
-65.591133
-65.903618
-66.216103
-65.903618
-66.216103
-66.216103
-66.372345
-66.05986
-65.903618
-66.216103
-66.05986
-65.747375
-66.372345
-66.05986
-66.05986
-66.05986
-66.216103
-66.05986
-66.05986
-66.05986
-66.528587
-66.05986
-66.216103
-65.903618
-66.372345
-66.05986
-66.05986
-66.05986
-65.903618
-66.216103
-65.747375
-65.903618
-66.05986
-66.216103
-65.903618
-66.372345
-65.903618
-65.747375
-66.372345
-65.903618
-66.05986
-66.216103
-66.372345
-66.216103
-66.216103
-66.05986
-65.903618
-65.903618
-66.372345
-65.903618
-65.903618
-65.591133
-66.216103
-65.747375
-65.903618
-65.903618
-66.216103
-66.05986
-66.05986
-66.05986
-66.05986
-65.747375
-66.05986
-66.216103
-65.903618
-65.903618
-65.434891
-65.903618
-65.903618
-65.747375
-66.216103
-66.05986
-65.591133
-65.903618
-65.747375
-65.747375
-65.591133
-65.591133
-65.747375
-65.747375
-65.903618
-65.747375
-65.903618
-65.591133
-65.591133
-65.747375
-65.747375
-65.434891
-65.591133
-65.591133
-65.434891
-65.122406
-65.591133
-65.278648
-65.122406
-65.122406
-65.591133
-64.966164
-65.591133
-65.122406
-65.278648
-65.278648
-65.434891
-65.278648
-65.122406
-65.591133
-65.747375
-65.278648
-65.122406
-65.903618
-65.747375
-65.278648
-65.903618
-65.747375
-65.747375
-65.591133
-65.591133
-66.216103
-65.747375
-66.05986
-66.05986
-66.528587
-65.903618
-65.903618
-65.747375
-66.05986
-66.528587
-66.528587
-66.372345
-66.841072
-66.372345
-66.05986
-66.841072
-67.153557
-66.841072
-66.05986
-66.216103
-66.997314
-66.841072
-67.153557
-66.68483
-66.528587
-66.841072
-66.372345
-66.372345
-67.309799
-67.153557
-66.216103
-66.841072
-66.997314
-66.997314
-66.372345
-66.68483
-66.216103
-66.68483
-66.841072
-66.372345
-67.153557
-66.997314
-67.309799
-66.68483
-67.153557
-66.841072
-66.528587
-66.841072
-67.466042
-67.153557
-67.466042
-67.153557
-68.091011
-67.153557
-67.309799
-67.622284
-66.997314
-66.997314
-66.841072
-67.153557
-67.466042
-66.68483
-66.372345
-67.153557
-66.841072
-66.372345
-66.841072
-66.528587
-66.528587
-66.372345
-66.528587
-66.528587
-66.528587
-66.841072
-66.372345
-66.372345
-66.528587
-65.747375
-66.05986
-66.05986
-66.216103
-66.528587
-66.216103
-66.372345
-66.372345
-66.05986
-66.372345
-66.372345
-66.05986
-66.372345
-66.05986
-66.372345
-66.216103
-66.841072
-66.372345
-66.216103
-66.372345
-66.68483
-66.528587
-66.528587
-66.528587
-66.997314
-66.528587
-66.68483
-66.68483
-66.372345
-66.841072
-66.68483
-66.841072
-66.528587
-66.997314
-66.997314
-66.997314
-66.841072
-67.153557
-66.841072
-66.841072
-66.997314
-67.153557
-66.997314
-66.841072
-67.153557
-67.153557
-66.841072
-66.997314
-66.997314
-66.997314
-67.153557
-67.309799
-66.997314
-66.997314
-66.841072
-66.997314
-66.997314
-66.372345
-66.997314
-66.372345
-66.528587
-67.153557
-66.68483
-67.153557
-66.997314
-66.528587
-66.997314
-66.528587
-66.216103
-66.997314
-66.68483
-66.372345
-66.528587
-66.528587
-66.372345
-66.216103
-66.997314
-65.747375
-66.841072
-66.372345
-66.68483
-66.528587
-66.68483
-66.216103
-66.841072
-66.372345
-66.372345
-66.528587
-66.216103
-66.372345
-66.372345
-66.05986
-66.372345
-66.372345
-66.216103
-66.372345
-66.528587
-66.528587
-66.528587
-66.528587
-66.68483
-66.528587
-66.372345
-66.68483
-66.528587
-66.05986
-66.528587
-66.68483
-66.372345
-66.372345
-66.68483
-66.216103
-66.68483
-66.528587
-66.372345
-66.68483
-66.372345
-66.528587
-66.528587
-66.216103
-66.372345
-66.528587
-66.372345
-66.216103
-66.528587
-66.372345
-66.372345
-66.528587
-66.372345
-66.372345
-66.216103
-66.68483
-66.68483
-66.528587
-67.153557
-66.68483
-66.841072
-66.68483
-66.997314
-66.528587
-66.841072
-67.309799
-66.841072
-65.903618
-66.216103
-66.841072
-66.68483
-66.68483
-66.216103
-66.216103
-66.05986
-66.528587
-66.528587
-66.997314
-66.68483
-65.903618
-66.997314
-66.05986
-66.841072
-66.216103
-67.153557
-66.372345
-66.528587
-66.05986
-66.68483
-66.841072
-66.05986
-66.216103
-66.05986
-66.68483
-66.528587
-66.528587
-66.528587
-66.528587
-66.528587
-65.591133
-66.372345
-66.05986
-65.747375
-65.903618
-66.216103
-65.434891
-66.216103
-65.903618
-66.05986
-66.216103
-65.591133
-66.05986
-65.747375
-65.903618
-65.747375
-65.903618
-66.216103
-65.434891
-65.903618
-65.591133
-65.122406
-65.434891
-65.747375
-66.05986
-65.747375
-66.05986
-65.747375
-65.747375
-65.903618
-66.05986
-65.591133
-66.05986
-65.903618
-65.591133
-65.747375
-65.591133
-66.372345
-65.747375
-65.903618
-65.903618
-65.903618
-65.903618
-65.747375
-65.903618
-66.216103
-65.747375
-65.434891
-65.903618
-65.903618
-65.903618
-65.747375
-66.216103
-65.747375
-66.05986
-65.903618
-65.747375
-66.05986
-65.591133
-65.903618
-66.05986
-66.216103
-65.903618
-66.05986
-66.05986
-66.528587
-66.216103
-65.903618
-66.216103
-66.05986
-66.216103
-65.903618
-66.372345
-66.68483
-66.372345
-66.216103
-65.903618
-66.372345
-66.05986
-66.372345
-66.528587
-66.841072
-66.528587
-66.841072
-66.372345
-66.216103
-66.68483
-66.997314
-66.841072
-66.841072
-66.841072
-66.68483
-66.68483
-66.372345
-67.153557
-67.153557
-67.153557
-66.68483
-66.841072
-66.528587
-67.309799
-66.528587
-66.68483
-66.528587
-66.997314
-66.372345
-66.997314
-66.372345
-66.68483
-66.68483
-66.997314
-66.372345
-66.68483
-66.528587
-66.528587
-66.68483
-66.372345
-66.216103
-66.68483
-66.216103
-66.216103
-65.903618
-66.372345
-65.903618
-65.591133
-66.05986
-65.903618
-65.903618
-65.903618
-65.903618
-65.591133
-65.591133
-65.591133
-65.591133
-65.434891
-65.278648
-65.122406
-64.653679
-65.591133
-64.966164
-64.809921
-64.341194
-64.809921
-64.653679
-64.184952
-64.341194
-64.653679
-64.497437
-64.341194
-64.028709
-64.341194
-64.341194
-63.716225
-64.653679
-63.872467
-64.184952
-63.716225
-64.341194
-64.653679
-64.184952
-63.716225
-63.872467
-64.028709
-63.716225
-64.028709
-63.716225
-63.40374
-64.184952
-64.341194
-64.341194
-64.184952
-63.559982
-64.028709
-64.028709
-64.028709
-64.341194
-63.872467
-63.559982
-64.966164
-64.966164
-64.809921
-64.341194
-64.497437
-64.497437
-65.278648
-65.591133
-65.122406
-65.591133
-65.747375
-65.278648
-66.216103
-65.122406
-65.122406
-66.216103
-65.903618
-66.05986
-66.05986
-65.434891
-65.903618
-66.05986
-65.747375
-66.372345
-65.591133
-66.372345
-66.05986
-67.153557
-66.528587
-66.528587
-66.997314
-66.68483
-66.372345
-66.841072
-66.372345
-66.68483
-66.528587
-66.997314
-66.841072
-66.372345
-66.216103
-66.372345
-66.841072
-66.216103
-66.528587
-66.05986
-66.68483
-66.05986
-66.216103
-66.216103
-66.528587
-66.05986
-66.372345
-66.05986
-66.05986
-66.216103
-66.372345
-66.528587
-66.05986
-66.216103
-66.05986
-66.528587
-66.528587
-66.216103
-65.903618
-66.216103
-66.216103
-65.903618
-65.903618
-66.216103
-66.372345
-65.903618
-65.903618
-66.216103
-65.747375
-66.216103
-66.216103
-66.05986
-65.903618
-66.372345
-65.903618
-66.216103
-66.216103
-65.903618
-65.903618
-65.747375
-65.903618
-65.747375
-65.591133
-66.216103
-65.903618
-65.903618
-65.747375
-66.216103
-65.903618
-65.903618
-65.747375
-65.591133
-65.747375
-65.903618
-65.591133
-65.278648
-65.434891
-65.747375
-65.591133
-65.434891
-65.903618
-65.434891
-65.434891
-65.122406
-65.122406
-65.591133
-65.591133
-65.591133
-65.434891
-65.122406
-65.591133
-65.434891
-65.591133
-65.591133
-65.591133
-65.122406
-65.747375
-65.122406
-65.747375
-65.434891
-65.903618
-65.122406
-65.591133
-64.966164
-65.591133
-64.497437
-65.122406
-65.122406
-65.122406
-64.809921
-65.122406
-64.966164
-64.497437
-64.809921
-64.497437
-64.966164
-64.184952
-64.497437
-64.497437
-64.184952
-64.341194
-64.184952
-64.341194
-64.653679
-64.497437
-64.341194
-64.184952
-64.497437
-64.184952
-64.809921
-64.653679
-64.809921
-64.653679
-64.966164
-65.122406
-64.966164
-65.122406
-64.966164
-65.122406
-65.122406
-65.434891
-65.278648
-65.434891
-65.747375
-65.747375
-65.591133
-65.434891
-65.747375
-65.903618
-65.747375
-65.903618
-66.05986
-66.372345
-66.05986
-66.05986
-65.903618
-66.05986
-66.528587
-65.747375
-66.05986
-66.528587
-65.434891
-66.216103
-66.528587
-66.05986
-65.747375
-65.591133
-66.05986
-66.841072
-66.68483
-66.528587
-66.528587
-66.68483
-66.528587
-66.528587
-66.528587
-66.841072
-65.747375
-66.05986
-67.153557
-66.216103
-66.372345
-66.997314
-66.372345
-66.841072
-66.997314
-66.528587
-66.05986
-66.528587
-67.153557
-66.841072
-67.153557
-66.528587
-67.153557
-66.216103
-66.372345
-66.841072
-66.68483
-66.68483
-67.466042
-66.68483
-66.841072
-66.68483
-67.153557
-66.528587
-66.68483
-66.841072
-66.372345
-67.153557
-66.68483
-66.841072
-66.68483
-66.68483
-66.841072
-66.841072
-67.153557
-66.68483
-66.997314
-66.68483
-66.528587
-66.528587
-66.68483
-66.997314
-66.841072
-66.841072
-67.153557
-67.153557
-67.153557
-67.153557
-66.997314
-67.153557
-66.997314
-66.997314
-66.68483
-66.997314
-66.841072
-66.528587
-66.68483
-66.841072
-66.68483
-66.528587
-66.68483
-66.841072
-66.372345
-66.372345
-66.841072
-66.372345
-66.216103
-66.528587
-66.68483
-66.68483
-66.997314
-66.841072
-67.153557
-66.68483
-66.372345
-66.528587
-66.68483
-66.68483
-66.841072
-66.841072
-66.528587
-67.153557
-66.68483
-66.997314
-66.997314
-66.997314
-67.153557
-66.997314
-66.372345
-66.841072
-66.528587
-66.841072
-67.153557
-66.841072
-66.68483
-66.528587
-66.68483
-66.528587
-66.68483
-66.216103
-66.841072
-66.216103
-66.216103
-66.68483
-66.372345
-66.528587
-66.68483
-66.05986
-66.528587
-66.68483
-65.747375
-66.216103
-66.528587
-66.05986
-66.05986
-66.05986
-65.903618
-65.903618
-65.747375
-65.903618
-65.747375
-65.591133
-65.747375
-65.903618
-65.434891
-65.434891
-65.278648
-65.278648
-66.05986
-65.434891
-65.434891
-65.747375
-65.278648
-65.278648
-65.591133
-65.122406
-65.278648
-65.434891
-65.903618
-65.122406
-65.434891
-65.747375
-65.434891
-65.747375
-65.903618
-65.903618
-65.903618
-65.591133
-65.591133
-66.05986
-66.216103
-65.747375
-65.747375
-65.747375
-65.747375
-65.903618
-65.903618
-65.903618
-66.05986
-65.591133
-65.591133
-65.903618
-65.591133
-65.434891
-65.903618
-65.434891
-65.591133
-65.434891
-65.278648
-65.434891
-65.122406
-65.122406
-64.966164
-65.122406
-64.966164
-65.278648
-65.122406
-64.809921
-64.809921
-64.809921
-64.497437
-65.903618
-64.809921
-65.591133
-65.747375
-65.747375
-65.122406
-64.966164
-65.591133
-66.372345
-66.05986
-65.903618
-65.903618
-65.903618
-66.216103
-66.68483
-66.997314
-66.216103
-65.747375
-66.216103
-66.372345
-65.747375
-66.528587
-65.747375
-66.372345
-65.747375
-66.68483
-66.528587
-66.68483
-66.68483
-66.05986
-66.372345
-65.903618
-65.903618
-66.528587
-65.903618
-65.903618
-66.216103
-66.528587
-66.05986
-66.68483
-66.05986
-66.528587
-66.372345
-66.68483
-66.372345
-66.372345
-66.05986
-66.372345
-66.528587
-66.997314
-66.372345
-66.372345
-66.841072
-66.841072
-66.372345
-66.841072
-66.841072
-66.528587
-66.841072
-66.528587
-66.68483
-66.997314
-66.68483
-66.372345
-66.68483
-66.841072
-66.372345
-66.528587
-66.528587
-66.68483
-66.528587
-66.528587
-66.528587
-66.372345
-66.528587
-66.528587
-66.528587
-66.528587
-66.68483
-66.372345
-66.68483
-66.372345
-66.528587
-66.372345
-66.216103
-66.216103
-66.528587
-66.528587
-65.903618
-66.372345
-66.05986
-66.372345
-66.05986
-66.216103
-66.216103
-66.05986
-65.747375
-65.903618
-66.05986
-65.591133
-65.591133
-65.903618
-66.05986
-65.591133
-65.434891
-65.122406
-65.434891
-65.747375
-65.434891
-65.122406
-65.591133
-65.903618
-65.434891
-65.122406
-65.122406
-65.434891
-65.278648
-65.122406
-65.591133
-65.278648
-65.122406
-65.122406
-65.434891
-65.278648
-65.747375
-65.591133
-65.903618
-65.903618
-65.747375
-65.747375
-66.216103
-65.591133
-65.591133
-66.05986
-65.747375
-66.216103
-66.05986
-65.903618
-66.528587
-66.372345
-66.216103
-66.528587
-66.372345
-66.372345
-66.216103
-66.372345
-66.841072
-66.372345
-65.903618
-66.372345
-66.528587
-66.528587
-66.372345
-66.372345
-66.68483
-66.216103
-66.372345
-66.68483
-65.903618
-66.528587
-66.05986
-65.747375
-66.216103
-66.05986
-65.903618
-65.903618
-66.216103
-65.747375
-65.591133
-65.591133
-65.591133
-65.434891
-65.747375
-65.747375
-65.434891
-65.122406
-65.434891
-65.122406
-64.966164
-65.122406
-65.278648
-64.653679
-64.653679
-65.122406
-64.653679
-64.809921
-64.497437
-64.966164
-65.278648
-64.653679
-64.653679
-64.184952
-64.341194
-64.653679
-64.653679
-64.497437
-64.497437
-64.809921
-65.122406
-65.278648
-64.966164
-64.497437
-64.497437
-65.122406
-64.653679
-63.872467
-64.341194
-65.122406
-64.966164
-64.809921
-64.341194
-64.653679
-64.497437
-64.653679
-64.497437
-64.497437
-64.497437
-65.278648
-65.122406
-65.903618
-64.497437
-65.434891
-65.747375
-64.809921
-65.591133
-65.122406
-66.05986
-65.591133
-65.434891
-65.591133
-65.747375
-66.216103
-65.903618
-65.903618
-65.747375
-66.05986
-66.05986
-65.903618
-65.903618
-66.372345
-65.747375
-66.05986
-66.372345
-65.591133
-66.216103
-65.747375
-66.372345
-65.903618
-66.372345
-66.372345
-66.216103
-66.841072
-66.05986
-65.591133
-66.372345
-66.05986
-66.216103
-66.216103
-66.216103
-66.216103
-66.372345
-66.372345
-66.372345
-66.372345
-66.372345
-66.841072
-66.528587
-66.68483
-66.841072
-66.372345
-66.372345
-66.841072
-66.528587
-66.372345
-66.841072
-66.68483
-66.68483
-66.841072
-66.997314
-66.997314
-66.68483
-67.309799
-67.309799
-66.841072
-66.841072
-66.997314
-67.153557
-66.68483
-67.153557
-67.153557
-66.528587
-67.153557
-66.68483
-66.841072
-66.841072
-66.528587
-66.997314
-66.528587
-66.528587
-66.528587
-66.528587
-66.216103
-66.528587
-66.05986
-66.216103
-66.05986
-66.05986
-66.05986
-66.216103
-66.372345
-66.216103
-66.528587
-65.903618
-66.372345
-65.747375
-65.903618
-65.747375
-65.747375
-65.903618
-65.434891
-65.747375
-66.05986
-65.903618
-65.434891
-65.903618
-65.903618
-66.05986
-66.216103
-66.05986
-65.747375
-65.747375
-66.05986
-66.528587
-65.747375
-66.216103
-66.372345
-65.903618
-66.528587
-66.372345
-65.903618
-66.05986
-66.05986
-65.903618
-66.68483
-66.372345
-66.372345
-66.216103
-66.05986
-66.216103
-66.05986
-66.372345
-66.372345
-66.05986
-66.528587
-66.05986
-66.05986
-66.05986
-65.747375
-66.216103
-66.05986
-66.05986
-66.05986
-66.05986
-66.216103
-66.216103
-66.216103
-65.903618
-65.903618
-66.05986
-66.05986
-65.747375
-65.747375
-66.05986
-65.903618
-65.903618
-65.903618
-66.216103
-65.434891
-65.591133
-65.747375
-65.747375
-65.591133
-65.747375
-65.591133
-65.434891
-65.591133
-66.05986
-65.903618
-65.591133
-65.747375
-65.747375
-65.903618
-65.434891
-65.903618
-66.05986
-65.903618
-65.903618
-65.903618
-65.747375
-66.372345
-66.372345
-66.372345
-66.372345
-65.122406
-66.216103
-65.434891
-65.747375
-65.747375
-65.591133
-66.372345
-66.372345
-66.216103
-65.747375
-65.591133
-65.591133
-65.278648
-65.122406
-65.434891
-65.747375
-66.216103
-66.372345
-65.591133
-65.591133
-65.903618
-65.278648
-65.903618
-65.903618
-66.05986
-65.434891
-66.05986
-66.372345
-66.216103
-66.05986
-66.05986
-66.216103
-66.528587
-66.216103
-66.216103
-66.372345
-66.68483
-66.216103
-66.216103
-66.528587
-67.153557
-66.528587
-66.841072
-66.68483
-66.841072
-66.841072
-66.68483
-66.372345
-66.372345
-66.372345
-66.68483
-66.05986
-66.528587
-66.528587
-66.05986
-66.528587
-66.372345
-66.841072
-66.216103
-66.528587
-66.216103
-66.216103
-66.372345
-66.216103
-65.903618
-66.372345
-66.05986
-66.216103
-66.372345
-65.903618
-66.528587
-66.216103
-66.05986
-66.372345
-65.903618
-66.05986
-66.372345
-66.05986
-66.216103
-66.216103
-66.05986
-66.372345
-66.372345
-66.372345
-66.372345
-66.372345
-66.841072
-66.68483
-66.528587
-66.68483
-66.528587
-66.372345
-66.68483
-66.528587
-66.841072
-66.528587
-66.68483
-66.372345
-66.997314
-66.68483
-66.841072
-66.997314
-66.997314
-66.68483
-66.997314
-67.153557
-67.466042
-66.997314
-66.68483
-66.68483
-67.153557
-67.153557
-67.153557
-66.841072
-67.153557
-66.997314
-67.153557
-66.841072
-67.153557
-66.997314
-66.372345
-66.997314
-66.997314
-66.841072
-67.153557
-66.372345
-66.68483
-66.372345
-66.528587
-66.841072
-66.68483
-66.372345
-66.841072
-66.528587
-66.68483
-66.528587
-66.841072
-66.528587
-66.216103
-66.372345
-66.528587
-66.68483
-66.372345
-66.528587
-66.216103
-67.153557
-66.997314
-66.841072
-66.841072
-66.528587
-66.528587
-66.372345
-66.372345
-66.997314
-66.372345
-66.372345
-66.841072
-66.841072
-66.997314
-66.841072
-66.841072
-66.841072
-66.528587
-66.68483
-66.841072
-66.68483
-67.153557
-66.528587
-66.68483
-66.68483
-66.68483
-67.153557
-66.372345
-66.841072
-66.68483
-66.372345
-66.841072
-66.68483
-66.68483
-66.372345
-66.68483
-66.528587
-65.747375
-66.216103
-66.528587
-66.68483
-66.372345
-66.372345
-66.05986
-66.372345
-66.372345
-66.05986
-66.372345
-66.372345
-65.747375
-66.05986
-66.528587
-66.05986
-66.372345
-66.05986
-65.903618
-66.216103
-65.903618
-66.528587
-65.903618
-65.747375
-65.747375
-65.903618
-66.216103
-66.372345
-66.372345
-66.05986
-65.747375
-65.903618
-66.05986
-65.747375
-65.591133
-66.05986
-66.372345
-66.841072
-66.05986
-66.05986
-66.841072
-65.903618
-66.841072
-65.903618
-66.68483
-66.216103
-66.68483
-66.997314
-66.05986
-66.216103
-66.216103
-66.216103
-66.05986
-66.372345
-66.372345
-66.68483
-66.68483
-67.309799
-67.153557
-66.372345
-66.68483
-66.68483
-67.153557
-66.997314
-66.372345
-66.372345
-67.153557
-67.153557
-66.68483
-66.997314
-67.153557
-67.466042
-67.153557
-67.153557
-67.466042
-67.622284
-67.309799
-67.309799
-67.466042
-67.309799
-66.841072
-66.841072
-67.466042
-67.622284
-67.778526
-67.622284
-67.309799
-67.309799
-67.309799
-67.309799
-67.466042
-66.997314
-67.466042
-67.309799
-66.997314
-67.309799
-67.466042
-66.997314
-67.309799
-67.153557
-67.466042
-67.153557
-67.153557
-67.153557
-67.466042
-67.309799
-67.309799
-66.997314
-67.153557
-67.153557
-67.153557
-66.841072
-67.466042
-67.466042
-67.153557
-67.622284
-67.309799
-67.153557
-67.466042
-67.153557
-67.153557
-66.841072
-67.153557
-66.841072
-67.309799
-66.68483
-66.68483
-66.841072
-66.997314
-66.528587
-66.841072
-66.372345
-66.841072
-66.528587
-66.841072
-66.68483
-66.841072
-66.528587
-66.997314
-66.372345
-66.528587
-66.528587
-65.903618
-66.528587
-66.841072
-66.68483
-66.841072
-66.528587
-66.372345
-66.216103
-66.997314
-66.68483
-66.841072
-66.528587
-66.372345
-66.528587
-66.372345
-66.528587
-66.05986
-66.528587
-65.903618
-66.05986
-65.903618
-65.903618
-66.216103
-66.216103
-65.747375
-66.528587
-66.05986
-66.05986
-65.903618
-66.05986
-65.591133
-66.372345
-65.591133
-65.903618
-66.372345
-65.434891
-65.747375
-65.591133
-65.903618
-66.05986
-65.591133
-65.903618
-65.747375
-65.747375
-65.591133
-65.903618
-65.591133
-65.591133
-65.591133
-65.903618
-65.278648
-65.434891
-65.434891
-65.434891
-65.591133
-65.591133
-65.434891
-65.434891
-65.591133
-65.591133
-65.278648
-65.434891
-65.747375
-65.747375
-66.05986
-65.903618
-65.591133
-65.747375
-66.05986
-65.747375
-65.434891
-65.903618
-65.747375
-65.747375
-65.434891
-65.278648
-66.05986
-66.216103
-65.591133
-66.216103
-65.591133
-66.216103
-66.05986
-65.591133
-65.747375
-66.372345
-66.05986
-66.05986
-65.747375
-65.903618
-65.747375
-66.05986
-66.372345
-65.903618
-65.434891
-66.216103
-66.841072
-67.153557
-66.372345
-66.528587
-66.68483
-65.903618
-66.997314
-66.372345
-67.153557
-65.903618
-66.528587
-66.841072
-66.68483
-66.997314
-66.997314
-67.153557
-66.68483
-66.997314
-66.68483
-67.309799
-67.153557
-66.68483
-66.841072
-66.68483
-67.466042
-66.68483
-66.68483
-66.68483
-67.153557
-66.528587
-66.372345
-66.372345
-66.372345
-66.528587
-66.372345
-66.372345
-66.841072
-66.68483
-66.216103
-66.528587
-66.68483
-66.68483
-67.153557
-66.68483
-66.68483
-66.68483
-66.68483
-66.997314
-66.841072
-66.528587
-66.372345
-66.997314
-66.68483
-66.528587
-66.841072
-66.372345
-67.153557
-66.997314
-66.997314
-67.153557
-67.153557
-66.997314
-67.153557
-66.997314
-67.309799
-66.997314
-67.466042
-67.153557
-67.153557
-67.153557
-66.997314
-66.997314
-67.466042
-67.309799
-67.466042
-67.309799
-67.153557
-66.997314
-67.309799
-66.841072
-67.153557
-66.997314
-66.997314
-67.153557
-67.153557
-66.997314
-67.466042
-66.997314
-67.778526
-66.68483
-66.997314
-67.153557
-66.841072
-66.997314
-67.153557
-67.153557
-67.153557
-67.309799
-66.997314
-67.309799
-67.309799
-66.997314
-67.309799
-67.153557
-66.841072
-67.153557
-67.153557
-67.153557
-66.997314
-67.153557
-66.68483
-67.153557
-67.309799
-66.68483
-66.841072
-67.153557
-67.466042
-67.153557
-67.153557
-66.68483
-66.841072
-66.528587
-66.841072
-66.841072
-66.997314
-66.372345
-66.841072
-66.68483
-66.841072
-66.68483
-66.841072
-66.216103
-66.528587
-66.05986
-66.68483
-66.841072
-66.372345
-66.372345
-66.372345
-66.528587
-65.903618
-66.05986
-66.216103
-65.747375
-66.372345
-66.216103
-66.216103
-66.216103
-65.903618
-66.216103
-66.05986
-66.05986
-66.216103
-65.903618
-66.216103
-66.05986
-66.216103
-66.372345
-66.05986
-65.903618
-66.372345
-66.05986
-66.216103
-66.372345
-65.903618
-66.05986
-66.05986
-65.903618
-66.372345
-65.903618
-65.903618
-66.372345
-66.05986
-65.747375
-66.05986
-65.903618
-66.05986
-66.216103
-65.903618
-65.747375
-66.05986
-65.434891
-65.747375
-65.903618
-65.278648
-65.747375
-66.216103
-65.434891
-66.528587
-65.903618
-65.747375
-65.747375
-66.372345
-66.68483
-66.528587
-66.68483
-66.216103
-66.05986
-66.528587
-66.372345
-66.528587
-67.153557
-66.528587
-65.747375
-66.372345
-67.153557
-66.05986
-66.528587
-66.372345
-66.372345
-66.216103
-66.68483
-66.68483
-66.216103
-66.68483
-65.747375
-66.216103
-65.591133
-65.903618
-66.841072
-65.747375
-66.528587
-66.216103
-66.372345
-66.05986
-65.434891
-66.216103
-65.903618
-66.372345
-65.591133
-65.903618
-66.05986
-65.903618
-66.05986
-65.747375
-66.68483
-65.747375
-66.05986
-66.372345
-65.591133
-66.216103
-66.216103
-65.903618
-65.903618
-65.903618
-66.216103
-65.747375
-65.903618
-66.05986
-66.372345
-66.216103
-66.05986
-66.05986
-66.528587
-66.372345
-66.528587
-66.528587
-66.528587
-66.372345
-66.372345
-66.841072
-66.528587
-66.372345
-66.528587
-66.372345
-66.841072
-66.997314
-66.372345
-66.68483
-66.841072
-66.372345
-66.997314
-66.372345
-66.372345
-66.372345
-66.372345
-66.528587
-66.216103
-66.216103
-66.528587
-66.841072
-66.841072
-66.528587
-66.372345
-66.528587
-66.372345
-66.528587
-66.528587
-66.216103
-66.372345
-66.216103
-66.216103
-66.528587
-66.216103
-66.216103
-66.216103
-66.05986
-65.903618
-66.528587
-66.372345
-66.528587
-66.528587
-66.05986
-66.216103
-66.05986
-65.903618
-66.372345
-66.05986
-65.903618
-65.903618
-66.05986
-65.903618
-65.747375
-65.591133
-65.747375
-65.591133
-65.278648
-65.591133
-64.966164
-65.278648
-64.653679
-65.278648
-64.653679
-64.966164
-64.653679
-64.497437
-65.278648
-64.809921
-65.122406
-64.809921
-64.809921
-64.497437
-64.653679
-64.966164
-64.966164
-64.653679
-64.809921
-64.966164
-64.966164
-64.809921
-65.122406
-64.966164
-65.278648
-64.809921
-65.122406
-65.278648
-65.122406
-65.278648
-64.966164
-65.278648
-64.966164
-65.122406
-64.966164
-65.278648
-65.278648
-65.122406
-64.809921
-65.278648
-64.809921
-65.122406
-65.278648
-64.809921
-65.122406
-65.122406
-64.809921
-65.122406
-64.966164
-65.122406
-64.966164
-64.809921
-64.809921
-64.809921
-64.653679
-64.184952
-64.966164
-64.809921
-64.653679
-65.278648
-64.497437
-64.809921
-64.809921
-65.591133
-65.122406
-65.122406
-65.434891
-64.966164
-64.809921
-65.278648
-65.434891
-65.278648
-65.434891
-65.434891
-65.591133
-65.278648
-65.591133
-64.497437
-64.497437
-65.434891
-65.434891
-65.591133
-65.903618
-65.278648
-64.809921
-64.966164
-65.122406
-65.903618
-64.497437
-64.809921
-65.278648
-64.497437
-65.278648
-64.497437
-65.591133
-64.966164
-64.809921
-64.966164
-65.122406
-64.966164
-64.809921
-64.341194
-64.497437
-64.653679
-64.497437
-65.434891
-64.966164
-65.591133
-65.122406
-64.653679
-65.434891
-64.497437
-65.434891
-64.809921
-64.653679
-65.122406
-64.653679
-65.278648
-65.122406
-65.278648
-64.809921
-65.122406
-64.966164
-65.122406
-65.903618
-65.122406
-65.591133
-65.278648
-65.122406
-65.434891
-65.434891
-65.591133
-64.966164
-65.122406
-65.434891
-65.278648
-65.591133
-65.434891
-65.747375
-65.747375
-65.747375
-65.903618
-65.278648
-65.434891
-65.434891
-65.903618
-65.591133
-65.747375
-65.591133
-65.591133
-65.434891
-65.434891
-65.747375
-65.591133
-65.747375
-65.591133
-65.278648
-65.903618
-65.434891
-65.591133
-65.278648
-65.747375
-65.434891
-65.434891
-65.747375
-65.591133
-65.747375
-65.591133
-65.591133
-65.903618
-65.747375
-65.747375
-65.122406
-65.747375
-65.434891
-65.903618
-65.591133
-65.747375
-65.591133
-65.434891
-65.591133
-65.591133
-65.903618
-65.591133
-66.05986
-66.05986
-65.747375
-65.903618
-65.903618
-65.591133
-65.747375
-65.591133
-65.747375
-65.747375
-65.903618
-65.591133
-65.903618
-65.903618
-65.747375
-66.05986
-65.903618
-65.903618
-65.747375
-66.05986
-65.747375
-66.05986
-65.903618
-65.903618
-66.05986
-65.591133
-66.216103
-65.903618
-66.05986
-65.747375
-66.216103
-66.216103
-65.903618
-65.903618
-65.747375
-66.05986
-66.05986
-66.216103
-65.434891
-66.05986
-65.591133
-65.591133
-65.747375
-65.278648
-65.747375
-65.591133
-65.591133
-65.278648
-65.122406
-65.122406
-65.278648
-65.591133
-65.747375
-65.278648
-65.747375
-65.434891
-65.122406
-65.591133
-65.278648
-65.434891
-65.278648
-65.122406
-65.434891
-65.122406
-65.434891
-65.591133
-65.434891
-65.434891
-65.747375
-65.122406
-65.903618
-65.591133
-65.591133
-65.747375
-65.591133
-65.434891
-65.747375
-65.434891
-65.903618
-65.903618
-65.747375
-65.747375
-66.372345
-65.903618
-65.903618
-65.903618
-65.903618
-66.216103
-65.591133
-66.216103
-66.216103
-66.05986
-66.05986
-65.122406
-65.903618
-66.528587
-66.372345
-66.68483
-66.528587
-66.372345
-66.372345
-66.68483
-66.216103
-66.216103
-65.747375
-66.372345
-66.68483
-65.434891
-66.372345
-65.903618
-66.05986
-65.903618
-66.05986
-65.591133
-65.434891
-65.747375
-65.903618
-66.528587
-66.05986
-66.05986
-65.747375
-66.05986
-66.05986
-66.372345
-66.216103
-66.528587
-66.216103
-65.747375
-65.903618
-65.903618
-66.216103
-66.05986
-65.747375
-65.747375
-65.903618
-65.903618
-65.747375
-66.216103
-66.05986
-66.216103
-66.05986
-65.903618
-65.747375
-65.747375
-66.05986
-65.903618
-65.747375
-66.05986
-66.05986
-66.05986
-66.528587
-66.05986
-66.216103
-65.903618
-65.903618
-66.216103
-66.216103
-66.216103
-66.05986
-66.372345
-66.216103
-65.747375
-66.372345
-66.216103
-65.903618
-66.216103
-66.216103
-65.903618
-66.05986
-66.05986
-65.903618
-66.05986
-66.05986
-66.05986
-65.903618
-66.05986
-65.903618
-65.903618
-66.05986
-66.05986
-65.747375
-65.903618
-65.903618
-65.591133
-65.591133
-66.05986
-65.747375
-65.434891
-65.747375
-65.434891
-65.903618
-65.903618
-65.591133
-66.05986
-65.747375
-65.591133
-65.434891
-65.434891
-65.591133
-65.278648
-65.747375
-65.591133
-65.434891
-65.903618
-65.434891
-65.903618
-65.591133
-65.591133
-65.434891
-65.122406
-65.434891
-65.591133
-65.591133
-65.122406
-65.591133
-65.278648
-65.122406
-65.434891
-65.122406
-65.122406
-65.591133
-65.747375
-64.966164
-65.434891
-65.747375
-65.591133
-65.591133
-65.747375
-65.434891
-65.434891
-65.434891
-65.591133
-65.278648
-65.747375
-65.278648
-65.591133
-65.122406
-65.434891
-65.122406
-65.434891
-65.278648
-64.809921
-65.591133
-65.278648
-65.278648
-65.747375
-65.747375
-65.747375
-65.591133
-65.747375
-65.747375
-65.747375
-65.903618
-65.903618
-65.903618
-65.747375
-66.05986
-66.05986
-66.216103
-65.903618
-66.05986
-65.903618
-66.05986
-65.903618
-66.216103
-65.903618
-65.903618
-65.747375
-65.903618
-65.591133
-66.372345
-66.05986
-65.903618
-66.216103
-65.747375
-65.903618
-66.372345
-65.903618
-66.05986
-65.903618
-66.05986
-66.216103
-65.747375
-65.591133
-65.434891
-66.216103
-66.372345
-66.372345
-66.05986
-65.903618
-66.528587
-65.903618
-65.747375
-66.216103
-66.372345
-66.528587
-66.528587
-66.372345
-65.903618
-65.903618
-66.216103
-66.05986
-66.05986
-66.216103
-66.528587
-67.153557
-67.466042
-66.372345
-66.68483
-67.153557
-66.528587
-67.466042
-66.05986
-66.997314
-66.528587
-66.68483
-66.528587
-66.528587
-66.841072
-67.778526
-66.528587
-67.153557
-67.622284
-66.997314
-66.68483
-67.153557
-66.841072
-66.05986
-66.841072
-66.528587
-66.216103
-66.372345
-66.216103
-66.528587
-65.903618
-66.372345
-66.372345
-66.216103
-65.747375
-65.591133
-65.903618
-66.05986
-65.903618
-65.747375
-65.903618
-66.216103
-65.747375
-65.903618
-65.903618
-66.528587
-66.528587
-66.216103
-66.05986
-65.591133
-65.903618
-65.903618
-65.903618
-65.747375
-65.903618
-66.05986
-65.591133
-66.216103
-66.05986
-65.747375
-65.747375
-65.903618
-66.05986
-65.591133
-66.216103
-65.903618
-66.05986
-66.216103
-65.747375
-66.372345
-66.216103
-66.05986
-66.216103
-65.747375
-66.05986
-66.05986
-66.05986
-66.216103
-66.05986
-65.903618
-66.05986
-66.528587
-66.216103
-66.05986
-65.591133
-66.05986
-65.903618
-65.903618
-65.434891
-65.591133
-65.903618
-65.903618
-65.591133
-65.903618
-65.278648
-65.434891
-65.122406
-64.966164
-65.278648
-65.122406
-64.809921
-65.122406
-65.278648
-64.966164
-65.434891
-64.653679
-64.809921
-65.122406
-64.809921
-65.122406
-64.497437
-64.966164
-64.653679
-64.809921
-64.497437
-64.966164
-64.809921
-64.809921
-64.966164
-64.809921
-65.122406
-64.809921
-65.278648
-64.497437
-65.278648
-65.278648
-65.122406
-64.809921
-65.122406
-65.434891
-65.122406
-65.122406
-65.434891
-65.278648
-65.591133
-65.278648
-65.747375
-65.122406
-65.903618
-65.434891
-65.747375
-65.591133
-65.591133
-65.903618
-65.434891
-65.434891
-65.903618
-65.591133
-66.05986
-65.903618
-65.591133
-65.434891
-65.591133
-65.747375
-65.434891
-65.591133
-66.216103
-65.591133
-65.747375
-65.434891
-65.591133
-65.747375
-65.591133
-65.434891
-65.903618
-65.591133
-65.903618
-65.591133
-65.747375
-65.747375
-65.903618
-65.278648
-65.903618
-65.591133
-65.122406
-65.434891
-65.591133
-65.591133
-65.903618
-65.122406
-65.434891
-65.122406
-65.122406
-65.591133
-64.809921
-65.591133
-65.122406
-65.278648
-65.278648
-65.591133
-65.278648
-65.122406
-65.434891
-65.591133
-64.497437
-64.497437
-65.278648
-65.122406
-65.278648
-65.903618
-65.122406
-64.966164
-64.497437
-64.966164
-65.591133
-65.591133
-64.809921
-65.591133
-64.809921
-65.122406
-64.809921
-65.591133
-64.341194
-64.653679
-64.809921
-64.497437
-64.966164
-65.278648
-65.591133
-65.903618
-65.278648
-65.122406
-65.122406
-65.434891
-65.434891
-65.591133
-65.903618
-65.591133
-65.434891
-65.434891
-65.747375
-66.05986
-65.903618
-65.903618
-65.747375
-65.434891
-65.591133
-65.591133
-65.591133
-66.216103
-65.747375
-65.747375
-65.591133
-66.05986
-66.05986
-65.747375
-65.747375
-65.903618
-65.903618
-65.747375
-66.216103
-66.05986
-66.05986
-65.903618
-66.528587
-66.05986
-66.528587
-66.528587
-65.747375
-66.372345
-66.216103
-66.05986
-66.841072
-66.216103
-66.68483
-67.153557
-66.372345
-66.68483
-66.372345
-66.528587
-66.528587
-66.528587
-66.997314
-66.68483
-66.68483
-66.997314
-66.997314
-66.841072
-67.153557
-66.68483
-66.68483
-66.841072
-66.841072
-66.528587
-66.841072
-66.997314
-66.841072
-67.153557
-66.841072
-66.68483
-66.68483
-66.372345
-66.372345
-66.528587
-66.372345
-66.216103
-66.372345
-66.68483
-66.216103
-66.372345
-66.528587
-66.05986
-66.528587
-66.528587
-66.216103
-66.68483
-66.372345
-66.372345
-66.841072
-66.372345
-67.153557
-66.216103
-66.528587
-66.841072
-66.997314
-66.528587
-66.216103
-66.841072
-66.997314
-67.153557
-66.372345
-66.68483
-66.997314
-66.997314
-66.997314
-66.841072
-67.466042
-67.309799
-66.841072
-66.68483
-67.153557
-66.997314
-67.309799
-67.309799
-67.309799
-67.466042
-67.466042
-67.622284
-67.153557
-67.309799
-67.622284
-67.153557
-67.153557
-67.309799
-67.466042
-67.622284
-67.622284
-67.778526
-67.153557
-67.466042
-67.622284
-67.153557
-67.622284
-67.466042
-67.622284
-67.622284
-67.622284
-67.778526
-67.309799
-67.622284
-67.309799
-67.153557
-67.309799
-67.153557
-66.997314
-67.466042
-67.153557
-67.153557
-67.153557
-66.841072
-66.372345
-66.528587
-66.216103
-66.841072
-66.372345
-66.528587
-66.05986
-66.05986
-66.05986
-66.372345
-66.05986
-65.903618
-66.05986
-65.747375
-66.05986
-66.372345
-66.05986
-66.372345
-66.372345
-65.278648
-66.05986
-66.68483
-66.216103
-66.528587
-66.372345
-66.05986
-65.747375
-66.68483
-66.68483
-66.372345
-66.841072
-66.68483
-66.372345
-66.372345
-66.216103
-65.591133
-66.372345
-66.528587
-65.747375
-66.528587
-66.528587
-66.05986
-66.05986
-66.372345
-65.591133
-65.591133
-65.278648
-65.591133
-66.05986
-65.278648
-66.372345
-65.434891
-65.903618
-65.591133
-65.278648
-65.278648
-65.747375
-65.747375
-65.591133
-65.747375
-65.278648
-66.05986
-65.591133
-65.747375
-65.747375
-66.372345
-65.903618
-65.434891
-65.747375
-65.591133
-66.372345
-66.05986
-65.903618
-66.216103
-66.372345
-66.528587
-66.528587
-66.372345
-65.903618
-66.372345
-66.372345
-66.216103
-66.216103
-66.216103
-66.528587
-66.216103
-66.05986
-66.216103
-66.05986
-66.05986
-66.216103
-66.05986
-65.591133
-66.216103
-66.372345
-65.903618
-66.216103
-66.05986
-65.903618
-66.05986
-65.903618
-66.216103
-66.05986
-66.216103
-66.372345
-66.216103
-66.216103
-66.216103
-66.528587
-66.372345
-66.68483
-66.372345
-66.372345
-66.216103
-66.05986
-66.05986
-66.372345
-65.747375
-66.528587
-66.216103
-66.216103
-66.372345
-66.372345
-66.372345
-66.372345
-66.216103
-66.372345
-66.372345
-66.68483
-66.216103
-66.372345
-66.68483
-66.372345
-66.528587
-66.528587
-66.528587
-66.216103
-66.528587
-66.216103
-66.372345
-66.528587
-66.68483
-66.372345
-66.68483
-66.216103
-66.05986
-66.372345
-65.591133
-66.372345
-66.05986
-66.216103
-66.372345
-66.528587
-66.372345
-66.372345
-66.216103
-66.05986
-66.216103
-65.903618
-66.528587
-65.903618
-66.68483
-66.528587
-66.528587
-66.372345
-66.05986
-66.68483
-66.216103
-66.68483
-66.68483
-66.841072
-66.68483
-66.841072
-66.997314
-67.309799
-66.997314
-66.997314
-66.68483
-67.309799
-67.153557
-66.997314
-67.153557
-66.997314
-67.466042
-67.153557
-66.841072
-66.997314
-67.153557
-67.622284
-67.466042
-67.309799
-67.309799
-67.309799
-67.309799
-67.153557
-67.153557
-67.309799
-66.997314
-67.466042
-67.466042
-67.153557
-66.997314
-67.153557
-67.309799
-66.841072
-67.153557
-66.997314
-67.153557
-67.153557
-67.153557
-67.153557
-66.841072
-66.997314
-67.309799
-66.997314
-66.997314
-66.68483
-66.841072
-67.309799
-66.841072
-66.841072
-67.309799
-66.841072
-66.841072
-66.841072
-66.528587
-67.153557
-67.309799
-67.466042
-67.622284
-66.528587
-66.372345
-66.997314
-66.841072
-66.841072
-67.466042
-67.309799
-67.309799
-66.68483
-67.153557
-67.622284
-66.68483
-66.997314
-66.841072
-67.153557
-66.528587
-67.778526
-67.466042
-67.622284
-66.997314
-66.997314
-66.68483
-67.622284
-66.997314
-67.309799
-66.68483
-66.68483
-66.372345
-66.841072
-67.466042
-66.216103
-67.153557
-66.528587
-66.997314
-66.68483
-66.68483
-67.153557
-66.997314
-66.997314
-67.153557
-66.841072
-66.841072
-66.68483
-66.997314
-66.841072
-66.372345
-66.216103
-66.68483
-66.216103
-66.216103
-66.216103
-66.372345
-66.997314
-66.372345
-66.05986
-66.528587
-66.05986
-66.372345
-65.591133
-66.372345
-66.216103
-66.05986
-66.68483
-66.216103
-66.216103
-66.528587
-66.05986
-66.372345
-66.372345
-66.216103
-66.372345
-66.216103
-66.05986
-66.372345
-66.528587
-66.68483
-66.528587
-66.841072
-66.68483
-67.153557
-66.372345
-66.997314
-66.841072
-66.68483
-67.153557
-66.68483
-66.68483
-67.153557
-66.997314
-66.68483
-67.153557
-66.841072
-66.997314
-67.153557
-67.153557
-66.841072
-67.153557
-66.68483
-67.153557
-67.309799
-66.997314
-66.997314
-67.622284
-67.153557
-67.309799
-67.466042
-67.778526
-66.841072
-67.309799
-66.997314
-66.997314
-67.309799
-66.841072
-66.68483
-67.153557
-67.309799
-67.153557
-67.153557
-67.153557
-67.153557
-66.68483
-66.841072
-66.528587
-66.372345
-66.997314
-66.372345
-66.372345
-66.528587
-66.372345
-66.528587
-66.216103
-66.528587
-66.216103
-65.903618
-66.05986
-65.903618
-65.747375
-65.747375
-66.05986
-65.747375
-65.747375
-65.747375
-65.903618
-65.278648
-65.591133
-65.591133
-65.591133
-65.591133
-65.591133
-65.747375
-65.591133
-65.122406
-65.278648
-65.122406
-65.591133
-65.434891
-65.591133
-65.278648
-65.122406
-65.747375
-65.591133
-65.591133
-65.591133
-65.591133
-65.434891
-65.434891
-65.747375
-65.747375
-65.434891
-65.903618
-65.903618
-65.434891
-65.747375
-66.05986
-65.903618
-66.216103
-66.528587
-66.216103
-66.528587
-66.528587
-66.216103
-66.68483
-66.216103
-66.216103
-66.841072
-66.372345
-66.68483
-66.372345
-66.372345
-66.528587
-66.841072
-66.528587
-66.68483
-66.05986
-66.05986
-66.841072
-66.372345
-65.903618
-66.841072
-66.997314
-66.841072
-66.68483
-66.528587
-66.05986
-66.372345
-66.05986
-66.68483
-66.841072
-67.153557
-66.05986
-66.372345
-66.528587
-66.216103
-66.216103
-66.528587
-66.05986
-66.528587
-66.528587
-65.747375
-65.903618
-66.216103
-66.372345
-66.841072
-66.68483
-66.216103
-66.841072
-66.216103
-66.05986
-66.528587
-66.216103
-67.153557
-66.68483
-66.528587
-66.68483
-66.528587
-66.528587
-66.372345
-67.153557
-66.372345
-66.372345
-66.372345
-65.747375
-66.05986
-66.05986
-66.216103
-66.05986
-66.528587
-65.903618
-65.434891
-65.903618
-65.591133
-66.05986
-65.747375
-65.747375
-65.747375
-65.591133
-65.747375
-65.591133
-65.278648
-65.591133
-65.278648
-65.122406
-65.278648
-64.809921
-65.122406
-65.278648
-64.809921
-65.278648
-64.966164
-65.278648
-65.122406
-65.122406
-65.122406
-65.434891
-65.434891
-65.591133
-65.434891
-65.278648
-65.434891
-64.966164
-65.122406
-65.278648
-64.809921
-65.122406
-64.966164
-64.497437
-64.809921
-64.809921
-64.809921
-64.653679
-63.872467
-64.341194
-64.184952
-64.184952
-63.872467
-63.872467
-64.028709
-63.247498
-64.028709
-64.028709
-63.872467
-64.341194
-63.872467
-63.872467
-64.028709
-64.028709
-63.872467
-64.341194
-64.028709
-64.184952
-64.184952
-64.028709
-64.184952
-64.341194
-64.341194
-64.653679
-63.872467
-64.341194
-64.497437
-64.184952
-64.497437
-64.497437
-64.028709
-64.653679
-64.809921
-64.497437
-64.497437
-64.497437
-64.497437
-64.653679
-64.497437
-64.497437
-64.809921
-64.966164
-64.966164
-64.653679
-65.278648
-64.966164
-65.122406
-64.497437
-65.122406
-64.809921
-65.122406
-65.278648
-64.809921
-65.278648
-65.591133
-64.809921
-65.122406
-65.122406
-64.809921
-64.809921
-65.122406
-65.122406
-64.966164
-64.966164
-64.653679
-64.966164
-64.809921
-64.497437
-64.809921
-64.497437
-64.809921
-64.497437
-64.966164
-64.497437
-64.809921
-64.341194
-64.497437
-64.809921
-64.653679
-64.966164
-64.653679
-64.966164
-65.122406
-64.809921
-65.122406
-65.278648
-64.966164
-65.434891
-65.434891
-64.966164
-64.809921
-65.122406
-65.122406
-65.122406
-64.966164
-65.434891
-64.497437
-64.497437
-65.122406
-64.497437
-64.653679
-65.278648
-64.809921
-64.966164
-65.122406
-64.809921
-65.278648
-65.591133
-64.966164
-64.184952
-64.809921
-64.809921
-64.809921
-64.966164
-64.966164
-64.809921
-64.966164
-64.497437
-64.966164
-65.278648
-64.966164
-64.497437
-65.122406
-64.341194
-64.809921
-64.497437
-64.966164
-64.341194
-64.809921
-64.966164
-64.653679
-64.497437
-65.591133
-65.278648
-64.809921
-65.122406
-64.966164
-65.122406
-64.809921
-64.497437
-64.809921
-65.122406
-64.653679
-65.278648
-64.497437
-64.497437
-64.966164
-64.653679
-64.809921
-64.341194
-64.341194
-65.122406
-64.341194
-64.497437
-64.966164
-65.591133
-64.653679
-64.966164
-65.278648
-64.809921
-64.809921
-64.809921
-64.966164
-65.434891
-64.653679
-64.966164
-64.966164
-64.966164
-65.278648
-64.809921
-64.809921
-64.966164
-64.809921
-64.966164
-65.122406
-64.809921
-65.278648
-64.809921
-65.122406
-65.122406
-65.122406
-65.278648
-64.809921
-65.591133
-65.122406
-65.591133
-65.747375
-65.747375
-65.591133
-65.903618
-65.591133
-65.903618
-65.903618
-66.05986
-66.216103
-65.903618
-65.747375
-65.903618
-65.903618
-65.903618
-65.747375
-65.591133
-65.747375
-65.903618
-65.747375
-65.434891
-65.747375
-65.903618
-65.903618
-65.903618
-66.05986
-65.591133
-66.216103
-65.903618
-66.216103
-66.05986
-65.903618
-65.747375
-66.05986
-65.903618
-66.05986
-66.216103
-65.434891
-66.372345
-65.903618
-66.05986
-66.372345
-65.747375
-65.903618
-65.747375
-66.372345
-66.528587
-66.05986
-66.05986
-66.216103
-66.216103
-65.747375
-65.747375
-65.747375
-65.591133
-66.216103
-65.434891
-65.747375
-65.903618
-65.434891
-65.591133
-65.591133
-65.747375
-65.903618
-65.591133
-65.591133
-65.122406
-65.278648
-65.591133
-65.122406
-65.278648
-65.278648
-65.434891
-65.278648
-64.966164
-64.966164
-65.122406
-65.122406
-65.278648
-65.278648
-65.278648
-65.434891
-65.278648
-65.278648
-65.747375
-65.278648
-65.747375
-65.747375
-65.591133
-66.05986
-65.591133
-65.747375
-65.591133
-66.05986
-65.434891
-65.747375
-65.903618
-65.903618
-66.216103
-65.903618
-65.903618
-66.05986
-65.591133
-65.747375
-65.903618
-65.747375
-65.747375
-65.591133
-65.903618
-65.434891
-65.903618
-65.903618
-65.903618
-65.434891
-65.591133
-65.903618
-65.278648
-65.747375
-65.122406
-65.903618
-65.591133
-65.591133
-65.122406
-65.903618
-65.747375
-66.05986
-66.528587
-66.216103
-65.591133
-65.903618
-65.591133
-65.903618
-66.05986
-66.372345
-66.05986
-67.153557
-66.05986
-66.216103
-66.997314
-66.05986
-66.528587
-66.216103
-66.216103
-66.05986
-66.68483
-66.216103
-66.216103
-66.372345
-65.747375
-66.216103
-66.05986
-65.903618
-65.747375
-66.216103
-65.903618
-66.05986
-65.747375
-65.591133
-66.216103
-65.591133
-65.747375
-66.05986
-65.591133
-66.05986
-65.747375
-65.591133
-65.591133
-65.434891
-65.434891
-66.05986
-65.747375
-66.05986
-65.903618
-66.05986
-66.216103
-66.05986
-66.05986
-66.68483
-65.747375
-66.216103
-65.903618
-65.903618
-66.372345
-66.05986
-66.528587
-66.528587
-66.216103
-66.372345
-66.216103
-66.372345
-66.841072
-66.216103
-66.528587
-66.216103
-66.372345
-66.528587
-66.528587
-66.528587
-66.216103
-66.05986
-66.372345
-66.216103
-65.903618
-66.216103
-65.747375
-65.747375
-65.747375
-65.434891
-65.903618
-65.747375
-65.747375
-65.903618
-65.903618
-65.122406
-65.747375
-65.122406
-65.122406
-65.434891
-65.122406
-64.809921
-65.122406
-65.434891
-65.278648
-64.966164
-64.966164
-64.809921
-65.278648
-65.122406
-64.809921
-64.497437
-64.966164
-65.278648
-65.434891
-65.278648
-64.809921
-65.122406
-65.591133
-65.278648
-65.591133
-65.434891
-65.747375
-65.591133
-65.747375
-65.903618
-66.05986
-65.903618
-65.747375
-65.903618
-66.528587
-66.528587
-66.216103
-66.528587
-66.372345
-66.68483
-66.372345
-66.372345
-65.903618
-66.216103
-65.747375
-65.747375
-65.747375
-65.747375
-65.591133
-65.591133
-65.747375
-65.747375
-65.591133
-65.434891
-64.966164
-65.122406
-65.278648
-64.497437
-65.122406
-64.653679
-64.809921
-64.497437
-64.966164
-64.497437
-64.497437
-64.497437
-64.028709
-64.184952
-64.028709
-63.716225
-63.872467
-63.559982
-63.716225
-63.40374
-63.247498
-63.247498
-63.247498
-63.559982
-63.40374
-63.247498
-63.091255
-63.40374
-63.247498
-63.247498
-63.40374
-63.716225
-63.40374
-63.40374
-63.559982
-63.40374
-63.559982
-64.028709
-63.559982
-63.716225
-64.028709
-63.872467
-64.028709
-64.341194
-63.872467
-64.497437
-64.184952
-64.653679
-64.653679
-64.028709
-64.184952
-64.341194
-64.809921
-64.497437
-64.966164
-64.341194
-64.809921
-64.653679
-64.497437
-63.872467
-63.872467
-63.716225
-64.028709
-64.028709
-64.341194
-64.341194
-64.184952
-63.559982
-64.028709
-64.184952
-64.653679
-63.872467
-63.872467
-64.653679
-63.559982
-64.653679
-63.40374
-64.341194
-64.341194
-63.716225
-64.184952
-63.872467
-63.40374
-64.028709
-64.028709
-64.028709
-63.559982
-64.028709
-63.40374
-63.872467
-63.559982
-63.872467
-64.184952
-63.247498
-64.184952
-63.872467
-63.559982
-63.247498
-64.028709
-64.028709
-64.184952
-64.028709
-64.497437
-64.184952
-64.497437
-64.341194
-64.809921
-63.872467
-64.497437
-64.497437
-64.966164
-64.809921
-64.966164
-64.966164
-64.809921
-65.122406
-64.809921
-64.809921
-64.966164
-64.341194
-64.966164
-64.809921
-64.966164
-64.966164
-64.497437
-64.497437
-64.966164
-64.653679
-65.122406
-64.653679
-64.809921
-64.809921
-64.809921
-65.122406
-64.653679
-64.653679
-64.497437
-64.653679
-64.653679
-64.497437
-64.497437
-64.341194
-64.497437
-64.653679
-64.028709
-64.184952
-64.341194
-64.184952
-64.184952
-64.028709
-64.341194
-64.028709
-64.341194
-64.028709
-64.341194
-63.872467
-64.028709
-63.872467
-63.716225
-64.184952
-64.028709
-63.559982
-63.872467
-64.184952
-63.872467
-63.872467
-63.872467
-63.40374
-63.872467
-63.872467
-63.559982
-63.716225
-63.40374
-63.716225
-64.028709
-63.716225
-64.028709
-63.559982
-64.028709
-63.716225
-63.716225
-63.872467
-64.028709
-63.716225
-63.872467
-63.872467
-64.184952
-63.872467
-63.872467
-64.184952
-63.716225
-64.184952
-63.559982
-64.497437
-64.184952
-63.872467
-63.872467
-64.341194
-63.872467
-64.184952
-64.809921
-64.497437
-64.341194
-64.497437
-63.872467
-64.653679
-64.341194
-64.497437
-64.497437
-64.184952
-64.497437
-64.497437
-64.653679
-64.966164
-64.341194
-64.341194
-64.653679
-64.809921
-64.497437
-64.966164
-64.653679
-64.653679
-64.184952
-64.653679
-64.184952
-64.341194
-63.872467
-63.872467
-64.341194
-63.872467
-64.497437
-63.559982
-63.559982
-64.028709
-63.40374
-63.40374
-63.40374
-63.247498
-63.559982
-63.247498
-63.247498
-63.559982
-63.247498
-63.559982
-63.247498
-64.028709
-63.247498
-64.184952
-63.716225
-63.40374
-63.559982
-63.247498
-63.559982
-63.559982
-63.247498
-64.028709
-63.559982
-63.716225
-64.028709
-63.872467
-64.028709
-63.40374
-63.091255
-62.935013
-63.559982
-64.028709
-63.559982
-63.559982
-63.247498
-63.091255
-63.559982
-64.028709
-63.716225
-63.40374
-64.028709
-64.028709
-63.716225
-64.028709
-64.028709
-64.028709
-64.341194
-63.872467
-64.653679
-63.247498
-64.028709
-63.247498
-64.028709
-63.559982
-63.872467
-63.872467
-63.872467
-63.872467
-64.497437
-64.028709
-64.028709
-64.497437
-64.341194
-64.028709
-64.341194
-64.028709
-64.184952
-63.716225
-64.653679
-64.341194
-64.809921
-64.653679
-64.497437
-64.184952
-64.184952
-64.341194
-64.497437
-64.184952
-64.028709
-64.497437
-64.497437
-63.872467
-64.028709
-64.497437
-64.184952
-64.341194
-64.497437
-64.184952
-63.872467
-64.028709
-64.497437
-64.341194
-63.872467
-64.341194
-64.028709
-63.872467
-64.341194
-64.184952
-64.497437
-64.341194
-64.184952
-64.184952
-64.028709
-64.028709
-64.184952
-64.184952
-64.184952
-63.872467
-63.872467
-64.028709
-63.559982
-63.716225
-63.872467
-64.028709
-63.716225
-64.028709
-64.028709
-64.028709
-63.872467
-63.872467
-64.028709
-64.341194
-63.872467
-63.716225
-64.028709
-63.716225
-63.872467
-63.872467
-63.872467
-63.716225
-64.184952
-63.872467
-63.872467
-63.872467
-63.716225
-63.716225
-63.559982
-63.716225
-63.40374
-63.40374
-64.028709
-64.341194
-64.184952
-64.028709
-64.028709
-63.716225
-63.559982
-63.716225
-63.716225
-64.028709
-63.872467
-63.716225
-64.184952
-63.872467
-63.872467
-63.559982
-64.184952
-63.247498
-63.872467
-63.40374
-63.872467
-63.559982
-63.559982
-63.559982
-63.872467
-63.559982
-63.559982
-63.559982
-63.559982
-63.559982
-63.559982
-63.40374
-63.247498
-63.559982
-63.559982
-63.40374
-63.559982
-63.872467
-63.872467
-63.872467
-64.028709
-63.872467
-64.028709
-63.716225
-64.341194
-64.028709
-64.184952
-63.872467
-63.716225
-64.028709
-64.341194
-63.872467
-64.497437
-64.341194
-64.184952
-64.184952
-64.028709
-64.184952
-64.184952
-64.184952
-64.341194
-64.028709
-63.872467
-64.184952
-63.716225
-63.872467
-63.559982
-63.872467
-63.872467
-63.716225
-64.028709
-63.872467
-63.872467
-63.559982
-63.559982
-63.091255
-64.028709
-63.559982
-63.40374
-63.091255
-63.559982
-63.247498
-64.184952
-62.622528
-63.716225
-63.872467
-63.247498
-63.091255
-64.028709
-63.872467
-63.872467
-63.872467
-63.872467
-63.247498
-63.872467
-63.872467
-64.184952
-64.341194
-64.184952
-63.247498
-64.028709
-64.184952
-63.247498
-64.184952
-64.341194
-64.028709
-63.559982
-64.341194
-63.872467
-64.184952
-64.028709
-64.341194
-63.559982
-64.341194
-63.872467
-64.028709
-64.184952
-63.872467
-63.559982
-63.247498
-63.716225
-64.184952
-64.028709
-63.559982
-63.40374
-63.559982
-63.247498
-64.341194
-63.559982
-62.935013
-63.872467
-64.028709
-63.247498
-63.559982
-63.716225
-63.40374
-64.184952
-63.716225
-63.559982
-64.184952
-64.028709
-64.028709
-63.872467
-63.716225
-63.872467
-64.028709
-64.028709
-64.028709
-64.028709
-64.341194
-64.341194
-64.028709
-63.716225
-64.184952
-64.028709
-64.028709
-64.184952
-64.184952
-64.184952
-64.184952
-64.028709
-64.028709
-63.872467
-63.559982
-64.341194
-64.028709
-64.184952
-64.184952
-63.872467
-64.184952
-64.028709
-63.872467
-63.872467
-63.872467
-63.716225
-63.872467
-63.716225
-63.872467
-63.559982
-63.559982
-63.559982
-63.247498
-63.40374
-63.559982
-63.716225
-63.40374
-63.40374
-63.247498
-63.091255
-63.247498
-63.091255
-63.247498
-63.40374
-62.935013
-63.091255
-62.622528
-62.935013
-63.091255
-62.935013
-62.935013
-63.091255
-62.77877
-62.622528
-62.622528
-62.622528
-62.310043
-62.310043
-62.622528
-62.466286
-62.466286
-62.622528
-62.310043
-63.091255
-62.77877
-62.622528
-62.310043
-62.77877
-62.310043
-62.310043
-62.622528
-62.310043
-63.091255
-62.310043
-62.935013
-62.622528
-62.935013
-62.310043
-62.622528
-62.466286
-63.091255
-62.622528
-62.935013
-62.310043
-62.466286
-62.622528
-62.77877
-62.466286
-62.622528
-62.466286
-62.622528
-62.310043
-62.622528
-62.77877
-62.466286
-62.77877
-62.622528
-63.247498
-62.77877
-62.77877
-62.622528
-62.622528
-62.935013
-62.622528
-62.77877
-62.935013
-62.466286
-63.091255
-62.77877
-62.77877
-62.935013
-62.935013
-62.935013
-62.622528
-62.77877
-63.247498
-62.935013
-63.091255
-62.935013
-62.622528
-63.40374
-63.091255
-63.091255
-63.40374
-62.935013
-62.622528
-63.40374
-63.091255
-63.091255
-62.935013
-63.247498
-63.716225
-63.40374
-63.091255
-63.559982
-63.559982
-63.091255
-62.622528
-62.622528
-62.622528
-63.40374
-64.028709
-63.40374
-63.716225
-62.935013
-62.622528
-62.935013
-62.622528
-63.091255
-63.091255
-63.40374
-63.716225
-63.247498
-62.622528
-63.40374
-63.247498
-63.247498
-63.716225
-63.40374
-63.40374
-63.40374
-63.872467
-63.40374
-63.716225
-63.40374
-63.559982
-63.091255
-63.40374
-64.028709
-63.247498
-62.935013
-63.40374
-64.028709
-63.559982
-63.40374
-63.559982
-63.559982
-63.872467
-63.40374
-63.872467
-63.247498
-63.872467
-64.028709
-63.559982
-63.872467
-63.247498
-63.559982
-63.559982
-63.40374
-64.028709
-63.40374
-63.559982
-63.716225
-63.559982
-63.872467
-63.716225
-63.872467
-63.40374
-63.716225
-63.716225
-63.559982
-63.559982
-63.716225
-63.872467
-63.716225
-63.559982
-63.559982
-63.559982
-63.559982
-63.872467
-63.872467
-64.341194
-63.872467
-63.716225
-64.184952
-64.184952
-64.341194
-64.028709
-64.028709
-64.184952
-64.184952
-64.497437
-64.184952
-64.341194
-64.341194
-64.497437
-64.028709
-64.341194
-64.341194
-64.184952
-64.497437
-64.184952
-63.872467
-64.497437
-64.341194
-64.028709
-63.872467
-64.184952
-64.028709
-64.028709
-64.028709
-63.559982
-64.341194
-64.028709
-63.559982
-63.559982
-63.872467
-64.028709
-63.247498
-63.559982
-63.559982
-64.028709
-63.559982
-63.247498
-63.559982
-63.247498
-63.247498
-63.091255
-63.40374
-63.716225
-63.40374
-63.40374
-63.40374
-63.559982
-63.716225
-63.559982
-63.247498
-63.559982
-63.559982
-63.559982
-63.716225
-64.028709
-63.40374
-63.872467
-63.872467
-63.559982
-63.716225
-63.872467
-64.341194
-63.872467
-64.184952
-64.184952
-63.872467
-64.184952
-64.497437
-64.497437
-64.497437
-64.809921
-64.341194
-64.966164
-64.653679
-64.497437
-64.966164
-64.653679
-65.122406
-64.809921
-64.809921
-64.809921
-64.653679
-64.966164
-64.966164
-64.497437
-65.122406
-65.278648
-64.497437
-64.497437
-64.809921
-64.809921
-64.653679
-64.497437
-64.184952
-64.341194
-64.497437
-64.497437
-64.341194
-64.809921
-64.341194
-64.341194
-64.653679
-64.809921
-64.809921
-64.809921
-64.809921
-64.497437
-64.653679
-64.497437
-64.966164
-64.809921
-64.653679
-64.497437
-64.497437
-64.809921
-65.122406
-64.966164
-64.653679
-64.497437
-64.341194
-65.122406
-64.653679
-64.497437
-64.497437
-64.497437
-65.591133
-65.903618
-65.278648
-64.809921
-64.809921
-64.966164
-64.497437
-64.341194
-64.497437
-65.278648
-65.591133
-65.434891
-64.653679
-64.497437
-65.122406
-64.653679
-65.278648
-64.497437
-64.966164
-64.497437
-65.122406
-64.809921
-65.122406
-64.653679
-64.653679
-64.966164
-64.809921
-64.653679
-64.653679
-64.184952
-63.559982
-63.872467
-63.716225
-64.497437
-64.341194
-64.809921
-63.716225
-64.341194
-64.184952
-63.872467
-64.184952
-63.559982
-63.559982
-64.028709
-64.184952
-64.184952
-64.497437
-64.497437
-64.184952
-64.028709
-64.028709
-64.653679
-64.497437
-64.653679
-64.809921
-64.497437
-64.497437
-64.497437
-64.653679
-64.809921
-64.653679
-64.809921
-64.809921
-64.653679
-64.497437
-64.809921
-64.653679
-65.122406
-64.809921
-65.278648
-64.966164
-64.497437
-64.653679
-64.809921
-64.653679
-65.122406
-64.653679
-64.497437
-64.341194
-64.653679
-64.653679
-64.497437
-64.809921
-64.497437
-64.497437
-64.653679
-64.341194
-64.341194
-64.341194
-64.809921
-64.653679
-64.653679
-64.653679
-64.653679
-64.184952
-64.653679
-64.653679
-64.966164
-64.966164
-64.497437
-64.497437
-64.497437
-64.341194
-64.966164
-64.809921
-64.341194
-64.341194
-64.653679
-64.341194
-64.653679
-64.966164
-64.653679
-64.653679
-64.809921
-64.966164
-65.122406
-64.809921
-64.809921
-65.122406
-65.122406
-64.809921
-65.434891
-64.966164
-64.966164
-64.809921
-65.122406
-65.122406
-64.966164
-65.434891
-65.122406
-65.122406
-65.278648
-64.809921
-65.122406
-65.434891
-65.591133
-65.122406
-64.809921
-65.278648
-65.122406
-65.434891
-64.653679
-65.278648
-64.966164
-64.653679
-64.966164
-64.966164
-64.809921
-64.653679
-64.497437
-64.341194
-64.653679
-64.341194
-64.341194
-64.341194
-64.497437
-64.653679
-64.184952
-64.341194
-64.497437
-64.341194
-64.341194
-63.872467
-63.559982
-64.028709
-64.028709
-64.028709
-64.341194
-64.028709
-64.028709
-64.028709
-63.716225
-63.40374
-63.872467
-64.184952
-63.247498
-63.247498
-63.716225
-63.872467
-63.872467
-63.872467
-63.559982
-64.028709
-64.184952
-64.028709
-64.341194
-64.497437
-64.497437
-64.341194
-64.809921
-64.653679
-64.653679
-64.809921
-64.497437
-65.122406
-64.341194
-65.278648
-64.653679
-64.653679
-64.966164
-65.278648
-64.653679
-63.716225
-64.341194
-64.497437
-64.653679
-64.184952
-64.341194
-63.872467
-64.341194
-64.497437
-63.872467
-63.247498
-63.247498
-63.559982
-63.716225
-63.091255
-63.247498
-63.247498
-63.091255
-62.622528
-63.559982
-63.091255
-63.40374
-63.559982
-64.028709
-63.247498
-63.716225
-63.716225
-64.341194
-63.872467
-64.653679
-64.028709
-64.497437
-64.341194
-64.341194
-64.809921
-64.653679
-64.966164
-64.966164
-64.497437
-64.653679
-64.966164
-65.122406
-65.591133
-65.122406
-65.434891
-65.122406
-65.278648
-65.434891
-65.278648
-65.122406
-65.747375
-65.434891
-65.747375
-65.278648
-65.122406
-65.591133
-65.434891
-65.122406
-65.278648
-65.434891
-65.434891
-64.966164
-64.966164
-65.278648
-65.278648
-65.122406
-65.122406
-65.278648
-64.497437
-65.278648
-64.653679
-64.653679
-65.278648
-64.653679
-65.278648
-64.966164
-64.653679
-64.809921
-64.497437
-64.966164
-65.278648
-65.122406
-65.278648
-64.497437
-64.497437
-64.653679
-64.653679
-64.809921
-64.966164
-64.809921
-64.653679
-64.653679
-64.653679
-64.341194
-64.497437
-64.653679
-64.184952
-64.341194
-64.653679
-64.341194
-64.184952
-64.341194
-64.341194
-64.028709
-63.716225
-63.559982
-64.028709
-63.716225
-63.40374
-63.716225
-63.872467
-63.716225
-63.872467
-63.559982
-63.559982
-63.40374
-63.40374
-63.559982
-63.559982
-64.028709
-63.716225
-63.716225
-63.559982
-63.716225
-64.184952
-64.028709
-63.247498
-64.341194
-63.716225
-63.716225
-64.341194
-64.497437
-64.184952
-64.341194
-63.872467
-64.653679
-64.184952
-64.809921
-64.341194
-64.809921
-64.184952
-64.809921
-64.497437
-64.341194
-64.653679
-64.497437
-64.497437
-65.122406
-64.809921
-64.966164
-65.278648
-65.122406
-65.122406
-64.809921
-64.966164
-65.122406
-65.122406
-65.591133
-65.278648
-65.278648
-65.591133
-65.122406
-65.591133
-65.591133
-65.278648
-65.278648
-65.747375
-65.278648
-64.966164
-65.278648
-65.278648
-65.434891
-64.966164
-65.122406
-64.809921
-65.434891
-64.966164
-65.122406
-65.122406
-65.122406
-64.809921
-64.809921
-64.966164
-65.278648
-65.278648
-64.966164
-64.809921
-64.966164
-64.809921
-65.122406
-65.278648
-65.122406
-64.809921
-64.809921
-65.122406
-64.809921
-64.809921
-64.809921
-64.966164
-64.809921
-64.809921
-64.653679
-64.497437
-65.434891
-65.278648
-65.278648
-65.122406
-65.122406
-65.278648
-65.434891
-65.278648
-65.903618
-65.278648
-64.809921
-65.278648
-65.434891
-64.809921
-65.278648
-64.966164
-65.434891
-65.278648
-65.278648
-65.434891
-65.122406
-65.434891
-65.903618
-65.278648
-65.434891
-65.591133
-65.434891
-65.278648
-65.747375
-65.747375
-65.903618
-65.903618
-65.747375
-66.05986
-65.434891
-66.05986
-66.372345
-66.216103
-65.903618
-65.747375
-65.747375
-65.122406
-66.216103
-65.591133
-65.903618
-65.903618
-65.591133
-66.05986
-65.747375
-65.747375
-65.747375
-65.434891
-65.747375
-65.747375
-65.122406
-65.747375
-65.903618
-65.747375
-65.591133
-65.903618
-65.747375
-65.434891
-65.747375
-65.903618
-65.747375
-65.747375
-65.747375
-65.747375
-65.747375
-65.903618
-65.591133
-65.747375
-66.05986
-66.05986
-65.903618
-65.903618
-65.903618
-66.05986
-65.747375
-65.747375
-66.05986
-65.434891
-65.122406
-65.747375
-65.591133
-65.903618
-65.903618
-65.434891
-65.122406
-65.591133
-65.747375
-65.278648
-65.434891
-65.434891
-65.434891
-65.278648
-65.122406
-64.809921
-64.966164
-65.122406
-64.966164
-64.809921
-64.497437
-64.809921
-64.497437
-64.653679
-64.966164
-64.809921
-64.809921
-64.653679
-64.341194
-64.497437
-64.341194
-64.809921
-64.341194
-64.497437
-64.497437
-64.809921
-64.653679
-64.809921
-64.653679
-64.341194
-64.497437
-64.497437
-64.497437
-64.497437
-64.653679
-64.653679
-64.809921
-65.278648
-64.809921
-64.809921
-65.122406
-64.966164
-64.809921
-64.966164
-64.341194
-65.278648
-64.966164
-64.966164
-65.122406
-64.809921
-65.122406
-64.966164
-65.122406
-64.497437
-64.341194
-64.653679
-64.497437
-64.341194
-64.341194
-64.341194
-64.497437
-64.653679
-64.497437
-64.497437
-64.653679
-64.341194
-64.184952
-64.184952
-64.341194
-64.184952
-64.184952
-63.872467
-64.341194
-64.184952
-63.872467
-63.716225
-63.559982
-63.559982
-63.716225
-63.716225
-63.559982
-63.872467
-63.716225
-63.559982
-63.872467
-63.872467
-64.184952
-63.559982
-64.028709
-64.028709
-64.028709
-64.653679
-64.184952
-64.184952
-64.653679
-64.809921
-64.653679
-64.653679
-64.497437
-65.278648
-65.122406
-64.653679
-64.653679
-65.434891
-64.809921
-64.497437
-64.497437
-64.497437
-64.653679
-65.122406
-65.278648
-65.903618
-64.653679
-64.184952
-64.497437
-64.184952
-64.966164
-65.122406
-65.434891
-65.903618
-64.966164
-65.278648
-65.122406
-65.747375
-65.591133
-65.434891
-66.05986
-65.434891
-66.05986
-65.747375
-65.903618
-66.05986
-65.903618
-65.903618
-65.122406
-65.747375
-66.05986
-65.747375
-65.747375
-65.122406
-65.278648
-65.434891
-65.591133
-65.122406
-65.434891
-64.653679
-65.122406
-64.184952
-65.591133
-64.966164
-64.497437
-64.497437
-64.653679
-64.497437
-64.497437
-64.653679
-64.028709
-64.184952
-64.184952
-64.341194
-64.028709
-63.872467
-63.872467
-63.716225
-63.872467
-63.559982
-64.028709
-64.028709
-63.559982
-63.716225
-64.028709
-63.559982
-63.716225
-63.559982
-63.247498
-63.716225
-63.247498
-63.091255
-63.40374
-63.247498
-63.559982
-63.40374
-63.872467
-63.716225
-63.716225
-63.716225
-63.559982
-63.716225
-64.028709
-63.872467
-63.716225
-64.184952
-63.872467
-63.872467
-64.184952
-64.341194
-63.716225
-64.184952
-64.184952
-64.028709
-64.341194
-64.184952
-64.341194
-64.341194
-64.184952
-64.341194
-64.028709
-64.653679
-64.497437
-64.341194
-64.497437
-63.872467
-64.184952
-64.184952
-64.184952
-64.184952
-63.872467
-63.872467
-64.184952
-64.028709
-63.559982
-64.497437
-63.559982
-63.40374
-63.247498
-63.40374
-63.716225
-63.716225
-63.40374
-63.872467
-63.091255
-63.40374
-63.247498
-63.716225
-63.40374
-63.091255
-63.872467
-64.028709
-63.716225
-63.247498
-63.716225
-63.559982
-63.247498
-62.935013
-63.872467
-63.40374
-63.247498
-63.247498
-63.247498
-63.247498
-63.247498
-63.559982
-63.40374
-63.40374
-63.559982
-62.935013
-63.40374
-63.559982
-63.247498
-63.559982
-63.247498
-63.40374
-63.40374
-63.247498
-63.559982
-63.716225
-63.559982
-63.872467
-63.559982
-63.716225
-63.091255
-63.872467
-63.559982
-63.872467
-63.40374
-63.716225
-63.559982
-63.559982
-63.872467
-63.872467
-63.559982
-63.559982
-64.028709
-63.872467
-63.559982
-64.028709
-63.247498
-64.028709
-63.872467
-63.872467
-63.247498
-64.028709
-63.872467
-63.091255
-63.247498
-63.716225
-63.559982
-64.028709
-63.559982
-63.40374
-63.716225
-63.40374
-62.935013
-62.935013
-63.40374
-63.40374
-62.622528
-63.091255
-63.40374
-63.40374
-63.40374
-63.872467
-63.559982
-63.716225
-63.716225
-63.872467
-63.40374
-63.40374
-64.028709
-64.028709
-63.872467
-64.028709
-63.247498
-63.872467
-64.341194
-63.559982
-64.497437
-63.872467
-64.184952
-64.184952
-64.653679
-64.809921
-64.653679
-64.341194
-64.184952
-64.497437
-64.653679
-64.653679
-63.872467
-64.966164
-64.653679
-64.966164
-64.809921
-64.184952
-64.028709
-64.653679
-64.028709
-64.184952
-64.028709
-64.341194
-64.028709
-64.341194
-64.497437
-63.716225
-64.184952
-64.809921
-63.872467
-63.872467
-64.341194
-63.716225
-63.872467
-63.559982
-64.028709
-64.028709
-63.872467
-64.028709
-63.872467
-64.028709
-64.184952
-64.028709
-64.028709
-64.184952
-63.559982
-64.028709
-63.872467
-63.872467
-64.341194
-64.028709
-64.184952
-64.028709
-64.028709
-64.341194
-64.497437
-64.341194
-64.497437
-64.497437
-64.341194
-64.184952
-64.341194
-64.809921
-64.341194
-64.966164
-64.497437
-64.497437
-64.809921
-65.122406
-64.966164
-64.497437
-64.966164
-64.809921
-64.809921
-64.809921
-64.497437
-64.497437
-64.497437
-64.966164
-64.497437
-64.497437
-64.497437
-64.809921
-64.809921
-64.809921
-64.497437
-64.653679
-64.497437
-64.497437
-64.809921
-64.653679
-64.966164
-64.809921
-64.809921
-64.809921
-65.122406
-64.809921
-64.653679
-64.653679
-64.809921
-65.122406
-65.278648
-65.122406
-65.434891
-64.966164
-65.122406
-65.278648
-65.122406
-65.434891
-64.653679
-65.434891
-65.278648
-65.122406
-65.122406
-65.122406
-64.966164
-64.809921
-65.122406
-64.966164
-64.966164
-64.809921
-64.809921
-64.653679
-64.966164
-64.341194
-64.653679
-64.653679
-64.184952
-64.497437
-64.497437
-64.653679
-64.028709
-64.497437
-64.341194
-63.872467
-64.028709
-64.028709
-64.028709
-64.184952
-64.341194
-63.716225
-63.872467
-64.028709
-63.559982
-64.028709
-63.872467
-63.247498
-64.028709
-63.716225
-63.716225
-63.872467
-63.872467
-63.716225
-64.184952
-63.247498
-63.559982
-64.028709
-64.028709
-63.247498
-63.872467
-64.028709
-63.716225
-63.559982
-63.716225
-63.872467
-64.028709
-63.247498
-63.559982
-64.184952
-63.872467
-63.40374
-64.341194
-64.184952
-63.716225
-63.872467
-64.028709
-64.028709
-64.028709
-64.341194
-63.559982
-64.028709
-64.184952
-63.716225
-63.872467
-64.184952
-64.184952
-64.028709
-63.716225
-63.872467
-64.028709
-64.028709
-63.716225
-64.184952
-64.028709
-63.716225
-64.341194
-64.966164
-64.028709
-63.872467
-64.653679
-64.341194
-64.341194
-64.184952
-64.809921
-64.028709
-64.653679
-64.809921
-64.653679
-64.653679
-64.653679
-64.809921
-64.809921
-64.341194
-64.341194
-64.653679
-64.184952
-64.497437
-64.653679
-64.966164
-64.653679
-64.653679
-64.184952
-65.122406
-65.278648
-65.122406
-64.653679
-64.809921
-64.653679
-64.341194
-64.497437
-64.341194
-64.497437
-64.653679
-64.653679
-64.341194
-64.184952
-64.497437
-64.497437
-64.028709
-64.653679
-64.497437
-64.497437
-64.653679
-64.184952
-64.653679
-64.497437
-64.497437
-64.497437
-64.809921
-64.497437
-64.184952
-64.497437
-64.497437
-64.497437
-64.497437
-64.497437
-64.497437
-64.653679
-64.653679
-64.809921
-64.497437
-64.497437
-64.809921
-64.653679
-64.497437
-64.341194
-64.653679
-64.184952
-64.341194
-64.653679
-64.809921
-64.497437
-64.497437
-64.653679
-64.653679
-64.341194
-64.341194
-64.341194
-64.184952
-64.184952
-64.653679
-64.184952
-64.341194
-64.184952
-64.341194
-64.497437
-64.497437
-64.341194
-64.028709
-64.497437
-64.809921
-64.341194
-64.497437
-64.497437
-64.653679
-64.184952
-64.184952
-64.653679
-64.184952
-64.184952
-64.341194
-64.653679
-64.653679
-64.341194
-63.872467
-64.341194
-64.341194
-64.653679
-64.341194
-64.184952
-63.872467
-64.653679
-64.184952
-63.872467
-64.341194
-63.872467
-64.184952
-64.028709
-64.184952
-64.184952
-63.872467
-64.028709
-63.559982
-64.184952
-63.559982
-64.028709
-63.872467
-63.716225
-64.341194
-64.341194
-63.559982
-64.497437
-64.028709
-63.872467
-64.184952
-64.184952
-64.497437
-64.653679
-64.341194
-64.653679
-64.653679
-64.497437
-64.341194
-64.497437
-64.497437
-64.341194
-64.341194
-64.653679
-64.653679
-64.809921
-64.497437
-64.184952
-64.497437
-64.966164
-64.653679
-64.809921
-64.497437
-64.653679
-64.653679
-64.809921
-64.653679
-64.341194
-64.809921
-64.497437
-64.184952
-64.184952
-64.341194
-64.653679
-64.966164
-64.497437
-64.966164
-64.809921
-64.653679
-64.497437
-64.341194
-64.497437
-64.809921
-64.341194
-64.497437
-64.028709
-64.341194
-64.184952
-64.809921
-65.122406
-64.497437
-65.122406
-64.653679
-64.497437
-64.184952
-64.341194
-64.341194
-64.653679
-64.809921
-64.966164
-64.966164
-64.653679
-64.497437
-64.184952
-64.809921
-65.122406
-63.872467
-64.809921
-64.966164
-64.497437
-65.122406
-64.653679
-64.809921
-64.809921
-65.747375
-65.122406
-64.497437
-65.122406
-64.497437
-64.809921
-64.653679
-64.497437
-64.653679
-64.028709
-64.966164
-64.184952
-64.341194
-64.653679
-64.809921
-64.341194
-63.716225
-64.028709
-64.497437
-63.872467
-64.341194
-64.341194
-64.341194
-64.497437
-64.497437
-63.716225
-64.184952
-64.028709
-63.872467
-63.872467
-63.872467
-64.653679
-63.872467
-63.716225
-64.653679
-64.028709
-63.872467
-64.341194
-64.497437
-64.184952
-64.341194
-64.341194
-64.341194
-64.653679
-64.341194
-64.653679
-64.497437
-64.497437
-64.966164
-64.809921
-64.497437
-64.966164
-65.278648
-64.809921
-64.653679
-64.966164
-64.809921
-64.497437
-65.122406
-64.809921
-65.122406
-65.122406
-64.966164
-65.122406
-64.966164
-65.591133
-64.809921
-65.122406
-65.122406
-65.122406
-65.122406
-64.809921
-64.966164
-64.966164
-65.122406
-64.966164
-65.122406
-65.278648
-64.809921
-64.966164
-64.966164
-64.809921
-64.809921
-64.809921
-64.653679
-64.809921
-65.278648
-64.809921
-64.966164
-64.809921
-64.653679
-64.966164
-64.809921
-64.966164
-64.966164
-64.497437
-64.809921
-64.809921
-64.966164
-64.653679
-64.497437
-64.653679
-64.497437
-65.122406
-64.497437
-64.497437
-64.653679
-64.341194
-64.497437
-64.809921
-64.497437
-64.497437
-64.653679
-64.809921
-64.653679
-64.497437
-64.653679
-64.653679
-64.497437
-64.341194
-64.966164
-64.809921
-63.872467
-64.653679
-64.497437
-64.653679
-64.653679
-64.966164
-64.809921
-64.653679
-64.653679
-64.497437
-64.966164
-64.653679
-64.341194
-64.184952
-64.966164
-64.497437
-64.653679
-64.809921
-64.184952
-64.497437
-64.341194
-63.872467
-64.497437
-64.184952
-64.028709
-64.028709
-64.341194
-63.559982
-63.872467
-63.872467
-63.716225
-63.716225
-63.716225
-63.872467
-63.559982
-63.716225
-63.247498
-63.40374
-63.559982
-63.247498
-63.247498
-63.716225
-62.935013
-63.716225
-63.872467
-63.716225
-63.247498
-64.028709
-63.559982
-64.184952
-64.341194
-63.872467
-63.872467
-64.497437
-63.872467
-64.184952
-63.872467
-63.872467
-63.872467
-64.966164
-64.653679
-64.653679
-64.341194
-63.872467
-63.872467
-63.872467
-63.872467
-64.184952
-64.341194
-64.341194
-64.028709
-64.184952
-64.497437
-64.028709
-64.028709
-64.341194
-64.497437
-64.028709
-64.809921
-64.653679
-64.341194
-64.653679
-64.341194
-64.966164
-63.872467
-64.028709
-64.966164
-64.341194
-65.122406
-64.653679
-65.122406
-64.497437
-64.341194
-64.809921
-64.341194
-64.341194
-64.653679
-64.809921
-64.653679
-64.497437
-64.653679
-64.966164
-64.653679
-65.434891
-65.122406
-64.809921
-65.278648
-65.591133
-65.591133
-65.278648
-65.122406
-65.278648
-65.278648
-65.591133
-65.591133
-65.434891
-65.434891
-65.591133
-65.591133
-65.903618
-65.278648
-65.278648
-65.278648
-65.278648
-65.278648
-65.278648
-65.122406
-65.122406
-65.591133
-65.591133
-65.122406
-65.747375
-65.591133
-65.434891
-65.591133
-65.591133
-65.122406
-65.591133
-65.747375
-65.278648
-65.122406
-65.591133
-65.434891
-64.809921
-65.278648
-65.122406
-65.434891
-65.122406
-65.747375
-65.122406
-65.278648
-65.434891
-65.278648
-65.278648
-65.122406
-65.591133
-65.122406
-65.747375
-65.434891
-65.278648
-65.591133
-65.591133
-65.122406
-64.809921
-65.903618
-65.122406
-65.278648
-65.591133
-65.122406
-64.966164
-64.809921
-65.278648
-64.966164
-65.591133
-65.747375
-65.278648
-65.591133
-64.966164
-65.122406
-65.122406
-65.122406
-65.434891
-65.434891
-65.278648
-64.809921
-64.809921
-64.966164
-64.653679
-64.966164
-65.278648
-65.122406
-65.122406
-64.653679
-65.122406
-64.497437
-65.122406
-64.184952
-64.966164
-64.809921
-64.653679
-65.122406
-64.809921
-64.966164
-65.278648
-64.966164
-65.122406
-64.653679
-65.122406
-64.966164
-64.966164
-65.278648
-64.809921
-65.122406
-65.434891
-65.122406
-64.809921
-65.591133
-65.278648
-64.966164
-65.278648
-65.122406
-65.591133
-65.122406
-65.122406
-65.122406
-65.591133
-64.966164
-65.434891
-65.122406
-64.966164
-64.966164
-65.278648
-65.122406
-65.122406
-65.591133
-64.497437
-65.122406
-65.278648
-65.122406
-65.747375
-65.122406
-65.122406
-65.278648
-65.278648
-65.278648
-65.278648
-65.747375
-65.122406
-65.122406
-65.122406
-65.591133
-65.903618
-66.05986
-65.903618
-65.903618
-65.278648
-66.05986
-66.05986
-66.05986
-66.372345
-66.05986
-65.278648
-65.122406
-65.434891
-65.903618
-65.903618
-65.903618
-65.747375
-65.591133
-65.591133
-64.966164
-64.966164
-65.747375
-65.434891
-64.966164
-65.434891
-65.278648
-65.434891
-65.122406
-65.591133
-65.434891
-64.966164
-64.966164
-65.278648
-66.05986
-65.278648
-65.122406
-65.122406
-65.278648
-65.903618
-65.903618
-65.591133
-66.216103
-65.903618
-65.434891
-66.528587
-65.591133
-65.903618
-66.372345
-66.216103
-66.372345
-66.372345
-66.528587
-66.216103
-65.903618
-66.528587
-66.372345
-66.528587
-66.528587
-66.216103
-66.216103
-66.216103
-66.68483
-66.372345
-66.216103
-66.528587
-66.68483
-66.05986
-66.528587
-66.528587
-66.841072
-66.216103
-66.05986
-66.528587
-66.528587
-66.216103
-66.216103
-66.528587
-66.216103
-66.528587
-66.372345
-66.05986
-66.05986
-66.372345
-66.216103
-66.05986
-65.903618
-66.372345
-66.05986
-65.903618
-66.216103
-66.216103
-65.591133
-66.372345
-65.747375
-65.747375
-65.591133
-65.591133
-65.903618
-65.903618
-66.216103
-65.747375
-65.747375
-65.903618
-65.903618
-66.05986
-66.05986
-66.216103
-65.903618
-66.05986
-65.903618
-66.372345
-66.05986
-66.216103
-66.372345
-66.05986
-66.216103
-66.05986
-66.216103
-66.372345
-66.528587
-66.05986
-65.747375
-65.903618
-66.05986
-66.05986
-66.372345
-66.05986
-66.216103
-66.05986
-65.903618
-66.05986
-65.903618
-65.747375
-66.216103
-65.747375
-65.747375
-65.434891
-65.903618
-65.434891
-65.434891
-65.591133
-65.747375
-65.903618
-65.122406
-65.434891
-65.591133
-65.591133
-65.591133
-65.434891
-65.122406
-65.747375
-65.122406
-65.278648
-65.903618
-65.434891
-66.05986
-65.434891
-65.434891
-65.747375
-65.747375
-65.591133
-65.434891
-65.278648
-65.903618
-65.591133
-65.434891
-65.903618
-65.591133
-65.591133
-65.903618
-65.903618
-65.903618
-65.591133
-65.747375
-65.747375
-65.747375
-66.216103
-66.216103
-66.216103
-66.372345
-66.05986
-65.903618
-65.903618
-66.372345
-66.372345
-65.903618
-66.216103
-65.903618
-65.747375
-65.591133
-66.216103
-65.903618
-66.216103
-66.528587
-65.903618
-65.903618
-65.903618
-65.903618
-65.903618
-65.591133
-66.05986
-65.747375
-65.747375
-66.372345
-65.747375
-65.434891
-66.216103
-65.278648
-65.591133
-65.278648
-65.278648
-65.278648
-65.591133
-65.747375
-65.903618
-65.434891
-65.591133
-64.809921
-65.122406
-65.434891
-65.278648
-65.434891
-65.434891
-64.809921
-65.434891
-65.434891
-65.122406
-65.434891
-64.497437
-65.434891
-64.809921
-64.966164
-65.278648
-65.122406
-64.341194
-64.966164
-64.028709
-64.497437
-64.341194
-64.653679
-64.653679
-64.653679
-64.497437
-65.278648
-64.966164
-64.653679
-64.809921
-64.653679
-65.122406
-64.966164
-64.809921
-64.966164
-64.809921
-64.966164
-64.497437
-64.653679
-64.809921
-64.653679
-64.497437
-64.966164
-64.809921
-64.966164
-65.434891
-64.809921
-64.809921
-65.122406
-64.497437
-64.497437
-65.122406
-65.122406
-65.434891
-65.122406
-65.122406
-65.278648
-64.966164
-65.122406
-65.122406
-65.122406
-65.278648
-65.591133
-65.434891
-65.434891
-65.434891
-65.122406
-65.122406
-65.122406
-65.278648
-65.122406
-65.434891
-65.747375
-65.591133
-65.591133
-65.434891
-64.966164
-65.434891
-65.591133
-65.278648
-65.434891
-65.591133
-65.591133
-65.747375
-65.747375
-66.05986
-65.591133
-65.903618
-66.216103
-65.434891
-65.747375
-65.747375
-65.747375
-65.747375
-65.903618
-65.903618
-65.747375
-65.747375
-66.05986
-65.591133
-65.591133
-66.05986
-65.591133
-65.903618
-65.434891
-66.05986
-66.05986
-65.434891
-65.591133
-65.434891
-65.747375
-65.591133
-65.591133
-65.903618
-65.747375
-66.216103
-65.747375
-65.903618
-65.903618
-65.903618
-66.372345
-65.747375
-65.591133
-65.903618
-65.747375
-66.372345
-65.591133
-65.591133
-65.903618
-65.747375
-66.05986
-65.747375
-65.591133
-66.05986
-65.903618
-66.372345
-65.591133
-65.747375
-65.903618
-65.903618
-65.903618
-66.216103
-65.591133
-65.591133
-65.747375
-65.591133
-66.372345
-65.434891
-65.591133
-65.591133
-65.122406
-65.747375
-65.434891
-65.903618
-65.434891
-65.903618
-65.591133
-66.05986
-65.903618
-65.591133
-65.903618
-65.903618
-65.122406
-65.903618
-65.434891
-65.747375
-65.747375
-65.434891
-65.278648
-65.278648
-65.434891
-65.434891
-65.591133
-65.434891
-65.122406
-65.591133
-65.434891
-65.278648
-64.966164
-65.591133
-65.434891
-65.591133
-65.278648
-64.809921
-65.591133
-65.903618
-65.903618
-65.122406
-65.278648
-65.434891
-64.966164
-65.747375
-65.591133
-65.434891
-65.278648
-66.05986
-65.747375
-65.903618
-65.278648
-65.434891
-65.747375
-65.434891
-65.747375
-65.591133
-65.747375
-65.747375
-66.372345
-66.372345
-66.372345
-65.903618
-66.68483
-66.216103
-67.153557
-66.216103
-66.68483
-65.747375
-66.68483
-66.997314
-66.997314
-66.528587
-66.997314
-66.528587
-66.372345
-66.841072
-66.841072
-66.997314
-67.153557
-66.841072
-66.68483
-66.372345
-67.153557
-66.372345
-66.841072
-66.997314
-66.841072
-67.153557
-66.372345
-66.841072
-66.68483
-67.153557
-66.216103
-66.372345
-66.997314
-66.528587
-67.309799
-66.68483
-66.372345
-66.841072
-66.997314
-66.372345
-66.841072
-67.153557
-66.841072
-66.997314
-66.68483
-67.309799
-67.153557
-66.68483
-66.68483
-66.841072
-66.68483
-67.309799
-66.372345
-66.528587
-66.372345
-66.841072
-66.372345
-66.528587
-66.372345
-66.216103
-66.372345
-66.05986
-66.372345
-66.216103
-66.372345
-65.903618
-66.05986
-66.372345
-66.372345
-66.528587
-66.05986
-66.372345
-66.216103
-66.216103
-66.05986
-66.372345
-65.747375
-66.372345
-66.216103
-66.372345
-66.372345
-66.372345
-66.372345
-66.372345
-66.372345
-66.68483
-66.528587
-66.372345
-66.372345
-66.528587
-66.528587
-66.841072
-66.528587
-66.216103
-66.841072
-66.841072
-66.68483
-66.68483
-66.528587
-66.528587
-66.528587
-66.68483
-66.216103
-66.528587
-66.841072
-66.841072
-66.68483
-66.68483
-66.841072
-66.841072
-66.372345
-66.528587
-66.997314
-66.216103
-66.372345
-66.68483
-66.216103
-66.68483
-66.372345
-66.216103
-66.68483
-66.372345
-66.68483
-66.05986
-66.216103
-66.216103
-66.05986
-66.528587
-66.216103
-65.747375
-65.591133
-65.747375
-66.05986
-65.434891
-65.278648
-65.122406
-65.747375
-65.434891
-65.747375
-65.122406
-65.434891
-65.591133
-65.591133
-65.434891
-65.434891
-65.434891
-65.903618
-65.434891
-65.747375
-65.747375
-65.747375
-65.591133
-66.216103
-65.434891
-65.903618
-65.747375
-65.903618
-65.903618
-65.747375
-65.434891
-65.747375
-65.747375
-65.591133
-65.434891
-65.747375
-65.591133
-65.591133
-65.591133
-65.903618
-65.591133
-65.591133
-65.747375
-65.903618
-65.434891
-65.747375
-65.278648
-66.05986
-65.122406
-65.122406
-65.591133
-66.05986
-65.591133
-65.591133
-65.122406
-64.497437
-64.809921
-64.497437
-65.278648
-65.747375
-65.434891
-65.591133
-65.434891
-65.122406
-64.809921
-65.122406
-65.278648
-65.903618
-66.05986
-66.216103
-65.747375
-65.747375
-66.216103
-66.372345
-66.372345
-66.528587
-66.216103
-66.372345
-66.372345
-66.528587
-66.05986
-66.841072
-66.997314
-66.216103
-67.153557
-66.841072
-66.68483
-66.372345
-66.68483
-66.68483
-66.841072
-67.309799
-66.05986
-66.997314
-66.841072
-66.68483
-67.153557
-66.68483
-66.997314
-67.153557
-66.372345
-66.68483
-66.841072
-67.153557
-66.841072
-66.997314
-67.153557
-67.309799
-66.997314
-66.997314
-67.466042
-66.68483
-67.466042
-67.466042
-66.68483
-67.153557
-67.309799
-66.997314
-66.997314
-67.309799
-67.153557
-67.309799
-66.997314
-67.153557
-67.153557
-67.153557
-66.68483
-66.841072
-66.841072
-66.841072
-67.153557
-66.997314
-66.997314
-67.153557
-66.68483
-67.153557
-66.997314
-66.997314
-66.68483
-66.997314
-67.309799
-66.997314
-67.309799
-67.153557
-66.997314
-66.997314
-67.466042
-67.466042
-66.997314
-67.466042
-66.997314
-67.153557
-67.466042
-67.309799
-67.309799
-66.997314
-67.622284
-67.466042
-66.841072
-67.153557
-67.309799
-67.153557
-66.528587
-67.466042
-67.153557
-67.153557
-66.528587
-66.68483
-66.841072
-66.68483
-67.153557
-66.997314
-66.841072
-66.841072
-66.841072
-67.153557
-67.153557
-66.841072
-66.841072
-66.68483
-67.153557
-66.841072
-67.153557
-66.68483
-66.68483
-66.841072
-66.997314
-67.153557
-67.153557
-66.68483
-66.68483
-66.68483
-67.153557
-66.372345
-66.68483
-66.841072
-66.528587
-66.528587
-66.528587
-66.68483
-66.528587
-66.528587
-66.372345
-66.68483
-66.528587
-66.528587
-66.216103
-66.216103
-65.903618
-65.903618
-66.05986
-66.05986
-65.903618
-65.903618
-66.05986
-65.747375
-66.216103
-65.903618
-66.05986
-66.216103
-66.05986
-65.903618
-66.216103
-65.903618
-66.05986
-65.903618
-65.903618
-66.216103
-65.591133
-65.591133
-65.747375
-65.903618
-65.434891
-65.903618
-65.747375
-65.903618
-66.216103
-65.903618
-66.05986
-65.903618
-65.591133
-65.747375
-65.591133
-65.591133
-65.278648
-65.278648
-65.278648
-64.809921
-65.278648
-65.278648
-64.809921
-64.809921
-64.809921
-64.653679
-64.341194
-65.122406
-64.028709
-64.809921
-64.341194
-63.872467
-64.184952
-64.497437
-64.966164
-64.497437
-64.497437
-63.716225
-63.872467
-63.872467
-64.028709
-64.497437
-64.341194
-64.341194
-63.559982
-63.716225
-64.341194
-63.247498
-64.184952
-63.716225
-63.872467
-63.247498
-64.341194
-64.184952
-64.966164
-64.497437
-64.028709
-64.184952
-64.028709
-64.497437
-63.872467
-63.559982
-64.341194
-64.184952
-64.653679
-63.559982
-63.872467
-64.497437
-64.184952
-64.184952
-64.653679
-63.716225
-64.497437
-64.341194
-64.653679
-64.653679
-64.653679
-64.653679
-64.653679
-64.653679
-64.653679
-64.966164
-64.497437
-64.809921
-64.653679
-65.122406
-64.653679
-64.653679
-64.809921
-64.809921
-64.653679
-64.653679
-64.653679
-64.809921
-64.653679
-64.497437
-65.278648
-64.809921
-64.653679
-64.809921
-64.966164
-64.653679
-64.497437
-64.653679
-64.653679
-64.966164
-64.809921
-64.653679
-64.966164
-65.278648
-64.497437
-64.809921
-65.122406
-64.497437
-64.966164
-64.809921
-64.966164
-64.966164
-65.122406
-65.122406
-64.966164
-64.966164
-64.809921
-64.809921
-64.809921
-64.809921
-65.278648
-64.653679
-64.809921
-64.653679
-64.497437
-64.341194
-64.497437
-64.653679
-64.653679
-64.497437
-64.341194
-64.497437
-64.497437
-64.497437
-64.341194
-64.809921
-65.122406
-64.653679
-64.809921
-64.966164
-64.966164
-65.122406
-64.966164
-64.653679
-65.122406
-65.278648
-64.809921
-64.966164
-65.278648
-65.278648
-65.122406
-65.434891
-64.966164
-65.122406
-65.278648
-65.122406
-65.122406
-64.809921
-65.278648
-65.591133
-65.591133
-65.278648
-65.591133
-65.591133
-66.05986
-65.434891
-66.05986
-65.122406
-65.747375
-65.591133
-65.747375
-65.747375
-65.903618
-65.903618
-65.434891
-66.216103
-65.591133
-65.903618
-65.747375
-65.747375
-65.903618
-65.434891
-65.903618
-65.434891
-66.216103
-65.747375
-65.747375
-65.591133
-65.591133
-65.434891
-65.591133
-65.903618
-65.434891
-65.434891
-65.903618
-65.591133
-65.747375
-65.591133
-65.278648
-65.591133
-65.903618
-65.278648
-65.434891
-65.278648
-65.434891
-65.278648
-65.434891
-65.278648
-65.122406
-65.122406
-64.809921
-64.809921
-64.966164
-64.497437
-65.591133
-64.809921
-64.809921
-64.184952
-64.966164
-65.122406
-65.122406
-64.497437
-64.341194
-64.653679
-64.028709
-64.184952
-64.184952
-64.341194
-64.497437
-64.966164
-64.809921
-64.966164
-64.497437
-64.184952
-64.341194
-64.497437
-65.122406
-64.809921
-64.966164
-65.278648
-64.341194
-64.809921
-65.591133
-64.184952
-65.122406
-64.341194
-64.809921
-64.497437
-64.497437
-65.591133
-65.278648
-64.497437
-64.809921
-64.653679
-65.278648
-64.809921
-65.278648
-64.966164
-64.809921
-64.809921
-65.122406
-64.966164
-64.497437
-64.809921
-65.122406
-64.653679
-64.497437
-64.653679
-64.809921
-65.122406
-64.809921
-65.278648
-65.122406
-64.966164
-64.809921
-65.278648
-64.966164
-64.809921
-64.809921
-64.653679
-65.434891
-64.497437
-64.809921
-64.966164
-64.966164
-65.278648
-64.966164
-64.653679
-65.122406
-65.278648
-64.809921
-65.278648
-65.122406
-64.809921
-65.434891
-64.809921
-64.809921
-65.278648
-65.591133
-65.122406
-65.122406
-64.809921
-64.809921
-65.278648
-64.966164
-64.653679
-65.278648
-64.809921
-64.809921
-64.966164
-64.966164
-64.966164
-64.809921
-65.278648
-64.653679
-64.809921
-64.966164
-64.653679
-64.653679
-65.122406
-64.653679
-64.497437
-64.809921
-64.809921
-64.966164
-64.809921
-64.966164
-64.966164
-64.966164
-64.809921
-64.497437
-64.653679
-64.653679
-64.809921
-64.809921
-64.497437
-64.497437
-64.653679
-64.497437
-64.809921
-64.966164
-65.122406
-65.122406
-64.966164
-64.809921
-64.966164
-64.809921
-64.497437
-64.653679
-64.966164
-64.966164
-64.653679
-65.122406
-64.497437
-64.809921
-64.809921
-64.497437
-65.278648
-64.966164
-64.809921
-64.809921
-64.653679
-64.809921
-64.184952
-64.966164
-64.341194
-64.809921
-64.653679
-64.809921
-64.497437
-65.122406
-64.028709
-64.809921
-64.497437
-64.653679
-64.809921
-64.497437
-64.809921
-64.653679
-64.341194
-64.497437
-64.653679
-64.497437
-64.809921
-64.809921
-64.809921
-64.809921
-64.497437
-64.497437
-64.653679
-64.497437
-64.028709
-64.028709
-64.028709
-64.341194
-64.341194
-63.872467
-64.028709
-64.028709
-63.872467
-64.028709
-63.872467
-64.028709
-64.184952
-63.872467
-63.716225
-63.872467
-63.716225
-63.559982
-63.716225
-63.872467
-63.40374
-63.872467
-63.559982
-63.716225
-64.028709
-64.341194
-63.559982
-64.497437
-64.653679
-64.028709
-63.716225
-64.184952
-64.497437
-64.653679
-64.966164
-64.497437
-64.497437
-63.872467
-64.341194
-65.122406
-64.653679
-64.966164
-64.653679
-64.497437
-64.341194
-64.184952
-64.497437
-64.497437
-64.966164
-64.809921
-64.966164
-64.341194
-64.809921
-64.966164
-64.341194
-65.122406
-64.184952
-64.809921
-64.028709
-64.341194
-64.497437
-64.028709
-63.872467
-64.653679
-64.184952
-63.716225
-64.497437
-64.497437
-64.497437
-64.028709
-64.341194
-64.341194
-63.872467
-64.341194
-64.028709
-64.497437
-64.028709
-63.559982
-64.497437
-63.716225
-63.872467
-64.184952
-64.653679
-63.716225
-64.653679
-64.184952
-64.497437
-64.653679
-64.653679
-64.809921
-64.497437
-64.653679
-64.966164
-65.278648
-65.434891
-64.966164
-65.434891
-65.122406
-65.278648
-65.434891
-65.278648
-65.591133
-65.591133
-65.434891
-65.278648
-65.122406
-65.591133
-65.591133
-65.122406
-65.278648
-65.278648
-64.809921
-65.278648
-65.122406
-65.278648
-65.591133
-65.278648
-64.809921
-65.122406
-65.434891
-65.278648
-65.434891
-65.278648
-65.278648
-65.122406
-65.122406
-65.278648
-65.278648
-65.278648
-64.966164
-65.122406
-65.122406
-65.122406
-64.809921
-64.497437
-65.278648
-64.809921
-64.966164
-65.122406
-64.966164
-65.278648
-64.809921
-64.809921
-65.122406
-64.966164
-65.278648
-65.122406
-64.809921
-64.809921
-64.809921
-64.966164
-64.653679
-65.122406
-64.653679
-64.809921
-65.122406
-64.497437
-65.278648
-64.497437
-64.497437
-64.341194
-64.809921
-64.653679
-64.341194
-64.497437
-64.653679
-64.809921
-64.184952
-64.809921
-65.122406
-64.497437
-64.653679
-64.497437
-64.341194
-64.184952
-64.497437
-64.809921
-64.497437
-64.341194
-64.497437
-64.966164
-64.653679
-65.278648
-64.653679
-64.809921
-64.184952
-64.497437
-64.809921
-64.341194
-64.341194
-64.809921
-64.497437
-65.122406
-64.497437
-64.497437
-64.497437
-64.497437
-64.653679
-64.653679
-64.497437
-64.653679
-64.497437
-64.653679
-64.341194
-64.653679
-64.653679
-64.809921
-64.966164
-64.809921
-64.809921
-64.809921
-64.653679
-64.966164
-64.497437
-64.184952
-64.653679
-64.497437
-64.497437
-64.497437
-64.653679
-64.028709
-64.497437
-64.341194
-64.341194
-63.872467
-64.184952
-64.184952
-64.653679
-64.184952
-64.341194
-64.028709
-64.809921
-64.809921
-64.497437
-64.497437
-64.341194
-64.966164
-65.122406
-64.809921
-65.122406
-65.122406
-64.966164
-64.653679
-64.497437
-65.434891
-65.747375
-65.591133
-65.591133
-65.434891
-65.122406
-64.809921
-65.278648
-65.747375
-65.747375
-65.122406
-65.903618
-65.434891
-65.591133
-65.747375
-65.591133
-65.278648
-65.747375
-65.903618
-65.122406
-64.966164
-65.278648
-65.591133
-65.591133
-65.747375
-65.591133
-65.434891
-65.591133
-65.278648
-64.966164
-65.591133
-65.278648
-65.278648
-65.591133
-65.591133
-65.122406
-65.747375
-65.591133
-65.278648
-65.434891
-65.747375
-65.747375
-65.278648
-65.591133
-65.747375
-65.122406
-65.747375
-65.122406
-65.591133
-65.591133
-65.278648
-65.903618
-65.591133
-65.591133
-65.591133
-65.278648
-65.278648
-65.591133
-65.278648
-65.591133
-65.747375
-65.747375
-65.434891
-65.591133
-65.434891
-65.278648
-65.903618
-65.591133
-65.591133
-65.903618
-65.903618
-65.903618
-66.05986
-65.747375
-65.903618
-65.747375
-65.434891
-65.591133
-65.122406
-65.591133
-65.591133
-65.903618
-65.591133
-65.278648
-65.278648
-65.434891
-65.122406
-65.434891
-65.434891
-65.278648
-65.591133
-65.591133
-65.591133
-65.434891
-65.591133
-65.591133
-65.591133
-65.278648
-65.747375
-65.591133
-65.434891
-65.434891
-65.434891
-65.278648
-65.434891
-65.591133
-65.122406
-65.122406
-65.278648
-64.809921
-65.434891
-65.278648
-64.653679
-65.434891
-65.122406
-65.278648
-65.591133
-64.966164
-65.122406
-65.122406
-65.434891
-65.434891
-64.966164
-64.809921
-65.278648
-65.278648
-65.278648
-65.434891
-65.278648
-65.591133
-65.122406
-65.278648
-65.122406
-65.278648
-65.591133
-65.747375
-65.591133
-64.966164
-65.903618
-65.903618
-65.434891
-65.747375
-65.434891
-65.903618
-65.747375
-65.747375
-65.434891
-65.903618
-65.903618
-65.903618
-65.903618
-65.903618
-65.903618
-65.903618
-66.05986
-66.05986
-66.216103
-66.05986
-65.747375
-65.903618
-66.05986
-65.903618
-66.05986
-66.05986
-65.903618
-65.903618
-65.903618
-65.747375
-66.05986
-65.903618
-65.591133
-65.903618
-65.747375
-65.591133
-65.591133
-65.591133
-65.747375
-65.591133
-66.216103
-65.747375
-65.434891
-65.747375
-66.216103
-65.591133
-66.216103
-66.216103
-65.903618
-64.966164
-66.216103
-66.05986
-65.747375
-66.372345
-66.05986
-65.747375
-66.05986
-65.434891
-65.591133
-65.434891
-66.997314
-66.216103
-66.216103
-65.747375
-65.747375
-66.216103
-65.747375
-65.434891
-66.216103
-65.747375
-65.747375
-66.372345
-66.68483
-65.747375
-66.528587
-66.68483
-65.747375
-66.841072
-65.434891
-66.528587
-66.05986
-66.05986
-66.216103
-66.372345
-66.528587
-65.591133
-66.216103
-66.05986
-66.372345
-66.372345
-66.216103
-66.68483
-66.68483
-66.68483
-65.903618
-66.68483
-66.05986
-66.997314
-66.528587
-66.68483
-66.05986
-66.841072
-66.841072
-66.68483
-66.68483
-66.68483
-66.68483
-66.68483
-66.841072
-66.05986
-66.68483
-66.528587
-66.372345
-66.68483
-66.05986
-66.372345
-66.528587
-66.372345
-66.216103
-66.05986
-66.372345
-66.05986
-65.903618
-66.216103
-66.528587
-66.05986
-66.372345
-66.216103
-66.05986
-66.216103
-66.528587
-66.216103
-66.216103
-66.372345
-66.216103
-66.372345
-66.216103
-65.903618
-66.216103
-66.528587
-66.528587
-66.68483
-66.216103
-66.68483
-66.05986
-66.841072
-66.372345
-66.372345
-66.216103
-66.997314
-66.216103
-66.372345
-66.68483
-66.528587
-66.05986
-66.841072
-66.68483
-66.841072
-66.841072
-67.153557
-66.528587
-66.841072
-66.372345
-66.372345
-66.372345
-66.05986
-66.841072
-66.216103
-66.216103
-66.372345
-66.372345
-66.372345
-65.903618
-66.05986
-65.747375
-66.05986
-65.747375
-65.903618
-65.903618
-65.903618
-66.216103
-65.903618
-65.591133
-65.434891
-65.591133
-66.216103
-66.216103
-65.903618
-66.05986
-66.372345
-66.216103
-66.528587
-66.05986
-66.216103
-66.68483
-66.216103
-66.528587
-66.372345
-66.68483
-66.528587
-66.997314
-67.153557
-67.466042
-67.153557
-67.466042
-67.309799
-67.622284
-67.778526
-67.778526
-67.622284
-67.622284
-67.934769
-67.466042
-68.247253
-68.247253
-67.622284
-67.622284
-67.934769
-67.778526
-67.778526
-67.622284
-67.622284
-67.622284
-67.466042
-67.934769
-67.622284
-67.466042
-67.153557
-67.622284
-66.997314
-67.309799
-66.997314
-67.309799
-66.841072
-67.153557
-66.997314
-66.997314
-66.68483
-66.372345
-66.528587
-66.68483
-66.372345
-65.747375
-66.216103
-66.372345
-66.372345
-66.05986
-66.216103
-66.216103
-66.05986
-65.591133
-65.591133
-65.591133
-65.591133
-65.903618
-66.372345
-65.903618
-65.122406
-65.747375
-66.528587
-65.903618
-65.903618
-65.278648
-65.591133
-65.903618
-66.372345
-66.528587
-66.216103
-66.05986
-65.747375
-66.372345
-66.372345
-65.903618
-65.747375
-66.372345
-66.528587
-66.216103
-65.903618
-66.528587
-66.216103
-66.216103
-66.372345
-66.05986
-66.372345
-66.372345
-66.216103
-66.997314
-65.747375
-66.841072
-66.372345
-66.68483
-66.68483
-66.68483
-66.68483
-66.528587
-65.747375
-66.528587
-66.528587
-66.528587
-66.528587
-66.841072
-66.841072
-66.841072
-66.528587
-66.216103
-65.903618
-66.528587
-66.372345
-66.372345
-66.216103
-65.747375
-66.216103
-66.05986
-66.05986
-66.05986
-65.903618
-65.747375
-66.05986
-66.372345
-65.591133
-65.747375
-65.903618
-65.747375
-65.434891
-65.903618
-65.591133
-66.05986
-65.747375
-65.903618
-66.05986
-66.216103
-66.05986
-66.216103
-66.216103
-66.216103
-66.05986
-66.528587
-66.528587
-66.68483
-66.528587
-66.528587
-66.528587
-66.68483
-66.528587
-66.528587
-66.997314
-66.841072
-66.841072
-67.153557
-66.68483
-66.68483
-66.997314
-66.68483
-66.528587
-66.528587
-67.153557
-67.153557
-66.841072
-67.153557
-66.997314
-66.841072
-66.68483
-67.466042
-66.997314
-66.372345
-66.841072
-66.997314
-66.68483
-66.997314
-66.68483
-67.153557
-66.372345
-66.372345
-66.68483
-66.528587
-66.372345
-66.528587
-66.216103
-66.841072
-66.68483
-66.528587
-66.68483
-66.216103
-66.05986
-66.05986
-66.372345
-66.216103
-65.903618
-65.747375
-66.216103
-66.05986
-65.903618
-66.05986
-65.903618
-65.747375
-66.216103
-65.903618
-66.216103
-65.747375
-65.747375
-65.747375
-65.903618
-65.591133
-65.747375
-65.903618
-65.434891
-66.216103
-65.591133
-65.903618
-65.747375
-65.903618
-66.05986
-65.747375
-65.747375
-65.903618
-65.903618
-66.216103
-65.903618
-65.591133
-65.591133
-65.747375
-65.903618
-65.747375
-65.591133
-66.05986
-65.591133
-65.434891
-65.903618
-65.747375
-65.903618
-65.591133
-65.122406
-65.434891
-65.278648
-65.278648
-65.122406
-64.809921
-65.278648
-64.809921
-64.497437
-65.122406
-64.966164
-64.966164
-64.809921
-64.497437
-64.497437
-64.653679
-64.497437
-64.653679
-64.966164
-64.497437
-65.278648
-64.966164
-64.497437
-64.497437
-64.653679
-65.122406
-64.809921
-64.184952
-65.122406
-64.966164
-64.966164
-64.497437
-65.122406
-65.278648
-64.653679
-64.341194
-64.184952
-64.653679
-64.653679
-64.497437
-64.809921
-64.966164
-64.184952
-64.653679
-65.434891
-65.122406
-64.341194
-64.966164
-64.809921
-64.653679
-65.122406
-65.278648
-64.653679
-64.966164
-65.591133
-64.809921
-64.653679
-64.653679
-64.497437
-65.122406
-64.184952
-64.653679
-64.497437
-64.653679
-64.341194
-64.341194
-65.122406
-64.184952
-64.497437
-64.184952
-65.122406
-64.809921
-64.497437
-64.653679
-64.809921
-64.497437
-64.497437
-64.966164
-64.966164
-64.809921
-64.497437
-64.809921
-64.653679
-64.497437
-64.966164
-64.341194
-64.966164
-64.497437
-64.497437
-64.341194
-64.497437
-64.653679
-64.653679
-64.184952
-63.872467
-64.341194
-64.184952
-64.028709
-64.184952
-64.341194
-64.184952
-64.341194
-64.028709
-64.184952
-64.184952
-63.872467
-63.872467
-64.341194
-63.872467
-64.184952
-63.872467
-64.497437
-64.341194
-63.872467
-63.872467
-64.184952
-64.184952
-64.497437
-63.872467
-63.872467
-64.184952
-64.184952
-64.497437
-64.497437
-64.497437
-64.653679
-64.809921
-64.809921
-64.653679
-64.809921
-64.497437
-64.809921
-64.809921
-65.122406
-64.809921
-65.122406
-64.966164
-65.278648
-64.966164
-65.122406
-64.966164
-65.122406
-65.591133
-64.809921
-64.497437
-65.278648
-64.966164
-64.966164
-65.278648
-65.747375
-65.591133
-65.122406
-65.434891
-65.122406
-64.966164
-65.278648
-65.591133
-65.122406
-65.278648
-65.122406
-65.591133
-65.278648
-65.122406
-65.434891
-64.809921
-65.122406
-65.122406
-65.434891
-65.122406
-65.278648
-65.122406
-65.122406
-64.809921
-65.278648
-65.434891
-65.278648
-65.122406
-64.809921
-65.122406
-65.278648
-65.122406
-65.434891
-65.278648
-65.278648
-65.278648
-64.966164
-65.591133
-65.434891
-65.747375
-65.591133
-65.591133
-65.278648
-65.903618
-65.903618
-65.434891
-65.903618
-65.903618
-65.903618
-65.903618
-65.747375
-66.528587
-66.216103
-66.05986
-66.216103
-66.216103
-66.372345
-66.372345
-66.372345
-66.372345
-66.68483
-66.528587
-66.372345
-66.528587
-66.997314
-66.68483
-66.68483
-66.68483
-66.841072
-66.68483
-66.68483
-66.841072
-67.153557
-66.68483
-66.997314
-66.68483
-66.841072
-67.466042
-66.68483
-67.153557
-66.68483
-67.309799
-67.778526
-67.153557
-67.778526
-67.153557
-66.997314
-66.997314
-67.309799
-67.466042
-67.778526
-67.778526
-67.778526
-67.309799
-67.309799
-66.841072
-66.997314
-67.622284
-67.622284
-66.528587
-67.778526
-67.466042
-67.622284
-67.309799
-67.778526
-67.153557
-67.778526
-67.934769
-68.091011
-66.997314
-67.778526
-67.309799
-66.372345
-67.622284
-67.622284
-67.622284
-68.091011
-68.091011
-67.622284
-67.309799
-67.466042
-67.309799
-68.247253
-67.778526
-67.778526
-67.466042
-67.466042
-67.466042
-67.622284
-67.622284
-67.934769
-67.778526
-67.778526
-67.622284
-67.153557
-67.622284
-67.309799
-67.778526
-67.309799
-67.466042
-67.622284
-67.778526
-67.153557
-67.153557
-66.997314
-67.309799
-67.309799
-67.466042
-67.153557
-67.622284
-67.466042
-67.153557
-67.778526
-67.778526
-66.841072
-66.997314
-67.153557
-67.466042
-67.309799
-67.153557
-67.309799
-67.309799
-67.466042
-67.466042
-67.466042
-67.309799
-67.466042
-67.466042
-67.153557
-68.091011
-67.934769
-67.778526
-67.622284
-67.778526
-67.778526
-68.091011
-67.622284
-67.466042
-68.091011
-67.778526
-67.622284
-67.466042
-67.466042
-67.309799
-67.622284
-67.778526
-67.622284
-67.622284
-67.153557
-67.466042
-67.778526
-67.778526
-67.466042
-67.309799
-67.622284
-67.309799
-67.309799
-67.466042
-67.153557
-67.622284
-67.778526
-67.622284
-67.466042
-67.466042
-66.841072
-67.309799
-66.68483
-66.997314
-67.309799
-66.997314
-66.997314
-66.841072
-66.841072
-66.528587
-66.68483
-66.841072
-66.216103
-66.372345
-66.05986
-65.747375
-66.216103
-66.05986
-66.216103
-65.591133
-66.528587
-65.903618
-65.747375
-65.903618
-66.05986
-65.747375
-66.216103
-66.05986
-65.747375
-66.05986
-66.216103
-66.372345
-65.903618
-66.05986
-66.216103
-66.216103
-66.05986
-65.903618
-66.05986
-65.903618
-65.903618
-66.05986
-66.05986
-65.747375
-66.216103
-66.05986
-66.216103
-65.747375
-65.903618
-65.747375
-65.747375
-65.903618
-65.747375
-65.747375
-66.05986
-65.591133
-65.278648
-65.434891
-65.591133
-65.591133
-65.278648
-65.434891
-65.591133
-65.278648
-65.434891
-65.434891
-65.591133
-65.278648
-65.591133
-65.122406
-65.591133
-64.966164
-65.747375
-64.966164
-64.653679
-65.434891
-64.966164
-64.809921
-65.122406
-64.497437
-64.809921
-65.591133
-65.122406
-64.184952
-64.341194
-65.278648
-65.434891
-65.278648
-65.278648
-64.809921
-64.966164
-65.278648
-65.434891
-65.278648
-64.653679
-64.497437
-65.122406
-65.278648
-64.809921
-65.434891
-64.653679
-65.591133
-65.122406
-65.278648
-65.747375
-65.591133
-65.591133
-64.809921
-65.122406
-64.966164
-64.809921
-65.903618
-65.278648
-64.653679
-65.278648
-65.747375
-65.278648
-65.591133
-64.966164
-65.278648
-65.278648
-65.591133
-65.122406
-65.278648
-65.278648
-65.122406
-65.122406
-64.809921
-65.278648
-65.122406
-64.653679
-64.809921
-65.278648
-64.809921
-64.809921
-65.122406
-64.966164
-65.122406
-65.278648
-65.122406
-65.122406
-64.809921
-65.434891
-64.966164
-65.278648
-65.122406
-65.591133
-65.278648
-65.122406
-65.434891
-65.278648
-65.122406
-65.122406
-65.278648
-65.591133
-65.747375
-65.434891
-65.591133
-65.591133
-65.434891
-65.591133
-65.434891
-65.747375
-65.903618
-65.903618
-65.434891
-65.903618
-66.05986
-65.434891
-65.903618
-66.216103
-65.747375
-65.903618
-66.05986
-65.747375
-66.216103
-66.05986
-66.216103
-65.747375
-65.747375
-66.05986
-66.05986
-66.05986
-65.747375
-65.591133
-65.903618
-65.903618
-65.747375
-65.278648
-65.122406
-65.591133
-65.747375
-65.903618
-65.434891
-65.122406
-65.278648
-65.122406
-65.122406
-65.122406
-65.278648
-65.278648
-65.122406
-65.122406
-64.966164
-65.591133
-65.434891
-65.122406
-64.809921
-65.434891
-64.966164
-65.122406
-65.278648
-65.122406
-65.122406
-65.591133
-64.809921
-64.809921
-65.122406
-64.809921
-65.122406
-64.809921
-64.966164
-64.497437
-64.809921
-64.809921
-64.497437
-64.341194
-64.809921
-64.497437
-64.497437
-64.341194
-64.653679
-64.653679
-64.341194
-64.497437
-64.653679
-64.184952
-64.341194
-64.653679
-64.497437
-64.184952
-64.653679
-64.497437
-64.653679
-64.184952
-64.653679
-64.497437
-64.497437
-64.653679
-64.341194
-64.341194
-64.184952
-64.497437
-65.122406
-64.341194
-64.653679
-64.497437
-64.809921
-64.809921
-64.497437
-64.653679
-64.653679
-64.966164
-64.966164
-64.966164
-64.966164
-64.809921
-64.809921
-64.653679
-64.809921
-64.653679
-64.497437
-64.497437
-64.966164
-64.653679
-64.809921
-64.653679
-64.653679
-64.497437
-64.653679
-65.122406
-64.497437
-64.184952
-64.184952
-64.184952
-65.278648
-64.966164
-65.278648
-64.497437
-64.184952
-64.497437
-64.028709
-64.341194
-63.872467
-64.497437
-64.809921
-64.809921
-64.184952
-64.028709
-64.809921
-64.184952
-64.028709
-64.341194
-63.872467
-63.559982
-64.653679
-64.028709
-64.184952
-64.341194
-63.247498
-63.716225
-64.028709
-63.559982
-63.559982
-63.559982
-63.716225
-64.028709
-63.559982
-64.028709
-62.77877
-64.028709
-63.40374
-64.028709
-63.559982
-63.872467
-63.40374
-63.559982
-64.028709
-63.716225
-63.716225
-63.247498
-63.559982
-63.716225
-63.247498
-64.341194
-63.716225
-64.341194
-63.872467
-63.559982
-63.559982
-63.872467
-64.341194
-64.341194
-64.028709
-64.184952
-64.341194
-64.184952
-63.872467
-64.653679
-64.341194
-64.497437
-64.653679
-64.497437
-64.966164
-64.341194
-64.653679
-64.809921
-64.809921
-64.809921
-64.966164
-65.278648
-65.122406
-64.966164
-65.434891
-65.122406
-65.434891
-64.966164
-65.122406
-65.278648
-65.591133
-65.278648
-65.122406
-65.278648
-65.434891
-65.122406
-65.434891
-65.278648
-65.122406
-65.903618
-65.591133
-65.903618
-65.122406
-66.05986
-65.903618
-65.591133
-65.591133
-65.434891
-65.903618
-65.903618
-65.747375
-65.903618
-65.747375
-65.434891
-65.747375
-65.122406
-65.591133
-65.591133
-65.903618
-65.747375
-65.434891
-65.122406
-65.591133
-65.122406
-65.591133
-65.278648
-65.434891
-65.903618
-65.591133
-65.122406
-65.591133
-65.434891
-65.434891
-65.591133
-65.434891
-65.434891
-65.434891
-65.747375
-65.122406
-65.591133
-65.122406
-65.591133
-65.434891
-65.903618
-65.278648
-65.122406
-65.434891
-64.809921
-65.278648
-64.809921
-65.122406
-65.122406
-64.809921
-65.122406
-64.966164
-64.653679
-64.966164
-65.278648
-65.122406
-64.653679
-64.966164
-65.122406
-64.809921
-64.966164
-64.809921
-65.278648
-65.122406
-65.278648
-65.122406
-65.122406
-64.966164
-65.122406
-65.591133
-65.278648
-65.122406
-65.591133
-65.903618
-65.434891
-65.278648
-65.434891
-65.434891
-65.591133
-65.591133
-65.747375
-65.591133
-65.747375
-65.591133
-65.278648
-65.747375
-65.747375
-65.434891
-65.434891
-65.747375
-65.434891
-64.966164
-65.278648
-65.903618
-65.434891
-65.278648
-65.122406
-65.278648
-65.591133
-65.747375
-65.591133
-64.809921
-65.122406
-65.278648
-64.809921
-65.903618
-65.591133
-65.278648
-65.591133
-65.747375
-65.122406
-64.966164
-64.809921
-65.591133
-65.434891
-65.903618
-65.903618
-64.966164
-65.903618
-65.903618
-64.497437
-65.591133
-64.809921
-65.122406
-65.122406
-65.278648
-65.903618
-65.591133
-65.278648
-65.278648
-65.278648
-65.591133
-64.966164
-65.122406
-65.278648
-65.747375
-65.278648
-65.278648
-65.122406
-65.903618
-65.591133
-65.591133
-65.122406
-65.747375
-65.591133
-65.122406
-65.747375
-65.122406
-65.747375
-65.434891
-65.591133
-65.122406
-65.278648
-65.591133
-65.591133
-65.434891
-65.747375
-65.591133
-65.903618
-66.05986
-66.05986
-66.372345
-65.747375
-65.903618
-65.903618
-65.903618
-65.747375
-66.05986
-66.05986
-65.903618
-65.903618
-66.216103
-66.216103
-66.372345
-66.372345
-66.216103
-66.528587
-66.372345
-66.216103
-66.997314
-66.372345
-66.841072
-66.68483
-66.841072
-66.997314
-66.997314
-66.841072
-67.153557
-67.153557
-66.68483
-67.153557
-66.841072
-66.372345
-66.841072
-66.841072
-66.68483
-66.841072
-66.841072
-66.68483
-66.528587
-66.05986
-66.372345
-66.372345
-66.372345
-66.372345
-66.372345
-66.372345
-66.528587
-66.841072
-66.372345
-66.372345
-66.05986
-66.216103
-66.216103
-65.903618
-66.05986
-65.747375
-66.216103
-65.903618
-65.434891
-65.591133
-65.903618
-65.747375
-65.591133
-65.747375
-65.591133
-65.903618
-65.747375
-65.434891
-65.747375
-65.747375
-65.434891
-65.591133
-65.747375
-65.591133
-65.591133
-66.05986
-64.966164
-65.278648
-65.434891
-65.278648
-65.747375
-65.747375
-65.747375
-65.122406
-65.591133
-65.591133
-65.591133
-65.903618
-65.591133
-65.747375
-65.903618
-65.278648
-65.747375
-65.122406
-65.434891
-65.591133
-65.278648
-65.591133
-65.434891
-65.278648
-65.278648
-65.122406
-65.903618
-65.122406
-65.434891
-65.591133
-65.591133
-65.434891
-65.747375
-65.747375
-65.747375
-65.747375
-65.591133
-65.434891
-65.747375
-65.434891
-65.278648
-65.278648
-65.122406
-65.747375
-65.434891
-65.903618
-65.591133
-65.278648
-65.591133
-65.434891
-65.903618
-65.591133
-65.434891
-65.903618
-65.903618
-65.903618
-65.903618
-65.434891
-65.591133
-65.278648
-65.278648
-65.434891
-65.434891
-65.591133
-65.434891
-65.434891
-64.497437
-64.653679
-64.966164
-65.591133
-65.434891
-65.903618
-64.966164
-64.809921
-64.966164
-65.122406
-64.809921
-64.966164
-65.591133
-65.434891
-65.903618
-66.05986
-65.903618
-65.434891
-66.216103
-64.809921
-65.747375
-65.122406
-65.747375
-65.434891
-65.434891
-65.591133
-65.591133
-65.591133
-65.903618
-65.434891
-65.591133
-65.591133
-65.747375
-65.591133
-65.903618
-65.903618
-65.122406
-64.966164
-65.903618
-65.591133
-65.903618
-66.05986
-65.747375
-65.747375
-65.747375
-65.122406
-65.434891
-65.747375
-65.434891
-65.591133
-65.278648
-65.278648
-65.278648
-65.747375
-65.434891
-65.591133
-65.591133
-65.591133
-65.434891
-65.278648
-65.278648
-65.591133
-65.278648
-65.747375
-65.591133
-65.278648
-65.747375
-65.591133
-65.591133
-65.747375
-65.903618
-65.747375
-66.216103
-65.747375
-66.05986
-65.747375
-66.05986
-66.216103
-66.05986
-66.216103
-66.216103
-66.05986
-66.216103
-66.528587
-66.372345
-66.05986
-66.528587
-66.528587
-66.372345
-66.216103
-66.216103
-66.372345
-66.372345
-66.05986
-66.216103
-66.372345
-66.05986
-66.05986
-66.372345
-65.903618
-66.05986
-65.903618
-66.216103
-66.372345
-66.05986
-66.216103
-66.528587
-65.903618
-66.05986
-65.903618
-65.903618
-66.528587
-66.372345
-66.05986
-65.903618
-65.903618
-66.05986
-66.05986
-65.747375
-66.216103
-66.216103
-66.05986
-66.528587
-66.528587
-65.747375
-66.05986
-66.05986
-66.372345
-66.528587
-66.528587
-66.05986
-66.372345
-66.372345
-66.372345
-66.05986
-66.528587
-65.903618
-66.841072
-66.841072
-66.68483
-66.528587
-66.68483
-66.216103
-66.372345
-66.372345
-66.528587
-66.216103
-66.68483
-66.216103
-66.528587
-66.05986
-66.68483
-66.372345
-66.216103
-66.528587
-66.372345
-66.372345
-66.372345
-66.68483
-66.216103
-66.68483
-66.528587
-66.216103
-66.372345
-66.05986
-66.528587
-66.216103
-66.372345
-65.591133
-66.216103
-66.372345
-65.903618
-65.278648
-66.216103
-65.591133
-65.591133
-65.278648
-65.903618
-65.591133
-65.278648
-65.122406
-65.434891
-65.122406
-65.278648
-65.278648
-65.434891
-65.591133
-65.122406
-65.591133
-65.747375
-65.903618
-65.903618
-65.122406
-66.05986
-65.591133
-65.903618
-65.434891
-65.747375
-65.434891
-65.903618
-66.68483
-65.591133
-65.434891
-66.05986
-65.591133
-65.122406
-66.216103
-66.216103
-65.903618
-65.747375
-65.434891
-64.809921
-65.278648
-65.591133
-65.278648
-65.903618
-65.747375
-65.278648
-65.434891
-65.591133
-65.122406
-65.747375
-65.903618
-65.747375
-65.434891
-65.903618
-65.591133
-65.434891
-65.747375
-66.05986
-65.434891
-65.903618
-65.903618
-66.05986
-66.528587
-66.05986
-66.841072
-66.68483
-66.05986
-65.747375
-66.05986
-65.591133
-65.747375
-65.903618
-65.747375
-66.05986
-66.05986
-65.434891
-65.278648
-64.966164
-65.591133
-65.591133
-64.809921
-64.966164
-65.591133
-64.809921
-65.434891
-65.278648
-65.278648
-65.122406
-65.278648
-65.278648
-65.122406
-65.278648
-65.434891
-65.278648
-65.122406
-65.278648
-65.434891
-65.122406
-65.591133
-65.278648
-65.591133
-65.434891
-65.591133
-65.122406
-65.591133
-65.903618
-65.278648
-65.278648
-65.747375
-65.591133
-65.434891
-65.278648
-65.591133
-65.747375
-65.591133
-65.591133
-65.122406
-65.903618
-65.747375
-66.05986
-65.747375
-66.05986
-66.05986
-65.591133
-65.278648
-65.747375
-65.591133
-65.747375
-65.591133
-65.591133
-65.434891
-65.591133
-65.434891
-65.122406
-65.434891
-64.809921
-65.434891
-65.122406
-64.966164
-65.434891
-65.122406
-65.434891
-65.278648
-65.591133
-65.591133
-65.747375
-65.747375
-65.591133
-65.591133
-65.122406
-65.747375
-65.434891
-65.903618
-65.903618
-65.903618
-66.216103
-65.747375
-65.747375
-66.216103
-65.903618
-65.434891
-65.903618
-66.05986
-65.747375
-65.903618
-66.05986
-65.591133
-66.528587
-65.903618
-66.216103
-65.903618
-66.372345
-65.747375
-66.05986
-65.747375
-66.68483
-66.05986
-66.216103
-66.05986
-65.903618
-66.05986
-66.372345
-66.216103
-65.747375
-66.05986
-66.216103
-66.05986
-66.05986
-66.372345
-66.05986
-66.372345
-66.372345
-66.68483
-66.841072
-66.528587
-66.68483
-66.68483
-66.68483
-66.372345
-66.528587
-66.528587
-66.841072
-66.372345
-66.216103
-66.841072
-66.216103
-66.372345
-66.372345
-66.372345
-66.216103
-66.216103
-66.528587
-66.528587
-66.05986
-66.05986
-65.903618
-66.528587
-66.216103
-65.747375
-65.591133
-65.903618
-65.591133
-65.747375
-65.278648
-65.903618
-66.05986
-65.903618
-65.591133
-65.122406
-65.122406
-65.903618
-65.278648
-65.903618
-65.434891
-65.747375
-65.278648
-65.434891
-65.591133
-65.747375
-65.747375
-65.747375
-65.591133
-65.591133
-65.903618
-65.591133
-66.216103
-65.434891
-64.497437
-65.434891
-65.434891
-65.122406
-66.05986
-65.122406
-65.747375
-65.278648
-65.903618
-65.591133
-65.591133
-65.591133
-65.278648
-65.903618
-65.591133
-65.278648
-64.809921
-64.966164
-64.966164
-64.809921
-65.591133
-65.903618
-65.278648
-65.591133
-65.747375
-65.278648
-65.278648
-65.747375
-65.747375
-65.591133
-66.216103
-66.528587
-65.747375
-65.903618
-65.591133
-65.591133
-65.591133
-66.05986
-65.747375
-65.903618
-65.903618
-65.903618
-66.05986
-65.591133
-65.747375
-65.903618
-65.434891
-65.434891
-65.747375
-66.05986
-65.434891
-65.434891
-65.591133
-65.747375
-65.747375
-65.434891
-65.903618
-65.591133
-65.591133
-65.278648
-65.903618
-65.434891
-65.434891
-65.591133
-66.05986
-66.216103
-65.747375
-66.216103
-66.372345
-66.372345
-66.216103
-66.216103
-66.372345
-66.372345
-66.372345
-66.528587
-66.05986
-66.528587
-66.841072
-66.216103
-66.372345
-66.68483
-66.372345
-66.528587
-66.528587
-66.372345
-66.372345
-66.372345
-66.528587
-66.528587
-66.528587
-66.372345
-66.528587
-66.68483
-66.528587
-67.153557
-66.216103
-66.528587
-66.997314
-66.841072
-66.68483
-66.68483
-66.841072
-66.68483
-66.997314
-66.997314
-66.841072
-66.997314
-67.153557
-66.68483
-67.153557
-66.841072
-67.309799
-66.68483
-67.309799
-67.153557
-66.68483
-67.466042
-67.309799
-66.528587
-67.153557
-67.622284
-67.153557
-66.997314
-66.997314
-67.153557
-66.372345
-67.153557
-66.997314
-67.153557
-66.997314
-66.68483
-66.841072
-67.153557
-66.68483
-66.841072
-66.528587
-66.997314
-66.216103
-66.841072
-66.528587
-66.528587
-66.528587
-66.841072
-67.153557
-66.841072
-66.528587
-66.841072
-66.841072
-66.68483
-66.68483
-66.372345
-67.153557
-66.841072
-66.68483
-66.372345
-67.153557
-66.841072
-66.68483
-66.68483
-66.68483
-66.528587
-66.528587
-66.997314
-66.528587
-66.997314
-66.528587
-66.841072
-66.841072
-67.466042
-66.841072
-66.841072
-66.68483
-66.841072
-67.153557
-66.68483
-66.841072
-66.997314
-67.153557
-66.528587
-66.372345
-66.841072
-66.68483
-66.841072
-67.153557
-66.372345
-66.997314
-67.153557
-67.153557
-66.997314
-66.528587
-66.05986
-66.372345
-67.153557
-66.997314
-67.153557
-66.997314
-67.309799
-67.153557
-66.997314
-66.216103
-66.528587
-67.153557
-66.997314
-66.372345
-67.309799
-66.68483
-66.997314
-66.68483
-67.153557
-66.841072
-66.528587
-66.528587
-66.841072
-67.778526
-67.153557
-66.528587
-66.997314
-66.68483
-67.153557
-67.153557
-67.466042
-67.466042
-67.466042
-66.997314
-67.466042
-67.153557
-67.309799
-67.309799
-66.997314
-67.778526
-67.466042
-67.153557
-67.309799
-67.309799
-67.309799
-67.466042
-66.997314
-67.153557
-67.153557
-67.153557
-66.528587
-66.841072
-66.68483
-67.466042
-67.153557
-66.528587
-66.841072
-67.153557
-66.68483
-66.841072
-67.153557
-66.68483
-66.841072
-66.68483
-66.997314
-66.997314
-66.528587
-66.841072
-66.841072
-66.841072
-66.841072
-66.68483
-67.153557
-66.68483
-66.68483
-66.528587
-66.841072
-66.841072
-66.68483
-66.68483
-66.528587
-66.841072
-66.68483
-66.841072
-66.841072
-66.841072
-66.997314
-66.68483
-66.528587
-66.528587
-66.997314
-66.841072
-66.841072
-66.372345
-66.997314
-66.528587
-66.841072
-66.841072
-66.997314
-66.68483
-66.372345
-66.372345
-66.68483
-66.68483
-66.68483
-66.997314
-67.153557
-66.997314
-66.528587
-66.528587
-67.153557
-67.153557
-66.841072
-66.997314
-67.153557
-66.841072
-67.153557
-67.153557
-66.997314
-66.997314
-66.68483
-66.997314
-67.153557
-67.466042
-67.153557
-66.997314
-66.841072
-66.997314
-66.841072
-66.68483
-67.153557
-66.372345
-67.153557
-66.68483
-66.841072
-66.997314
-66.528587
-66.68483
-66.841072
-66.997314
-66.841072
-67.153557
-67.153557
-66.841072
-66.528587
-66.528587
-66.528587
-66.68483
-66.216103
-66.528587
-66.528587
-66.216103
-66.68483
-66.372345
-66.528587
-66.05986
-66.372345
-66.528587
-66.05986
-66.216103
-66.528587
-66.68483
-66.216103
-66.372345
-66.05986
-66.216103
-66.05986
-65.903618
-65.747375
-66.216103
-65.903618
-65.747375
-66.05986
-65.747375
-65.591133
-65.591133
-65.903618
-65.903618
-65.903618
-65.434891
-65.434891
-65.434891
-65.747375
-65.122406
-65.591133
-65.278648
-65.903618
-65.278648
-65.278648
-65.278648
-65.591133
-66.05986
-65.278648
-65.122406
-65.434891
-65.591133
-65.122406
-65.591133
-65.278648
-65.747375
-65.591133
-64.966164
-65.434891
-65.903618
-65.591133
-65.903618
-65.747375
-65.903618
-65.747375
-65.903618
-66.05986
-65.903618
-65.434891
-66.216103
-66.528587
-65.591133
-66.05986
-66.05986
-66.68483
-66.05986
-66.528587
-66.372345
-65.591133
-66.05986
-66.216103
-65.903618
-66.372345
-66.05986
-66.528587
-66.528587
-66.372345
-66.372345
-65.903618
-65.747375
-66.216103
-66.216103
-65.903618
-66.216103
-66.216103
-66.372345
-66.372345
-65.434891
-66.05986
-65.747375
-66.372345
-65.434891
-66.216103
-65.747375
-65.591133
-65.591133
-66.216103
-65.747375
-65.903618
-65.903618
-65.747375
-65.903618
-65.903618
-65.747375
-66.216103
-66.05986
-65.747375
-65.903618
-66.05986
-66.05986
-65.747375
-66.216103
-65.747375
-65.903618
-66.216103
-66.372345
-65.903618
-66.372345
-66.216103
-66.05986
-66.216103
-66.216103
-66.528587
-66.05986
-66.528587
-66.05986
-66.05986
-65.747375
-65.747375
-66.05986
-65.903618
-65.903618
-66.05986
-65.747375
-65.747375
-65.434891
-65.747375
-65.747375
-65.903618
-65.591133
-65.903618
-65.434891
-66.05986
-65.591133
-65.747375
-65.434891
-65.434891
-65.434891
-65.747375
-65.591133
-65.122406
-65.122406
-65.434891
-65.903618
-65.591133
-65.591133
-65.591133
-65.747375
-65.278648
-65.591133
-65.591133
-65.434891
-65.434891
-65.122406
-65.591133
-65.122406
-65.278648
-65.591133
-65.903618
-65.591133
-65.278648
-65.278648
-65.434891
-65.591133
-65.122406
-65.747375
-65.747375
-65.122406
-65.591133
-65.747375
-65.747375
-65.434891
-65.591133
-65.591133
-65.747375
-65.122406
-65.591133
-65.278648
-65.278648
-65.122406
-65.434891
-64.966164
-64.809921
-65.278648
-65.122406
-65.278648
-65.122406
-65.278648
-64.966164
-65.122406
-65.591133
-64.966164
-64.966164
-64.966164
-64.809921
-64.966164
-64.809921
-64.809921
-64.966164
-64.653679
-64.497437
-64.966164
-64.809921
-64.809921
-64.497437
-64.809921
-64.653679
-64.497437
-65.278648
-64.966164
-64.809921
-64.809921
-64.809921
-65.122406
-65.591133
-65.122406
-65.122406
-65.122406
-65.278648
-65.747375
-65.434891
-65.591133
-65.903618
-65.903618
-65.591133
-65.591133
-66.216103
-66.05986
-65.747375
-65.747375
-65.591133
-66.528587
-67.153557
-66.528587
-67.153557
-66.528587
-66.528587
-66.528587
-67.309799
-66.997314
-66.372345
-66.372345
-66.841072
-66.841072
-66.68483
-66.68483
-66.372345
-66.372345
-66.372345
-66.372345
-66.841072
-67.309799
-66.68483
-66.841072
-66.216103
-66.68483
-66.216103
-66.841072
-65.903618
-65.903618
-66.216103
-66.216103
-66.05986
-66.68483
-66.05986
-65.903618
-66.841072
-65.903618
-66.05986
-65.434891
-65.591133
-65.591133
-66.372345
-65.591133
-65.591133
-65.278648
-65.122406
-65.122406
-65.903618
-64.966164
-65.122406
-65.278648
-64.809921
-65.278648
-64.809921
-64.497437
-64.653679
-64.966164
-64.653679
-64.497437
-64.184952
-64.497437
-64.809921
-64.341194
-64.653679
-64.653679
-64.497437
-64.497437
-64.809921
-64.653679
-64.497437
-64.966164
-64.966164
-65.122406
-64.809921
-64.653679
-65.122406
-64.966164
-64.809921
-65.122406
-65.434891
-65.122406
-64.809921
-65.278648
-65.591133
-65.278648
-65.122406
-65.434891
-65.591133
-65.591133
-65.591133
-65.122406
-65.434891
-65.434891
-65.278648
-65.434891
-65.747375
-65.747375
-65.747375
-65.591133
-65.747375
-65.591133
-65.903618
-66.05986
-66.05986
-65.591133
-65.747375
-65.747375
-65.747375
-65.591133
-65.278648
-65.747375
-65.903618
-65.903618
-65.747375
-65.747375
-65.434891
-65.434891
-65.747375
-65.434891
-65.278648
-65.278648
-64.966164
-64.809921
-65.122406
-65.122406
-65.278648
-65.278648
-65.434891
-65.122406
-65.278648
-65.278648
-65.591133
-65.122406
-65.591133
-65.434891
-65.434891
-65.591133
-65.747375
-65.434891
-65.591133
-65.591133
-65.434891
-65.591133
-65.591133
-65.434891
-65.591133
-65.122406
-64.966164
-64.809921
-65.278648
-65.278648
-64.966164
-64.966164
-64.966164
-65.278648
-65.278648
-65.591133
-65.122406
-64.809921
-65.278648
-65.278648
-64.809921
-64.809921
-65.278648
-64.497437
-65.278648
-65.122406
-64.809921
-64.497437
-64.653679
-64.653679
-64.497437
-64.653679
-64.497437
-64.497437
-64.653679
-64.497437
-64.184952
-64.184952
-64.341194
-64.341194
-63.872467
-64.341194
-64.341194
-64.028709
-64.028709
-64.028709
-64.028709
-64.028709
-63.872467
-63.716225
-64.497437
-64.184952
-64.184952
-64.497437
-64.028709
-64.341194
-64.341194
-64.497437
-64.184952
-64.497437
-64.653679
-64.966164
-64.497437
-64.341194
-64.653679
-65.278648
-64.497437
-64.653679
-64.497437
-64.341194
-65.122406
-65.434891
-65.122406
-65.122406
-65.122406
-65.591133
-65.278648
-65.434891
-65.122406
-64.653679
-64.966164
-65.122406
-65.278648
-65.122406
-65.122406
-64.809921
-65.434891
-64.653679
-65.122406
-65.434891
-65.903618
-65.122406
-65.278648
-65.434891
-65.278648
-65.747375
-65.278648
-65.434891
-65.591133
-65.903618
-65.591133
-66.05986
-65.747375
-65.903618
-65.903618
-66.05986
-66.05986
-65.747375
-65.903618
-66.216103
-66.216103
-66.05986
-66.05986
-65.903618
-66.05986
-65.903618
-66.372345
-66.216103
-66.05986
-65.903618
-66.216103
-65.903618
-66.68483
-66.216103
-65.903618
-65.747375
-66.372345
-65.903618
-66.05986
-66.05986
-65.903618
-65.903618
-66.05986
-65.903618
-66.05986
-65.747375
-65.747375
-65.747375
-66.05986
-65.903618
-65.591133
-65.747375
-65.747375
-66.372345
-66.05986
-66.05986
-66.216103
-66.05986
-65.903618
-65.747375
-66.216103
-66.05986
-65.747375
-65.747375
-66.216103
-66.05986
-66.05986
-66.372345
-66.216103
-66.05986
-66.05986
-66.216103
-66.216103
-66.216103
-66.372345
-66.05986
-66.05986
-66.216103
-66.216103
-65.747375
-66.528587
-66.68483
-66.05986
-66.372345
-66.05986
-65.903618
-66.372345
-65.903618
-66.216103
-66.372345
-66.68483
-66.05986
-66.372345
-66.68483
-66.528587
-66.372345
-66.528587
-66.68483
-66.528587
-66.372345
-66.528587
-66.372345
-66.528587
-66.841072
-66.997314
-66.841072
-67.153557
-66.841072
-66.372345
-67.309799
-66.997314
-67.153557
-67.466042
-67.153557
-67.153557
-66.997314
-67.466042
-66.841072
-67.153557
-66.997314
-67.153557
-67.153557
-66.997314
-66.997314
-66.841072
-66.68483
-66.841072
-66.68483
-66.841072
-66.841072
-66.997314
-66.841072
-66.68483
-66.528587
-66.68483
-66.372345
-66.528587
-66.05986
-65.903618
-66.216103
-66.372345
-66.216103
-66.05986
-65.434891
-66.05986
-66.05986
-65.747375
-65.591133
-66.216103
-66.216103
-65.903618
-65.903618
-66.05986
-65.903618
-65.747375
-66.216103
-65.747375
-65.903618
-65.591133
-65.903618
-66.05986
-66.05986
-65.903618
-66.216103
-65.591133
-65.747375
-66.05986
-65.747375
-65.747375
-65.591133
-66.05986
-66.216103
-65.903618
-66.05986
-65.903618
-66.372345
-65.903618
-65.903618
-65.747375
-65.747375
-66.372345
-66.841072
-66.68483
-66.372345
-66.372345
-66.68483
-66.216103
-66.05986
-66.528587
-66.68483
-67.153557
-66.997314
-66.528587
-66.68483
-67.309799
-66.216103
-67.153557
-66.68483
-67.622284
-66.372345
-67.466042
-67.153557
-67.153557
-67.309799
-67.309799
-67.309799
-67.153557
-67.778526
-67.153557
-67.153557
-66.841072
-66.216103
-66.372345
-66.68483
-66.841072
-66.05986
-66.997314
-66.528587
-66.68483
-66.997314
-66.372345
-66.528587
-66.216103
-66.216103
-66.841072
-66.05986
-66.528587
-66.528587
-66.528587
-66.216103
-66.216103
-66.372345
-66.216103
-66.68483
-66.216103
-66.05986
-66.216103
-66.372345
-66.528587
-66.372345
-66.528587
-66.372345
-66.528587
-66.372345
-66.372345
-66.68483
-66.216103
-66.216103
-66.528587
-66.528587
-66.372345
-66.841072
-66.528587
-66.372345
-66.68483
-66.372345
-66.216103
-66.372345
-66.528587
-66.372345
-66.372345
-66.372345
-66.528587
-66.528587
-66.68483
-66.528587
-66.372345
-66.528587
-66.05986
-66.05986
-66.372345
-66.05986
-66.05986
-66.216103
-66.216103
-66.05986
-66.05986
-66.216103
-65.591133
-65.434891
-65.903618
-65.903618
-66.05986
-65.747375
-65.434891
-65.903618
-65.591133
-65.903618
-65.434891
-65.122406
-65.903618
-65.434891
-65.747375
-65.591133
-65.903618
-65.903618
-65.747375
-65.747375
-65.903618
-65.591133
-65.903618
-65.434891
-65.591133
-65.278648
-65.434891
-65.434891
-64.809921
-65.591133
-65.122406
-65.122406
-65.122406
-64.809921
-65.122406
-65.122406
-64.966164
-65.122406
-64.966164
-64.809921
-64.341194
-64.809921
-64.341194
-64.497437
-64.341194
-64.341194
-64.184952
-64.497437
-64.341194
-64.497437
-64.341194
-64.341194
-64.341194
-64.497437
-64.497437
-64.341194
-64.341194
-64.341194
-64.341194
-64.653679
-64.497437
-64.497437
-64.497437
-64.653679
-64.966164
-64.497437
-65.122406
-64.809921
-64.497437
-64.809921
-64.809921
-64.966164
-64.809921
-64.809921
-64.966164
-65.122406
-65.278648
-65.122406
-65.278648
-65.434891
-65.434891
-64.966164
-65.591133
-65.122406
-65.278648
-65.278648
-65.278648
-65.434891
-65.747375
-64.966164
-65.903618
-65.434891
-65.747375
-64.966164
-65.278648
-65.903618
-66.05986
-65.903618
-65.903618
-65.591133
-65.903618
-66.528587
-65.903618
-65.747375
-64.809921
-65.434891
-65.903618
-65.903618
-65.591133
-65.903618
-65.747375
-65.747375
-65.903618
-65.747375
-65.278648
-64.966164
-66.05986
-65.903618
-65.278648
-66.216103
-65.903618
-65.434891
-65.434891
-66.05986
-65.747375
-65.434891
-65.903618
-65.747375
-66.216103
-66.05986
-65.434891
-66.528587
-66.216103
-65.903618
-66.05986
-66.216103
-65.903618
-65.591133
-65.903618
-66.528587
-66.05986
-64.966164
-66.05986
-65.903618
-66.216103
-66.216103
-65.903618
-65.747375
-65.747375
-66.05986
-65.903618
-66.05986
-66.372345
-65.903618
-66.216103
-66.05986
-66.216103
-65.903618
-66.216103
-66.372345
-65.903618
-66.216103
-65.747375
-65.903618
-65.903618
-65.903618
-65.903618
-66.05986
-65.434891
-65.903618
-65.747375
-65.591133
-65.434891
-65.434891
-65.903618
-65.278648
-65.122406
-65.747375
-65.591133
-65.903618
-65.122406
-64.966164
-65.591133
-65.434891
-64.966164
-65.434891
-65.278648
-64.809921
-65.591133
-65.278648
-65.122406
-65.278648
-65.122406
-65.122406
-64.966164
-65.122406
-65.122406
-64.809921
-64.966164
-64.809921
-64.653679
-65.122406
-64.809921
-64.809921
-64.653679
-64.497437
-64.809921
-65.122406
-64.809921
-64.497437
-64.966164
-64.966164
-64.653679
-64.966164
-64.497437
-64.966164
-64.809921
-64.809921
-65.122406
-65.278648
-65.122406
-65.278648
-65.278648
-64.966164
-64.497437
-64.809921
-64.966164
-64.966164
-64.653679
-65.434891
-64.966164
-65.278648
-64.497437
-64.809921
-65.278648
-64.966164
-64.497437
-64.809921
-65.122406
-64.653679
-64.809921
-64.497437
-64.809921
-64.184952
-64.809921
-64.341194
-64.809921
-64.184952
-64.653679
-64.341194
-64.497437
-64.341194
-64.497437
-64.184952
-64.341194
-64.184952
-64.184952
-64.028709
-64.341194
-64.341194
-64.028709
-64.028709
-64.341194
-64.184952
-63.872467
-64.028709
-64.341194
-64.184952
-63.716225
-64.028709
-64.028709
-64.028709
-63.559982
-63.872467
-63.872467
-63.559982
-63.716225
-63.872467
-63.559982
-63.40374
-63.559982
-63.872467
-63.716225
-64.028709
-63.40374
-63.559982
-63.872467
-63.872467
-63.247498
-63.872467
-64.028709
-63.716225
-64.341194
-63.716225
-64.184952
-63.716225
-64.497437
-64.341194
-64.341194
-64.497437
-64.184952
-64.966164
-64.028709
-64.028709
-64.028709
-65.278648
-64.966164
-64.966164
-63.872467
-64.497437
-64.028709
-64.184952
-64.184952
-64.341194
-64.341194
-64.184952
-65.122406
-64.809921
-64.341194
-64.497437
-65.434891
-64.653679
-65.434891
-64.028709
-65.278648
-64.653679
-64.184952
-64.341194
-64.028709
-64.497437
-64.966164
-64.497437
-64.497437
-64.966164
-64.653679
-64.653679
-64.653679
-65.278648
-64.653679
-64.341194
-64.497437
-64.653679
-64.184952
-64.497437
-64.184952
-64.028709
-64.497437
-63.716225
-63.872467
-63.872467
-64.341194
-63.872467
-63.091255
-63.872467
-63.716225
-63.40374
-63.247498
-63.247498
-63.247498
-63.559982
-63.559982
-63.091255
-63.716225
-63.247498
-64.028709
-64.028709
-63.40374
-63.559982
-63.872467
-64.184952
-63.872467
-64.184952
-64.497437
-64.497437
-64.184952
-64.653679
-64.341194
-64.341194
-64.497437
-64.497437
-64.653679
-64.653679
-64.497437
-64.809921
-64.497437
-64.809921
-64.653679
-64.497437
-64.653679
-64.966164
-65.122406
-64.809921
-64.809921
-64.497437
-64.809921
-64.809921
-64.966164
-64.653679
-64.809921
-64.341194
-64.497437
-64.184952
-64.653679
-64.809921
-64.966164
-64.653679
-64.809921
-64.497437
-64.809921
-64.809921
-64.341194
-64.341194
-64.497437
-64.341194
-64.497437
-64.184952
-63.872467
-63.716225
-64.184952
-64.341194
-63.872467
-63.716225
-64.028709
-63.716225
-63.872467
-63.872467
-63.872467
-63.872467
-64.028709
-63.872467
-64.184952
-64.497437
-63.872467
-64.341194
-64.341194
-64.341194
-64.653679
-64.653679
-64.028709
-64.497437
-64.809921
-64.497437
-64.653679
-64.809921
-64.809921
-64.966164
-65.434891
-65.122406
-65.278648
-65.434891
-65.278648
-65.278648
-65.591133
-65.747375
-65.122406
-65.591133
-65.903618
-65.278648
-65.591133
-65.278648
-65.591133
-65.122406
-65.278648
-65.591133
-65.278648
-65.122406
-65.122406
-65.434891
-65.278648
-65.278648
-65.122406
-65.591133
-65.278648
-65.278648
-65.122406
-65.122406
-65.122406
-64.809921
-64.966164
-64.809921
-64.809921
-64.497437
-64.497437
-64.966164
-64.341194
-64.184952
-64.497437
-64.184952
-64.341194
-64.497437
-64.184952
-64.341194
-64.341194
-63.872467
-63.716225
-64.497437
-64.341194
-63.716225
-63.872467
-63.872467
-64.184952
-64.184952
-64.028709
-64.184952
-64.653679
-64.653679
-64.653679
-64.341194
-63.716225
-64.028709
-64.497437
-64.653679
-64.653679
-64.809921
-64.653679
-64.966164
-64.966164
-64.028709
-64.028709
-64.809921
-65.278648
-64.028709
-64.809921
-64.809921
-64.809921
-65.122406
-65.122406
-64.497437
-65.278648
-65.591133
-64.809921
-65.122406
-65.903618
-65.434891
-65.122406
-65.278648
-65.591133
-65.903618
-65.903618
-65.903618
-65.122406
-65.747375
-66.372345
-65.747375
-65.434891
-65.747375
-65.903618
-65.434891
-65.903618
-65.591133
-65.591133
-65.747375
-65.747375
-65.903618
-65.903618
-65.903618
-65.903618
-66.05986
-66.05986
-65.747375
-65.903618
-65.434891
-65.903618
-65.591133
-65.747375
-65.747375
-65.747375
-65.903618
-65.591133
-65.747375
-66.528587
-65.747375
-65.747375
-66.05986
-66.05986
-65.903618
-66.05986
-66.372345
-66.68483
-65.903618
-66.216103
-66.216103
-66.528587
-66.372345
-66.372345
-66.05986
-66.841072
-66.528587
-66.05986
-66.372345
-66.528587
-66.528587
-66.528587
-66.216103
-66.216103
-66.05986
-66.372345
-66.68483
-66.05986
-66.528587
-66.841072
-66.372345
-66.372345
-66.528587
-67.153557
-66.997314
-66.68483
-66.841072
-66.528587
-66.841072
-66.997314
-66.841072
-67.153557
-66.997314
-66.997314
-66.997314
-67.309799
-67.153557
-66.997314
-66.841072
-66.528587
-66.528587
-66.528587
-66.372345
-66.841072
-66.997314
-66.997314
-66.68483
-66.68483
-66.68483
-66.528587
-66.528587
-66.68483
-66.372345
-66.528587
-66.841072
-66.68483
-66.216103
-66.68483
-66.372345
-66.841072
-66.841072
-66.528587
-66.528587
-66.372345
-66.528587
-66.05986
-66.528587
-66.68483
-66.841072
-66.216103
-66.841072
-66.372345
-66.528587
-66.68483
-66.841072
-66.372345
-66.528587
-66.68483
-66.841072
-66.68483
-66.841072
-67.466042
-66.841072
-66.528587
-67.153557
-66.841072
-66.528587
-66.528587
-66.68483
-66.528587
-66.372345
-66.528587
-66.372345
-65.903618
-66.216103
-66.216103
-66.372345
-66.216103
-65.903618
-65.903618
-66.372345
-66.05986
-65.903618
-65.903618
-66.216103
-66.372345
-66.05986
-65.747375
-66.05986
-66.216103
-66.528587
-65.747375
-66.216103
-66.528587
-65.747375
-65.903618
-65.903618
-65.903618
-65.903618
-65.903618
-65.903618
-66.216103
-66.528587
-65.591133
-66.05986
-65.747375
-66.216103
-65.903618
-65.747375
-65.122406
-64.966164
-65.434891
-66.05986
-65.903618
-65.591133
-65.591133
-65.747375
-65.591133
-65.122406
-64.809921
-65.278648
-65.747375
-64.497437
-65.122406
-64.497437
-65.122406
-64.341194
-64.966164
-64.653679
-63.872467
-64.184952
-64.653679
-64.653679
-63.872467
-64.028709
-64.341194
-64.653679
-64.341194
-64.497437
-64.184952
-64.184952
-63.872467
-64.653679
-64.497437
-64.966164
-64.184952
-64.966164
-64.497437
-64.341194
-64.809921
-65.122406
-65.278648
-64.497437
-65.278648
-64.966164
-65.122406
-65.122406
-65.122406
-65.591133
-65.434891
-65.591133
-65.278648
-65.903618
-65.434891
-65.747375
-65.903618
-66.05986
-65.903618
-65.903618
-65.903618
-66.05986
-65.903618
-66.372345
-66.216103
-66.05986
-66.68483
-66.528587
-66.528587
-66.528587
-66.372345
-66.528587
-66.216103
-66.68483
-66.841072
-66.997314
-66.841072
-66.68483
-67.153557
-67.153557
-66.841072
-66.841072
-66.841072
-66.372345
-66.997314
-66.372345
-66.528587
-66.528587
-66.528587
-66.841072
-66.372345
-66.372345
-66.528587
-66.372345
-66.372345
-66.05986
-66.05986
-66.216103
-66.216103
-65.591133
-65.591133
-65.903618
-65.122406
-65.903618
-65.591133
-65.434891
-65.434891
-65.591133
-65.591133
-65.434891
-65.434891
-65.278648
-65.591133
-64.966164
-65.122406
-65.903618
-65.591133
-65.434891
-65.903618
-65.903618
-65.278648
-65.591133
-65.903618
-65.747375
-65.434891
-66.216103
-65.903618
-65.747375
-66.216103
-65.903618
-65.591133
-65.747375
-65.591133
-65.903618
-66.05986
-65.903618
-65.903618
-66.05986
-66.216103
-65.747375
-65.903618
-65.747375
-65.747375
-66.05986
-66.05986
-66.216103
-65.747375
-65.903618
-65.903618
-65.434891
-65.747375
-65.591133
-65.278648
-65.434891
-65.747375
-65.591133
-65.278648
-65.434891
-65.591133
-65.434891
-65.122406
-65.434891
-65.591133
-65.434891
-65.122406
-65.122406
-65.122406
-65.122406
-64.809921
-65.434891
-65.122406
-64.809921
-65.278648
-65.122406
-64.966164
-64.966164
-65.122406
-64.497437
-64.809921
-65.122406
-65.278648
-65.434891
-64.497437
-64.966164
-64.809921
-65.122406
-64.966164
-65.122406
-64.966164
-64.966164
-65.591133
-64.809921
-65.122406
-64.809921
-65.434891
-65.278648
-65.122406
-64.653679
-65.122406
-65.122406
-64.966164
-65.122406
-65.591133
-65.434891
-65.278648
-65.278648
-65.122406
-65.122406
-64.966164
-65.278648
-64.966164
-65.591133
-64.653679
-64.966164
-64.966164
-65.434891
-64.497437
-65.434891
-64.653679
-64.966164
-65.122406
-64.966164
-64.497437
-64.809921
-65.122406
-65.434891
-65.122406
-64.653679
-65.122406
-65.122406
-64.966164
-65.278648
-65.122406
-65.122406
-65.591133
-64.966164
-65.434891
-64.966164
-65.278648
-65.591133
-65.122406
-64.653679
-64.966164
-64.809921
-64.809921
-65.122406
-64.966164
-64.966164
-64.497437
-64.809921
-64.497437
-64.809921
-64.966164
-65.122406
-64.497437
-64.497437
-64.341194
-64.497437
-64.966164
-64.653679
-64.809921
-64.966164
-64.809921
-64.497437
-64.966164
-64.809921
-64.497437
-64.966164
-64.966164
-64.809921
-65.122406
-65.278648
-65.122406
-64.966164
-65.278648
-65.591133
-65.122406
-65.278648
-65.434891
-65.122406
-64.966164
-65.278648
-65.122406
-65.434891
-64.809921
-65.278648
-64.809921
-65.122406
-64.966164
-64.966164
-65.122406
-64.809921
-64.653679
-65.278648
-64.653679
-64.809921
-64.809921
-64.809921
-65.278648
-64.966164
-64.497437
-65.122406
-64.497437
-64.809921
-64.809921
-64.497437
-64.497437
-64.653679
-64.653679
-65.278648
-65.434891
-65.278648
-64.653679
-65.122406
-65.122406
-64.809921
-65.278648
-65.278648
-64.966164
-65.122406
-65.122406
-65.122406
-65.122406
-65.278648
-65.591133
-65.434891
-65.434891
-65.747375
-65.591133
-65.591133
-65.591133
-65.591133
-65.903618
-65.903618
-65.747375
-66.216103
-65.591133
-65.278648
-65.903618
-65.747375
-65.591133
-65.747375
-65.434891
-65.903618
-65.591133
-65.591133
-65.591133
-65.434891
-65.122406
-65.591133
-65.903618
-65.122406
-65.591133
-65.591133
-65.591133
-65.747375
-65.591133
-65.122406
-65.278648
-65.434891
-65.591133
-65.434891
-65.903618
-65.591133
-65.434891
-65.434891
-66.05986
-65.434891
-65.591133
-65.903618
-65.122406
-65.278648
-65.903618
-65.434891
-65.434891
-65.903618
-65.278648
-65.122406
-65.434891
-65.591133
-65.434891
-65.434891
-65.747375
-65.591133
-65.278648
-66.05986
-65.278648
-65.747375
-64.966164
-65.903618
-65.434891
-65.122406
-65.591133
-65.747375
-65.903618
-65.747375
-65.747375
-65.434891
-66.05986
-66.216103
-65.591133
-66.372345
-66.841072
-65.747375
-65.747375
-65.122406
-65.747375
-65.903618
-65.747375
-65.591133
-65.591133
-65.434891
-65.122406
-66.05986
-66.216103
-65.591133
-65.122406
-66.05986
-64.809921
-65.903618
-65.122406
-65.591133
-65.122406
-65.122406
-66.05986
-65.278648
-65.122406
-65.903618
-65.434891
-65.591133
-66.216103
-65.903618
-65.591133
-65.434891
-65.434891
-65.903618
-65.591133
-65.434891
-65.434891
-65.747375
-65.903618
-65.747375
-65.278648
-65.747375
-65.591133
-65.747375
-65.591133
-65.747375
-66.05986
-65.591133
-66.05986
-65.903618
-65.903618
-66.216103
-65.903618
-65.903618
-66.05986
-65.903618
-65.903618
-66.216103
-66.05986
-66.372345
-65.747375
-66.216103
-66.05986
-66.372345
-66.372345
-66.372345
-66.216103
-66.372345
-66.528587
-66.372345
-66.372345
-66.372345
-66.528587
-66.372345
-66.05986
-66.528587
-66.528587
-66.216103
-66.372345
-66.372345
-66.216103
-66.372345
-66.528587
-66.216103
-66.216103
-66.68483
-66.68483
-66.05986
-66.216103
-66.372345
-66.68483
-66.372345
-66.216103
-66.528587
-66.372345
-66.05986
-66.05986
-66.372345
-66.05986
-65.903618
-66.05986
-66.05986
-65.747375
-65.434891
-65.434891
-65.747375
-65.747375
-65.747375
-65.903618
-65.122406
-65.903618
-65.591133
-65.434891
-65.591133
-65.434891
-65.278648
-65.278648
-65.122406
-65.434891
-65.747375
-65.122406
-64.966164
-65.278648
-65.434891
-65.591133
-64.966164
-65.278648
-65.591133
-65.591133
-65.591133
-65.747375
-65.747375
-65.903618
-65.278648
-65.434891
-65.434891
-65.591133
-65.903618
-65.747375
-66.216103
-66.05986
-65.747375
-65.747375
-65.903618
-65.903618
-65.903618
-65.434891
-65.903618
-65.747375
-65.434891
-65.903618
-65.434891
-65.278648
-65.434891
-65.591133
-65.278648
-65.434891
-65.122406
-64.809921
-65.278648
-64.966164
-64.966164
-64.966164
-65.122406
-64.341194
-64.497437
-64.653679
-64.497437
-64.184952
-64.497437
-64.653679
-64.497437
-64.184952
-64.341194
-64.497437
-64.184952
-64.653679
-64.184952
-64.341194
-64.341194
-64.497437
-63.872467
-63.559982
-64.497437
-64.341194
-63.716225
-64.184952
-64.184952
-64.341194
-64.341194
-64.497437
-64.497437
-63.872467
-64.184952
-64.028709
-64.497437
-64.341194
-64.809921
-64.497437
-65.122406
-64.809921
-64.497437
-64.341194
-64.966164
-64.966164
-65.591133
-65.122406
-65.122406
-64.809921
-65.591133
-65.122406
-65.434891
-65.747375
-65.122406
-65.122406
-65.903618
-65.747375
-65.278648
-65.903618
-65.122406
-66.05986
-65.122406
-65.903618
-65.903618
-66.216103
-66.05986
-65.434891
-65.434891
-65.903618
-65.903618
-66.05986
-65.591133
-65.591133
-65.903618
-65.591133
-65.903618
-65.747375
-65.434891
-65.591133
-65.903618
-65.434891
-66.216103
-65.434891
-65.903618
-65.591133
-65.434891
-65.747375
-65.122406
-65.591133
-65.591133
-64.966164
-65.122406
-65.122406
-64.966164
-65.122406
-65.122406
-65.122406
-65.278648
-64.497437
-64.966164
-64.966164
-65.591133
-65.122406
-64.966164
-65.278648
-64.809921
-64.653679
-65.122406
-64.809921
-64.966164
-65.122406
-64.966164
-64.966164
-64.809921
-65.278648
-65.122406
-65.122406
-65.434891
-65.591133
-65.591133
-65.122406
-65.903618
-65.434891
-65.747375
-65.591133
-65.434891
-65.591133
-65.434891
-65.122406
-65.747375
-65.434891
-65.747375
-65.434891
-65.591133
-65.747375
-65.434891
-65.591133
-65.903618
-65.278648
-65.434891
-64.966164
-65.122406
-65.278648
-65.434891
-65.278648
-65.591133
-65.122406
-65.278648
-65.122406
-65.122406
-64.966164
-65.122406
-65.278648
-65.434891
-65.122406
-65.278648
-65.434891
-65.122406
-64.497437
-65.122406
-64.497437
-64.809921
-65.122406
-64.653679
-65.122406
-64.341194
-64.653679
-64.809921
-64.809921
-64.809921
-64.809921
-64.809921
-64.809921
-64.497437
-64.653679
-64.497437
-64.653679
-64.341194
-64.653679
-64.497437
-64.497437
-64.497437
-64.497437
-64.497437
-64.653679
-64.497437
-64.966164
-64.341194
-64.341194
-64.653679
-64.497437
-64.184952
-64.184952
-64.497437
-64.184952
-64.653679
-64.653679
-64.184952
-64.497437
-64.341194
-64.341194
-64.341194
-64.341194
-64.341194
-64.341194
-64.653679
-64.341194
-64.184952
-64.341194
-64.341194
-64.028709
-63.872467
-64.497437
-64.028709
-64.028709
-64.341194
-64.184952
-64.028709
-63.716225
-63.872467
-64.028709
-63.872467
-64.028709
-63.872467
-63.716225
-64.184952
-63.559982
-63.872467
-63.872467
-63.716225
-63.872467
-63.559982
-64.184952
-64.028709
-63.716225
-63.716225
-63.40374
-63.559982
-63.716225
-64.028709
-63.716225
-62.935013
-63.40374
-63.872467
-64.341194
-64.184952
-63.872467
-63.559982
-63.872467
-63.559982
-64.028709
-63.872467
-63.716225
-64.028709
-64.809921
-64.497437
-64.653679
-64.184952
-64.653679
-64.184952
-64.653679
-64.497437
-64.809921
-64.653679
-64.653679
-64.341194
-64.653679
-64.809921
-64.497437
-64.653679
-64.497437
-64.497437
-64.184952
-64.184952
-64.028709
-64.497437
-64.497437
-64.341194
-63.872467
-64.497437
-63.716225
-64.184952
-64.184952
-64.028709
-64.184952
-64.653679
-64.809921
-64.809921
-64.966164
-64.184952
-64.497437
-64.497437
-64.497437
-65.278648
-65.122406
-64.497437
-65.122406
-64.809921
-64.653679
-65.122406
-64.809921
-64.809921
-64.809921
-64.966164
-65.278648
-64.809921
-64.653679
-65.122406
-64.809921
-65.122406
-65.122406
-65.122406
-64.497437
-64.809921
-65.122406
-64.966164
-65.591133
-65.122406
-65.278648
-65.122406
-65.278648
-65.434891
-65.122406
-65.122406
-64.809921
-65.278648
-64.809921
-65.278648
-64.809921
-65.122406
-64.809921
-64.966164
-65.122406
-64.653679
-64.966164
-65.122406
-64.809921
-64.809921
-64.966164
-64.966164
-64.497437
-64.653679
-64.497437
-64.809921
-64.497437
-64.341194
-64.497437
-64.809921
-64.653679
-64.497437
-64.653679
-64.497437
-64.341194
-64.653679
-64.341194
-64.653679
-64.184952
-64.184952
-64.184952
-64.341194
-64.184952
-64.184952
-64.341194
-63.872467
-64.184952
-63.872467
-64.028709
-64.028709
-64.341194
-63.716225
-63.559982
-63.872467
-64.028709
-63.559982
-64.028709
-63.40374
-63.716225
-64.028709
-63.559982
-63.716225
-63.872467
-64.184952
-64.028709
-63.872467
-64.028709
-64.184952
-64.184952
-64.341194
-64.809921
-64.341194
-64.341194
-64.497437
-64.184952
-63.872467
-64.497437
-64.341194
-64.184952
-64.497437
-64.497437
-64.184952
-64.497437
-64.497437
-64.341194
-64.809921
-65.122406
-64.653679
-64.497437
-64.809921
-64.809921
-64.653679
-64.497437
-64.653679
-64.653679
-64.653679
-64.653679
-64.184952
-64.497437
-64.653679
-64.653679
-64.809921
-64.966164
-64.809921
-64.809921
-64.653679
-64.653679
-64.653679
-64.184952
-64.341194
-64.341194
-64.653679
-64.341194
-64.653679
-64.184952
-64.028709
-63.716225
-64.653679
-64.028709
-64.028709
-64.028709
-64.341194
-64.184952
-63.40374
-64.028709
-64.184952
-64.028709
-63.716225
-63.40374
-63.716225
-64.028709
-63.872467
-64.028709
-63.872467
-64.184952
-63.559982
-64.028709
-64.497437
-63.872467
-63.40374
-64.341194
-64.028709
-63.40374
-64.028709
-63.872467
-63.716225
-64.028709
-63.872467
-63.40374
-63.559982
-63.247498
-63.716225
-64.341194
-63.716225
-63.716225
-63.716225
-63.40374
-63.872467
-63.716225
-63.091255
-63.872467
-64.341194
-63.716225
-63.872467
-63.40374
-64.341194
-64.028709
-63.872467
-63.872467
-64.028709
-63.716225
-63.872467
-64.184952
-63.716225
-64.341194
-63.872467
-64.497437
-64.028709
-64.653679
-64.341194
-64.809921
-64.809921
-64.497437
-64.966164
-64.653679
-64.653679
-64.809921
-65.122406
-64.966164
-64.653679
-65.278648
-65.122406
-64.653679
-65.434891
-65.122406
-65.278648
-65.278648
-65.903618
-65.278648
-64.809921
-65.434891
-65.278648
-65.278648
-65.278648
-65.434891
-65.278648
-65.591133
-65.747375
-65.747375
-65.903618
-65.903618
-65.903618
-65.903618
-65.903618
-65.591133
-66.372345
-66.216103
-66.216103
-66.528587
-66.05986
-66.05986
-66.05986
-66.372345
-66.372345
-66.372345
-66.372345
-66.528587
-66.372345
-66.528587
-66.05986
-65.747375
-66.372345
-66.05986
-65.903618
-65.903618
-65.434891
-65.278648
-65.903618
-65.591133
-65.591133
-65.278648
-65.434891
-65.591133
-65.434891
-65.122406
-65.278648
-65.122406
-65.122406
-65.278648
-64.809921
-65.591133
-64.497437
-64.809921
-64.653679
-65.122406
-64.809921
-64.809921
-64.653679
-64.809921
-64.809921
-64.341194
-64.497437
-64.809921
-64.653679
-64.497437
-64.497437
-64.966164
-64.653679
-64.341194
-64.653679
-64.497437
-64.653679
-64.653679
-64.497437
-64.497437
-64.809921
-64.653679
-64.653679
-64.653679
-65.122406
-64.497437
-64.653679
-65.122406
-64.653679
-64.809921
-65.278648
-64.809921
-64.497437
-65.122406
-64.497437
-64.497437
-64.653679
-64.809921
-64.497437
-64.653679
-64.497437
-64.341194
-64.184952
-64.341194
-64.341194
-64.341194
-64.028709
-64.028709
-64.028709
-64.184952
-64.653679
-64.341194
-63.872467
-64.184952
-64.341194
-64.184952
-64.341194
-64.341194
-64.028709
-63.872467
-64.184952
-64.497437
-63.872467
-63.872467
-63.559982
-63.872467
-64.028709
-63.872467
-64.184952
-64.184952
-64.028709
-63.559982
-63.872467
-63.247498
-63.559982
-64.497437
-64.184952
-64.184952
-63.716225
-63.40374
-63.716225
-63.716225
-64.341194
-64.028709
-64.497437
-64.497437
-64.653679
-63.872467
-64.653679
-64.809921
-63.716225
-64.809921
-63.872467
-65.122406
-64.028709
-63.872467
-64.184952
-63.716225
-64.341194
-64.966164
-64.497437
-64.497437
-64.653679
-64.184952
-64.653679
-64.497437
-64.966164
-64.809921
-63.559982
-64.809921
-64.653679
-64.653679
-64.497437
-64.809921
-64.341194
-64.497437
-64.653679
-64.497437
-64.341194
-64.028709
-63.716225
-64.497437
-64.809921
-63.872467
-64.184952
-64.341194
-63.872467
-63.872467
-64.341194
-63.872467
-64.028709
-63.716225
-64.028709
-64.341194
-64.184952
-63.716225
-63.872467
-64.341194
-64.028709
-64.028709
-63.872467
-64.341194
-64.028709
-64.653679
-64.028709
-64.341194
-64.184952
-64.497437
-64.184952
-64.341194
-64.341194
-64.653679
-64.966164
-64.653679
-64.809921
-64.497437
-64.497437
-64.341194
-64.341194
-64.653679
-64.184952
-64.497437
-64.653679
-64.497437
-64.653679
-64.497437
-64.653679
-64.497437
-64.497437
-64.809921
-64.653679
-64.653679
-64.966164
-65.122406
-65.122406
-64.809921
-64.653679
-64.966164
-64.809921
-65.278648
-65.278648
-65.278648
-65.278648
-65.122406
-65.122406
-65.278648
-65.122406
-65.122406
-65.122406
-65.122406
-65.591133
-65.434891
-65.747375
-65.278648
-65.591133
-65.278648
-65.434891
-65.903618
-65.747375
-65.591133
-65.591133
-65.747375
-65.903618
-65.747375
-65.591133
-65.434891
-65.747375
-65.747375
-65.903618
-65.591133
-65.903618
-65.903618
-65.903618
-66.05986
-66.216103
-65.591133
-65.903618
-65.591133
-65.434891
-66.05986
-66.216103
-65.903618
-66.216103
-65.747375
-65.903618
-65.903618
-65.747375
-65.747375
-65.591133
-66.05986
-65.591133
-65.903618
-65.591133
-65.747375
-65.434891
-65.591133
-65.278648
-65.122406
-65.434891
-65.278648
-65.122406
-65.122406
-65.278648
-64.966164
-65.278648
-65.122406
-65.278648
-64.809921
-64.497437
-64.497437
-64.809921
-64.809921
-64.653679
-64.184952
-64.341194
-64.497437
-64.341194
-64.028709
-64.184952
-64.497437
-64.341194
-64.653679
-64.497437
-64.341194
-64.028709
-64.966164
-64.341194
-64.341194
-63.872467
-64.497437
-64.653679
-63.872467
-64.653679
-64.341194
-64.184952
-64.028709
-64.341194
-64.497437
-64.341194
-64.028709
-63.559982
-64.184952
-64.184952
-64.028709
-63.716225
-63.872467
-64.341194
-64.341194
-64.653679
-64.184952
-64.653679
-64.653679
-63.872467
-64.653679
-64.184952
-64.809921
-64.341194
-64.184952
-64.184952
-64.341194
-64.809921
-64.341194
-65.278648
-65.122406
-64.497437
-64.809921
-64.809921
-64.497437
-65.122406
-65.122406
-65.122406
-64.966164
-64.966164
-65.434891
-65.434891
-65.122406
-65.747375
-64.966164
-64.966164
-65.278648
-64.966164
-65.122406
-65.122406
-64.809921
-64.653679
-65.434891
-65.122406
-64.809921
-65.278648
-64.966164
-65.122406
-65.278648
-65.122406
-64.966164
-65.122406
-65.122406
-64.966164
-64.809921
-65.122406
-65.434891
-64.966164
-64.966164
-65.434891
-65.278648
-65.278648
-65.434891
-65.122406
-64.809921
-65.434891
-65.278648
-65.278648
-65.122406
-65.747375
-65.591133
-65.278648
-65.903618
-65.903618
-65.434891
-65.747375
-65.591133
-65.591133
-65.591133
-65.903618
-66.216103
-66.05986
-65.903618
-65.747375
-65.903618
-66.05986
-66.216103
-65.747375
-66.05986
-65.903618
-65.903618
-66.372345
-65.903618
-66.05986
-65.903618
-65.903618
-65.903618
-65.903618
-65.747375
-65.903618
-66.216103
-66.372345
-66.372345
-65.903618
-66.216103
-65.903618
-65.747375
-66.372345
-65.903618
-66.05986
-66.216103
-66.216103
-65.903618
-65.903618
-65.591133
-66.05986
-65.903618
-66.05986
-65.903618
-65.591133
-65.903618
-65.747375
-65.591133
-65.903618
-65.903618
-65.591133
-66.05986
-65.434891
-65.434891
-65.434891
-65.591133
-65.591133
-65.278648
-65.591133
-65.122406
-65.278648
-65.434891
-65.278648
-65.122406
-64.966164
-64.966164
-65.122406
-64.653679
-65.122406
-65.278648
-64.809921
-65.122406
-65.122406
-65.278648
-65.278648
-65.591133
-65.278648
-65.434891
-65.434891
-65.278648
-65.122406
-65.434891
-65.278648
-65.747375
-65.747375
-65.122406
-65.278648
-65.591133
-65.434891
-65.278648
-65.747375
-65.591133
-65.278648
-65.903618
-65.434891
-65.434891
-65.591133
-65.434891
-65.591133
-65.591133
-65.278648
-65.434891
-65.434891
-65.122406
-65.591133
-65.278648
-65.434891
-65.122406
-64.809921
-65.122406
-65.434891
-65.591133
-65.591133
-65.122406
-65.434891
-64.497437
-65.122406
-65.434891
-65.591133
-65.434891
-65.122406
-64.809921
-64.966164
-65.278648
-65.278648
-65.434891
-65.903618
-65.747375
-65.591133
-65.278648
-64.966164
-64.809921
-65.122406
-65.903618
-64.653679
-65.122406
-65.903618
-65.278648
-65.591133
-65.591133
-64.653679
-64.809921
-64.966164
-64.497437
-65.591133
-64.966164
-65.747375
-65.591133
-65.903618
-65.903618
-65.434891
-65.278648
-64.966164
-65.278648
-65.122406
-65.278648
-65.747375
-64.966164
-65.747375
-65.434891
-65.434891
-65.903618
-65.434891
-65.591133
-66.05986
-65.122406
-65.591133
-65.903618
-65.122406
-65.903618
-65.747375
-65.747375
-65.591133
-65.747375
-65.591133
-65.903618
-65.903618
-65.747375
-65.903618
-65.903618
-65.591133
-65.903618
-65.903618
-66.05986
-65.591133
-65.903618
-66.05986
-65.747375
-66.372345
-66.372345
-66.05986
-66.372345
-66.528587
-66.216103
-66.216103
-66.216103
-66.528587
-66.05986
-66.216103
-66.528587
-66.68483
-66.528587
-66.372345
-66.216103
-66.216103
-66.372345
-65.903618
-66.528587
-66.216103
-66.216103
-66.216103
-66.05986
-66.216103
-66.05986
-66.372345
-66.05986
-66.05986
-66.216103
-66.05986
-66.372345
-66.05986
-65.747375
-65.434891
-65.903618
-65.747375
-65.278648
-65.434891
-65.903618
-65.747375
-65.434891
-65.122406
-65.434891
-65.591133
-66.05986
-65.747375
-65.903618
-65.591133
-65.903618
-66.216103
-65.591133
-65.591133
-65.747375
-65.434891
-65.591133
-66.216103
-65.747375
-65.591133
-65.591133
-66.05986
-65.434891
-66.372345
-66.05986
-65.747375
-66.05986
-65.591133
-65.903618
-66.216103
-65.747375
-66.05986
-65.903618
-65.903618
-65.747375
-65.903618
-65.903618
-66.216103
-65.903618
-65.903618
-65.903618
-65.903618
-65.591133
-65.903618
-65.591133
-65.591133
-65.903618
-65.591133
-65.591133
-65.278648
-65.434891
-65.278648
-65.591133
-65.747375
-65.591133
-65.591133
-65.434891
-65.278648
-65.591133
-65.122406
-65.434891
-65.278648
-65.278648
-65.591133
-65.278648
-64.966164
-65.122406
-65.278648
-65.122406
-65.122406
-65.591133
-65.122406
-65.122406
-65.122406
-65.434891
-65.122406
-65.122406
-65.278648
-65.122406
-65.278648
-65.122406
-65.591133
-65.122406
-65.122406
-65.278648
-65.434891
-65.591133
-65.903618
-65.591133
-65.122406
-65.747375
-65.278648
-64.809921
-64.809921
-65.278648
-65.903618
-65.434891
-65.122406
-64.809921
-64.497437
-64.497437
-64.497437
-64.341194
-64.184952
-64.653679
-65.122406
-65.278648
-64.809921
-64.497437
-64.966164
-64.653679
-65.122406
-64.809921
-65.278648
-64.497437
-65.434891
-65.278648
-64.966164
-64.809921
-65.122406
-65.278648
-65.434891
-65.122406
-65.278648
-65.122406
-64.809921
-65.122406
-65.434891
-65.903618
-65.278648
-65.747375
-65.591133
-65.747375
-65.122406
-65.122406
-66.05986
-65.591133
-65.434891
-65.591133
-65.747375
-65.122406
-65.434891
-65.122406
-65.591133
-65.122406
-65.903618
-65.434891
-65.591133
-65.434891
-65.434891
-65.591133
-65.591133
-65.591133
-65.903618
-65.747375
-65.591133
-66.216103
-66.05986
-65.591133
-65.903618
-66.05986
-65.747375
-65.747375
-65.747375
-65.903618
-65.903618
-66.05986
-65.903618
-65.903618
-66.216103
-65.747375
-65.747375
-65.434891
-65.591133
-65.591133
-65.434891
-66.05986
-65.747375
-65.903618
-65.591133
-65.434891
-65.747375
-65.903618
-65.747375
-65.903618
-65.903618
-66.216103
-65.591133
-66.05986
-66.05986
-65.903618
-66.05986
-66.05986
-66.05986
-66.216103
-66.05986
-66.372345
-66.372345
-65.903618
-66.05986
-66.05986
-66.216103
-66.528587
-66.528587
-66.372345
-66.68483
-66.841072
-66.528587
-66.841072
-67.153557
-66.997314
-67.309799
-67.153557
-67.153557
-67.309799
-66.997314
-67.466042
-67.778526
-67.622284
-67.309799
-67.309799
-67.622284
-67.309799
-67.622284
-67.622284
-67.309799
-67.622284
-67.466042
-67.622284
-67.466042
-67.622284
-67.309799
-67.466042
-67.309799
-67.153557
-67.309799
-67.309799
-66.841072
-66.68483
-66.68483
-66.528587
-66.68483
-66.68483
-66.372345
-66.05986
-66.216103
-66.05986
-65.747375
-65.903618
-65.591133
-65.591133
-65.591133
-65.122406
-65.122406
-65.434891
-65.434891
-64.809921
-65.278648
-65.122406
-65.122406
-64.809921
-65.122406
-65.122406
-64.653679
-65.278648
-65.278648
-64.809921
-65.278648
-65.122406
-65.434891
-65.434891
-64.966164
-65.434891
-65.278648
-65.122406
-65.434891
-65.122406
-65.747375
-65.903618
-65.278648
-65.122406
-65.591133
-65.434891
-65.747375
-65.122406
-65.747375
-66.216103
-65.278648
-65.747375
-65.434891
-65.591133
-65.122406
-65.747375
-65.434891
-65.122406
-64.966164
-65.903618
-66.05986
-66.216103
-65.903618
-65.278648
-65.591133
-65.591133
-65.122406
-65.122406
-65.591133
-65.747375
-66.05986
-66.216103
-66.05986
-65.903618
-66.372345
-65.747375
-66.05986
-65.903618
-66.216103
-65.122406
-65.903618
-65.903618
-66.05986
-65.591133
-66.216103
-65.747375
-65.591133
-65.903618
-65.903618
-66.05986
-66.05986
-65.903618
-65.434891
-65.434891
-66.372345
-65.747375
-66.216103
-66.05986
-66.05986
-65.747375
-66.05986
-65.278648
-65.747375
-65.434891
-65.591133
-65.747375
-65.903618
-65.591133
-65.591133
-65.591133
-65.903618
-65.591133
-65.903618
-66.05986
-65.278648
-65.591133
-65.434891
-65.278648
-65.903618
-65.278648
-65.278648
-65.747375
-65.591133
-65.591133
-65.278648
-65.747375
-65.591133
-65.747375
-65.903618
-65.747375
-65.903618
-65.903618
-65.903618
-65.747375
-65.903618
-66.216103
-65.903618
-65.903618
-65.903618
-66.05986
-66.216103
-65.747375
-66.05986
-66.05986
-66.05986
-65.903618
-66.05986
-65.591133
-65.747375
-65.747375
-66.216103
-65.747375
-65.591133
-65.591133
-65.747375
-65.434891
-65.591133
-65.591133
-65.747375
-65.903618
-65.434891
-65.591133
-65.903618
-65.747375
-66.05986
-65.903618
-66.05986
-66.05986
-65.747375
-65.903618
-66.05986
-65.903618
-65.903618
-65.434891
-65.434891
-65.591133
-66.05986
-65.747375
-65.747375
-65.591133
-65.747375
-65.591133
-65.434891
-65.434891
-65.903618
-65.434891
-65.434891
-65.747375
-65.591133
-65.747375
-65.903618
-65.122406
-65.591133
-65.747375
-65.591133
-65.747375
-65.434891
-65.747375
-65.747375
-65.903618
-65.434891
-65.903618
-65.903618
-65.747375
-65.903618
-66.05986
-66.05986
-65.747375
-65.903618
-65.903618
-66.216103
-65.903618
-66.216103
-66.372345
-66.216103
-66.05986
-66.528587
-66.372345
-66.216103
-66.05986
-66.528587
-66.216103
-66.528587
-66.372345
-66.528587
-66.528587
-66.372345
-66.05986
-66.372345
-66.841072
-66.528587
-66.372345
-66.68483
-66.372345
-66.372345
-66.372345
-66.841072
-66.372345
-66.528587
-66.372345
-66.68483
-66.216103
-66.528587
-66.528587
-66.05986
-66.372345
-66.528587
-66.372345
-66.841072
-66.05986
-66.372345
-65.434891
-66.05986
-66.372345
-66.05986
-66.05986
-65.903618
-66.216103
-66.05986
-65.903618
-65.747375
-65.903618
-66.372345
-66.05986
-65.122406
-65.747375
-65.434891
-65.747375
-65.591133
-65.591133
-65.122406
-65.434891
-66.216103
-66.05986
-65.747375
-65.434891
-66.05986
-65.591133
-66.216103
-65.591133
-66.528587
-65.278648
-65.591133
-65.747375
-65.434891
-66.216103
-66.05986
-65.903618
-66.05986
-65.747375
-65.903618
-66.216103
-65.903618
-65.434891
-65.122406
-65.747375
-65.903618
-66.216103
-64.809921
-65.278648
-65.903618
-65.278648
-65.591133
-65.591133
-65.591133
-65.747375
-65.747375
-65.903618
-65.903618
-65.747375
-65.278648
-65.747375
-65.591133
-65.903618
-65.591133
-66.05986
-65.747375
-65.747375
-65.747375
-65.747375
-65.591133
-65.747375
-65.747375
-66.05986
-65.903618
-66.216103
-65.903618
-65.591133
-65.903618
-66.216103
-66.05986
-65.903618
-65.903618
-66.05986
-65.903618
-66.216103
-66.216103
-65.903618
-65.747375
-65.903618
-65.434891
-66.216103
-66.216103
-65.903618
-66.216103
-66.05986
-66.05986
-66.372345
-66.216103
-65.903618
-66.216103
-66.05986
-65.903618
-66.05986
-66.05986
-66.216103
-65.747375
-65.903618
-66.372345
-66.216103
-65.903618
-66.05986
-66.216103
-65.903618
-65.434891
-66.05986
-66.05986
-65.903618
-65.591133
-65.747375
-66.05986
-65.747375
-65.903618
-65.903618
-65.747375
-65.434891
-65.747375
-65.747375
-65.591133
-65.747375
-65.434891
-65.434891
-65.903618
-65.591133
-65.591133
-65.591133
-65.591133
-65.434891
-65.591133
-65.122406
-65.434891
-65.591133
-65.122406
-65.903618
-65.278648
-65.278648
-65.903618
-65.434891
-65.434891
-65.591133
-65.747375
-66.05986
-66.05986
-65.434891
-66.05986
-65.591133
-65.903618
-66.05986
-66.05986
-65.747375
-66.05986
-66.216103
-65.747375
-65.747375
-65.747375
-65.591133
-65.903618
-65.747375
-65.591133
-65.903618
-65.434891
-65.747375
-65.747375
-65.747375
-65.747375
-65.747375
-65.903618
-65.747375
-65.747375
-65.903618
-65.903618
-65.747375
-65.591133
-65.591133
-65.591133
-65.434891
-65.903618
-65.903618
-65.747375
-65.903618
-65.591133
-65.747375
-65.747375
-66.216103
-65.591133
-65.903618
-66.528587
-66.05986
-66.05986
-65.591133
-65.591133
-65.903618
-66.216103
-65.434891
-65.903618
-65.903618
-65.747375
-65.903618
-65.591133
-65.903618
-65.903618
-65.903618
-65.591133
-65.122406
-65.434891
-65.747375
-65.903618
-65.903618
-65.903618
-65.903618
-65.903618
-66.216103
-66.216103
-66.216103
-65.434891
-65.747375
-66.372345
-65.903618
-65.747375
-66.68483
-65.747375
-66.997314
-66.372345
-66.528587
-66.68483
-66.841072
-66.528587
-66.216103
-66.68483
-66.68483
-66.528587
-66.68483
-66.997314
-66.528587
-66.997314
-66.05986
-65.747375
-66.68483
-66.216103
-65.903618
-65.903618
-65.747375
-66.372345
-66.68483
-66.216103
-66.372345
-66.372345
-66.05986
-65.903618
-65.903618
-65.747375
-65.903618
-65.903618
-65.434891
-65.434891
-65.747375
-66.216103
-65.903618
-66.372345
-65.747375
-65.747375
-66.216103
-66.05986
-65.903618
-65.434891
-66.216103
-66.05986
-65.747375
-65.747375
-65.903618
-65.591133
-65.434891
-66.05986
-65.278648
-66.05986
-66.216103
-66.05986
-65.903618
-66.216103
-66.372345
-65.747375
-66.05986
-65.903618
-65.903618
-66.216103
-66.05986
-66.372345
-66.05986
-66.05986
-66.216103
-66.216103
-66.216103
-66.216103
-66.05986
-66.216103
-66.05986
-65.903618
-66.216103
-66.372345
-66.528587
-66.05986
-66.216103
-66.05986
-66.528587
-65.903618
-66.05986
-66.05986
-66.216103
-65.903618
-66.05986
-66.216103
-65.747375
-65.903618
-66.05986
-65.903618
-66.372345
-65.434891
-65.747375
-65.903618
-66.05986
-66.372345
-65.591133
-66.05986
-65.747375
-65.747375
-65.903618
-66.05986
-65.747375
-65.591133
-65.591133
-65.591133
-65.278648
-65.591133
-66.216103
-65.747375
-65.591133
-65.434891
-65.747375
-65.591133
-65.747375
-65.591133
-65.278648
-65.591133
-65.434891
-65.903618
-65.747375
-65.591133
-65.122406
-65.591133
-65.278648
-65.434891
-65.122406
-65.122406
-65.122406
-64.966164
-64.966164
-65.278648
-65.278648
-64.809921
-65.122406
-64.809921
-64.497437
-65.122406
-65.122406
-64.497437
-65.122406
-64.809921
-64.966164
-64.497437
-64.966164
-64.966164
-64.809921
-64.653679
-64.809921
-64.966164
-64.809921
-64.966164
-64.966164
-64.966164
-64.809921
-65.122406
-65.122406
-65.278648
-65.122406
-65.278648
-65.434891
-65.591133
-65.122406
-65.278648
-65.434891
-65.122406
-65.591133
-65.122406
-65.434891
-65.903618
-65.122406
-65.591133
-65.903618
-65.591133
-65.591133
-65.903618
-65.591133
-65.122406
-65.278648
-65.278648
-66.216103
-65.903618
-65.747375
-65.434891
-65.278648
-65.591133
-65.434891
-64.966164
-65.122406
-66.05986
-65.903618
-65.903618
-65.747375
-65.434891
-65.591133
-65.278648
-65.591133
-65.434891
-65.903618
-65.278648
-66.05986
-65.903618
-65.903618
-65.747375
-65.591133
-65.591133
-65.903618
-65.903618
-65.903618
-65.747375
-65.747375
-65.747375
-64.809921
-65.122406
-66.05986
-64.966164
-65.122406
-66.05986
-65.122406
-65.747375
-65.903618
-65.591133
-66.05986
-66.216103
-65.747375
-66.216103
-65.747375
-66.372345
-65.903618
-66.216103
-65.903618
-65.747375
-66.05986
-66.216103
-66.05986
-66.216103
-66.528587
-66.216103
-66.216103
-65.903618
-66.05986
-66.216103
-66.372345
-66.216103
-66.68483
-66.05986
-66.216103
-66.216103
-66.528587
-66.372345
-65.903618
-66.216103
-66.05986
-66.68483
-66.372345
-66.05986
-66.528587
-65.903618
-66.372345
-66.372345
-66.05986
-66.216103
-66.372345
-66.528587
-66.528587
-65.903618
-66.05986
-66.05986
-65.747375
-65.903618
-66.05986
-66.372345
-66.372345
-66.05986
-66.528587
-65.903618
-66.216103
-66.05986
-66.216103
-66.05986
-66.528587
-66.216103
-66.05986
-66.216103
-66.372345
-66.05986
-66.216103
-66.372345
-66.372345
-66.372345
-66.372345
-66.216103
-66.372345
-66.997314
-66.528587
-66.216103
-66.528587
-66.68483
-66.216103
-66.372345
-66.216103
-66.528587
-66.528587
-66.372345
-66.841072
-66.216103
-66.372345
-66.528587
-66.372345
-66.372345
-66.997314
-66.216103
-66.372345
-66.68483
-66.68483
-66.528587
-66.05986
-66.372345
-66.372345
-66.372345
-65.903618
-66.05986
-66.05986
-65.903618
-66.216103
-66.05986
-65.903618
-66.372345
-65.903618
-66.216103
-66.05986
-66.05986
-66.216103
-65.747375
-66.216103
-66.216103
-65.903618
-66.05986
-66.216103
-66.372345
-66.216103
-66.216103
-66.05986
-66.216103
-66.05986
-65.903618
-65.903618
-65.747375
-65.747375
-66.05986
-65.903618
-65.747375
-65.747375
-65.903618
-65.434891
-65.122406
-65.591133
-65.747375
-65.434891
-65.591133
-65.278648
-65.278648
-65.278648
-65.122406
-64.809921
-65.278648
-65.278648
-65.278648
-65.122406
-65.122406
-65.278648
-64.497437
-64.653679
-65.122406
-65.747375
-64.653679
-65.591133
-65.122406
-65.434891
-65.747375
-65.903618
-65.591133
-65.122406
-64.653679
-65.278648
-65.591133
-66.05986
-66.216103
-66.216103
-66.05986
-66.05986
-65.903618
-64.809921
-65.747375
-66.216103
-65.747375
-65.434891
-65.903618
-65.122406
-65.903618
-65.434891
-65.903618
-65.903618
-65.434891
-65.434891
-66.05986
-65.122406
-65.903618
-65.591133
-65.434891
-64.966164
-64.809921
-65.434891
-64.966164
-65.122406
-66.05986
-65.434891
-65.591133
-65.591133
-65.747375
-65.747375
-65.591133
-65.747375
-65.434891
-66.372345
-65.591133
-65.434891
-65.903618
-66.05986
-65.747375
-66.216103
-65.747375
-65.903618
-65.903618
-66.216103
-65.903618
-66.216103
-65.903618
-65.903618
-65.747375
-65.903618
-65.903618
-66.05986
-65.903618
-65.903618
-65.591133
-65.747375
-65.747375
-65.747375
-65.903618
-65.591133
-65.903618
-65.591133
-65.903618
-65.591133
-65.591133
-65.591133
-65.434891
-65.122406
-65.434891
-65.591133
-65.278648
-65.122406
-65.903618
-65.434891
-65.747375
-65.434891
-65.903618
-65.591133
-65.903618
-65.903618
-65.747375
-65.591133
-65.434891
-65.591133
-65.903618
-65.903618
-66.05986
-66.05986
-66.05986
-66.372345
-66.216103
-66.372345
-66.528587
-66.528587
-66.528587
-66.372345
-66.68483
-66.216103
-66.372345
-66.372345
-65.903618
-66.05986
-66.05986
-66.05986
-66.528587
-66.372345
-66.216103
-66.372345
-65.747375
-66.05986
-66.216103
-65.747375
-66.05986
-65.903618
-66.05986
-65.903618
-65.903618
-66.216103
-65.591133
-65.434891
-66.05986
-65.434891
-65.747375
-65.747375
-65.434891
-65.903618
-65.122406
-65.747375
-65.434891
-65.903618
-65.278648
-65.903618
-64.809921
-65.278648
-65.434891
-65.122406
-65.122406
-65.434891
-64.966164
-65.434891
-64.809921
-65.434891
-65.591133
-65.122406
-65.591133
-65.591133
-65.591133
-65.591133
-65.278648
-65.278648
-65.434891
-65.434891
-65.434891
-65.122406
-65.122406
-65.591133
-65.122406
-65.434891
-65.591133
-65.747375
-65.591133
-65.591133
-66.216103
-65.747375
-65.747375
-65.903618
-65.591133
-65.278648
-65.434891
-66.05986
-65.591133
-65.591133
-65.747375
-65.903618
-66.05986
-65.747375
-65.903618
-66.05986
-65.747375
-65.122406
-65.903618
-65.903618
-65.591133
-65.591133
-65.591133
-65.903618
-65.591133
-65.903618
-65.747375
-65.122406
-64.809921
-65.278648
-65.747375
-66.372345
-65.903618
-65.903618
-65.903618
-65.591133
-65.122406
-65.122406
-65.591133
-65.591133
-65.747375
-65.903618
-65.903618
-64.966164
-65.591133
-65.903618
-65.122406
-65.434891
-64.809921
-65.591133
-65.434891
-64.966164
-64.809921
-65.278648
-65.278648
-64.809921
-65.591133
-65.434891
-65.278648
-65.747375
-65.278648
-65.122406
-65.278648
-66.216103
-65.434891
-65.278648
-65.903618
-65.903618
-65.747375
-65.747375
-65.278648
-66.216103
-66.372345
-66.528587
-66.05986
-66.216103
-66.528587
-66.372345
-65.747375
-66.05986
-66.372345
-66.216103
-66.841072
-66.372345
-66.216103
-66.372345
-66.05986
-66.216103
-66.216103
-66.372345
-66.372345
-66.372345
-65.903618
-66.216103
-66.216103
-66.216103
-66.372345
-66.528587
-66.05986
-66.05986
-66.05986
-66.216103
-66.05986
-66.528587
-66.216103
-66.216103
-66.216103
-66.372345
-66.372345
-66.216103
-66.372345
-66.05986
-66.528587
-66.372345
-66.05986
-66.05986
-66.216103
-66.05986
-66.216103
-66.372345
-66.372345
-66.372345
-65.747375
-66.05986
-66.05986
-66.05986
-65.747375
-66.05986
-65.747375
-65.747375
-65.591133
-65.434891
-65.903618
-65.903618
-65.434891
-65.747375
-65.903618
-65.434891
-65.747375
-65.278648
-65.434891
-65.903618
-65.434891
-65.747375
-65.434891
-65.434891
-65.434891
-65.591133
-65.122406
-65.122406
-65.278648
-65.747375
-65.747375
-65.122406
-65.434891
-65.434891
-65.122406
-65.278648
-65.591133
-65.591133
-65.278648
-65.434891
-65.278648
-65.591133
-65.278648
-65.591133
-65.434891
-64.809921
-65.591133
-64.653679
-65.434891
-65.278648
-65.278648
-64.966164
-65.591133
-65.122406
-65.903618
-65.122406
-65.591133
-65.434891
-65.903618
-65.903618
-65.747375
-66.216103
-65.903618
-66.372345
-66.05986
-66.216103
-66.216103
-66.528587
-66.372345
-66.841072
-66.841072
-66.528587
-66.528587
-66.841072
-66.841072
-66.68483
-66.68483
-66.68483
-66.372345
-66.68483
-66.841072
-66.68483
-66.372345
-66.528587
-66.841072
-66.216103
-66.372345
-66.05986
-66.372345
-66.05986
-66.216103
-66.05986
-65.747375
-66.216103
-66.05986
-65.591133
-65.903618
-66.216103
-65.747375
-65.747375
-65.591133
-65.903618
-66.528587
-65.591133
-64.966164
-66.216103
-65.278648
-65.122406
-65.122406
-65.122406
-65.278648
-66.05986
-65.434891
-65.434891
-65.122406
-65.591133
-64.966164
-65.122406
-65.591133
-65.747375
-65.903618
-65.903618
-65.591133
-65.591133
-66.372345
-65.434891
-66.05986
-66.372345
-66.216103
-65.903618
-66.528587
-65.903618
-65.903618
-66.05986
-65.903618
-66.05986
-65.278648
-65.122406
-66.05986
-65.278648
-66.05986
-65.747375
-65.278648
-65.434891
-65.747375
-65.591133
-65.591133
-65.591133
-65.591133
-66.372345
-65.591133
-65.122406
-66.216103
-65.903618
-65.747375
-66.216103
-65.903618
-65.747375
-66.528587
-65.591133
-65.747375
-66.05986
-65.903618
-66.05986
-66.216103
-66.05986
-66.05986
-66.372345
-66.68483
-66.372345
-66.528587
-66.997314
-66.841072
-66.372345
-66.68483
-66.68483
-66.528587
-67.153557
-67.153557
-66.997314
-66.997314
-66.841072
-66.841072
-66.68483
-66.997314
-66.997314
-66.68483
-67.153557
-66.997314
-66.997314
-66.841072
-67.153557
-67.153557
-66.997314
-66.997314
-66.997314
-67.153557
-66.68483
-66.841072
-66.841072
-66.528587
-66.528587
-66.68483
-66.841072
-66.68483
-66.528587
-66.68483
-66.372345
-66.372345
-66.528587
-66.216103
-66.216103
-66.216103
-66.05986
-66.372345
-66.05986
-66.05986
-65.122406
-65.747375
-65.591133
-65.903618
-65.591133
-65.591133
-65.434891
-65.591133
-65.903618
-65.434891
-65.434891
-65.903618
-65.591133
-65.591133
-65.903618
-65.591133
-65.903618
-65.747375
-65.903618
-66.05986
-66.05986
-65.747375
-65.434891
-65.747375
-65.747375
-65.903618
-65.591133
-66.372345
-66.05986
-66.05986
-66.05986
-66.05986
-66.05986
-66.372345
-65.591133
-65.903618
-66.05986
-65.903618
-65.903618
-66.216103
-66.05986
-66.05986
-65.591133
-65.747375
-65.903618
-65.747375
-66.05986
-65.747375
-65.747375
-65.747375
-65.747375
-65.747375
-65.591133
-65.591133
-65.591133
-65.591133
-65.434891
-65.903618
-65.591133
-65.434891
-65.434891
-65.747375
-64.966164
-65.122406
-65.903618
-65.434891
-65.591133
-65.591133
-65.434891
-65.122406
-65.278648
-65.278648
-64.809921
-65.278648
-65.434891
-65.122406
-65.122406
-65.591133
-65.903618
-65.747375
-65.747375
-65.591133
-66.05986
-65.591133
-65.434891
-65.903618
-65.591133
-66.216103
-66.216103
-66.05986
-65.903618
-66.05986
-65.903618
-66.841072
-66.528587
-65.591133
-65.434891
-65.903618
-66.216103
-66.216103
-66.372345
-66.372345
-66.372345
-66.372345
-65.903618
-65.747375
-65.434891
-65.903618
-66.372345
-65.591133
-65.903618
-65.434891
-66.216103
-65.903618
-66.372345
-65.434891
-65.122406
-65.747375
-65.903618
-66.528587
-65.903618
-65.434891
-65.903618
-66.216103
-65.903618
-65.747375
-65.903618
-65.747375
-65.903618
-66.372345
-66.372345
-66.216103
-65.903618
-65.903618
-66.05986
-65.903618
-65.903618
-66.372345
-66.216103
-66.05986
-66.05986
-65.903618
-66.216103
-66.05986
-65.434891
-65.903618
-65.747375
-66.05986
-65.903618
-65.903618
-66.05986
-66.528587
-66.216103
-65.591133
-65.591133
-65.903618
-65.903618
-65.903618
-66.05986
-65.903618
-65.747375
-65.903618
-65.747375
-65.591133
-65.747375
-65.903618
-66.05986
-65.903618
-66.216103
-66.05986
-65.903618
-66.05986
-66.372345
-66.216103
-65.903618
-66.372345
-66.528587
-65.903618
-66.05986
-66.05986
-66.05986
-66.05986
-66.528587
-66.372345
-66.841072
-66.372345
-67.153557
-66.68483
-66.528587
-66.528587
-67.153557
-67.153557
-67.466042
-66.841072
-66.997314
-67.309799
-66.841072
-66.997314
-66.997314
-66.841072
-66.68483
-66.841072
-66.841072
-66.841072
-66.68483
-66.68483
-66.68483
-66.68483
-66.216103
-66.841072
-66.68483
-66.528587
-66.372345
-66.68483
-66.372345
-66.372345
-66.05986
-65.903618
-66.216103
-66.372345
-66.216103
-66.216103
-65.903618
-66.05986
-65.903618
-65.903618
-66.528587
-65.591133
-65.903618
-66.05986
-65.903618
-65.591133
-65.434891
-65.747375
-65.591133
-65.434891
-64.966164
-65.591133
-65.122406
-65.434891
-65.278648
-65.747375
-65.122406
-65.434891
-65.591133
-65.591133
-65.747375
-65.903618
-65.747375
-65.747375
-65.434891
-65.434891
-66.05986
-65.591133
-65.747375
-65.591133
-65.591133
-65.591133
-65.903618
-65.747375
-65.903618
-65.903618
-65.903618
-65.903618
-65.434891
-65.903618
-66.216103
-65.903618
-65.591133
-65.903618
-65.747375
-65.747375
-65.903618
-65.591133
-66.05986
-65.747375
-65.903618
-66.05986
-66.216103
-66.528587
-65.747375
-65.747375
-65.903618
-65.903618
-65.903618
-65.434891
-66.216103
-66.216103
-65.903618
-66.372345
-66.216103
-66.841072
-66.216103
-66.528587
-67.153557
-67.153557
-66.528587
-66.372345
-66.05986
-66.216103
-66.997314
-66.68483
-67.153557
-67.153557
-67.153557
-66.68483
-66.68483
-66.216103
-66.528587
-67.153557
-66.997314
-66.05986
-67.153557
-65.747375
-66.68483
-66.372345
-67.153557
-66.841072
-66.841072
-67.153557
-67.153557
-66.05986
-67.153557
-66.997314
-66.841072
-66.372345
-66.997314
-66.372345
-67.153557
-66.68483
-66.372345
-66.372345
-66.528587
-66.216103
-65.903618
-66.372345
-65.903618
-66.216103
-65.747375
-66.216103
-65.747375
-65.591133
-65.903618
-66.372345
-66.05986
-65.903618
-65.903618
-65.903618
-65.747375
-66.528587
-65.903618
-65.591133
-65.747375
-65.903618
-65.747375
-65.903618
-66.05986
-65.747375
-65.903618
-65.903618
-65.903618
-66.05986
-66.05986
-66.528587
-66.216103
-66.05986
-66.05986
-66.372345
-65.903618
-66.68483
-66.372345
-66.372345
-66.841072
-66.528587
-66.528587
-66.372345
-66.841072
-66.528587
-66.68483
-66.528587
-66.68483
-66.68483
-66.68483
-66.372345
-66.841072
-66.216103
-66.05986
-66.372345
-66.216103
-66.372345
-66.372345
-66.68483
-66.997314
-66.841072
-66.528587
-66.997314
-66.372345
-66.68483
-66.372345
-66.528587
-66.841072
-66.68483
-66.372345
-66.372345
-66.528587
-66.528587
-66.997314
-66.528587
-66.841072
-66.68483
-66.68483
-66.528587
-66.68483
-66.997314
-66.997314
-67.153557
-66.528587
-66.68483
-66.528587
-66.528587
-67.153557
-66.841072
-66.216103
-66.528587
-66.372345
-66.372345
-66.216103
-66.216103
-66.372345
-66.05986
-66.216103
-66.05986
-66.372345
-66.05986
-65.903618
-66.216103
-66.05986
-65.591133
-65.747375
-65.903618
-65.434891
-65.747375
-65.903618
-66.05986
-65.434891
-65.903618
-65.747375
-65.903618
-65.591133
-65.434891
-65.903618
-65.903618
-66.372345
-65.903618
-66.05986
-66.372345
-65.747375
-66.372345
-66.372345
-65.903618
-66.68483
-66.372345
-66.372345
-66.68483
-66.528587
-66.68483
-66.68483
-66.997314
-67.153557
-66.841072
-66.68483
-66.372345
-66.841072
-66.997314
-66.68483
-66.372345
-66.68483
-66.997314
-66.997314
-66.528587
-66.68483
-66.68483
-66.68483
-66.216103
-66.528587
-66.68483
-66.68483
-66.05986
-66.528587
-66.05986
-66.216103
-66.528587
-66.372345
-66.372345
-66.216103
-66.372345
-66.216103
-66.05986
-65.903618
-66.841072
-66.841072
-66.997314
-66.68483
-65.903618
-66.216103
-66.372345
-66.05986
-66.216103
-66.841072
-67.153557
-66.528587
-66.216103
-66.841072
-66.372345
-67.153557
-67.153557
-65.903618
-67.153557
-66.05986
-66.372345
-66.372345
-66.528587
-66.68483
-66.216103
-67.153557
-67.153557
-66.528587
-66.68483
-66.997314
-66.528587
-66.216103
-66.528587
-66.997314
-66.216103
-66.997314
-66.05986
-66.216103
-66.216103
-65.434891
-66.528587
-66.528587
-66.528587
-66.216103
-66.372345
-66.372345
-66.05986
-65.747375
-65.747375
-66.05986
-65.903618
-66.216103
-66.372345
-66.216103
-66.05986
-65.747375
-66.05986
-66.372345
-66.05986
-66.528587
-66.841072
-66.372345
-66.528587
-66.841072
-66.841072
-66.68483
-66.997314
-66.841072
-66.68483
-66.68483
-66.997314
-66.841072
-67.153557
-67.153557
-67.309799
-67.309799
-67.153557
-67.466042
-67.153557
-67.153557
-67.466042
-67.309799
-66.997314
-67.466042
-67.622284
-67.466042
-66.997314
-67.466042
-67.778526
-67.309799
-67.466042
-67.466042
-67.622284
-67.466042
-67.309799
-66.997314
-67.153557
-67.153557
-67.153557
-66.997314
-66.841072
-66.372345
-66.68483
-66.528587
-66.528587
-66.528587
-66.372345
-66.216103
-66.216103
-66.05986
-65.903618
-66.216103
-66.216103
-65.903618
-65.903618
-66.05986
-65.434891
-65.903618
-65.747375
-66.05986
-65.903618
-66.216103
-65.591133
-65.591133
-66.05986
-65.747375
-65.747375
-66.05986
-65.591133
-65.591133
-65.747375
-65.591133
-65.591133
-65.747375
-65.747375
-65.903618
-65.591133
-65.747375
-65.278648
-65.747375
-65.434891
-65.747375
-65.434891
-65.434891
-65.747375
-65.591133
-65.591133
-65.903618
-65.591133
-65.903618
-65.591133
-65.747375
-65.434891
-65.747375
-65.434891
-65.434891
-65.278648
-65.434891
-65.434891
-65.122406
-65.434891
-65.122406
-65.278648
-65.591133
-65.278648
-65.278648
-65.122406
-65.591133
-65.122406
-65.122406
-65.434891
-65.278648
-65.278648
-65.122406
-65.278648
-65.434891
-65.122406
-64.966164
-65.747375
-65.434891
-65.591133
-65.591133
-65.434891
-65.122406
-65.903618
-65.434891
-65.591133
-65.747375
-65.903618
-65.591133
-66.05986
-65.591133
-65.903618
-66.372345
-65.903618
-65.903618
-66.528587
-65.903618
-66.372345
-66.216103
-65.903618
-66.05986
-66.841072
-67.153557
-66.68483
-66.841072
-66.528587
-66.372345
-66.372345
-67.153557
-67.153557
-67.153557
-67.153557
-66.216103
-66.997314
-67.309799
-66.216103
-66.841072
-66.68483
-66.997314
-67.153557
-67.153557
-67.153557
-66.68483
-67.153557
-67.153557
-66.372345
-66.216103
-65.747375
-66.997314
-66.997314
-66.216103
-66.528587
-66.528587
-66.372345
-66.68483
-66.216103
-66.528587
-66.68483
-66.841072
-66.68483
-66.997314
-66.68483
-67.153557
-67.153557
-66.68483
-66.997314
-66.841072
-66.68483
-66.997314
-66.372345
-67.153557
-66.68483
-66.841072
-66.841072
-66.372345
-66.372345
-66.372345
-66.372345
-66.372345
-66.372345
-66.68483
-66.372345
-66.05986
-66.68483
-66.841072
-66.372345
-67.153557
-66.841072
-66.528587
-66.997314
-66.372345
-66.216103
-66.68483
-66.841072
-66.528587
-66.528587
-66.372345
-66.372345
-66.68483
-66.841072
-66.372345
-66.997314
-66.68483
-66.372345
-66.68483
-66.68483
-66.216103
-65.591133
-66.216103
-66.05986
-65.903618
-66.216103
-65.747375
-65.747375
-65.747375
-66.372345
-65.903618
-65.903618
-65.903618
-65.903618
-65.591133
-66.05986
-65.747375
-65.434891
-64.966164
-65.591133
-65.434891
-65.747375
-65.434891
-65.903618
-65.122406
-65.278648
-65.434891
-65.122406
-64.966164
-65.122406
-64.966164
-65.434891
-65.591133
-64.966164
-65.278648
-64.966164
-65.278648
-65.434891
-65.591133
-65.278648
-64.966164
-65.434891
-65.122406
-65.278648
-65.122406
-65.278648
-65.434891
-64.966164
-65.278648
-65.122406
-65.434891
-65.122406
-65.278648
-65.903618
-65.747375
-65.591133
-65.278648
-65.591133
-65.591133
-65.747375
-65.434891
-65.903618
-65.434891
-66.05986
-65.903618
-65.747375
-65.747375
-65.903618
-65.591133
-66.05986
-65.903618
-65.903618
-65.747375
-65.747375
-65.747375
-65.747375
-65.747375
-65.747375
-65.903618
-66.216103
-66.05986
-65.434891
-65.747375
-65.747375
-65.903618
-65.591133
-65.747375
-65.747375
-65.434891
-65.903618
-65.434891
-65.591133
-65.747375
-65.591133
-65.278648
-65.903618
-65.747375
-65.122406
-65.122406
-65.434891
-65.434891
-65.122406
-65.747375
-65.278648
-65.591133
-65.903618
-65.591133
-64.653679
-64.809921
-64.966164
-65.591133
-65.434891
-65.122406
-64.809921
-64.966164
-65.122406
-65.903618
-65.903618
-65.591133
-65.434891
-64.809921
-64.497437
-65.122406
-64.809921
-65.122406
-65.122406
-65.903618
-66.05986
-65.747375
-65.591133
-65.747375
-65.591133
-65.903618
-66.05986
-65.747375
-65.747375
-66.528587
-66.216103
-65.903618
-66.372345
-65.747375
-66.528587
-65.903618
-65.747375
-66.05986
-66.372345
-66.372345
-66.216103
-65.903618
-66.05986
-66.372345
-66.216103
-66.841072
-66.372345
-66.841072
-66.528587
-66.372345
-66.841072
-66.997314
-66.841072
-66.372345
-66.68483
-66.997314
-66.216103
-66.528587
-66.68483
-66.528587
-66.216103
-66.05986
-66.528587
-66.216103
-66.372345
-66.216103
-66.528587
-66.528587
-66.68483
-66.372345
-66.372345
-66.528587
-66.216103
-66.528587
-66.68483
-66.216103
-66.528587
-66.528587
-66.372345
-66.372345
-66.68483
-66.68483
-66.372345
-66.841072
-66.68483
-66.528587
-66.528587
-66.372345
-66.68483
-66.997314
-66.528587
-66.372345
-66.372345
-66.68483
-66.372345
-66.372345
-66.528587
-66.216103
-66.372345
-66.05986
-66.372345
-66.372345
-66.05986
-66.528587
-66.372345
-66.05986
-66.216103
-66.528587
-66.05986
-66.05986
-66.05986
-65.747375
-65.591133
-65.903618
-66.05986
-66.05986
-65.747375
-66.05986
-65.903618
-65.591133
-65.903618
-65.591133
-65.434891
-66.05986
-65.591133
-65.591133
-65.747375
-65.434891
-65.747375
-65.122406
-65.591133
-65.278648
-65.278648
-65.591133
-65.122406
-65.278648
-65.591133
-65.434891
-65.278648
-65.278648
-65.591133
-65.122406
-65.278648
-65.122406
-65.591133
-65.278648
-65.434891
-64.809921
-65.278648
-64.653679
-65.434891
-65.278648
-64.809921
-65.278648
-65.122406
-64.809921
-65.122406
-64.966164
-65.278648
-65.278648
-65.122406
-65.278648
-65.122406
-65.278648
-65.122406
-64.966164
-64.966164
-64.966164
-64.966164
-64.809921
-65.122406
-64.966164
-65.591133
-65.278648
-65.122406
-65.278648
-65.591133
-65.591133
-65.903618
-65.434891
-65.747375
-65.591133
-65.591133
-65.903618
-66.216103
-66.216103
-65.903618
-65.747375
-65.591133
-65.747375
-66.05986
-65.434891
-65.903618
-65.903618
-65.903618
-65.591133
-65.747375
-65.747375
-65.122406
-65.747375
-65.747375
-65.903618
-65.122406
-65.591133
-65.591133
-65.591133
-64.966164
-65.278648
-64.966164
-65.278648
-65.122406
-64.184952
-64.809921
-65.591133
-64.966164
-64.966164
-64.966164
-64.497437
-64.809921
-64.497437
-64.966164
-64.184952
-63.716225
-64.184952
-64.497437
-63.716225
-64.341194
-64.028709
-64.184952
-63.872467
-64.184952
-63.247498
-63.247498
-63.559982
-63.872467
-64.341194
-63.716225
-63.716225
-64.028709
-63.716225
-63.716225
-64.028709
-64.028709
-64.184952
-64.184952
-63.872467
-64.184952
-63.872467
-64.341194
-64.184952
-64.497437
-64.028709
-63.716225
-64.809921
-64.184952
-64.497437
-64.028709
-64.653679
-64.497437
-64.497437
-64.184952
-64.341194
-63.872467
-64.341194
-64.184952
-64.497437
-64.653679
-64.341194
-64.497437
-64.497437
-64.497437
-64.341194
-64.653679
-64.028709
-64.184952
-64.497437
-63.872467
-64.184952
-64.184952
-63.716225
-63.872467
-64.028709
-64.028709
-64.184952
-64.497437
-64.184952
-64.184952
-64.341194
-64.341194
-64.341194
-64.341194
-64.497437
-64.184952
-64.184952
-64.341194
-64.184952
-64.809921
-64.653679
-64.184952
-64.809921
-64.497437
-63.872467
-64.028709
-64.809921
-64.184952
-64.184952
-64.341194
-64.028709
-64.341194
-64.653679
-64.341194
-64.184952
-64.184952
-64.497437
-63.872467
-63.872467
-64.653679
-64.028709
-64.184952
-64.497437
-64.341194
-64.028709
-63.872467
-64.184952
-63.559982
-64.184952
-63.716225
-64.028709
-64.341194
-63.872467
-64.497437
-63.872467
-64.341194
-64.497437
-64.184952
-64.809921
-64.341194
-63.872467
-64.653679
-64.184952
-64.341194
-64.184952
-64.341194
-64.497437
-64.653679
-64.341194
-64.497437
-64.341194
-64.653679
-64.653679
-64.809921
-64.653679
-64.653679
-64.341194
-64.809921
-64.497437
-64.966164
-64.966164
-65.278648
-65.122406
-64.653679
-64.809921
-64.809921
-65.434891
-64.966164
-64.966164
-64.966164
-64.966164
-65.122406
-64.966164
-64.966164
-65.122406
-65.278648
-65.591133
-65.278648
-65.122406
-65.278648
-65.434891
-65.591133
-65.434891
-65.122406
-64.966164
-64.809921
-65.434891
-65.278648
-65.122406
-65.122406
-65.122406
-65.278648
-65.278648
-64.966164
-65.591133
-65.122406
-64.966164
-64.966164
-65.278648
-65.278648
-64.809921
-65.903618
-64.966164
-64.497437
-64.653679
-65.434891
-65.278648
-65.434891
-64.809921
-64.809921
-64.809921
-65.591133
-65.122406
-64.341194
-65.122406
-65.122406
-64.966164
-64.966164
-64.497437
-64.341194
-65.278648
-65.278648
-64.809921
-64.653679
-64.341194
-64.341194
-64.966164
-65.122406
-65.122406
-64.653679
-65.278648
-64.653679
-65.591133
-64.653679
-65.278648
-64.653679
-64.966164
-65.434891
-64.497437
-64.497437
-65.278648
-64.966164
-65.278648
-65.591133
-64.809921
-65.278648
-65.122406
-65.278648
-64.653679
-65.278648
-65.278648
-65.122406
-64.809921
-65.278648
-65.278648
-64.966164
-65.122406
-65.434891
-64.809921
-65.278648
-64.966164
-64.809921
-65.122406
-65.122406
-65.122406
-64.966164
-64.809921
-64.966164
-65.122406
-64.966164
-64.497437
-65.122406
-64.497437
-65.278648
-65.122406
-64.809921
-64.809921
-64.966164
-65.434891
-64.966164
-65.122406
-64.809921
-64.809921
-64.653679
-64.966164
-65.278648
-64.497437
-65.278648
-65.278648
-65.278648
-64.809921
-65.122406
-65.278648
-65.122406
-65.122406
-65.278648
-64.966164
-65.903618
-64.966164
-64.966164
-65.122406
-65.122406
-65.434891
-65.122406
-65.747375
-64.966164
-65.278648
-65.278648
-65.278648
-65.434891
-65.434891
-65.122406
-65.591133
-65.122406
-65.434891
-65.747375
-65.591133
-65.434891
-65.434891
-65.278648
-66.05986
-65.903618
-65.747375
-65.434891
-65.747375
-65.903618
-65.747375
-65.434891
-65.903618
-65.903618
-66.216103
-65.903618
-66.05986
-66.216103
-65.747375
-66.05986
-65.903618
-65.591133
-65.903618
-66.216103
-66.05986
-65.903618
-66.216103
-66.05986
-66.05986
-66.216103
-66.05986
-66.528587
-66.372345
-66.528587
-66.528587
-66.528587
-66.68483
-66.68483
-66.841072
-66.372345
-66.528587
-66.528587
-67.153557
-66.68483
-67.309799
-66.68483
-67.466042
-67.309799
-67.309799
-67.622284
-67.153557
-67.309799
-67.153557
-67.309799
-67.466042
-67.153557
-67.153557
-67.309799
-67.622284
-67.153557
-67.934769
-67.466042
-67.309799
-67.466042
-67.466042
-67.309799
-67.309799
-67.153557
-67.309799
-67.153557
-66.997314
-67.153557
-67.153557
-67.153557
-67.153557
-66.841072
-66.997314
-66.68483
-67.153557
-66.997314
-66.841072
-66.841072
-66.841072
-66.841072
-66.997314
-66.68483
-67.153557
-66.68483
-67.309799
-66.528587
-67.153557
-66.528587
-66.841072
-67.309799
-66.372345
-66.528587
-66.997314
-66.372345
-66.68483
-66.841072
-66.68483
-66.372345
-66.05986
-66.528587
-67.153557
-67.153557
-66.997314
-66.997314
-67.153557
-66.68483
-67.153557
-67.466042
-66.372345
-66.372345
-67.153557
-67.153557
-66.528587
-67.622284
-66.372345
-67.622284
-66.372345
-67.934769
-67.778526
-68.091011
-67.934769
-66.68483
-67.466042
-67.153557
-67.622284
-68.091011
-67.309799
-68.091011
-68.091011
-67.466042
-67.309799
-67.622284
-67.466042
-67.622284
-67.309799
-67.466042
-67.622284
-67.622284
-67.309799
-67.778526
-67.934769
-67.466042
-67.622284
-67.778526
-66.997314
-67.622284
-67.778526
-66.997314
-67.622284
-67.778526
-67.309799
-67.466042
-67.309799
-67.466042
-67.153557
-67.153557
-66.841072
-66.997314
-66.997314
-67.466042
-66.68483
-67.153557
-67.153557
-67.153557
-67.153557
-67.153557
-67.153557
-66.841072
-66.68483
-66.997314
-66.841072
-66.997314
-66.997314
-66.841072
-67.153557
-66.997314
-66.997314
-66.997314
-66.997314
-67.153557
-67.153557
-67.153557
-66.841072
-66.997314
-67.466042
-66.997314
-66.997314
-67.622284
-67.153557
-67.153557
-67.622284
-67.622284
-67.153557
-67.153557
-67.778526
-67.622284
-67.778526
-67.622284
-67.622284
-67.622284
-67.622284
-67.778526
-67.309799
-67.309799
-67.622284
-67.622284
-67.622284
-67.466042
-67.309799
-67.466042
-67.466042
-67.466042
-67.622284
-67.466042
-67.778526
-67.466042
-67.622284
-67.153557
-67.309799
-67.622284
-67.466042
-67.934769
-66.997314
-67.778526
-67.778526
-67.778526
-67.153557
-67.934769
-67.622284
-67.778526
-67.622284
-67.309799
-67.466042
-67.153557
-67.309799
-67.309799
-67.778526
-67.153557
-67.153557
-66.997314
-67.309799
-67.153557
-66.68483
-67.153557
-67.153557
-66.372345
-66.997314
-66.841072
-66.997314
-66.841072
-66.841072
-67.153557
-66.841072
-67.153557
-66.68483
-66.841072
-66.372345
-66.841072
-66.216103
-66.68483
-66.372345
-66.528587
-66.372345
-66.841072
-66.841072
-66.372345
-66.372345
-66.68483
-66.528587
-66.372345
-66.216103
-66.372345
-66.372345
-66.216103
-66.05986
-66.372345
-66.216103
-66.216103
-66.216103
-66.372345
-65.903618
-66.68483
-66.216103
-65.903618
-66.372345
-65.747375
-66.216103
-66.05986
-66.68483
-66.216103
-66.216103
-66.528587
-66.216103
-65.747375
-66.68483
-65.591133
-66.528587
-66.372345
-66.216103
-66.05986
-66.528587
-66.841072
-66.216103
-66.216103
-66.372345
-66.372345
-66.216103
-66.372345
-66.997314
-66.997314
-66.68483
-66.05986
-66.68483
-66.841072
-66.528587
-66.372345
-66.372345
-66.528587
-66.372345
-67.466042
-66.68483
-67.153557
-66.997314
-66.216103
-67.309799
-66.841072
-66.68483
-66.841072
-66.68483
-67.153557
-66.997314
-66.68483
-66.216103
-66.216103
-66.997314
-66.841072
-66.216103
-66.68483
-65.903618
-66.997314
-66.528587
-66.68483
-66.841072
-66.372345
-66.528587
-66.841072
-66.216103
-66.528587
-66.68483
-66.841072
-66.68483
-66.216103
-66.372345
-67.153557
-66.841072
-66.997314
-66.841072
-66.372345
-66.997314
-67.153557
-66.841072
-66.841072
-66.68483
-66.841072
-66.841072
-66.68483
-66.528587
-66.997314
-66.528587
-66.372345
-66.68483
-66.528587
-66.372345
-66.841072
-66.216103
-66.841072
-66.68483
-66.841072
-66.372345
-66.372345
-66.528587
-66.528587
-66.372345
-66.372345
-66.68483
-66.528587
-66.216103
-66.528587
-66.216103
-66.05986
-66.528587
-66.05986
-66.372345
-66.528587
-66.528587
-66.05986
-66.372345
-66.372345
-66.372345
-66.528587
-66.216103
-66.372345
-66.528587
-66.216103
-66.216103
-66.216103
-66.372345
-66.528587
-66.216103
-66.528587
-66.05986
-66.05986
-66.05986
-65.903618
-66.372345
-66.05986
-66.216103
-66.372345
-66.372345
-66.05986
-66.05986
-65.903618
-65.903618
-66.528587
-66.05986
-66.216103
-66.372345
-65.903618
-66.05986
-66.528587
-66.05986
-66.216103
-65.747375
-65.903618
-66.05986
-66.216103
-66.372345
-66.216103
-66.372345
-66.216103
-66.68483
-66.05986
-66.528587
-66.216103
-66.528587
-66.528587
-66.372345
-66.216103
-66.528587
-66.372345
-66.372345
-66.68483
-66.372345
-66.528587
-66.372345
-66.372345
-66.372345
-66.05986
-66.216103
-66.841072
-66.216103
-66.372345
-66.841072
-66.05986
-66.05986
-66.372345
-66.372345
-66.05986
-66.372345
-66.372345
-66.372345
-66.05986
-66.372345
-66.528587
-66.528587
-66.372345
-66.528587
-66.841072
-66.372345
-66.05986
-66.528587
-66.216103
-66.372345
-66.68483
-66.216103
-66.68483
-66.68483
-67.153557
-66.528587
-66.528587
-66.997314
-66.997314
-67.153557
-66.372345
-66.68483
-66.997314
-67.153557
-67.466042
-67.466042
-67.309799
-67.622284
-67.309799
-67.309799
-66.841072
-66.997314
-67.778526
-67.934769
-67.778526
-68.091011
-67.778526
-66.997314
-66.841072
-67.466042
-68.091011
-67.309799
-67.622284
-67.934769
-66.997314
-67.778526
-66.841072
-67.466042
-67.778526
-67.622284
-67.309799
-67.622284
-67.153557
-67.466042
-67.466042
-67.622284
-67.622284
-67.309799
-67.309799
-67.309799
-67.309799
-67.153557
-67.466042
-67.622284
-67.466042
-66.997314
-67.309799
-67.622284
-67.309799
-67.309799
-67.153557
-66.841072
-66.841072
-66.528587
-66.997314
-66.68483
-66.841072
-66.528587
-66.216103
-66.841072
-66.528587
-66.528587
-66.841072
-66.841072
-66.528587
-66.841072
-66.216103
-66.216103
-66.68483
-66.372345
-66.372345
-66.528587
-66.372345
-66.372345
-66.372345
-65.903618
-66.372345
-66.528587
-66.05986
-66.372345
-66.372345
-66.05986
-66.372345
-66.528587
-66.528587
-66.372345
-66.372345
-66.216103
-66.528587
-66.841072
-66.372345
-66.372345
-66.528587
-66.528587
-66.372345
-66.528587
-66.68483
-66.528587
-66.372345
-66.841072
-66.372345
-66.216103
-66.68483
-65.903618
-66.528587
-66.528587
-66.216103
-66.372345
-66.528587
-66.372345
-65.903618
-66.216103
-66.05986
-66.05986
-65.903618
-66.05986
-66.528587
-66.05986
-66.05986
-65.747375
-65.903618
-65.747375
-66.216103
-65.747375
-65.903618
-66.05986
-65.747375
-66.372345
-65.903618
-65.903618
-65.747375
-65.903618
-66.528587
-65.903618
-65.903618
-66.216103
-65.747375
-66.05986
-65.903618
-66.05986
-65.747375
-66.528587
-65.747375
-65.903618
-66.216103
-65.903618
-65.903618
-65.747375
-66.216103
-66.216103
-65.903618
-65.747375
-65.747375
-65.903618
-65.903618
-65.747375
-65.591133
-66.216103
-66.05986
-65.903618
-66.05986
-65.903618
-65.903618
-65.903618
-65.903618
-66.05986
-66.372345
-65.434891
-66.528587
-66.216103
-66.216103
-66.372345
-66.372345
-65.903618
-66.372345
-66.05986
-66.05986
-65.747375
-66.216103
-65.747375
-66.372345
-65.903618
-65.903618
-66.05986
-66.216103
-66.216103
-65.747375
-65.903618
-65.903618
-66.216103
-66.528587
-66.05986
-66.05986
-66.05986
-66.372345
-65.747375
-66.528587
-66.05986
-66.05986
-66.216103
-65.747375
-66.528587
-66.372345
-66.528587
-66.372345
-66.05986
-66.05986
-66.05986
-65.591133
-65.591133
-66.528587
-66.528587
-66.528587
-66.841072
-66.216103
-65.903618
-65.747375
-66.68483
-66.372345
-66.528587
-66.528587
-65.903618
-65.903618
-66.372345
-65.903618
-66.372345
-66.528587
-66.05986
-66.372345
-65.903618
-65.278648
-65.591133
-65.903618
-65.747375
-65.747375
-65.903618
-65.903618
-66.216103
-66.05986
-65.747375
-65.591133
-66.216103
-65.903618
-65.434891
-65.122406
-65.903618
-65.747375
-65.591133
-65.278648
-65.278648
-66.05986
-65.278648
-65.591133
-66.05986
-65.434891
-66.216103
-65.434891
-65.903618
-65.122406
-65.278648
-65.591133
-65.903618
-65.434891
-65.903618
-65.434891
-65.122406
-65.434891
-65.434891
-65.434891
-65.591133
-65.434891
-65.747375
-65.903618
-66.05986
-65.903618
-65.903618
-65.903618
-65.747375
-66.05986
-66.216103
-65.747375
-65.903618
-66.05986
-65.903618
-66.372345
-66.05986
-65.903618
-65.903618
-66.216103
-65.903618
-66.372345
-66.05986
-65.903618
-65.903618
-66.05986
-65.903618
-65.747375
-65.903618
-65.903618
-65.747375
-66.528587
-65.591133
-65.747375
-65.747375
-65.747375
-65.591133
-65.591133
-65.747375
-65.747375
-65.434891
-65.903618
-65.122406
-65.591133
-65.903618
-65.747375
-65.903618
-65.747375
-65.747375
-65.747375
-65.434891
-65.747375
-65.747375
-66.05986
-65.747375
-65.903618
-65.278648
-65.903618
-65.747375
-65.747375
-65.278648
-65.903618
-65.903618
-65.591133
-65.591133
-65.278648
-65.434891
-65.434891
-65.591133
-65.903618
-65.278648
-64.809921
-65.591133
-64.966164
-64.966164
-65.278648
-64.809921
-65.122406
-64.966164
-65.122406
-64.653679
-64.497437
-64.809921
-65.278648
-65.122406
-64.809921
-64.809921
-64.966164
-64.497437
-64.809921
-64.966164
-64.809921
-64.966164
-64.966164
-65.122406
-65.122406
-65.122406
-65.278648
-65.278648
-65.122406
-65.434891
-65.278648
-65.434891
-65.903618
-65.903618
-65.591133
-65.903618
-65.591133
-65.591133
-65.591133
-65.591133
-65.278648
-65.903618
-65.278648
-65.747375
-65.278648
-65.903618
-65.434891
-65.747375
-65.747375
-65.278648
-65.434891
-65.747375
-65.747375
-65.591133
-65.747375
-65.903618
-65.278648
-65.591133
-65.903618
-65.434891
-65.122406
-65.122406
-65.122406
-65.591133
-64.966164
-65.591133
-64.809921
-65.747375
-65.591133
-64.809921
-65.278648
-65.434891
-65.278648
-64.497437
-64.497437
-64.497437
-64.809921
-64.966164
-64.966164
-64.653679
-64.497437
-64.341194
-64.653679
-65.122406
-64.809921
-64.497437
-65.122406
-64.341194
-64.497437
-64.809921
-64.966164
-64.497437
-64.497437
-64.809921
-64.497437
-64.809921
-65.278648
-65.122406
-65.278648
-64.653679
-64.809921
-64.653679
-64.966164
-64.497437
-64.341194
-65.122406
-64.966164
-65.122406
-65.122406
-64.809921
-64.966164
-64.966164
-65.434891
-64.809921
-65.278648
-65.122406
-64.809921
-65.122406
-65.434891
-65.122406
-65.278648
-65.591133
-65.434891
-65.434891
-65.434891
-65.591133
-65.591133
-65.434891
-65.278648
-65.591133
-65.434891
-65.434891
-65.591133
-65.434891
-65.591133
-65.591133
-65.434891
-65.747375
-65.747375
-65.747375
-65.747375
-65.591133
-65.903618
-65.747375
-65.278648
-65.903618
-65.903618
-65.747375
-66.216103
-66.05986
-66.05986
-66.372345
-66.05986
-66.216103
-66.528587
-66.528587
-66.68483
-66.372345
-66.841072
-66.372345
-66.528587
-66.372345
-66.68483
-66.841072
-66.841072
-67.153557
-66.841072
-66.68483
-66.997314
-66.841072
-66.841072
-66.841072
-67.153557
-66.68483
-66.528587
-66.216103
-66.68483
-66.372345
-66.372345
-66.528587
-66.372345
-66.372345
-66.841072
-66.528587
-66.216103
-66.528587
-66.216103
-66.05986
-66.372345
-66.372345
-66.68483
-66.216103
-66.05986
-66.216103
-65.903618
-66.528587
-66.528587
-65.747375
-66.05986
-65.591133
-66.05986
-65.747375
-65.747375
-65.903618
-65.591133
-65.747375
-65.747375
-65.591133
-65.278648
-65.434891
-65.278648
-65.591133
-64.497437
-64.966164
-64.809921
-65.278648
-64.653679
-64.653679
-64.966164
-64.966164
-64.653679
-64.809921
-64.653679
-64.809921
-64.653679
-64.497437
-64.809921
-64.809921
-64.497437
-64.809921
-64.809921
-64.184952
-65.122406
-64.809921
-65.278648
-64.497437
-64.809921
-65.122406
-65.122406
-64.809921
-64.966164
-64.653679
-64.809921
-65.278648
-65.122406
-65.122406
-64.653679
-65.122406
-64.809921
-64.809921
-64.809921
-64.809921
-65.122406
-64.809921
-64.809921
-64.966164
-65.122406
-64.809921
-64.497437
-64.809921
-65.278648
-64.653679
-64.809921
-64.966164
-64.966164
-65.278648
-65.278648
-65.591133
-65.278648
-65.122406
-64.809921
-65.278648
-65.278648
-65.903618
-65.591133
-65.122406
-64.497437
-64.497437
-65.122406
-64.809921
-65.122406
-64.809921
-64.341194
-65.122406
-65.747375
-65.903618
-65.278648
-65.747375
-65.903618
-65.122406
-66.05986
-65.122406
-65.903618
-65.591133
-65.434891
-65.278648
-65.591133
-65.903618
-65.122406
-64.497437
-64.966164
-65.747375
-65.278648
-64.966164
-64.809921
-65.278648
-65.434891
-65.278648
-65.122406
-64.966164
-65.122406
-64.809921
-65.278648
-64.809921
-65.434891
-65.591133
-65.591133
-65.434891
-65.122406
-65.278648
-65.591133
-65.278648
-65.122406
-64.966164
-64.966164
-64.966164
-64.966164
-65.278648
-65.278648
-65.591133
-65.122406
-65.278648
-65.278648
-64.809921
-65.591133
-65.434891
-65.278648
-65.747375
-65.591133
-64.809921
-65.278648
-65.278648
-65.278648
-65.434891
-65.591133
-65.122406
-65.434891
-65.591133
-65.591133
-65.591133
-65.747375
-65.591133
-65.591133
-65.747375
-66.05986
-66.05986
-66.05986
-66.372345
-65.747375
-65.903618
-66.05986
-66.05986
-65.903618
-66.372345
-66.216103
-66.216103
-66.216103
-66.216103
-66.372345
-66.05986
-66.05986
-66.216103
-66.528587
-66.216103
-65.903618
-66.05986
-66.05986
-66.05986
-66.372345
-66.05986
-66.05986
-66.372345
-66.372345
-66.216103
-66.216103
-66.372345
-66.216103
-66.216103
-66.216103
-66.372345
-66.216103
-66.372345
-66.528587
-66.216103
-66.528587
-66.372345
-66.05986
-66.372345
-66.528587
-66.216103
-65.591133
-66.216103
-65.903618
-65.903618
-66.372345
-66.05986
-65.903618
-66.216103
-66.05986
-66.841072
-66.05986
-66.528587
-65.903618
-66.372345
-66.05986
-66.216103
-65.747375
-66.528587
-66.05986
-66.216103
-66.216103
-66.372345
-66.216103
-66.05986
-65.903618
-66.528587
-66.05986
-65.903618
-66.216103
-65.591133
-65.903618
-65.903618
-65.591133
-65.903618
-65.747375
-65.747375
-65.903618
-66.05986
-65.591133
-65.903618
-66.05986
-66.05986
-66.372345
-65.747375
-65.903618
-65.903618
-66.05986
-65.747375
-66.216103
-65.747375
-66.216103
-66.05986
-66.528587
-66.372345
-66.216103
-65.903618
-66.05986
-66.372345
-66.05986
-66.372345
-65.591133
-66.528587
-66.372345
-66.05986
-66.372345
-66.05986
-66.216103
-66.528587
-67.153557
-66.372345
-66.05986
-66.05986
-66.372345
-66.372345
-65.747375
-66.528587
-67.153557
-66.997314
-66.997314
-66.841072
-66.528587
-66.372345
-66.528587
-67.153557
-66.997314
-67.153557
-67.153557
-66.05986
-66.68483
-67.153557
-66.05986
-66.841072
-66.05986
-66.841072
-66.05986
-66.216103
-67.153557
-66.68483
-66.528587
-66.372345
-66.528587
-67.153557
-66.68483
-66.841072
-66.05986
-66.528587
-66.372345
-66.372345
-67.153557
-66.216103
-66.05986
-66.841072
-66.68483
-66.528587
-66.997314
-66.841072
-66.372345
-66.68483
-66.528587
-67.153557
-66.372345
-66.997314
-66.372345
-66.68483
-66.997314
-66.841072
-67.153557
-66.841072
-67.153557
-66.528587
-66.997314
-66.68483
-67.153557
-66.997314
-67.153557
-66.841072
-66.68483
-66.997314
-66.68483
-66.68483
-66.841072
-66.68483
-66.841072
-66.68483
-66.841072
-67.309799
-66.68483
-66.68483
-66.68483
-66.841072
-67.153557
-66.997314
-66.68483
-66.841072
-66.68483
-66.841072
-66.528587
-66.841072
-66.68483
-66.841072
-67.153557
-67.153557
-66.841072
-66.997314
-67.153557
-67.153557
-66.841072
-66.841072
-66.68483
-66.68483
-66.841072
-66.841072
-66.841072
-66.68483
-66.528587
-66.997314
-66.68483
-66.997314
-66.68483
-66.528587
-66.841072
-66.997314
-66.528587
-66.528587
-66.216103
-67.153557
-66.372345
-66.68483
-66.528587
-66.841072
-66.841072
-66.997314
-66.841072
-66.997314
-66.528587
-66.68483
-66.68483
-66.68483
-66.68483
-66.372345
-66.841072
-66.841072
-66.997314
-66.997314
-66.841072
-66.841072
-66.997314
-67.153557
-67.153557
-66.841072
-67.153557
-67.153557
-67.153557
-67.153557
-66.68483
-67.309799
-66.997314
-67.778526
-67.153557
-67.778526
-67.153557
-67.309799
-67.153557
-67.309799
-67.153557
-67.153557
-67.309799
-66.841072
-67.466042
-66.997314
-67.153557
-67.153557
-66.841072
-66.841072
-67.153557
-66.372345
-66.68483
-66.997314
-66.68483
-66.372345
-66.528587
-66.372345
-66.68483
-66.372345
-66.216103
-66.68483
-66.68483
-66.372345
-66.216103
-66.372345
-66.528587
-66.216103
-66.216103
-66.05986
-66.05986
-66.528587
-66.216103
-65.747375
-66.216103
-66.05986
-66.528587
-66.216103
-66.528587
-66.528587
-66.68483
-66.372345
-66.216103
-65.903618
-66.372345
-66.68483
-66.05986
-66.528587
-66.528587
-66.372345
-66.997314
-66.528587
-66.68483
-66.372345
-66.05986
-66.05986
-66.372345
-66.528587
-67.153557
-66.841072
-66.997314
-66.997314
-66.05986
-66.216103
-66.997314
-67.309799
-66.216103
-66.841072
-67.153557
-66.528587
-67.153557
-66.372345
-66.68483
-66.528587
-66.528587
-66.528587
-66.528587
-66.05986
-66.05986
-66.841072
-65.591133
-65.747375
-65.591133
-65.747375
-65.434891
-65.591133
-66.372345
-65.747375
-65.747375
-65.434891
-65.591133
-65.903618
-65.903618
-65.747375
-65.278648
-65.747375
-65.278648
-66.216103
-65.434891
-65.903618
-65.903618
-65.903618
-65.747375
-65.747375
-65.591133
-65.903618
-65.747375
-65.434891
-65.747375
-65.434891
-65.591133
-65.591133
-65.747375
-65.747375
-65.903618
-65.747375
-65.591133
-65.434891
-65.903618
-65.903618
-66.05986
-65.903618
-65.903618
-65.903618
-65.591133
-65.903618
-65.747375
-65.591133
-65.747375
-66.05986
-65.903618
-65.903618
-66.05986
-65.434891
-65.434891
-65.903618
-65.591133
-65.278648
-65.747375
-65.747375
-65.434891
-65.278648
-65.903618
-65.747375
-65.747375
-65.434891
-65.434891
-65.591133
-65.591133
-65.434891
-65.278648
-65.747375
-65.747375
-64.966164
-65.122406
-65.434891
-65.434891
-64.966164
-65.122406
-65.591133
-64.809921
-65.278648
-65.278648
-65.122406
-65.278648
-65.434891
-64.966164
-64.809921
-65.122406
-64.966164
-65.122406
-64.966164
-64.966164
-65.434891
-64.653679
-64.809921
-64.966164
-65.278648
-65.122406
-65.122406
-65.278648
-64.966164
-64.809921
-64.809921
-65.122406
-64.966164
-65.122406
-65.122406
-65.122406
-65.278648
-65.122406
-65.278648
-65.122406
-65.278648
-65.278648
-65.591133
-64.966164
-65.747375
-65.278648
-65.747375
-65.434891
-65.278648
-65.434891
-65.122406
-65.434891
-65.591133
-65.434891
-65.278648
-65.591133
-65.278648
-64.966164
-65.278648
-64.966164
-64.809921
-64.809921
-64.809921
-64.809921
-64.966164
-64.966164
-64.653679
-64.809921
-64.497437
-64.809921
-64.497437
-64.809921
-64.497437
-64.497437
-64.653679
-64.653679
-65.122406
-64.497437
-64.653679
-64.497437
-64.497437
-64.653679
-64.497437
-64.809921
-64.341194
-64.341194
-64.966164
-64.653679
-65.122406
-64.497437
-65.278648
-64.966164
-64.966164
-64.497437
-64.497437
-64.497437
-64.809921
-64.653679
-64.966164
-65.434891
-64.966164
-65.122406
-64.497437
-65.122406
-65.434891
-65.591133
-65.591133
-65.278648
-65.434891
-65.903618
-65.434891
-65.903618
-65.434891
-64.966164
-65.434891
-65.434891
-64.497437
-65.747375
-65.278648
-65.903618
-65.122406
-65.903618
-66.05986
-65.903618
-66.05986
-65.903618
-65.122406
-65.278648
-65.122406
-65.278648
-65.591133
-65.122406
-65.278648
-65.434891
-65.591133
-65.591133
-65.278648
-65.747375
-65.434891
-65.434891
-66.05986
-65.591133
-66.216103
-65.903618
-65.591133
-65.434891
-65.903618
-65.591133
-65.591133
-65.434891
-65.903618
-65.591133
-65.434891
-65.434891
-65.747375
-65.747375
-65.278648
-65.278648
-65.122406
-65.591133
-64.966164
-65.591133
-65.434891
-65.122406
-65.591133
-65.278648
-65.122406
-65.122406
-65.278648
-65.434891
-65.434891
-65.591133
-65.434891
-65.747375
-65.591133
-65.434891
-65.903618
-65.591133
-65.434891
-65.591133
-65.591133
-65.434891
-65.122406
-65.591133
-65.591133
-65.434891
-65.591133
-65.747375
-65.122406
-65.591133
-65.903618
-65.591133
-65.747375
-65.434891
-65.591133
-65.903618
-65.747375
-65.747375
-65.434891
-65.903618
-65.591133
-66.05986
-65.434891
-65.903618
-65.747375
-65.747375
-66.216103
-65.903618
-65.747375
-65.903618
-66.216103
-65.903618
-65.747375
-65.903618
-65.747375
-66.05986
-65.747375
-65.747375
-65.903618
-65.903618
-65.903618
-66.372345
-66.05986
-66.05986
-65.903618
-65.747375
-65.903618
-65.278648
-66.05986
-65.591133
-65.747375
-65.434891
-65.591133
-65.434891
-65.434891
-65.903618
-65.278648
-65.434891
-65.591133
-65.591133
-65.747375
-65.434891
-65.434891
-65.747375
-65.122406
-65.278648
-65.591133
-65.903618
-65.747375
-65.903618
-65.434891
-65.903618
-65.591133
-65.903618
-66.05986
-65.747375
-65.903618
-65.747375
-66.05986
-66.05986
-65.903618
-65.747375
-65.747375
-66.216103
-66.05986
-65.903618
-65.903618
-65.903618
-66.216103
-66.216103
-65.747375
-66.216103
-65.903618
-66.216103
-66.05986
-65.903618
-65.903618
-66.528587
-65.747375
-66.05986
-66.372345
-65.747375
-65.903618
-65.903618
-65.903618
-66.372345
-66.216103
-66.05986
-66.05986
-66.216103
-66.05986
-65.434891
-66.216103
-66.216103
-66.372345
-66.05986
-66.68483
-66.372345
-65.903618
-66.372345
-66.216103
-66.216103
-66.05986
-66.528587
-66.05986
-65.747375
-65.591133
-65.903618
-66.528587
-66.216103
-66.528587
-66.05986
-65.591133
-65.278648
-65.747375
-65.591133
-66.216103
-65.434891
-66.528587
-65.591133
-65.747375
-65.747375
-65.903618
-65.278648
-65.434891
-65.591133
-65.747375
-65.903618
-65.591133
-66.528587
-65.903618
-65.903618
-65.591133
-66.05986
-66.05986
-65.434891
-65.903618
-65.434891
-65.747375
-65.747375
-65.278648
-65.903618
-66.216103
-65.747375
-65.903618
-65.747375
-66.05986
-65.591133
-66.05986
-66.05986
-66.216103
-66.216103
-66.216103
-65.903618
-65.903618
-65.903618
-66.216103
-66.05986
-65.903618
-65.903618
-66.05986
-66.216103
-66.216103
-66.372345
-66.05986
-66.372345
-66.372345
-65.903618
-66.372345
-66.841072
-66.528587
-66.528587
-66.841072
-66.528587
-66.528587
-66.68483
-66.68483
-66.997314
-66.68483
-66.841072
-66.68483
-66.997314
-66.997314
-66.68483
-66.997314
-66.528587
-66.68483
-66.68483
-66.528587
-66.841072
-66.841072
-66.997314
-66.68483
-66.841072
-66.68483
-66.68483
-66.372345
-66.68483
-66.528587
-66.841072
-66.372345
-66.841072
-66.841072
-66.528587
-66.68483
-66.68483
-66.841072
-66.528587
-66.68483
-66.997314
-66.841072
-67.153557
-66.841072
-66.841072
-67.153557
-67.153557
-66.68483
-66.841072
-66.997314
-66.372345
-67.309799
-66.68483
-67.309799
-67.309799
-66.997314
-66.997314
-66.997314
-66.997314
-67.153557
-66.841072
-67.153557
-67.153557
-66.997314
-67.153557
-66.997314
-66.841072
-66.841072
-67.466042
-66.68483
-66.997314
-67.153557
-67.153557
-66.997314
-67.153557
-66.528587
-66.997314
-66.841072
-67.153557
-66.841072
-66.68483
-66.997314
-66.528587
-66.05986
-66.68483
-66.528587
-66.528587
-66.997314
-66.372345
-66.528587
-66.68483
-66.372345
-67.153557
-66.372345
-66.372345
-67.153557
-66.528587
-66.997314
-66.841072
-66.841072
-66.68483
-66.841072
-66.841072
-66.68483
-66.841072
-66.841072
-66.841072
-67.153557
-66.528587
-66.841072
-66.841072
-66.372345
-66.528587
-66.68483
-66.528587
-66.372345
-66.997314
-66.528587
-67.153557
-66.68483
-66.528587
-66.841072
-66.372345
-66.372345
-66.372345
-66.997314
-67.153557
-66.528587
-66.372345
-66.372345
-66.216103
-66.68483
-66.216103
-66.216103
-65.747375
-66.05986
-66.997314
-66.68483
-66.372345
-65.747375
-65.747375
-65.434891
-65.434891
-65.434891
-65.591133
-65.903618
-66.528587
-66.372345
-66.05986
-65.747375
-66.528587
-65.903618
-66.372345
-66.68483
-66.372345
-66.372345
-67.153557
-66.372345
-66.841072
-67.153557
-66.05986
-66.68483
-66.372345
-66.841072
-66.528587
-66.997314
-66.997314
-67.309799
-66.841072
-66.528587
-66.216103
-66.68483
-66.372345
-66.05986
-67.153557
-66.372345
-66.216103
-66.997314
-66.216103
-66.528587
-66.05986
-66.68483
-66.05986
-66.68483
-66.05986
-66.528587
-65.903618
-66.528587
-66.528587
-65.747375
-65.903618
-65.903618
-65.903618
-65.903618
-65.747375
-65.903618
-66.05986
-65.591133
-65.903618
-65.434891
-65.591133
-65.747375
-65.278648
-65.122406
-65.747375
-65.903618
-65.747375
-65.903618
-65.434891
-65.434891
-65.747375
-65.903618
-65.591133
-65.903618
-66.05986
-65.747375
-66.05986
-65.747375
-66.05986
-66.05986
-66.528587
-66.216103
-66.216103
-66.372345
-66.372345
-66.372345
-66.528587
-66.372345
-66.528587
-66.841072
-66.372345
-66.68483
-66.841072
-66.841072
-66.841072
-66.528587
-66.997314
-66.841072
-66.216103
-66.528587
-66.372345
-66.68483
-66.528587
-66.372345
-66.216103
-66.216103
-66.216103
-66.68483
-65.747375
-66.05986
-66.216103
-66.05986
-66.216103
-66.05986
-65.747375
-65.903618
-65.903618
-65.747375
-65.434891
-65.903618
-66.216103
-65.747375
-66.372345
-65.903618
-65.591133
-65.591133
-66.05986
-65.903618
-65.903618
-66.05986
-66.05986
-65.747375
-66.216103
-65.747375
-65.903618
-66.528587
-65.747375
-66.841072
-66.216103
-66.68483
-66.216103
-66.528587
-66.05986
-66.216103
-66.372345
-66.372345
-66.372345
-66.216103
-66.05986
-66.216103
-66.528587
-66.216103
-65.747375
-66.216103
-65.747375
-65.747375
-66.216103
-65.747375
-65.903618
-66.05986
-65.903618
-65.591133
-66.216103
-66.05986
-65.903618
-66.05986
-65.747375
-66.05986
-65.747375
-65.591133
-65.434891
-65.747375
-65.747375
-65.747375
-65.903618
-65.747375
-65.591133
-66.216103
-65.903618
-65.591133
-66.216103
-65.747375
-65.591133
-65.903618
-65.747375
-65.747375
-65.747375
-66.216103
-66.05986
-65.434891
-65.903618
-66.05986
-66.216103
-65.122406
-65.903618
-65.903618
-66.05986
-66.05986
-64.809921
-65.591133
-66.05986
-66.216103
-65.903618
-65.903618
-65.903618
-66.05986
-66.216103
-66.372345
-66.216103
-65.434891
-65.903618
-66.372345
-65.591133
-65.903618
-66.216103
-66.05986
-66.372345
-66.528587
-66.372345
-65.903618
-65.747375
-66.528587
-66.216103
-66.216103
-66.05986
-66.372345
-66.528587
-66.68483
-66.68483
-66.528587
-67.153557
-66.372345
-66.372345
-66.68483
-66.216103
-66.372345
-67.153557
-66.372345
-66.372345
-66.528587
-65.903618
-66.68483
-66.372345
-66.372345
-66.997314
-65.747375
-66.372345
-66.216103
-65.747375
-66.216103
-65.903618
-66.05986
-65.903618
-66.05986
-65.747375
-65.903618
-66.216103
-66.372345
-66.05986
-66.372345
-66.528587
-66.216103
-66.372345
-66.528587
-66.372345
-66.372345
-66.528587
-66.372345
-66.372345
-66.68483
-66.841072
-66.528587
-66.372345
-66.528587
-66.372345
-66.997314
-67.153557
-66.68483
-66.841072
-67.153557
-66.216103
-66.841072
-66.997314
-67.309799
-66.997314
-66.997314
-67.153557
-66.997314
-67.466042
-66.841072
-67.153557
-66.997314
-67.153557
-67.309799
-66.997314
-66.997314
-66.841072
-67.153557
-67.153557
-66.997314
-67.466042
-66.841072
-67.309799
-66.997314
-66.528587
-67.153557
-66.841072
-66.68483
-66.841072
-66.997314
-66.216103
-66.997314
-67.153557
-66.68483
-66.997314
-67.153557
-66.68483
-66.841072
-66.528587
-67.153557
-66.997314
-66.68483
-66.216103
-66.216103
-66.841072
-66.372345
-66.528587
-66.528587
-66.528587
-67.153557
-66.528587
-66.841072
-66.841072
-66.372345
-67.153557
-66.841072
-66.68483
-66.68483
-66.997314
-67.153557
-66.68483
-66.68483
-66.997314
-66.68483
-66.841072
-66.68483
-66.528587
-66.68483
-66.372345
-66.528587
-66.372345
-66.372345
-66.372345
-66.216103
-66.372345
-66.528587
-66.216103
-65.903618
-66.372345
-66.216103
-65.747375
-65.903618
-66.05986
-65.903618
-66.05986
-65.747375
-65.278648
-65.903618
-66.05986
-65.122406
-65.747375
-65.747375
-65.434891
-66.05986
-65.903618
-65.122406
-65.747375
-65.591133
-65.903618
-65.903618
-65.591133
-65.747375
-65.747375
-65.747375
-65.278648
-66.05986
-65.591133
-65.747375
-65.747375
-66.68483
-66.05986
-65.434891
-65.591133
-65.903618
-65.434891
-66.05986
-66.216103
-66.68483
-66.528587
-66.05986
-65.434891
-65.278648
-66.216103
-66.372345
-66.05986
-66.216103
-66.216103
-66.05986
-65.747375
-65.278648
-65.278648
-65.591133
-65.747375
-65.591133
-65.278648
-65.903618
-65.278648
-66.05986
-65.122406
-65.591133
-66.05986
-66.05986
-65.903618
-65.591133
-65.903618
-65.122406
-65.903618
-65.122406
-65.591133
-65.434891
-65.278648
-65.434891
-65.903618
-65.434891
-64.966164
-65.903618
-65.122406
-65.122406
-65.122406
-65.903618
-64.809921
-66.05986
-65.903618
-65.434891
-65.903618
-65.903618
-65.903618
-66.05986
-66.528587
-66.372345
-66.372345
-66.372345
-65.903618
-66.528587
-66.05986
-65.747375
-66.372345
-66.841072
-66.372345
-66.68483
-66.372345
-66.68483
-66.68483
-66.841072
-66.68483
-66.68483
-66.841072
-66.997314
-66.528587
-66.841072
-67.153557
-67.309799
-67.153557
-67.309799
-67.309799
-66.997314
-67.153557
-67.153557
-66.997314
-67.309799
-67.466042
-67.466042
-67.309799
-67.466042
-67.309799
-67.622284
-67.309799
-67.622284
-67.778526
-67.309799
-67.153557
-67.153557
-66.997314
-67.309799
-66.997314
-67.309799
-67.466042
-67.309799
-67.153557
-66.997314
-66.997314
-67.153557
-66.997314
-67.153557
-66.997314
-67.153557
-67.153557
-66.997314
-66.841072
-67.153557
-66.841072
-66.528587
-66.997314
-66.68483
-66.528587
-66.997314
-66.997314
-66.841072
-66.68483
-66.841072
-66.528587
-66.216103
-66.216103
-66.68483
-66.528587
-66.216103
-66.528587
-66.216103
-66.05986
-66.216103
-66.372345
-66.68483
-66.216103
-65.903618
-66.372345
-66.372345
-66.216103
-66.372345
-66.05986
-66.528587
-65.903618
-66.05986
-66.528587
-66.05986
-65.747375
-66.05986
-66.05986
-66.216103
-65.903618
-66.216103
-66.372345
-65.903618
-66.05986
-65.903618
-65.903618
-66.05986
-66.05986
-65.434891
-66.05986
-65.747375
-65.747375
-66.05986
-65.747375
-65.903618
-65.747375
-66.216103
-65.747375
-65.903618
-65.747375
-65.903618
-65.747375
-65.903618
-65.747375
-65.903618
-65.434891
-65.591133
-65.591133
-65.122406
-65.434891
-65.122406
-65.278648
-65.122406
-65.434891
-65.122406
-65.122406
-65.278648
-65.122406
-65.122406
-64.966164
-65.278648
-65.434891
-65.122406
-64.809921
-65.591133
-65.591133
-65.591133
-65.122406
-65.903618
-66.05986
-65.591133
-65.903618
-65.747375
-66.05986
-65.434891
-65.278648
-66.05986
-66.05986
-66.372345
-65.747375
-65.903618
-66.216103
-65.122406
-65.747375
-66.05986
-66.05986
-65.434891
-66.372345
-65.591133
-65.903618
-65.903618
-66.05986
-65.434891
-65.747375
-65.747375
-65.591133
-66.05986
-66.216103
-66.05986
-66.05986
-65.747375
-66.528587
-66.372345
-66.372345
-66.528587
-65.747375
-66.05986
-66.05986
-65.747375
-66.372345
-66.372345
-65.122406
-66.372345
-66.216103
-66.05986
-66.216103
-65.903618
-65.747375
-66.05986
-66.05986
-65.434891
-66.528587
-66.05986
-65.747375
-66.216103
-66.05986
-66.05986
-66.528587
-66.216103
-65.747375
-65.903618
-65.903618
-66.05986
-66.05986
-66.05986
-66.528587
-66.216103
-66.216103
-66.05986
-66.216103
-66.528587
-66.372345
-66.841072
-66.05986
-66.372345
-66.68483
-66.68483
-66.68483
-66.997314
-66.997314
-67.153557
-67.309799
-67.309799
-67.622284
-67.622284
-67.309799
-67.622284
-67.778526
-67.622284
-67.466042
-67.622284
-67.622284
-68.091011
-68.091011
-67.622284
-67.934769
-68.091011
-68.091011
-68.403496
-67.778526
-67.934769
-68.091011
-68.247253
-67.778526
-68.091011
-67.622284
-68.091011
-68.403496
-68.091011
-68.403496
-67.778526
-68.247253
-68.091011
-67.934769
-68.091011
-67.622284
-68.247253
-67.622284
-67.622284
-67.778526
-67.466042
-67.466042
-68.091011
-67.622284
-67.622284
-67.309799
-67.309799
-68.091011
-67.309799
-67.466042
-67.309799
-67.153557
-66.841072
-67.309799
-67.153557
-66.997314
-66.841072
-66.841072
-66.997314
-66.68483
-66.68483
-66.997314
-67.153557
-66.997314
-67.153557
-66.841072
-66.841072
-66.997314
-66.841072
-66.216103
-66.528587
-66.372345
-66.372345
-66.372345
-66.528587
-66.528587
-66.372345
-66.216103
-66.372345
-65.903618
-66.05986
-66.05986
-66.216103
-66.372345
-65.747375
-65.903618
-66.05986
-66.372345
-65.903618
-65.903618
-66.216103
-65.747375
-65.903618
-66.05986
-65.903618
-65.903618
-66.216103
-65.903618
-65.903618
-65.747375
-65.903618
-66.05986
-65.434891
-65.591133
-65.747375
-65.903618
-65.903618
-66.05986
-65.747375
-65.903618
-65.591133
-65.903618
-65.747375
-65.591133
-65.903618
-65.747375
-66.216103
-66.216103
-66.05986
-66.216103
-66.216103
-66.216103
-66.372345
-66.216103
-66.05986
-65.591133
-65.434891
-66.05986
-66.528587
-66.68483
-66.528587
-66.68483
-66.841072
-66.528587
-65.903618
-66.216103
-66.68483
-66.528587
-65.903618
-66.372345
-65.747375
-66.68483
-66.372345
-66.841072
-66.528587
-66.05986
-66.216103
-66.372345
-67.153557
-66.528587
-66.841072
-66.372345
-67.778526
-66.841072
-66.372345
-66.841072
-66.997314
-66.997314
-66.528587
-67.153557
-66.841072
-67.153557
-66.372345
-66.997314
-66.528587
-66.528587
-66.372345
-66.68483
-66.216103
-66.997314
-66.68483
-67.153557
-67.153557
-67.153557
-66.841072
-66.841072
-66.997314
-66.841072
-66.997314
-67.309799
-67.309799
-66.68483
-67.778526
-67.309799
-66.997314
-67.309799
-67.622284
-67.153557
-67.309799
-67.622284
-67.466042
-67.466042
-67.622284
-67.466042
-67.622284
-67.153557
-67.778526
-66.997314
-66.841072
-67.622284
-67.153557
-67.153557
-66.841072
-67.153557
-66.68483
-66.68483
-66.841072
-66.841072
-66.68483
-66.528587
-66.372345
-67.153557
-66.997314
-66.68483
-66.528587
-66.372345
-66.841072
-66.68483
-66.841072
-66.68483
-66.841072
-66.841072
-66.68483
-66.68483
-66.372345
-66.372345
-66.997314
-66.841072
-66.841072
-66.68483
-66.528587
-66.372345
-66.841072
-66.05986
-66.216103
-67.153557
-66.68483
-66.372345
-66.841072
-66.372345
-66.216103
-66.372345
-66.372345
-66.372345
-66.372345
-65.903618
-66.05986
-65.903618
-65.903618
-66.216103
-66.05986
-65.747375
-65.903618
-65.434891
-65.591133
-65.903618
-65.434891
-66.05986
-65.747375
-64.966164
-65.434891
-65.591133
-65.747375
-65.434891
-65.903618
-65.434891
-65.591133
-65.903618
-65.747375
-66.05986
-65.903618
-66.05986
-65.747375
-66.528587
-66.216103
-66.528587
-65.903618
-66.216103
-66.372345
-66.372345
-66.216103
-66.216103
-66.528587
-66.372345
-66.372345
-66.216103
-66.68483
-66.216103
-66.68483
-66.68483
-66.372345
-66.841072
-66.372345
-66.528587
-66.05986
-66.528587
-66.216103
-66.372345
-66.216103
-66.372345
-66.68483
-66.05986
-66.216103
-66.372345
-66.216103
-66.05986
-66.05986
-66.528587
-66.528587
-66.216103
-66.528587
-66.05986
-65.747375
-65.747375
-66.372345
-66.05986
-65.747375
-65.747375
-65.903618
-66.05986
-65.903618
-65.903618
-65.278648
-66.05986
-65.122406
-65.278648
-65.903618
-66.528587
-66.05986
-66.372345
-66.05986
-65.747375
-65.747375
-65.903618
-66.05986
-66.68483
-66.528587
-66.216103
-65.747375
-66.68483
-66.841072
-66.372345
-66.841072
-66.216103
-66.841072
-66.528587
-66.372345
-67.153557
-66.68483
-66.372345
-66.841072
-66.372345
-67.309799
-66.528587
-66.68483
-67.466042
-66.841072
-67.153557
-67.153557
-66.372345
-66.528587
-67.153557
-66.372345
-66.372345
-66.528587
-66.05986
-66.372345
-65.747375
-66.05986
-66.372345
-66.05986
-65.747375
-65.747375
-65.903618
-65.903618
-65.434891
-66.05986
-65.122406
-65.591133
-65.434891
-65.903618
-65.278648
-65.747375
-65.903618
-65.591133
-65.747375
-65.591133
-65.434891
-65.278648
-65.747375
-65.434891
-65.122406
-65.747375
-65.434891
-65.278648
-65.747375
-66.05986
-65.434891
-65.903618
-66.05986
-66.05986
-66.05986
-66.05986
-66.216103
-65.903618
-66.216103
-66.216103
-66.372345
-66.372345
-66.216103
-66.528587
-66.372345
-66.372345
-66.841072
-66.528587
-66.841072
-66.528587
-66.841072
-66.841072
-66.68483
-66.528587
-66.841072
-67.309799
-67.309799
-66.997314
-66.68483
-67.466042
-67.153557
-67.153557
-67.153557
-67.153557
-66.841072
-66.841072
-66.841072
-66.841072
-66.841072
-66.68483
-66.997314
-67.309799
-66.841072
-66.997314
-67.153557
-66.68483
-66.68483
-67.153557
-66.68483
-66.997314
-67.153557
-66.841072
-66.68483
-66.68483
-66.68483
-67.153557
-66.216103
-66.68483
-66.997314
-66.528587
-67.466042
-66.841072
-67.153557
-66.528587
-66.997314
-66.68483
-66.68483
-66.528587
-66.372345
-66.528587
-66.68483
-66.528587
-66.372345
-66.528587
-66.216103
-66.528587
-66.216103
-66.05986
-66.528587
-66.05986
-66.68483
-66.528587
-66.216103
-66.05986
-66.05986
-66.68483
-66.372345
-66.05986
-66.528587
-66.372345
-66.528587
-66.528587
-66.68483
-66.05986
-66.216103
-66.372345
-66.05986
-66.05986
-66.528587
-65.903618
-65.903618
-66.528587
-66.216103
-65.903618
-66.05986
-66.216103
-65.903618
-66.216103
-66.216103
-66.372345
-66.216103
-65.591133
-66.216103
-65.903618
-66.05986
-65.591133
-66.05986
-65.591133
-65.903618
-65.122406
-65.903618
-65.591133
-65.278648
-64.966164
-65.434891
-65.122406
-65.903618
-65.278648
-65.122406
-65.278648
-65.903618
-65.434891
-65.747375
-65.122406
-65.122406
-65.591133
-65.747375
-65.591133
-65.747375
-65.434891
-65.122406
-65.747375
-66.05986
-66.372345
-65.903618
-65.903618
-65.278648
-66.05986
-66.216103
-66.05986
-65.747375
-66.05986
-66.216103
-66.372345
-65.747375
-66.528587
-65.903618
-65.903618
-66.372345
-66.372345
-66.372345
-66.372345
-66.372345
-66.372345
-66.372345
-66.68483
-66.05986
-66.841072
-66.68483
-66.68483
-66.68483
-66.05986
-66.841072
-66.997314
-66.841072
-66.372345
-66.372345
-66.997314
-66.68483
-67.153557
-66.528587
-66.528587
-66.528587
-66.68483
-66.528587
-66.841072
-66.05986
-66.216103
-66.528587
-66.68483
-66.216103
-66.372345
-66.528587
-66.372345
-66.05986
-67.153557
-66.68483
-66.372345
-66.68483
-66.841072
-66.372345
-66.372345
-66.997314
-66.68483
-66.528587
-66.997314
-66.997314
-66.997314
-67.153557
-66.997314
-67.466042
-66.997314
-67.309799
-66.997314
-67.466042
-67.309799
-67.466042
-67.622284
-67.466042
-67.309799
-67.778526
-67.622284
-67.622284
-67.466042
-67.466042
-67.622284
-67.934769
-67.778526
-67.778526
-67.622284
-67.466042
-67.309799
-67.309799
-67.778526
-67.778526
-67.309799
-67.309799
-67.309799
-67.309799
-67.309799
-67.153557
-67.309799
-67.153557
-67.153557
-67.622284
-67.309799
-66.841072
-67.153557
-66.997314
-66.68483
-66.997314
-66.997314
-66.841072
-67.153557
-66.841072
-66.997314
-66.68483
-66.841072
-66.997314
-66.841072
-66.68483
-66.997314
-66.997314
-66.372345
-67.153557
-66.68483
-66.841072
-66.841072
-66.841072
-66.68483
-66.997314
-66.841072
-67.153557
-66.68483
-67.153557
-66.528587
-66.841072
-66.528587
-66.528587
-66.841072
-66.528587
-66.05986
-66.528587
-66.68483
-66.372345
-66.841072
-66.372345
-66.05986
-66.528587
-66.528587
-66.372345
-66.528587
-66.68483
-66.216103
-66.372345
-66.372345
-66.216103
-66.841072
-66.216103
-66.68483
-66.216103
-66.372345
-66.528587
-66.216103
-66.372345
-66.528587
-66.68483
-66.216103
-66.372345
-66.528587
-66.372345
-66.372345
-66.216103
-66.372345
-66.216103
-66.841072
-66.05986
-66.528587
-66.528587
-66.05986
-66.372345
-66.05986
-66.68483
-66.841072
-66.841072
-66.05986
-66.216103
-67.153557
-65.903618
-66.68483
-67.153557
-66.528587
-66.216103
-66.997314
-66.997314
-66.68483
-66.216103
-66.68483
-66.372345
-66.528587
-66.68483
-66.68483
-66.841072
-66.841072
-66.05986
-66.841072
-67.153557
-66.216103
-66.841072
-66.68483
-66.68483
-66.841072
-67.309799
-66.841072
-66.997314
-66.997314
-67.153557
-66.841072
-66.841072
-67.153557
-66.841072
-67.153557
-66.997314
-66.841072
-66.68483
-66.68483
-66.68483
-66.841072
-66.841072
-66.68483
-66.841072
-66.68483
-67.153557
-67.153557
-66.841072
-66.528587
-66.68483
-66.68483
-66.372345
-66.997314
-66.841072
-66.372345
-66.68483
-66.997314
-66.528587
-66.528587
-67.153557
-66.68483
-66.68483
-66.841072
-66.841072
-66.841072
-66.997314
-66.68483
-66.997314
-66.997314
-67.309799
-67.153557
-66.997314
-66.68483
-67.153557
-67.309799
-67.153557
-67.309799
-66.997314
-66.68483
-67.309799
-67.153557
-67.153557
-66.997314
-67.466042
-66.997314
-66.841072
-67.153557
-66.997314
-67.153557
-66.997314
-67.153557
-67.622284
-66.997314
-67.153557
-67.309799
-67.309799
-67.153557
-66.841072
-67.153557
-67.309799
-66.997314
-66.841072
-67.153557
-67.153557
-66.528587
-66.841072
-66.372345
-66.68483
-66.841072
-66.372345
-66.372345
-66.216103
-66.216103
-66.05986
-66.372345
-66.216103
-66.216103
-66.216103
-66.372345
-66.372345
-66.372345
-66.372345
-66.372345
-66.841072
-66.68483
-66.05986
-66.05986
-66.528587
-66.528587
-66.841072
-66.372345
-66.528587
-67.153557
-66.528587
-66.372345
-66.997314
-66.372345
-66.841072
-66.68483
-66.841072
-66.841072
-66.841072
-67.153557
-66.372345
-67.466042
-66.997314
-67.309799
-66.68483
-67.153557
-67.466042
-66.68483
-66.841072
-66.997314
-66.841072
-67.309799
-67.153557
-66.997314
-66.997314
-66.841072
-66.68483
-66.68483
-66.997314
-66.528587
-66.68483
-66.216103
-66.68483
-66.528587
-66.528587
-66.841072
-66.528587
-66.68483
-66.372345
-66.528587
-66.216103
-66.528587
-66.528587
-66.841072
-66.68483
-66.528587
-66.528587
-66.528587
-66.216103
-66.216103
-66.216103
-66.528587
-66.68483
-66.68483
-66.216103
-66.372345
-66.372345
-66.68483
-66.216103
-66.841072
-66.216103
-66.68483
-66.528587
-66.841072
-66.528587
-66.528587
-66.841072
-66.528587
-66.372345
-66.68483
-66.841072
-66.372345
-66.528587
-66.372345
-66.216103
-66.528587
-66.841072
-66.68483
-66.528587
-66.372345
-66.372345
-66.372345
-66.841072
-66.841072
-66.372345
-66.05986
-66.216103
-66.216103
-66.841072
-65.434891
-66.372345
-65.747375
-66.216103
-65.903618
-66.216103
-66.528587
-66.372345
-66.372345
-65.747375
-66.372345
-66.216103
-66.216103
-65.747375
-66.05986
-66.372345
-66.05986
-66.372345
-66.372345
-66.372345
-66.372345
-66.05986
-66.528587
-66.05986
-65.747375
-66.216103
-65.903618
-65.591133
-66.05986
-65.903618
-65.747375
-66.528587
-65.903618
-66.05986
-66.528587
-65.591133
-65.747375
-66.528587
-65.903618
-65.747375
-66.216103
-66.216103
-66.528587
-65.903618
-66.05986
-65.591133
-65.747375
-66.05986
-65.903618
-65.903618
-65.903618
-66.528587
-65.903618
-66.05986
-65.747375
-66.216103
-65.903618
-66.216103
-66.372345
-66.216103
-66.372345
-65.903618
-66.528587
-65.903618
-66.05986
-66.372345
-66.216103
-66.372345
-66.216103
-66.68483
-66.05986
-66.216103
-66.372345
-66.216103
-66.216103
-66.372345
-66.528587
-66.372345
-65.747375
-66.216103
-66.528587
-66.528587
-66.05986
-65.747375
-66.372345
-66.216103
-66.372345
-65.903618
-65.903618
-66.372345
-66.528587
-66.05986
-66.05986
-65.747375
-66.216103
-65.747375
-65.747375
-66.528587
-66.216103
-66.216103
-65.903618
-65.903618
-65.747375
-66.372345
-66.216103
-65.434891
-65.747375
-66.05986
-66.528587
-66.372345
-65.903618
-66.216103
-66.528587
-66.372345
-66.372345
-66.528587
-66.216103
-66.216103
-66.372345
-66.528587
-66.68483
-66.528587
-66.841072
-66.528587
-66.997314
-67.153557
-66.841072
-66.528587
-66.68483
-66.528587
-66.528587
-66.841072
-66.841072
-66.841072
-66.841072
-66.372345
-66.372345
-66.372345
-66.372345
-66.216103
-66.372345
-66.528587
-66.216103
-66.216103
-66.68483
-66.216103
-66.05986
-66.372345
-66.372345
-65.747375
-66.05986
-66.372345
-65.747375
-66.05986
-66.372345
-66.05986
-66.216103
-66.528587
-66.216103
-66.05986
-66.372345
-66.05986
-66.05986
-65.903618
-66.216103
-66.841072
-66.528587
-65.903618
-66.216103
-66.372345
-66.528587
-65.903618
-66.68483
-66.216103
-65.903618
-65.903618
-66.372345
-66.05986
-66.372345
-66.05986
-66.68483
-66.528587
-65.434891
-65.903618
-66.372345
-65.903618
-65.903618
-65.122406
-65.591133
-66.05986
-66.05986
-65.903618
-65.903618
-65.903618
-65.747375
-65.747375
-65.747375
-66.372345
-64.809921
-65.434891
-65.903618
-64.966164
-65.747375
-66.05986
-65.903618
-65.903618
-65.903618
-65.122406
-65.122406
-65.278648
-65.591133
-66.05986
-65.122406
-65.591133
-65.278648
-65.434891
-65.903618
-66.528587
-66.372345
-66.05986
-65.903618
-65.591133
-66.216103
-65.903618
-66.216103
-66.05986
-65.903618
-66.05986
-66.841072
-65.903618
-66.216103
-66.05986
-66.216103
-66.372345
-66.216103
-66.216103
-66.841072
-66.841072
-66.841072
-66.528587
-66.216103
-66.841072
-66.372345
-66.216103
-66.528587
-66.372345
-66.528587
-66.841072
-66.68483
-66.528587
-66.841072
-66.372345
-66.528587
-66.528587
-66.528587
-66.372345
-66.841072
-66.997314
-66.841072
-66.841072
-66.68483
-66.68483
-66.841072
-66.528587
-66.68483
-66.841072
-66.997314
-66.841072
-66.68483
-66.841072
-66.841072
-66.68483
-66.68483
-67.153557
-66.841072
-67.153557
-66.997314
-66.997314
-67.153557
-66.372345
-67.153557
-67.309799
-66.528587
-66.528587
-66.841072
-66.68483
-66.841072
-66.68483
-66.372345
-66.841072
-66.528587
-66.216103
-66.528587
-66.372345
-66.528587
-66.05986
-66.216103
-66.68483
-66.372345
-66.05986
-66.841072
-66.528587
-66.216103
-66.216103
-66.372345
-66.05986
-65.903618
-66.05986
-66.216103
-66.372345
-66.372345
-66.05986
-66.216103
-66.372345
-66.528587
-65.903618
-66.216103
-66.372345
-66.372345
-66.372345
-66.528587
-66.372345
-66.372345
-66.528587
-66.68483
-66.841072
-66.372345
-66.528587
-66.68483
-66.528587
-66.372345
-66.841072
-66.372345
-66.68483
-66.68483
-66.997314
-66.372345
-66.841072
-66.68483
-66.372345
-66.68483
-66.68483
-66.68483
-66.372345
-66.528587
-66.372345
-66.528587
-66.841072
-66.372345
-66.216103
-66.528587
-66.68483
-66.372345
-65.747375
-65.747375
-65.903618
-65.591133
-66.216103
-65.591133
-65.591133
-65.434891
-65.903618
-66.216103
-65.903618
-65.903618
-65.747375
-65.903618
-66.216103
-66.216103
-66.216103
-65.903618
-66.372345
-66.05986
-65.591133
-66.05986
-65.747375
-66.05986
-66.05986
-66.528587
-66.68483
-65.903618
-65.434891
-66.216103
-65.903618
-66.05986
-66.68483
-66.216103
-66.841072
-66.528587
-66.372345
-65.747375
-65.278648
-66.216103
-66.216103
-66.372345
-66.372345
-66.68483
-65.903618
-65.434891
-65.747375
-66.68483
-66.372345
-65.747375
-66.68483
-66.528587
-66.216103
-66.68483
-66.372345
-66.05986
-66.841072
-66.372345
-67.153557
-65.903618
-66.216103
-66.05986
-66.216103
-66.216103
-66.05986
-65.747375
-66.05986
-66.05986
-66.372345
-66.841072
-66.528587
-66.528587
-65.747375
-66.528587
-66.68483
-66.68483
-66.997314
-66.528587
-66.841072
-66.528587
-66.528587
-66.372345
-66.841072
-66.841072
-66.997314
-66.68483
-66.997314
-67.309799
-66.68483
-66.997314
-66.841072
-66.68483
-66.841072
-66.68483
-66.68483
-66.68483
-66.372345
-66.528587
-66.68483
-66.372345
-66.841072
-66.372345
-66.372345
-66.528587
-66.372345
-65.903618
-66.05986
-66.528587
-66.216103
-66.372345
-66.372345
-66.528587
-65.903618
-66.05986
-66.216103
-66.372345
-66.05986
-66.216103
-66.372345
-65.903618
-65.903618
-66.372345
-66.372345
-66.216103
-66.05986
-66.05986
-66.68483
-65.903618
-66.05986
-66.372345
-66.372345
-66.216103
-66.05986
-66.216103
-66.528587
-66.372345
-66.372345
-66.528587
-66.05986
-66.528587
-66.528587
-66.216103
-66.216103
-66.68483
-66.528587
-65.903618
-66.216103
-65.747375
-66.05986
-65.903618
-66.372345
-65.903618
-65.903618
-66.216103
-65.747375
-65.434891
-65.591133
-65.278648
-65.903618
-65.747375
-65.434891
-66.05986
-65.591133
-65.747375
-65.278648
-65.434891
-65.903618
-65.434891
-65.747375
-65.747375
-65.591133
-65.747375
-65.903618
-65.903618
-65.903618
-65.903618
-65.591133
-66.05986
-65.903618
-65.747375
-65.434891
-65.747375
-65.434891
-65.747375
-66.528587
-65.747375
-65.747375
-65.747375
-66.216103
-66.05986
-66.528587
-66.216103
-66.05986
-66.528587
-66.216103
-66.05986
-66.372345
-66.372345
-65.903618
-66.216103
-66.372345
-66.05986
-65.903618
-66.216103
-66.05986
-66.216103
-65.747375
-65.747375
-66.05986
-66.05986
-65.903618
-66.05986
-65.591133
-65.591133
-66.05986
-66.216103
-65.747375
-65.747375
-66.372345
-65.903618
-65.747375
-65.747375
-66.216103
-66.216103
-66.372345
-66.528587
-66.528587
-66.05986
-66.05986
-65.903618
-66.372345
-66.528587
-66.216103
-66.997314
-66.841072
-66.216103
-66.528587
-67.309799
-66.841072
-66.528587
-65.903618
-66.05986
-66.68483
-66.841072
-67.153557
-66.528587
-66.216103
-66.68483
-67.153557
-67.153557
-67.153557
-66.997314
-66.997314
-66.997314
-66.997314
-66.841072
-67.309799
-66.841072
-67.153557
-67.153557
-66.997314
-67.153557
-67.622284
-67.153557
-67.466042
-67.622284
-67.153557
-67.309799
-67.778526
-67.153557
-67.153557
-67.309799
-67.778526
-66.997314
-66.997314
-66.841072
-66.68483
-66.997314
-67.153557
-67.153557
-66.68483
-66.997314
-66.68483
-66.841072
-66.841072
-67.153557
-66.372345
-66.68483
-66.841072
-66.372345
-66.68483
-66.997314
-66.68483
-66.841072
-66.528587
-66.528587
-66.372345
-66.372345
-66.05986
-66.372345
-66.372345
-65.747375
-65.903618
-66.216103
-66.216103
-66.216103
-65.903618
-66.372345
-66.372345
-65.903618
-66.372345
-66.372345
-66.216103
-66.216103
-66.216103
-66.05986
-66.05986
-66.372345
-66.68483
-66.841072
-66.372345
-65.903618
-66.528587
-66.216103
-66.216103
-66.05986
-66.997314
-66.372345
-66.372345
-66.68483
-66.68483
-66.997314
-66.68483
-66.528587
-66.997314
-66.841072
-66.68483
-66.372345
-66.841072
-66.372345
-66.372345
-66.68483
-66.372345
-67.153557
-66.841072
-66.372345
-66.372345
-66.841072
-66.528587
-66.372345
-66.372345
-66.841072
-66.528587
-66.372345
-66.997314
-65.903618
-66.841072
-66.372345
-66.372345
-66.05986
-66.372345
-66.372345
-66.528587
-66.372345
-66.216103
-66.997314
-66.216103
-66.68483
-66.528587
-66.372345
-66.68483
-66.528587
-66.372345
-66.372345
-66.68483
-66.528587
-66.841072
-66.68483
-66.68483
-66.841072
-66.841072
-66.68483
-66.841072
-66.372345
-66.05986
-67.153557
-66.68483
-66.528587
-66.528587
-66.997314
-66.372345
-66.997314
-67.153557
-66.68483
-66.68483
-66.68483
-66.68483
-66.528587
-67.153557
-67.153557
-66.68483
-66.68483
-66.68483
-66.68483
-66.528587
-66.68483
-66.528587
-66.528587
-66.372345
-66.372345
-66.05986
-66.216103
-66.372345
-66.216103
-65.903618
-65.903618
-66.372345
-66.05986
-66.216103
-66.372345
-65.903618
-65.903618
-65.434891
-66.372345
-66.05986
-65.747375
-65.747375
-66.68483
-66.372345
-65.591133
-65.747375
-66.05986
-65.903618
-65.903618
-65.591133
-66.372345
-66.528587
-65.903618
-65.903618
-65.747375
-65.434891
-65.434891
-65.903618
-66.216103
-66.05986
-65.903618
-65.903618
-65.903618
-65.903618
-65.747375
-64.966164
-65.903618
-65.747375
-65.278648
-65.747375
-65.747375
-64.809921
-65.903618
-65.591133
-65.122406
-65.591133
-65.434891
-64.809921
-65.591133
-65.591133
-65.591133
-65.747375
-65.591133
-66.216103
-65.903618
-65.903618
-65.591133
-65.903618
-66.05986
-66.372345
-65.747375
-65.591133
-65.747375
-66.372345
-66.05986
-66.216103
-66.05986
-66.05986
-66.372345
-65.903618
-65.903618
-66.528587
-65.903618
-66.372345
-65.747375
-66.05986
-65.903618
-66.216103
-66.528587
-66.05986
-66.216103
-66.05986
-66.528587
-66.528587
-66.841072
-66.372345
-66.216103
-66.372345
-66.528587
-66.528587
-66.528587
-66.372345
-66.372345
-66.528587
-66.68483
-66.528587
-66.216103
-66.216103
-66.05986
-66.372345
-66.216103
-66.216103
-66.216103
-66.05986
-66.216103
-66.05986
-65.747375
-65.747375
-65.903618
-65.747375
-65.591133
-65.591133
-65.747375
-65.591133
-65.122406
-65.591133
-65.434891
-65.591133
-65.434891
-64.809921
-65.591133
-65.747375
-65.591133
-65.278648
-64.966164
-65.122406
-65.122406
-65.122406
-64.966164
-65.122406
-65.122406
-65.591133
-64.966164
-65.434891
-65.122406
-65.278648
-65.122406
-65.278648
-64.966164
-64.809921
-65.278648
-65.122406
-65.122406
-65.278648
-64.809921
-65.122406
-65.278648
-65.122406
-65.434891
-64.966164
-65.278648
-65.591133
-65.434891
-65.434891
-65.591133
-64.966164
-65.747375
-65.434891
-65.434891
-65.278648
-65.122406
-65.278648
-65.278648
-65.434891
-64.966164
-65.434891
-65.278648
-64.809921
-64.966164
-65.278648
-64.653679
-65.278648
-65.278648
-64.809921
-65.434891
-65.122406
-65.278648
-65.434891
-65.122406
-65.278648
-65.591133
-65.278648
-65.591133
-64.966164
-65.434891
-65.122406
-65.122406
-65.278648
-65.434891
-65.122406
-64.497437
-65.122406
-64.809921
-64.809921
-64.809921
-64.809921
-64.497437
-64.497437
-64.497437
-64.809921
-64.497437
-64.497437
-64.497437
-64.497437
-64.497437
-65.278648
-64.809921
-64.497437
-63.872467
-64.341194
-64.341194
-64.809921
-64.497437
-65.278648
-64.653679
-64.497437
-64.341194
-64.341194
-64.809921
-64.966164
-64.966164
-64.341194
-64.966164
-64.966164
-64.497437
-64.809921
-64.497437
-64.497437
-65.122406
-64.966164
-65.747375
-65.122406
-65.278648
-64.966164
-65.122406
-65.122406
-64.966164
-64.809921
-65.591133
-65.434891
-64.497437
-65.278648
-64.809921
-65.747375
-65.122406
-65.278648
-65.278648
-65.434891
-64.809921
-65.434891
-65.591133
-65.434891
-65.278648
-65.278648
-65.122406
-65.747375
-65.591133
-65.434891
-65.278648
-65.122406
-65.591133
-65.434891
-65.591133
-65.591133
-65.903618
-65.903618
-64.966164
-65.122406
-65.591133
-64.809921
-65.591133
-65.747375
-65.434891
-65.591133
-65.591133
-65.434891
-65.122406
-65.122406
-65.122406
-65.122406
-65.591133
-65.278648
-65.591133
-65.591133
-65.434891
-65.278648
-65.591133
-65.591133
-65.122406
-65.122406
-65.434891
-65.434891
-65.591133
-66.216103
-66.05986
-66.216103
-66.372345
-66.05986
-66.372345
-66.216103
-66.216103
-66.216103
-66.372345
-65.747375
-66.372345
-66.528587
-66.05986
-66.528587
-66.372345
-66.05986
-65.903618
-66.05986
-66.05986
-65.747375
-65.747375
-65.903618
-66.05986
-65.747375
-65.747375
-65.903618
-65.903618
-65.747375
-65.434891
-65.903618
-66.05986
-65.434891
-65.903618
-65.434891
-65.278648
-65.747375
-65.747375
-65.434891
-65.591133
-65.747375
-65.278648
-65.122406
-65.434891
-65.278648
-65.278648
-65.122406
-65.122406
-65.434891
-65.434891
-65.747375
-65.434891
-65.434891
-65.122406
-65.122406
-65.434891
-65.434891
-65.591133
-65.434891
-65.591133
-65.591133
-65.434891
-65.591133
-65.591133
-65.434891
-65.434891
-65.591133
-65.591133
-65.903618
-65.591133
-65.591133
-65.747375
-65.747375
-65.747375
-65.591133
-65.434891
-65.747375
-65.747375
-65.747375
-65.747375
-65.903618
-65.747375
-66.05986
-65.747375
-65.747375
-66.05986
-65.591133
-65.591133
-65.903618
-65.434891
-65.591133
-65.903618
-66.05986
-65.434891
-65.278648
-65.747375
-65.591133
-65.434891
-64.966164
-65.591133
-65.122406
-65.122406
-65.747375
-64.966164
-64.809921
-65.122406
-64.966164
-64.809921
-64.497437
-64.653679
-64.341194
-64.341194
-64.028709
-64.341194
-64.341194
-64.341194
-63.872467
-63.872467
-63.872467
-64.184952
-64.028709
-64.028709
-64.028709
-64.184952
-63.872467
-64.028709
-64.028709
-63.40374
-63.559982
-63.40374
-63.559982
-63.872467
-63.872467
-64.341194
-64.341194
-63.872467
-63.716225
-63.247498
-64.028709
-64.028709
-64.028709
-63.872467
-64.184952
-63.872467
-63.247498
-63.247498
-64.184952
-64.341194
-63.247498
-64.341194
-64.497437
-64.028709
-64.497437
-64.028709
-64.341194
-65.122406
-64.028709
-64.966164
-64.341194
-64.184952
-64.809921
-64.653679
-64.341194
-64.809921
-64.966164
-64.809921
-65.122406
-64.497437
-64.966164
-65.434891
-64.653679
-65.278648
-65.434891
-65.122406
-64.966164
-65.903618
-64.809921
-65.747375
-65.591133
-64.809921
-65.122406
-65.122406
-65.434891
-65.747375
-65.434891
-65.434891
-65.591133
-65.122406
-65.434891
-65.122406
-65.278648
-65.122406
-64.966164
-65.591133
-65.278648
-64.653679
-65.122406
-65.278648
-65.278648
-64.809921
-65.122406
-65.278648
-65.434891
-64.809921
-65.591133
-65.122406
-64.653679
-64.809921
-65.278648
-65.122406
-65.278648
-65.122406
-64.809921
-64.966164
-64.966164
-64.966164
-65.122406
-64.653679
-65.122406
-64.966164
-65.122406
-64.653679
-64.966164
-65.278648
-65.278648
-64.809921
-65.122406
-65.278648
-64.809921
-65.122406
-65.434891
-65.434891
-65.591133
-65.591133
-65.278648
-65.747375
-65.903618
-65.903618
-65.747375
-66.216103
-66.372345
-66.05986
-65.903618
-65.903618
-66.528587
-66.05986
-65.903618
-66.216103
-66.216103
-65.747375
-66.05986
-65.434891
-65.591133
-65.747375
-66.05986
-65.747375
-65.903618
-65.591133
-65.434891
-66.05986
-65.591133
-65.434891
-65.278648
-65.747375
-65.278648
-65.591133
-65.278648
-65.434891
-65.278648
-65.122406
-65.278648
-64.966164
-65.122406
-65.122406
-65.278648
-65.122406
-65.122406
-65.434891
-65.591133
-65.278648
-65.591133
-64.809921
-65.591133
-65.591133
-65.591133
-65.903618
-65.278648
-65.434891
-65.591133
-65.278648
-65.591133
-65.747375
-65.434891
-65.122406
-65.122406
-65.122406
-65.278648
-65.434891
-65.278648
-65.278648
-65.278648
-64.966164
-65.278648
-65.122406
-65.122406
-65.278648
-64.809921
-65.122406
-64.966164
-64.966164
-64.966164
-64.809921
-65.591133
-65.122406
-65.434891
-65.122406
-64.966164
-65.591133
-65.122406
-65.903618
-65.434891
-65.747375
-65.434891
-65.591133
-65.434891
-65.434891
-65.591133
-65.434891
-65.903618
-65.434891
-65.747375
-65.122406
-65.903618
-65.903618
-65.591133
-66.05986
-66.05986
-65.903618
-64.966164
-65.591133
-65.747375
-66.05986
-65.747375
-65.903618
-65.903618
-65.591133
-64.966164
-64.966164
-65.278648
-65.747375
-64.653679
-65.434891
-65.122406
-64.809921
-65.122406
-64.966164
-64.497437
-64.653679
-64.966164
-64.966164
-64.497437
-64.809921
-65.122406
-64.653679
-64.966164
-64.653679
-64.966164
-65.434891
-64.809921
-64.653679
-64.341194
-65.278648
-64.497437
-65.591133
-65.591133
-65.747375
-65.434891
-65.122406
-65.747375
-66.05986
-65.903618
-65.903618
-65.903618
-65.591133
-65.122406
-65.591133
-65.747375
-65.903618
-65.434891
-65.903618
-65.434891
-65.591133
-65.747375
-65.434891
-65.591133
-65.434891
-65.747375
-65.434891
-65.434891
-65.903618
-65.434891
-65.434891
-65.122406
-65.278648
-65.278648
-65.278648
-65.903618
-65.122406
-64.966164
-64.966164
-65.434891
-65.122406
-64.497437
-65.122406
-65.278648
-64.809921
-64.497437
-64.966164
-64.809921
-64.809921
-64.809921
-64.809921
-64.966164
-64.497437
-64.497437
-64.809921
-64.653679
-64.341194
-64.653679
-64.497437
-64.653679
-64.341194
-64.341194
-64.653679
-64.497437
-64.184952
-63.872467
-64.341194
-64.341194
-64.653679
-64.184952
-64.341194
-64.184952
-64.184952
-64.341194
-64.184952
-64.341194
-64.184952
-63.872467
-64.341194
-63.872467
-64.028709
-64.028709
-64.028709
-64.028709
-64.341194
-64.497437
-64.341194
-64.184952
-64.497437
-64.653679
-64.966164
-64.341194
-64.341194
-65.434891
-64.497437
-64.653679
-64.966164
-64.184952
-64.809921
-64.653679
-65.278648
-64.809921
-65.122406
-64.653679
-65.591133
-64.809921
-65.591133
-65.278648
-65.278648
-65.278648
-65.591133
-65.122406
-65.591133
-65.278648
-65.434891
-65.434891
-65.434891
-65.122406
-65.278648
-65.122406
-65.278648
-65.122406
-65.278648
-65.434891
-65.122406
-65.434891
-65.122406
-65.122406
-65.278648
-65.434891
-65.122406
-65.278648
-64.809921
-64.497437
-64.497437
-64.028709
-64.653679
-64.341194
-64.184952
-64.341194
-64.341194
-64.184952
-64.184952
-64.341194
-64.653679
-64.028709
-63.716225
-64.184952
-63.872467
-64.184952
-63.559982
-63.559982
-64.184952
-63.716225
-63.716225
-63.716225
-64.341194
-64.341194
-64.028709
-63.872467
-64.341194
-63.872467
-63.559982
-64.497437
-64.809921
-64.653679
-64.497437
-64.341194
-63.872467
-64.184952
-64.028709
-64.497437
-64.809921
-64.966164
-64.966164
-64.497437
-64.497437
-64.028709
-64.028709
-64.653679
-64.809921
-63.716225
-64.341194
-64.184952
-64.653679
-64.809921
-64.966164
-64.184952
-64.653679
-64.497437
-64.341194
-64.809921
-64.497437
-65.122406
-65.591133
-64.966164
-64.809921
-64.809921
-64.653679
-64.341194
-64.653679
-64.966164
-64.341194
-64.653679
-63.872467
-64.497437
-64.809921
-64.028709
-64.184952
-64.653679
-64.341194
-63.872467
-64.341194
-64.028709
-63.872467
-63.872467
-64.028709
-63.872467
-63.716225
-63.559982
-64.184952
-63.559982
-63.247498
-63.716225
-63.872467
-63.559982
-63.716225
-63.716225
-64.028709
-63.872467
-64.028709
-64.184952
-63.559982
-63.40374
-64.184952
-63.872467
-64.028709
-63.872467
-64.184952
-64.028709
-63.872467
-64.028709
-64.184952
-63.872467
-64.028709
-64.028709
-64.341194
-64.341194
-64.341194
-64.184952
-64.653679
-64.341194
-63.872467
-64.497437
-64.341194
-64.028709
-64.184952
-64.184952
-64.653679
-64.184952
-64.184952
-64.497437
-64.184952
-64.028709
-63.872467
-64.184952
-64.497437
-64.653679
-64.497437
-64.028709
-64.497437
-64.497437
-64.184952
-64.184952
-64.341194
-64.341194
-64.341194
-64.184952
-64.341194
-64.341194
-64.497437
-64.341194
-64.341194
-64.341194
-64.497437
-64.497437
-64.497437
-64.809921
-64.809921
-64.809921
-64.809921
-64.653679
-64.966164
-65.122406
-64.497437
-64.966164
-64.966164
-64.653679
-65.122406
-65.434891
-64.809921
-65.434891
-64.809921
-65.434891
-65.122406
-65.591133
-65.434891
-65.747375
-65.278648
-65.903618
-65.434891
-65.747375
-65.903618
-66.05986
-65.747375
-65.747375
-65.903618
-65.747375
-66.05986
-66.216103
-65.903618
-65.747375
-65.903618
-65.747375
-65.747375
-66.05986
-65.591133
-65.434891
-65.747375
-65.747375
-65.591133
-65.591133
-65.591133
-65.434891
-65.434891
-65.591133
-65.903618
-65.591133
-65.591133
-65.591133
-65.122406
-65.278648
-65.122406
-65.122406
-65.591133
-65.434891
-65.434891
-65.122406
-64.966164
-65.434891
-64.966164
-64.966164
-64.966164
-65.122406
-65.278648
-64.809921
-64.809921
-64.809921
-64.809921
-64.653679
-65.278648
-64.966164
-64.966164
-64.497437
-65.278648
-64.497437
-65.122406
-65.122406
-64.497437
-64.966164
-65.591133
-65.434891
-65.591133
-64.966164
-64.966164
-64.809921
-64.809921
-65.122406
-65.591133
-65.591133
-65.591133
-64.966164
-65.434891
-65.747375
-64.653679
-65.747375
-64.809921
-65.903618
-65.122406
-65.591133
-66.216103
-65.903618
-64.966164
-65.747375
-65.591133
-66.05986
-65.591133
-65.747375
-65.747375
-66.216103
-65.747375
-65.591133
-65.278648
-65.747375
-65.434891
-66.216103
-65.591133
-66.216103
-65.903618
-65.591133
-65.747375
-65.591133
-65.434891
-65.591133
-65.903618
-65.122406
-65.903618
-65.747375
-65.434891
-65.747375
-65.591133
-65.591133
-65.122406
-65.591133
-65.278648
-65.903618
-65.903618
-65.591133
-64.809921
-65.434891
-65.434891
-65.278648
-65.122406
-65.122406
-65.278648
-65.278648
-65.278648
-65.278648
-64.809921
-64.966164
-65.278648
-64.966164
-65.122406
-65.122406
-65.278648
-64.809921
-64.966164
-65.591133
-64.809921
-65.122406
-65.122406
-65.278648
-65.278648
-65.122406
-65.591133
-65.122406
-65.434891
-65.122406
-65.434891
-65.434891
-65.434891
-65.122406
-65.591133
-65.278648
-65.122406
-65.122406
-65.122406
-65.903618
-64.966164
-65.122406
-65.278648
-65.278648
-64.966164
-64.809921
-64.966164
-64.966164
-65.122406
-65.122406
-64.809921
-65.122406
-64.809921
-64.653679
-64.341194
-64.653679
-64.341194
-64.184952
-64.184952
-63.872467
-64.028709
-63.872467
-64.028709
-64.184952
-63.872467
-63.716225
-63.40374
-63.716225
-64.028709
-63.247498
-63.872467
-63.559982
-64.028709
-64.184952
-63.872467
-63.872467
-63.247498
-64.028709
-63.247498
-63.559982
-63.559982
-63.716225
-63.716225
-63.716225
-63.716225
-63.872467
-63.40374
-63.091255
-63.559982
-63.40374
-63.247498
-63.716225
-63.247498
-63.247498
-63.40374
-63.091255
-63.559982
-63.559982
-63.40374
-63.559982
-63.091255
-63.091255
-62.935013
-62.935013
-63.091255
-63.247498
-62.77877
-63.40374
-63.091255
-63.091255
-63.247498
-63.247498
-63.091255
-63.247498
-63.091255
-63.091255
-63.716225
-63.091255
-63.40374
-63.091255
-63.091255
-63.091255
-63.40374
-63.091255
-62.622528
-63.716225
-63.40374
-63.091255
-63.247498
-63.091255
-62.935013
-63.091255
-63.40374
-63.872467
-63.716225
-63.091255
-63.559982
-64.028709
-63.40374
-63.716225
-63.559982
-63.872467
-63.872467
-63.40374
-63.247498
-64.184952
-64.341194
-64.341194
-64.028709
-64.341194
-64.341194
-64.341194
-64.653679
-64.184952
-63.716225
-64.653679
-64.653679
-63.872467
-64.184952
-63.716225
-64.184952
-64.028709
-64.497437
-64.341194
-64.341194
-64.184952
-64.341194
-63.559982
-64.653679
-63.872467
-64.653679
-64.341194
-64.341194
-63.872467
-64.341194
-63.872467
-63.716225
-64.028709
-63.247498
-64.341194
-64.028709
-63.247498
-63.40374
-63.872467
-63.559982
-64.028709
-63.559982
-63.716225
-63.559982
-63.872467
-63.872467
-63.559982
-64.341194
-64.028709
-63.559982
-64.028709
-63.872467
-64.653679
-64.184952
-64.184952
-64.341194
-64.497437
-64.028709
-64.184952
-64.341194
-64.341194
-64.341194
-64.809921
-64.497437
-64.966164
-64.497437
-64.966164
-64.809921
-64.653679
-64.653679
-64.809921
-64.966164
-64.809921
-64.966164
-64.809921
-64.653679
-64.966164
-64.653679
-64.653679
-64.653679
-64.497437
-65.122406
-64.653679
-64.341194
-64.341194
-64.497437
-64.497437
-64.341194
-64.341194
-64.341194
-64.028709
-63.872467
-64.028709
-64.184952
-64.028709
-63.716225
-64.028709
-63.559982
-63.872467
-63.872467
-64.028709
-63.872467
-64.028709
-63.872467
-63.716225
-63.872467
-64.028709
-64.028709
-64.028709
-63.559982
-64.028709
-63.872467
-63.716225
-64.028709
-64.341194
-64.184952
-64.028709
-63.872467
-63.872467
-64.184952
-64.028709
-64.341194
-64.184952
-64.184952
-64.497437
-64.028709
-64.184952
-64.341194
-64.497437
-64.028709
-64.341194
-63.716225
-64.341194
-64.341194
-63.872467
-64.341194
-64.028709
-64.184952
-64.341194
-64.184952
-64.184952
-65.278648
-64.184952
-64.497437
-64.653679
-64.497437
-64.341194
-64.809921
-64.653679
-64.809921
-65.122406
-64.966164
-64.497437
-64.653679
-64.809921
-64.497437
-64.653679
-64.497437
-64.341194
-64.184952
-64.653679
-64.497437
-64.497437
-64.653679
-64.184952
-64.341194
-64.341194
-64.809921
-64.653679
-64.497437
-64.653679
-64.653679
-64.653679
-64.497437
-64.809921
-64.966164
-64.653679
-64.497437
-64.497437
-64.653679
-64.497437
-64.809921
-64.653679
-64.653679
-64.809921
-64.809921
-65.122406
-64.653679
-64.653679
-65.122406
-65.122406
-65.122406
-64.809921
-65.278648
-64.653679
-65.434891
-64.653679
-64.341194
-64.809921
-65.122406
-65.591133
-65.122406
-64.966164
-64.809921
-64.966164
-64.653679
-64.809921
-65.122406
-65.122406
-65.434891
-65.903618
-66.216103
-64.653679
-65.278648
-65.434891
-64.966164
-65.591133
-64.809921
-65.591133
-65.278648
-64.497437
-64.809921
-64.497437
-65.278648
-65.278648
-64.966164
-64.966164
-65.591133
-64.966164
-65.122406
-64.809921
-65.434891
-65.278648
-64.966164
-65.122406
-64.497437
-65.122406
-64.497437
-65.122406
-65.122406
-64.497437
-64.653679
-65.122406
-64.653679
-64.809921
-64.653679
-64.809921
-64.653679
-64.966164
-64.966164
-64.653679
-64.809921
-64.497437
-64.653679
-64.653679
-64.809921
-64.653679
-64.497437
-64.653679
-64.497437
-64.184952
-64.497437
-64.341194
-64.497437
-64.653679
-64.497437
-64.341194
-64.341194
-64.653679
-64.497437
-64.653679
-64.497437
-64.809921
-64.809921
-64.653679
-64.809921
-64.809921
-64.497437
-64.653679
-64.809921
-64.809921
-64.184952
-64.966164
-64.809921
-64.497437
-64.497437
-64.497437
-64.497437
-64.653679
-64.184952
-64.809921
-64.497437
-64.184952
-64.497437
-64.497437
-64.341194
-64.341194
-64.341194
-64.497437
-64.497437
-64.184952
-64.341194
-64.497437
-64.028709
-64.341194
-64.184952
-64.341194
-64.184952
-63.716225
-63.716225
-63.716225
-63.716225
-63.716225
-63.247498
-64.028709
-63.247498
-63.40374
-63.40374
-62.935013
-62.935013
-63.247498
-63.40374
-62.935013
-62.77877
-62.622528
-63.40374
-62.622528
-63.091255
-62.935013
-62.622528
-63.40374
-63.091255
-63.247498
-63.40374
-63.40374
-63.40374
-63.247498
-63.247498
-63.559982
-63.559982
-63.559982
-63.247498
-63.559982
-63.40374
-63.716225
-64.184952
-63.872467
-64.028709
-64.497437
-64.184952
-64.184952
-64.497437
-64.497437
-64.497437
-64.809921
-64.809921
-65.122406
-64.966164
-64.966164
-64.966164
-65.278648
-64.966164
-65.122406
-64.341194
-65.122406
-64.809921
-64.653679
-64.966164
-64.809921
-64.497437
-64.653679
-64.809921
-64.653679
-64.497437
-64.341194
-64.653679
-64.341194
-64.497437
-64.809921
-64.653679
-64.184952
-64.497437
-64.497437
-64.497437
-64.184952
-63.872467
-64.809921
-63.872467
-64.341194
-64.497437
-64.497437
-64.497437
-64.341194
-64.653679
-65.122406
-64.809921
-63.872467
-64.966164
-64.809921
-64.653679
-64.653679
-64.653679
-64.809921
-64.028709
-63.872467
-64.184952
-64.653679
-64.497437
-64.653679
-64.497437
-64.028709
-64.184952
-64.341194
-64.966164
-64.497437
-64.341194
-64.966164
-64.341194
-64.497437
-64.653679
-65.122406
-64.497437
-64.341194
-64.341194
-64.184952
-65.122406
-64.028709
-65.278648
-65.122406
-64.966164
-64.653679
-65.122406
-64.809921
-64.809921
-65.278648
-65.434891
-64.966164
-65.278648
-64.653679
-65.122406
-65.591133
-65.278648
-65.591133
-65.591133
-65.278648
-65.122406
-65.278648
-64.966164
-65.591133
-65.591133
-65.278648
-64.966164
-64.809921
-65.122406
-65.122406
-65.122406
-64.809921
-64.809921
-65.122406
-65.122406
-64.966164
-65.434891
-65.122406
-65.122406
-64.966164
-65.278648
-64.966164
-64.966164
-65.122406
-64.497437
-64.497437
-64.184952
-64.497437
-64.341194
-64.028709
-64.341194
-64.497437
-64.341194
-64.341194
-64.341194
-64.653679
-64.184952
-64.028709
-64.184952
-64.184952
-64.341194
-64.184952
-64.497437
-64.341194
-64.184952
-64.653679
-64.497437
-64.341194
-64.497437
-64.653679
-64.341194
-64.497437
-64.497437
-64.809921
-64.809921
-64.653679
-64.341194
-64.184952
-64.653679
-64.653679
-64.341194
-64.341194
-64.497437
-64.184952
-64.653679
-64.341194
-64.497437
-64.809921
-64.809921
-64.497437
-64.809921
-64.653679
-64.809921
-64.966164
-64.653679
-64.809921
-64.966164
-64.497437
-64.809921
-64.809921
-64.184952
-64.966164
-65.122406
-64.653679
-64.653679
-64.966164
-64.497437
-65.434891
-64.809921
-64.966164
-65.278648
-64.497437
-65.591133
-64.341194
-65.278648
-64.966164
-64.966164
-64.966164
-65.122406
-64.653679
-64.966164
-65.122406
-65.434891
-65.278648
-65.122406
-65.591133
-64.809921
-65.122406
-65.122406
-65.278648
-64.653679
-65.122406
-64.966164
-64.653679
-64.497437
-64.341194
-64.966164
-64.497437
-64.653679
-64.028709
-64.184952
-63.872467
-64.184952
-64.184952
-64.184952
-63.872467
-64.028709
-63.872467
-63.559982
-63.872467
-64.028709
-63.716225
-63.247498
-64.028709
-64.028709
-63.247498
-63.247498
-63.872467
-63.247498
-63.247498
-63.091255
-63.40374
-63.559982
-63.40374
-63.247498
-63.091255
-63.091255
-63.40374
-62.935013
-62.77877
-63.091255
-62.466286
-63.091255
-63.40374
-63.247498
-63.091255
-62.622528
-63.247498
-63.40374
-62.935013
-62.622528
-62.622528
-62.77877
-62.622528
-62.935013
-63.091255
-62.935013
-62.310043
-62.935013
-63.559982
-63.40374
-61.997559
-63.40374
-63.091255
-62.935013
-63.872467
-62.77877
-63.40374
-63.559982
-63.40374
-63.872467
-64.028709
-62.935013
-63.872467
-63.40374
-63.872467
-63.40374
-63.872467
-63.872467
-63.559982
-63.40374
-64.028709
-64.028709
-63.40374
-64.341194
-63.872467
-63.716225
-64.653679
-64.184952
-64.028709
-63.872467
-64.184952
-64.497437
-64.341194
-64.497437
-63.872467
-64.809921
-64.184952
-64.497437
-64.341194
-64.809921
-64.497437
-64.653679
-64.653679
-64.966164
-65.278648
-65.278648
-65.122406
-65.122406
-64.966164
-65.278648
-65.278648
-65.122406
-65.747375
-65.591133
-65.591133
-65.903618
-65.434891
-65.747375
-65.747375
-66.05986
-65.903618
-65.591133
-65.747375
-65.903618
-65.903618
-65.278648
-66.05986
-66.05986
-65.747375
-65.747375
-65.903618
-65.903618
-65.434891
-65.591133
-65.903618
-65.747375
-65.434891
-65.591133
-65.903618
-65.747375
-65.747375
-65.591133
-65.591133
-65.591133
-65.903618
-65.903618
-65.747375
-65.747375
-65.591133
-65.591133
-65.122406
-65.747375
-65.591133
-65.434891
-65.747375
-65.747375
-65.591133
-65.434891
-65.278648
-65.903618
-65.591133
-65.434891
-65.903618
-65.434891
-65.434891
-65.747375
-65.747375
-65.591133
-65.903618
-65.747375
-66.216103
-65.747375
-66.216103
-66.05986
-66.216103
-65.903618
-66.05986
-65.903618
-66.05986
-65.903618
-65.903618
-65.747375
-66.216103
-65.903618
-66.372345
-65.903618
-66.216103
-65.903618
-66.05986
-65.591133
-66.528587
-65.747375
-66.216103
-66.05986
-65.903618
-66.216103
-66.05986
-66.05986
-66.05986
-66.05986
-65.903618
-65.591133
-65.747375
-65.903618
-65.903618
-65.903618
-65.591133
-65.903618
-65.747375
-65.747375
-65.747375
-65.434891
-65.903618
-65.591133
-65.591133
-65.591133
-65.747375
-65.747375
-65.591133
-65.122406
-65.747375
-65.434891
-65.278648
-65.591133
-65.278648
-65.278648
-65.591133
-65.434891
-65.122406
-65.122406
-65.591133
-65.278648
-65.434891
-65.278648
-65.122406
-65.278648
-64.497437
-64.809921
-64.653679
-64.497437
-65.122406
-64.966164
-65.122406
-64.497437
-65.122406
-65.434891
-64.653679
-64.966164
-65.591133
-65.278648
-65.591133
-64.497437
-64.653679
-64.966164
-64.809921
-65.434891
-64.966164
-64.497437
-64.341194
-65.122406
-65.434891
-65.122406
-64.653679
-64.966164
-64.497437
-65.591133
-64.653679
-65.122406
-64.809921
-64.966164
-65.278648
-65.122406
-64.653679
-64.809921
-64.809921
-64.809921
-64.497437
-64.653679
-65.122406
-65.278648
-65.747375
-65.278648
-65.591133
-65.122406
-64.809921
-65.278648
-64.809921
-65.122406
-64.966164
-64.653679
-65.278648
-65.122406
-64.966164
-65.122406
-65.434891
-64.809921
-65.278648
-64.966164
-65.434891
-65.122406
-65.591133
-64.966164
-65.278648
-65.434891
-65.122406
-64.966164
-65.278648
-65.434891
-65.434891
-65.278648
-65.434891
-65.434891
-65.278648
-65.434891
-65.278648
-65.278648
-65.278648
-65.591133
-65.591133
-65.122406
-65.278648
-65.434891
-65.122406
-65.122406
-65.278648
-65.122406
-65.278648
-65.278648
-64.966164
-65.122406
-64.966164
-65.278648
-65.278648
-64.809921
-65.122406
-64.966164
-64.809921
-64.966164
-64.809921
-64.966164
-64.809921
-64.809921
-64.809921
-64.809921
-64.497437
-64.966164
-64.653679
-64.653679
-64.809921
-64.809921
-64.809921
-64.809921
-64.966164
-64.966164
-64.497437
-64.809921
-64.809921
-64.809921
-64.497437
-65.278648
-65.278648
-64.809921
-64.966164
-65.434891
-65.122406
-64.809921
-64.966164
-65.278648
-65.122406
-65.278648
-65.278648
-65.747375
-64.809921
-65.278648
-65.434891
-65.591133
-64.966164
-65.434891
-65.278648
-64.809921
-65.278648
-64.809921
-65.434891
-65.122406
-64.497437
-64.028709
-63.40374
-62.622528
-62.310043
-61.216347
-60.435135
-59.497681
-58.403984
-57.154045
-56.372833
-55.122894
-54.341682
-52.935501
-52.310532
-51.216835
-50.279381
-49.498169
-48.404472
-47.935745
-46.842049
-46.060837
-45.59211
-45.279625
-44.185928
-43.248474
-43.248474
-42.31102
-41.373566
-41.68605
-41.061081
-40.279869
-40.123627
-39.811142
-39.186172
-39.02993
-38.248718
-38.248718
-37.623749
-37.623749
-37.779991
-36.998779
-37.311264
-36.998779
-36.37381
-36.37381
-36.061325
-36.061325
-35.74884
-35.592598
-36.061325
-35.436356
-35.280113
-34.967628
-35.123871
-34.498901
-34.811386
-34.811386
-34.655144
-33.873932
-34.342659
-34.030174
-34.811386
-34.498901
-34.342659
-34.655144
-34.655144
-34.342659
-33.873932
-34.030174
-34.342659
-34.967628
-34.811386
-34.655144
-34.811386
-34.186417
-34.342659
-34.030174
-34.967628
-34.655144
-33.873932
-34.811386
-34.655144
-35.280113
-34.655144
-34.967628
-34.655144
-34.967628
-35.592598
-35.280113
-35.123871
-35.74884
-35.123871
-34.811386
-35.905083
-35.280113
-35.74884
-35.74884
-35.592598
-35.123871
-35.592598
-36.061325
-35.905083
-36.217567
-36.061325
-36.217567
-36.530052
-36.217567
-36.061325
-36.061325
-35.592598
-36.061325
-36.37381
-35.905083
-36.217567
-35.436356
-35.905083
-35.905083
-35.74884
-35.436356
-35.905083
-35.905083
-35.905083
-35.74884
-35.592598
-35.280113
-35.123871
-35.123871
-35.436356
-35.123871
-34.967628
-34.967628
-34.811386
-34.811386
-34.655144
-34.811386
-34.498901
-34.811386
-34.498901
-35.280113
-34.655144
-34.655144
-34.655144
-34.967628
-35.280113
-34.967628
-35.123871
-35.280113
-35.280113
-34.967628
-35.436356
-35.592598
-35.74884
-35.74884
-35.905083
-35.905083
-36.061325
-36.061325
-36.061325
-35.905083
-35.905083
-36.217567
-36.686295
-36.530052
-36.530052
-36.998779
-36.686295
-36.37381
-36.530052
-37.155022
-37.155022
-36.842537
-36.686295
-36.530052
-36.37381
-36.842537
-36.37381
-36.842537
-36.530052
-36.37381
-36.842537
-36.686295
-36.217567
-36.530052
-36.530052
-36.217567
-36.061325
-36.530052
-36.061325
-36.217567
-35.905083
-35.905083
-36.061325
-36.061325
-36.217567
-35.74884
-36.061325
-35.905083
-35.74884
-36.217567
-35.905083
-36.061325
-35.905083
-36.061325
-35.592598
-36.217567
-35.74884
-36.217567
-36.061325
-36.217567
-35.905083
-35.905083
-35.74884
-36.061325
-35.905083
-35.74884
-36.530052
-36.061325
-36.061325
-35.905083
-35.905083
-36.217567
-36.217567
-36.061325
-35.74884
-36.061325
-36.217567
-35.592598
-35.74884
-36.217567
-36.061325
-36.061325
-35.905083
-35.905083
-35.592598
-36.061325
-35.592598
-36.217567
-36.217567
-35.905083
-35.74884
-36.217567
-35.905083
-35.592598
-35.74884
-35.74884
-36.061325
-35.905083
-35.74884
-35.74884
-35.436356
-36.061325
-35.905083
-35.905083
-35.74884
-35.436356
-36.530052
-35.436356
-35.592598
-35.905083
-35.905083
-35.905083
-35.74884
-35.905083
-36.530052
-36.217567
-36.217567
-36.530052
-36.37381
-36.061325
-35.592598
-35.592598
-36.37381
-36.37381
-36.217567
-36.842537
-36.530052
-36.061325
-35.905083
-36.061325
-36.217567
-36.37381
-35.74884
-36.530052
-35.905083
-36.217567
-36.061325
-36.37381
-35.905083
-36.217567
-36.530052
-35.74884
-36.061325
-36.842537
-36.217567
-36.217567
-35.905083
-35.592598
-35.74884
-36.37381
-35.74884
-35.905083
-36.530052
-36.217567
-36.061325
-35.592598
-36.061325
-36.37381
-35.905083
-36.37381
-36.530052
-36.061325
-36.37381
-36.217567
-36.061325
-36.217567
-36.061325
-36.686295
-36.530052
-36.061325
-36.217567
-36.530052
-36.37381
-36.530052
-36.530052
-36.37381
-36.37381
-36.686295
-36.842537
-36.37381
-36.686295
-36.686295
-36.530052
-36.686295
-36.530052
-36.686295
-36.686295
-36.842537
-36.842537
-36.842537
-37.155022
-36.686295
-36.998779
-36.998779
-36.842537
-36.686295
-36.998779
-37.155022
-36.842537
-36.998779
-36.998779
-36.998779
-36.842537
-36.686295
-36.842537
-36.998779
-36.37381
-36.530052
-36.530052
-36.686295
-36.061325
-36.37381
-36.842537
-36.37381
-36.37381
-36.37381
-35.905083
-36.217567
-36.061325
-35.905083
-36.061325
-35.905083
-36.217567
-36.530052
-36.217567
-36.061325
-35.905083
-36.37381
-36.530052
-36.530052
-36.37381
-36.37381
-36.217567
-36.998779
-36.686295
-36.37381
-37.155022
-36.998779
-36.842537
-36.686295
-36.998779
-36.998779
-37.155022
-37.311264
-37.311264
-37.155022
-37.467506
-37.155022
-37.155022
-37.623749
-37.467506
-37.779991
-37.155022
-37.467506
-37.155022
-37.311264
-37.311264
-38.092476
-37.467506
-37.311264
-36.998779
-37.467506
-36.998779
-37.623749
-36.998779
-37.311264
-37.467506
-37.311264
-36.998779
-37.311264
-36.998779
-36.998779
-37.311264
-37.779991
-37.311264
-37.467506
-37.155022
-37.311264
-37.467506
-37.779991
-37.779991
-37.936234
-37.467506
-37.311264
-37.936234
-37.936234
-38.248718
-38.092476
-37.779991
-37.467506
-37.779991
-37.936234
-37.779991
-37.779991
-37.936234
-37.311264
-37.623749
-37.311264
-37.467506
-37.155022
-37.779991
-36.998779
-36.686295
-37.155022
-36.686295
-37.155022
-36.530052
-37.467506
-36.998779
-36.998779
-36.37381
-36.686295
-36.842537
-37.155022
-37.311264
-36.530052
-37.311264
-36.998779
-37.311264
-37.467506
-36.842537
-36.842537
-36.686295
-37.623749
-37.779991
-37.155022
-37.467506
-37.936234
-38.248718
-38.092476
-37.936234
-37.623749
-37.623749
-38.873688
-37.623749
-38.404961
-38.248718
-38.404961
-38.404961
-38.717445
-37.779991
-38.092476
-38.248718
-38.248718
-39.498657
-38.561203
-38.561203
-38.404961
-39.342415
-38.404961
-38.873688
-38.248718
-38.561203
-38.873688
-38.404961
-38.404961
-38.717445
-38.248718
-38.561203
-38.404961
-38.561203
-39.186172
-38.873688
-38.092476
-37.936234
-38.561203
-38.404961
-38.717445
-38.092476
-38.092476
-38.248718
-38.092476
-38.248718
-38.404961
-38.248718
-38.092476
-38.404961
-37.936234
-38.404961
-38.248718
-38.092476
-38.404961
-38.404961
-37.623749
-37.936234
-38.248718
-38.092476
-37.936234
-38.561203
-38.248718
-38.092476
-38.092476
-38.092476
-38.404961
-38.717445
-38.092476
-38.248718
-38.092476
-38.404961
-37.936234
-37.936234
-38.404961
-38.404961
-38.092476
-38.092476
-38.404961
-37.936234
-38.248718
-38.248718
-38.248718
-38.092476
-38.404961
-37.936234
-38.717445
-38.248718
-38.404961
-38.873688
-38.404961
-38.404961
-38.248718
-38.561203
-38.717445
-38.873688
-39.02993
-39.186172
-38.248718
-38.248718
-38.717445
-38.717445
-38.873688
-38.404961
-38.717445
-38.717445
-38.248718
-38.404961
-38.717445
-38.248718
-38.561203
-38.248718
-38.248718
-38.248718
-38.092476
-38.561203
-38.717445
-38.092476
-38.404961
-38.404961
-38.717445
-38.404961
-38.404961
-38.404961
-38.404961
-38.561203
-38.248718
-38.404961
-38.248718
-38.404961
-38.092476
-38.561203
-38.092476
-38.717445
-38.561203
-38.248718
-38.561203
-38.717445
-38.404961
-38.561203
-38.404961
-38.248718
-38.404961
-38.248718
-38.404961
-38.561203
-38.561203
-38.404961
-38.873688
-38.873688
-38.717445
-38.873688
-38.404961
-38.561203
-38.717445
-38.717445
-38.561203
-38.404961
-38.717445
-38.248718
-38.248718
-38.404961
-37.936234
-38.248718
-38.092476
-37.623749
-37.623749
-38.092476
-37.936234
-37.779991
-37.936234
-37.779991
-37.623749
-37.467506
-37.467506
-37.623749
-37.623749
-37.311264
-36.998779
-37.155022
-36.998779
-37.155022
-36.998779
-37.311264
-36.998779
-37.155022
-36.37381
-36.37381
-36.842537
-36.998779
-37.155022
-36.061325
-36.061325
-35.74884
-36.217567
-36.998779
-36.686295
-36.686295
-35.436356
-35.74884
-35.905083
-35.592598
-35.905083
-36.217567
-36.37381
-36.842537
-36.37381
-36.061325
-36.686295
-37.155022
-36.37381
-36.842537
-36.217567
-37.155022
-36.061325
-36.998779
-37.311264
-36.842537
-36.686295
-37.311264
-37.155022
-37.311264
-36.998779
-37.311264
-36.998779
-37.467506
-36.998779
-36.842537
-37.467506
-37.467506
-36.998779
-38.248718
-37.467506
-37.155022
-37.311264
-37.779991
-36.998779
-37.623749
-37.779991
-37.779991
-38.248718
-37.779991
-38.092476
-37.467506
-38.092476
-38.092476
-38.092476
-37.623749
-38.092476
-37.936234
-37.467506
-37.467506
-38.092476
-37.623749
-37.936234
-38.092476
-37.779991
-37.623749
-37.623749
-38.092476
-37.623749
-38.092476
-37.936234
-37.623749
-37.779991
-37.936234
-38.092476
-38.092476
-37.623749
-37.623749
-37.623749
-37.936234
-37.623749
-37.936234
-37.936234
-37.623749
-37.779991
-37.779991
-37.623749
-38.404961
-37.623749
-38.404961
-38.092476
-37.623749
-38.248718
-38.092476
-37.936234
-38.092476
-38.092476
-37.936234
-37.779991
-37.779991
-38.092476
-38.092476
-37.623749
-37.623749
-37.311264
-37.779991
-37.779991
-38.092476
-37.623749
-37.623749
-37.623749
-37.467506
-37.623749
-37.467506
-37.623749
-37.936234
-37.936234
-37.623749
-37.311264
-37.623749
-37.311264
-37.311264
-37.623749
-37.623749
-37.467506
-37.623749
-37.623749
-37.779991
-37.467506
-37.467506
-37.311264
-37.467506
-37.467506
-37.779991
-38.092476
-37.155022
-37.779991
-37.467506
-38.092476
-37.936234
-38.092476
-37.623749
-38.404961
-38.248718
-38.404961
-38.561203
-38.561203
-38.717445
-39.186172
-38.873688
-39.02993
-39.02993
-38.873688
-39.186172
-38.873688
-38.873688
-39.02993
-39.186172
-39.02993
-38.873688
-39.186172
-38.873688
-39.02993
-38.717445
-38.248718
-38.404961
-38.561203
-38.404961
-37.936234
-37.936234
-37.936234
-38.092476
-37.936234
-37.623749
-37.155022
-37.623749
-37.467506
-36.998779
-37.155022
-37.311264
-37.155022
-36.998779
-36.998779
-36.37381
-36.842537
-36.998779
-36.37381
-36.530052
-36.37381
-36.061325
-36.217567
-36.37381
-36.217567
-36.061325
-35.74884
-36.217567
-36.37381
-36.217567
-36.530052
-36.217567
-36.530052
-35.74884
-35.592598
-36.061325
-36.37381
-36.686295
-36.998779
-36.530052
-36.37381
-35.74884
-35.74884
-35.74884
-36.217567
-36.37381
-36.686295
-36.998779
-36.998779
-36.37381
-37.311264
-36.998779
-36.530052
-37.779991
-36.686295
-37.623749
-37.155022
-36.686295
-37.311264
-36.686295
-36.998779
-37.779991
-37.311264
-37.467506
-38.092476
-37.155022
-37.936234
-37.467506
-37.779991
-37.467506
-37.311264
-38.248718
-37.467506
-37.467506
-37.779991
-38.092476
-37.779991
-38.092476
-37.155022
-37.311264
-37.467506
-37.779991
-38.092476
-37.623749
-37.467506
-37.623749
-37.467506
-37.779991
-37.623749
-37.779991
-37.311264
-37.623749
-37.623749
-38.092476
-37.779991
-37.779991
-37.311264
-37.779991
-37.623749
-37.467506
-37.623749
-37.779991
-37.155022
-36.998779
-37.623749
-37.467506
-37.155022
-37.155022
-36.998779
-36.998779
-37.311264
-37.311264
-36.998779
-37.155022
-37.311264
-37.467506
-37.155022
-36.998779
-37.467506
-37.311264
-36.998779
-37.467506
-37.467506
-36.686295
-37.467506
-37.155022
-37.311264
-37.155022
-37.467506
-36.998779
-36.998779
-37.155022
-36.998779
-36.998779
-37.155022
-37.311264
-37.155022
-36.842537
-36.686295
-36.998779
-36.998779
-36.842537
-36.842537
-36.530052
-36.842537
-36.530052
-36.217567
-36.686295
-36.686295
-36.37381
-36.217567
-36.37381
-36.061325
-36.37381
-36.37381
-35.905083
-35.74884
-36.061325
-36.061325
-35.905083
-35.592598
-35.905083
-36.217567
-36.217567
-35.74884
-36.061325
-36.37381
-35.905083
-35.592598
-35.905083
-36.217567
-35.74884
-35.905083
-35.905083
-36.217567
-36.217567
-35.74884
-36.530052
-36.217567
-36.061325
-36.061325
-36.37381
-36.37381
-36.061325
-36.37381
-36.217567
-36.686295
-36.686295
-36.842537
-36.842537
-36.842537
-36.998779
-37.155022
-37.155022
-37.623749
-37.155022
-37.467506
-37.623749
-37.467506
-37.311264
-37.623749
-37.311264
-37.311264
-37.467506
-37.311264
-37.467506
-37.155022
-36.998779
-37.467506
-36.842537
-36.842537
-36.842537
-36.686295
-36.686295
-36.530052
-36.686295
-36.842537
-36.217567
-36.061325
-36.37381
-36.530052
-36.217567
-35.905083
-36.37381
-36.061325
-36.37381
-35.905083
-36.37381
-35.436356
-36.061325
-36.217567
-35.123871
-35.280113
-36.061325
-35.123871
-35.74884
-35.592598
-35.436356
-35.280113
-35.905083
-35.74884
-36.061325
-35.74884
-36.061325
-35.905083
-36.061325
-36.217567
-36.217567
-36.37381
-36.217567
-36.061325
-36.530052
-36.686295
-36.061325
-36.842537
-36.37381
-37.155022
-35.905083
-36.998779
-36.998779
-37.623749
-37.467506
-36.686295
-37.467506
-36.998779
-37.155022
-37.623749
-36.842537
-37.467506
-37.311264
-36.998779
-37.467506
-36.842537
-37.779991
-36.998779
-36.686295
-36.998779
-36.530052
-37.467506
-37.155022
-37.311264
-36.842537
-37.311264
-36.842537
-36.686295
-37.467506
-36.686295
-37.155022
-37.155022
-37.311264
-37.155022
-36.686295
-36.686295
-37.155022
-37.155022
-36.998779
-36.530052
-36.686295
-36.998779
-36.998779
-37.311264
-36.842537
-36.842537
-37.467506
-37.155022
-37.155022
-37.623749
-37.779991
-37.467506
-37.623749
-37.779991
-37.936234
-37.623749
-38.561203
-38.248718
-38.248718
-38.404961
-38.717445
-38.561203
-38.561203
-39.02993
-38.873688
-38.561203
-38.717445
-38.873688
-38.717445
-38.404961
-38.873688
-38.717445
-38.561203
-38.404961
-38.717445
-38.561203
-38.561203
-38.717445
-38.248718
-38.092476
-38.092476
-38.248718
-37.936234
-38.248718
-37.623749
-38.248718
-38.092476
-37.779991
-37.623749
-37.623749
-37.779991
-37.311264
-37.779991
-37.779991
-37.779991
-37.623749
-37.779991
-37.779991
-38.092476
-37.623749
-37.779991
-37.623749
-37.623749
-38.092476
-38.092476
-37.623749
-37.623749
-37.936234
-37.779991
-37.467506
-37.936234
-38.092476
-37.779991
-37.936234
-37.936234
-37.623749
-38.248718
-38.092476
-38.092476
-37.623749
-37.936234
-37.779991
-38.092476
-37.779991
-38.092476
-38.092476
-38.404961
-38.404961
-38.717445
-38.561203
-39.02993
-38.873688
-38.561203
-38.717445
-38.873688
-38.561203
-38.717445
-38.561203
-38.561203
-39.186172
-38.873688
-38.873688
-38.873688
-39.342415
-38.873688
-38.873688
-39.186172
-38.873688
-38.873688
-39.342415
-38.873688
-39.02993
-39.186172
-38.561203
-38.717445
-39.02993
-38.561203
-38.404961
-38.717445
-38.873688
-38.561203
-38.404961
-38.873688
-38.404961
-38.717445
-38.717445
-38.561203
-38.561203
-38.404961
-38.717445
-38.873688
-38.561203
-38.717445
-38.717445
-38.717445
-38.717445
-38.561203
-39.186172
-39.02993
-39.186172
-39.02993
-39.02993
-39.186172
-39.967384
-39.6549
-39.342415
-38.717445
-39.186172
-39.498657
-39.342415
-39.186172
-39.02993
-39.186172
-39.498657
-39.811142
-39.811142
-39.342415
-39.498657
-39.811142
-39.02993
-39.6549
-39.342415
-39.498657
-39.811142
-39.498657
-39.6549
-39.342415
-39.6549
-39.498657
-38.873688
-38.873688
-39.342415
-39.186172
-39.02993
-38.717445
-38.248718
-38.561203
-39.02993
-38.092476
-39.342415
-38.404961
-38.873688
-38.717445
-37.936234
-38.248718
-38.404961
-38.092476
-38.404961
-38.404961
-37.936234
-38.717445
-38.404961
-37.779991
-38.092476
-38.248718
-38.248718
-38.248718
-38.248718
-38.404961
-38.248718
-38.404961
-38.092476
-38.404961
-38.092476
-38.092476
-38.092476
-38.248718
-38.248718
-38.248718
-38.092476
-37.623749
-38.248718
-38.092476
-38.092476
-37.467506
-38.092476
-38.092476
-38.092476
-38.248718
-38.092476
-37.936234
-38.248718
-37.936234
-38.092476
-37.779991
-38.092476
-37.936234
-37.623749
-37.936234
-38.248718
-37.779991
-38.248718
-38.092476
-38.092476
-37.623749
-38.248718
-38.092476
-37.936234
-38.092476
-38.092476
-38.248718
-37.936234
-37.936234
-38.248718
-38.404961
-38.092476
-37.936234
-38.092476
-37.936234
-38.404961
-37.936234
-37.936234
-38.092476
-38.404961
-38.404961
-38.404961
-38.404961
-38.092476
-38.561203
-37.623749
-38.404961
-37.936234
-37.936234
-38.092476
-38.248718
-37.936234
-38.404961
-37.936234
-38.248718
-38.092476
-38.248718
-38.717445
-37.936234
-37.936234
-38.404961
-37.936234
-38.717445
-38.561203
-38.561203
-38.248718
-38.404961
-38.404961
-39.02993
-38.717445
-38.873688
-38.717445
-38.717445
-38.873688
-39.02993
-38.561203
-39.02993
-38.717445
-38.717445
-39.186172
-39.02993
-38.873688
-38.873688
-38.873688
-38.717445
-39.02993
-38.248718
-38.873688
-39.186172
-38.717445
-38.248718
-38.717445
-38.248718
-38.248718
-38.717445
-38.248718
-38.404961
-38.404961
-38.092476
-38.092476
-38.092476
-37.936234
-37.779991
-38.092476
-38.092476
-37.623749
-37.936234
-37.936234
-37.936234
-38.092476
-37.779991
-37.779991
-37.779991
-37.623749
-38.092476
-37.623749
-37.623749
-37.623749
-38.248718
-37.779991
-37.467506
-37.467506
-37.311264
-37.623749
-37.623749
-37.467506
-36.998779
-37.311264
-37.936234
-37.623749
-37.779991
-36.998779
-37.467506
-38.092476
-38.092476
-37.779991
-38.092476
-37.936234
-38.092476
-37.936234
-38.092476
-38.404961
-36.998779
-37.779991
-37.623749
-37.155022
-37.623749
-38.092476
-37.311264
-37.623749
-37.779991
-37.155022
-37.155022
-36.686295
-37.779991
-37.936234
-37.779991
-37.623749
-37.936234
-38.248718
-38.092476
-38.404961
-38.717445
-39.02993
-38.092476
-39.02993
-38.717445
-39.02993
-38.404961
-39.02993
-39.498657
-38.717445
-39.811142
-39.186172
-39.6549
-39.498657
-39.342415
-39.342415
-39.342415
-39.967384
-39.811142
-39.6549
-39.967384
-38.873688
-39.186172
-39.342415
-39.186172
-39.02993
-39.186172
-39.02993
-38.873688
-38.248718
-38.873688
-38.092476
-38.873688
-38.561203
-38.561203
-38.248718
-38.404961
-38.248718
-38.248718
-38.404961
-38.404961
-38.248718
-38.404961
-38.248718
-38.404961
-38.404961
-38.404961
-37.936234
-38.248718
-38.561203
-38.404961
-37.936234
-38.248718
-37.936234
-38.092476
-38.092476
-38.717445
-37.623749
-38.248718
-38.248718
-38.248718
-38.404961
-37.936234
-38.092476
-38.248718
-37.779991
-38.248718
-37.936234
-37.936234
-37.936234
-38.248718
-38.092476
-38.092476
-37.936234
-38.561203
-38.248718
-38.717445
-38.248718
-38.404961
-38.404961
-38.092476
-38.248718
-37.779991
-37.779991
-37.623749
-38.248718
-37.623749
-38.092476
-38.092476
-37.936234
-38.092476
-38.404961
-38.248718
-38.092476
-38.248718
-38.404961
-37.936234
-38.561203
-38.404961
-38.404961
-38.404961
-37.936234
-38.717445
-39.02993
-38.092476
-38.717445
-38.092476
-38.248718
-38.561203
-38.248718
-38.404961
-38.092476
-37.779991
-37.779991
-37.623749
-38.248718
-37.936234
-38.092476
-37.936234
-38.248718
-37.936234
-37.155022
-37.936234
-37.623749
-37.467506
-38.092476
-37.623749
-37.779991
-37.779991
-37.936234
-38.092476
-38.404961
-38.248718
-38.404961
-38.248718
-38.717445
-38.717445
-38.561203
-38.404961
-38.404961
-38.873688
-38.873688
-38.717445
-38.561203
-39.02993
-38.873688
-38.873688
-39.342415
-38.873688
-39.02993
-39.186172
-39.02993
-39.186172
-39.02993
-38.873688
-39.498657
-39.02993
-39.186172
-39.186172
-39.342415
-38.873688
-38.248718
-39.186172
-38.717445
-39.02993
-38.561203
-39.342415
-39.186172
-39.186172
-39.6549
-39.811142
-38.873688
-38.561203
-38.248718
-38.717445
-38.873688
-39.02993
-39.186172
-38.717445
-38.404961
-38.092476
-38.561203
-38.561203
-38.561203
-37.936234
-38.717445
-38.248718
-38.248718
-38.248718
-37.936234
-37.311264
-38.404961
-38.404961
-37.936234
-37.623749
-38.092476
-37.623749
-37.311264
-37.467506
-38.404961
-37.155022
-37.467506
-37.467506
-37.779991
-38.092476
-37.779991
-37.623749
-38.092476
-37.623749
-37.936234
-37.311264
-38.248718
-37.623749
-37.623749
-38.092476
-37.623749
-38.248718
-37.779991
-37.779991
-37.936234
-37.311264
-37.936234
-37.779991
-37.779991
-38.092476
-38.092476
-38.717445
-38.092476
-38.248718
-38.092476
-38.092476
-38.873688
-38.092476
-38.248718
-38.404961
-37.936234
-38.248718
-38.404961
-38.092476
-37.936234
-38.092476
-38.404961
-38.092476
-38.248718
-38.717445
-38.248718
-38.092476
-38.248718
-38.248718
-37.936234
-38.404961
-38.248718
-37.623749
-38.248718
-38.404961
-38.092476
-38.248718
-38.092476
-38.248718
-38.404961
-38.092476
-38.092476
-37.623749
-38.092476
-37.936234
-38.248718
-38.092476
-38.092476
-37.623749
-37.623749
-37.779991
-37.623749
-37.623749
-37.779991
-37.467506
-37.779991
-37.311264
-37.311264
-37.467506
-37.155022
-37.155022
-37.467506
-37.155022
-37.311264
-37.311264
-37.155022
-37.155022
-36.842537
-36.998779
-37.155022
-37.155022
-36.998779
-37.155022
-37.467506
-36.998779
-36.998779
-36.998779
-36.998779
-36.686295
-37.467506
-37.311264
-36.686295
-37.467506
-36.998779
-37.311264
-37.623749
-37.467506
-37.623749
-37.155022
-37.311264
-37.623749
-37.467506
-36.998779
-37.467506
-37.155022
-37.467506
-37.623749
-37.467506
-37.467506
-37.623749
-37.311264
-37.467506
-37.623749
-37.155022
-37.779991
-37.467506
-37.623749
-37.467506
-37.623749
-37.779991
-37.779991
-37.779991
-37.155022
-37.779991
-37.623749
-37.467506
-37.623749
-37.779991
-37.467506
-37.623749
-36.998779
-37.311264
-37.311264
-37.311264
-37.155022
-36.998779
-37.467506
-37.311264
-37.311264
-37.155022
-37.467506
-36.998779
-37.467506
-37.467506
-37.311264
-37.311264
-37.311264
-37.155022
-37.623749
-37.155022
-37.467506
-36.842537
-37.311264
-37.311264
-37.311264
-36.998779
-36.530052
-37.623749
-36.37381
-37.467506
-37.155022
-36.998779
-36.998779
-36.842537
-37.467506
-38.092476
-37.623749
-37.623749
-37.623749
-37.623749
-37.779991
-38.248718
-38.248718
-38.092476
-37.311264
-38.404961
-38.561203
-37.779991
-38.404961
-37.623749
-38.248718
-37.467506
-38.404961
-37.936234
-38.561203
-38.561203
-38.248718
-39.02993
-37.936234
-37.936234
-38.561203
-37.779991
-38.404961
-38.092476
-38.404961
-38.561203
-38.404961
-38.248718
-38.561203
-37.623749
-38.248718
-38.561203
-37.155022
-38.092476
-38.404961
-38.248718
-37.623749
-37.936234
-37.936234
-37.779991
-37.623749
-37.623749
-37.311264
-37.155022
-37.155022
-37.467506
-37.311264
-36.998779
-37.311264
-37.623749
-37.779991
-37.779991
-37.936234
-37.155022
-36.998779
-37.779991
-37.311264
-37.779991
-37.936234
-37.623749
-37.623749
-37.467506
-37.623749
-37.623749
-37.623749
-37.467506
-37.311264
-37.311264
-36.998779
-36.998779
-37.467506
-37.155022
-36.998779
-36.842537
-36.842537
-36.37381
-36.37381
-36.530052
-36.842537
-36.37381
-36.061325
-36.37381
-36.061325
-36.530052
-36.061325
-36.37381
-35.905083
-36.217567
-36.37381
-36.061325
-36.061325
-35.74884
-36.37381
-36.37381
-36.37381
-36.37381
-36.530052
-36.37381
-36.530052
-36.217567
-36.37381
-36.37381
-36.217567
-36.530052
-36.842537
-36.37381
-36.37381
-36.686295
-36.686295
-36.217567
-36.842537
-36.37381
-36.686295
-36.530052
-36.530052
-36.686295
-36.530052
-36.842537
-36.530052
-36.842537
-36.686295
-36.37381
-37.155022
-36.998779
-37.155022
-36.998779
-37.311264
-36.998779
-37.467506
-37.467506
-37.311264
-37.936234
-37.311264
-37.779991
-37.467506
-37.936234
-37.623749
-37.623749
-37.936234
-38.248718
-37.623749
-37.623749
-38.092476
-37.936234
-38.092476
-38.404961
-37.623749
-38.248718
-38.092476
-37.936234
-38.248718
-38.092476
-37.779991
-38.092476
-38.092476
-37.936234
-38.092476
-38.248718
-37.936234
-38.092476
-37.623749
-37.623749
-37.467506
-37.779991
-37.467506
-37.623749
-37.311264
-37.779991
-37.155022
-37.467506
-37.311264
-36.998779
-37.311264
-37.623749
-36.998779
-36.842537
-37.155022
-37.155022
-36.530052
-37.155022
-36.842537
-37.311264
-36.998779
-37.155022
-36.998779
-36.686295
-36.998779
-36.842537
-37.311264
-37.311264
-37.311264
-36.686295
-36.686295
-37.155022
-37.311264
-37.779991
-37.311264
-36.998779
-37.155022
-37.623749
-37.623749
-36.998779
-36.998779
-37.467506
-38.092476
-37.623749
-38.092476
-36.998779
-37.623749
-37.936234
-37.311264
-37.779991
-37.623749
-38.092476
-38.092476
-37.623749
-37.936234
-38.248718
-38.092476
-37.623749
-37.467506
-37.623749
-37.623749
-37.467506
-38.092476
-37.623749
-37.936234
-38.404961
-38.092476
-38.092476
-38.717445
-38.717445
-38.248718
-38.717445
-37.936234
-38.248718
-38.561203
-38.717445
-38.248718
-38.404961
-38.248718
-38.248718
-38.404961
-38.561203
-38.404961
-38.561203
-39.02993
-38.404961
-38.717445
-38.873688
-38.717445
-38.561203
-38.717445
-38.717445
-38.561203
-38.717445
-38.404961
-39.02993
-38.717445
-38.717445
-38.717445
-38.873688
-38.717445
-38.717445
-38.873688
-39.02993
-38.561203
-38.092476
-38.248718
-37.936234
-38.717445
-38.404961
-37.623749
-38.248718
-38.092476
-37.936234
-37.623749
-38.248718
-37.936234
-37.779991
-37.779991
-37.623749
-37.779991
-37.779991
-37.623749
-37.936234
-37.467506
-37.779991
-38.092476
-37.623749
-37.623749
-37.623749
-37.779991
-37.311264
-37.467506
-37.623749
-37.467506
-37.467506
-38.092476
-37.467506
-37.623749
-37.155022
-37.155022
-37.623749
-38.092476
-37.467506
-37.623749
-38.092476
-37.779991
-37.779991
-37.623749
-37.623749
-37.467506
-37.779991
-37.623749
-37.936234
-38.092476
-37.623749
-37.936234
-37.623749
-38.092476
-38.248718
-38.092476
-38.404961
-37.936234
-38.404961
-38.561203
-38.248718
-38.248718
-37.936234
-38.404961
-38.404961
-38.248718
-38.404961
-38.717445
-38.248718
-38.248718
-38.248718
-38.248718
-38.717445
-38.248718
-38.248718
-38.404961
-38.717445
-37.936234
-38.248718
-38.561203
-38.404961
-38.561203
-38.248718
-39.02993
-38.717445
-38.561203
-38.717445
-38.873688
-38.717445
-38.248718
-38.717445
-38.561203
-38.717445
-38.873688
-38.873688
-38.873688
-39.342415
-38.717445
-38.561203
-38.873688
-38.717445
-38.561203
-38.717445
-38.873688
-38.873688
-38.717445
-38.717445
-38.873688
-38.873688
-38.561203
-39.02993
-38.717445
-38.404961
-38.561203
-39.02993
-38.873688
-38.404961
-38.717445
-38.717445
-39.342415
-39.02993
-39.186172
-39.02993
-38.717445
-39.186172
-39.186172
-38.561203
-38.873688
-39.186172
-39.811142
-39.811142
-39.342415
-39.186172
-39.186172
-39.6549
-39.186172
-39.498657
-39.186172
-39.498657
-39.811142
-40.592354
-40.279869
-39.967384
-40.592354
-39.811142
-40.123627
-40.592354
-40.436111
-40.279869
-40.904839
-40.748596
-40.436111
-40.904839
-39.6549
-41.061081
-40.123627
-40.904839
-40.904839
-40.279869
-39.6549
-40.123627
-40.123627
-40.123627
-40.279869
-39.811142
-39.6549
-40.123627
-39.342415
-39.6549
-39.811142
-39.811142
-39.6549
-39.6549
-39.6549
-39.342415
-39.6549
-39.342415
-39.186172
-39.186172
-39.6549
-39.186172
-38.873688
-39.342415
-38.873688
-39.186172
-38.873688
-39.186172
-39.6549
-39.6549
-39.02993
-39.186172
-39.6549
-39.498657
-39.342415
-39.6549
-39.342415
-39.498657
-39.811142
-39.967384
-39.498657
-39.6549
-39.498657
-39.498657
-39.811142
-39.6549
-39.6549
-39.498657
-39.811142
-39.6549
-39.342415
-39.6549
-39.498657
-39.498657
-39.498657
-39.498657
-39.02993
-39.6549
-39.498657
-39.498657
-39.186172
-39.186172
-39.186172
-38.873688
-39.186172
-39.02993
-39.342415
-38.873688
-39.02993
-38.717445
-39.186172
-39.186172
-38.717445
-38.561203
-38.873688
-38.717445
-39.02993
-39.02993
-38.561203
-39.342415
-38.873688
-39.186172
-39.02993
-38.717445
-38.873688
-39.02993
-38.717445
-38.873688
-39.186172
-39.186172
-39.186172
-38.873688
-39.186172
-39.02993
-39.6549
-39.186172
-39.342415
-39.186172
-39.186172
-39.6549
-39.498657
-39.02993
-39.186172
-39.498657
-39.342415
-39.186172
-39.02993
-39.6549
-39.342415
-39.342415
-39.498657
-39.342415
-39.498657
-39.498657
-38.873688
-39.186172
-39.6549
-39.186172
-39.186172
-38.873688
-39.186172
-39.186172
-39.498657
-39.498657
-39.342415
-39.6549
-39.342415
-39.342415
-39.6549
-39.498657
-39.02993
-39.342415
-39.186172
-39.02993
-39.342415
-39.186172
-38.873688
-38.717445
-39.342415
-39.186172
-39.02993
-38.561203
-38.717445
-38.873688
-39.02993
-38.717445
-38.873688
-39.02993
-38.717445
-38.561203
-38.404961
-38.873688
-39.02993
-38.561203
-38.873688
-39.02993
-38.248718
-38.404961
-39.342415
-38.717445
-39.02993
-39.02993
-38.873688
-38.873688
-38.873688
-38.873688
-39.6549
-38.404961
-39.186172
-39.498657
-39.02993
-39.02993
-38.248718
-39.186172
-39.342415
-39.498657
-39.186172
-39.186172
-39.6549
-39.498657
-39.342415
-39.811142
-39.811142
-38.873688
-39.186172
-39.6549
-38.873688
-39.6549
-39.342415
-39.6549
-38.873688
-39.342415
-39.342415
-38.873688
-38.873688
-38.873688
-38.717445
-39.02993
-38.717445
-39.02993
-38.561203
-38.404961
-38.404961
-38.873688
-38.561203
-38.873688
-37.779991
-38.248718
-38.248718
-38.717445
-38.248718
-37.936234
-38.404961
-37.623749
-38.873688
-38.248718
-37.936234
-38.248718
-38.404961
-38.561203
-39.02993
-38.404961
-38.248718
-38.717445
-38.248718
-38.404961
-38.873688
-38.092476
-38.561203
-38.561203
-38.248718
-38.404961
-38.873688
-38.404961
-38.717445
-38.561203
-38.717445
-38.404961
-39.02993
-38.873688
-39.342415
-38.873688
-38.873688
-39.02993
-38.873688
-39.02993
-39.02993
-38.561203
-38.873688
-38.561203
-38.561203
-38.561203
-38.248718
-38.248718
-38.404961
-38.404961
-38.404961
-38.092476
-38.248718
-38.092476
-38.092476
-38.561203
-38.404961
-38.092476
-38.404961
-38.561203
-38.248718
-38.561203
-38.561203
-38.248718
-38.717445
-38.717445
-38.248718
-38.561203
-38.717445
-38.248718
-38.404961
-38.561203
-38.248718
-38.717445
-38.404961
-38.404961
-38.092476
-38.873688
-38.561203
-38.092476
-38.092476
-38.404961
-38.561203
-38.248718
-38.561203
-38.248718
-38.561203
-38.404961
-38.248718
-38.248718
-38.404961
-38.404961
-38.717445
-38.092476
-38.717445
-38.092476
-38.404961
-38.248718
-38.248718
-38.404961
-37.779991
-38.248718
-37.779991
-37.936234
-37.936234
-38.248718
-38.248718
-38.092476
-37.936234
-37.936234
-38.092476
-38.092476
-38.404961
-38.092476
-38.248718
-38.092476
-38.248718
-37.936234
-38.248718
-38.717445
-38.248718
-38.717445
-38.561203
-38.717445
-38.873688
-38.717445
-38.561203
-39.186172
-38.717445
-39.02993
-39.342415
-38.717445
-39.186172
-39.02993
-38.873688
-38.717445
-39.342415
-38.561203
-39.186172
-38.561203
-39.02993
-38.561203
-38.717445
-38.561203
-39.342415
-38.404961
-38.561203
-38.717445
-38.561203
-38.561203
-38.404961
-38.873688
-38.717445
-38.248718
-39.02993
-37.936234
-38.248718
-38.092476
-38.092476
-38.561203
-38.717445
-38.873688
-38.248718
-38.404961
-38.092476
-37.311264
-37.779991
-38.717445
-38.717445
-38.561203
-38.092476
-37.623749
-37.779991
-37.779991
-37.936234
-37.311264
-37.936234
-38.092476
-38.092476
-38.561203
-37.467506
-37.623749
-38.092476
-36.998779
-38.248718
-36.998779
-38.404961
-37.311264
-36.998779
-36.842537
-36.686295
-37.467506
-37.311264
-37.467506
-37.467506
-36.842537
-37.467506
-36.842537
-37.467506
-36.998779
-36.842537
-36.842537
-37.311264
-36.842537
-36.37381
-36.998779
-37.155022
-37.311264
-36.998779
-37.155022
-36.686295
-37.623749
-36.842537
-36.686295
-37.623749
-36.998779
-37.623749
-37.623749
-37.936234
-37.467506
-36.998779
-38.404961
-38.092476
-38.092476
-38.248718
-38.404961
-38.561203
-38.092476
-38.248718
-38.248718
-38.404961
-38.248718
-38.404961
-38.717445
-38.248718
-38.561203
-38.873688
-38.873688
-39.02993
-38.561203
-38.873688
-38.873688
-38.561203
-39.02993
-39.02993
-39.186172
-38.873688
-38.717445
-38.717445
-39.02993
-38.873688
-38.561203
-38.873688
-38.873688
-38.873688
-38.873688
-38.561203
-38.717445
-38.717445
-39.02993
-38.561203
-38.561203
-38.717445
-38.873688
-38.561203
-38.404961
-38.717445
-38.404961
-38.404961
-38.873688
-38.561203
-38.873688
-38.561203
-38.561203
-38.404961
-38.561203
-38.248718
-38.561203
-38.092476
-38.248718
-38.248718
-38.248718
-38.248718
-38.717445
-38.561203
-39.02993
-38.561203
-38.404961
-38.404961
-38.561203
-38.873688
-39.02993
-38.561203
-38.717445
-38.873688
-38.717445
-39.186172
-38.717445
-38.404961
-38.873688
-38.873688
-38.248718
-39.342415
-39.02993
-39.02993
-38.873688
-39.342415
-38.717445
-39.02993
-38.873688
-38.717445
-38.404961
-38.873688
-38.561203
-38.873688
-38.561203
-38.717445
-39.02993
-38.717445
-38.717445
-38.561203
-38.873688
-38.248718
-38.561203
-38.404961
-38.248718
-38.873688
-38.248718
-38.092476
-38.404961
-38.248718
-38.404961
-38.248718
-38.248718
-38.561203
-38.873688
-38.561203
-38.717445
-38.404961
-38.717445
-38.248718
-38.561203
-38.561203
-39.02993
-38.404961
-38.404961
-38.561203
-38.248718
-38.248718
-38.561203
-38.561203
-39.02993
-38.248718
-38.717445
-38.404961
-38.561203
-37.936234
-38.092476
-38.248718
-38.561203
-38.404961
-38.404961
-38.561203
-38.248718
-38.561203
-38.561203
-38.404961
-37.779991
-38.248718
-38.873688
-38.561203
-38.248718
-37.779991
-38.092476
-38.248718
-38.404961
-38.092476
-38.404961
-38.248718
-38.561203
-38.873688
-39.02993
-38.248718
-38.717445
-39.342415
-38.404961
-39.6549
-38.248718
-39.6549
-39.342415
-38.873688
-39.498657
-38.873688
-39.342415
-39.02993
-38.717445
-39.02993
-39.498657
-39.342415
-39.811142
-39.498657
-39.967384
-39.6549
-39.6549
-39.967384
-39.342415
-39.6549
-38.873688
-39.6549
-39.967384
-39.967384
-39.186172
-39.6549
-39.967384
-39.498657
-39.342415
-39.6549
-39.186172
-39.498657
-38.873688
-38.873688
-39.498657
-39.02993
-39.498657
-39.342415
-38.873688
-39.498657
-39.186172
-39.342415
-39.498657
-39.342415
-39.02993
-39.02993
-38.873688
-39.186172
-39.02993
-39.02993
-39.342415
-39.186172
-38.717445
-38.873688
-39.02993
-39.342415
-39.02993
-39.02993
-38.873688
-38.561203
-39.02993
-38.717445
-39.186172
-38.561203
-38.561203
-38.561203
-38.717445
-38.873688
-38.717445
-38.561203
-38.404961
-38.717445
-39.02993
-38.561203
-38.561203
-38.873688
-38.561203
-38.717445
-39.02993
-39.02993
-38.873688
-39.186172
-38.873688
-39.186172
-39.186172
-39.342415
-38.873688
-39.186172
-39.498657
-39.498657
-39.02993
-39.342415
-39.6549
-38.873688
-38.873688
-39.342415
-39.186172
-39.186172
-39.186172
-39.342415
-38.873688
-39.342415
-39.02993
-39.02993
-39.342415
-38.873688
-38.717445
-39.186172
-38.717445
-38.561203
-38.561203
-38.717445
-38.873688
-38.717445
-38.717445
-38.248718
-38.873688
-38.248718
-37.936234
-38.092476
-38.092476
-38.092476
-37.779991
-37.936234
-38.248718
-37.936234
-37.779991
-37.623749
-37.779991
-37.623749
-37.623749
-37.311264
-37.467506
-37.311264
-37.155022
-37.155022
-37.467506
-37.311264
-37.779991
-37.467506
-37.155022
-37.311264
-36.998779
-36.842537
-36.998779
-37.155022
-36.842537
-37.155022
-36.842537
-36.686295
-36.37381
-36.686295
-36.842537
-36.686295
-36.37381
-36.686295
-36.530052
-36.37381
-36.530052
-36.530052
-36.061325
-36.998779
-36.842537
-36.37381
-36.530052
-36.842537
-36.686295
-37.155022
-36.686295
-36.686295
-36.842537
-36.842537
-36.37381
-36.686295
-36.686295
-36.530052
-37.155022
-37.155022
-36.842537
-36.530052
-37.155022
-37.311264
-37.311264
-37.779991
-36.998779
-37.155022
-37.779991
-37.623749
-37.155022
-37.467506
-37.623749
-37.779991
-37.467506
-37.623749
-37.311264
-36.686295
-36.842537
-37.623749
-36.686295
-37.155022
-37.155022
-36.998779
-37.155022
-37.311264
-36.37381
-36.686295
-36.530052
-36.842537
-37.623749
-36.686295
-36.998779
-36.842537
-36.530052
-37.467506
-37.155022
-37.311264
-37.311264
-36.842537
-37.467506
-37.155022
-37.311264
-37.155022
-37.311264
-37.155022
-37.623749
-37.467506
-36.842537
-37.155022
-37.311264
-37.779991
-37.311264
-37.467506
-37.311264
-37.779991
-37.155022
-37.467506
-37.311264
-37.155022
-37.311264
-37.779991
-36.998779
-37.311264
-37.155022
-37.623749
-37.779991
-37.623749
-37.623749
-38.092476
-37.467506
-37.936234
-38.248718
-38.404961
-38.092476
-38.248718
-38.248718
-38.561203
-38.717445
-39.02993
-39.02993
-39.02993
-38.873688
-39.342415
-39.186172
-38.873688
-39.498657
-39.6549
-39.498657
-39.811142
-39.342415
-39.811142
-39.6549
-39.6549
-39.498657
-39.498657
-39.811142
-39.342415
-39.342415
-39.342415
-38.873688
-39.186172
-39.342415
-39.186172
-38.873688
-38.873688
-38.561203
-39.342415
-38.873688
-38.717445
-38.404961
-38.404961
-38.717445
-38.404961
-38.873688
-38.248718
-38.248718
-37.936234
-38.248718
-38.092476
-38.248718
-38.092476
-38.248718
-37.936234
-38.404961
-38.404961
-38.092476
-38.404961
-37.779991
-37.936234
-38.248718
-38.404961
-38.248718
-37.779991
-38.404961
-38.092476
-38.561203
-38.873688
-38.404961
-38.561203
-38.717445
-39.186172
-38.717445
-39.02993
-38.873688
-39.342415
-38.561203
-39.02993
-39.02993
-39.186172
-38.561203
-39.02993
-38.873688
-39.186172
-39.02993
-38.717445
-39.02993
-38.404961
-38.717445
-38.717445
-38.561203
-38.873688
-38.717445
-38.561203
-38.873688
-38.248718
-38.248718
-38.873688
-38.873688
-38.717445
-38.873688
-39.02993
-38.404961
-38.404961
-38.248718
-38.561203
-37.936234
-38.248718
-38.717445
-38.404961
-38.561203
-38.404961
-38.248718
-38.561203
-38.404961
-38.092476
-38.248718
-38.404961
-37.779991
-38.248718
-38.561203
-38.248718
-38.717445
-38.404961
-38.248718
-39.02993
-38.561203
-38.873688
-38.561203
-38.561203
-38.561203
-38.248718
-38.248718
-38.873688
-38.092476
-38.717445
-38.717445
-38.248718
-39.186172
-39.02993
-39.02993
-38.561203
-38.717445
-38.248718
-38.404961
-38.717445
-38.248718
-38.561203
-39.186172
-39.498657
-39.02993
-39.186172
-39.967384
-39.186172
-39.342415
-39.02993
-39.186172
-38.561203
-39.342415
-39.342415
-39.342415
-39.02993
-39.342415
-38.404961
-38.561203
-39.186172
-39.342415
-39.02993
-39.342415
-38.873688
-38.873688
-39.02993
-39.342415
-38.873688
-38.717445
-39.02993
-39.186172
-38.561203
-39.186172
-38.561203
-38.717445
-38.561203
-39.02993
-39.02993
-38.717445
-38.248718
-38.561203
-38.873688
-39.02993
-38.873688
-38.717445
-38.873688
-38.248718
-38.717445
-38.717445
-39.02993
-38.561203
-39.02993
-38.717445
-38.873688
-39.02993
-39.02993
-39.02993
-38.873688
-39.02993
-38.717445
-39.186172
-38.717445
-38.717445
-39.186172
-39.02993
-38.873688
-38.873688
-38.873688
-38.873688
-39.02993
-39.02993
-38.873688
-39.02993
-39.186172
-38.873688
-39.342415
-39.02993
-39.02993
-39.02993
-39.342415
-38.873688
-39.342415
-39.02993
-39.02993
-39.186172
-39.6549
-39.186172
-39.186172
-39.342415
-39.186172
-38.873688
-39.186172
-39.02993
-39.342415
-39.342415
-39.498657
-39.342415
-39.498657
-39.02993
-39.498657
-39.186172
-39.6549
-39.186172
-39.342415
-39.498657
-39.6549
-39.6549
-39.6549
-39.342415
-39.498657
-39.6549
-39.498657
-39.498657
-39.186172
-39.6549
-39.02993
-39.342415
-39.6549
-39.186172
-39.186172
-39.498657
-39.186172
-39.02993
-39.02993
-38.873688
-39.186172
-38.873688
-39.342415
-39.02993
-39.342415
-39.498657
-39.6549
-38.873688
-39.498657
-39.02993
-39.6549
-38.873688
-39.6549
-39.342415
-39.02993
-39.186172
-39.342415
-39.342415
-39.02993
-39.02993
-38.873688
-39.02993
-39.02993
-39.02993
-39.02993
-38.717445
-38.873688
-38.717445
-38.404961
-38.561203
-38.092476
-38.248718
-37.936234
-37.936234
-37.936234
-38.092476
-37.779991
-38.092476
-37.623749
-38.092476
-38.092476
-37.936234
-37.779991
-37.623749
-37.623749
-37.467506
-38.092476
-37.467506
-37.623749
-37.623749
-37.623749
-37.936234
-37.623749
-37.936234
-37.623749
-37.623749
-37.311264
-38.092476
-38.092476
-37.623749
-37.936234
-37.311264
-37.623749
-37.623749
-38.092476
-37.936234
-37.623749
-38.404961
-38.248718
-38.248718
-38.092476
-37.936234
-38.248718
-38.404961
-38.873688
-38.873688
-38.873688
-38.404961
-38.561203
-38.873688
-39.342415
-39.02993
-39.02993
-39.342415
-39.6549
-39.6549
-39.342415
-39.6549
-39.6549
-40.123627
-39.967384
-39.6549
-39.6549
-40.436111
-40.436111
-40.436111
-40.592354
-40.123627
-39.811142
-40.436111
-39.967384
-40.592354
-39.811142
-39.6549
-40.279869
-40.592354
-40.592354
-39.6549
-40.279869
-40.592354
-40.123627
-39.498657
-39.498657
-39.186172
-39.811142
-39.02993
-39.6549
-39.186172
-39.02993
-39.6549
-39.342415
-39.498657
-39.342415
-39.02993
-39.6549
-39.186172
-38.873688
-39.342415
-39.342415
-39.02993
-39.186172
-39.6549
-39.498657
-39.6549
-39.342415
-39.6549
-39.6549
-39.498657
-39.6549
-39.498657
-39.811142
-40.123627
-39.967384
-39.811142
-39.967384
-40.279869
-39.6549
-40.279869
-40.123627
-39.6549
-40.279869
-39.811142
-39.811142
-40.279869
-40.123627
-40.123627
-39.967384
-39.6549
-39.6549
-39.811142
-39.967384
-39.186172
-39.498657
-39.498657
-39.811142
-39.6549
-39.6549
-39.186172
-39.02993
-39.6549
-39.186172
-39.498657
-39.498657
-39.186172
-39.186172
-39.342415
-39.6549
-39.02993
-39.342415
-39.186172
-39.02993
-38.873688
-39.186172
-39.02993
-39.186172
-39.342415
-38.873688
-39.342415
-39.186172
-39.342415
-39.02993
-39.342415
-39.342415
-39.498657
-38.561203
-38.717445
-39.186172
-38.561203
-39.6549
-38.873688
-38.561203
-38.873688
-39.02993
-38.717445
-38.561203
-39.02993
-38.404961
-38.873688
-38.404961
-38.248718
-38.092476
-38.092476
-38.248718
-37.936234
-38.248718
-37.936234
-37.779991
-38.092476
-37.936234
-37.936234
-37.623749
-37.623749
-37.779991
-37.779991
-37.623749
-37.467506
-37.779991
-36.998779
-37.936234
-37.467506
-37.467506
-37.779991
-37.311264
-36.998779
-37.467506
-37.155022
-36.998779
-37.467506
-37.311264
-37.467506
-37.467506
-37.311264
-37.311264
-37.311264
-37.311264
-37.467506
-37.467506
-37.467506
-37.623749
-37.779991
-37.155022
-38.404961
-37.623749
-37.623749
-37.779991
-38.248718
-37.467506
-38.092476
-37.623749
-38.248718
-38.561203
-38.248718
-38.404961
-38.404961
-38.248718
-38.717445
-37.779991
-38.404961
-38.248718
-38.561203
-38.404961
-38.873688
-39.02993
-39.02993
-39.342415
-39.02993
-38.717445
-39.342415
-39.6549
-39.6549
-39.6549
-39.811142
-39.498657
-39.811142
-40.123627
-39.498657
-40.123627
-40.123627
-40.436111
-39.498657
-40.592354
-40.123627
-40.279869
-40.436111
-39.811142
-39.811142
-39.342415
-39.811142
-40.279869
-39.498657
-40.592354
-39.811142
-39.811142
-39.186172
-39.186172
-39.811142
-39.498657
-38.873688
-39.186172
-39.498657
-39.498657
-39.342415
-38.717445
-38.873688
-39.02993
-39.02993
-39.02993
-38.717445
-38.561203
-38.717445
-38.717445
-38.561203
-38.404961
-38.561203
-37.936234
-38.248718
-38.717445
-38.561203
-37.936234
-38.092476
-38.561203
-38.404961
-38.248718
-38.092476
-37.936234
-38.404961
-38.717445
-37.779991
-38.561203
-38.092476
-38.404961
-38.404961
-38.561203
-38.248718
-38.404961
-38.404961
-38.248718
-38.561203
-38.561203
-38.404961
-38.561203
-38.404961
-38.717445
-38.873688
-39.02993
-38.561203
-38.873688
-38.717445
-38.873688
-39.342415
-38.873688
-38.873688
-39.342415
-39.342415
-39.186172
-39.186172
-39.342415
-39.342415
-39.342415
-39.498657
-39.186172
-39.6549
-39.6549
-39.186172
-39.498657
-39.498657
-39.186172
-39.186172
-39.498657
-39.6549
-39.6549
-39.498657
-39.498657
-39.498657
-39.6549
-39.342415
-39.6549
-39.498657
-39.811142
-39.342415
-39.6549
-39.498657
-39.498657
-39.342415
-39.811142
-39.498657
-39.498657
-38.873688
-39.6549
-39.186172
-39.6549
-39.498657
-39.186172
-40.123627
-39.186172
-39.967384
-39.6549
-39.6549
-39.342415
-39.342415
-39.6549
-39.498657
-39.342415
-39.6549
-38.873688
-39.342415
-39.342415
-39.186172
-39.6549
-38.873688
-39.02993
-39.342415
-39.186172
-39.186172
-39.342415
-39.342415
-39.186172
-38.873688
-39.02993
-39.02993
-39.342415
-39.498657
-39.186172
-39.498657
-39.186172
-39.6549
-39.6549
-39.498657
-39.342415
-39.498657
-39.498657
-39.342415
-39.6549
-39.342415
-39.6549
-39.498657
-39.02993
-39.6549
-39.02993
-39.186172
-39.498657
-39.186172
-39.02993
-39.6549
-39.186172
-38.873688
-39.342415
-39.02993
-38.561203
-38.873688
-38.873688
-38.873688
-38.873688
-38.873688
-39.02993
-38.873688
-38.873688
-38.561203
-39.02993
-39.498657
-39.342415
-39.6549
-39.186172
-38.873688
-39.186172
-39.6549
-39.498657
-39.342415
-39.498657
-39.342415
-39.186172
-39.811142
-39.342415
-38.561203
-39.342415
-39.02993
-38.873688
-39.02993
-39.342415
-38.873688
-38.873688
-39.186172
-38.873688
-39.02993
-39.342415
-38.561203
-39.186172
-38.717445
-39.342415
-38.561203
-39.02993
-39.342415
-39.186172
-39.967384
-39.498657
-39.02993
-39.186172
-39.02993
-39.967384
-39.02993
-38.873688
-39.02993
-39.342415
-39.6549
-39.342415
-39.6549
-39.811142
-39.342415
-39.811142
-39.967384
-40.279869
-39.498657
-40.279869
-39.967384
-40.279869
-39.811142
-40.123627
-39.967384
-39.811142
-39.811142
-40.123627
-39.811142
-39.967384
-39.811142
-39.967384
-39.6549
-39.498657
-39.498657
-39.498657
-39.811142
-39.342415
-39.342415
-39.6549
-39.6549
-39.498657
-39.186172
-39.498657
-38.873688
-39.342415
-39.342415
-39.342415
-39.342415
-39.186172
-39.02993
-39.342415
-38.873688
-39.02993
-39.498657
-38.717445
-38.717445
-38.873688
-38.873688
-38.873688
-38.873688
-38.561203
-38.717445
-38.717445
-38.561203
-38.248718
-38.717445
-38.248718
-38.561203
-38.717445
-38.404961
-38.404961
-38.404961
-38.248718
-38.404961
-38.404961
-38.404961
-38.092476
-38.717445
-38.561203
-38.404961
-38.561203
-38.404961
-38.248718
-38.248718
-38.248718
-38.248718
-38.248718
-38.404961
-39.02993
-38.561203
-38.873688
-38.873688
-38.561203
-39.02993
-39.02993
-38.873688
-39.02993
-38.873688
-38.404961
-39.342415
-38.873688
-39.02993
-39.186172
-39.02993
-38.873688
-38.717445
-39.02993
-38.561203
-39.02993
-39.02993
-39.02993
-39.02993
-39.186172
-38.873688
-39.6549
-38.717445
-39.498657
-39.02993
-39.02993
-38.873688
-38.717445
-39.02993
-38.873688
-38.873688
-39.02993
-39.498657
-38.873688
-39.342415
-39.186172
-39.02993
-39.342415
-38.873688
-39.186172
-39.498657
-38.873688
-39.342415
-39.186172
-39.342415
-39.02993
-38.717445
-39.342415
-39.342415
-38.873688
-39.186172
-38.873688
-39.02993
-38.873688
-38.873688
-39.02993
-39.02993
-39.342415
-38.873688
-39.02993
-38.717445
-39.186172
-38.717445
-38.873688
-38.561203
-39.186172
-38.404961
-39.186172
-39.02993
-39.02993
-39.02993
-39.02993
-39.186172
-38.873688
-39.342415
-39.342415
-38.717445
-39.6549
-39.6549
-39.498657
-39.811142
-38.873688
-39.02993
-38.717445
-39.186172
-39.186172
-39.6549
-39.811142
-39.6549
-39.342415
-39.6549
-39.6549
-39.02993
-39.6549
-39.02993
-39.498657
-39.498657
-39.6549
-39.811142
-39.811142
-39.498657
-39.967384
-39.186172
-39.342415
-39.6549
-39.811142
-39.6549
-39.342415
-39.811142
-39.967384
-39.6549
-39.342415
-40.279869
-40.279869
-40.123627
-39.6549
-40.279869
-39.6549
-39.811142
-39.811142
-39.498657
-39.498657
-39.811142
-40.279869
-39.967384
-40.123627
-39.811142
-39.6549
-39.811142
-39.967384
-39.811142
-40.279869
-40.123627
-39.967384
-39.967384
-39.498657
-39.811142
-39.811142
-39.6549
-39.6549
-39.6549
-39.6549
-39.6549
-39.342415
-39.6549
-39.342415
-39.6549
-39.811142
-39.342415
-39.6549
-39.498657
-39.186172
-39.498657
-39.6549
-39.6549
-39.498657
-39.6549
-38.873688
-39.186172
-39.186172
-39.02993
-39.02993
-39.342415
-39.186172
-39.186172
-39.342415
-39.498657
-39.6549
-39.498657
-39.6549
-39.498657
-39.811142
-39.6549
-39.342415
-39.498657
-39.342415
-39.186172
-39.6549
-39.342415
-39.498657
-39.6549
-39.498657
-39.342415
-39.186172
-39.498657
-39.6549
-39.342415
-39.6549
-39.6549
-39.6549
-39.811142
-39.6549
-39.811142
-39.498657
-39.811142
-39.498657
-39.967384
-39.811142
-39.498657
-40.123627
-40.123627
-39.498657
-39.6549
-39.811142
-39.498657
-39.6549
-39.811142
-39.6549
-40.279869
-39.967384
-39.811142
-39.811142
-39.498657
-40.123627
-39.811142
-39.967384
-39.967384
-39.811142
-39.811142
-39.967384
-39.498657
-39.6549
-39.6549
-39.967384
-39.6549
-39.498657
-39.186172
-39.498657
-39.186172
-39.498657
-39.811142
-39.811142
-39.498657
-39.498657
-39.186172
-39.186172
-39.342415
-39.342415
-39.811142
-39.186172
-39.186172
-39.186172
-39.02993
-38.873688
-39.02993
-38.717445
-38.873688
-38.873688
-38.873688
-38.717445
-38.873688
-38.873688
-38.873688
-38.561203
-38.873688
-39.02993
-38.873688
-38.561203
-38.717445
-38.873688
-38.248718
-38.561203
-38.561203
-38.248718
-38.561203
-38.561203
-38.248718
-38.092476
-39.02993
-38.717445
-38.561203
-39.02993
-39.342415
-39.6549
-38.248718
-39.186172
-39.342415
-38.873688
-39.02993
-38.873688
-39.02993
-39.186172
-39.186172
-39.342415
-38.873688
-39.02993
-39.6549
-39.342415
-38.873688
-39.186172
-38.248718
-39.186172
-39.498657
-38.717445
-39.02993
-38.717445
-38.717445
-39.342415
-38.873688
-38.873688
-38.561203
-39.02993
-39.186172
-38.561203
-39.02993
-39.02993
-38.717445
-39.186172
-39.02993
-39.186172
-39.342415
-38.717445
-39.6549
-39.02993
-39.342415
-39.186172
-39.342415
-38.873688
-39.498657
-38.873688
-40.123627
-39.6549
-39.498657
-39.811142
-39.6549
-40.123627
-39.498657
-39.967384
-39.967384
-39.811142
-39.811142
-40.279869
-39.342415
-39.6549
-39.6549
-39.6549
-39.498657
-39.811142
-39.811142
-39.186172
-39.342415
-39.186172
-39.186172
-39.342415
-39.498657
-39.498657
-39.498657
-39.6549
-39.02993
-39.6549
-39.498657
-39.186172
-39.6549
-39.186172
-39.498657
-39.342415
-39.342415
-39.186172
-39.342415
-38.873688
-39.186172
-39.498657
-39.186172
-38.873688
-39.02993
-38.717445
-38.873688
-38.873688
-38.404961
-38.873688
-38.561203
-38.873688
-38.248718
-38.248718
-38.404961
-38.404961
-38.404961
-38.561203
-38.404961
-38.404961
-38.404961
-38.248718
-38.248718
-37.936234
-38.404961
-38.404961
-38.404961
-38.561203
-38.404961
-38.717445
-38.248718
-38.404961
-38.561203
-38.248718
-38.248718
-38.404961
-38.561203
-38.717445
-38.404961
-38.561203
-38.404961
-38.873688
-39.186172
-38.873688
-39.02993
-38.561203
-38.873688
-38.404961
-39.186172
-39.02993
-38.561203
-39.186172
-39.02993
-39.186172
-39.02993
-39.6549
-39.342415
-39.342415
-39.6549
-39.186172
-39.186172
-39.186172
-39.498657
-39.342415
-39.186172
-39.6549
-39.6549
-39.6549
-39.6549
-39.811142
-39.811142
-39.6549
-39.967384
-39.967384
-39.498657
-39.967384
-39.967384
-40.123627
-39.967384
-39.6549
-39.6549
-40.123627
-39.6549
-40.123627
-39.967384
-39.811142
-40.279869
-39.811142
-39.811142
-39.6549
-40.123627
-39.811142
-39.811142
-39.811142
-40.279869
-39.811142
-40.123627
-39.811142
-39.498657
-39.498657
-39.811142
-39.967384
-39.967384
-39.6549
-39.6549
-39.6549
-40.279869
-39.498657
-39.6549
-39.967384
-40.279869
-39.811142
-39.6549
-39.186172
-39.498657
-39.811142
-39.811142
-40.123627
-39.811142
-40.436111
-39.6549
-39.186172
-39.342415
-39.6549
-39.498657
-39.498657
-39.498657
-39.498657
-39.342415
-39.6549
-39.342415
-38.873688
-39.186172
-39.498657
-39.342415
-39.186172
-39.6549
-38.404961
-39.811142
-39.342415
-39.186172
-39.6549
-39.811142
-38.873688
-39.186172
-39.498657
-39.6549
-39.6549
-39.6549
-39.02993
-39.186172
-39.186172
-38.873688
-38.717445
-39.02993
-38.873688
-39.02993
-39.342415
-38.404961
-39.02993
-38.404961
-38.561203
-38.873688
-39.02993
-39.186172
-39.02993
-38.873688
-39.02993
-39.342415
-39.186172
-39.342415
-39.342415
-39.186172
-39.498657
-38.873688
-39.6549
-39.811142
-39.498657
-39.498657
-39.6549
-40.123627
-40.123627
-39.811142
-39.967384
-39.967384
-39.6549
-40.279869
-39.811142
-39.811142
-40.279869
-39.6549
-40.279869
-39.811142
-39.811142
-40.279869
-39.6549
-39.498657
-39.811142
-39.811142
-39.967384
-39.811142
-39.342415
-39.498657
-40.123627
-39.6549
-39.498657
-39.498657
-39.967384
-39.498657
-39.6549
-39.6549
-39.811142
-39.498657
-39.498657
-39.02993
-39.498657
-39.498657
-39.498657
-39.186172
-39.342415
-39.186172
-39.498657
-39.342415
-39.498657
-39.342415
-39.6549
-39.342415
-38.873688
-39.6549
-39.186172
-39.02993
-39.186172
-39.6549
-39.498657
-38.873688
-38.873688
-39.186172
-39.02993
-39.186172
-39.186172
-38.873688
-39.342415
-39.186172
-39.6549
-38.873688
-39.02993
-39.186172
-39.02993
-39.186172
-39.02993
-39.498657
-39.186172
-39.342415
-39.342415
-39.342415
-39.6549
-39.498657
-39.342415
-39.498657
-39.498657
-39.186172
-39.02993
-39.6549
-39.342415
-39.186172
-39.186172
-39.6549
-39.6549
-39.498657
-39.498657
-39.967384
-39.498657
-39.811142
-39.811142
-39.498657
-39.811142
-39.811142
-39.811142
-39.6549
-39.342415
-39.811142
-39.6549
-39.186172
-39.498657
-39.6549
-39.186172
-39.342415
-39.02993
-39.498657
-39.342415
-39.186172
-39.342415
-39.6549
-39.186172
-39.186172
-39.6549
-39.186172
-39.342415
-39.186172
-39.342415
-39.6549
-39.6549
-39.498657
-39.342415
-39.186172
-39.498657
-40.123627
-39.6549
-39.498657
-39.967384
-39.811142
-40.592354
-40.436111
-39.967384
-40.123627
-40.436111
-40.436111
-39.498657
-40.436111
-40.904839
-40.592354
-40.748596
-40.279869
-39.967384
-39.967384
-40.279869
-40.592354
-40.748596
-40.592354
-40.592354
-40.436111
-40.436111
-39.811142
-39.6549
-40.123627
-40.123627
-39.186172
-39.6549
-39.498657
-39.342415
-39.967384
-39.342415
-39.02993
-38.404961
-38.561203
-38.873688
-39.6549
-38.561203
-38.561203
-38.404961
-38.561203
-39.02993
-38.873688
-38.248718
-38.248718
-38.873688
-38.873688
-38.873688
-38.561203
-38.561203
-39.342415
-38.873688
-38.873688
-38.561203
-38.717445
-38.717445
-38.248718
-38.561203
-39.02993
-38.873688
-39.342415
-39.342415
-38.873688
-38.873688
-38.873688
-39.186172
-38.873688
-39.02993
-38.873688
-39.186172
-39.186172
-39.6549
-38.873688
-39.02993
-39.342415
-38.873688
-39.498657
-39.342415
-39.498657
-39.6549
-39.498657
-39.811142
-39.498657
-39.6549
-39.811142
-39.6549
-39.6549
-39.967384
-39.811142
-39.498657
-39.342415
-39.6549
-39.02993
-39.498657
-39.186172
-39.02993
-38.873688
-39.186172
-39.186172
-39.02993
-39.342415
-38.717445
-38.873688
-38.873688
-39.02993
-38.404961
-39.02993
-38.561203
-38.717445
-38.717445
-38.717445
-38.717445
-39.186172
-38.717445
-38.717445
-38.873688
-39.342415
-38.717445
-39.02993
-39.186172
-38.873688
-39.186172
-39.342415
-38.873688
-39.498657
-39.342415
-39.342415
-39.498657
-39.498657
-39.811142
-39.498657
-39.342415
-39.342415
-39.6549
-39.967384
-39.811142
-39.811142
-39.6549
-40.123627
-39.6549
-39.6549
-40.279869
-39.967384
-40.592354
-39.811142
-39.811142
-39.967384
-39.498657
-40.123627
-39.6549
-39.967384
-40.123627
-39.967384
-40.123627
-39.967384
-39.967384
-40.123627
-40.123627
-40.123627
-39.967384
-39.967384
-40.123627
-39.498657
-39.967384
-39.811142
-40.123627
-40.279869
-40.123627
-39.811142
-39.811142
-39.811142
-39.967384
-39.186172
-39.6549
-39.967384
-39.967384
-40.123627
-39.967384
-39.186172
-40.279869
-39.498657
-39.498657
-39.811142
-39.6549
-39.498657
-39.811142
-39.186172
-39.811142
-39.6549
-39.342415
-39.342415
-39.02993
-38.873688
-39.342415
-39.342415
-39.02993
-38.873688
-38.717445
-39.02993
-38.404961
-39.02993
-38.873688
-38.561203
-38.248718
-38.092476
-38.561203
-39.02993
-38.561203
-39.02993
-38.248718
-38.248718
-38.561203
-38.561203
-38.717445
-37.623749
-37.623749
-38.404961
-38.404961
-38.248718
-38.717445
-38.561203
-38.404961
-38.873688
-38.717445
-38.248718
-37.936234
-38.561203
-39.186172
-38.561203
-39.02993
-38.873688
-39.02993
-39.02993
-39.02993
-39.02993
-38.873688
-39.342415
-39.6549
-38.561203
-39.6549
-39.342415
-39.342415
-38.873688
-38.561203
-39.342415
-38.561203
-39.342415
-39.498657
-39.02993
-39.6549
-38.873688
-39.186172
-38.873688
-39.811142
-39.498657
-39.498657
-40.123627
-39.498657
-39.6549
-39.811142
-39.967384
-39.967384
-40.123627
-39.6549
-39.811142
-39.967384
-39.967384
-39.498657
-39.6549
-39.6549
-39.498657
-39.967384
-39.811142
-39.498657
-39.498657
-39.6549
-39.498657
-39.6549
-39.342415
-39.498657
-39.342415
-39.6549
-39.967384
-39.6549
-39.186172
-39.186172
-39.498657
-39.342415
-39.6549
-39.6549
-39.342415
-39.186172
-39.342415
-39.02993
-39.811142
-39.6549
-39.811142
-39.498657
-39.811142
-39.342415
-40.279869
-39.342415
-39.811142
-39.811142
-39.811142
-39.186172
-39.811142
-39.498657
-39.6549
-39.6549
-39.6549
-39.342415
-39.02993
-39.6549
-39.498657
-39.186172
-39.6549
-39.186172
-39.02993
-39.342415
-38.873688
-38.873688
-39.02993
-39.342415
-39.498657
-39.498657
-39.02993
-38.717445
-39.02993
-39.02993
-39.498657
-38.873688
-39.342415
-39.02993
-38.873688
-39.498657
-39.02993
-39.342415
-39.02993
-38.873688
-39.02993
-39.186172
-39.342415
-39.02993
-39.6549
-38.873688
-39.186172
-39.811142
-38.873688
-39.342415
-38.873688
-39.6549
-39.02993
-39.498657
-39.186172
-39.186172
-38.873688
-40.123627
-40.436111
-41.68605
-41.842293
-42.935989
-44.029686
-44.498413
-45.435867
-46.529564
-47.467018
-48.24823
-49.498169
-50.591866
-51.52932
-51.998047
-53.404228
-54.18544
-54.81041
-55.747864
-56.685318
-57.46653
-58.560226
-58.872711
-59.497681
-60.12265
-60.435135
-61.216347
-61.372589
-61.685074
-62.622528
-62.622528
-63.091255
-63.091255
-63.559982
-63.559982
-64.341194
-64.497437
-64.028709
-64.497437
-64.809921
-64.966164
-65.122406
-64.966164
-64.341194
-64.966164
-64.809921
-64.966164
-64.497437
-64.966164
-64.966164
-64.966164
-64.653679
-64.341194
-64.966164
-64.497437
-65.122406
-64.809921
-64.497437
-64.653679
-64.184952
-63.559982
-64.653679
-64.653679
-64.809921
-64.809921
-64.653679
-64.966164
-64.966164
-64.809921
-64.653679
-64.028709
-64.966164
-64.966164
-64.184952
-65.591133
-64.653679
-65.434891
-64.653679
-65.591133
-65.747375
-65.591133
-65.747375
-65.278648
-64.966164
-65.278648
-65.122406
-65.278648
-65.747375
-64.809921
-65.747375
-65.122406
-65.747375
-65.747375
-65.591133
-65.903618
-66.216103
-66.05986
-65.591133
-65.747375
-65.903618
-65.903618
-65.747375
-65.278648
-65.591133
-66.216103
-65.591133
-65.278648
-65.122406
-65.591133
-65.434891
-65.591133
-65.434891
-65.434891
-65.122406
-64.809921
-65.278648
-65.122406
-65.278648
-65.434891
-64.966164
-64.809921
-65.591133
-64.966164
-65.122406
-65.122406
-65.122406
-65.122406
-65.122406
-65.278648
-65.122406
-65.122406
-64.497437
-65.278648
-65.591133
-65.278648
-65.122406
-65.747375
-65.434891
-65.591133
-65.434891
-65.747375
-65.747375
-66.216103
-65.903618
-66.05986
-66.05986
-66.05986
-66.216103
-66.216103
-66.216103
-66.528587
-66.372345
-66.68483
-66.05986
-66.68483
-66.05986
-66.216103
-66.05986
-66.372345
-66.05986
-66.216103
-66.05986
-66.05986
-66.528587
-66.216103
-66.372345
-66.528587
-66.05986
-66.372345
-66.528587
-66.841072
-66.841072
-66.997314
-67.153557
-66.841072
-66.528587
-66.528587
-66.841072
-66.68483
-66.528587
-66.68483
-66.68483
-66.68483
-66.372345
-66.68483
-66.372345
-66.372345
-66.841072
-66.841072
-66.372345
-66.997314
-66.997314
-66.528587
-66.372345
-66.372345
-66.68483
-66.68483
-66.372345
-66.216103
-66.372345
-66.05986
-66.528587
-66.528587
-66.528587
-66.528587
-66.528587
-66.372345
-66.528587
-66.05986
-66.216103
-66.372345
-66.216103
-66.528587
-66.372345
-66.372345
-66.528587
-66.528587
-66.372345
-66.372345
-66.372345
-66.372345
-66.68483
-66.372345
-66.68483
-66.528587
-66.528587
-66.528587
-66.372345
-66.05986
-66.372345
-66.372345
-66.216103
-66.05986
-66.372345
-65.903618
-66.05986
-66.528587
-66.216103
-66.216103
-66.05986
-65.747375
-66.216103
-66.528587
-65.903618
-65.903618
-66.372345
-65.903618
-65.747375
-66.05986
-66.216103
-66.05986
-66.216103
-65.903618
-66.372345
-65.903618
-66.372345
-66.216103
-66.372345
-66.68483
-66.372345
-66.05986
-65.747375
-66.372345
-66.528587
-66.528587
-66.216103
-66.216103
-66.372345
-66.372345
-66.841072
-66.372345
-65.903618
-65.747375
-65.903618
-66.372345
-65.434891
-65.903618
-65.747375
-65.903618
-65.747375
-66.216103
-66.05986
-66.372345
-66.528587
-65.903618
-66.05986
-66.05986
-66.372345
-66.05986
-66.372345
-66.216103
-66.372345
-66.841072
-66.05986
-66.216103
-66.997314
-66.528587
-65.903618
-66.841072
-66.528587
-66.216103
-66.841072
-67.153557
-67.153557
-66.68483
-66.68483
-66.841072
-66.68483
-66.372345
-67.153557
-66.528587
-67.153557
-67.153557
-66.841072
-66.997314
-67.622284
-66.997314
-67.466042
-66.68483
-66.68483
-66.997314
-67.466042
-66.841072
-67.309799
-67.309799
-67.153557
-67.153557
-67.309799
-66.997314
-66.997314
-67.309799
-66.841072
-67.466042
-67.622284
-67.153557
-67.309799
-67.622284
-67.309799
-67.778526
-67.778526
-67.309799
-67.622284
-67.466042
-67.466042
-67.778526
-67.466042
-67.622284
-67.622284
-67.466042
-67.622284
-67.466042
-67.466042
-67.622284
-67.309799
-67.309799
-67.153557
-66.997314
-67.153557
-67.466042
-67.466042
-67.153557
-66.997314
-67.153557
-67.153557
-67.153557
-67.309799
-66.841072
-66.68483
-66.997314
-66.841072
-66.68483
-67.153557
-66.997314
-66.68483
-66.68483
-66.997314
-66.997314
-66.68483
-67.153557
-67.153557
-67.153557
-66.68483
-66.841072
-66.997314
-66.997314
-66.997314
-67.153557
-66.841072
-67.153557
-66.997314
-66.841072
-67.153557
-66.997314
-66.841072
-67.153557
-67.153557
-66.997314
-66.997314
-67.153557
-66.68483
-67.153557
-67.309799
-66.997314
-66.997314
-66.841072
-67.309799
-67.309799
-67.153557
-67.309799
-66.997314
-67.153557
-67.466042
-67.309799
-67.466042
-67.622284
-67.778526
-67.309799
-67.778526
-67.622284
-67.466042
-67.934769
-67.778526
-67.466042
-67.309799
-67.466042
-67.153557
-67.153557
-66.997314
-67.466042
-67.309799
-67.153557
-67.153557
-67.466042
-67.466042
-67.309799
-67.466042
-67.309799
-67.622284
-67.622284
-67.466042
-67.466042
-67.309799
-67.309799
-67.622284
-67.309799
-67.622284
-67.622284
-67.934769
-67.309799
-67.622284
-67.622284
-67.466042
-66.841072
-67.778526
-67.466042
-67.309799
-67.153557
-67.153557
-67.309799
-67.622284
-67.309799
-67.309799
-66.68483
-66.68483
-67.622284
-67.778526
-67.309799
-67.309799
-67.778526
-67.153557
-67.466042
-67.309799
-67.309799
-66.68483
-66.372345
-67.153557
-67.153557
-66.372345
-67.309799
-66.372345
-66.997314
-66.05986
-66.528587
-66.68483
-67.153557
-66.216103
-66.372345
-65.747375
-66.841072
-66.528587
-66.528587
-66.216103
-66.216103
-66.372345
-66.216103
-65.591133
-66.216103
-65.434891
-66.528587
-66.216103
-65.747375
-66.05986
-66.05986
-66.372345
-65.747375
-66.05986
-66.05986
-65.747375
-66.216103
-66.05986
-65.903618
-65.903618
-65.434891
-65.434891
-66.05986
-65.903618
-65.903618
-65.903618
-66.372345
-66.216103
-66.05986
-65.747375
-66.216103
-66.372345
-66.216103
-66.372345
-66.05986
-66.841072
-66.372345
-66.68483
-66.372345
-66.997314
-66.841072
-66.997314
-67.153557
-67.153557
-67.309799
-66.997314
-66.841072
-66.997314
-67.309799
-67.153557
-67.309799
-67.622284
-67.153557
-67.153557
-67.309799
-66.841072
-66.528587
-67.153557
-66.841072
-66.372345
-66.68483
-66.216103
-66.528587
-66.528587
-66.372345
-66.372345
-66.05986
-66.372345
-66.528587
-66.216103
-66.216103
-66.372345
-66.05986
-66.05986
-66.05986
-66.216103
-66.528587
-66.216103
-66.372345
-66.216103
-66.216103
-66.372345
-65.903618
-66.05986
-66.05986
-66.05986
-66.528587
-66.05986
-66.372345
-66.372345
-66.05986
-65.747375
-65.747375
-66.528587
-66.05986
-66.216103
-65.903618
-66.216103
-66.05986
-65.747375
-66.05986
-65.903618
-65.903618
-66.05986
-65.591133
-66.05986
-66.05986
-65.903618
-65.591133
-65.903618
-66.05986
-65.591133
-65.747375
-66.216103
-65.591133
-65.747375
-65.903618
-65.591133
-66.05986
-65.747375
-66.216103
-66.216103
-66.05986
-66.372345
-66.528587
-66.216103
-66.372345
-66.05986
-66.528587
-66.05986
-66.528587
-66.528587
-66.372345
-66.528587
-66.68483
-66.841072
-66.216103
-66.68483
-67.153557
-66.528587
-67.309799
-66.997314
-66.68483
-67.153557
-66.997314
-67.153557
-67.309799
-67.153557
-67.309799
-67.309799
-67.778526
-67.309799
-67.622284
-67.778526
-67.466042
-67.934769
-68.247253
-68.247253
-67.622284
-68.403496
-67.934769
-68.091011
-68.091011
-67.778526
-67.934769
-68.247253
-68.091011
-68.247253
-68.403496
-67.622284
-67.778526
-68.091011
-68.559738
-68.091011
-67.622284
-67.622284
-67.934769
-68.403496
-68.247253
-68.091011
-67.622284
-67.466042
-67.778526
-68.247253
-68.559738
-67.934769
-67.934769
-68.403496
-67.622284
-68.091011
-67.622284
-68.091011
-68.403496
-68.247253
-68.091011
-68.247253
-67.778526
-68.247253
-68.403496
-67.466042
-67.622284
-67.778526
-67.934769
-67.778526
-67.934769
-68.403496
-67.153557
-67.934769
-67.778526
-67.309799
-67.778526
-67.934769
-67.622284
-68.091011
-68.247253
-67.778526
-68.091011
-68.091011
-67.934769
-67.778526
-67.466042
-68.247253
-68.403496
-68.091011
-67.934769
-67.934769
-67.934769
-68.091011
-68.247253
-67.934769
-68.403496
-68.247253
-67.934769
-68.247253
-68.403496
-68.091011
-68.403496
-68.247253
-67.934769
-68.247253
-68.247253
-68.403496
-68.247253
-68.403496
-68.559738
-68.559738
-68.559738
-68.715981
-68.559738
-69.028465
-68.247253
-68.872223
-68.872223
-69.028465
-69.028465
-69.184708
-69.184708
-69.184708
-69.497192
-69.34095
-68.872223
-69.028465
-68.872223
-69.028465
-69.028465
-69.497192
-69.497192
-69.34095
-69.497192
-69.34095
-69.184708
-68.872223
-69.34095
-68.715981
-68.559738
-69.184708
-68.872223
-68.715981
-68.872223
-68.715981
-68.403496
-68.403496
-68.715981
-68.715981
-68.247253
-68.091011
-68.247253
-68.247253
-68.091011
-68.715981
-68.091011
-67.934769
-68.247253
-67.778526
-67.934769
-67.778526
-68.091011
-67.778526
-67.622284
-68.091011
-67.622284
-67.309799
-67.309799
-67.622284
-67.622284
-67.622284
-67.466042
-67.778526
-67.466042
-67.622284
-67.622284
-67.622284
-67.622284
-67.153557
-67.309799
-67.778526
-67.309799
-67.622284
-67.622284
-67.466042
-67.622284
-67.309799
-67.309799
-67.622284
-67.778526
-67.622284
-67.622284
-67.622284
-67.153557
-67.466042
-67.466042
-67.153557
-67.309799
-67.466042
-66.997314
-67.309799
-66.997314
-66.997314
-66.68483
-66.68483
-66.528587
-66.997314
-66.68483
-66.528587
-66.841072
-66.528587
-66.528587
-66.841072
-66.68483
-66.372345
-66.528587
-66.528587
-66.05986
-66.216103
-66.05986
-66.216103
-65.747375
-65.903618
-65.903618
-65.747375
-66.05986
-66.05986
-65.747375
-65.903618
-65.434891
-65.747375
-66.372345
-66.05986
-65.747375
-66.216103
-66.05986
-65.591133
-65.747375
-66.05986
-66.841072
-66.05986
-66.216103
-65.747375
-65.903618
-65.591133
-66.216103
-66.05986
-65.903618
-66.216103
-66.841072
-66.841072
-66.528587
-66.372345
-67.153557
-66.372345
-66.841072
-67.153557
-66.841072
-66.216103
-66.68483
-66.528587
-66.528587
-65.747375
-67.309799
-66.68483
-66.528587
-66.997314
-66.68483
-66.841072
-66.528587
-67.466042
-67.309799
-66.216103
-67.153557
-66.372345
-67.153557
-67.153557
-66.528587
-66.997314
-67.153557
-66.997314
-66.841072
-66.528587
-67.466042
-66.841072
-66.997314
-66.841072
-66.68483
-66.841072
-66.997314
-66.841072
-66.997314
-67.153557
-66.68483
-67.153557
-66.528587
-66.528587
-66.997314
-67.153557
-67.153557
-67.153557
-67.153557
-66.841072
-66.997314
-66.997314
-67.153557
-67.153557
-67.153557
-66.841072
-66.528587
-66.997314
-66.997314
-66.68483
-66.68483
-67.466042
-66.997314
-66.841072
-66.841072
-66.841072
-66.68483
-66.997314
-66.68483
-66.68483
-66.841072
-66.841072
-67.153557
-66.68483
-66.997314
-66.528587
-66.528587
-66.841072
-66.841072
-66.528587
-66.997314
-66.68483
-66.997314
-67.309799
-66.528587
-66.528587
-66.68483
-66.841072
-66.68483
-66.68483
-66.841072
-66.68483
-66.841072
-66.997314
-67.153557
-67.466042
-67.153557
-66.997314
-66.997314
-66.997314
-67.153557
-67.153557
-67.466042
-66.997314
-66.841072
-67.309799
-67.309799
-67.309799
-67.466042
-67.466042
-67.309799
-67.622284
-66.997314
-67.153557
-67.153557
-67.309799
-67.778526
-67.153557
-67.153557
-66.997314
-67.153557
-66.997314
-66.841072
-66.841072
-67.153557
-66.997314
-67.309799
-66.68483
-66.841072
-66.841072
-67.153557
-66.997314
-66.68483
-66.997314
-67.153557
-67.153557
-66.997314
-67.153557
-66.841072
-66.841072
-66.841072
-66.68483
-67.153557
-66.997314
-66.68483
-66.528587
-66.841072
-67.153557
-66.68483
-66.372345
-66.372345
-66.528587
-66.528587
-66.528587
-66.05986
-66.05986
-66.05986
-65.903618
-65.747375
-66.372345
-65.747375
-65.903618
-66.528587
-65.591133
-65.591133
-65.903618
-65.903618
-66.05986
-66.372345
-66.216103
-65.903618
-66.372345
-66.68483
-66.216103
-66.372345
-66.528587
-66.841072
-66.372345
-67.153557
-66.372345
-66.216103
-66.68483
-66.216103
-66.841072
-66.528587
-66.372345
-66.05986
-67.153557
-66.997314
-66.68483
-65.747375
-66.528587
-66.68483
-66.528587
-66.528587
-66.68483
-66.372345
-66.372345
-66.997314
-67.466042
-66.841072
-67.153557
-66.841072
-66.528587
-66.997314
-66.997314
-67.153557
-66.68483
-66.528587
-66.528587
-66.528587
-66.841072
-67.153557
-66.68483
-66.372345
-66.372345
-66.841072
-67.153557
-67.153557
-66.841072
-66.68483
-66.68483
-66.216103
-66.528587
-66.528587
-67.153557
-66.216103
-66.372345
-66.216103
-66.528587
-66.372345
-66.216103
-66.68483
-66.841072
-66.528587
-66.68483
-66.528587
-66.372345
-66.68483
-66.68483
-66.841072
-66.68483
-66.528587
-66.528587
-66.68483
-66.216103
-66.68483
-66.05986
-66.372345
-66.841072
-66.528587
-66.372345
-66.997314
-66.841072
-67.153557
-66.68483
-66.841072
-67.153557
-66.997314
-67.153557
-67.309799
-67.309799
-66.997314
-66.841072
-67.309799
-67.153557
-67.466042
-66.841072
-67.466042
-67.309799
-67.153557
-67.153557
-67.153557
-67.153557
-66.997314
-66.841072
-67.466042
-66.997314
-66.841072
-67.153557
-66.68483
-66.68483
-66.68483
-66.216103
-66.68483
-66.841072
-66.372345
-66.216103
-66.841072
-66.68483
-66.528587
-66.216103
-66.528587
-66.528587
-66.05986
-66.05986
-66.05986
-66.372345
-66.05986
-66.68483
-66.216103
-65.903618
-66.05986
-66.05986
-65.903618
-65.747375
-65.591133
-65.747375
-65.903618
-66.216103
-65.903618
-65.903618
-65.434891
-66.05986
-66.05986
-65.434891
-65.903618
-65.747375
-66.216103
-66.05986
-65.747375
-66.216103
-65.747375
-65.747375
-65.747375
-66.05986
-66.05986
-66.216103
-66.05986
-65.591133
-66.372345
-66.05986
-66.372345
-66.05986
-65.747375
-66.216103
-66.216103
-65.747375
-66.05986
-66.05986
-65.591133
-66.216103
-65.591133
-66.372345
-66.05986
-65.747375
-65.903618
-66.216103
-66.05986
-66.216103
-66.05986
-65.747375
-66.216103
-65.903618
-66.05986
-66.05986
-65.591133
-66.05986
-65.591133
-65.747375
-66.528587
-66.05986
-65.434891
-65.903618
-66.05986
-66.216103
-65.434891
-65.747375
-65.903618
-66.216103
-65.747375
-65.747375
-66.05986
-66.216103
-65.747375
-65.591133
-65.434891
-65.747375
-65.122406
-65.434891
-65.434891
-64.966164
-65.591133
-65.434891
-65.278648
-65.434891
-65.903618
-65.591133
-65.903618
-65.434891
-65.278648
-64.966164
-65.122406
-65.903618
-65.903618
-65.747375
-65.903618
-66.216103
-65.903618
-65.591133
-65.591133
-66.216103
-66.216103
-65.591133
-66.528587
-66.05986
-65.903618
-66.05986
-65.903618
-65.747375
-65.747375
-65.747375
-66.05986
-66.05986
-66.216103
-66.528587
-66.05986
-66.68483
-66.216103
-66.216103
-66.05986
-66.528587
-66.841072
-66.05986
-66.841072
-66.216103
-66.68483
-66.68483
-66.997314
-66.68483
-66.372345
-66.841072
-67.153557
-66.68483
-66.68483
-66.68483
-66.841072
-66.372345
-66.05986
-66.528587
-66.841072
-66.372345
-66.528587
-66.841072
-66.528587
-66.841072
-66.68483
-66.841072
-66.841072
-66.841072
-66.68483
-66.372345
-66.841072
-66.528587
-66.841072
-66.841072
-66.68483
-67.153557
-66.997314
-67.153557
-66.841072
-67.153557
-67.153557
-67.153557
-67.153557
-66.997314
-66.997314
-66.68483
-67.153557
-67.153557
-66.841072
-66.841072
-67.153557
-66.372345
-66.216103
-67.153557
-66.528587
-66.528587
-66.841072
-66.841072
-66.372345
-66.68483
-66.841072
-66.372345
-66.68483
-66.68483
-66.528587
-66.372345
-66.68483
-66.528587
-67.153557
-66.372345
-66.528587
-66.372345
-66.68483
-66.528587
-66.528587
-66.372345
-66.528587
-66.528587
-66.05986
-66.372345
-66.05986
-65.747375
-66.216103
-65.591133
-66.216103
-66.05986
-65.903618
[truncated: 1,362,263 more chars]
