# Supplementary material for: A Synaptic Mechanism for Temporal Filtering of Visual Signals
Source: PLoS Biol. 2014 Oct 21;12(10):e1001972. doi: 10.1371/journal.pbio.1001972 (PMC4205119; doi:10.1371/journal.pbio.1001972)
Supplement: Data S1 — All raw data files as well as averages and statistical parameters presented in the manuscript. Formats provided include raw-text (Ascii) and Excel (xls). In addition, we provide the original Igor-Pro files (Wavemetrics), which contain both the raw data and the original figure formatting. Data referring to particular panels are located in the respective folders. For any further information, please contact Tom Baden at thomas.baden@uni-tuebingen.de. (ZIP) [file pbio.1001972.s009.zip › fig4/Fig4B/Fig4B.xlsx]

## Sheet: Sheet1
Calcium_Large	Calcium_Small	Ephys	stimulus
0	-0.0970874	-65.7474	0
-0.00454436	-0.0252992	-65.1224	0
-0.0186128	-0.076214	-65.5911	0
-0.0180105	0.0137874	-65.4349	0
-0.0100033	0.0330074	-64.9662	0
0.0030967	0.220824	-65.1224	0
0.00852524	0.386144	-65.1224	0
0.00404986	0.448008	-65.2786	0
0.0210435	0.667932	-65.2786	0
0.00836184	0.425188	-65.1224	0
0.017594	0.432889	-64.9662	0
-0.0043954	-0.033341	-65.1224	0
0.00377027	0.0838554	-64.8099	0
0.000374898	-0.00729575	-64.9662	0
0.0102994	0.221797	-64.8099	0
-0.0183191	-0.0306088	-64.8099	0
-0.027472	-0.0957137	-64.4974	0
-0.031005	-0.126054	-64.8099	0
-0.0115422	0.0853551	-64.8099	0
-0.0201264	0.0337873	-64.6537	0
-0.0215186	0.0134892	-64.3412	0
-0.0236707	-0.0508429	-64.8099	0
-0.0160264	-0.00207517	-65.2786	0
0.000768526	0.171204	-64.9662	0
0.00425847	0.135223	-64.9662	0
0.00433081	0.159325	-64.9662	0
-0.0101878	-0.0270061	-65.2786	0
-0.0112688	0.0482607	-64.6537	0
-0.00466831	0.201812	-65.1224	0
-0.0140459	0.172709	-64.8099	0
-0.0239554	0.0268578	-64.6537	0
-0.0390109	-0.177275	-64.8099	0
-0.0357477	-0.157032	-64.6537	0
-0.0285945	0.00345133	-64.9662	0
-0.0110811	0.0966519	-64.8099	0
-0.00236758	0.293051	-64.9662	0
0.0033334	0.347139	-64.6537	0
-0.00494944	0.471364	-65.1224	0
-0.0120507	0.270539	-65.1224	0
0.00744284	0.373135	-64.9662	0
0.0530483	0.638571	-65.2786	0
0.107868	0.965406	-64.8099	0
0.157253	1.24005	-64.9662	0
0.192897	1.34959	-65.1224	0
0.2248	1.43579	-64.9662	0
0.250521	1.44101	-64.8099	0
0.287332	1.48128	-65.1224	0
0.331384	1.76884	-65.1224	0
0.365907	1.86625	-65.1224	0
0.395321	2.00103	-65.1224	0
0.42716	2.08675	-65.1224	0
0.450161	2.04486	-65.1224	0
0.47288	1.91021	-65.1224	0
0.484892	1.63911	-65.2786	0
0.519613	1.69826	-65.5911	0
0.54373	1.77565	-65.1224	0
0.575029	1.92505	-64.9662	0
0.589718	1.90502	-65.1224	0
0.623924	2.05503	-65.2786	0
0.639137	1.94076	-65.2786	0
0.63753	1.74013	-65.2786	0
0.610335	1.42244	-65.1224	0
0.58814	1.22852	-64.9662	0
0.573455	1.01323	-65.1224	0
0.563047	0.802136	-65.1224	0
0.543421	0.597985	-65.1224	0
0.530759	0.611931	-65.1224	0
0.515162	0.483005	-65.2786	0
0.515145	0.560855	-65.4349	0
0.500366	0.388416	-65.4349	0
0.477833	0.256875	-65.2786	0
0.46057	0.184449	-64.9662	0
0.454041	0.222339	-65.4349	0
0.469651	0.515425	-64.8099	0
0.4437	0.308276	-65.1224	0
0.42964	0.276565	-65.2786	0
0.411668	0.133681	-65.2786	0
0.416993	0.245128	-65.2786	0
0.414522	0.331996	-64.8099	0
0.429613	0.622971	-65.2786	0
0.454891	0.808692	-64.8099	0
0.500542	1.18112	-65.2786	0
0.52358	1.14672	-65.1224	0
0.568064	1.53397	-65.1224	0
0.594688	1.63323	-64.9662	0
0.629043	1.8597	-64.9662	0
0.655934	1.85798	-64.9662	0
0.680651	1.77412	-64.9662	0
0.702689	1.80375	-64.9662	0
0.712838	1.73866	-64.8099	0
0.728189	1.71202	-64.8099	0
0.754448	1.70765	-64.6537	0
0.78221	1.83728	-64.9662	0
0.806724	1.91168	-64.9662	0
0.819249	1.87216	-65.2786	0
0.837819	1.89783	-64.4974	0
0.860414	2.01958	-65.1224	0
0.875617	2.01802	-65.1224	0
0.889192	1.96028	-64.8099	0
0.899096	1.97981	-64.4974	0
0.898502	1.88713	-64.4974	0
0.876038	1.67195	-64.4974	0
0.843338	1.36484	-64.8099	0
0.804676	1.06442	-64.6537	0
0.787672	0.92367	-65.5911	0
0.770419	0.757702	-64.8099	0
0.759374	0.63763	-64.4974	0
0.744366	0.606428	-64.8099	0
0.712842	0.372686	-65.2786	0
0.698302	0.413409	-65.5911	0
0.680209	0.367221	-64.8099	0
0.66631	0.413112	-64.4974	0
0.656171	0.379584	-64.6537	0
0.64352	0.312674	-64.8099	0
0.652392	0.384838	-64.8099	0
0.646812	0.360401	-64.6537	0
0.622651	0.200581	-64.4974	0
0.603226	0.112441	-64.3412	0
0.591597	0.274675	-64.8099	0
0.617706	0.674721	-65.1224	0
0.650192	1.12834	-65.5911	0
0.704915	1.58789	-65.5911	0
0.734018	1.63902	-64.8099	0
0.764063	1.74068	-65.4349	0
0.774177	1.6146	-65.4349	0
0.793892	1.77334	-65.4349	0
0.799621	1.72886	-64.8099	0
0.819554	1.74747	-65.5911	0
0.84222	1.81074	-65.1224	0
0.857324	1.75944	-65.4349	0
0.87943	1.83889	-65.5911	0
0.895894	1.79156	-65.4349	0
0.922996	1.9208	-64.9662	0
0.934446	2.0113	-65.4349	0
0.964826	2.16301	-65.2786	0
0.979574	2.07376	-65.7474	0
1.0085	2.10175	-65.2786	0
1.00942	2.02607	-65.4349	0
1.02533	2.13952	-64.9662	0
1.01394	1.89159	-65.4349	0
0.9981	1.73422	-65.5911	0
0.97259	1.61415	-65.4349	0
0.948636	1.4863	-65.9036	0
0.934367	1.28631	-65.9036	0
0.921214	1.11053	-65.4349	0
0.912183	1.05311	-65.4349	0
0.896487	1.08558	-66.2161	0
0.875347	1.00928	-66.0599	0
0.856711	0.968551	-65.9036	0
0.833458	0.742545	-66.0599	0
0.805683	0.462112	-66.0599	0
0.783165	0.381955	-65.9036	0
0.761575	0.31085	-66.0599	0
0.743941	0.248595	-66.5286	0
0.705287	-0.052649	-66.5286	0
0.701665	0.19861	-66.0599	0
0.707456	0.489379	-66.3723	0
0.724098	0.775261	-66.0599	0
0.708806	0.590218	-66.3723	0
0.724563	0.882986	-66.5286	0
0.751059	1.22965	-66.6848	0
0.789643	1.59668	-66.2161	0
0.816285	1.63077	-66.2161	0
0.844539	1.71595	-66.2161	0
0.855593	1.65044	-66.6848	0
0.868548	1.75548	-66.2161	0
0.884266	1.86687	-66.2161	0
0.917597	2.12119	-65.9036	0
0.918385	1.8671	-66.5286	0
0.939334	1.87238	-66.0599	0
0.950704	1.74776	-65.7474	0
0.994194	2.18335	-66.5286	0
0.993833	2.03633	-66.0599	0
1.01581	2.30952	-66.2161	0
1.01206	2.02666	-66.0599	0
1.02715	2.03535	-66.0599	0
1.03281	1.92615	-66.3723	0
1.03738	1.92977	-66.0599	0
1.04403	1.92311	-65.9036	0
1.03365	1.76184	-66.0599	0
1.01819	1.63158	-66.0599	0
0.981831	1.35718	-65.7474	0
0.950235	1.0335	-65.7474	0
0.921259	0.855578	-65.9036	0
0.90603	0.829621	-65.9036	0
0.887326	0.765729	-66.0599	0
0.877791	0.722496	-66.2161	0
0.860241	0.525114	-65.9036	0
0.83965	0.417711	-65.9036	0
0.829383	0.47648	-65.7474	0
0.818041	0.559286	-65.7474	0
0.807998	0.544354	-65.7474	0
0.786556	0.333765	-65.7474	0
0.769238	0.227905	-65.5911	0
0.756495	0.275392	-65.2786	0
0.741437	0.325462	-65.2786	0
0.7234	0.32321	-65.7474	0
0.706976	0.262346	-65.7474	0
0.712277	0.427695	-65.4349	0
0.728976	0.666987	-65.2786	0
0.778167	1.31985	-65.2786	0
0.808465	1.63071	-65.1224	0
0.827848	1.79069	-65.4349	0
0.82938	1.61907	-65.4349	0
0.837273	1.59747	-65.4349	0
0.855636	1.62417	-65.1224	0
0.873566	1.78097	-65.4349	0
0.888094	1.77151	-65.4349	0
0.920633	2.03499	-65.1224	0
0.922132	1.80671	-65.1224	0
0.935353	1.88977	-64.9662	0
0.923879	1.62031	-64.9662	0
0.946277	1.75845	-65.1224	0
0.983059	2.05559	-65.1224	0
1.00786	2.21639	-64.4974	0
1.00812	2.17009	-64.8099	0
0.986423	1.68496	-64.8099	0
0.990983	1.66392	-65.4349	0
1.00353	1.74716	-65.5911	0
0.998412	1.79292	-65.1224	0
0.982416	1.61091	-64.8099	0
0.959539	1.35466	-65.1224	0
0.935493	1.06652	-64.9662	0
0.918355	1.08056	-65.2786	0
0.914815	1.20381	-65.1224	0
0.904443	1.3383	-65.7474	0
0.884868	1.17293	-65.1224	0
0.849556	0.866876	-65.1224	0
0.833811	0.700729	-65.4349	0
0.80504	0.446091	-65.2786	0
0.79169	0.364934	-65.1224	0
0.779715	0.297757	-65.5911	0
0.761451	0.221275	-65.5911	0
0.7434	0.178494	-65.1224	0
0.719435	0.117619	-65.5911	0
0.714214	0.299339	-65.2786	0
0.708841	0.371879	-65.1224	0
0.708106	0.563891	-65.1224	0
0.699411	0.527969	-65.7474	0
0.688368	0.574898	-65.5911	0
0.671081	0.475416	-65.2786	0
0.664498	0.428352	-65.9036	0
0.648015	0.315942	-65.2786	0
0.637382	0.334006	-65.7474	0
0.628316	0.345149	-65.5911	0
0.614332	0.363432	-65.2786	0
0.606465	0.431998	-65.5911	0
0.579935	0.401404	-65.7474	0
0.557656	0.260864	-65.5911	0
0.539654	0.151713	-65.4349	0
0.544221	0.230535	-65.7474	0
0.550055	0.371629	-65.4349	0
0.536146	0.2084	-65.5911	0
0.51638	0.0657288	-65.7474	0
0.491851	-0.161481	-65.4349	0
0.480009	-0.149726	-65.2786	0
0.475063	0.00554478	-65.1224	0
0.478146	0.233174	-65.1224	0
0.470316	0.281439	-65.1224	0
0.464572	0.372034	-65.1224	0
0.445721	0.218427	-65.1224	0
0.442657	0.318591	-65.2786	0
0.428277	0.025075	-65.2786	0
0.428706	0.0823592	-65.1224	0
0.425663	0.0233472	-65.1224	0
0.412879	0.0187621	-65.1224	0
0.416571	0.179591	-64.8099	0
0.412688	0.214065	-65.2786	0
0.408937	0.315242	-65.2786	0
0.39481	0.235391	-64.8099	0
0.389542	0.28349	-64.6537	0
0.381486	0.210995	-65.2786	0
0.373005	0.141591	-65.2786	0
0.345074	-0.227742	-64.9662	0
0.346534	-0.110672	-64.9662	0
0.349398	-0.0226545	-64.8099	0
0.352659	0.279089	-64.9662	0
0.351126	0.343073	-64.6537	0
0.345277	0.35811	-64.3412	0
0.340134	0.233295	-65.2786	0
0.323812	0.137429	-64.8099	0
0.297735	-0.0711767	-64.6537	0
0.2975	0.0745032	-64.4974	0
0.303011	0.230818	-64.9662	0
0.302625	0.201864	-64.9662	0
0.286644	0.0259358	-64.6537	0
0.285894	-0.023922	-64.4974	0
0.283924	0.0970714	-64.9662	0
0.30016	0.397155	-65.1224	0
0.283686	0.272111	-64.8099	0
0.295781	0.517828	-64.8099	0
0.279417	0.263639	-64.9662	0
0.271077	0.234496	-65.1224	0
0.256725	0.0157129	-64.9662	0
0.257037	0.220591	-64.8099	0
0.259556	0.171768	-64.9662	0
0.253209	0.212176	-64.9662	0
0.227683	-0.111894	-65.2786	0
0.219051	-0.00130774	-64.6537	0
0.208703	-0.105894	-64.6537	0
0.220156	0.0640161	-64.6537	0
0.2065	-0.0888585	-64.9662	0
0.20811	-0.011653	-65.2786	0
0.203118	0.0985407	-64.9662	0
0.195327	0.190679	-65.1224	0
0.194096	0.308555	-64.4974	0
0.183301	0.172272	-65.4349	0
0.179312	0.0862665	-65.4349	0
0.165406	-0.16335	-64.9662	0
0.158162	-0.302962	-65.2786	0
0.175336	-0.0802832	-65.5911	0
0.182009	0.0915965	-65.4349	0
0.186159	0.193945	-64.8099	0
0.172783	0.013164	-64.6537	0
0.16511	-0.0282721	-64.9662	0
0.172774	0.173313	-65.2786	0
0.182393	0.284345	-65.2786	0
0.185647	0.311763	-65.2786	0
0.186728	0.328409	-65.1224	0
0.165176	0.247245	-64.9662	0
0.152921	0.135329	-64.3412	0
0.128651	-0.197398	-65.1224	0
0.128885	-0.233085	-65.2786	0
0.118392	-0.275996	-64.8099	0
0.121794	-0.141826	-64.3412	0
0.124955	-0.134384	-64.9662	0
0.129015	-0.17241	-64.3412	0
0.132356	-0.0055129	-64.6537	0
0.134374	0.194175	-64.9662	0
0.132866	0.298722	-64.6537	0
0.114573	0.114928	-64.3412	0
0.105126	-0.0647684	-65.2786	0
0.0977689	-0.102031	-65.4349	0
0.106823	-0.0551996	-65.1224	0
0.0973398	-0.0806416	-64.4974	0
0.103526	0.060193	-65.1224	0
0.101395	0.135741	-64.4974	0
0.100226	0.142112	-64.9662	0
0.0944141	0.0456876	-64.6537	0
0.092362	0.103172	-64.6537	0
0.100496	0.190261	-64.9662	0
0.0984884	0.243516	-64.8099	0
0.0961961	0.235593	-64.6537	0
0.0831749	0.204171	-65.1224	0
0.0777806	0.0692662	-65.1224	0
0.0744537	-0.00804594	-65.1224	0
0.0848264	0.0698017	-65.2786	0
0.0835232	0.10584	-64.4974	0
0.069349	-0.0662939	-64.9662	0
0.0729094	0.0291745	-65.1224	0
0.0781468	0.0684857	-64.6537	0
0.091739	0.225605	-65.2786	0
0.0736506	0.0932597	-64.9662	0
0.0605032	0.0264073	-64.8099	0
0.0544687	0.0316411	-64.8099	0
0.0624152	0.0824796	-64.6537	0
0.0717356	0.229826	-64.4974	0
0.0538869	-0.0338922	-65.2786	0
0.0473697	-0.12366	-65.1224	0
0.0477435	-0.0891462	-64.6537	0
0.0562857	0.0603489	-64.8099	0
0.0557212	0.0492103	-65.2786	0
0.0528273	0.0329642	-64.8099	0
0.0566002	0.060312	-64.6537	0
0.040096	-0.126891	-65.1224	0
0.0317495	-0.174567	-65.1224	0
0.0191583	-0.298807	-64.8099	0
0.0353921	0.0619861	-65.1224	0
0.0384452	0.0233365	-65.1224	0
0.0513694	0.272524	-65.1224	0
0.0352599	0.000662794	-64.8099	0
0.0409513	0.193876	-65.2786	0
0.0441553	0.235229	-65.1224	0
0.0494571	0.321943	-65.2786	0
0.0258746	0.0824113	-65.1224	0
0.0212692	0.0302422	-65.1224	0
0.00606098	-0.051349	-65.2786	0
0.012783	-0.047899	-65.1224	0
0.00372043	-0.203245	-64.9662	0
0.00969701	-0.115802	-65.1224	0
-0.000684065	-0.234165	-65.2786	0
0.00863313	0.0250513	-65.1224	0
0.00591923	-0.0115063	-65.5911	0
0.00686058	0.0862848	-65.4349	0
-0.00808392	-0.127078	-65.2786	0
-0.00792811	-0.213229	-64.9662	0
-0.0015288	-0.157569	-64.9662	0
-0.00697962	-0.198955	-65.2786	0
-0.0140013	-0.199529	-65.2786	0
-0.00856689	-0.0656348	-65.4349	0
-0.0148284	-0.141223	-65.2786	0
-0.006525	-0.0557268	-65.1224	0
-0.0115004	-0.097704	-65.5911	0
-0.00376887	0.0449702	-65.4349	0
-0.00308697	0.0283842	-65.2786	0
-0.0194306	-0.202548	-65.4349	0
-0.0244656	-0.226741	-65.7474	0
-0.0282577	-0.117849	-65.5911	0
-0.0114203	0.152479	-65.4349	0
0.0010105	0.292442	-65.5911	0
		-65.4349	0
		-65.1224	0
		-66.0599	0
		-65.7474	0
		-65.5911	0
		-65.1224	0
		-65.5911	0
		-65.5911	0
		-65.2786	0
		-65.7474	0
		-65.9036	0
		-65.5911	0
		-65.4349	0
		-65.2786	0
		-65.2786	0
		-65.1224	0
		-65.4349	0
		-65.4349	0
		-64.9662	0
		-65.1224	0
		-65.2786	0
		-64.9662	0
		-65.5911	0
		-65.1224	0
		-65.2786	0
		-65.5911	0
		-65.1224	0
		-65.1224	0
		-65.1224	0
		-64.9662	0
		-65.1224	0
		-65.1224	0
		-65.1224	0
		-64.9662	0
		-64.9662	0
		-65.5911	0
		-64.9662	0
		-65.2786	0
		-65.2786	0
		-64.8099	0
		-64.8099	0
		-65.1224	0
		-64.8099	0
		-65.2786	0
		-65.1224	0
		-64.8099	0
		-65.1224	0
		-64.9662	0
		-65.2786	0
		-64.9662	0
		-65.5911	0
		-65.2786	0
		-65.4349	0
		-65.5911	0
		-65.5911	0
		-65.5911	0
		-65.4349	0
		-65.2786	0
		-65.9036	0
		-65.5911	0
		-65.7474	0
		-65.9036	0
		-65.7474	0
		-66.0599	0
		-66.0599	0
		-65.7474	0
		-65.7474	0
		-66.2161	0
		-65.7474	0
		-65.7474	0
		-66.0599	0
		-66.2161	0
		-66.0599	0
		-65.9036	0
		-65.9036	0
		-65.7474	0
		-65.7474	0
		-65.9036	0
		-65.9036	0
		-66.0599	0
		-65.5911	0
		-65.7474	0
		-65.9036	0
		-66.0599	0
		-66.2161	0
		-66.3723	0
		-65.9036	0
		-66.2161	0
		-65.9036	0
		-65.4349	0
		-65.9036	0
		-65.9036	0
		-66.0599	0
		-65.5911	0
		-65.7474	0
		-65.9036	0
		-65.9036	0
		-65.5911	0
		-65.5911	0
		-65.4349	0
		-65.7474	1
		-65.9036	1
		-65.7474	1
		-65.1224	1
		-65.2786	1
		-65.9036	1
		-65.7474	1
		-64.9662	1
		-65.9036	1
		-66.0599	1
		-65.9036	1
		-65.9036	1
		-65.5911	1
		-65.1224	1
		-64.9662	1
		-64.9662	1
		-65.9036	1
		-65.9036	1
		-65.9036	1
		-65.4349	1
		-65.9036	1
		-65.2786	1
		-64.8099	1
		-65.2786	1
		-65.9036	1
		-65.7474	1
		-65.1224	1
		-65.5911	1
		-65.4349	1
		-65.4349	1
		-65.1224	1
		-65.9036	1
		-65.2786	1
		-65.4349	1
		-65.5911	1
		-64.9662	1
		-65.7474	1
		-66.3723	1
		-65.7474	1
		-66.0599	1
		-65.5911	1
		-66.2161	1
		-65.9036	1
		-66.5286	1
		-66.2161	1
		-66.0599	1
		-65.7474	1
		-66.2161	1
		-66.0599	1
		-66.3723	1
		-66.5286	1
		-65.5911	1
		-66.6848	1
		-66.6848	1
		-66.5286	1
		-65.7474	1
		-66.3723	1
		-66.0599	1
		-65.9036	1
		-66.3723	1
		-66.6848	1
		-66.8411	1
		-66.3723	1
		-66.2161	1
		-66.8411	1
		-66.0599	1
		-66.2161	1
		-66.6848	1
		-66.9973	1
		-66.6848	1
		-66.2161	1
		-66.5286	1
		-66.6848	1
		-66.8411	1
		-66.5286	1
		-66.6848	1
		-66.5286	1
		-66.3723	1
		-66.8411	1
		-66.9973	1
		-66.8411	1
		-66.5286	1
		-66.9973	1
		-66.8411	1
		-66.8411	1
		-66.6848	1
		-66.6848	1
		-67.1536	1
		-66.8411	1
		-66.6848	1
		-66.3723	1
		-66.8411	1
		-66.8411	1
		-66.8411	1
		-66.6848	1
		-66.8411	1
		-66.8411	1
		-66.0599	1
		-66.6848	1
		-66.3723	1
		-66.9973	1
		-66.6848	1
		-66.8411	1
		-66.3723	1
		-66.9973	1
		-66.6848	1
		-66.3723	1
		-66.8411	1
		-66.6848	1
		-66.8411	1
		-66.5286	1
		-66.8411	1
		-66.8411	1
		-66.5286	1
		-66.3723	1
		-66.6848	1
		-66.5286	1
		-66.3723	1
		-66.3723	1
		-66.5286	1
		-66.5286	1
		-66.8411	1
		-66.3723	1
		-66.6848	1
		-66.8411	1
		-66.3723	1
		-66.5286	1
		-66.5286	1
		-66.5286	1
		-67.1536	1
		-66.6848	1
		-67.1536	1
		-66.9973	1
		-66.6848	1
		-66.5286	1
		-66.6848	1
		-66.3723	1
		-66.9973	1
		-66.8411	1
		-66.3723	1
		-66.5286	1
		-66.9973	1
		-66.5286	1
		-66.8411	1
		-66.5286	1
		-66.8411	1
		-66.9973	1
		-66.8411	1
		-66.5286	1
		-66.2161	1
		-66.5286	1
		-66.3723	1
		-66.6848	1
		-66.8411	1
		-66.6848	1
		-66.5286	1
		-67.1536	1
		-66.8411	1
		-66.6848	1
		-66.5286	1
		-66.8411	1
		-66.8411	1
		-66.5286	1
		-66.6848	1
		-66.8411	1
		-66.0599	1
		-66.8411	1
		-66.6848	1
		-66.6848	1
		-66.2161	1
		-66.8411	1
		-66.6848	1
		-66.5286	1
		-66.2161	1
		-66.3723	1
		-66.5286	1
		-66.2161	1
		-66.5286	1
		-66.2161	1
		-66.5286	1
		-66.0599	1
		-66.2161	1
		-66.0599	1
		-66.3723	1
		-66.0599	1
		-65.9036	1
		-66.3723	1
		-66.5286	1
		-66.2161	1
		-66.0599	1
		-66.2161	1
		-66.5286	1
		-66.3723	1
		-66.3723	1
		-66.0599	1
		-66.5286	1
		-66.5286	1
		-66.3723	1
		-66.5286	1
		-66.8411	1
		-66.8411	1
		-67.1536	1
		-66.6848	1
		-66.2161	1
		-66.5286	1
		-66.5286	1
		-66.8411	1
		-66.5286	1
		-67.3098	1
		-67.1536	1
		-67.1536	1
		-67.1536	1
		-66.6848	1
		-67.1536	1
		-67.3098	1
		-66.9973	1
		-66.5286	1
		-66.2161	1
		-66.3723	1
		-66.5286	1
		-67.1536	1
		-66.8411	1
		-66.5286	1
		-65.9036	1
		-66.5286	1
		-66.8411	1
		-67.1536	1
		-66.2161	1
		-66.8411	1
		-66.9973	1
		-65.7474	1
		-66.8411	1
		-66.0599	1
		-67.1536	1
		-66.3723	1
		-65.9036	1
		-66.3723	1
		-65.9036	1
		-66.5286	1
		-66.0599	1
		-66.0599	1
		-65.5911	1
		-66.5286	1
		-66.0599	1
		-66.2161	1
		-65.5911	1
		-65.5911	1
		-65.9036	1
		-66.5286	1
		-65.4349	1
		-66.5286	1
		-65.9036	1
		-66.0599	1
		-65.9036	1
		-65.9036	1
		-66.0599	1
		-66.2161	1
		-66.5286	1
		-66.2161	1
		-66.2161	1
		-66.0599	1
		-65.9036	1
		-65.9036	1
		-65.7474	1
		-66.3723	1
		-66.2161	1
		-65.7474	1
		-66.5286	1
		-66.0599	1
		-66.2161	1
		-65.9036	1
		-65.9036	1
		-65.9036	1
		-66.5286	1
		-66.5286	1
		-66.5286	1
		-66.5286	1
		-66.2161	1
		-66.3723	1
		-66.6848	1
		-66.8411	1
		-66.3723	1
		-66.5286	1
		-66.6848	1
		-66.6848	1
		-66.3723	1
		-66.8411	1
		-66.3723	1
		-67.1536	1
		-66.2161	1
		-66.6848	1
		-66.5286	1
		-66.3723	1
		-66.5286	1
		-66.0599	1
		-66.3723	1
		-66.2161	1
		-66.3723	1
		-66.3723	1
		-66.5286	1
		-66.2161	1
		-66.2161	1
		-66.5286	1
		-66.5286	1
		-66.3723	1
		-66.2161	1
		-66.2161	1
		-66.3723	1
		-66.2161	1
		-66.5286	1
		-66.3723	1
		-66.0599	1
		-65.7474	1
		-65.9036	1
		-66.2161	1
		-66.3723	1
		-66.3723	1
		-66.0599	1
		-66.3723	1
		-66.0599	1
		-66.2161	1
		-66.2161	1
		-66.2161	1
		-66.2161	1
		-66.5286	1
		-66.0599	1
		-66.0599	1
		-66.3723	1
		-66.5286	1
		-66.3723	1
		-66.3723	1
		-66.6848	1
		-66.2161	1
		-66.6848	1
		-66.6848	1
		-66.5286	1
		-66.5286	1
		-66.6848	1
		-66.5286	1
		-67.1536	1
		-66.9973	1
		-66.6848	1
		-66.8411	1
		-66.9973	1
		-66.8411	1
		-66.9973	1
		-66.9973	1
		-66.5286	1
		-67.1536	1
		-66.8411	1
		-66.8411	1
		-66.6848	1
		-66.5286	1
		-66.6848	1
		-66.9973	1
		-66.3723	1
		-66.9973	1
		-66.9973	1
		-66.6848	1
		-67.1536	1
		-66.9973	1
		-66.9973	1
		-66.6848	1
		-66.9973	1
		-66.9973	1
		-66.8411	1
		-66.6848	1
		-66.9973	1
		-67.1536	1
		-66.6848	1
		-66.5286	1
		-66.5286	1
		-66.8411	1
		-66.5286	1
		-66.8411	1
		-66.3723	1
		-66.3723	1
		-66.2161	1
		-66.9973	1
		-66.3723	1
		-66.3723	1
		-66.3723	1
		-66.5286	1
		-66.3723	1
		-66.3723	1
		-66.2161	1
		-66.5286	1
		-66.8411	1
		-66.2161	1
		-66.2161	1
		-66.2161	1
		-66.2161	1
		-66.5286	1
		-65.9036	1
		-66.0599	1
		-66.2161	1
		-66.3723	1
		-66.2161	1
		-66.5286	1
		-66.0599	1
		-65.7474	1
		-66.8411	1
		-66.0599	1
		-66.3723	1
		-66.3723	1
		-66.8411	1
		-66.6848	1
		-66.2161	1
		-66.6848	1
		-66.0599	1
		-66.3723	1
		-66.3723	1
		-66.6848	1
		-66.6848	1
		-66.5286	1
		-66.5286	1
		-66.8411	1
		-66.0599	1
		-66.2161	1
		-65.9036	1
		-66.2161	1
		-66.8411	1
		-66.3723	1
		-66.3723	1
		-66.2161	1
		-65.7474	1
		-65.7474	1
		-66.8411	1
		-66.6848	1
		-66.0599	1
		-66.5286	1
		-67.1536	1
		-66.5286	1
		-67.1536	1
		-66.3723	1
		-67.1536	1
		-66.8411	1
		-66.6848	1
		-66.6848	1
		-67.1536	1
		-66.5286	1
		-67.3098	1
		-67.3098	1
		-66.9973	1
		-67.466	1
		-66.3723	1
		-66.5286	1
		-66.9973	1
		-67.1536	1
		-67.3098	1
		-66.3723	1
		-67.3098	1
		-66.5286	1
		-66.5286	1
		-66.8411	1
		-66.6848	1
		-66.5286	1
		-66.3723	1
		-66.5286	1
		-66.0599	1
		-66.8411	1
		-66.2161	1
		-66.8411	1
		-65.9036	1
		-66.6848	1
		-66.3723	1
		-66.2161	1
		-66.0599	1
		-66.6848	1
		-66.8411	1
		-66.3723	1
		-66.5286	1
		-67.1536	1
		-66.8411	1
		-66.3723	1
		-66.5286	1
		-67.1536	1
		-66.5286	1
		-66.3723	1
		-66.3723	1
		-66.6848	1
		-66.3723	1
		-66.5286	1
		-66.8411	1
		-67.1536	1
		-66.6848	1
		-66.3723	1
		-66.9973	1
		-66.6848	1
		-67.1536	1
		-66.8411	1
		-66.8411	1
		-66.6848	1
		-66.8411	1
		-67.1536	1
		-66.6848	1
		-67.1536	1
		-67.1536	1
		-66.6848	1
		-66.6848	1
		-66.9973	1
		-66.9973	0
		-66.6848	0
		-66.9973	0
		-66.6848	0
		-66.9973	0
		-67.466	0
		-67.1536	0
		-66.9973	0
		-67.1536	0
		-66.9973	0
		-67.3098	0
		-67.1536	0
		-67.1536	0
		-67.1536	0
		-67.1536	0
		-67.3098	0
		-66.9973	0
		-66.8411	0
		-67.1536	0
		-67.3098	0
		-67.1536	0
		-67.466	0
		-67.466	0
		-66.8411	0
		-67.1536	0
		-67.3098	0
		-66.8411	0
		-67.1536	0
		-67.1536	0
		-67.3098	0
		-67.3098	0
		-66.9973	0
		-67.1536	0
		-67.1536	0
		-66.9973	0
		-66.9973	0
		-66.8411	0
		-66.6848	0
		-66.9973	0
		-66.6848	0
		-66.6848	0
		-66.5286	0
		-66.8411	0
		-66.3723	0
		-66.8411	0
		-66.3723	0
		-67.1536	0
		-66.3723	0
		-66.3723	0
		-66.6848	0
		-66.3723	0
		-66.3723	0
		-66.0599	0
		-66.2161	0
		-66.5286	0
		-66.3723	0
		-66.2161	0
		-66.5286	0
		-66.5286	0
		-66.5286	0
		-66.2161	0
		-66.0599	0
		-65.9036	0
		-66.0599	0
		-66.3723	0
		-66.2161	0
		-65.9036	0
		-66.3723	0
		-66.5286	0
		-66.3723	0
		-66.2161	0
		-66.3723	0
		-66.3723	0
		-66.2161	0
		-65.9036	0
		-66.3723	0
		-66.3723	0
		-66.0599	0
		-66.2161	0
		-66.0599	0
		-66.3723	0
		-66.5286	0
		-66.2161	0
		-65.9036	0
		-66.5286	0
		-66.3723	0
		-66.3723	0
		-66.2161	0
		-66.8411	0
		-66.2161	0
		-65.9036	0
		-66.3723	0
		-66.3723	0
		-66.3723	0
		-66.5286	0
		-66.0599	0
		-66.5286	0
		-66.6848	0
		-66.2161	0
		-66.0599	0
		-66.5286	0
		-66.2161	0
		-66.0599	0
		-66.5286	0
		-66.3723	0
		-66.2161	0
		-66.6848	0
		-66.3723	0
		-66.2161	0
		-66.8411	0
		-66.5286	0
		-66.8411	0
		-66.0599	0
		-66.8411	0
		-66.3723	0
		-66.3723	0
		-66.2161	0
		-66.5286	0
		-66.6848	0
		-66.6848	0
		-66.8411	0
		-66.8411	0
		-66.6848	0
		-66.6848	0
		-66.6848	0
		-66.5286	0
		-66.9973	0
		-66.9973	0
		-65.9036	0
		-66.3723	0
		-66.9973	0
		-66.0599	0
		-66.5286	0
		-67.1536	0
		-66.6848	0
		-66.5286	0
		-66.9973	0
		-66.8411	0
		-66.3723	0
		-66.6848	0
		-66.9973	0
		-66.2161	0
		-67.1536	0
		-66.9973	0
		-66.3723	0
		-66.5286	0
		-67.466	0
		-66.9973	0
		-66.8411	0
		-66.8411	0
		-66.6848	0
		-66.9973	0
		-66.5286	0
		-67.1536	0
		-67.1536	0
		-67.1536	0
		-66.8411	0
		-67.1536	0
		-66.6848	0
		-66.8411	0
		-66.9973	0
		-66.8411	0
		-67.1536	0
		-66.9973	0
		-66.8411	0
		-66.9973	0
		-66.8411	0
		-66.5286	0
		-66.6848	0
		-66.8411	0
		-66.9973	0
		-67.1536	0
		-66.6848	0
		-67.1536	0
		-67.1536	0
		-67.1536	0
		-66.9973	0
		-66.5286	0
		-66.9973	0
		-66.9973	0
		-66.5286	0
		-66.6848	0
		-66.9973	0
		-67.1536	0
		-66.9973	0
		-66.9973	0
		-67.466	0
		-66.9973	0
		-66.8411	0
		-66.9973	0
		-66.9973	0
		-66.9973	0
		-66.6848	0
		-66.3723	0
		-66.6848	0
		-66.6848	0
		-66.8411	0
		-66.6848	0
		-66.6848	0
		-67.1536	0
		-66.8411	0
		-66.8411	0
		-66.6848	0
		-66.8411	0
		-66.6848	0
		-66.5286	0
		-66.6848	0
		-66.5286	0
		-66.5286	0
		-66.3723	0
		-66.3723	0
		-66.3723	0
		-66.8411	0
		-66.6848	0
		-66.6848	0
		-66.6848	0
		-66.8411	0
		-66.8411	0
		-67.1536	0
		-67.1536	0
		-66.5286	0
		-66.6848	0
		-66.3723	0
		-66.6848	0
		-66.5286	0
		-66.5286	0
		-66.3723	0
		-66.3723	0
		-66.6848	0
		-66.3723	0
		-66.5286	0
		-66.5286	0
		-66.5286	0
		-66.5286	0
		-66.0599	0
		-66.3723	0
		-65.9036	0
		-66.0599	0
		-65.9036	0
		-65.9036	0
		-65.9036	0
		-65.9036	0
		-65.5911	0
		-65.7474	0
		-65.5911	0
		-65.4349	0
		-65.7474	0
		-65.7474	0
		-64.9662	0
		-65.9036	0
		-65.2786	0
		-65.5911	0
		-65.4349	0
		-65.2786	0
		-65.5911	0
		-65.2786	0
		-65.2786	0
		-65.4349	0
		-65.2786	0
		-64.8099	0
		-65.2786	0
		-65.1224	0
		-64.4974	0
		-65.4349	0
		-64.9662	0
		-65.4349	0
		-65.2786	0
		-65.5911	0
		-65.5911	0
		-64.8099	0
		-65.4349	0
		-65.2786	0
		-65.1224	0
		-65.2786	0
		-65.4349	0
		-65.4349	0
		-65.4349	0
		-65.1224	0
		-65.4349	0
		-65.5911	0
		-65.5911	0
		-64.8099	0
		-65.4349	0
		-65.4349	0
		-65.2786	0
		-65.4349	0
		-65.2786	0
		-64.9662	0
		-65.2786	0
		-65.2786	0
		-65.4349	0
		-65.5911	0
		-65.1224	0
		-64.9662	0
		-65.1224	0
		-65.2786	0
		-65.2786	0
		-64.9662	0
		-64.9662	0
		-65.4349	0
		-65.2786	0
		-64.4974	0
		-64.8099	0
		-64.9662	0
		-65.1224	0
		-64.9662	0
		-64.3412	0
		-64.8099	0
		-65.2786	0
		-64.8099	0
		-64.3412	0
		-64.8099	0
		-64.8099	0
		-64.4974	0
		-64.9662	0
		-64.9662	0
		-64.185	0
		-64.3412	0
		-65.2786	0
		-65.4349	0
		-64.9662	0
		-64.3412	0
		-64.4974	0
		-64.9662	0
		-64.9662	0
		-65.1224	0
		-65.1224	0
		-64.8099	0
		-65.4349	0
		-65.9036	0
		-65.9036	0
		-64.9662	0
		-65.9036	0
		-66.0599	0
		-65.1224	0
		-66.2161	0
		-65.2786	0
		-66.2161	0
		-65.5911	0
		-65.7474	0
		-65.1224	0
		-65.9036	0
		-66.2161	0
		-65.1224	0
		-66.6848	0
		-66.3723	0
		-65.4349	0
		-65.5911	0
		-65.7474	0
		-65.7474	0
		-65.2786	0
		-65.9036	0
		-66.2161	0
		-65.2786	0
		-66.0599	0
		-65.9036	0
		-65.4349	0
		-65.4349	0
		-66.0599	0
		-66.2161	0
		-65.7474	0
		-65.7474	0
		-64.9662	0
		-65.5911	0
		-65.4349	0
		-65.4349	0
		-65.7474	0
		-65.7474	0
		-65.7474	0
		-65.7474	0
		-65.1224	0
		-65.5911	0
		-65.5911	0
		-65.5911	0
		-65.4349	0
		-65.9036	0
		-65.9036	0
		-65.4349	0
		-65.4349	0
		-65.9036	0
		-66.0599	0
		-66.0599	0
		-65.5911	0
		-66.0599	0
		-65.9036	0
		-65.9036	0
		-65.9036	0
		-65.7474	0
		-65.9036	0
		-66.2161	0
		-66.0599	0
		-65.9036	0
		-66.0599	0
		-65.9036	0
		-65.7474	0
		-66.2161	0
		-65.9036	0
		-66.3723	0
		-66.0599	0
		-66.0599	0
		-66.3723	0
		-66.3723	0
		-66.2161	0
		-66.2161	0
		-66.2161	0
		-66.3723	0
		-66.0599	0
		-66.2161	0
		-66.2161	0
		-66.2161	0
		-66.2161	0
		-66.5286	0
		-66.0599	0
		-66.3723	0
		-66.2161	0
		-66.6848	0
		-66.0599	0
		-66.5286	0
		-66.3723	0
		-66.8411	0
		-66.5286	0
		-66.2161	0
		-66.5286	0
		-66.2161	0
		-66.0599	0
		-66.2161	0
		-66.0599	0
		-66.2161	0
		-65.9036	0
		-66.3723	0
		-65.5911	0
		-65.9036	0
		-65.5911	0
		-66.0599	0
		-65.7474	0
		-65.5911	0
		-65.4349	0
		-65.1224	0
		-65.5911	0
		-65.4349	0
		-65.7474	0
		-65.2786	0
		-65.5911	0
		-65.2786	0
		-65.5911	0
		-65.9036	0
		-65.5911	0
		-65.4349	0
		-65.5911	0
		-65.4349	0
		-65.1224	0
		-65.2786	0
		-65.5911	0
		-65.7474	0
		-65.2786	0
		-65.7474	0
		-65.4349	0
		-65.9036	0
		-65.2786	0
		-65.9036	0
		-65.1224	0
		-65.5911	0
		-65.5911	0
		-65.9036	0
		-65.5911	0
		-66.0599	0
		-65.9036	0
		-65.5911	0
		-66.0599	0
		-65.7474	0
		-65.7474	0
		-65.5911	0
		-65.9036	0
		-65.5911	0
		-65.7474	0
		-65.9036	0
		-65.9036	0
		-65.7474	0
		-65.7474	0
		-66.2161	0
		-65.9036	0
		-65.7474	0
		-66.0599	0
		-66.0599	0
		-65.9036	0
		-66.2161	0
		-66.2161	0
		-66.0599	0
		-66.3723	0
		-66.3723	0
		-66.0599	0
		-66.3723	0
		-66.5286	0
		-66.2161	0
		-66.6848	0
		-66.6848	0
		-66.8411	0
		-66.5286	0
		-66.3723	0
		-66.8411	1
		-66.9973	1
		-66.5286	1
		-66.8411	1
		-66.6848	1
		-66.8411	1
		-66.5286	1
		-67.1536	1
		-66.2161	1
		-66.3723	1
		-66.3723	1
		-66.5286	1
		-66.5286	1
		-66.6848	1
		-66.0599	1
		-66.8411	1
		-65.9036	1
		-66.0599	1
		-66.0599	1
		-66.5286	1
		-66.2161	1
		-65.7474	1
		-65.1224	1
		-65.1224	1
		-65.9036	1
		-66.0599	1
		-66.2161	1
		-66.0599	1
		-66.3723	1
		-66.3723	1
		-66.3723	1
		-65.7474	1
		-65.5911	1
		-66.5286	1
		-66.2161	1
		-65.4349	1
		-66.0599	1
		-66.5286	1
		-65.9036	1
		-66.0599	1
		-66.2161	1
		-65.4349	1
		-65.7474	1
		-65.7474	1
		-65.4349	1
		-66.2161	1
		-65.5911	1
		-66.6848	1
		-66.0599	1
		-65.7474	1
		-65.5911	1
		-66.2161	1
		-66.0599	1
		-66.0599	1
		-65.1224	1
		-65.7474	1
		-65.9036	1
		-65.4349	1
		-64.8099	1
		-65.7474	1
		-65.5911	1
		-65.4349	1
		-65.5911	1
		-65.4349	1
		-65.4349	1
		-65.9036	1
		-66.0599	1
		-66.2161	1
		-65.7474	1
		-66.2161	1
		-65.7474	1
		-65.9036	1
		-65.9036	1
		-65.7474	1
		-65.9036	1
		-65.7474	1
		-66.0599	1
		-66.0599	1
		-66.0599	1
		-66.0599	1
		-66.3723	1
		-66.5286	1
		-66.3723	1
		-66.0599	1
		-66.8411	1
		-66.2161	1
		-66.3723	1
		-66.5286	1
		-66.0599	1
		-66.3723	1
		-65.7474	1
		-66.2161	1
		-66.5286	1
		-66.3723	1
		-66.2161	1
		-66.2161	1
		-66.0599	1
		-66.2161	1
		-66.2161	1
		-66.0599	1
		-66.2161	1
		-66.2161	1
		-66.2161	1
		-66.3723	1
		-66.0599	1
		-66.0599	1
		-66.2161	1
		-66.0599	1
		-66.3723	1
		-66.3723	1
		-66.2161	1
		-66.3723	1
		-66.3723	1
		-66.0599	1
		-66.3723	1
		-66.3723	1
		-66.3723	1
		-66.3723	1
		-66.3723	1
		-66.3723	1
		-66.5286	1
		-66.6848	1
		-66.3723	1
		-66.0599	1
		-66.5286	1
		-66.2161	1
		-66.0599	1
		-66.5286	1
		-66.5286	1
		-66.5286	1
		-66.3723	1
		-66.3723	1
		-66.5286	1
		-66.3723	1
		-66.6848	1
		-66.3723	1
		-66.5286	1
		-66.3723	1
		-66.5286	1
		-66.3723	1
		-66.9973	1
		-66.8411	1
		-66.6848	1
		-66.3723	1
		-66.6848	1
		-66.5286	1
		-66.5286	1
		-66.8411	1
		-66.0599	1
		-66.3723	1
		-66.6848	1
		-66.2161	1
		-66.5286	1
		-66.0599	1
		-66.2161	1
		-66.5286	1
		-66.0599	1
		-66.3723	1
		-65.7474	1
		-66.2161	1
		-65.9036	1
		-66.3723	1
		-65.9036	1
		-66.2161	1
		-65.7474	1
		-65.5911	1
		-65.7474	1
		-65.9036	1
		-65.7474	1
		-65.4349	1
		-65.9036	1
		-65.7474	1
		-65.5911	1
		-65.7474	1
		-65.9036	1
		-65.5911	1
		-65.5911	1
		-65.2786	1
		-65.7474	1
		-65.2786	1
		-65.4349	1
		-65.1224	1
		-65.4349	1
		-65.5911	1
		-65.2786	1
		-65.5911	1
		-65.9036	1
		-65.5911	1
		-65.1224	1
		-65.4349	1
		-65.5911	1
		-65.4349	1
		-64.8099	1
		-65.4349	1
		-65.2786	1
		-65.1224	1
		-65.2786	1
		-65.7474	1
		-65.5911	1
		-65.2786	1
		-65.4349	1
		-64.8099	1
		-65.1224	1
		-65.4349	1
		-65.2786	1
		-64.9662	1
		-65.4349	1
		-65.2786	1
		-65.1224	1
		-65.1224	1
		-65.1224	1
		-65.2786	1
		-64.8099	1
		-65.2786	1
		-65.2786	1
		-65.4349	1
		-64.9662	1
		-64.9662	1
		-65.1224	1
		-64.4974	1
		-65.1224	1
		-65.1224	1
		-64.6537	1
		-64.4974	1
		-65.1224	1
		-65.5911	1
		-65.1224	1
		-65.2786	1
		-65.1224	1
		-65.1224	1
		-65.4349	1
		-65.2786	1
		-65.5911	1
		-65.2786	1
		-65.2786	1
		-64.9662	1
		-65.5911	1
		-65.2786	1
		-64.8099	1
		-65.9036	1
		-64.6537	1
		-65.4349	1
		-64.8099	1
		-65.1224	1
		-65.5911	1
		-65.4349	1
		-65.1224	1
		-65.2786	1
		-64.8099	1
		-65.9036	1
		-65.5911	1
		-65.7474	1
		-65.9036	1
		-65.5911	1
		-65.9036	1
		-65.1224	1
		-65.9036	1
		-66.0599	1
		-65.2786	1
		-65.7474	1
		-65.4349	1
		-66.2161	1
		-65.7474	1
		-65.9036	1
		-65.9036	1
		-66.9973	1
		-66.2161	1
		-65.5911	1
		-66.2161	1
		-65.5911	1
		-65.9036	1
		-65.7474	1
		-66.3723	1
		-66.0599	1
		-66.0599	1
		-65.9036	1
		-66.2161	1
		-65.9036	1
		-66.0599	1
		-66.3723	1
		-66.5286	1
		-66.2161	1
		-66.8411	1
		-66.5286	1
		-66.8411	1
		-66.9973	1
		-66.6848	1
		-67.1536	1
		-66.8411	1
		-66.8411	1
		-66.8411	1
		-66.9973	1
		-66.9973	1
		-66.9973	1
		-66.8411	1
		-67.3098	1
		-66.9973	1
		-66.9973	1
		-66.8411	1
		-67.3098	1
		-66.8411	1
		-66.5286	1
		-66.9973	1
		-66.5286	1
		-66.9973	1
		-66.5286	1
		-66.5286	1
		-66.3723	1
		-66.5286	1
		-66.0599	1
		-66.0599	1
		-66.2161	1
		-66.0599	1
		-66.0599	1
		-66.0599	1
		-66.0599	1
		-66.0599	1
		-65.5911	1
		-65.9036	1
		-66.0599	1
		-65.9036	1
		-65.5911	1
		-65.7474	1
		-65.7474	1
		-65.7474	1
		-65.7474	1
		-65.2786	1
		-65.5911	1
		-65.5911	1
		-65.7474	1
		-65.4349	1
		-65.4349	1
		-65.2786	1
		-65.5911	1
		-65.7474	1
		-65.5911	1
		-65.2786	1
		-65.7474	1
		-65.7474	1
		-65.1224	1
		-65.5911	1
		-65.5911	1
		-65.1224	1
		-65.7474	1
		-65.7474	1
		-65.5911	1
		-65.4349	1
		-65.5911	1
		-65.1224	1
		-65.4349	1
		-65.1224	1
		-65.9036	1
		-65.7474	1
		-65.9036	1
		-65.4349	1
		-65.4349	1
		-65.7474	1
		-65.4349	1
		-66.0599	1
		-65.5911	1
		-65.7474	1
		-65.2786	1
		-65.7474	1
		-65.4349	1
		-65.4349	1
		-65.1224	1
		-65.7474	1
		-65.2786	1
		-65.7474	1
		-65.1224	1
		-65.5911	1
		-65.2786	1
		-65.1224	1
		-65.5911	1
		-65.2786	1
		-65.5911	1
		-65.2786	1
		-65.2786	1
		-65.7474	1
		-65.5911	1
		-65.4349	1
		-65.4349	1
		-65.2786	1
		-65.5911	1
		-65.1224	1
		-65.9036	1
		-65.2786	1
		-65.1224	1
		-65.5911	1
		-65.4349	1
		-65.1224	1
		-65.1224	1
		-65.2786	1
		-65.4349	1
		-64.9662	1
		-65.1224	1
		-64.8099	1
		-65.2786	1
		-64.9662	1
		-65.1224	1
		-64.9662	1
		-64.8099	1
		-64.8099	1
		-65.2786	1
		-64.8099	1
		-64.8099	1
		-64.6537	1
		-65.1224	1
		-64.8099	1
		-64.8099	1
		-64.9662	1
		-65.2786	1
		-65.2786	1
		-64.185	1
		-64.3412	1
		-64.4974	1
		-64.6537	1
		-64.4974	1
		-64.3412	1
		-64.3412	1
		-64.8099	1
		-64.9662	1
		-64.6537	1
		-64.4974	1
		-64.4974	1
		-64.4974	1
		-64.9662	1
		-63.8725	1
		-64.4974	1
		-64.6537	1
		-64.8099	1
		-64.6537	1
		-64.6537	1
		-64.9662	1
		-64.185	1
		-64.4974	1
		-65.2786	1
		-65.2786	1
		-64.4974	1
		-65.2786	1
		-65.4349	1
		-65.1224	1
		-65.5911	1
		-64.9662	1
		-64.8099	1
		-65.5911	1
		-65.9036	1
		-66.0599	1
		-65.1224	1
		-66.0599	1
		-65.4349	1
		-65.7474	1
		-65.4349	1
		-66.2161	1
		-66.3723	1
		-66.5286	1
		-66.0599	1
		-65.7474	1
		-66.2161	1
		-66.3723	1
		-65.9036	1
		-66.2161	1
		-66.5286	1
		-65.9036	1
		-66.0599	1
		-65.9036	1
		-65.7474	1
		-65.9036	1
		-65.9036	1
		-66.0599	1
		-65.4349	1
		-65.1224	1
		-65.2786	1
		-65.2786	1
		-65.4349	1
		-65.2786	1
		-65.4349	1
		-64.9662	1
		-64.9662	1
		-65.2786	1
		-65.5911	1
		-65.2786	1
		-65.2786	1
		-65.1224	1
		-65.1224	1
		-65.1224	1
		-65.1224	1
		-65.1224	1
		-65.2786	1
		-65.1224	1
		-64.9662	1
		-65.1224	1
		-65.1224	1
		-64.8099	1
		-64.9662	1
		-65.2786	1
		-65.2786	1
		-64.9662	1
		-64.6537	1
[truncated: 10,401 more rows]
