# Supplementary material for: A Synaptic Mechanism for Temporal Filtering of Visual Signals
Source: PLoS Biol. 2014 Oct 21;12(10):e1001972. doi: 10.1371/journal.pbio.1001972 (PMC4205119; doi:10.1371/journal.pbio.1001972)
Supplement: Data S1 — All raw data files as well as averages and statistical parameters presented in the manuscript. Formats provided include raw-text (Ascii) and Excel (xls). In addition, we provide the original Igor-Pro files (Wavemetrics), which contain both the raw data and the original figure formatting. Data referring to particular panels are located in the respective folders. For any further information, please contact Tom Baden at thomas.baden@uni-tuebingen.de. (ZIP) [file pbio.1001972.s009.zip › fig4/Fig4C/Calcium_large.txt]

Calcium_large
9.093626e-07
1.6281152e-05
5.6919165e-05
0.00012233357
0.00021215188
0.00032592157
0.00046317172
0.00062355777
0.00080665888
0.0010119476
0.0012391632
0.0014878036
0.0017576509
0.0020481632
0.0023590133
0.0026898433
0.0030402855
0.0034100243
0.003798659
0.0042058653
0.0046312888
0.0050746435
0.0055355774
0.0060137231
0.0065089171
0.0070207589
0.0075488952
0.008093074
0.0086530289
0.0092284027
0.0098189712
0.010424453
0.011044594
0.011679064
0.012327708
0.012990103
0.013666125
0.014355497
0.015058006
0.0157733
0.016501242
0.017241588
0.017994052
0.018758357
0.019534478
0.020322029
0.021120902
0.021930784
0.022751564
0.023583021
0.024424898
0.025277024
0.026139224
0.027011301
0.027893087
0.028784355
0.029685007
0.030594764
0.031513482
0.03244099
0.033377171
0.034321859
0.035274819
0.03623591
0.037205085
0.038182054
0.039166756
0.040158946
0.041158557
0.042165454
0.043179449
0.044200413
0.045228183
0.046262704
0.047303785
0.04835128
0.049405202
0.050465249
0.051531356
0.052603438
0.053681355
0.054764926
0.055854172
0.056948833
0.058048978
0.059154373
0.060264904
0.061380487
0.062501028
0.063626423
0.064756632
0.065891474
0.067030884
0.06817475
0.069323003
0.070475511
0.071632214
0.072793074
0.073957935
0.075126715
0.076299354
0.077475756
0.078655913
0.079839602
0.081026867
0.082217559
0.083411641
0.084609047
0.0858097
0.087013446
0.088220365
0.089430228
0.09064313
0.091858886
0.093077481
0.09429881
0.095522873
0.096749604
0.097978845
0.09921065
0.1004449
0.1016815
0.10292049
0.10416174
0.10540523
0.10665095
0.10789867
0.10914855
0.11040049
0.1116543
0.11291006
0.11416769
0.11542712
0.11668843
0.11795143
0.11921608
0.12048239
0.12175028
0.12301973
0.12429071
0.12556314
0.12683709
0.12811239
0.12938896
0.13066694
0.13194618
0.1332266
0.13450827
0.13579111
0.13707508
0.13836013
0.13964622
0.14093333
0.14222148
0.14351061
0.14480063
0.14609152
0.14738327
0.1486759
0.14996935
0.15126358
0.15255857
0.15385421
0.15515062
0.15644768
0.15774538
0.1590437
0.1603426
0.1616421
0.16294211
0.16424261
0.16554362
0.16684514
0.16814709
0.16944937
0.17075211
0.17205523
0.17335868
0.17466255
0.17596668
0.17727108
0.17857578
0.17988075
0.18118587
0.18249124
0.18379684
0.18510266
0.18640856
0.18771461
0.18902083
0.19032715
0.19163352
0.19294
0.19424656
0.19555314
0.19685966
0.19816636
0.19947295
0.20077957
0.20208614
0.20339262
0.20469904
0.20600539
0.20731175
0.20861791
0.20992403
0.21122997
0.21253577
0.21384132
0.2151469
0.2164522
0.21775727
0.21906224
0.22036691
0.22167137
0.22297564
0.2242797
0.22558343
0.22688693
0.22819014
0.22949311
0.2307957
0.23209807
0.23340006
0.23470181
0.23600316
0.23730415
0.23860487
0.23990513
0.2412051
0.24250473
0.24380393
0.24510276
0.24640115
0.24769914
0.24899672
0.25029385
0.25159061
0.25288692
0.25418285
0.25547817
0.25677314
0.2580677
0.25936174
0.26065531
0.26194835
0.26324102
0.26453304
0.26582465
0.26711574
0.26840633
0.26969641
0.2709859
0.27227491
0.27356341
0.27485129
0.27613875
0.27742559
0.27871194
0.27999768
0.28128281
0.28256741
0.28385141
0.28513494
0.28641781
0.28770012
0.28898177
0.29026294
0.29154351
0.29282337
0.29410279
0.29538146
0.29665962
0.29793707
0.29921392
0.30049026
0.3017658
0.30304077
0.30431515
0.30558884
0.30686194
0.30813447
0.30940616
0.31067735
0.31194782
0.31321764
0.31448689
0.3157554
0.31702325
0.31829041
0.31955698
0.32082283
0.322088
0.32335252
0.3246164
0.32587963
0.32714209
0.32840392
0.32966498
0.33092543
0.33218518
0.33344418
0.33470249
0.33596021
0.33721721
0.33847341
0.33972895
0.34098381
0.34223795
0.34349146
0.34474409
0.34599611
0.34724754
0.34849808
0.34974799
0.35099709
0.35224554
0.35349327
0.35474026
0.35598662
0.35723212
0.35847697
0.35972112
0.3609646
0.3622072
0.36344919
0.3646903
0.3659308
0.36717051
0.36840957
0.36964783
0.3708854
0.3721222
0.37335828
0.37459356
0.37582824
0.37706199
0.37829512
0.37952748
0.38075906
0.38198999
0.38322005
0.38444948
0.38567814
0.38690603
0.3881332
0.38935956
0.3905853
0.39181024
0.39303437
0.39425781
0.39548042
0.39670238
0.39792347
0.3991439
0.4003635
0.40158251
0.40280065
0.40401801
0.40523463
0.40645057
0.40766573
0.40888003
0.41009369
0.41130659
0.41251868
0.41373
0.41494054
0.41615039
0.4173595
0.4185679
0.41977546
0.42098227
0.42218831
0.42339358
0.4245981
0.4258019
0.42700499
0.42820728
0.42940873
0.43060932
0.4318094
0.43300861
0.43420714
0.43540487
0.43660176
0.43779793
0.43899339
0.44018802
0.44138193
0.44257507
0.44376746
0.44495907
0.44614992
0.44734007
0.44852933
0.44971794
0.45090574
0.4520928
0.45327917
0.45446473
0.45564958
0.45683351
0.45801675
0.45919922
0.46038106
0.46156201
0.46274224
0.46392173
0.46510041
0.46627834
0.4674556
0.46863201
0.46980771
0.47098255
0.47215676
0.47333011
0.47450271
0.47567466
0.4768458
0.47801617
0.47918573
0.4803547
0.48152271
0.48269013
0.48385668
0.48502249
0.48618761
0.48735186
0.48851547
0.48967829
0.49084032
0.49200159
0.49316218
0.49432194
0.49548095
0.49663928
0.4977968
0.49895361
0.50010955
0.50126487
0.50241935
0.50357318
0.50472623
0.50587845
0.50702983
0.50818068
0.50933069
0.51047999
0.51162839
0.51277632
0.51392335
0.51506972
0.51621503
0.51735991
0.51850384
0.51964706
0.52078956
0.52193141
0.52307248
0.52421284
0.5253523
0.52649117
0.52762914
0.52876639
0.52990294
0.53103888
0.53217387
0.53330821
0.53444171
0.53557456
0.53670663
0.53783804
0.53896862
0.54009855
0.54122764
0.54235601
0.54348367
0.54461062
0.54573679
0.54686224
0.54798687
0.54911089
0.55023408
0.55135649
0.55247837
0.5535993
0.55471969
0.55583918
0.5569579
0.55807602
0.55919331
0.56030977
0.56142569
0.56254083
0.56365532
0.56476885
0.56588173
0.56699389
0.56810546
0.56921625
0.57032615
0.57143551
0.57254404
0.57365185
0.57475877
0.57586521
0.57697088
0.57807577
0.57917994
0.5802834
0.58138615
0.58248812
0.58358938
0.5846898
0.58578962
0.58688873
0.58798712
0.58908463
0.59018159
0.59127772
0.59237325
0.59346807
0.59456205
0.59565532
0.59674793
0.59783977
0.59893101
0.6000213
0.60111111
0.60220009
0.60328823
0.60437596
0.60546285
0.60654885
0.60763413
0.60871875
0.60980284
0.6108861
0.6119687
0.61305046
0.61413169
0.61521202
0.61629158
0.61737055
0.61844879
0.61952645
0.62060326
0.62167925
0.62275469
0.62382936
0.62490338
0.62597674
0.62704933
0.62812126
0.62919235
0.63026285
0.63133246
0.63240147
0.63346988
0.63453746
0.63560444
0.63667059
0.63773614
0.63880086
0.63986504
0.64092845
0.64199108
0.64305317
0.64411443
0.64517498
0.64623481
0.64729398
0.64835256
0.64941037
0.65046746
0.65152383
0.65257955
0.65363467
0.65468878
0.65574235
0.65679526
0.65784752
0.65889919
0.6599499
0.66100001
0.66204935
0.66309804
0.66414624
0.6651935
0.66624027
0.66728622
0.66833138
0.66937602
0.67041981
0.67146307
0.67250556
0.67354739
0.67458862
0.67562902
0.67666876
0.67770779
0.67874628
0.67978388
0.680821
0.68185723
0.68289298
0.68392789
0.68496215
0.6859957
0.68702877
0.68806082
0.6890924
0.69012314
0.69115353
0.69218296
0.69321167
0.69423974
0.69526738
0.69629407
0.69732028
0.69834548
0.69937027
0.70039427
0.70141768
0.70244038
0.70346236
0.70448381
0.70550442
0.70652443
0.70754373
0.70856249
0.70958048
0.71059775
0.71161449
0.71263027
0.71364552
0.71466017
0.7156741
0.71668738
0.71770006
0.71871191
0.71972322
0.72073376
0.7217437
0.72275293
0.7237615
0.72476929
0.72577673
0.72678322
0.72778916
0.72879446
0.72979903
0.73080301
0.73180616
0.73280883
0.73381078
0.73481202
0.7358126
0.73681259
0.73781192
0.73881048
0.73980844
0.74080569
0.74180239
0.74279827
0.74379373
0.74478835
0.74578243
0.74677569
0.74776852
0.7487604
0.74975175
0.75074244
0.75173259
0.75272202
0.75371075
0.75469875
0.75568628
0.75667304
0.75765914
0.75864464
0.75962955
0.76061374
0.76159722
0.76258016
0.76356238
0.76454389
0.7655248
0.76650512
0.76748472
0.76846367
0.76944202
0.77041972
0.77139682
0.7723732
0.77334887
0.77432412
0.77529848
0.77627218
0.77724552
0.77821791
0.77918983
0.78016114
0.78113168
0.78210169
0.78307086
0.78403956
0.78500766
0.78597504
0.78694171
0.78790784
0.78887337
0.78983825
0.79080236
0.79176593
0.79272884
0.7936911
0.79465276
0.79561377
0.796574
0.79753393
0.79849291
0.79945135
0.80040914
0.80136633
0.8023228
0.8032788
0.80423415
0.80518878
0.80614287
0.80709624
0.80804896
0.80900103
0.80995262
0.81090349
0.81185371
0.81280339
0.81375229
0.81470072
0.81564844
0.81659544
0.81754202
0.81848782
0.81943315
0.82037771
0.82132161
0.82226497
0.82320774
0.82414985
0.8250913
0.8260321
0.82697225
0.82791197
0.82885087
0.82978928
0.8307271
0.83166426
0.83260065
0.83353662
0.83447182
0.83540636
0.83634037
0.83727384
0.83820665
0.83913887
0.84007043
0.84100133
0.84193158
0.84286124
0.84379041
0.84471887
0.8456468
0.84657407
0.84750068
0.84842658
0.84935206
0.85027683
0.85120094
0.85212463
0.85304743
0.85396987
0.8548916
0.85581279
0.85673326
0.85765332
0.85857254
0.85949129
0.86040926
0.86132675
0.86224353
0.86315984
0.86407548
0.86499059
0.86590499
0.86681873
0.86773205
0.86864471
0.86955661
0.87046802
0.8713789
0.87228894
0.87319863
0.87410766
0.87501597
0.87592393
0.87683111
0.87773782
0.87864357
0.87954903
0.88045394
0.88135809
0.88226157
0.8831647
0.88406718
0.88496894
0.8858701
0.88677078
0.88767076
0.88857019
0.88946915
0.89036733
0.89126486
0.89216197
0.89305848
0.89395416
0.89484948
0.89574426
0.89663815
0.89753187
0.89842469
0.89931691
0.90020865
0.90109974
0.90199029
0.90288031
0.90376955
0.90465844
0.90554655
0.90643412
0.90732116
0.90820765
0.9090935
0.90997863
0.91086334
0.91174734
0.91263092
0.91351384
0.91439611
0.9152779
0.91615885
0.91703957
0.91791952
0.91879886
0.9196775
0.92055595
0.92143357
0.92231065
0.9231872
0.92406303
0.92493838
0.9258132
0.92668724
0.92756087
0.9284339
0.92930639
0.93017834
0.93104953
0.93192017
0.9327904
0.93365997
0.93452889
0.93539733
0.93626505
0.93713236
0.93799895
0.93886518
0.93973076
0.94059569
0.94146001
0.94232386
0.94318706
0.94404978
0.9449119
0.94577336
0.94663435
0.94749463
0.9483546
0.94921374
0.95007259
0.95093071
0.95178807
0.95264512
0.95350158
0.95435745
0.95521271
0.9560675
0.95692158
0.95777512
0.95862824
0.95948052
0.96033239
0.96118373
0.9620344
0.96288478
0.96373439
0.96458328
0.96543187
0.96627975
0.9671272
0.96797395
0.96882027
0.96966594
0.97051126
0.97135562
0.9721998
0.9730432
0.97388613
0.97472847
0.97557026
0.97641146
0.97725219
0.97809225
0.97893178
0.9797709
0.98060954
0.98144716
0.98228455
0.98312128
0.98395759
0.98479313
0.98562837
0.98646295
0.987297
0.98813051
0.98896319
0.98979568
0.99062759
0.99145883
0.99228954
0.9931196
0.99394929
0.99477828
0.9956069
0.99643493
0.99726224
0.99808913
0.99891549
0.99974132
1.0005665
1.0013911
1.0022153
1.0030389
1.003862
1.0046847
1.0055062
1.0063279
1.0071486
1.007969
1.0087888
1.0096081
1.0104266
1.0112448
1.0120625
1.0128795
1.0136961
1.0145122
1.0153275
1.0161425
1.0169568
1.0177708
1.0185839
1.0193968
1.020209
1.0210205
1.0218318
1.0226423
1.0234525
1.0242622
1.025071
1.0258796
1.0266873
1.0274947
1.0283017
1.0291079
1.0299137
1.030719
1.0315236
1.0323279
1.0331316
1.0339345
1.0347372
1.0355394
1.036341
1.0371418
1.0379424
1.0387424
1.0395416
1.0403405
1.041139
1.0419368
1.0427341
1.0435307
1.0443271
1.0451229
1.0459179
1.0467125
1.0475068
1.0483003
1.0490934
1.0498859
1.050678
1.0514696
1.0522604
1.0530509
1.0538409
1.0546304
1.0554191
1.0562075
1.0569954
1.0577826
1.0585696
1.0593559
1.0601416
1.0609268
1.0617115
1.0624956
1.0632795
1.0640625
1.0648454
1.0656272
1.066409
1.0671901
1.0679708
1.0687507
1.0695301
1.0703094
1.0710877
1.0718657
1.0726433
1.0734204
1.0741965
1.0749727
1.0757481
1.0765233
1.0772974
1.0780712
1.0788447
1.0796175
1.0803899
1.0811617
1.081933
1.0827039
1.0834742
1.084244
1.0850133
1.0857819
1.0865502
1.0873179
1.0880853
1.088852
1.0896183
1.0903839
1.0911493
1.0919141
1.0926783
1.0934418
1.0942049
1.0949677
1.0957301
1.0964918
1.0972528
1.0980134
1.0987736
1.0995334
1.1002923
1.101051
1.1018094
1.1025671
1.1033242
1.1040807
1.1048368
1.1055926
1.1063477
1.1071025
1.1078564
1.10861
1.1093631
1.110116
1.1108682
1.1116198
1.1123711
1.1131217
1.1138717
1.1146214
1.1153706
1.1161195
1.1168675
1.1176151
1.1183623
1.119109
1.1198554
1.1206011
1.1213462
1.1220908
1.1228352
1.123579
1.1243222
1.1250647
1.125807
1.1265489
1.1272902
1.1280313
1.1287714
1.1295112
1.1302503
1.1309893
1.1317277
1.1324655
1.1332029
1.1339397
1.1346761
1.1354122
1.1361474
1.1368824
1.1376168
1.1383506
1.1390842
1.1398172
1.1405497
1.1412816
1.1420133
1.1427443
1.1434749
1.1442049
1.1449344
1.1456635
1.1463922
1.1471201
1.147848
1.1485753
1.1493019
1.150028
1.1507537
1.1514792
1.1522039
1.1529282
1.1536521
1.1543754
1.1550981
1.1558205
1.1565423
1.157264
1.157985
1.1587052
1.1594253
1.1601448
1.1608639
1.1615825
1.1623005
1.1630182
1.1637352
1.1644517
1.1651679
1.1658838
1.166599
1.1673137
1.1680281
1.1687419
1.1694552
1.1701682
1.1708804
1.1715924
1.1723039
1.1730149
1.1737252
1.1744354
1.1751449
1.1758541
1.1765629
1.1772709
1.1779788
1.178686
1.1793928
1.180099
1.1808048
1.1815101
1.182215
1.1829195
1.1836234
1.1843271
1.18503
1.1857325
1.1864346
1.1871362
1.1878374
1.1885382
1.1892385
1.1899382
1.1906376
1.1913363
1.1920347
1.1927326
1.1934302
1.194127
1.1948239
1.1955198
1.1962154
1.1969105
1.1976053
1.1982994
1.198993
1.1996863
1.2003794
1.2010717
1.2017636
1.2024552
1.2031462
1.2038367
1.2045269
1.2052166
1.2059058
1.2065946
1.2072828
1.2079707
1.208658
1.2093449
1.2100315
1.2107173
1.2114029
1.212088
1.2127727
1.2134569
1.2141405
1.2148241
1.2155067
1.2161893
1.2168711
1.2175527
1.2182335
1.2189142
1.2195944
1.2202741
1.2209533
1.221632
1.2223105
1.2229882
1.2236657
1.2243428
1.2250193
1.2256954
1.2263709
1.227046
1.2277209
1.2283952
1.2290692
1.2297425
1.2304155
1.2310878
1.23176
1.2324315
1.2331028
1.2337737
1.2344438
1.2351137
1.235783
1.236452
1.2371206
1.2377888
1.2384562
1.2391235
1.2397903
1.2404567
1.2411225
1.2417878
1.2424529
1.2431173
1.2437816
1.2444453
1.2451084
1.2457712
1.2464335
1.2470957
1.2477568
1.248418
1.2490785
1.2497387
1.2503985
1.2510577
1.2517166
1.252375
1.2530328
1.2536905
1.2543476
1.2550043
1.2556605
1.2563163
1.2569717
1.2576267
1.2582812
1.2589352
1.259589
1.260242
1.2608947
1.2615472
1.2621989
1.2628506
1.2635016
1.2641523
1.2648023
1.265452
1.2661015
1.2667503
1.2673988
1.2680467
1.2686945
1.2693416
1.2699882
1.2706349
1.2712806
1.2719259
1.2725712
1.2732157
1.2738597
1.2745035
1.275147
1.2757897
1.2764323
1.2770743
1.2777159
1.2783573
1.278998
1.2796385
1.2802782
1.2809176
1.2815568
1.2821956
1.2828337
1.2834715
1.284109
1.2847458
1.2853825
1.2860186
1.2866544
1.2872896
1.2879244
1.2885587
1.2891928
1.2898266
1.2904599
1.2910924
1.2917248
1.2923565
1.2929881
1.2936194
1.29425
1.2948803
1.2955102
1.2961392
1.2967685
1.2973973
1.2980251
1.298653
1.2992803
1.2999072
1.3005339
1.30116
1.3017856
1.302411
1.3030356
1.3036603
1.3042841
1.3049077
1.3055311
1.3061537
1.3067762
1.3073982
1.3080196
1.3086408
1.3092616
1.3098817
1.3105019
1.3111211
1.3117403
1.312359
1.3129773
1.3135951
1.3142127
1.3148297
1.3154463
1.3160626
1.3166784
1.3172938
1.3179088
1.3185232
1.3191376
1.3197513
1.3203646
1.3209779
1.3215902
1.3222024
1.3228143
1.3234253
1.3240366
1.3246469
1.3252571
1.3258668
1.3264761
1.3270851
1.3276937
1.3283018
1.3289094
1.3295166
1.3301234
1.3307302
1.3313363
1.3319421
1.3325473
1.3331521
1.3337564
1.3343606
1.3349643
1.3355678
1.3361707
1.336773
1.3373753
1.3379768
1.3385785
1.339179
1.3397797
1.3403797
1.3409793
1.3415787
1.3421776
1.3427764
1.3433743
1.3439722
1.3445694
1.3451664
1.345763
1.3463591
1.3469549
1.3475503
1.348145
1.3487397
1.349334
1.3499278
1.3505211
1.351114
1.3517066
1.352299
1.3528908
1.3534822
1.3540732
1.354664
1.3552542
1.355844
1.3564335
1.3570228
1.3576114
1.3581996
1.3587877
1.3593752
1.3599623
1.360549
1.3611355
1.3617213
1.362307
1.3628919
1.3634769
1.3640612
1.3646454
1.365229
1.3658123
1.3663952
1.3669777
1.3675598
1.3681415
1.3687229
1.3693037
1.3698843
1.3704646
1.3710444
1.3716236
1.3722029
1.3727818
1.3733598
1.3739377
1.3745151
1.3750921
1.3756689
1.3762454
1.3768214
1.3773969
1.377972
1.3785468
1.3791215
1.3796957
1.3802689
1.3808424
1.3814152
1.381988
1.38256
1.3831319
1.3837034
1.3842744
1.3848449
1.3854153
1.3859854
1.3865548
1.3871239
1.3876927
1.3882608
1.3888291
1.3893968
1.389964
1.3905307
1.3910974
1.3916633
1.3922294
1.3927946
1.3933594
1.3939242
1.3944885
1.3950523
1.3956158
1.3961791
1.396742
1.3973042
1.3978664
1.3984281
1.3989892
1.3995501
1.4001107
1.4006708
1.4012307
1.4017903
1.4023494
1.402908
1.403466
1.4040241
1.4045819
1.405139
1.4056957
1.4062525
1.4068083
1.407364
1.4079195
1.4084743
1.4090292
1.4095834
1.4101374
1.4106908
1.4112439
1.4117968
1.4123492
1.4129014
1.4134527
1.4140043
1.4145553
1.4151059
1.4156563
1.4162059
1.4167558
1.4173046
1.4178535
1.4184018
1.41895
1.4194978
1.420045
1.4205921
1.4211386
1.4216847
1.4222308
1.4227763
1.4233212
1.4238664
1.4244106
1.424955
1.4254985
1.426042
1.4265848
1.4271276
1.4276699
1.4282117
1.4287534
1.4292946
1.4298353
1.4303757
1.4309158
1.4314557
1.4319953
1.4325342
1.433073
1.4336114
1.4341494
1.434687
1.4352241
1.4357611
1.4362975
1.436834
1.4373698
1.4379053
1.4384403
1.4389753
1.4395097
1.4400438
1.4405777
1.441111
1.4416441
1.4421769
1.4427088
1.4432411
1.4437727
1.444304
1.4448347
1.4453653
1.4458954
1.4464254
1.4469547
1.447484
1.4480129
1.4485413
1.4490694
1.4495971
1.4501246
1.4506515
1.4511784
1.4517049
1.4522308
1.4527564
1.4532819
1.4538069
1.4543313
1.4548556
1.4553797
1.4559032
1.4564264
1.4569494
1.4574716
1.4579941
1.4585159
1.4590374
1.4595585
1.4600793
1.4605998
1.46112
1.4616398
1.4621592
1.4626783
1.463197
1.4637156
1.4642336
1.4647512
1.4652684
1.4657855
1.4663024
1.4668188
1.4673349
1.4678504
1.4683657
1.4688808
1.4693953
1.4699097
1.4704236
1.4709373
1.4714504
1.4719634
1.472476
1.4729884
1.4735003
1.4740118
1.4745231
1.4750338
1.4755446
1.4760549
1.4765646
1.4770743
1.4775833
1.4780923
1.4786009
1.479109
1.4796171
1.4801245
1.4806317
1.4811388
1.4816451
1.4821513
1.482657
1.4831626
1.4836679
1.4841728
1.4846772
1.4851813
1.4856852
1.4861891
1.486692
1.4871949
1.4876974
1.4881994
1.4887013
1.4892029
1.489704
1.4902049
1.4907056
1.4912058
1.4917057
1.492205
1.4927044
1.4932033
1.4937018
1.4942
1.4946977
1.4951953
1.4956925
1.4961894
1.4966861
1.4971823
1.4976783
1.4981738
1.498669
1.4991642
1.4996586
1.5001527
1.5006466
1.5011404
1.5016336
1.5021265
1.5026191
1.5031117
1.5036038
1.5040953
1.5045867
1.5050776
1.5055681
1.5060587
1.5065486
1.5070384
1.5075278
1.5080167
1.5085055
1.508994
1.5094818
1.5099698
1.5104574
1.5109442
1.5114311
1.5119176
1.5124037
1.5128895
1.513375
1.5138602
1.5143452
1.5148298
1.515314
1.5157976
1.5162816
1.5167646
1.5172478
1.5177302
1.5182124
1.5186945
1.5191761
1.5196577
1.5201385
1.5206192
1.5210999
1.5215797
1.5220594
1.5225389
1.523018
1.5234967
1.5239754
1.5244534
1.5249312
1.5254089
1.5258861
1.5263629
1.5268396
1.527316
1.527792
1.5282675
1.5287427
1.529218
1.5296924
1.530167
1.530641
1.5311147
1.5315881
1.5320613
1.532534
1.5330068
1.5334791
1.5339507
1.5344224
1.5348935
1.5353645
1.5358353
1.5363054
1.5367755
1.537245
1.5377145
1.5381835
1.5386523
1.5391208
1.539589
1.5400568
1.5405244
1.5409915
1.5414585
1.5419251
1.5423914
1.5428574
1.543323
1.5437884
1.5442533
1.5447181
1.5451827
1.5456468
1.5461106
1.5465742
1.5470374
1.5474999
1.5479629
1.5484252
1.5488871
1.5493487
1.5498099
1.5502712
1.5507321
1.5511924
1.5516526
1.5521123
1.552572
1.553031
1.55349
1.5539488
1.5544071
1.554865
1.5553228
1.5557801
1.5562373
1.5566943
1.5571507
1.5576069
1.5580629
1.5585184
1.5589736
1.5594288
1.5598835
1.5603377
1.560792
1.5612456
1.5616992
1.5621523
1.5626054
1.563058
1.5635102
1.5639621
1.5644139
1.5648654
1.5653163
1.5657672
1.5662177
1.5666679
1.5671179
1.5675673
1.5680168
1.5684657
1.5689145
1.5693628
1.5698107
1.5702589
1.5707061
1.5711535
1.5716006
1.5720472
1.5724936
1.5729395
1.5733852
1.5738307
1.574276
1.5747207
1.5751652
1.5756098
1.5760535
1.5764972
1.5769405
1.5773838
1.5778267
1.5782692
1.5787114
1.5791534
1.5795949
1.5800362
1.5804774
1.580918
1.5813587
1.5817989
1.5822388
1.5826784
1.5831174
1.5835563
1.5839952
1.5844337
1.5848719
1.5853097
1.5857474
1.5861845
1.5866216
1.5870583
1.5874946
1.5879307
1.5883665
1.5888021
1.5892375
1.5896723
1.5901071
1.5905414
1.5909756
1.5914093
1.5918428
1.5922762
1.5927092
1.5931419
1.5935743
1.5940063
1.5944381
1.5948697
1.5953009
1.5957317
1.5961622
1.5965929
1.5970228
1.5974525
1.5978823
1.5983115
1.5987405
1.599169
1.5995975
1.6000257
1.6004535
1.6008809
1.6013081
1.6017351
1.6021618
1.6025883
1.6030143
1.6034404
1.6038657
1.6042912
1.6047161
1.6051409
1.6055652
1.6059893
1.6064131
1.6068367
1.6072601
1.6076834
1.6081059
1.6085283
1.6089506
1.6093724
1.6097943
1.6102155
1.6106366
1.6110574
1.6114779
1.6118982
1.6123182
1.6127378
1.6131574
1.6135764
1.6139952
1.6144139
1.614832
1.6152501
1.6156679
1.6160854
1.6165024
1.6169194
1.617336
1.6177526
1.6181685
1.6185844
1.6189997
1.6194152
1.6198303
1.6202449
1.6206594
1.6210735
1.6214873
1.6219009
1.6223141
1.6227273
1.6231405
1.6235524
1.6239648
1.6243769
1.6247886
1.6252
1.6256109
1.626022
1.6264327
1.6268427
1.6272532
1.6276628
1.6280723
1.6284816
1.6288906
1.6292992
1.6297077
1.6301159
1.6305239
1.6309316
1.631339
1.6317459
1.6321527
1.6325593
1.6329654
1.6333717
1.6337774
1.6341828
1.6345881
1.6349928
1.6353977
1.635802
1.6362062
1.63661
1.6370136
1.6374171
1.6378204
1.6382229
1.6386254
1.6390277
1.6394298
1.6398314
1.6402328
1.6406341
1.6410352
1.6414357
1.641836
1.6422362
1.6426362
1.6430358
1.643435
1.6438344
1.644233
1.6446315
1.6450299
1.6454277
1.6458256
1.6462231
1.6466204
1.6470172
1.6474143
1.6478106
1.6482064
1.6486026
1.6489984
1.6493937
1.6497889
1.6501837
1.6505783
1.6509726
1.6513668
1.6517606
1.6521542
1.6525474
1.6529404
1.6533334
1.6537256
1.6541181
1.6545101
1.6549019
1.6552933
1.6556849
1.6560756
1.6564662
1.6568567
1.6572471
1.6576369
1.6580266
1.6584159
1.6588053
1.6591941
1.6595827
1.6599711
1.6603594
1.6607472
1.661135
1.661522
1.6619092
1.6622962
1.6626828
1.663069
1.6634551
1.663841
1.6642267
1.6646118
1.6649971
1.6653817
1.6657662
1.6661506
1.6665345
1.6669185
1.667302
1.6676852
1.6680681
1.668451
1.6688336
1.6692159
1.669598
1.6699796
1.6703612
1.6707424
1.6711235
1.6715043
1.6718848
1.6722649
1.6726447
1.6730248
1.6734042
1.6737834
1.6741625
1.6745411
1.6749195
1.6752979
1.675676
1.6760535
1.6764311
1.6768082
1.6771852
1.6775621
1.6779385
1.6783148
1.6786909
1.6790664
1.6794419
1.6798172
1.6801924
1.6805669
1.6809416
1.6813158
1.6816899
1.6820635
1.6824371
1.6828104
1.6831833
1.6835561
1.6839286
1.684301
1.684673
1.6850446
1.6854162
1.6857872
1.6861585
1.6865293
1.6868998
1.6872702
1.6876403
1.6880101
1.6883796
1.6887492
1.6891181
1.689487
1.6898556
1.6902239
1.6905919
1.6909599
1.6913276
1.6916947
1.692062
1.6924288
1.6927955
1.693162
1.6935281
1.693894
1.6942598
1.694625
1.6949902
1.6953552
1.6957201
1.6960846
1.6964488
1.6968127
1.6971765
1.6975399
1.6979032
1.6982663
1.698629
1.6989917
1.6993539
1.699716
1.7000777
1.7004391
1.7008009
1.7011619
1.7015227
1.7018832
1.7022436
1.7026039
1.7029638
1.7033234
1.7036829
1.7040421
1.7044009
1.7047597
1.7051182
1.7054765
1.7058343
1.7061921
1.70655
1.7069072
1.7072642
1.707621
1.7079777
1.7083338
1.70869
1.7090459
1.7094018
1.7097571
1.7101122
1.7104672
1.710822
1.711176
1.7115306
1.7118844
1.7122386
1.7125919
1.7129451
1.7132982
1.7136513
1.7140036
1.7143559
1.714708
1.7150601
1.7154118
1.715763
1.7161143
1.7164652
1.7168161
1.7171665
1.717517
1.7178669
1.7182168
1.7185662
1.7189156
1.7192647
1.7196137
1.7199622
1.7203109
1.7206589
1.7210069
1.7213546
1.7217021
1.7220492
1.7223964
1.7227433
1.7230898
1.7234361
1.7237821
1.724128
1.7244737
1.7248192
1.7251645
1.7255094
1.725854
1.7261988
1.7265431
1.7268869
1.7272309
1.7275745
1.7279179
1.728261
1.7286038
1.7289467
1.7292891
1.7296314
1.7299734
1.7303152
1.7306569
1.730998
1.7313389
1.73168
1.7320209
1.7323611
1.7327015
1.7330413
1.7333809
1.7337204
1.7340599
1.7343991
1.7347378
1.7350765
1.735415
1.7357531
1.736091
1.7364289
1.7367663
1.7371035
1.7374408
1.7377775
1.7381142
1.7384505
1.7387868
1.739123
1.7394584
1.7397941
1.7401295
1.7404646
1.7407993
1.7411338
1.7414683
1.7418026
1.7421366
1.7424704
1.7428037
1.743137
1.7434698
1.7438031
1.7441355
1.744468
1.7448003
1.7451322
1.7454641
1.7457956
1.7461268
1.7464578
1.7467886
1.7471194
1.74745
1.74778
1.7481102
1.7484398
1.7487694
1.7490987
1.749428
1.7497568
1.7500856
1.7504137
1.7507423
1.7510701
1.7513981
1.7517257
1.752053
1.7523804
1.7527072
1.7530341
1.7533606
1.7536869
1.7540129
1.7543387
1.7546644
1.7549899
1.7553152
1.75564
1.7559649
1.7562896
1.756614
1.7569381
1.757262
1.7575858
1.7579092
1.7582325
1.7585554
1.7588787
1.759201
1.7595235
1.7598457
1.7601677
1.7604897
1.7608112
1.7611327
1.7614539
1.7617748
1.7620955
1.762416
1.7627364
1.7630564
1.7633765
1.7636961
1.7640156
1.7643349
1.7646537
1.7649726
1.7652912
1.7656095
1.7659279
1.7662457
1.7665637
1.7668812
1.7671984
1.7675155
1.7678326
1.7681495
1.7684659
1.7687821
1.7690982
1.7694141
1.76973
1.7700454
1.7703607
1.7706757
1.7709907
1.771305
1.7716196
1.771934
1.7722478
1.7725616
1.7728752
1.7731886
1.7735018
1.7738148
1.7741276
1.7744402
1.7747524
1.7750645
1.7753766
1.7756883
1.7759998
1.7763112
1.7766221
1.7769333
1.777244
1.7775544
1.7778647
1.7781748
1.7784846
1.7787942
1.7791039
1.7794131
1.7797222
1.7800307
1.7803395
1.7806481
1.7809563
1.7812644
1.7815723
1.7818798
1.7821871
1.7824944
1.7828014
1.7831082
1.783415
1.7837212
1.7840275
1.7843336
1.7846395
1.7849449
1.7852503
1.7855555
1.7858608
1.7861654
1.7864699
1.7867743
1.7870785
1.7873825
1.7876863
1.78799
1.7882932
1.7885963
1.7888993
1.7892022
1.7895048
1.789807
1.7901095
1.7904112
1.7907132
1.7910147
1.7913162
1.7916173
1.7919182
1.7922192
1.7925196
1.7928201
1.7931201
1.7934202
1.79372
1.7940195
1.7943188
1.794618
1.794917
1.7952158
1.7955146
1.7958128
1.7961112
1.7964092
1.7967068
1.7970046
1.797302
1.7975992
1.797896
1.7981929
1.7984898
1.7987863
1.7990825
1.7993784
1.7996744
1.79997
1.8002653
1.8005605
1.8008558
1.8011506
1.8014452
1.8017396
1.802034
1.802328
1.802622
1.8029157
1.8032092
1.8035026
1.8037953
1.8040885
1.8043811
1.8046737
1.804966
1.8052582
1.80555
1.8058419
1.8061335
1.8064246
1.8067161
1.807007
1.8072978
1.8075885
1.8078787
1.8081691
1.8084592
1.808749
1.8090385
1.809328
1.8096173
1.8099061
1.8101953
1.8104839
1.8107725
1.8110608
1.8113488
1.8116366
1.8119246
1.812212
1.8124993
1.8127865
1.8130735
1.8133603
1.8136467
1.8139333
1.8142194
1.8145055
1.8147912
1.8150769
1.8153623
1.8156477
1.8159328
1.8162175
1.8165023
1.8167869
1.8170711
1.817355
1.8176392
1.8179229
1.8182064
1.81849
1.8187732
1.8190562
1.8193389
1.8196217
1.819904
1.8201861
1.8204683
1.8207502
1.821032
1.8213133
1.821595
1.8218758
1.8221568
1.8224378
1.8227183
1.8229989
1.8232788
1.8235588
1.8238387
1.8241181
1.8243977
1.8246771
1.8249559
1.825235
1.8255137
1.8257924
1.8260708
1.8263488
1.8266267
1.8269045
1.8271823
1.8274597
1.8277371
1.8280143
1.8282907
1.8285675
1.8288441
1.8291205
1.8293967
1.8296727
1.8299483
1.8302242
1.8304993
1.8307748
1.8310497
1.8313247
1.8315994
1.8318737
1.8321481
1.8324223
1.8326964
1.83297
1.8332434
1.8335171
1.8337903
1.8340632
1.8343362
1.8346088
1.8348813
1.8351537
1.8354259
1.835698
1.8359697
1.8362414
1.8365128
1.8367844
1.8370551
1.837326
1.8375968
1.8378674
1.8381376
1.8384079
1.8386779
1.8389477
1.8392174
1.8394868
1.8397561
1.8400253
1.8402941
1.8405631
1.8408315
1.8410997
1.8413681
1.8416361
1.841904
1.8421715
1.8424393
1.8427067
1.8429737
1.8432406
1.8435074
1.8437741
1.8440406
1.8443069
1.8445731
1.8448391
1.8451048
1.8453701
1.8456357
1.8459009
1.8461661
1.8464308
1.8466955
1.8469599
1.8472246
1.8474885
1.8477526
1.8480164
1.84828
1.8485434
1.8488067
1.8490698
1.8493327
1.8495955
1.8498582
1.8501208
1.8503828
1.8506449
1.8509067
1.8511686
1.8514302
1.8516915
1.8519528
1.8522137
1.8524747
1.8527353
1.8529959
1.8532563
1.8535162
1.8537761
1.8540361
1.8542957
1.8545555
1.8548148
1.8550739
1.8553327
1.8555914
1.8558501
1.8561088
1.856367
1.8566251
1.8568833
1.8571408
1.8573985
1.8576559
1.8579134
1.8581702
1.858427
1.8586838
1.8589402
1.8591965
1.859453
1.8597091
1.8599651
1.8602209
1.8604764
1.8607316
1.8609871
1.8612422
1.8614968
1.8617517
1.8620061
1.8622607
1.8625146
1.8627689
1.8630227
1.8632762
1.8635302
1.8637832
1.8640366
1.8642896
1.8645425
1.8647952
1.8650478
1.8653002
1.8655524
1.8658043
1.8660561
1.866308
1.8665593
1.8668107
1.867062
1.8673131
1.867564
1.8678149
1.868065
1.8683155
1.8685656
1.8688158
1.8690656
1.8693156
1.8695651
1.8698143
1.8700635
1.8703125
1.8705614
1.8708102
1.8710586
1.8713071
1.8715553
1.8718032
1.8720512
1.8722992
1.8725467
1.8727939
1.8730412
1.8732884
1.8735354
1.8737819
1.8740284
1.874275
1.8745213
1.8747674
1.8750134
1.875259
1.8755047
1.8757501
1.8759954
1.8762405
1.8764855
1.8767302
1.8769748
1.8772193
1.8774636
1.877708
1.8779519
1.8781956
1.8784392
1.8786827
1.878926
1.8791692
1.8794123
1.8796552
1.8798977
1.8801403
1.8803829
1.880625
1.880867
1.881109
1.8813506
1.8815924
1.8818339
1.882075
1.8823162
1.882557
1.8827977
1.8830385
1.8832788
1.8835191
1.8837593
1.8839995
1.884239
1.8844787
1.8847182
1.8849578
1.8851968
1.8854359
1.8856747
1.8859136
1.8861519
1.8863903
1.8866286
1.8868665
1.8871047
1.8873423
1.88758
1.8878175
1.8880548
1.8882918
1.8885289
1.8887659
1.8890026
1.8892391
1.8894753
1.8897113
1.8899474
1.8901833
1.8904192
1.8906548
1.8908901
1.8911254
1.8913605
1.8915952
1.8918302
1.8920649
1.8922994
1.8925337
1.8927679
1.8930019
1.8932357
1.8934695
1.893703
1.8939364
1.8941696
1.8944027
1.8946357
1.8948685
1.8951011
1.8953335
1.8955657
1.8957977
1.8960298
1.8962618
1.8964934
1.8967249
1.8969564
1.8971876
1.8974189
1.8976498
1.8978807
1.8981111
1.8983418
1.8985722
1.8988023
1.8990322
1.8992622
1.8994919
1.8997216
1.8999509
1.9001801
1.9004092
1.9006381
1.9008671
1.9010956
1.9013242
1.9015526
1.9017806
1.9020087
1.9022363
1.9024645
1.902692
1.9029193
1.9031466
1.9033737
1.9036008
1.9038274
1.9040542
1.9042808
1.9045075
1.9047335
1.9049597
1.9051856
1.9054115
1.9056371
1.9058626
1.9060878
1.9063131
1.9065382
1.9067632
1.9069878
1.9072124
1.9074368
1.9076611
1.9078853
1.9081093
1.9083332
1.9085571
1.9087807
1.9090039
1.9092274
1.9094503
1.9096731
1.9098959
1.9101188
1.9103414
1.9105637
1.910786
1.9110079
1.9112297
1.9114519
1.9116733
1.9118948
1.9121163
1.9123374
1.9125586
1.9127795
1.9130001
1.9132209
1.9134412
1.9136617
1.9138818
1.9141017
1.9143218
1.9145416
1.9147612
1.9149804
1.9151999
1.9154191
1.9156381
1.915857
1.9160756
1.9162942
1.9165126
1.916731
1.9169492
1.9171671
1.9173852
1.9176028
1.9178203
1.9180378
1.918255
1.9184723
1.9186891
1.918906
1.9191229
1.9193393
1.9195558
1.9197721
1.919988
1.920204
1.9204201
1.9206356
1.9208512
1.9210665
1.9212821
1.9214972
1.9217122
1.9219272
1.9221416
1.9223564
1.9225706
1.922785
1.9229993
1.9232132
1.923427
1.923641
1.9238544
1.9240679
1.9242809
1.9244943
1.9247074
1.9249201
1.9251328
1.9253453
1.9255577
1.9257702
1.9259824
1.9261943
1.9264063
1.926618
1.9268295
1.9270412
1.9272523
1.9274637
1.9276747
1.9278854
1.9280961
1.9283069
1.9285176
1.9287276
1.9289382
1.9291482
1.9293581
1.9295677
1.9297775
1.929987
1.9301963
1.9304059
1.9306149
1.9308238
1.9310325
1.9312413
1.9314497
1.9316581
1.9318664
1.9320747
1.9322824
1.9324903
1.932698
1.9329057
1.9331131
1.9333205
1.9335275
1.9337347
1.9339416
1.9341483
1.9343549
1.9345614
1.9347678
1.934974
1.9351801
1.9353861
1.9355918
1.9357976
1.936003
1.9362084
1.9364134
1.9366184
1.9368237
1.9370288
1.9372333
1.937438
1.9376422
1.9378467
1.9380509
1.9382551
1.9384587
1.9386624
1.9388661
1.9390696
1.9392729
1.9394764
1.9396795
1.9398824
1.9400852
1.9402878
1.9404906
1.9406929
1.9408951
1.9410974
1.9412993
1.9415011
1.9417028
1.9419045
1.9421058
1.9423072
1.9425086
1.9427096
1.9429106
1.9431113
1.9433122
1.9435128
1.9437134
1.9439135
1.9441136
1.9443138
1.9445134
1.9447132
1.9449129
1.9451125
1.9453117
1.9455112
1.9457102
1.9459089
1.946108
1.9463068
1.9465053
1.9467037
1.946902
1.9471002
1.9472979
1.9474962
1.9476938
1.9478915
1.948089
1.9482865
1.9484836
1.948681
1.9488778
1.9490749
1.9492714
1.9494679
1.9496644
1.9498609
1.9500573
1.9502532
1.9504492
1.9506452
1.9508407
1.9510363
1.9512317
1.9514272
1.9516222
1.9518172
1.9520124
1.952207
1.9524015
1.9525963
1.9527904
1.952985
1.9531791
1.953373
1.9535669
1.9537606
1.9539542
1.9541477
1.9543413
1.9545348
1.9547278
1.9549205
1.9551135
1.9553063
1.9554989
1.9556912
1.9558839
1.9560758
1.9562681
1.95646
1.9566518
1.9568436
1.9570353
1.9572266
1.9574181
1.9576094
1.9578004
1.9579914
1.9581823
1.9583731
1.9585634
1.9587538
1.9589441
1.9591345
1.9593245
1.9595144
1.9597042
1.9598937
1.9600835
1.960273
1.9604621
1.9606515
1.9608407
1.9610298
1.9612185
1.9614073
1.9615958
1.9617841
1.9619725
1.9621607
1.9623486
1.9625365
1.9627244
1.9629122
1.9631
1.9632874
1.9634746
1.9636618
1.9638488
1.9640357
1.9642224
1.9644094
1.9645959
1.9647825
1.9649689
1.9651551
1.965341
1.9655271
1.965713
1.9658985
1.9660841
1.9662696
1.966455
1.9666405
1.9668254
1.9670105
1.9671954
1.96738
1.9675645
1.9677491
1.9679338
1.968118
1.9683018
1.9684861
1.9686698
1.9688537
1.9690373
1.9692208
1.9694043
1.9695876
1.9697706
1.9699537
1.9701365
1.9703194
1.970502
1.9706846
1.970867
1.9710493
1.9712316
1.9714136
1.9715958
1.9717773
1.9719591
1.9721408
1.9723221
1.9725034
1.972685
1.9728659
1.9730469
1.973228
1.9734087
1.9735891
1.9737697
1.97395
1.9741304
1.9743104
1.9744905
1.9746703
1.9748501
1.9750301
1.9752095
1.9753886
1.9755683
1.9757472
1.9759264
1.9761055
1.9762843
1.9764628
1.9766415
1.9768199
1.9769983
1.9771765
1.9773551
1.9775329
1.9777108
1.9778886
1.9780663
1.9782438
1.9784212
1.9785986
1.9787757
1.9789528
1.9791297
1.9793066
1.9794834
1.9796598
1.9798363
1.9800128
1.9801891
1.980365
1.9805412
1.9807173
1.9808929
1.9810686
1.9812441
1.9814194
1.9815948
1.9817702
1.9819454
1.98212
1.9822952
1.9824697
1.9826447
1.9828191
1.9829935
1.9831676
1.9833419
1.9835159
1.9836898
1.9838636
1.9840375
1.9842111
1.9843844
1.9845577
1.984731
1.9849042
1.9850771
1.9852502
1.985423
1.9855957
1.9857682
1.9859409
1.9861128
1.986285
1.9864573
1.9866291
1.9868011
1.986973
1.9871445
1.987316
1.9874876
1.9876587
1.9878299
1.988001
1.9881721
1.9883431
1.9885135
1.9886844
1.9888551
1.9890254
1.9891956
1.9893655
1.9895356
1.9897057
1.9898754
1.9900452
1.9902149
1.9903843
1.9905536
1.9907229
1.9908924
1.9910611
1.9912304
1.9913988
1.9915679
1.9917363
1.991905
1.9920733
1.9922416
1.9924096
1.9925777
1.9927458
1.9929136
1.9930813
1.9932489
1.9934163
1.9935838
1.9937512
1.9939183
1.9940853
1.9942522
1.9944191
1.9945855
1.9947525
1.9949187
1.9950854
1.9952519
1.9954176
1.9955835
1.9957496
1.9959155
1.9960812
1.9962467
1.9964126
1.9965779
1.9967431
1.9969084
1.9970732
1.9972382
1.9974035
1.997568
1.9977325
1.997897
1.9980614
1.9982259
1.99839
1.9985541
1.998718
1.9988821
1.999046
1.9992094
1.9993731
1.9995366
1.9996996
1.999863
2.000026
2.0001888
2.0003519
2.0005145
2.0006773
2.0008399
2.0010026
2.0011647
2.0013273
2.0014892
2.0016513
2.0018134
2.0019753
2.0021369
2.0022981
2.0024598
2.0026214
2.0027826
2.0029438
2.0031047
2.0032656
2.0034268
2.0035875
2.0037482
2.0039086
2.0040691
2.0042291
2.0043895
2.0045502
2.00471
2.0048699
2.0050297
2.0051892
2.0053489
2.0055084
2.0056674
2.0058267
2.0059862
2.0061452
2.006304
2.0064633
2.0066216
2.0067804
2.0069389
2.0070972
2.0072556
2.0074141
2.0075719
2.00773
2.0078881
2.0080457
2.0082035
2.0083613
2.0085185
2.0086758
2.0088334
2.0089903
2.0091476
2.0093045
2.0094612
2.009618
2.0097749
2.0099311
2.0100875
2.0102441
2.0104003
2.0105565
2.0107124
2.0108683
2.0110242
2.0111797
2.0113351
2.0114913
2.0116467
2.0118017
2.0119569
2.0121124
2.0122671
2.0124221
2.0125773
2.0127316
2.012886
2.0130405
2.0131955
2.0133493
2.0135036
2.0136578
2.0138116
2.0139654
2.0141196
2.0142729
2.0144267
2.0145805
2.0147333
2.0148866
2.0150399
2.0151925
2.0153458
2.0154989
2.0156515
2.0158038
2.0159569
2.0161092
2.0162618
2.0164139
2.0165658
2.0167181
2.01687
2.0170221
2.0171735
2.0173254
2.017477
2.0176284
2.0177798
2.0179312
2.0180821
2.0182333
2.018384
2.0185347
2.0186856
2.0188367
2.0189869
2.0191379
2.0192878
2.0194378
2.0195882
2.0197384
2.0198882
2.0200379
2.0201881
2.0203378
2.0204868
2.0206366
2.020786
2.0209351
2.0210843
2.0212331
2.0213826
2.0215311
2.0216804
2.0218287
2.0219774
2.0221255
2.022274
2.0224223
2.0225706
2.0227184
2.0228662
2.0230148
2.0231624
2.0233102
2.0234578
2.0236051
2.0237527
2.0238996
2.0240471
2.024194
2.0243413
2.024488
2.0246346
2.0247815
2.0249283
2.025075
2.0252213
2.0253675
2.0255136
2.0256596
2.025806
2.0259519
2.0260975
2.0262432
2.0263889
2.0265346
2.02668
2.0268257
2.0269706
2.0271156
2.0272608
2.0274062
2.0275507
2.0276957
2.0278406
2.0279846
2.0281293
2.0282738
2.0284181
2.0285623
2.0287063
2.0288506
2.0289943
2.0291383
2.0292816
2.0294256
2.0295694
2.0297122
2.0298557
2.029999
2.0301425
2.0302856
2.0304284
2.0305715
2.030714
2.0308566
2.0309994
2.031142
2.0312843
2.0314267
2.0315688
2.0317111
2.031853
2.0319946
2.0321369
2.0322785
2.0324202
2.0325618
2.0327032
2.0328445
2.0329859
2.0331273
2.033268
2.0334089
2.03355
2.0336909
2.0338316
2.0339723
2.0341132
2.0342534
2.0343935
2.034534
2.0346739
2.0348139
2.0349538
2.0350938
2.0352337
2.0353734
2.0355134
2.0356524
2.0357921
2.0359313
2.0360706
2.0362093
2.0363488
2.0364881
2.0366263
2.0367653
2.0369041
2.0370426
2.0371809
2.0373197
2.0374577
2.0375965
2.037734
2.0378723
2.0380099
2.0381479
2.0382857
2.0384235
2.0385611
2.0386987
2.038836
2.0389733
2.0391107
2.0392478
2.0393848
2.0395219
2.0396588
2.0397959
2.039932
2.0400686
2.0402052
2.0403414
2.0404775
2.0406139
2.0407503
2.0408859
2.0410221
2.041158
2.0412936
2.0414295
2.0415652
2.0417006
2.041836
2.0419714
2.0421069
2.0422416
2.0423765
2.0425117
2.0426464
2.0427811
2.0429161
2.0430508
2.0431852
2.0433197
2.0434542
2.0435884
2.0437224
2.0438566
2.0439909
2.0441246
2.0442584
2.0443921
2.0445259
2.0446591
2.0447929
2.0449262
2.0450594
2.0451927
2.0453262
2.0454588
2.0455916
2.0457244
2.0458572
2.04599
2.0461223
2.0462549
2.0463874
2.0465198
2.0466521
2.0467839
2.0469162
2.0470479
2.0471799
2.0473115
2.0474434
2.0475752
2.0477066
2.047838
2.0479691
2.0481005
2.0482318
2.0483632
2.0484941
2.048625
2.0487556
2.0488863
2.049017
2.0491478
2.0492783
2.0494084
2.0495389
2.049669
2.0497994
2.0499294
2.0500591
2.0501893
2.0503185
2.0504489
2.0505784
2.0507083
2.0508373
2.0509667
2.0510962
2.0512254
2.0513544
2.0514834
2.0516124
2.0517411
2.0518699
2.0519986
2.0521274
2.0522556
2.0523839
2.0525129
2.0526412
2.0527689
2.052897
2.0530252
2.0531528
2.0532806
2.0534089
2.0535364
2.0536635
2.053791
2.0539191
2.0540464
2.0541735
2.0543005
2.0544276
2.0545542
2.0546815
2.0548081
2.054935
2.0550616
2.0551882
2.0553148
2.0554411
2.0555673
2.0556936
2.05582
2.0559461
2.0560718
2.0561976
2.056324
2.0564494
2.0565751
2.0567007
2.0568259
2.0569515
2.0570767
2.0572023
2.0573275
2.0574522
2.0575774
2.0577021
2.0578275
2.0579517
2.0580764
2.0582008
2.0583258
2.0584502
2.0585744
2.0586984
2.0588229
2.0589466
2.0590708
2.0591948
2.0593185
2.0594425
2.0595658
2.0596898
2.059813
2.0599365
2.0600598
2.0601833
2.0603061
2.0604296
2.0605521
2.0606754
2.0607979
2.060921
2.0610435
2.061166
2.0612888
2.0614114
2.0615339
2.061656
2.0617781
2.0619001
2.0620224
2.0621445
2.0622663
2.0623879
2.0625098
2.0626309
2.0627527
2.0628743
2.0629959
2.0631168
2.0632384
2.0633593
2.0634809
2.0636017
2.0637226
2.0638433
2.0639641
2.064085
2.0642052
2.0643258
2.0644464
2.0645666
2.0646873
2.0648069
2.0649276
2.0650473
2.0651672
2.0652871
2.0654073
2.0655267
2.0656464
2.0657659
2.0658853
2.0660048
2.0661242
2.0662432
2.0663626
2.0664816
2.0666006
2.0667198
2.0668385
2.0669575
2.0670757
2.0671945
2.0673134
2.0674312
2.0675502
2.0676684
2.0677867
2.0679045
2.0680225
2.068141
2.068259
2.0683761
2.0684943
2.0686121
2.0687294
2.0688467
2.0689647
2.0690818
2.0691993
2.0693164
2.0694335
2.0695508
2.0696678
2.0697844
2.0699012
2.0700181
2.0701351
2.0702512
2.0703681
2.0704842
2.0706005
2.0707166
2.0708334
2.0709496
2.0710652
2.0711813
2.0712972
2.0714128
2.0715287
2.0716448
2.0717602
2.0718753
2.071991
2.0721066
2.0722218
2.0723369
2.0724521
2.0725672
2.0726819
2.0727966
2.072912
2.0730269
2.0731413
2.0732558
2.0733707
2.0734851
2.0735991
2.0737135
2.0738277
2.0739419
2.0740559
2.0741701
2.0742838
2.0743978
2.0745115
2.0746253
2.0747387
2.0748527
2.074966
2.075079
2.0751925
2.0753059
2.0754189
2.075532
2.0756452
2.075758
2.0758708
2.0759838
2.0760963
2.0762091
2.0763216
2.0764339
2.0765464
2.076659
2.0767715
2.0768838
2.0769956
2.0771077
2.0772195
2.0773315
2.0774431
2.0775549
2.0776668
2.0777786
2.0778897
2.078001
2.0781126
2.0782239
2.078335
2.0784464
2.0785575
2.0786686
2.0787795
2.0788903
2.0790014
2.0791118
2.0792227
2.0793331
2.0794435
2.0795541
2.0796647
2.0797744
2.0798848
2.0799952
2.0801051
2.0802147
2.0803251
2.080435
2.0805449
2.0806549
2.0807641
2.0808737
2.0809829
2.0810924
2.0812016
2.081311
2.0814202
2.0815296
2.0816381
2.0817471
2.0818563
2.081965
2.0820744
2.0821824
2.0822911
2.0823998
2.0825083
2.0826163
2.082725
2.0828331
2.0829415
2.0830495
2.0831575
2.0832658
2.0833735
2.0834816
2.0835888
2.0836964
2.0838041
2.0839121
2.0840192
2.0841269
2.084234
2.0843413
2.0844488
2.0845556
2.0846629
2.0847695
2.084877
2.0849833
2.0850902
2.085197
2.0853035
2.0854101
2.0855165
2.0856228
2.0857294
2.0858357
2.0859418
2.0860476
2.0861545
2.0862601
2.0863662
2.0864716
2.0865777
2.0866835
2.0867887
2.0868945
2.0870001
2.0871053
2.0872114
2.0873163
2.0874212
2.0875263
2.0876317
2.0877366
2.0878415
2.0879467
2.0880511
2.0881557
2.0882609
2.0883651
2.0884695
2.0885739
2.0886788
2.0887825
2.0888872
2.0889909
2.0890954
2.0891995
2.0893035
2.0894074
2.0895112
2.0896146
2.0897183
2.0898223
2.089926
2.0900295
2.0901327
2.0902362
2.0903392
2.0904424
2.0905459
2.0906487
2.0907519
2.0908544
2.0909579
2.0910602
2.0911629
2.0912657
2.0913682
2.0914712
2.0915735
2.0916753
2.091778
2.0918803
2.0919826
2.0920849
2.0921867
2.0922885
2.092391
2.0924928
2.0925944
2.0926962
2.0927978
2.0928993
2.0930009
2.0931025
2.0932038
2.0933051
2.0934062
2.093508
2.0936086
2.0937097
2.0938108
2.0939121
2.0940125
2.0941133
2.0942137
2.0943148
2.0944154
2.0945156
2.0946162
2.094717
2.0948167
2.0949175
2.0950174
2.0951178
2.0952177
2.0953178
2.0954173
2.0955172
2.0956171
2.095717
2.0958166
2.095916
2.0960155
2.0961151
2.0962145
2.0963142
2.0964127
2.0965126
2.0966113
2.0967102
2.0968096
2.0969086
2.0970073
2.0971062
2.0972047
2.0973039
2.0974019
2.0975008
2.0975988
2.0976977
2.097796
2.097894
2.0979924
2.0980902
2.0981889
2.0982864
2.0983849
2.0984824
2.0985804
2.0986781
2.0987756
2.0988736
2.0989711
2.0990686
2.0991664
2.0992632
2.0993605
2.0994582
2.0995548
2.0996523
2.0997493
2.0998464
2.0999429
2.1000402
2.100137
2.1002333
2.1003304
2.1004264
2.1005235
2.1006198
2.1007161
2.1008122
2.1009092
2.1010056
2.1011014
2.1011975
2.1012933
2.1013894
2.1014853
2.1015813
2.1016772
2.1017725
2.1018682
2.101964
2.1020594
2.1021545
2.1022501
2.1023459
2.1024408
2.1025364
2.1026309
2.1027265
2.1028214
2.1029162
2.1030114
2.103106
2.1032009
2.1032953
2.10339
2.1034849
2.103579
2.1036739
2.1037679
2.1038625
2.1039567
2.1040511
2.1041453
2.104239
2.1043329
2.1044269
2.1045208
2.1046147
2.1047082
2.1048024
2.1048958
2.1049893
2.105083
2.1051762
2.1052699
2.1053631
2.1054566
2.1055496
2.1056428
2.1057358
2.105829
2.1059217
2.1060145
2.1061077
2.1062002
2.1062934
2.1063859
2.1064782
2.1065707
2.1066632
2.106756
2.1068478
2.1069403
2.1070328
2.1071246
2.1072171
2.1073086
2.1074009
2.1074932
2.1075847
2.1076765
2.1077683
2.1078598
2.1079516
2.1080432
2.1081347
2.1082265
2.1083171
2.1084085
2.1085002
2.1085911
2.1086826
2.108773
2.1088643
2.1089554
2.1090462
2.1091371
2.1092279
2.1093183
2.1094093
2.1095002
2.1095905
2.1096809
2.1097715
2.1098616
2.1099522
2.1100423
2.1101322
2.1102223
2.1103125
2.1104023
2.1104927
2.1105824
2.1106722
2.1107621
2.1108518
2.1109414
2.1110311
2.1111202
2.1112099
2.111299
2.1113887
2.1114781
2.1115673
2.1116562
2.1117454
2.1118345
2.1119232
2.1120126
2.1121011
2.1121898
2.1122785
2.1123676
2.1124563
2.1125445
2.112633
2.1127217
2.1128101
2.1128983
2.1129863
2.1130745
2.113163
2.113251
2.1133392
2.1134274
2.1135154
2.1136026
2.1136909
2.1137784
2.1138663
2.1139536
2.1140413
2.1141291
2.1142166
2.1143041
2.1143911
2.1144783
2.1145658
2.1146531
2.1147399
2.1148272
2.1149139
2.1150012
2.1150882
2.1151748
2.1152616
2.1153483
2.1154349
2.1155217
2.1156077
2.1156948
2.1157811
2.1158674
2.1159537
2.1160398
2.1161258
2.1162124
2.1162987
2.1163845
2.1164706
2.1165564
2.1166422
2.1167281
2.1168137
2.1168995
2.1169853
2.1170707
2.1171563
2.1172419
2.1173272
2.1174123
2.1174979
2.1175833
2.1176682
2.117753
2.1178384
2.1179235
2.1180084
2.1180933
2.1181784
2.118263
2.1183476
2.1184323
2.1185169
2.1186013
2.1186857
2.1187704
2.118855
2.1189392
2.1190231
2.1191075
2.1191921
2.1192758
2.11936
2.1194439
2.1195283
2.119612
2.1196957
2.1197793
2.1198635
2.1199467
2.1200306
2.1201141
2.1201975
2.1202812
2.1203644
2.1204481
2.1205311
2.1206141
2.1206975
2.1207807
2.1208637
2.1209466
2.1210296
2.1211126
2.1211951
2.121278
2.1213608
2.1214435
2.1215262
2.121609
2.121691
2.121774
2.1218565
2.1219387
2.122021
2.122103
2.1221852
2.1222675
2.1223497
2.1224315
2.1225133
2.1225955
2.1226773
2.1227591
2.1228409
2.1229227
2.1230044
2.1230857
2.1231673
2.1232491
2.1233306
2.1234119
2.123493
2.1235743
2.1236556
2.1237369
2.1238179
2.123899
2.1239796
2.1240611
2.1241419
2.1242223
2.1243033
2.1243844
2.124465
2.1245456
2.1246257
2.1247063
2.1247869
2.1248677
2.1249478
2.1250279
2.125108
2.1251884
2.1252687
2.1253488
2.1254284
2.1255085
2.1255884
2.1256685
2.1257482
2.1258278
2.1259077
2.1259878
2.1260674
2.126147
2.1262264
2.1263058
2.126385
2.1264644
2.1265438
2.1266227
2.1267021
2.126781
2.1268601
2.1269391
2.1270187
2.1270974
2.1271763
2.127255
2.1273339
2.1274123
2.1274915
2.1275697
2.1276486
2.127727
2.1278055
2.1278841
2.1279626
2.1280406
2.128119
2.128197
2.1282754
2.1283534
2.1284313
2.1285093
2.1285872
2.1286654
2.1287429
2.1288207
2.1288986
2.1289759
2.1290538
2.1291316
2.129209
2.1292868
2.1293643
2.1294413
2.1295185
2.129596
2.1296732
2.1297505
2.1298273
2.1299045
2.1299815
2.1300585
2.1301353
2.1302121
2.1302893
2.1303661
2.1304426
2.1305194
2.1305959
2.1306725
2.130749
2.1308258
2.1309021
2.1309781
2.1310546
2.1311307
2.131207
2.1312835
2.1313591
2.1314359
2.1315114
2.131587
2.1316633
2.1317391
2.131815
2.1318908
2.1319666
2.1320422
2.1321175
2.1321931
2.1322689
2.132344
2.1324196
2.1324949
2.1325703
2.1326456
2.1327205
2.1327958
2.1328714
2.1329463
2.1330209
2.1330962
2.1331711
2.1332462
2.1333208
2.1333957
2.1334701
2.1335447
2.1336193
2.1336939
2.1337688
2.1338432
2.1339176
2.1339915
2.1340663
2.1341405
2.1342144
2.134289
2.1343629
2.1344368
2.1345112
2.1345849
2.1346588
2.1347327
2.1348064
2.1348803
2.1349542
2.1350279
2.1351016
2.1351752
2.1352487
2.1353223
2.1353953
2.1354687
2.1355424
2.1356153
2.1356888
2.135762
2.1358352
2.1359081
2.1359813
2.1360543
2.1361275
2.1362
2.1362729
2.1363456
2.1364188
2.1364911
2.1365638
2.1366367
2.1367092
2.1367815
2.1368542
2.1369267
2.1369989
2.1370714
2.1371436
2.1372159
2.1372881
2.1373601
2.1374321
2.1375041
2.1375763
2.1376481
2.1377203
2.1377919
2.1378639
2.1379354
2.1380072
2.1380789
2.1381505
2.1382215
2.1382933
2.138365
2.1384363
2.1385078
2.1385789
2.1386504
2.1387219
2.138793
2.1388643
2.1389351
2.1390059
2.1390772
2.139148
2.1392193
2.1392899
2.1393604
2.1394315
2.139502
2.1395726
2.1396432
2.139714
2.1397846
2.1398549
2.1399255
2.1399958
2.1400664
2.1401367
2.1402066
2.1402771
2.140347
2.1404169
2.1404874
2.1405571
2.1406274
2.1406972
2.1407671
2.1408372
2.1409066
2.1409764
2.141046
2.1411159
2.1411855
2.1412551
2.1413245
2.1413941
2.1414638
2.1415329
2.1416023
2.1416712
2.1417408
2.1418099
2.1418786
2.141948
2.1420166
2.142086
2.1421549
2.1422238
2.142293
2.1423621
2.1424308
2.1424992
2.1425676
2.1426363
2.142705
2.1427736
2.1428423
2.1429105
2.1429789
2.1430473
2.1431158
2.1431839
2.1432524
2.1433203
2.1433887
2.1434567
2.1435249
2.1435926
2.1436605
2.1437287
2.1437969
2.1438644
2.1439323
2.1439998
2.1440678
2.1441355
2.1442032
2.1442707
2.1443381
2.1444056
2.1444728
2.1445403
2.1446075
2.144675
2.1447423
2.1448097
2.1448762
2.1449435
2.1450107
2.1450777
2.1451447
2.1452119
2.1452787
2.1453454
2.145412
2.145479
2.1455457
2.1456125
2.145679
2.1457458
2.1458118
2.1458783
2.1459448
2.1460114
2.1460779
2.1461439
2.1462107
2.1462765
2.1463428
2.1464088
2.1464748
2.1465409
2.1466069
2.146673
2.1467388
2.146805
2.1468706
2.1469367
2.147002
2.1470678
2.1471338
2.1471992
2.1472647
2.14733
2.1473956
2.1474612
2.1475263
2.1475921
2.1476574
2.1477225
2.1477876
2.1478531
2.1479182
2.1479831
2.1480482
2.1481133
2.1481779
2.148243
2.148308
2.1483731
2.1484377
2.1485023
2.148567
2.1486318
2.1486964
2.148761
2.1488254
2.1488903
2.1489546
2.149019
2.1490836
2.1491475
2.1492119
2.149276
2.1493402
2.1494045
2.1494687
2.1495328
2.1495967
2.1496606
2.1497247
2.1497886
2.1498523
2.1499164
2.1499801
2.1500437
2.1501071
2.150171
2.1502349
2.1502984
2.150362
2.1504252
2.1504889
2.150552
2.1506157
2.1506789
2.1507423
2.1508052
2.1508684
2.1509318
2.1509948
2.1510577
2.1511209
2.1511836
2.1512468
2.1513097
2.1513727
2.1514356
2.1514983
2.1515608
2.1516237
2.1516864
2.1517487
2.1518111
2.1518741
2.1519363
2.1519985
2.152061
2.1521235
2.1521859
2.1522481
2.1523106
2.1523726
2.1524351
2.1524968
2.152559
2.152621
2.152683
2.152745
2.1528065
2.1528685
2.15293
2.1529922
2.153054
2.1531157
2.1531775
2.153239
2.1533008
2.1533623
2.1534235
2.1534848
2.1535463
2.1536076
2.1536694
2.1537304
2.1537917
2.1538527
2.1539145
2.1539752
2.1540363
2.1540973
2.1541588
2.1542194
2.1542802
2.1543412
2.154402
2.1544623
2.1545234
2.1545846
2.154645
2.1547055
2.1547663
2.1548266
2.1548872
2.1549475
2.1550078
2.1550686
2.155129
2.155189
2.1552496
2.1553099
2.15537
2.1554303
2.1554902
2.1555505
2.1556103
2.1556706
2.1557307
2.1557906
2.1558502
2.1559105
2.1559701
2.1560295
2.1560898
2.1561491
2.156209
2.1562684
2.1563277
2.1563873
2.1564474
2.1565065
2.1565659
2.1566255
2.1566846
2.1567435
2.1568031
2.1568623
2.1569216
2.1569808
2.1570399
2.157099
2.1571581
2.1572165
2.1572759
2.1573343
2.1573937
2.1574526
2.1575112
2.1575704
2.157629
2.1576869
2.1577456
2.1578045
2.1578631
2.1579218
2.1579802
2.1580384
2.1580968
2.158155
2.1582136
2.1582718
2.1583304
2.1583886
2.1584463
2.1585047
2.1585627
2.1586206
2.1586788
2.1587369
2.1587949
2.1588526
2.1589105
2.1589682
2.1590264
2.1590838
2.1591413
2.1591995
2.1592567
2.1593144
2.1593719
2.1594296
2.159487
2.1595445
2.1596019
2.1596591
2.1597168
2.1597736
2.1598313
2.159888
2.1599455
2.1600027
2.1600599
2.1601167
2.1601737
2.1602309
2.1602876
2.1603446
2.1604016
2.1604583
2.1605148
2.1605721
2.1606288
2.1606853
2.1607418
2.1607988
2.1608553
2.1609118
2.1609681
2.1610246
2.1610808
2.1611376
2.1611936
2.1612501
2.1613064
2.1613626
2.1614189
2.1614749
2.1615312
2.161587
2.161643
2.1616991
2.1617551
2.1618111
2.1618671
2.1619229
2.1619787
2.1620347
2.1620901
2.1621459
2.1622019
2.1622577
2.162313
2.1623688
2.1624238
2.1624794
2.162535
2.1625905
2.1626456
2.1627009
2.1627562
2.162812
2.1628668
2.1629219
2.162977
2.1630321
2.1630876
2.1631427
2.1631978
2.1632526
2.1633077
2.1633623
2.1634171
2.1634722
2.163527
2.1635818
2.1636364
2.1636913
2.1637461
2.1638007
2.1638551
2.1639097
2.163964
2.1640184
2.1640732
2.1641273
2.1641819
2.1642361
2.1642907
2.164345
2.1643991
2.1644533
2.1645069
2.1645613
2.1646156
2.1646698
2.1647239
2.1647778
2.1648312
2.1648853
2.1649394
2.1649933
2.1650469
2.1651006
2.1651545
2.1652081
2.165262
2.1653152
2.1653686
2.165422
2.1654758
2.1655295
2.1655829
2.1656363
2.1656899
2.1657429
2.1657963
2.1658492
2.1659026
2.165956
2.1660092
2.1660621
2.1661155
2.1661685
2.1662214
2.1662743
2.1663275
2.1663804
2.1664329
2.166486
2.1665392
2.1665914
2.1666443
2.166697
2.1667495
2.1668022
2.1668549
2.1669071
2.16696
2.1670127
2.1670647
2.1671176
2.16717
2.167222
2.1672745
2.1673269
2.1673787
2.1674314
2.1674836
2.1675355
2.1675878
2.1676397
2.1676917
2.1677434
2.1677959
2.1678476
2.1678996
2.1679516
2.1680033
2.1680553
2.1681068
2.1681585
2.1682103
2.168262
2.1683135
2.1683652
2.168417
2.1684685
2.1685197
2.1685712
2.1686227
2.168674
2.1687253
2.1687763
2.1688282
2.1688795
2.1689308
2.1689818
2.1690331
2.1690838
2.1691349
2.1691859
2.1692369
2.1692882
2.1693394
2.1693902
2.1694407
2.169492
2.1695423
2.1695933
2.1696436
2.1696949
2.1697457
2.1697962
2.1698465
2.1698976
2.1699481
2.1699984
2.1700487
2.1700995
2.17015
2.1702001
2.1702504
2.170301
2.1703513
2.1704011
2.1704516
2.1705019
2.1705518
2.1706018
2.1706517
2.170702
2.1707523
2.1708024
2.1708519
2.170902
2.1709518
2.1710014
2.1710515
2.1711013
2.1711512
2.171201
2.1712506
2.1712999
2.1713495
2.1713996
2.1714489
2.1714985
2.1715479
2.1715972
2.1716466
2.1716962
2.1717458
2.1717949
2.171844
2.1718934
2.1719429
2.1719918
2.1720409
2.1720901
2.1721389
2.1721883
2.1722376
2.1722863
2.1723351
2.172384
2.1724329
2.172482
2.1725309
2.1725793
2.1726282
2.172677
2.1727259
2.1727748
2.1728234
2.1728714
2.1729202
2.1729691
2.1730173
2.1730659
2.1731145
2.1731629
2.1732111
2.1732595
2.1733081
2.1733561
2.1734045
2.1734524
2.1735008
2.1735489
2.1735971
2.1736455
2.1736932
2.1737416
2.1737893
2.1738372
2.1738853
2.173933
2.1739812
2.1740291
2.1740768
2.1741242
2.1741722
2.1742198
2.1742678
2.1743152
2.1743627
2.1744106
2.1744578
2.1745057
2.1745529
2.1746006
2.174648
2.1746953
2.1747427
2.1747899
2.1748376
2.1748846
2.1749315
2.1749792
2.1750262
2.1750734
2.1751208
2.1751678
2.1752148
2.1752615
2.1753087
2.1753559
2.1754026
2.1754496
2.1754963
2.1755433
2.17559
2.1756368
2.1756837
2.1757302
2.175777
2.1758235
2.1758704
2.1759171
2.1759634
2.1760101
2.1760569
2.1761031
2.1761496
2.1761959
2.1762421
2.1762884
2.1763349
2.1763813
2.1764276
2.1764736
2.1765203
2.1765659
2.1766121
2.1766586
2.1767042
2.1767502
2.1767962
2.1768425
2.176888
2.176934
2.1769803
2.177026
2.177072
2.1771178
2.1771634
2.1772091
2.1772549
2.1773007
2.177346
2.177392
2.1774375
2.1774831
2.1775289
2.1775744
2.1776195
2.177665
2.1777103
2.1777556
2.1778009
2.1778467
2.1778915
2.1779368
2.1779823
2.1780272
2.178072
2.1781178
2.1781626
2.1782076
2.1782527
2.1782978
2.1783428
2.1783879
2.1784327
2.1784778
2.1785226
2.1785672
2.178612
2.1786568
2.1787014
2.1787465
2.1787908
2.1788356
2.1788805
2.1789248
2.1789694
2.1790142
2.1790588
2.1791029
2.1791475
2.1791921
2.1792367
2.179281
2.1793253
2.1793697
2.1794138
2.1794581
2.1795025
2.1795461
2.1795905
2.1796346
2.1796784
2.1797233
2.1797669
2.1798108
2.1798551
2.179899
2.1799426
2.179987
2.1800306
2.1800742
2.1801183
2.1801617
2.1802056
2.1802492
2.1802931
2.180337
2.1803806
2.1804242
2.1804678
2.1805112
2.1805546
2.180598
2.1806417
2.180685
2.1807287
2.1807716
2.180815
2.1808586
2.180902
2.1809449
2.1809883
2.1810315
2.1810749
2.1811178
2.1811609
2.1812041
2.1812472
2.1812901
2.1813333
2.1813765
2.1814189
2.1814618
2.1815047
2.1815476
2.1815908
2.1816335
2.1816761
2.1817193
2.1817615
2.1818044
2.1818471
2.1818898
2.1819322
2.1819746
2.1820173
2.18206
2.1821024
2.1821446
2.1821876
2.1822295
2.1822724
2.1823146
2.1823566
2.1823993
2.1824412
2.1824834
2.1825259
2.1825681
2.1826103
2.1826525
2.1826944
2.1827366
2.1827788
2.1828206
2.1828628
2.1829045
2.1829464
2.1829882
2.1830301
2.1830723
2.1831141
2.183156
2.1831975
2.1832392
2.1832812
2.1833224
2.1833644
2.1834061
2.1834476
2.1834893
2.1835306
2.1835721
2.1836138
2.1836555
2.1836967
2.1837382
2.1837797
2.1838205
2.1838622
2.1839032
2.1839449
2.1839859
2.1840272
2.1840684
2.1841092
2.1841507
2.1841922
2.184233
2.184274
2.1843147
2.184356
2.1843967
2.184438
2.1844788
2.1845198
2.1845605
2.1846015
2.1846423
2.1846833
2.1847239
2.1847644
2.1848052
2.1848459
2.1848867
2.1849275
2.1849678
2.1850083
2.1850488
2.1850896
2.1851301
2.1851707
2.1852109
2.185251
2.1852915
2.1853318
2.1853721
2.1854129
2.1854527
2.1854932
2.1855335
2.1855736
2.1856139
2.1856539
2.1856937
2.185734
2.1857741
2.1858144
2.1858542
2.1858943
2.1859345
2.1859741
2.1860142
2.186054
2.1860938
2.1861336
2.1861732
2.1862133
2.1862528
2.1862922
2.1863322
2.1863716
2.1864116
2.1864512
2.1864908
2.1865304
2.1865699
2.1866097
2.1866486
2.1866882
2.1867278
2.1867671
2.1868064
2.186846
2.1868856
2.1869247
2.186964
2.1870031
2.1870427
2.1870816
2.1871209
2.1871598
2.1871991
2.187238
2.1872771
2.1873162
2.1873555
2.1873944
2.1874332
2.1874723
2.1875112
2.1875501
2.1875885
2.1876276
2.1876664
2.1877048
2.1877439
2.1877828
2.1878214
2.18786
2.1878989
2.1879377
2.1879756
2.1880145
2.1880529
2.1880918
2.1881301
2.1881685
2.1882074
2.1882455
2.1882839
2.1883218
2.1883609
2.1883991
2.1884372
2.1884758
2.1885138
2.1885517
2.1885903
2.1886284
2.1886666
2.1887045
2.1887431
2.1887808
2.1888189
2.1888571
2.188895
2.1889329
2.188971
2.1890087
2.1890464
2.1890843
2.1891222
2.1891603
2.1891978
2.1892357
2.1892734
2.1893113
2.1893492
2.1893864
2.1894243
2.1894619
2.1894996
2.1895368
2.1895745
2.1896122
2.1896493
2.1896873
2.1897244
2.1897619
2.1897995
2.1898365
2.1898742
2.1899116
2.1899488
2.1899858
2.1900234
2.1900604
2.1900973
2.1901348
2.190172
2.1902089
2.1902459
2.1902835
2.1903203
2.1903572
2.1903942
2.1904316
2.1904681
2.190505
2.1905422
2.1905787
2.1906159
2.1906526
2.1906893
2.1907263
2.1907632
2.1907997
2.1908364
2.1908734
2.1909099
2.1909463
2.1909831
2.1910198
2.1910563
2.1910927
2.1911292
2.1911659
2.1912019
2.1912386
2.1912756
2.1913114
2.1913483
2.1913843
2.1914203
2.1914568
2.1914928
2.191529
2.1915658
2.1916018
2.1916382
2.1916742
2.1917102
2.1917465
2.1917825
2.1918187
2.1918545
2.1918907
2.1919267
2.1919627
2.1919985
2.1920345
2.19207
2.1921062
2.192142
2.1921778
2.1922135
2.1922495
2.1922855
2.1923208
2.1923566
2.1923919
2.1924279
2.1924636
2.1924994
2.1925347
2.1925704
2.1926055
2.1926417
2.1926768
2.1927128
2.1927478
2.1927834
2.1928186
2.1928537
2.1928892
2.1929247
2.1929598
2.1929951
2.1930308
2.1930654
2.1931007
2.1931362
2.1931715
2.1932065
2.1932418
2.1932766
2.1933117
2.1933465
2.1933818
2.1934168
2.1934516
2.1934869
2.1935217
2.1935565
2.1935914
2.1936262
2.1936612
2.1936958
2.1937306
2.1937656
2.1938
2.1938353
2.1938696
2.1939049
2.1939387
2.1939743
2.1940084
2.1940427
2.1940777
2.1941118
2.1941466
2.194181
2.1942158
2.1942501
2.1942844
2.1943185
2.1943531
2.1943874
2.1944218
2.1944561
2.1944904
2.1945248
2.1945589
2.1945932
2.1946273
2.1946619
2.1946957
2.1947293
2.1947641
2.194798
2.1948318
2.1948662
2.1949003
2.1949341
2.194968
2.1950021
2.1950362
2.19507
2.1951036
2.1951377
2.1951716
2.1952055
2.1952388
2.1952727
2.1953068
2.1953406
2.195374
2.1954076
2.1954417
2.1954753
2.1955087
2.1955423
2.195576
2.1956096
2.1956429
2.1956761
2.1957099
2.1957436
2.1957767
2.1958103
2.1958435
2.1958771
2.1959105
2.1959436
2.195977
2.1960104
2.1960437
2.1960766
2.1961098
2.1961429
2.1961763
2.1962094
2.1962423
2.1962757
2.1963089
2.196342
2.1963749
2.196408
2.1964409
2.1964738
2.1965072
2.1965399
2.196573
2.1966054
2.1966383
2.1966708
2.1967044
2.1967368
2.19677
2.1968024
2.196835
2.1968675
2.1969004
2.1969335
2.1969659
2.1969984
2.1970313
2.1970637
2.1970963
2.1971285
2.197161
2.1971941
2.197226
2.1972589
2.1972914
2.1973238
2.197356
2.1973884
2.1974208
2.1974533
2.1974854
2.1975181
2.1975501
2.1975822
2.1976142
2.1976469
2.1976786
2.1977108
2.1977427
2.1977751
2.1978073
2.1978393
2.1978712
2.1979036
2.1979358
2.1979675
2.1979995
2.1980314
2.1980634
2.1980953
2.198127
2.1981592
2.1981907
2.1982226
2.1982543
2.1982861
2.198318
2.1983497
2.1983812
2.1984131
2.1984446
2.1984763
2.198508
2.1985395
2.198571
2.1986024
2.1986341
2.1986656
2.1986973
2.1987293
2.19876
2.198792
2.1988232
2.1988547
2.1988862
2.1989174
2.1989486
2.1989801
2.1990108
2.1990426
2.1990736
2.199105
2.1991363
2.1991673
2.1991987
2.1992297
2.1992612
2.1992917
2.1993232
2.1993542
2.1993849
2.1994162
2.1994472
2.1994779
2.1995094
2.1995401
2.1995711
2.1996019
2.1996329
2.1996639
2.1996944
2.1997254
2.1997561
2.1997871
2.1998177
2.1998484
2.1998789
2.1999099
2.1999407
2.1999712
2.2000017
2.2000322
2.2000628
2.2000935
2.200124
2.2001548
2.2001855
2.2002158
2.2002463
2.2002766
2.2003069
2.2003376
2.2003679
2.2003984
2.2004285
2.200459
2.2004893
2.20052
2.2005498
2.2005801
2.2006104
2.2006404
2.200671
2.200701
2.2007313
2.2007613
2.2007918
2.2008214
2.2008517
2.2008817
2.2009118
2.2009418
2.2009718
2.2010019
2.2010314
2.2010615
2.2010913
2.2011213
2.2011511
2.2011809
2.201211
2.2012408
2.2012708
2.2013006
2.2013307
2.20136
2.2013893
2.2014189
2.2014489
2.2014785
2.2015083
2.2015376
2.2015674
2.2015972
2.2016265
2.2016563
2.2016857
2.201715
2.2017443
2.2017744
2.2018034
2.2018332
2.2018623
2.2018917
2.2019212
2.2019503
2.2019799
2.2020092
2.2020385
2.2020676
2.2020969
2.2021263
2.2021551
2.2021844
2.2022138
2.2022429
2.2022724
2.2023013
2.2023304
2.2023592
2.2023883
2.2024174
2.2024462
2.2024753
2.2025044
2.2025335
2.2025623
2.2025914
2.20262
2.2026491
2.2026782
2.2027068
2.2027359
2.2027647
2.2027934
2.2028217
2.2028508
2.2028792
2.202908
2.2029366
2.2029655
2.2029939
2.2030225
2.2030513
2.2030804
2.2031085
2.2031374
2.2031655
2.2031941
2.2032228
2.2032516
2.20328
2.2033079
2.2033367
2.2033651
2.2033937
2.2034216
2.20345
2.2034783
2.2035065
2.2035351
2.2035632
2.2035918
2.2036197
2.2036481
2.2036765
2.2037048
2.2037325
2.2037606
2.2037885
2.2038169
2.2038453
2.2038732
2.2039013
2.2039294
2.2039573
2.2039852
2.2040136
2.2040412
2.2040694
2.204097
2.2041252
2.2041533
2.204181
2.2042089
2.2042363
2.2042644
2.2042918
2.2043197
2.2043476
2.2043753
2.2044032
2.2044306
2.2044585
2.2044861
2.2045135
2.2045414
2.2045691
2.204597
2.2046242
2.2046518
2.2046795
2.2047067
2.2047343
2.204762
2.2047892
2.2048168
2.204844
2.2048717
2.2048988
2.2049265
2.2049534
2.2049811
2.2050085
2.2050357
2.2050631
2.2050903
2.2051177
2.2051449
2.2051721
2.205199
2.2052262
2.2052536
2.2052805
2.2053075
2.2053349
2.2053621
2.205389
2.2054162
2.2054431
2.2054701
2.2054973
2.2055242
2.2055511
2.2055779
2.2056053
2.205632
2.2056587
2.2056854
2.2057123
2.2057395
2.205766
2.2057929
2.2058198
2.2058463
2.2058735
2.2059
2.2059267
2.2059534
2.2059801
2.2060068
2.2060332
2.2060599
2.2060866
2.2061133
2.2061396
2.2061663
2.2061927
2.2062194
2.2062459
2.2062724
2.2062986
2.2063253
2.2063518
2.2063782
2.2064044
2.2064309
2.2064574
2.2064838
2.2065101
2.2065365
2.2065625
2.2065892
2.2066152
2.2066414
2.2066677
2.2066936
2.2067199
2.2067461
2.2067721
2.2067983
2.2068248
2.2068503
2.2068768
2.2069027
2.2069287
2.2069552
2.2069812
2.2070069
2.2070327
2.2070587
2.2070844
2.2071104
2.2071366
2.2071624
2.2071879
2.2072141
2.2072401
2.2072659
2.2072921
2.2073176
2.2073433
2.2073689
2.2073948
2.2074206
2.2074463
2.2074721
2.2074976
2.2075233
2.2075489
2.2075741
2.2075999
2.2076259
2.2076516
2.2076771
2.2077022
2.2077279
2.2077537
2.2077787
2.2078044
2.20783
2.2078555
2.2078805
2.207906
2.2079313
2.207957
2.2079823
2.2080073
2.2080326
2.2080581
2.2080834
2.2081087
2.2081339
2.2081592
2.2081842
2.2082098
2.2082348
2.2082601
2.2082849
2.2083101
2.2083354
2.2083604
2.2083857
2.2084107
2.2084358
2.2084608
2.2084858
2.2085104
2.2085354
2.2085607
2.2085855
2.2086103
2.2086353
2.2086604
2.2086854
2.20871
2.2087348
2.20876
2.2087846
2.2088096
2.2088342
2.2088592
2.208884
2.2089086
2.2089334
2.2089579
2.2089827
2.2090075
2.2090321
2.2090566
2.2090812
2.2091055
2.2091303
2.2091551
2.2091796
2.2092042
2.2092285
2.2092528
2.2092776
2.2093022
2.2093267
2.2093513
2.2093754
2.2093999
2.2094247
2.2094488
2.2094729
2.2094972
2.2095215
2.2095459
2.2095702
2.2095947
2.209619
2.2096431
2.2096672
2.2096915
2.2097158
2.2097402
2.2097645
2.2097883
2.2098126
2.2098367
2.2098608
2.2098849
2.2099087
2.2099328
2.2099569
2.209981
2.210005
2.2100291
2.210053
2.210077
2.2101007
2.2101245
2.2101483
2.2101724
2.2101965
2.2102203
2.2102442
2.2102683
2.2102921
2.2103157
2.2103398
2.2103634
2.2103872
2.2104108
2.2104347
2.2104583
2.2104819
2.2105052
2.2105289
2.2105527
2.2105763
2.2106004
2.210624
2.2106473
2.2106712
2.2106946
2.2107179
2.2107418
2.2107654
2.2107887
2.2108121
2.2108357
2.2108591
2.2108822
2.2109056
2.2109292
2.2109528
2.2109756
2.2109988
2.2110224
2.2110455
2.2110691
2.2110925
2.2111156
2.2111392
2.2111623
2.2111855
2.2112088
2.2112322
2.2112551
2.2112787
2.2113016
2.2113245
2.2113478
2.2113709
2.2113936
2.2114172
2.2114403
2.211463
2.2114863
2.2115092
2.2115321
2.2115555
2.2115781
2.211601
2.2116241
2.2116468
2.2116699
2.2116926
2.2117155
2.2117388
2.2117615
2.2117841
2.211807
2.2118299
2.2118523
2.2118752
2.2118979
2.2119207
2.2119434
2.2119663
2.2119889
2.2120116
2.2120345
2.2120566
2.2120795
2.2121022
2.2121251
2.2121475
2.2121704
2.2121923
2.2122149
2.2122376
2.2122605
2.2122829
2.2123055
2.2123275
2.2123497
2.2123723
2.212395
2.2124174
2.21244
2.2124624
2.2124844
2.212507
2.2125292
2.2125516
2.2125742
2.2125964
2.2126184
2.2126408
2.2126632
2.2126853
2.2127075
2.2127295
2.2127519
2.2127743
2.212796
2.2128184
2.2128403
2.212862
2.2128844
2.2129068
2.2129285
2.2129507
2.2129729
2.2129948
2.2130172
2.2130392
2.2130606
2.2130833
2.2131052
2.2131271
2.2131491
2.213171
2.2131927
2.2132146
2.2132368
2.213258
2.21328
2.2133019
2.2133236
2.2133453
2.2133675
2.2133889
2.2134109
2.2134328
2.213454
2.2134762
2.2134979
2.2135193
2.213541
2.2135627
2.2135844
2.2136061
2.2136276
2.213649
2.2136707
2.2136927
2.2137141
2.2137351
2.2137568
2.2137785
2.2138
2.2138216
2.2138431
2.2138641
2.213886
2.2139075
2.2139287
2.2139499
2.2139714
2.2139928
2.2140141
2.2140357
2.214057
2.2140782
2.2140996
2.2141209
2.2141421
2.2141633
2.2141848
2.214206
2.2142272
2.2142484
2.2142694
2.2142906
2.2143116
2.2143328
2.2143538
2.2143753
2.2143962
2.2144172
2.2144382
2.2144592
2.2144804
2.2145016
2.2145224
2.2145433
2.2145648
2.2145858
2.2146068
2.2146277
2.2146487
2.2146695
2.2146902
2.2147114
2.2147317
2.2147529
2.2147734
2.2147944
2.2148151
2.2148361
2.2148569
2.2148778
2.2148986
2.2149193
2.2149401
2.2149608
2.2149816
2.2150021
2.215023
2.2150438
2.215064
2.2150848
2.2151058
2.215126
2.215147
2.2151673
2.215188
2.2152085
2.2152288
2.2152495
2.21527
2.2152908
2.2153113
2.2153311
2.2153518
2.2153723
2.2153931
2.2154133
2.2154338
2.2154546
2.2154746
2.2154949
2.2155151
2.2155356
2.2155561
2.2155764
2.2155964
2.2156172
2.2156372
2.215657
2.2156775
2.215698
2.2157183
2.2157383
2.2157583
2.2157791
2.2157986
2.2158191
2.2158399
2.2158594
2.2158797
2.2158997
2.21592
2.2159398
2.21596
2.2159796
2.2159998
2.2160203
2.2160401
2.2160599
2.2160804
2.2161
2.2161198
2.2161396
2.2161596
2.2161798
2.2161994
2.2162197
2.2162395
2.2162592
2.216279
2.2162991
2.2163191
2.2163386
2.2163584
2.2163787
2.2163978
2.2164178
2.2164373
2.2164576
2.2164769
2.2164967
2.2165165
2.2165363
2.2165558
2.2165756
2.2165949
2.2166147
2.216634
2.2166538
2.2166731
2.2166934
2.2167125
2.2167325
2.2167516
2.2167714
2.2167907
2.2168105
2.2168298
2.2168496
2.2168689
2.2168884
2.2169077
2.2169271
2.2169466
2.2169657
2.2169857
2.2170048
2.2170243
2.2170434
2.2170625
2.217082
2.2171011
2.2171206
2.21714
2.2171593
2.2171786
2.2171974
2.217217
2.2172363
2.2172551
2.2172747
2.2172937
2.2173133
2.2173321
2.2173512
2.2173707
2.2173896
2.2174084
2.2174277
2.217447
2.2174659
2.2174852
2.2175038
2.2175231
2.2175417
2.217561
2.2175798
2.2175989
2.217618
2.2176366
2.2176559
2.217675
2.2176938
2.2177126
2.2177312
2.2177505
2.2177694
2.2177885
2.2178068
2.2178259
2.217845
2.2178633
2.2178822
2.2179012
2.2179201
2.2179387
2.217957
2.2179761
2.2179952
2.2180133
2.2180321
2.2180507
2.2180691
2.2180882
2.218107
2.2181256
2.2181442
2.2181625
2.2181811
2.2181995
2.2182186
2.2182369
2.2182555
2.2182741
2.2182922
2.2183111
2.2183299
2.218348
2.2183666
2.2183852
2.2184031
2.2184217
2.2184405
2.2184589
2.2184772
2.2184954
2.2185137
2.2185321
2.2185507
2.2185688
2.2185872
2.2186053
2.2186234
2.2186422
2.2186604
2.2186785
2.2186971
2.2187152
2.2187335
2.2187519
2.2187698
2.2187881
2.2188063
2.2188244
2.2188427
2.2188609
2.2188787
2.2188971
2.218915
2.2189333
2.2189515
2.2189691
2.2189872
2.2190053
2.2190235
2.2190413
2.2190597
2.2190776
2.2190952
2.2191136
2.2191319
2.2191494
2.2191672
2.2191851
2.219203
2.2192211
2.219239
2.2192569
2.2192748
2.2192924
2.2193103
2.2193286
2.219346
2.2193639
2.219382
2.2193999
2.2194173
2.2194347
2.2194526
2.2194705
2.2194881
2.2195058
2.2195237
2.2195415
2.2195587
2.2195766
2.2195942
2.2196119
2.21963
2.2196474
2.2196648
2.2196825
2.2196999
2.2197177
2.2197354
2.2197526
2.2197707
2.2197881
2.2198055
2.2198229
2.2198405
2.2198582
2.2198753
2.219893
2.2199101
2.2199278
2.219945
2.2199624
2.21998
2.2199976
2.2200148
2.2200322
2.2200494
2.220067
2.220084
2.2201014
2.220119
2.2201362
2.2201533
2.2201707
2.2201881
2.2202051
2.2202222
2.2202394
2.2202573
2.2202742
2.2202911
2.2203085
2.2203259
2.2203426
2.22036
2.2203774
2.2203944
2.2204113
2.2204282
2.2204456
2.2204626
2.2204797
2.2204969
2.2205138
2.2205307
2.2205477
2.2205648
2.2205822
2.2205989
2.2206161
2.220633
2.2206497
2.2206666
2.2206833
2.2207007
2.2207179
2.2207346
2.2207513
2.2207682
2.2207851
2.2208018
2.220819
2.2208359
2.2208529
2.2208693
2.220886
2.2209029
2.2209196
2.2209363
2.2209535
2.2209699
2.2209868
2.2210035
2.2210202
2.2210369
2.2210534
2.2210703
2.221087
2.2211034
2.2211204
2.2211368
2.2211535
2.2211702
2.2211866
2.2212036
2.2212198
2.2212362
2.2212532
2.2212701
2.2212863
2.2213027
2.221319
2.2213359
2.2213519
2.2213688
2.2213848
2.2214015
2.2214181
2.2214346
2.221451
2.2214675
2.2214837
2.2214999
2.2215166
2.2215331
2.2215488
2.2215652
2.2215819
2.2215984
2.2216141
2.2216308
2.2216475
2.2216635
2.2216799
2.2216959
2.2217126
2.2217288
2.2217448
2.2217612
2.2217774
2.2217939
2.2218094
2.2218256
2.2218418
2.221858
2.2218742
2.2218902
2.2219064
2.2219224
2.2219391
2.2219548
2.2219708
2.2219872
2.222003
2.2220192
2.2220352
2.2220514
2.2220671
2.2220831
2.2220995
2.222115
2.2221313
2.222147
2.2221632
2.2221792
2.2221951
2.2222111
2.2222269
2.2222428
2.2222588
2.2222748
2.2222903
2.2223063
2.2223222
2.222338
2.2223535
2.2223697
2.2223856
2.2224011
2.2224166
2.2224329
2.2224486
2.2224643
2.2224801
2.2224958
2.2225115
2.2225273
2.2225432
2.2225587
2.2225745
2.2225904
2.2226059
2.2226212
2.2226372
2.2226529
2.2226686
2.2226839
2.2226994
2.2227151
2.2227306
2.2227466
2.2227616
2.2227774
2.2227931
2.2228084
2.2228236
2.2228394
2.2228551
2.2228706
2.2228858
2.2229016
2.2229166
2.2229321
2.2229474
2.2229629
2.2229786
2.2229943
2.2230093
2.2230246
2.2230401
2.2230554
2.2230709
2.2230861
2.2231016
2.2231169
2.2231326
2.2231476
2.2231629
2.2231784
2.2231936
2.2232089
2.2232237
2.2232392
2.2232542
2.2232692
2.2232845
2.2232997
2.223315
2.2233305
2.2233455
2.2233603
2.223376
2.2233911
2.2234058
2.2234211
2.2234361
2.2234516
2.2234669
2.2234817
2.2234967
2.2235119
2.223527
2.2235417
2.2235572
2.2235715
2.223587
2.2236021
2.2236168
2.2236319
2.2236471
2.2236621
2.2236767
2.2236919
2.223707
2.2237215
2.2237365
2.2237513
2.2237663
2.2237816
2.2237961
2.2238109
2.2238259
2.223841
2.2238553
2.2238703
2.2238851
2.2238998
2.2239151
2.2239296
2.2239444
2.2239594
2.2239738
2.2239888
2.2240033
2.2240181
2.2240326
2.2240477
2.2240624
2.224077
2.2240918
2.2241066
2.2241209
2.2241359
2.2241502
2.2241647
2.2241797
2.2241938
2.2242088
2.2242231
2.2242377
2.2242525
2.2242672
2.2242815
2.2242961
2.2243104
2.2243252
2.22434
2.224354
2.2243683
2.2243831
2.2243977
2.2244122
2.2244267
2.2244411
2.2244554
2.2244699
2.2244842
2.2244987
2.2245135
2.2245276
2.2245421
2.2245564
2.2245705
2.2245853
2.2245994
2.2246137
2.2246282
2.2246423
2.2246568
2.2246711
2.224685
2.2246995
2.2247136
2.2247281
2.2247424
2.2247565
2.2247705
2.2247851
2.2247992
2.2248137
2.2248275
2.2248416
2.2248559
2.2248702
2.2248845
2.2248983
2.2249124
2.2249265
2.224941
2.2249548
2.2249691
2.224983
2.2249973
2.2250116
2.2250252
2.2250392
2.2250538
2.2250674
2.2250819
2.2250957
2.2251093
2.2251236
2.2251377
2.2251513
2.2251654
2.2251794
2.2251933
2.2252073
2.2252207
2.225235
2.2252491
2.2252626
2.2252769
2.2252903
2.2253044
2.2253187
2.2253323
2.2253463
2.2253594
2.225374
2.2253878
2.2254012
2.2254155
2.2254291
2.2254429
2.2254565
2.2254703
2.2254846
2.225498
2.2255118
2.2255254
2.2255394
2.225553
2.2255666
2.22558
2.2255943
2.2256076
2.2256212
2.2256348
2.2256484
2.2256622
2.2256758
2.2256892
2.225703
2.2257166
2.2257302
2.225744
2.2257571
2.225771
2.2257845
2.2257984
2.2258117
2.2258251
2.2258389
2.225852
2.2258658
2.2258794
2.2258928
2.2259064
2.2259197
2.2259336
2.2259467
2.2259598
2.2259736
2.225987
2.2260005
2.2260137
2.2260273
2.2260404
2.2260542
2.2260675
2.2260809
2.2260935
2.2261071
2.2261202
2.2261338
2.2261474
2.2261603
2.2261736
2.2261872
2.2262003
2.2262137
2.2262268
2.2262402
2.2262533
2.2262669
2.2262802
2.2262933
2.226306
2.2263196
2.2263327
2.2263458
2.2263594
2.2263722
2.2263854
2.2263989
2.2264118
2.2264249
2.2264383
2.2264509
2.2264647
2.2264774
2.2264907
2.2265036
2.226517
2.2265296
2.2265432
2.2265561
2.2265685
2.2265818
2.2265949
2.2266076
2.2266212
2.2266338
2.2266467
2.2266598
2.2266729
2.2266858
2.2266984
2.2267118
2.2267246
2.2267377
2.2267504
2.2267637
2.2267761
2.226789
2.2268021
2.226815
2.2268276
2.2268407
2.2268536
2.2268665
2.2268791
2.2268922
2.2269049
2.2269177
2.2269304
2.2269437
2.2269561
2.2269685
2.2269819
2.2269945
2.2270074
2.22702
2.2270327
2.2270451
2.2270579
2.2270706
2.2270832
2.2270958
2.2271087
2.2271214
2.2271342
2.2271466
2.2271595
2.2271719
2.2271845
2.2271974
2.22721
2.2272227
2.2272351
2.2272477
2.2272604
2.2272732
2.2272854
2.227298
2.2273102
2.2273233
2.2273355
2.2273483
2.227361
2.2273729
2.2273858
2.2273977
2.2274108
2.2274234
2.2274356
2.227448
2.2274604
2.227473
2.2274852
2.2274978
2.2275105
2.2275226
2.227535
2.2275474
2.2275598
2.227572
2.2275844
2.227597
2.2276089
2.2276218
2.227634
2.2276461
2.2276585
2.2276709
2.2276833
2.2276952
2.2277076
2.2277198
2.2277322
2.2277446
2.2277567
2.2277689
2.2277813
2.2277937
2.2278059
2.2278185
2.2278302
2.2278426
2.2278545
2.2278669
2.2278788
2.2278912
2.2279031
2.2279155
2.2279277
2.2279396
2.2279522
2.2279637
2.2279763
2.2279878
2.2280002
2.2280121
2.2280242
2.2280362
2.2280481
2.2280605
2.2280724
2.2280846
2.2280962
2.2281084
2.2281206
2.2281325
2.2281446
2.2281566
2.2281685
2.2281806
2.2281926
2.2282045
2.2282164
2.2282286
2.2282403
2.2282524
2.2282643
2.2282763
2.2282879
2.2282996
2.2283115
2.2283237
2.2283354
2.2283475
2.2283592
2.2283709
2.2283828
2.2283947
2.2284067
2.2284186
2.2284303
2.2284424
2.2284536
2.2284658
2.228477
2.2284892
2.2285006
2.2285128
2.2285242
2.2285361
2.2285478
2.2285595
2.2285712
2.2285826
2.2285945
2.2286062
2.2286179
2.2286296
2.2286413
2.228653
2.2286646
2.2286761
2.2286882
2.2286994
2.2287114
2.2287226
2.2287347
2.2287457
2.2287579
2.2287691
2.228781
2.2287924
2.2288039
2.2288153
2.228827
2.2288384
2.2288501
2.2288616
2.2288735
2.2288845
2.2288961
2.2289078
2.228919
2.228931
2.2289417
2.2289534
2.2289648
2.2289762
2.2289877
2.2289991
2.2290106
2.229022
2.2290332
2.2290447
2.2290561
2.2290678
2.2290788
2.2290907
2.2291012
2.2291131
2.2291245
2.229136
2.2291472
2.2291584
2.2291696
2.2291808
2.2291923
2.2292039
2.2292151
2.2292266
2.2292373
2.2292488
2.22926
2.2292714
2.2292824
2.2292941
2.2293048
2.229316
2.2293274
2.2293386
2.2293499
2.2293613
2.229372
2.2293835
2.2293947
2.2294059
2.2294168
2.2294281
2.2294388
2.22945
2.2294612
2.2294724
2.2294834
2.2294946
2.2295051
2.2295167
2.2295277
2.2295392
2.2295499
2.2295611
2.2295718
2.229583
2.2295942
2.2296052
2.2296162
2.2296276
2.2296381
2.2296493
2.2296603
2.2296712
2.2296822
2.2296937
2.2297041
2.2297151
2.2297258
2.229737
2.2297485
2.229759
2.2297699
2.2297807
2.2297919
2.2298026
2.2298133
2.2298245
2.2298355
2.2298462
2.2298572
2.2298679
2.2298789
2.2298894
2.2299001
2.2299111
2.2299218
2.2299328
2.2299435
2.2299542
2.2299654
2.2299755
2.2299867
2.2299972
2.2300081
2.2300191
2.2300296
2.2300401
2.230051
2.230062
2.2300725
2.2300835
2.2300942
2.2301044
2.2301154
2.2301261
2.2301366
2.2301476
2.2301581
2.2301688
2.2301795
2.23019
2.2302008
2.2302115
2.230222
2.230233
2.230243
2.2302539
2.2302642
2.2302752
2.2302856
2.2302964
2.2303066
2.2303174
2.2303278
2.2303386
2.2303491
2.2303598
2.2303698
2.2303801
2.2303908
2.230401
2.2304115
2.2304223
2.2304327
2.2304428
2.2304537
2.2304642
2.2304747
2.2304852
2.2304957
2.2305059
2.2305164
2.2305269
2.2305372
2.2305479
2.2305584
2.2305686
2.2305784
2.2305894
2.2305996
2.2306099
2.2306204
2.2306309
2.2306411
2.2306511
2.2306619
2.2306716
2.2306826
2.2306926
2.2307031
2.2307129
2.2307234
2.2307339
2.2307441
2.2307546
2.2307646
2.2307749
2.2307851
2.2307956
2.2308059
2.2308159
2.2308261
2.2308364
2.2308464
2.2308569
2.2308667
2.2308767
2.2308872
2.2308974
2.2309072
2.2309172
2.2309277
2.2309377
2.230948
2.2309585
2.2309685
2.2309785
2.2309883
2.2309988
2.2310088
2.231019
2.231029
2.231039
2.2310491
2.2310591
2.2310696
2.2310791
2.2310896
2.2310996
2.2311094
2.2311194
2.2311294
2.2311392
2.2311497
2.2311594
2.2311695
2.2311797
2.2311895
2.2311995
2.2312093
2.2312195
2.2312293
2.2312393
2.2312491
2.2312593
2.2312691
2.2312789
2.2312891
2.2312989
2.2313085
2.2313185
2.2313282
2.2313383
2.2313478
2.2313581
2.2313676
2.2313774
2.2313874
2.2313974
2.2314072
2.2314169
2.2314272
2.2314367
2.2314463
2.231456
2.2314663
2.2314758
2.2314856
2.2314956
2.2315056
2.2315149
2.2315247
2.2315345
2.2315443
2.231554
2.231564
2.2315733
2.2315834
2.2315929
2.2316027
2.2316122
2.231622
2.231632
2.2316413
2.2316508
2.2316606
2.2316706
2.2316799
2.2316899
2.2316995
2.231709
2.2317185
2.2317281
2.2317381
2.2317476
2.2317569
2.2317665
2.2317765
2.2317858
2.2317955
2.2318051
2.2318141
2.2318239
2.2318337
2.231843
2.2318525
2.2318621
2.2318716
2.2318811
2.2318909
2.2319005
2.2319098
2.2319191
2.2319286
2.2319381
2.2319474
2.231957
2.231967
2.231976
2.2319856
2.2319951
2.2320044
2.2320137
2.2320232
2.232033
2.2320423
2.2320516
2.2320607
2.2320702
2.2320802
2.232089
2.2320988
2.2321076
2.2321172
2.2321265
2.232136
2.2321455
2.2321546
2.2321639
2.2321734
2.2321827
2.2321918
2.2322013
2.2322109
2.2322197
2.2322295
2.2322385
2.2322476
2.2322571
2.2322659
2.2322755
2.2322848
2.2322941
2.2323031
2.232312
2.2323215
2.2323308
2.2323403
2.2323496
2.2323585
2.232368
2.2323771
2.2323856
2.2323952
2.2324045
2.2324138
2.2324228
2.2324321
2.2324409
2.23245
2.2324595
2.2324684
2.2324777
2.2324865
2.2324958
2.2325053
2.2325139
2.232523
2.232532
2.2325411
2.2325504
2.2325594
2.2325685
2.2325776
2.2325866
2.2325954
2.2326045
2.2326138
2.2326226
2.2326319
2.2326412
2.2326496
2.2326589
2.2326677
2.2326767
2.232686
2.2326949
2.2327039
2.2327125
2.2327218
2.2327309
2.2327394
2.2327485
2.2327576
2.2327664
2.2327754
2.2327843
2.2327931
2.2328019
2.232811
2.2328198
2.2328289
2.2328379
2.2328465
2.2328553
2.2328646
2.232873
2.232882
2.2328906
2.2328999
2.2329087
2.2329173
2.2329261
2.2329352
2.232944
2.2329528
2.2329614
2.2329707
2.2329788
2.2329879
2.2329967
2.2330053
2.2330141
2.2330229
2.2330315
2.2330406
2.2330494
2.233058
2.2330668
2.2330754
2.2330842
2.2330928
2.2331016
2.2331104
2.2331188
2.2331278
2.2331367
2.2331452
2.2331541
2.2331626
2.2331712
2.2331798
2.2331884
2.2331972
2.2332056
2.2332146
2.233223
2.2332315
2.2332404
2.2332485
2.2332573
2.2332661
2.2332742
2.233283
2.2332916
2.2333002
2.2333088
2.2333174
2.233326
2.2333345
2.2333431
2.2333517
2.2333601
2.2333689
2.2333777
2.2333856
2.2333941
2.233403
2.2334111
2.2334201
2.2334285
2.2334368
2.2334456
2.2334538
2.2334623
2.2334709
2.2334793
2.2334878
2.2334962
2.2335048
2.2335134
2.2335212
2.2335298
2.2335384
2.2335467
2.2335556
2.2335637
2.233572
2.2335806
2.2335887
2.233597
2.2336056
2.233614
2.2336226
2.2336307
2.233639
2.2336476
2.2336555
2.233664
2.2336724
2.2336805
2.2336893
2.2336974
2.2337055
2.2337139
2.233722
2.2337306
2.2337387
2.233747
2.2337554
2.2337635
2.233772
2.2337801
2.2337883
2.2337966
2.2338047
2.233813
2.2338212
2.2338297
2.2338378
2.2338462
2.2338543
2.2338624
2.2338705
2.2338789
2.2338872
2.2338955
2.2339034
2.233912
2.2339194
2.2339277
2.2339361
2.2339442
2.2339523
2.2339609
2.2339687
2.2339768
2.2339849
2.2339931
2.2340012
2.2340093
2.2340174
2.2340257
2.2340333
2.2340417
2.2340498
2.2340579
2.2340658
2.2340741
2.234082
2.2340901
2.2340984
2.2341063
2.2341144
2.234122
2.2341304
2.2341387
2.2341464
2.2341547
2.2341628
2.2341704
2.2341783
2.2341864
2.2341945
2.2342021
2.2342105
2.2342181
2.2342262
2.2342341
2.2342422
2.2342498
2.2342579
2.234266
2.2342741
2.2342818
2.2342896
2.234298
2.2343054
2.2343135
2.2343216
2.2343292
2.2343371
2.2343454
2.2343531
2.2343612
2.2343688
2.2343769
2.2343845
2.2343919
2.2344003
2.2344081
2.2344158
2.2344239
2.2344317
2.2344396
2.2344472
2.2344551
2.234463
2.2344706
2.2344787
2.2344863
2.234494
2.2345021
2.2345097
2.2345181
2.2345252
2.2345331
2.2345407
2.2345481
2.2345562
2.2345641
2.2345717
2.2345793
2.234587
2.2345948
2.2346025
2.2346103
2.2346179
2.2346258
2.2346334
2.2346408
2.2346487
2.2346563
2.2346637
2.2346718
2.2346792
2.2346869
2.2346947
2.2347026
2.2347102
2.2347176
2.2347255
2.2347326
2.2347405
2.2347481
2.2347558
2.2347634
2.2347713
2.2347786
2.2347863
2.2347937
2.2348013
2.2348089
2.2348166
2.2348237
2.2348316
2.2348392
2.2348468
2.2348542
2.2348616
2.2348692
2.2348769
2.2348843
2.2348921
2.2348998
2.2349072
2.2349148
2.2349222
2.2349291
2.234937
2.2349446
2.2349522
2.2349596
2.2349672
2.2349744
2.234982
2.2349892
2.2349968
2.2350044
2.2350118
2.235019
2.2350268
2.2350345
2.2350416
2.235049
2.2350564
2.2350636
2.2350712
2.2350788
2.2350862
2.2350934
2.2351007
2.2351084
2.2351155
2.2351224
2.2351301
2.2351375
2.2351449
2.2351522
2.2351596
2.235167
2.2351744
2.2351818
2.235189
2.2351966
2.2352035
2.2352109
2.2352183
2.2352254
2.2352328
2.2352402
2.2352476
2.2352543
2.2352619
2.2352693
2.2352765
2.2352839
2.235291
2.2352986
2.2353055
2.2353125
2.2353201
2.2353272
2.2353344
2.2353418
2.2353492
2.2353563
2.2353632
2.2353709
2.235378
2.2353852
2.2353921
2.2353995
2.2354066
2.235414
2.2354209
2.2354283
2.2354355
2.2354424
2.2354498
2.2354567
2.2354643
2.2354708
2.2354779
2.2354856
2.2354922
2.2354994
2.235507
2.2355139
2.2355211
2.235528
2.2355351
2.2355423
2.2355494
2.2355564
2.2355635
2.2355709
2.2355781
2.235585
2.2355914
2.2355988
2.2356057
2.2356126
2.2356198
2.2356269
2.2356339
2.235641
2.2356482
2.2356551
2.2356617
2.2356694
2.2356758
2.235683
2.2356901
2.235697
2.2357042
2.2357113
2.235718
2.2357249
2.2357323
2.2357388
2.2357459
2.2357528
2.23576
2.2357669
2.2357738
2.235781
2.2357879
2.2357945
2.2358015
2.2358081
2.2358153
2.2358222
2.2358291
2.235836
2.2358432
2.2358496
2.2358565
2.2358634
2.2358704
2.2358773
2.2358842
2.2358913
2.2358983
2.2359047
2.2359116
2.2359185
2.2359254
2.2359321
2.2359388
2.2359457
2.2359526
2.2359593
2.2359662
2.2359731
2.2359803
2.2359867
2.2359934
2.2360003
2.236007
2.2360137
2.2360206
2.2360275
2.2360344
2.2360413
2.236048
2.2360544
2.2360613
2.2360678
2.2360742
2.2360814
2.2360885
2.2360947
2.2361014
2.2361081
2.2361155
2.2361217
2.2361283
2.236135
2.2361414
2.2361484
2.236155
2.2361619
2.2361684
2.2361753
2.2361822
2.2361884
2.2361951
2.2362015
2.2362084
2.2362151
2.236222
2.2362282
2.2362349
2.2362418
2.2362487
2.2362552
2.2362614
2.236268
2.2362747
2.2362814
2.2362878
2.2362947
2.2363012
2.2363076
2.2363145
2.236321
2.2363274
2.2363341
2.2363408
2.2363472
2.2363536
2.2363605
2.2363667
2.2363734
2.2363801
2.2363868
2.236393
2.2363994
2.2364063
2.2364128
2.236419
2.2364259
2.2364323
2.236439
2.2364454
2.2364519
2.2364581
2.2364645
2.2364714
2.2364776
2.2364841
2.2364907
2.2364972
2.2365031
2.23651
2.2365167
2.2365232
2.2365294
2.2365355
2.236542
2.2365484
2.2365546
2.2365615
2.2365677
2.2365742
2.2365808
2.2365873
2.2365932
2.2365997
2.2366061
2.2366123
2.236619
2.2366254
2.2366319
2.2366378
2.2366445
2.2366509
2.2366571
2.2366631
2.2366698
2.2366762
2.2366824
2.2366891
2.2366953
2.2367015
2.2367079
2.2367144
2.2367206
2.2367265
2.236733
2.2367394
2.2367458
2.236752
2.2367585
2.2367647
2.2367706
2.2367771
2.2367835
2.2367899
2.2367959
2.2368021
2.2368085
2.236815
2.2368212
2.2368271
2.2368336
2.2368398
2.236846
2.2368522
2.2368584
2.2368643
2.236871
2.2368772
2.2368829
2.2368891
2.2368956
2.236902
2.236908
2.2369142
2.2369208
2.2369266
2.236933
2.236939
2.2369452
2.2369514
2.2369576
2.2369637
2.2369699
2.2369759
2.2369823
2.2369883
2.236994
2.2370002
2.2370064
2.2370129
2.2370183
2.2370245
2.2370307
2.2370372
2.2370429
2.2370491
2.2370555
2.237061
2.2370672
2.2370737
2.2370794
2.2370856
2.237092
2.237098
2.2371039
2.2371099
2.2371163
2.2371225
2.2371278
2.237134
2.2371402
2.2371464
2.2371521
2.2371581
2.2371645
2.2371707
2.2371767
2.2371821
2.2371886
2.2371945
2.2372005
2.237206
2.2372122
2.2372181
2.2372241
2.2372303
2.2372363
2.237242
2.2372482
2.2372541
2.2372601
2.2372658
2.237272
2.2372777
2.2372839
2.2372894
2.2372959
2.2373018
2.2373075
2.2373135
2.2373195
2.2373254
2.2373312
2.2373371
2.2373431
2.2373488
2.2373548
2.237361
2.2373669
2.2373726
2.2373786
2.2373846
2.2373905
2.2373958
2.2374015
2.2374077
2.2374136
2.2374194
2.2374251
2.2374313
2.2374372
2.237443
2.2374485
2.2374547
2.2374609
2.2374661
2.2374721
2.2374778
2.2374835
2.2374892
2.2374949
2.2375011
2.2375064
2.2375124
2.2375183
2.2375245
2.2375295
2.2375355
2.2375414
2.2375474
2.2375531
2.2375584
2.2375643
2.23757
2.237576
2.2375817
2.2375875
2.2375932
2.2375987
2.2376046
2.2376106
2.2376158
2.2376215
2.2376275
2.2376332
2.2376387
2.2376447
2.2376504
2.2376561
2.2376618
2.2376671
2.2376728
2.2376788
2.2376847
2.2376902
2.2376957
2.2377017
2.2377074
2.2377131
2.2377183
2.2377241
2.2377298
2.2377353
2.237741
2.2377465
2.2377524
2.2377577
2.2377636
2.2377694
2.2377746
2.2377803
2.2377861
2.2377923
2.2377973
2.2378025
2.2378082
2.2378139
2.2378197
2.2378254
2.2378306
2.2378361
2.2378418
2.2378476
2.2378531
2.2378585
2.2378645
2.2378695
2.2378752
2.2378809
2.2378864
2.2378917
2.2378974
2.2379031
2.2379086
2.2379138
2.2379196
2.2379253
2.2379308
2.2379358
2.2379415
2.237947
2.2379527
2.2379582
2.2379634
2.2379689
2.2379746
2.2379797
2.2379854
2.2379909
2.2379961
2.2380013
2.2380071
2.2380128
2.238018
2.2380238
2.238029
2.2380342
2.23804
2.2380455
2.2380507
2.2380559
2.2380619
2.2380669
2.2380722
2.2380779
2.2380829
2.2380886
2.2380941
2.2380998
2.2381048
2.2381103
2.2381158
2.238121
2.2381265
2.238132
2.238137
2.2381427
2.2381482
2.2381535
2.2381587
2.2381639
2.2381694
2.2381749
2.2381806
2.2381852
2.2381907
2.2381964
2.2382016
2.2382069
2.2382121
2.2382174
2.2382228
2.2382281
2.2382336
2.2382388
2.2382443
2.2382493
2.2382545
2.2382603
2.2382653
2.2382703
2.2382758
2.2382812
2.2382867
2.2382917
2.2382967
2.2383022
2.2383077
2.238313
2.238318
2.2383235
2.2383287
2.2383337
2.2383389
2.2383442
2.2383494
2.2383547
2.2383602
2.2383654
2.2383704
2.2383757
2.2383809
2.2383862
2.2383914
2.2383966
2.2384017
2.2384067
2.2384119
2.2384174
2.2384226
2.2384276
2.2384326
2.2384379
2.2384431
2.2384484
2.2384529
2.2384584
2.2384639
2.2384686
2.2384739
2.2384791
2.2384841
2.2384896
2.2384949
2.2384999
2.2385049
2.2385101
2.2385154
2.2385201
2.2385254
2.2385306
2.2385354
2.2385404
2.2385457
2.2385509
2.2385559
2.2385612
2.2385659
2.2385709
2.2385764
2.2385819
2.2385864
2.2385914
2.2385969
2.2386017
2.2386069
2.2386117
2.2386167
2.2386222
2.2386272
2.238632
2.2386372
2.2386422
2.2386472
2.2386522
2.2386575
2.2386625
2.2386672
2.2386723
2.2386773
2.238682
2.2386875
2.2386925
2.2386971
2.2387025
2.2387075
2.2387125
2.2387176
2.2387223
2.2387273
2.2387323
2.2387373
2.2387421
2.2387474
2.2387521
2.2387574
2.2387624
2.2387671
2.2387724
2.2387772
2.2387822
2.2387874
2.2387919
2.2387969
2.2388022
2.2388065
2.2388117
2.2388165
2.2388215
2.2388268
2.2388313
2.2388361
2.2388413
2.2388461
2.2388511
2.2388561
2.2388608
2.2388659
2.2388706
2.2388756
2.2388802
2.2388852
2.2388902
2.2388952
2.2388997
2.238905
2.2389097
2.2389145
2.2389193
2.238924
2.238929
2.2389338
2.2389386
2.2389433
2.2389479
2.2389531
2.2389579
2.2389627
2.2389677
2.2389722
2.2389772
2.238982
2.2389872
2.238992
2.2389963
2.2390013
2.2390058
2.2390108
2.2390158
2.2390206
2.2390251
2.2390299
2.2390347
2.2390397
2.2390444
2.2390492
2.239054
2.2390587
2.2390635
2.239068
2.239073
2.2390773
2.2390821
2.2390871
2.2390921
2.2390969
2.2391014
2.2391062
2.2391109
2.2391155
2.2391205
2.2391253
2.2391298
2.2391343
2.2391391
2.2391441
2.2391489
2.2391534
2.2391582
2.2391627
2.2391675
2.2391722
2.239177
2.239182
2.239186
2.2391908
2.2391953
2.2392001
2.2392051
2.2392097
2.2392139
2.2392187
2.2392237
2.2392282
2.239233
2.2392375
2.2392421
2.2392468
2.2392516
2.2392564
2.2392609
2.2392652
2.23927
2.2392745
2.2392793
2.239284
2.2392886
2.2392933
2.2392976
2.2393026
2.2393069
2.2393115
2.2393162
2.2393208
2.239325
2.2393298
2.2393341
2.2393391
2.2393436
2.2393479
2.2393525
2.2393572
2.2393618
2.2393665
2.2393711
2.2393754
2.2393799
2.2393847
2.2393894
2.2393937
2.239398
2.2394025
2.2394071
2.2394116
2.2394159
2.2394207
2.2394257
2.2394297
2.2394342
2.2394385
2.2394435
2.2394478
2.2394528
2.2394571
2.2394612
2.239466
2.2394702
2.239475
2.2394793
2.2394836
2.2394881
2.2394929
2.2394972
2.239502
2.2395062
2.2395105
2.2395151
2.2395198
2.2395241
2.2395289
2.2395332
2.2395372
2.2395415
2.2395463
2.2395504
2.2395554
2.2395599
2.2395639
2.2395685
2.2395725
2.2395775
2.2395816
2.2395866
2.2395909
2.2395949
2.2395995
2.2396038
2.239608
2.2396128
2.2396169
2.2396212
2.2396257
2.2396302
2.2396348
2.2396393
2.2396433
2.2396476
2.2396522
2.2396567
2.2396612
2.2396653
2.2396693
2.2396739
2.2396784
2.2396827
2.2396867
2.2396913
2.2396955
2.2396998
2.2397046
2.2397084
2.2397132
2.2397177
2.239722
2.2397263
2.2397304
2.2397346
2.2397389
2.2397432
2.2397475
2.2397521
2.2397559
2.2397606
2.2397647
2.239769
2.2397738
2.2397776
2.2397821
2.2397861
2.2397909
2.239795
2.239799
2.2398031
2.2398074
2.2398121
2.2398162
2.2398207
2.2398248
2.2398291
2.2398334
2.2398374
2.2398417
2.239846
2.23985
2.2398546
2.2398589
2.2398632
2.239867
2.2398708
2.2398753
2.2398796
2.2398841
2.2398882
2.239892
2.2398963
2.2399006
2.2399049
2.2399092
2.2399132
2.2399175
2.2399216
2.2399261
2.2399304
2.2399342
2.2399385
2.2399423
2.2399466
2.2399509
2.2399552
2.2399592
2.2399638
2.2399678
2.2399719
2.2399757
2.2399802
2.2399843
2.2399883
2.2399926
2.2399971
2.2400005
2.2400048
2.2400091
2.2400134
2.2400177
2.2400215
2.2400255
2.2400296
2.2400339
2.2400382
2.2400422
2.2400463
2.2400508
2.2400544
2.2400589
2.2400627
2.240067
2.2400708
2.2400751
2.2400787
2.2400832
2.2400873
2.2400911
2.2400954
2.2400994
2.2401037
2.2401075
2.2401116
2.2401159
2.2401202
2.240124
2.2401285
2.2401323
2.2401357
2.2401402
2.2401443
2.2401481
2.2401526
2.2401562
2.2401602
2.2401643
2.2401686
2.2401724
2.2401769
2.2401805
2.2401845
2.2401884
2.2401927
2.2401967
2.2402008
2.2402043
2.2402084
2.2402127
2.2402165
2.2402205
2.2402246
2.2402284
2.2402327
2.2402368
2.2402408
2.2402446
2.2402487
2.2402525
2.2402565
2.2402604
2.2402649
2.2402682
2.240272
2.2402761
2.2402802
2.240284
2.2402885
2.2402921
2.2402959
2.2402999
2.240304
2.2403078
2.2403119
2.2403157
2.2403197
2.2403233
2.2403276
2.2403316
2.2403352
2.240339
2.2403431
2.2403469
2.2403507
2.2403548
2.2403584
2.2403624
2.2403667
2.2403703
2.2403746
2.2403779
2.240382
2.2403858
2.2403898
2.2403936
2.2403979
2.2404015
2.2404051
2.2404089
2.240413
2.2404168
2.2404208
2.2404244
2.2404284
2.2404323
2.2404363
2.2404399
2.2404439
2.240448
2.2404518
2.2404556
2.2404592
2.2404633
2.2404673
2.2404704
2.2404747
2.2404785
2.2404823
2.2404859
2.24049
2.2404938
2.2404971
2.2405012
2.2405052
2.240509
2.2405126
2.2405162
2.2405202
2.2405241
2.2405279
2.2405319
2.2405357
2.2405391
2.2405429
2.2405467
2.2405508
2.2405546
2.2405581
2.2405622
2.240566
2.2405696
2.2405732
2.2405772
2.240581
2.2405846
2.2405884
2.240592
2.2405961
2.2405994
2.2406037
2.2406065
2.2406108
2.2406144
2.2406182
2.2406216
2.2406259
2.2406294
2.2406332
2.2406368
2.2406409
2.2406445
2.2406483
2.2406516
2.2406552
2.2406595
2.2406631
2.2406669
2.2406704
2.240674
2.2406776
2.2406812
2.240685
2.2406886
2.2406924
2.240696
2.2406998
2.2407033
2.2407072
2.2407107
2.2407146
2.2407179
2.2407217
2.2407255
2.2407293
2.2407329
2.2407365
2.2407401
2.2407439
2.2407472
2.2407513
2.2407548
2.2407584
2.2407618
2.2407656
2.2407691
2.2407727
2.2407765
2.2407804
2.2407837
2.2407873
2.2407911
2.2407947
2.2407985
2.240802
2.2408054
2.240809
2.2408125
2.2408161
2.2408197
2.2408233
2.2408268
2.2408307
2.240834
2.2408376
2.2408412
2.2408445
2.2408485
2.2408519
2.2408557
2.2408593
2.2408628
2.2408662
2.2408702
2.2408733
2.2408769
2.2408803
2.2408838
2.2408879
2.2408915
2.2408948
2.2408979
2.2409017
2.240905
2.2409091
2.2409127
2.2409163
2.2409194
2.2409229
2.2409265
2.2409301
2.2409339
2.2409375
2.2409406
2.2409441
2.2409475
2.2409513
2.2409546
2.2409585
2.2409618
2.2409651
2.2409685
2.2409725
2.2409756
2.2409792
2.2409828
2.2409861
2.2409897
2.240993
2.2409968
2.2409999
2.2410038
2.2410071
2.2410102
2.2410138
2.2410176
2.2410212
2.2410245
2.2410281
2.2410312
2.2410347
2.2410383
2.2410417
2.2410455
2.2410488
2.2410524
2.2410553
2.2410588
2.2410624
2.241066
2.2410696
2.2410727
2.241076
2.2410793
2.2410829
2.2410862
2.2410901
2.2410934
2.2410967
2.2411001
2.2411034
2.241107
2.2411103
2.2411137
2.2411172
2.2411206
2.2411242
2.2411275
2.2411311
2.2411344
2.2411377
2.2411408
2.2411442
2.2411475
2.2411509
2.2411544
2.2411578
2.2411613
2.2411642
2.2411675
2.2411714
2.2411747
2.2411783
2.2411816
2.2411847
2.241188
2.2411911
2.241195
2.2411981
2.2412019
2.2412052
2.2412081
2.2412114
2.2412148
2.2412181
2.2412214
2.2412248
2.2412281
2.2412317
2.2412348
2.2412381
2.2412417
2.2412448
2.2412481
2.2412515
2.2412546
2.2412579
2.2412612
2.2412651
2.2412684
2.2412713
2.2412746
2.2412775
2.241281
2.2412841
2.2412877
2.241291
2.2412941
2.2412977
2.2413003
2.2413039
2.2413073
2.2413104
2.2413139
2.2413173
2.2413206
2.2413235
2.2413268
2.2413299
2.2413332
2.2413368
2.2413402
2.2413433
2.2413464
2.2413497
2.2413528
2.2413559
2.2413595
2.2413626
2.2413657
2.241369
2.2413721
2.2413757
2.2413788
2.2413819
2.2413855
2.2413886
2.2413917
2.241395
2.2413983
2.2414014
2.2414045
2.2414074
2.2414107
2.2414141
2.2414172
2.2414203
2.2414238
2.2414267
2.2414303
2.2414334
2.2414362
2.2414398
2.2414429
2.2414463
2.2414496
2.2414525
2.241456
2.2414589
2.241462
2.2414651
2.2414682
2.2414715
2.2414746
2.2414777
2.2414806
2.2414839
2.2414873
2.2414901
2.2414937
2.2414966
2.2415001
2.241503
2.2415061
2.2415097
2.2415128
2.2415156
2.2415187
2.2415221
2.2415249
2.2415283
2.2415311
2.2415345
2.2415378
2.2415409
2.2415438
2.2415466
2.2415497
2.2415528
2.2415564
2.2415593
2.2415624
2.2415657
2.2415686
2.2415714
2.2415748
2.2415776
2.241581
2.2415843
2.2415879
2.241591
2.2415936
2.2415969
2.2415998
2.2416027
2.241606
2.2416086
2.2416122
2.2416148
2.2416179
2.2416213
2.2416241
2.2416272
2.2416303
2.2416332
2.2416365
2.2416394
2.241643
2.2416458
2.2416489
2.2416518
2.2416549
2.2416577
2.2416608
2.2416639
2.241667
2.2416704
2.2416732
2.2416763
2.241679
2.2416818
2.2416849
2.241688
2.2416911
2.2416942
2.2416971
2.2417004
2.2417033
2.2417061
2.241709
2.2417121
2.2417154
2.2417183
2.2417216
2.2417245
2.2417274
2.2417307
2.2417331
2.2417362
2.2417395
2.2417421
2.2417455
2.2417481
2.2417512
2.2417543
2.2417574
2.24176
2.2417631
2.2417662
2.2417691
2.2417717
2.2417748
2.2417779
2.2417808
2.2417839
2.2417867
2.2417896
2.2417927
2.2417955
2.2417984
2.2418017
2.2418046
2.2418075
2.2418106
2.2418134
2.2418158
2.2418187
2.2418215
2.2418246
2.2418277
2.2418306
2.2418339
2.2418368
2.2418396
2.2418423
2.2418451
2.2418485
2.2418513
2.2418542
2.2418573
2.2418599
2.241863
2.2418661
2.2418685
2.2418718
2.2418747
2.2418773
2.2418804
2.241883
2.2418859
2.2418892
2.2418919
2.2418952
2.2418976
2.2419004
2.2419035
2.2419062
2.241909
2.2419121
2.2419147
2.2419178
2.2419209
2.2419236
2.2419267
2.2419293
2.2419322
2.2419353
2.2419379
2.241941
2.2419438
2.2419465
2.2419491
2.2419519
2.2419548
2.2419574
2.2419605
2.2419631
2.2419665
2.2419691
2.241972
2.2419751
2.2419777
2.2419803
2.2419834
2.241986
2.2419889
2.2419922
2.2419949
2.2419977
2.2420003
2.242003
2.2420061
2.2420087
2.2420113
2.2420142
2.2420168
2.2420199
2.2420228
2.2420256
2.2420282
2.2420311
2.242034
2.2420368
2.2420392
2.2420421
2.2420452
2.2420478
2.2420504
2.2420537
2.2420566
2.242059
2.2420619
2.2420645
2.2420673
2.2420702
2.2420731
2.2420757
2.2420783
2.2420812
2.2420838
2.2420864
2.2420893
2.2420921
2.242095
2.2420976
2.2421007
2.2421033
2.2421062
2.2421088
2.2421114
2.2421138
2.2421167
2.2421198
2.2421224
2.2421255
2.2421281
2.2421305
2.2421336
2.2421362
2.2421386
2.2421415
2.2421441
2.242147
2.2421498
2.242152
2.2421551
2.2421579
2.2421606
2.2421634
2.242166
2.2421687
2.2421715
2.2421739
2.2421765
2.2421796
2.2421823
2.2421849
2.242188
2.2421908
2.242193
2.2421958
2.2421982
2.2422009
2.2422037
2.2422066
2.2422092
2.2422121
2.2422147
2.2422171
2.2422197
2.2422221
2.2422247
2.2422278
2.2422304
2.242233
2.2422361
2.2422388
2.2422411
2.2422435
2.2422462
2.2422485
2.2422514
2.2422543
2.2422569
2.2422595
2.2422621
2.2422645
2.2422674
2.2422702
2.2422726
2.2422755
2.2422779
2.2422805
2.2422831
2.2422857
2.2422881
2.242291
2.2422936
2.2422965
2.2422993
2.2423015
2.2423041
2.2423067
2.2423091
2.2423117
2.2423146
2.2423174
2.2423198
2.2423224
2.2423251
2.2423277
2.2423303
2.2423327
2.2423353
2.2423379
2.2423406
2.2423429
2.2423458
2.2423484
2.2423511
2.2423537
2.2423558
2.2423584
2.2423611
2.2423637
2.2423663
2.2423689
2.2423718
2.2423742
2.2423766
2.2423792
2.2423818
2.2423844
2.2423868
2.2423894
2.2423921
2.2423947
2.2423973
2.2423999
2.2424026
2.2424049
2.2424076
2.2424099
2.2424123
2.242415
2.2424176
2.2424202
2.2424223
2.242425
2.2424276
2.2424302
2.2424328
2.2424355
2.2424376
2.2424402
2.2424426
2.2424452
2.2424479
2.2424505
2.2424531
2.2424557
2.2424581
2.2424607
2.2424634
2.2424655
2.2424681
2.2424707
2.2424731
2.2424755
2.2424779
2.2424805
2.2424831
2.2424855
2.2424879
2.2424905
2.2424927
2.2424955
2.2424979
2.2425001
2.2425029
2.2425056
2.2425082
2.2425106
2.2425129
2.2425153
2.2425179
2.2425203
2.242523
2.2425253
2.2425277
2.2425303
2.2425325
2.2425354
2.2425377
2.2425401
2.2425427
2.2425451
2.242547
2.2425497
2.2425523
2.2425547
2.2425568
2.2425594
2.2425621
2.2425644
2.2425673
2.2425694
2.2425721
2.2425745
2.2425768
2.2425792
2.2425816
2.242584
2.2425866
2.2425888
2.2425916
2.2425938
2.2425964
2.242599
2.2426009
2.2426035
2.2426059
2.2426083
2.2426107
2.2426131
2.2426155
2.2426176
2.2426202
2.2426226
2.2426252
2.2426274
2.2426298
2.2426322
2.2426345
2.2426374
2.2426398
2.2426419
2.2426443
2.2426467
2.2426493
2.2426515
2.2426538
2.242656
2.2426586
2.2426612
2.2426636
2.242666
2.2426682
2.2426705
2.2426732
2.2426751
2.2426777
2.2426798
2.2426822
2.2426848
2.242687
2.2426894
2.2426918
2.2426941
2.2426963
2.2426987
2.2427015
2.2427037
2.2427058
2.2427084
2.2427106
2.2427127
2.2427151
2.2427175
2.2427197
2.242722
2.2427247
2.2427268
2.2427292
2.2427318
2.2427342
2.2427361
2.2427382
2.2427406
2.242743
2.2427454
2.2427475
2.2427499
2.2427523
2.2427547
2.2427566
2.242759
2.2427616
2.242764
2.2427661
2.2427685
2.2427709
2.2427733
2.2427754
2.2427778
2.24278
2.2427824
2.2427847
2.2427871
2.2427895
2.2427914
2.242794
2.2427962
2.2427986
2.2428007
2.2428031
2.2428055
2.2428076
2.24281
2.2428124
2.2428145
2.2428164
2.2428191
2.2428212
2.2428236
2.2428255
2.2428279
2.2428303
2.2428327
2.2428348
2.2428372
2.2428396
2.242842
2.2428439
2.242846
2.2428484
2.242851
2.2428529
2.2428551
2.2428575
2.2428601
2.242862
2.2428641
2.2428668
2.2428691
2.2428708
2.242873
2.2428753
2.2428777
2.2428796
2.242882
2.2428844
2.2428865
2.2428887
2.2428911
2.242893
2.2428951
2.2428977
2.2428997
2.242902
2.2429042
2.2429066
2.2429087
2.2429111
2.2429132
2.2429154
2.2429175
2.2429199
2.2429221
2.2429245
2.2429264
2.2429287
2.2429309
2.242933
2.2429354
2.2429376
2.2429397
2.2429419
2.2429442
2.2429461
2.2429483
2.2429507
2.2429526
2.242955
2.2429571
2.242959
2.2429612
2.2429633
2.2429657
2.2429676
2.2429702
2.2429726
2.2429748
2.2429769
2.242979
2.2429812
2.2429831
2.2429852
2.2429876
2.2429898
2.2429919
2.2429943
2.2429965
2.2429986
2.2430007
2.2430031
2.243005
2.2430067
2.2430091
2.2430115
2.2430131
2.2430155
2.2430177
2.2430201
2.2430217
2.2430243
2.2430263
2.2430284
2.2430303
2.2430329
2.2430348
2.2430367
2.2430391
2.2430413
2.2430434
2.2430453
2.243048
2.2430499
2.2430518
2.2430539
2.2430563
2.2430582
2.2430604
2.2430623
2.2430649
2.2430668
2.2430689
2.2430713
2.243073
2.2430751
2.2430773
2.2430789
2.2430813
2.2430832
2.2430856
2.2430878
2.2430897
2.2430918
2.2430935
2.2430961
2.243098
2.2430999
2.2431023
2.2431045
2.2431064
2.2431085
2.2431111
2.243113
2.2431149
2.2431166
2.2431188
2.2431209
2.2431231
2.2431252
2.2431273
2.2431295
2.2431316
2.2431335
2.2431357
2.2431378
2.2431395
2.2431419
2.2431438
2.2431459
2.2431476
2.24315
2.2431519
2.243154
2.243156
2.2431583
2.2431602
2.2431619
2.2431643
2.2431664
2.2431684
2.2431703
2.2431722
2.2431746
2.2431767
2.2431784
2.2431808
2.2431829
2.2431846
2.2431867
2.2431886
2.2431908
2.2431929
2.2431948
2.2431965
2.2431986
2.2432008
2.2432027
2.2432051
2.2432067
2.2432086
2.2432108
2.2432129
2.2432146
2.2432168
2.2432189
2.2432208
2.243223
2.2432249
2.2432265
2.2432287
2.2432306
2.2432325
2.2432346
2.2432368
2.2432387
2.2432408
2.243243
2.2432449
2.2432468
2.2432492
2.2432504
2.2432528
2.2432549
2.2432566
2.2432587
2.2432609
2.2432628
2.2432647
2.2432668
2.2432687
2.2432709
2.243273
2.2432745
2.2432768
2.2432785
2.2432804
2.2432821
2.2432845
2.2432864
2.2432883
2.2432902
2.2432923
2.2432945
2.2432959
2.2432981
2.2433002
2.2433019
2.243304
2.2433059
2.2433078
2.2433097
2.2433116
2.2433136
2.2433162
2.2433174
2.2433195
2.2433217
2.2433236
2.2433255
2.2433276
2.2433293
2.2433314
2.2433333
2.243335
2.2433372
2.2433393
2.2433407
2.2433429
2.2433448
2.2433465
2.2433486
2.2433503
2.2433522
2.2433546
2.2433565
2.2433584
2.24336
2.2433617
2.2433639
2.2433658
2.2433677
2.2433696
2.2433717
2.2433734
2.2433755
2.2433772
2.2433796
2.2433815
2.2433832
2.2433851
2.2433865
2.2433887
2.2433906
2.2433922
2.2433946
2.2433963
2.2433982
2.2434001
2.2434018
2.2434039
2.2434063
2.2434075
2.2434096
2.2434118
2.2434132
2.2434149
2.2434168
2.2434189
2.2434206
2.2434225
2.2434244
2.2434266
2.2434282
2.2434299
2.2434316
2.243434
2.2434359
2.2434375
2.2434397
2.2434411
2.2434433
2.2434449
2.2434468
2.2434487
2.2434511
2.2434523
2.2434542
2.2434559
2.2434583
2.2434602
2.2434618
2.2434638
2.2434654
2.2434676
2.2434692
2.2434709
2.2434731
2.243475
2.2434764
2.2434783
2.24348
2.2434819
2.2434838
2.2434855
2.2434874
2.2434893
2.2434914
2.2434933
2.2434947
2.2434967
2.2434981
2.2435002
2.2435019
2.2435036
2.2435057
2.2435076
2.2435095
2.2435112
2.2435131
2.243515
2.2435167
2.2435186
2.2435205
2.2435219
2.2435238
2.2435255
2.2435272
2.2435296
2.243531
2.2435331
2.2435346
2.2435367
2.2435386
2.2435403
2.2435422
2.2435436
2.2435458
2.2435477
2.2435486
2.2435505
2.2435524
2.2435544
2.2435563
2.2435579
2.2435596
2.2435615
2.2435634
2.2435651
2.2435668
2.2435689
2.2435703
2.2435722
2.2435741
2.243576
2.2435777
2.2435794
2.2435811
2.2435827
2.2435849
2.2435865
2.243588
2.2435899
2.2435918
2.2435935
2.2435951
2.2435973
2.2435989
2.2436006
2.2436025
2.2436037
2.2436059
2.243608
2.2436092
2.2436111
2.2436128
2.2436142
2.2436161
2.243618
2.2436197
2.2436213
2.2436235
2.2436249
2.2436268
2.2436285
2.2436299
2.2436321
2.2436335
2.2436352
2.2436368
2.243639
2.2436407
2.2436423
2.2436442
2.2436457
2.2436478
2.2436495
2.2436512
2.2436531
2.2436545
2.2436562
2.2436576
2.2436593
2.2436609
2.2436631
2.2436645
2.2436664
2.2436681
2.2436695
2.2436717
2.2436733
2.243675
2.2436764
2.2436783
2.2436802
2.2436814
2.2436833
2.2436845
2.2436867
2.2436881
2.24369
2.2436917
2.2436934
2.2436953
2.2436969
2.2436986
2.2437
2.2437019
2.2437036
2.2437053
2.2437069
2.2437086
2.2437105
2.2437119
2.2437136
2.2437153
2.2437172
2.2437191
2.2437205
2.2437222
2.2437239
2.2437255
2.2437272
2.2437289
2.2437305
2.2437322
2.2437344
2.2437358
2.2437377
2.2437389
2.2437406
2.2437422
2.2437441
2.2437453
2.243747
2.2437484
2.2437503
2.2437522
2.2437537
2.2437553
2.243757
2.2437589
2.2437606
2.2437623
2.2437637
2.2437656
2.2437668
2.2437682
2.2437701
2.2437716
2.2437737
2.2437751
2.243777
2.2437782
2.2437801
2.2437818
2.2437835
2.2437854
2.2437866
2.2437887
2.2437899
2.2437918
2.243793
2.2437947
2.2437966
2.2437983
2.2437994
2.2438014
2.2438028
2.2438049
2.2438064
2.243808
2.2438095
2.2438111
2.243813
2.2438145
2.2438159
2.2438173
2.243819
2.2438204
2.2438223
2.2438238
2.2438254
2.2438269
2.2438288
2.2438304
2.2438319
2.2438335
2.243835
2.2438369
2.2438383
2.24384
2.2438416
2.2438433
2.243845
2.2438467
2.2438476
2.2438495
2.2438509
2.2438531
2.2438543
2.243856
2.2438574
2.2438588
2.2438607
2.2438622
2.2438638
2.2438655
2.2438672
2.2438686
2.2438705
2.2438719
2.2438736
2.2438748
2.2438767
2.2438781
2.2438796
2.2438812
2.2438824
2.2438841
2.2438858
2.2438874
2.2438889
2.2438908
2.2438922
2.2438939
2.2438955
2.243897
2.2438984
2.2439003
2.2439013
2.2439032
2.2439044
2.243906
2.2439077
2.2439094
2.2439108
2.2439125
2.2439139
2.2439156
2.2439172
2.2439187
2.2439201
2.243922
2.2439232
2.2439251
2.2439263
2.243928
2.2439289
2.2439311
2.2439325
2.2439342
2.2439356
2.2439373
2.2439387
2.2439404
2.2439418
2.2439435
2.2439449
2.2439463
2.2439477
2.2439492
2.2439506
2.2439523
2.2439535
2.2439554
2.2439568
2.2439582
2.2439597
2.2439613
2.243963
2.2439647
2.2439661
2.2439675
2.243969
2.2439704
2.2439721
2.2439735
2.2439749
2.2439766
2.2439783
2.2439797
2.2439811
2.2439826
2.2439837
2.2439854
2.2439873
2.2439888
2.2439899
2.2439914
2.2439933
2.2439947
2.2439961
2.2439976
2.243999
2.2440007
2.2440021
2.2440038
2.2440052
2.2440069
2.2440081
2.2440097
2.2440112
2.2440128
2.2440138
2.2440155
2.2440166
2.2440183
2.2440197
2.2440212
2.2440226
2.2440243
2.2440259
2.2440274
2.2440288
2.2440302
2.2440317
2.2440336
2.2440348
2.2440362
2.2440372
2.2440388
2.24404
2.2440422
2.2440434
2.244045
2.2440462
2.2440479
2.2440493
2.244051
2.2440524
2.2440538
2.2440553
2.2440567
2.2440581
2.2440596
2.244061
2.2440622
2.2440639
2.244065
2.2440667
2.2440681
2.2440696
2.244071
2.2440727
2.2440739
2.2440758
2.2440767
2.2440784
2.2440798
2.2440815
2.2440825
2.2440841
2.2440853
2.244087
2.2440882
2.2440898
2.244091
2.2440922
2.2440939
2.2440953
2.244097
2.2440984
2.2440999
2.244101
2.2441027
2.2441039
2.2441056
2.2441068
2.2441084
2.2441096
2.2441111
2.2441127
2.2441142
2.2441156
2.244117
2.2441182
2.2441194
2.2441211
2.2441225
2.2441242
2.2441251
2.2441266
2.2441282
2.2441297
2.2441311
2.2441325
2.2441337
2.2441349
2.2441366
2.2441382
2.2441397
2.2441406
2.2441423
2.2441437
2.2441452
2.2441461
2.2441475
2.2441487
2.2441502
2.2441516
2.244153
2.2441545
2.2441559
2.2441571
2.2441585
2.2441602
2.2441614
2.2441628
2.244164
2.2441657
2.2441669
2.2441688
2.24417
2.2441714
2.2441723
2.2441735
2.244175
2.2441764
2.2441778
2.2441792
2.2441807
2.2441819
2.2441838
2.2441847
2.2441864
2.2441876
2.244189
2.2441905
2.2441919
2.2441931
2.2441943
2.2441959
2.2441971
2.2441986
2.2441998
2.2442012
2.2442024
2.2442038
2.244205
2.2442064
2.2442081
2.2442095
2.244211
2.2442122
2.2442136
2.2442153
2.244216
2.2442174
2.2442186
2.24422
2.2442212
2.2442229
2.2442243
2.2442257
2.2442267
2.2442281
2.2442296
2.2442307
2.2442324
2.2442334
2.2442348
2.244236
2.2442374
2.2442389
2.24424
2.2442417
2.2442427
2.2442441
2.2442455
2.244247
2.2442482
2.2442496
2.244251
2.244252
2.2442536
2.2442548
2.2442565
2.2442575
2.2442589
2.2442601
2.2442613
2.2442627
2.2442639
2.2442653
2.2442665
2.2442679
2.2442691
2.2442708
2.244272
2.2442734
2.2442749
2.2442758
2.2442775
2.2442789
2.2442803
2.2442813
2.2442822
2.2442834
2.2442846
2.2442861
2.2442875
2.2442889
2.2442901
2.2442911
2.2442927
2.2442942
2.2442956
2.2442968
2.2442982
2.2442992
2.2443006
2.244302
2.2443035
2.2443044
2.2443058
2.244307
2.244308
2.2443094
2.2443109
2.244312
2.2443135
2.2443147
2.2443161
2.2443173
2.2443187
2.2443199
2.2443211
2.2443225
2.244324
2.2443252
2.2443266
2.2443275
2.2443287
2.2443299
2.2443314
2.2443326
2.2443342
2.2443354
2.2443364
2.2443378
2.244339
2.2443402
2.2443419
2.2443428
2.2443442
2.2443454
2.2443466
2.244348
2.2443495
2.2443502
2.2443514
2.2443528
2.2443538
2.2443554
2.2443564
2.2443578
2.2443593
2.2443604
2.2443619
2.2443626
2.244364
2.2443655
2.2443664
2.2443678
2.244369
2.2443705
2.2443717
2.2443728
2.2443743
2.244375
2.2443767
2.2443776
2.2443793
2.2443805
2.2443817
2.2443831
2.2443843
2.2443857
2.2443869
2.2443879
2.2443893
2.2443902
2.2443917
2.2443929
2.2443938
2.244395
2.2443964
2.2443976
2.2443988
2.2444
2.2444012
2.2444024
2.2444038
2.2444053
2.2444062
2.2444077
2.2444088
2.2444103
2.244411
2.2444124
2.2444139
2.244415
2.2444165
2.244417
2.2444181
2.2444191
2.2444208
2.244422
2.2444232
2.2444243
2.2444253
2.2444265
2.2444282
2.2444293
2.2444305
2.2444317
2.2444329
2.2444341
2.2444353
2.2444365
2.2444379
2.2444389
2.2444401
2.2444415
2.2444427
2.2444437
2.2444448
2.244446
2.2444472
2.2444484
2.2444496
2.2444508
2.2444525
2.2444532
2.2444544
2.2444558
2.2444568
2.2444582
2.2444594
2.2444608
2.2444618
2.2444627
2.2444642
2.2444651
2.2444663
2.244468
2.2444689
2.2444701
2.2444711
2.2444723
2.2444735
2.2444746
2.2444761
2.244477
2.2444782
2.2444794
2.2444806
2.2444818
2.244483
2.2444837
2.2444854
2.2444863
2.2444873
2.2444887
2.2444897
2.2444913
2.2444923
2.2444935
2.2444947
2.2444956
2.2444971
2.2444978
2.2444992
2.2445004
2.2445014
2.2445025
2.244504
2.2445049
2.2445061
2.2445073
2.2445083
2.2445097
2.2445107
2.2445118
2.244513
2.244514
2.2445154
2.2445166
2.2445178
2.2445188
2.2445199
2.2445211
2.2445223
2.2445235
2.244525
2.2445257
2.2445269
2.2445281
2.2445288
2.2445304
2.2445316
2.2445323
2.2445338
2.2445347
2.2445359
2.2445371
2.2445381
2.2445397
2.2445407
2.2445416
2.2445428
2.244544
2.2445452
2.2445464
2.2445476
2.2445488
2.24455
2.2445507
2.2445517
2.2445526
2.2445533
2.244555
2.244556
2.2445571
2.2445586
2.2445593
2.2445607
2.2445617
2.2445629
2.2445641
2.2445652
2.2445664
2.2445674
2.2445686
2.2445698
2.2445712
2.2445722
2.2445734
2.2445741
2.2445755
2.2445765
2.2445774
2.2445788
2.2445798
2.2445807
2.2445819
2.2445827
2.2445838
2.244585
2.2445862
2.2445877
2.2445886
2.2445896
2.244591
2.244592
2.2445931
2.2445943
2.2445955
2.244596
2.2445974
2.2445984
2.2445998
2.2446005
2.244602
2.2446032
2.2446041
2.2446051
2.2446063
2.2446072
2.2446084
2.2446096
2.2446105
2.2446117
2.2446127
2.2446136
2.2446148
2.244616
2.2446172
2.2446182
2.2446189
2.2446198
2.244621
2.244622
2.2446229
2.2446241
2.2446253
2.2446265
2.2446277
2.2446284
2.2446299
2.2446308
2.2446318
2.2446332
2.2446339
2.2446349
2.2446363
2.2446373
2.2446382
2.2446394
2.2446404
2.2446415
2.2446425
2.2446434
2.2446446
2.2446456
2.2446465
2.2446477
2.2446492
2.2446499
2.2446511
2.2446523
2.2446532
2.2446544
2.2446551
2.2446563
2.2446578
2.2446587
2.2446599
2.2446606
2.2446616
2.2446628
2.2446635
2.2446647
2.2446661
2.2446668
2.2446678
2.244669
2.2446699
2.2446709
2.2446721
2.2446733
2.2446742
2.2446754
2.2446764
2.2446775
2.2446787
2.2446795
2.2446806
2.2446818
2.2446828
2.244684
2.2446847
2.2446854
2.2446868
2.2446873
2.2446885
2.2446897
2.2446907
2.2446916
2.2446928
2.2446938
2.2446947
2.2446961
2.2446971
2.244698
2.244699
2.2447002
2.2447011
2.2447023
2.2447031
2.2447045
2.2447054
2.2447066
2.2447076
2.2447083
2.2447093
2.2447102
2.2447114
2.2447126
2.2447135
2.2447145
2.2447155
2.2447164
2.2447176
2.2447183
2.2447193
2.2447205
2.2447217
2.2447226
2.2447238
2.2447248
2.2447257
2.2447267
2.2447278
2.2447288
2.24473
2.2447307
2.2447317
2.2447326
2.2447336
2.2447345
2.244736
2.2447369
2.2447376
2.2447391
2.24474
2.244741
2.2447417
2.2447426
2.2447436
2.244745
2.2447457
2.2447467
2.2447476
2.2447486
2.2447495
2.244751
2.2447519
2.2447526
2.2447536
2.2447543
2.2447555
2.2447567
2.2447574
2.2447584
2.2447598
2.2447608
2.2447615
2.2447627
2.2447636
2.2447646
2.2447655
2.2447665
2.2447677
2.2447689
2.2447693
2.2447705
2.2447715
2.2447724
2.2447731
2.2447743
2.2447755
2.2447762
2.2447772
2.2447782
2.2447791
2.2447803
2.244781
2.244782
2.2447834
2.2447844
2.2447851
2.2447863
2.2447872
2.2447882
2.2447891
2.2447901
2.2447913
2.244792
2.2447932
2.2447941
2.2447948
2.2447958
2.2447968
2.2447975
2.2447989
2.2447996
2.2448003
2.2448015
2.2448025
2.2448034
2.2448046
2.2448056
2.2448065
2.2448077
2.2448084
2.2448094
2.2448101
2.2448113
2.2448123
2.244813
2.2448142
2.2448153
2.2448163
2.2448173
2.2448182
2.2448187
2.2448199
2.2448204
2.2448213
2.2448227
2.2448232
2.2448242
2.2448254
2.2448263
2.244827
2.2448277
2.2448292
2.2448301
2.2448311
2.244832
2.2448328
2.2448337
2.2448349
2.2448356
2.2448366
2.2448375
2.2448387
2.2448397
2.2448404
2.2448416
2.2448423
2.244843
2.2448442
2.2448449
2.2448461
2.2448471
2.244848
2.2448487
2.2448499
2.2448506
2.2448516
2.2448525
2.2448535
2.2448545
2.2448554
2.2448564
2.2448573
2.2448578
2.2448592
2.2448599
2.2448609
2.2448618
2.2448628
2.244864
2.2448649
2.2448654
2.2448664
2.2448671
2.2448683
2.244869
2.2448699
2.2448711
2.2448719
2.2448728
2.2448738
2.244875
2.2448757
2.2448766
2.2448771
2.2448785
2.2448792
2.2448804
2.2448809
2.2448819
2.2448831
2.2448838
2.2448845
2.2448852
2.2448864
2.2448874
2.2448881
2.244889
2.2448897
2.2448907
2.2448916
2.2448926
2.2448936
2.2448945
2.2448955
2.2448962
2.2448971
2.2448983
2.244899
2.2448997
2.2449009
2.2449019
2.2449026
2.2449036
2.2449043
2.2449052
2.2449062
2.2449071
2.2449081
2.244909
2.2449098
2.2449105
2.2449114
2.2449121
2.2449133
2.2449141
2.2449148
2.244916
2.2449169
2.2449179
2.2449186
2.2449195
2.2449203
2.2449212
2.2449222
2.2449231
2.2449238
2.244925
2.244926
2.2449267
2.2449276
2.2449286
2.2449296
2.2449303
2.2449312
2.2449319
2.2449327
2.2449334
2.2449346
2.2449353
2.244936
2.2449372
2.2449379
2.2449386
2.2449393
2.2449405
2.2449417
2.2449424
2.2449434
2.2449443
2.244945
2.2449458
2.2449467
2.2449477
2.2449484
2.2449496
2.2449505
2.2449512
2.244952
2.2449529
2.2449536
2.2449543
2.2449551
2.244956
2.244957
2.2449577
2.2449586
2.2449594
2.2449601
2.244961
2.2449617
2.2449627
2.2449634
2.2449646
2.2449656
2.2449663
2.2449672
2.2449682
2.2449689
2.2449696
2.2449706
2.2449715
2.2449725
2.2449734
2.2449744
2.2449751
2.2449758
2.2449768
2.2449772
2.244978
2.2449787
2.2449796
2.2449808
2.2449815
2.2449825
2.2449834
2.2449841
2.2449849
2.2449856
2.2449863
2.2449872
2.2449884
2.2449892
2.2449901
2.2449908
2.2449918
2.2449925
2.2449934
2.2449942
2.2449951
2.2449958
2.2449968
2.2449977
2.2449985
2.2449992
2.2449996
2.2450008
2.2450016
2.2450023
2.2450035
2.2450044
2.2450051
2.2450058
2.2450068
2.2450075
2.2450082
2.2450089
2.2450101
2.2450109
2.2450116
2.2450128
2.2450132
2.2450142
2.2450147
2.2450159
2.2450163
2.2450173
2.2450182
2.245019
2.2450199
2.2450204
2.2450213
2.2450218
2.2450228
2.2450235
2.2450244
2.2450252
2.2450259
2.2450268
2.245028
2.2450287
2.2450294
2.2450302
2.2450311
2.2450318
2.2450325
2.2450335
2.2450345
2.2450352
2.2450359
2.2450368
2.2450378
2.2450385
2.2450392
2.2450399
2.2450407
2.2450414
2.2450421
2.245043
2.245044
2.2450445
2.2450454
2.2450464
2.2450471
2.2450476
2.2450488
2.2450492
2.2450502
2.2450509
2.2450521
2.2450528
2.2450535
2.2450545
2.2450552
2.2450562
2.2450566
2.2450576
2.2450583
2.2450593
2.24506
2.2450609
2.2450619
2.2450626
2.2450633
2.245064
2.2450647
2.2450655
2.2450662
2.2450671
2.2450676
2.2450683
2.2450693
2.2450702
2.2450707
2.2450714
2.2450721
2.2450731
2.245074
2.2450747
2.2450757
2.2450764
2.2450771
2.2450781
2.2450788
2.2450798
2.2450802
2.2450809
2.2450819
2.2450829
2.2450838
2.2450845
2.2450852
2.245086
2.2450864
2.2450871
2.2450881
2.2450888
2.2450895
2.2450898
2.245091
2.2450919
2.2450926
2.2450931
2.2450941
2.2450945
2.245095
2.245096
2.2450967
2.2450974
2.2450984
2.2450991
2.2451
2.2451007
2.2451015
2.2451019
2.2451031
2.2451038
2.2451043
2.245105
2.245106
2.2451069
2.2451077
2.2451084
2.2451093
2.24511
2.2451105
2.2451115
2.2451122
2.2451129
2.2451134
2.2451143
2.2451153
2.245116
2.2451167
2.2451174
2.2451184
2.2451191
2.2451196
2.2451205
2.245121
2.2451217
2.2451224
2.2451231
2.2451243
2.2451251
2.2451255
2.2451262
2.2451272
2.2451277
2.2451284
2.2451293
2.2451305
2.2451313
2.245132
2.2451324
2.2451334
2.2451339
2.2451344
2.2451353
2.2451363
2.2451367
2.2451375
2.2451384
2.2451391
2.2451398
2.2451408
2.2451413
2.2451422
2.2451429
2.2451434
2.2451444
2.2451451
2.245146
2.2451468
2.2451475
2.2451479
2.2451487
2.2451494
2.2451501
2.2451508
2.2451515
2.2451522
2.2451527
2.2451537
2.2451546
2.2451551
2.2451558
2.2451565
2.2451572
2.2451577
2.2451584
2.2451591
2.2451599
2.2451608
2.2451615
2.245162
2.2451632
2.2451637
2.2451644
2.2451651
2.2451661
2.2451665
2.2451673
2.245168
2.2451687
2.2451699
2.2451706
2.2451713
2.2451718
2.2451727
2.2451735
2.2451739
2.2451746
2.2451756
2.2451758
2.2451766
2.2451775
2.2451782
2.2451787
2.2451794
2.2451799
2.2451806
2.2451816
2.2451823
2.2451828
2.2451835
2.2451844
2.2451854
2.2451859
2.2451866
2.2451873
2.2451882
2.2451887
2.2451894
2.2451904
2.2451909
2.2451916
2.2451923
2.245193
2.2451942
2.2451947
2.2451954
2.2451959
2.2451966
2.2451975
2.245198
2.2451987
2.2451994
2.2452002
2.2452009
2.2452016
2.2452023
2.2452028
2.2452035
2.245204
2.2452049
2.2452056
2.2452064
2.2452068
2.2452075
2.2452085
2.245209
2.2452097
2.2452104
2.2452111
2.2452118
2.2452126
2.245213
2.2452137
2.2452145
2.2452152
2.2452159
2.2452166
2.2452173
2.245218
2.2452188
2.2452195
2.2452199
2.2452207
2.2452214
2.2452219
2.2452228
2.2452235
2.245224
2.2452247
2.2452254
2.2452261
2.2452269
2.2452273
2.2452281
2.2452288
2.2452295
2.24523
2.2452307
2.2452312
2.2452319
2.2452331
2.2452335
2.245234
2.2452347
2.2452357
2.2452362
2.2452369
2.2452374
2.2452381
2.245239
2.2452395
2.2452402
2.2452409
2.2452416
2.2452424
2.2452431
2.2452438
2.2452445
2.2452452
2.2452457
2.2452462
2.2452466
2.2452474
2.2452481
2.245249
2.2452495
2.2452502
2.2452509
2.2452517
2.2452521
2.2452528
2.2452538
2.2452543
2.2452548
2.2452555
2.2452562
2.2452569
2.2452576
2.2452583
2.2452588
2.2452595
2.2452602
2.2452607
2.2452614
2.2452619
2.2452629
2.2452636
2.2452641
2.2452648
2.2452657
2.2452664
2.2452669
2.2452676
2.2452681
2.2452691
2.2452693
2.2452698
2.2452705
2.245271
2.2452719
2.2452726
2.2452734
2.2452741
2.2452748
2.2452755
2.245276
2.2452765
2.2452772
2.2452781
2.2452786
2.2452793
2.2452798
2.2452807
2.2452815
2.2452822
2.2452826
2.2452834
2.2452841
2.2452843
2.2452848
2.2452855
2.245286
2.2452867
2.2452872
2.2452881
2.2452886
2.2452891
2.24529
2.2452905
2.2452912
2.2452915
2.2452922
2.2452931
2.2452936
2.2452941
2.2452948
2.2452958
2.2452962
2.245297
2.2452974
2.2452981
2.2452989
2.2452993
2.2453001
2.2453005
2.245301
2.2453022
2.2453024
2.2453029
2.2453041
2.2453046
2.2453053
2.245306
2.2453065
2.245307
2.2453079
2.2453086
2.2453091
2.2453096
2.2453101
2.2453108
2.2453113
2.2453122
2.2453127
2.2453134
2.2453139
2.2453144
2.2453151
2.2453156
2.245316
2.245317
2.2453175
2.2453179
2.2453187
2.2453194
2.2453201
2.2453208
2.2453215
2.245322
2.2453225
2.2453232
2.2453237
2.2453244
2.2453249
2.2453253
2.2453263
2.245327
2.2453277
2.2453282
2.2453291
2.2453296
2.2453301
2.2453306
2.2453313
2.2453315
2.2453325
2.2453332
2.2453339
2.2453341
2.2453349
2.2453358
2.2453365
2.2453368
2.2453375
2.2453382
2.2453384
2.2453389
2.2453394
2.2453401
2.2453406
2.2453415
2.245342
2.2453425
2.2453432
2.2453439
2.2453446
2.2453451
2.2453458
2.2453463
2.245347
2.2453475
2.2453482
2.2453487
2.2453492
2.2453499
2.2453506
2.2453511
2.245352
2.2453525
2.245353
2.2453535
2.2453542
2.2453544
2.2453551
2.2453558
2.2453566
2.245357
2.2453578
2.245358
2.2453585
2.2453594
2.2453599
2.2453604
2.2453611
2.2453616
2.2453625
2.245363
2.2453635
2.245364
2.2453644
2.2453651
2.2453656
2.2453661
2.2453668
2.2453675
2.2453682
2.2453687
2.2453692
2.2453699
2.2453704
2.2453711
2.2453718
2.2453723
2.2453728
2.2453732
2.2453737
2.2453744
2.2453754
2.2453759
2.2453763
2.2453768
2.2453775
2.2453783
2.2453785
2.2453792
2.2453797
2.2453806
2.2453811
2.2453814
2.2453821
2.2453825
2.2453835
2.2453837
2.2453845
2.2453852
2.2453856
2.2453864
2.2453871
2.2453871
2.2453878
2.2453885
2.245389
2.2453897
2.2453902
2.2453909
2.2453914
2.2453921
2.2453926
2.245393
2.2453938
2.2453942
2.2453947
2.2453949
2.2453959
2.2453964
2.2453971
2.2453976
2.2453983
2.245399
2.2453995
2.2454
2.2454004
2.2454009
2.2454016
2.2454023
2.2454028
2.2454033
2.2454035
2.2454045
2.2454047
2.2454054
2.2454059
2.2454064
2.2454071
2.2454078
2.2454083
2.245409
2.2454095
2.24541
2.2454107
2.2454112
2.2454116
2.2454121
2.2454126
2.2454135
2.2454138
2.2454145
2.2454152
2.2454157
2.2454162
2.2454171
2.2454176
2.2454178
2.2454183
2.245419
2.2454195
2.24542
2.2454202
2.2454207
2.2454212
2.2454221
2.2454226
2.2454233
2.2454238
2.2454243
2.2454247
2.2454255
2.2454259
2.2454262
2.2454267
2.2454274
2.2454278
2.2454286
2.245429
2.2454295
2.2454302
2.2454307
2.2454314
2.2454319
2.2454326
2.2454329
2.2454333
2.2454338
2.2454348
2.2454352
2.2454355
2.2454362
2.2454367
2.2454374
2.2454379
2.2454386
2.2454391
2.2454395
2.24544
2.2454407
2.2454414
2.2454417
2.2454422
2.2454426
2.2454433
2.2454441
2.2454445
2.245445
2.2454455
2.2454462
2.2454472
2.2454472
2.2454476
2.2454481
2.2454484
2.2454491
2.2454495
2.24545
2.2454505
2.245451
2.2454515
2.2454522
2.2454526
2.2454534
2.2454541
2.2454543
2.245455
2.2454555
2.2454562
2.2454567
2.2454572
2.2454576
2.2454581
2.2454588
2.2454593
2.2454598
2.2454603
2.2454607
2.2454612
2.2454622
2.2454624
2.2454631
2.2454636
2.2454641
2.2454646
2.2454653
2.2454655
2.2454662
2.2454667
2.2454672
2.2454677
2.2454681
2.2454689
2.2454693
2.24547
2.2454703
2.2454708
2.2454712
2.2454717
2.2454722
2.2454729
2.2454734
2.2454736
2.2454741
2.2454746
2.2454751
2.2454755
2.245476
2.245477
2.2454774
2.2454779
2.2454784
2.2454789
2.2454793
2.2454801
2.2454805
2.245481
2.2454813
2.245482
2.2454824
2.2454832
2.2454836
2.2454841
2.2454846
2.2454851
2.2454855
2.2454863
2.245487
2.2454872
2.2454875
2.2454879
2.2454884
2.2454891
2.2454896
2.2454901
2.2454906
2.245491
2.2454915
2.245492
2.2454925
2.2454934
2.2454937
2.2454939
2.2454944
2.2454951
2.2454956
2.245496
2.2454965
2.245497
2.2454975
2.2454982
2.2454987
2.2454989
2.2454996
2.2454998
2.2455003
2.245501
2.2455015
2.245502
2.2455025
2.2455029
2.2455034
2.2455041
2.2455044
2.2455049
2.2455056
2.245506
2.2455063
2.2455072
2.2455075
2.245508
2.2455084
2.2455089
2.2455096
2.2455101
2.2455106
2.2455111
2.2455115
2.245512
2.2455125
2.245513
2.2455137
2.2455142
2.2455144
2.2455149
2.2455153
2.2455158
2.2455161
2.2455168
2.2455175
2.2455177
2.2455182
2.2455189
2.2455194
2.2455201
2.2455204
2.2455208
2.2455211
2.2455218
2.2455223
2.2455227
2.2455232
2.2455235
2.2455239
2.2455249
2.2455254
2.2455258
2.2455263
2.2455266
2.2455273
2.2455275
2.2455282
2.2455285
2.2455289
2.2455294
2.2455299
2.2455304
2.2455308
2.2455313
2.2455318
2.2455323
2.2455328
2.2455335
2.2455337
2.2455344
2.2455349
2.2455354
2.2455356
2.2455361
2.2455366
2.245537
2.2455378
2.2455382
2.2455382
2.2455387
2.2455392
2.2455397
2.2455404
2.2455409
2.2455413
2.2455418
2.2455425
2.2455425
2.2455432
2.245544
2.2455442
2.2455447
2.2455449
2.2455456
2.2455459
2.2455466
2.2455471
2.2455475
2.245548
2.2455487
2.245549
2.2455497
2.2455499
2.2455504
2.2455509
2.2455513
2.2455518
2.2455523
2.245553
2.2455533
2.2455537
2.2455542
2.2455544
2.2455547
2.2455552
2.2455556
2.2455561
2.2455566
2.2455571
2.2455575
2.245558
2.2455585
2.245559
2.2455592
2.2455599
2.2455604
2.2455604
2.2455611
2.2455616
2.2455618
2.2455623
2.2455626
2.2455633
2.2455635
2.2455645
2.2455649
2.2455652
2.2455657
2.2455661
2.2455666
2.2455671
2.2455676
2.245568
2.2455685
2.2455685
2.245569
2.2455695
2.2455702
2.2455704
2.2455709
2.2455714
2.2455721
2.2455726
2.2455728
2.2455735
2.2455738
2.2455742
2.2455747
2.2455752
2.2455757
2.2455759
2.2455766
2.2455771
2.2455776
2.2455778
2.2455783
2.2455785
2.2455792
2.2455797
2.2455804
2.2455807
2.2455812
2.2455814
2.2455819
2.2455823
2.2455826
2.2455831
2.2455833
2.2455838
2.245584
2.2455845
2.245585
2.2455854
2.2455859
2.2455864
2.2455866
2.2455876
2.2455878
2.2455883
2.2455888
2.2455893
2.2455897
2.24559
2.2455904
2.2455912
2.2455914
2.2455919
2.2455924
2.2455926
2.2455933
2.2455935
2.2455943
2.2455945
2.2455947
2.2455957
2.2455959
2.2455962
2.2455966
2.2455974
2.2455978
2.2455981
2.2455986
2.245599
2.2455993
2.2455997
2.2456005
2.2456007
2.2456014
2.2456017
2.2456021
2.2456024
2.2456028
2.2456036
2.245604
2.2456045
2.245605
2.245605
2.2456055
2.2456057
2.2456062
2.2456067
2.2456074
2.2456076
2.2456079
2.2456083
2.2456086
2.245609
2.2456095
2.2456098
2.2456105
2.2456105
2.2456114
2.2456117
2.2456121
2.2456129
2.2456131
2.2456136
2.2456141
2.2456143
2.2456148
2.2456152
2.2456157
2.245616
2.2456164
2.2456169
2.2456172
2.2456174
2.2456181
2.2456186
2.2456191
2.2456195
2.24562
2.2456203
2.2456207
2.2456207
2.2456217
2.2456219
2.2456224
2.2456226
2.2456229
2.2456234
2.2456238
2.2456245
2.2456248
2.2456253
2.2456255
2.245626
2.2456262
2.2456264
2.2456272
2.2456279
2.2456279
2.2456284
2.2456288
2.2456291
2.2456295
2.24563
2.2456305
2.245631
2.2456312
2.2456317
2.2456319
2.2456324
2.2456329
2.2456334
2.2456336
2.2456343
2.2456346
2.245635
2.2456357
2.2456357
2.2456362
2.2456365
2.2456369
2.2456374
2.2456377
2.2456381
2.2456384
2.2456388
2.2456396
2.2456398
2.2456403
2.2456405
2.245641
2.2456412
2.2456417
2.2456422
2.2456427
2.2456434
2.2456436
2.2456439
2.2456443
2.2456446
2.2456455
2.2456458
2.245646
2.2456465
2.245647
2.2456472
2.2456477
2.2456479
2.2456484
2.2456489
2.2456493
2.2456496
2.2456498
2.2456501
2.2456508
2.245651
2.2456515
2.245652
2.2456524
2.2456527
2.2456532
2.2456536
2.2456539
2.2456541
2.2456548
2.2456551
2.2456555
2.2456558
2.2456563
2.2456567
2.245657
2.2456577
2.2456579
2.2456582
2.2456589
2.2456594
2.2456596
2.2456598
2.2456603
2.245661
2.2456613
2.2456615
2.245662
2.2456622
2.2456627
2.2456632
2.2456634
2.2456639
2.2456641
2.2456646
2.2456648
2.2456653
2.2456656
2.245666
2.2456665
2.245667
2.2456677
2.2456677
2.2456682
2.2456684
2.2456689
2.2456694
2.2456696
2.2456701
2.2456706
2.2456708
2.2456713
2.2456715
2.245672
2.2456722
2.2456727
2.2456729
2.2456734
2.2456737
2.2456741
2.2456746
2.2456751
2.2456753
2.245676
2.2456763
2.2456765
2.245677
2.2456772
2.2456777
2.2456779
2.2456782
2.2456789
2.2456791
2.2456796
2.2456799
2.2456803
2.2456806
2.245681
2.2456818
2.245682
2.2456825
2.245683
2.2456834
2.2456837
2.2456841
2.2456844
2.2456849
2.2456853
2.2456853
2.2456861
2.2456863
2.2456865
2.245687
2.2456872
2.2456877
2.2456877
2.2456882
2.2456884
2.2456889
2.2456894
2.2456894
2.2456899
2.2456906
2.2456908
2.2456913
2.2456915
2.245692
2.2456923
2.2456927
2.245693
2.2456932
2.2456939
2.2456939
2.2456946
2.2456946
2.2456949
2.2456954
2.2456956
2.2456958
2.2456963
2.2456968
2.245697
2.2456975
2.245698
2.2456985
2.2456987
2.2456989
2.2456996
2.2457001
2.2457004
2.2457006
2.2457011
2.2457013
2.2457018
2.2457018
2.2457023
2.2457027
2.2457032
2.2457035
2.2457039
2.2457042
2.2457044
2.2457049
2.2457051
2.2457058
2.2457063
2.2457066
2.245707
2.2457073
2.2457078
2.245708
2.2457082
2.2457089
2.2457092
2.2457094
2.2457099
2.2457101
2.2457106
2.2457108
2.2457113
2.2457116
2.245712
2.2457125
2.2457128
2.2457132
2.2457132
2.2457139
2.2457142
2.2457147
2.2457151
2.2457154
2.2457161
2.2457161
2.2457166
2.2457168
2.245717
2.2457173
2.2457173
2.2457178
2.2457182
2.2457185
2.245719
2.2457192
2.2457194
2.2457199
2.2457201
2.2457206
2.2457211
2.2457216
2.2457218
2.2457221
2.2457225
2.2457228
2.245723
2.2457235
2.245724
2.2457244
2.2457247
2.2457249
2.2457254
2.2457256
2.2457261
2.2457263
2.2457268
2.2457271
2.2457273
2.2457278
2.2457283
2.2457285
2.2457287
2.245729
2.2457297
2.2457302
2.2457304
2.2457309
2.2457311
2.2457314
2.2457318
2.2457321
2.2457325
2.2457328
2.2457333
2.2457337
2.245734
2.2457342
2.2457345
2.2457349
2.2457352
2.2457356
2.2457356
2.2457364
2.2457366
2.2457371
2.2457373
2.2457376
2.245738
2.2457385
2.2457387
2.245739
2.2457395
2.2457399
2.2457402
2.2457402
2.2457407
2.2457409
2.2457411
2.2457414
2.2457421
2.2457423
2.2457426
2.2457428
2.2457433
2.2457435
2.245744
2.2457442
2.2457447
2.2457447
2.2457452
2.2457457
2.2457459
2.2457464
2.2457466
2.2457469
2.2457471
2.2457476
2.245748
2.2457483
2.2457485
2.245749
2.2457492
2.2457495
2.2457497
2.2457502
2.2457504
2.2457509
2.2457514
2.2457516
2.2457519
2.2457523
2.2457523
2.2457528
2.2457533
2.2457538
2.2457538
2.2457545
2.2457547
2.245755
2.2457552
2.2457557
2.2457559
2.2457561
2.2457564
2.2457571
2.2457573
2.2457576
2.2457578
2.2457581
2.2457583
2.2457585
2.245759
2.2457592
2.2457597
2.2457602
2.2457604
2.2457607
2.2457609
2.2457616
2.2457619
2.2457621
2.2457626
2.2457626
2.2457628
2.2457635
2.2457635
2.245764
2.2457643
2.2457645
2.2457647
2.2457652
2.2457654
2.2457662
2.2457662
2.2457666
2.2457669
2.2457671
2.2457674
2.2457678
2.2457678
2.2457683
2.2457685
2.245769
2.2457697
2.24577
2.2457702
2.2457705
2.2457707
2.2457712
2.2457714
2.2457719
2.2457719
2.2457721
2.2457726
2.2457728
2.2457731
2.2457736
2.2457738
2.245774
2.2457745
2.2457747
2.245775
2.2457755
2.2457757
2.2457759
2.2457764
2.2457764
2.2457771
2.2457774
2.2457778
2.2457778
2.2457783
2.2457788
2.245779
2.2457793
2.2457795
2.24578
2.2457802
2.2457805
2.2457807
2.2457812
2.2457814
2.2457819
2.2457821
2.2457824
2.2457829
2.2457829
2.2457833
2.2457836
2.2457838
2.2457843
2.2457848
2.2457845
2.245785
2.2457855
2.2457857
2.2457862
2.2457864
2.2457867
2.2457871
2.2457876
2.2457876
2.2457881
2.2457883
2.2457886
2.2457888
2.2457891
2.2457895
2.2457898
2.2457902
2.2457905
2.245791
2.245791
2.2457914
2.2457917
2.2457919
2.2457924
2.2457926
2.2457929
2.2457933
2.2457936
2.2457941
2.2457943
2.2457945
2.2457948
2.2457952
2.2457955
2.2457957
2.245796
2.2457964
2.2457967
2.2457972
2.2457974
2.2457976
2.2457979
2.2457981
2.2457983
2.2457988
2.2457991
2.2457993
2.2457995
2.2457998
2.2458
2.2458003
2.2458007
2.2458012
2.2458014
2.2458017
2.2458019
2.2458024
2.2458026
2.2458031
2.2458034
2.2458034
2.2458038
2.2458041
2.2458043
2.2458045
2.2458048
2.2458053
2.2458055
2.245806
2.245806
2.2458065
2.2458067
2.2458072
2.2458072
2.2458072
2.2458074
2.2458079
2.2458084
2.2458088
2.2458093
2.2458096
2.2458096
2.24581
2.2458103
2.2458105
2.2458105
2.245811
2.2458115
2.2458117
2.2458119
2.2458124
2.2458127
2.2458129
2.2458131
2.2458134
2.2458136
2.2458138
2.2458141
2.2458146
2.245815
2.2458153
2.2458155
2.2458158
2.245816
2.2458162
2.2458167
2.2458169
2.2458172
2.2458177
2.2458179
2.2458184
2.2458186
2.2458189
2.2458191
2.2458193
2.2458196
2.2458198
2.24582
2.2458205
2.245821
2.2458212
2.2458215
2.2458217
2.2458217
2.245822
2.2458222
2.2458224
2.2458227
2.2458229
2.2458236
2.2458239
2.2458241
2.2458243
2.2458248
2.2458251
2.2458253
2.2458255
2.2458258
2.245826
2.245826
2.2458267
2.245827
2.245827
2.2458274
2.2458277
2.2458279
2.2458282
2.2458282
2.2458284
2.2458289
2.2458293
2.2458296
2.2458296
2.2458298
2.2458301
2.2458303
2.2458308
2.245831
2.2458313
2.2458315
2.2458322
2.2458324
2.2458327
2.2458329
2.2458332
2.2458334
2.2458336
2.2458341
2.2458341
2.2458344
2.2458348
2.2458351
2.2458355
2.2458358
2.245836
2.2458363
2.2458365
2.2458367
2.245837
2.2458372
2.2458375
2.2458377
2.2458382
2.2458386
2.2458386
2.2458389
2.2458391
2.2458394
2.2458398
2.2458401
2.2458403
2.2458405
2.245841
2.2458413
2.2458417
2.245842
2.2458422
2.2458422
2.2458427
2.2458429
2.2458432
2.2458434
2.2458436
2.2458439
2.2458441
2.2458446
2.2458448
2.2458451
2.2458453
2.2458456
2.2458458
2.245846
2.2458463
2.2458465
2.2458467
2.2458472
2.2458477
2.2458479
2.2458482
2.2458487
2.2458487
2.2458491
2.2458494
2.2458496
2.2458496
2.2458501
2.2458503
2.2458506
2.245851
2.2458513
2.2458515
2.2458518
2.245852
2.2458522
2.2458522
2.2458525
2.2458527
2.2458529
2.2458529
2.2458534
2.2458534
2.2458539
2.2458541
2.2458544
2.2458546
2.2458549
2.2458551
2.2458553
2.2458558
2.245856
2.2458563
2.2458568
2.245857
2.2458572
2.2458575
2.2458577
2.245858
2.2458582
2.2458582
2.2458587
2.2458589
2.2458591
2.2458596
2.2458599
2.2458601
2.2458603
2.2458606
2.2458608
2.2458611
2.2458613
2.2458615
2.245862
2.245862
2.2458622
2.2458627
2.245863
2.2458632
2.2458634
2.2458637
2.2458642
2.2458644
2.2458646
2.2458649
2.2458651
2.2458653
2.2458656
2.2458661
2.2458663
2.2458663
2.2458668
2.245867
2.245867
2.2458673
2.2458675
2.245868
2.2458682
2.2458684
2.2458687
2.2458689
2.2458694
2.2458696
2.2458696
2.2458701
2.2458701
2.2458706
2.2458706
2.2458708
2.2458713
2.2458713
2.2458718
2.2458723
2.2458725
2.2458727
2.245873
2.2458732
2.2458735
2.2458737
2.2458739
2.2458742
2.2458744
2.2458749
2.2458749
2.2458751
2.2458754
2.2458756
2.2458756
2.2458758
2.2458763
2.2458763
2.2458766
2.2458768
2.245877
2.2458773
2.2458777
2.245878
2.2458782
2.2458785
2.2458787
2.2458789
2.2458789
2.2458792
2.2458797
2.2458801
2.2458804
2.2458806
2.2458806
2.2458808
2.2458813
2.2458813
2.2458816
2.2458818
2.245882
2.2458823
2.2458825
2.2458827
2.245883
2.2458832
2.2458835
2.2458837
2.2458842
2.2458842
2.2458847
2.2458849
2.2458851
2.2458851
2.2458854
2.2458858
2.2458858
2.2458861
2.2458863
2.2458868
2.245887
2.2458873
2.2458875
2.245888
2.245888
2.2458882
2.2458887
2.2458885
2.2458887
2.2458889
2.2458892
2.2458894
2.2458899
2.2458899
2.2458901
2.2458906
2.2458909
2.2458911
2.2458913
2.2458916
2.2458916
2.2458918
2.2458923
2.2458925
2.2458928
2.245893
2.2458932
2.2458932
2.2458935
2.245894
2.2458942
2.2458942
2.2458944
2.2458949
2.2458949
2.2458951
2.2458954
2.2458961
2.2458961
2.2458963
2.2458968
2.2458968
2.2458968
2.2458971
2.2458973
2.2458975
2.2458975
2.2458978
2.2458982
2.2458985
2.245899
2.245899
2.2458992
2.2458994
2.2458997
2.2458999
2.2459002
2.2459002
2.2459004
2.2459009
2.2459009
2.2459011
2.2459016
2.2459018
2.2459021
2.2459023
2.2459025
2.2459028
2.245903
2.245903
2.2459037
2.2459037
2.245904
2.2459042
2.2459044
2.2459047
2.2459049
2.2459052
2.2459056
2.2459059
2.2459059
2.2459061
2.2459064
2.2459064
2.2459066
2.2459071
2.2459071
2.2459075
2.2459073
2.2459078
2.245908
2.2459083
2.2459083
2.2459087
2.2459087
2.245909
2.2459092
2.2459095
2.2459097
2.2459099
2.2459099
2.2459102
2.2459106
2.2459109
2.2459114
2.2459118
2.2459118
2.2459118
2.2459121
2.2459123
2.2459126
2.2459128
2.2459128
2.2459133
2.2459135
2.2459135
2.245914
2.2459142
2.2459145
2.2459147
2.2459149
2.2459152
2.2459154
2.2459154
2.2459157
2.2459159
2.2459161
2.2459161
2.2459164
2.2459168
2.2459171
2.2459173
2.2459176
2.2459178
2.245918
2.2459183
2.2459183
2.2459185
2.2459188
2.2459188
2.2459192
2.2459195
2.2459197
2.2459199
2.2459202
2.2459204
2.2459207
2.2459209
2.2459211
2.2459211
2.2459216
2.2459216
2.2459219
2.2459221
2.2459221
2.2459223
2.2459226
2.245923
2.2459233
2.2459235
2.2459238
2.2459238
2.245924
2.2459242
2.2459242
2.2459247
2.2459249
2.2459249
2.2459252
2.2459254
2.2459257
2.2459261
2.2459264
2.2459266
2.2459269
2.2459269
2.2459271
2.2459273
2.2459278
2.2459278
2.245928
2.2459283
2.2459285
2.2459285
2.245929
2.2459292
2.2459295
2.2459297
2.2459297
2.24593
2.2459302
2.2459304
2.2459307
2.2459307
2.2459311
2.2459311
2.2459314
2.2459316
2.2459319
2.2459323
2.2459323
2.2459328
2.2459328
2.2459331
2.2459331
2.2459335
2.2459338
2.245934
2.2459338
2.2459342
2.2459342
2.2459345
2.2459347
2.245935
2.2459354
2.2459357
2.2459359
2.2459359
2.2459362
2.2459364
2.2459364
2.2459366
2.2459371
2.2459371
2.2459373
2.2459376
2.2459376
2.2459381
2.2459383
2.2459385
2.2459388
2.245939
2.245939
2.2459393
2.2459395
2.2459397
2.2459397
2.24594
2.2459402
2.2459402
2.2459404
2.2459409
2.2459409
2.2459412
2.2459416
2.2459419
2.2459419
2.2459419
2.2459419
2.2459424
2.2459426
2.2459426
2.2459431
2.2459433
2.2459433
2.2459438
2.245944
2.2459443
2.2459445
2.2459447
2.2459447
2.245945
2.2459452
2.2459455
2.2459455
2.2459457
2.2459459
2.2459462
2.2459462
2.2459464
2.2459466
2.2459469
2.2459471
2.2459474
2.2459478
2.2459478
2.2459478
2.2459481
2.2459483
2.2459486
2.2459488
2.2459488
2.245949
2.2459493
2.2459495
2.2459495
2.24595
2.2459502
2.2459505
2.2459507
2.2459507
2.2459512
2.2459514
2.2459517
2.2459517
2.2459519
2.2459521
2.2459524
2.2459526
2.2459526
2.2459528
2.2459533
2.2459536
2.2459538
2.2459538
2.245954
2.2459543
2.2459543
2.2459545
2.2459548
2.2459548
2.245955
2.245955
2.2459555
2.2459557
2.2459555
2.2459557
2.2459559
2.2459562
2.2459567
2.2459567
2.2459569
2.2459569
2.2459571
2.2459574
2.2459576
2.2459579
2.2459581
2.2459583
2.2459583
2.2459586
2.2459588
2.2459595
2.2459595
2.2459595
2.2459598
2.24596
2.2459602
2.2459605
2.2459605
2.2459607
2.2459607
2.245961
2.2459612
2.2459614
2.2459614
2.2459617
2.2459617
2.2459617
2.2459621
2.2459626
2.2459626
2.2459629
2.2459631
2.2459631
2.2459633
2.2459636
2.2459638
2.2459638
2.2459641
2.2459641
2.2459643
2.2459643
2.2459643
2.2459648
2.245965
2.2459652
2.2459655
2.2459655
2.2459657
2.245966
2.2459662
2.2459664
2.2459667
2.2459669
2.2459671
2.2459671
2.2459674
2.2459676
2.2459681
2.2459681
2.2459683
2.2459683
2.2459688
2.2459688
2.2459691
2.2459693
2.2459693
2.2459695
2.2459698
2.2459698
2.24597
2.2459702
2.2459702
2.2459705
2.245971
2.2459712
2.2459712
2.2459714
2.2459717
2.2459717
2.2459719
2.2459722
2.2459724
2.2459726
2.2459726
2.2459729
2.2459731
2.2459731
2.2459733
2.2459736
2.2459736
2.2459738
2.2459743
2.2459745
2.2459748
2.245975
2.245975
2.2459753
2.2459755
2.2459755
2.2459757
2.245976
2.2459762
2.2459764
2.2459764
2.2459767
2.2459769
2.2459772
2.2459774
2.2459774
2.2459776
2.2459779
2.2459781
2.2459784
2.2459784
2.2459786
2.2459788
2.2459788
2.2459791
2.2459793
2.2459795
2.2459795
2.2459798
2.2459798
2.2459803
2.2459805
2.2459805
2.2459807
2.245981
2.2459812
2.2459812
2.2459815
2.2459815
2.2459817
2.2459819
2.2459824
2.2459826
2.2459826
2.2459829
2.2459831
2.2459834
2.2459836
2.2459836
2.2459838
2.2459841
2.2459841
2.2459843
2.2459843
2.2459846
2.2459848
2.245985
2.2459853
2.2459853
2.2459855
2.2459855
2.2459857
2.245986
2.2459865
2.2459865
2.2459867
2.2459869
2.2459869
2.2459867
2.2459872
2.2459874
2.2459877
2.2459877
2.2459877
2.2459879
2.2459881
2.2459884
2.2459884
2.2459886
2.2459886
2.2459886
2.2459888
2.2459891
2.2459893
2.2459893
2.2459896
2.2459898
2.24599
2.2459905
2.2459905
2.2459908
2.245991
2.245991
2.2459912
2.2459912
2.2459915
2.2459915
2.2459917
2.2459922
2.2459924
2.2459924
2.2459927
2.2459927
2.2459931
2.2459931
2.2459934
2.2459934
2.2459936
2.2459939
2.2459939
2.2459941
2.2459943
2.2459943
2.2459946
2.2459948
2.2459948
2.2459948
2.2459953
2.2459955
2.2459958
2.2459958
2.245996
2.2459962
2.2459965
2.2459965
2.2459965
2.245997
2.245997
2.245997
2.2459974
2.2459974
2.2459974
2.2459979
2.2459981
2.2459986
2.2459986
2.2459986
2.2459989
2.2459991
2.2459991
2.2459993
2.2459996
2.2459998
2.2459998
2.2460003
2.2460003
2.2460003
2.2460005
2.2460005
2.2460008
2.246001
2.2460012
2.2460015
2.2460015
2.2460017
2.246002
2.246002
2.2460022
2.2460024
2.2460024
2.2460027
2.2460029
2.2460029
2.2460032
2.2460034
2.2460034
2.2460036
2.2460036
2.2460039
2.2460039
2.2460046
2.2460046
2.2460046
2.2460048
2.2460051
2.2460053
2.2460053
2.2460055
2.2460058
2.2460058
2.2460063
2.2460065
2.2460065
2.2460065
2.2460067
2.2460067
2.246007
2.2460072
2.2460072
2.2460077
2.2460077
2.2460082
2.2460084
2.2460084
2.2460086
2.2460089
2.2460089
2.2460089
2.2460091
2.2460091
2.2460093
2.2460091
2.2460096
2.2460096
2.2460098
2.2460098
2.2460101
2.2460101
2.2460103
2.2460105
2.2460108
2.2460108
2.246011
2.2460113
2.2460115
2.2460115
2.2460117
2.2460117
2.246012
2.2460122
2.2460122
2.2460124
2.2460127
2.2460127
2.2460129
2.2460129
2.2460132
2.2460136
2.2460136
2.2460139
2.2460144
2.2460146
2.2460146
2.2460146
2.2460146
2.2460151
2.2460151
2.2460153
2.2460153
2.2460155
2.2460155
2.2460158
2.246016
2.246016
2.246016
2.246016
2.2460163
2.2460165
2.246017
2.246017
2.246017
2.2460172
2.2460175
2.2460177
2.2460177
2.2460177
2.2460179
2.2460179
2.2460182
2.2460184
2.2460186
2.2460186
2.2460186
2.2460189
2.2460189
2.2460194
2.2460196
2.2460196
2.2460198
2.2460201
2.2460201
2.2460203
2.2460203
2.2460206
2.2460206
2.246021
2.246021
2.2460213
2.246021
2.2460215
2.2460217
2.246022
2.246022
2.2460222
2.2460222
2.2460225
2.2460227
2.2460227
2.2460229
2.2460229
2.2460232
2.2460234
2.2460237
2.2460237
2.2460237
2.2460239
2.2460239
2.2460241
2.2460244
2.2460246
2.2460246
2.2460246
2.2460248
2.2460248
2.2460251
2.2460256
2.2460258
2.2460258
2.2460258
2.2460263
2.2460263
2.2460263
2.2460265
2.2460265
2.2460268
2.2460268
2.246027
2.246027
2.2460272
2.2460275
2.2460275
2.2460277
2.2460277
2.2460279
2.2460279
2.2460284
2.2460287
2.2460289
2.2460289
2.2460289
2.2460294
2.2460294
2.2460294
2.2460296
2.2460299
2.2460301
2.2460301
2.2460303
2.2460303
2.2460303
2.2460308
2.2460308
2.246031
2.246031
2.246031
2.2460313
2.2460318
2.2460315
2.2460318
2.246032
2.246032
2.2460322
2.2460325
2.2460325
2.2460327
2.2460327
2.2460327
2.246033
2.2460332
2.2460332
2.2460334
2.2460334
2.2460337
2.2460339
2.2460339
2.2460339
2.2460344
2.2460346
2.2460346
2.2460346
2.2460349
2.2460351
2.2460351
2.2460353
2.2460353
2.2460356
2.2460356
2.2460358
2.2460361
2.2460361
2.2460361
2.2460363
2.2460363
2.2460365
2.2460368
2.2460368
2.246037
2.2460372
2.2460375
2.2460377
2.2460382
2.2460382
2.2460382
2.2460384
2.2460384
2.2460389
2.2460389
2.2460389
2.2460389
2.2460392
2.2460394
2.2460394
2.2460396
2.2460396
2.2460399
2.2460399
2.2460401
2.2460403
2.2460403
2.2460406
2.2460408
2.2460408
2.2460408
2.2460413
2.2460413
2.2460415
2.2460415
2.2460418
2.2460418
2.246042
2.246042
2.2460423
2.2460423
2.2460425
2.2460425
2.2460427
2.246043
2.246043
2.246043
2.246043
2.2460432
2.2460434
2.2460437
2.2460439
2.2460439
2.2460437
2.2460439
2.2460439
2.2460442
2.2460442
2.2460444
2.2460446
2.2460446
2.2460449
2.2460449
2.2460451
2.2460454
2.2460454
2.2460456
2.2460458
2.2460458
2.2460461
2.2460465
2.2460465
2.2460465
2.2460468
2.2460468
2.246047
2.2460473
2.2460473
2.2460473
2.2460475
2.2460477
2.2460477
2.2460477
2.2460477
2.246048
2.2460482
2.2460485
2.2460485
2.2460487
2.2460489
2.2460489
2.2460489
2.2460492
2.2460492
2.2460496
2.2460496
2.2460499
2.2460499
2.2460501
2.2460501
2.2460504
2.2460504
2.2460506
2.2460508
2.2460508
2.2460508
2.2460511
2.2460511
2.2460513
2.2460513
2.2460515
2.2460515
2.2460518
2.2460518
2.246052
2.2460523
2.2460525
2.2460527
2.2460527
2.246053
2.246053
2.2460532
2.2460535
2.2460535
2.2460537
2.2460539
2.2460539
2.2460539
2.2460539
2.2460539
2.2460542
2.2460544
2.2460544
2.2460546
2.2460546
2.2460546
2.2460549
2.2460551
2.2460551
2.2460554
2.2460556
2.2460556
2.2460558
2.2460558
2.2460561
2.2460563
2.2460563
2.2460563
2.2460566
2.2460566
2.2460568
2.246057
2.246057
2.246057
2.2460573
2.2460575
2.2460575
2.2460577
2.2460577
2.2460577
2.246058
2.246058
2.2460582
2.2460585
2.2460587
2.2460587
2.2460589
2.2460589
2.2460589
2.2460592
2.2460592
2.2460597
2.2460597
2.2460599
2.2460599
2.2460599
2.2460601
2.2460604
2.2460604
2.2460604
2.2460606
2.2460606
2.2460608
2.2460608
2.2460613
2.2460613
2.2460618
2.2460618
2.246062
2.246062
2.246062
2.2460623
2.2460625
2.2460625
2.2460625
2.2460628
2.2460628
2.246063
2.246063
2.2460632
2.2460632
2.2460635
2.2460637
2.2460635
2.2460639
2.2460639
2.2460642
2.2460642
2.2460642
2.2460642
2.2460644
2.2460647
2.2460647
2.2460651
2.2460651
2.2460651
2.2460654
2.2460654
2.2460656
2.2460656
2.2460656
2.2460659
2.2460661
2.2460661
2.2460661
2.2460663
2.2460663
2.2460668
2.2460668
2.2460668
2.246067
2.246067
2.2460673
2.246067
2.2460678
2.2460678
2.2460678
2.246068
2.246068
2.246068
2.2460682
2.2460682
2.2460685
2.2460687
2.2460687
2.2460687
2.246069
2.2460692
2.2460694
2.2460697
2.2460697
2.2460697
2.2460699
2.2460699
2.2460699
2.2460701
2.2460704
2.2460701
2.2460701
2.2460706
2.2460706
2.2460706
2.2460709
2.2460709
2.2460711
2.2460713
2.2460713
2.2460716
2.2460716
2.2460716
2.2460716
2.2460718
2.2460721
2.2460723
2.2460723
2.2460725
2.2460725
2.2460728
2.2460728
2.2460728
2.246073
2.246073
2.246073
2.2460732
2.2460732
2.2460737
2.2460737
2.246074
2.246074
2.2460742
2.2460742
2.2460742
2.2460744
2.2460747
2.2460747
2.2460747
2.2460749
2.2460749
2.2460749
2.2460754
2.2460754
2.2460754
2.2460754
2.2460756
2.2460759
2.2460756
2.2460759
2.2460761
2.2460761
2.2460761
2.2460763
2.2460763
2.2460766
2.2460766
2.2460771
2.2460773
2.2460771
2.2460773
2.2460775
2.2460775
2.2460778
2.2460778
2.246078
2.246078
2.2460783
2.2460783
2.2460783
2.2460783
2.2460785
2.2460785
2.2460787
2.2460787
2.246079
2.246079
2.246079
2.2460794
2.2460794
2.2460797
2.2460797
2.2460799
2.2460799
2.2460802
2.2460802
2.2460802
2.2460804
2.2460804
2.2460806
2.2460806
2.2460809
2.2460809
2.2460811
2.2460814
2.2460814
2.2460814
2.2460816
2.2460816
2.2460816
2.2460818
2.2460818
2.2460821
2.2460821
2.2460823
2.2460823
2.2460825
2.2460828
2.2460828
2.2460828
2.246083
2.246083
2.246083
2.2460833
2.2460835
2.2460835
2.2460835
2.2460837
2.2460837
2.246084
2.2460842
2.2460842
2.2460842
2.2460842
2.2460845
2.2460847
2.2460849
2.2460847
2.2460849
2.2460852
2.2460852
2.2460854
2.2460854
2.2460859
2.2460859
2.2460859
2.2460859
2.2460864
2.2460864
2.2460864
2.2460866
2.2460866
2.2460866
2.2460871
2.2460868
2.2460871
2.2460871
2.2460873
2.2460873
2.2460876
2.2460876
2.2460878
2.2460876
2.2460878
2.2460878
2.246088
2.246088
2.2460883
2.2460883
2.2460883
2.2460887
2.2460885
2.246089
2.246089
2.2460892
2.2460892
2.2460892
2.2460892
2.2460895
2.2460895
2.2460897
2.2460897
2.2460897
2.2460899
2.2460899
2.2460899
2.2460902
2.2460902
2.2460904
2.2460907
2.2460907
2.2460907
2.2460907
2.2460909
2.2460909
2.2460909
2.2460909
2.2460911
2.2460914
2.2460914
2.2460916
2.2460918
2.2460918
2.2460918
2.2460921
2.2460921
2.2460923
2.2460923
2.2460926
2.2460928
2.246093
2.246093
2.246093
2.2460933
2.2460933
2.2460935
2.2460935
2.2460935
2.2460938
2.2460938
2.2460938
2.246094
2.2460942
2.2460942
2.2460942
2.2460942
2.2460942
2.2460947
2.2460947
2.2460949
2.2460952
2.2460952
2.2460952
2.2460954
2.2460954
2.2460957
2.2460957
2.2460959
2.2460959
2.2460961
2.2460961
2.2460961
2.2460961
2.2460964
2.2460964
2.2460964
2.2460966
2.2460966
2.2460968
2.2460968
2.2460968
2.2460971
2.2460971
2.2460973
2.2460971
2.2460973
2.2460976
2.2460976
2.2460976
2.2460978
2.2460978
2.246098
2.2460983
2.2460983
2.2460983
2.2460983
2.2460983
2.2460983
2.2460983
2.2460985
2.2460985
2.2460985
2.2460988
2.246099
2.246099
2.246099
2.2460992
2.2460992
2.2460995
2.2460995
2.2460995
2.2460997
2.2460997
2.2460997
2.2460997
2.2461004
2.2461002
2.2461004
2.2461007
2.2461009
2.2461009
2.2461009
2.2461009
2.2461011
2.2461011
2.2461014
2.2461014
2.2461016
2.2461016
2.2461019
2.2461019
2.2461019
2.2461019
2.2461021
2.2461021
2.2461021
2.2461023
2.2461023
2.2461026
2.2461026
2.2461028
2.2461028
2.2461028
2.246103
2.246103
2.2461033
2.2461033
2.2461035
2.2461038
2.2461038
2.246104
2.246104
2.246104
2.246104
2.2461042
2.2461042
2.2461042
2.2461045
2.2461045
2.2461045
2.2461047
2.246105
2.246105
2.246105
2.2461052
2.2461052
2.2461052
2.2461054
2.2461054
2.2461054
2.2461057
2.2461057
2.2461059
2.2461059
2.2461059
2.2461059
2.2461061
2.2461061
2.2461066
2.2461066
2.2461066
2.2461066
2.2461069
2.2461069
2.2461071
2.2461073
2.2461073
2.2461073
2.2461076
2.2461076
2.2461076
2.2461076
2.2461078
2.2461081
2.2461081
2.2461085
2.2461081
2.2461085
2.2461085
2.2461088
2.2461088
2.2461088
2.2461088
2.2461088
2.246109
2.2461092
2.2461092
2.2461092
2.2461097
2.2461097
2.2461097
2.2461097
2.24611
2.2461102
2.2461102
2.2461102
2.2461104
2.2461104
2.2461107
2.2461107
2.2461107
2.2461107
2.2461109
2.2461109
2.2461112
2.2461112
2.2461112
2.2461112
2.2461114
2.2461114
2.2461116
2.2461116
2.2461116
2.2461119
2.2461119
2.2461121
2.2461121
2.2461121
2.2461121
2.2461123
2.2461123
2.2461126
2.2461128
2.2461128
2.2461128
2.2461131
2.2461131
2.2461133
2.2461133
2.2461135
2.2461135
2.2461135
2.2461138
2.2461138
2.2461138
2.246114
2.2461138
2.246114
2.246114
2.2461143
2.2461145
2.2461145
2.2461145
2.2461145
2.2461145
2.2461147
2.2461147
2.2461147
2.246115
2.2461152
2.2461152
2.2461152
2.2461152
2.2461154
2.2461154
2.2461154
2.2461157
2.2461159
2.2461162
2.2461162
2.2461162
2.2461162
2.2461166
2.2461166
2.2461166
2.2461169
2.2461169
2.2461171
2.2461171
2.2461171
2.2461174
2.2461174
2.2461176
2.2461176
2.2461176
2.2461176
2.2461178
2.2461181
2.2461178
2.2461181
2.2461181
2.2461181
2.2461183
2.2461183
2.2461185
2.2461185
2.2461185
2.2461185
2.246119
2.2461188
2.246119
2.2461193
2.2461193
2.2461195
2.2461193
2.2461193
2.2461195
2.2461197
2.24612
2.2461197
2.24612
2.24612
2.24612
2.2461202
2.2461202
2.2461205
2.2461205
2.2461205
2.2461205
2.2461207
2.2461207
2.2461209
2.2461209
2.2461209
2.2461209
2.2461209
2.2461212
2.2461212
2.2461209
2.2461212
2.2461212
2.2461214
2.2461216
2.2461219
2.2461221
2.2461219
2.2461219
2.2461221
2.2461221
2.2461221
2.2461224
2.2461224
2.2461226
2.2461226
2.2461226
2.2461226
2.2461226
2.2461228
2.2461228
2.2461231
2.2461231
2.2461233
2.2461231
2.2461233
2.2461233
2.2461233
2.2461236
2.2461236
2.2461238
2.2461238
2.246124
2.246124
2.2461243
2.246124
2.2461243
2.2461243
2.2461243
2.2461243
2.2461245
2.2461247
2.2461247
2.246125
2.246125
2.246125
2.2461252
2.2461252
2.2461252
2.2461252
2.2461252
2.2461257
2.2461257
2.2461257
2.2461259
2.2461259
2.2461259
2.2461259
2.2461262
2.2461262
2.2461264
2.2461262
2.2461264
2.2461267
2.2461267
2.2461267
2.2461267
2.2461267
2.2461269
2.2461269
2.2461269
2.2461271
2.2461271
2.2461271
2.2461271
2.2461276
2.2461276
2.2461276
2.2461278
2.2461278
2.2461281
2.2461281
2.2461281
2.2461283
2.2461283
2.2461286
2.2461286
2.2461286
2.2461286
2.2461286
2.2461286
2.2461288
2.246129
2.2461288
2.246129
2.2461293
2.2461293
2.2461293
2.2461293
2.2461293
2.2461293
2.2461295
2.2461298
2.2461295
2.2461298
2.24613
2.24613
2.24613
2.2461302
2.2461302
2.2461302
2.2461305
2.2461305
2.2461305
2.2461305
2.2461309
2.2461309
2.2461312
2.2461312
2.2461312
2.2461312
2.2461314
2.2461312
2.2461314
2.2461314
2.2461314
2.2461317
2.2461317
2.2461317
2.2461319
2.2461321
2.2461321
2.2461324
2.2461324
2.2461324
2.2461326
2.2461326
2.2461326
2.2461329
2.2461329
2.2461329
2.2461331
2.2461331
2.2461331
2.2461331
2.2461333
2.2461333
2.2461333
2.2461336
2.2461336
2.2461336
2.2461338
2.2461338
2.2461338
2.246134
2.246134
2.246134
2.246134
2.2461345
2.2461345
2.2461348
2.2461345
2.2461348
2.2461348
2.2461348
2.246135
2.246135
2.2461352
2.2461352
2.246135
2.2461352
2.2461355
2.2461352
2.2461355
2.2461355
2.2461357
2.2461355
2.2461357
2.246136
2.246136
2.246136
2.246136
2.246136
2.2461362
2.2461362
2.2461364
2.2461364
2.2461364
2.2461364
2.2461367
2.2461369
2.2461371
2.2461371
2.2461374
2.2461374
2.2461374
2.2461374
2.2461374
2.2461374
2.2461376
2.2461376
2.2461376
2.2461379
2.2461379
2.2461379
2.2461379
2.2461379
2.2461381
2.2461381
2.2461383
2.2461383
2.2461383
2.2461383
2.2461386
2.2461386
2.2461386
2.2461386
2.2461386
2.2461388
2.246139
2.2461388
2.246139
2.2461393
2.2461393
2.2461393
2.2461393
2.2461393
2.2461393
2.2461393
2.2461395
2.2461395
2.2461398
2.24614
2.2461398
2.2461405
2.2461405
2.2461407
2.2461407
2.2461407
2.2461407
2.2461407
2.246141
2.246141
2.246141
2.2461412
2.2461412
2.2461412
2.2461412
2.2461414
2.2461414
2.2461414
2.2461414
2.2461417
2.2461417
2.2461417
2.2461417
2.2461419
2.2461419
2.2461419
2.2461421
2.2461421
2.2461421
2.2461421
2.2461421
2.2461426
2.2461426
2.2461426
2.2461426
2.2461429
2.2461431
2.2461431
2.2461431
2.2461431
2.2461433
2.2461433
2.2461433
2.2461433
2.2461433
2.2461436
2.2461436
2.2461438
2.2461438
2.2461441
2.2461441
2.2461438
2.2461438
2.2461438
2.2461438
2.2461441
2.2461441
2.2461443
2.2461443
2.2461443
2.2461443
2.2461443
2.2461443
2.2461445
2.2461445
2.2461445
2.2461448
2.2461448
2.2461448
2.246145
2.246145
2.246145
2.2461452
2.2461452
2.2461452
2.2461452
2.2461452
2.2461455
2.2461455
2.2461455
2.2461455
2.2461455
2.2461457
2.246146
2.2461462
2.2461462
2.2461462
2.2461464
2.2461464
2.2461464
2.2461464
2.2461464
2.2461464
2.2461467
2.2461467
2.2461467
2.2461469
2.2461469
2.2461469
2.2461472
2.2461472
2.2461472
2.2461472
2.2461472
2.2461474
2.2461476
2.2461474
2.2461474
2.2461476
2.2461476
2.2461479
2.2461479
2.2461479
2.2461481
2.2461481
2.2461481
2.2461481
2.2461486
2.2461486
2.2461486
2.2461486
2.2461488
2.2461486
2.2461488
2.2461491
2.2461491
2.2461493
2.2461493
2.2461493
2.2461493
2.2461493
2.2461495
2.2461498
2.2461498
2.2461498
2.24615
2.24615
2.24615
2.24615
2.24615
2.24615
2.24615
2.2461503
2.2461503
2.2461503
2.2461505
2.2461505
2.2461505
2.2461507
2.2461507
2.2461507
2.2461507
2.2461507
2.246151
2.246151
2.246151
2.2461512
2.2461512
2.2461512
2.2461514
2.2461512
2.2461514
2.2461514
2.2461517
2.2461514
2.2461514
2.2461514
2.2461514
2.2461517
2.2461517
2.2461519
2.2461519
2.2461519
2.2461522
2.2461522
2.2461522
2.2461524
2.2461524
2.2461524
2.2461524
2.2461526
2.2461526
2.2461526
2.2461526
2.2461529
2.2461529
2.2461529
2.2461531
2.2461531
2.2461531
2.2461531
2.2461531
2.2461531
2.2461531
2.2461534
2.2461534
2.2461536
2.2461536
2.2461538
2.2461538
2.2461538
2.2461538
2.2461538
2.2461538
2.2461538
2.2461541
2.2461541
2.2461543
2.2461543
2.2461543
2.2461543
2.2461543
2.2461543
2.2461545
2.246155
2.2461548
2.2461548
2.246155
2.2461548
2.246155
2.2461553
2.2461553
2.2461553
2.2461553
2.2461553
2.2461553
2.2461555
2.2461555
2.246156
2.246156
2.2461557
2.246156
2.2461562
2.2461562
2.2461562
2.246156
2.246156
2.2461562
2.2461562
2.2461562
2.2461562
2.2461562
2.2461565
2.2461565
2.2461565
2.2461565
2.2461567
2.2461567
2.2461569
2.2461569
2.2461569
2.2461569
2.2461569
2.2461569
2.2461572
2.2461574
2.2461574
2.2461574
2.2461574
2.2461574
2.2461574
2.2461574
2.2461576
2.2461576
2.2461576
2.2461581
2.2461579
2.2461581
2.2461581
2.2461584
2.2461584
2.2461584
2.2461584
2.2461584
2.2461586
2.2461586
2.2461586
2.2461586
2.2461588
2.2461588
2.2461588
2.2461588
2.2461588
2.2461588
2.2461591
2.2461591
2.2461591
2.2461593
2.2461593
2.2461596
2.2461596
2.2461596
2.2461596
2.2461596
2.2461596
2.2461596
2.2461598
2.2461598
2.2461598
2.2461598
2.24616
2.24616
2.24616
2.24616
2.2461603
2.24616
2.2461603
2.2461603
2.2461603
2.2461605
2.2461607
2.246161
2.246161
2.246161
2.246161
2.246161
2.2461612
2.2461612
2.2461612
2.2461612
2.2461612
2.2461615
2.2461615
2.2461615
2.2461615
2.2461617
2.2461617
2.2461615
2.2461619
2.2461619
2.2461619
2.2461619
2.2461619
2.2461619
2.2461619
2.2461622
2.2461622
2.2461622
2.2461624
2.2461624
2.2461624
2.2461624
2.2461627
2.2461624
2.2461627
2.2461627
2.2461627
2.2461629
2.2461629
2.2461629
2.2461631
2.2461629
2.2461629
2.2461631
2.2461631
2.2461634
2.2461634
2.2461634
2.2461636
2.2461638
2.2461638
2.2461636
2.2461638
2.2461641
2.2461641
2.2461643
2.2461643
2.2461643
2.2461643
2.2461646
2.2461646
2.2461646
2.2461646
2.2461646
2.2461646
2.2461646
2.2461648
2.2461648
2.2461648
2.246165
2.246165
2.246165
2.246165
2.246165
2.2461653
2.2461653
2.2461653
2.2461653
2.2461655
2.2461655
2.2461658
2.2461658
2.2461658
2.2461658
2.2461658
2.2461658
2.2461658
2.2461658
2.246166
2.246166
2.2461658
2.2461662
2.2461658
2.246166
2.246166
2.2461662
2.2461662
2.2461662
2.2461662
2.2461662
2.2461662
2.2461665
2.2461665
2.2461665
2.2461667
2.2461667
2.2461667
2.2461667
2.2461667
2.2461667
2.2461669
2.2461669
2.2461672
2.2461672
2.2461674
2.2461674
2.2461674
2.2461674
2.2461674
2.2461674
2.2461677
2.2461677
2.2461677
2.2461677
2.2461677
2.2461679
2.2461677
2.2461679
2.2461681
2.2461681
2.2461681
2.2461681
2.2461681
2.2461684
2.2461681
2.2461684
2.2461684
2.2461684
2.2461684
2.2461686
2.2461686
2.2461686
2.2461689
2.2461689
2.2461689
2.2461689
2.2461689
2.2461691
2.2461691
2.2461691
2.2461691
2.2461691
2.2461691
2.2461693
2.2461693
2.2461693
2.2461696
2.2461696
2.2461696
2.2461698
2.2461698
2.2461698
2.2461698
2.24617
2.24617
2.24617
2.24617
2.24617
2.24617
2.2461703
2.2461703
2.2461703
2.2461703
2.2461703
2.2461705
2.2461705
2.2461708
2.2461708
2.2461708
2.2461708
2.2461708
2.246171
2.246171
2.246171
2.246171
2.246171
2.246171
2.246171
2.2461712
2.2461715
2.2461715
2.2461715
2.2461717
2.2461717
2.2461717
2.2461717
2.246172
2.246172
2.246172
2.246172
2.246172
2.2461722
2.2461722
2.2461722
2.2461722
2.2461722
2.2461724
2.2461727
2.2461727
2.2461724
2.2461724
2.2461727
2.2461727
2.2461727
2.2461727
2.2461727
2.2461729
2.2461729
2.2461729
2.2461731
2.2461731
2.2461731
2.2461731
2.2461734
2.2461736
2.2461734
2.2461736
2.2461736
2.2461736
2.2461736
2.2461736
2.2461739
2.2461739
2.2461739
2.2461739
2.2461739
2.2461739
2.2461741
2.2461739
2.2461741
2.2461741
2.2461741
2.2461743
2.2461741
2.2461743
2.2461743
2.2461743
2.2461746
2.2461746
2.2461746
2.2461746
2.2461748
2.2461748
2.2461748
2.2461748
2.2461751
2.2461748
2.2461751
2.2461751
2.2461753
2.2461753
2.2461753
2.2461753
2.2461753
2.2461753
2.2461753
2.2461755
2.2461755
2.2461755
2.2461755
2.2461755
2.2461755
2.2461755
2.2461758
2.2461758
2.2461758
2.2461758
2.246176
2.2461762
2.246176
2.246176
2.2461762
2.2461765
2.2461762
2.2461765
2.2461765
2.2461765
2.2461767
2.2461765
2.2461767
2.2461767
2.2461767
2.2461767
2.246177
2.246177
2.246177
2.246177
2.246177
2.246177
2.2461772
2.2461772
2.2461774
2.2461772
2.2461772
2.2461774
2.2461774
2.2461777
2.2461777
2.2461777
2.2461777
2.2461777
2.2461777
2.2461779
2.2461779
2.2461779
2.2461779
2.2461779
2.2461782
2.2461782
2.2461782
2.2461782
2.2461782
2.2461782
2.2461782
2.2461782
2.2461782
2.2461782
2.2461779
2.2461784
2.2461784
2.2461784
2.2461784
2.2461784
2.2461786
2.2461786
2.2461786
2.2461786
2.2461786
2.2461789
2.2461789
2.2461789
2.2461789
2.2461791
2.2461791
2.2461791
2.2461793
2.2461793
2.2461791
2.2461796
2.2461796
2.2461796
2.2461796
2.2461798
2.2461798
2.2461798
2.2461798
2.2461798
2.2461801
2.2461801
2.2461801
2.2461801
2.2461801
2.2461801
2.2461803
2.2461803
2.2461803
2.2461805
2.2461803
2.2461805
2.2461803
2.2461805
2.2461805
2.2461805
2.2461805
2.2461808
2.2461808
2.2461808
2.2461808
2.2461808
2.2461808
2.2461808
2.246181
2.246181
2.246181
2.246181
2.2461812
2.2461812
2.2461815
2.2461812
2.2461815
2.2461815
2.2461815
2.2461815
2.2461815
2.2461815
2.2461815
2.2461815
2.2461817
2.2461817
2.2461817
2.2461817
2.2461817
2.2461817
2.246182
2.2461822
2.2461822
2.2461824
2.2461824
2.2461824
2.2461824
2.2461824
2.2461824
2.2461827
2.2461827
2.2461827
2.2461827
2.2461827
2.2461827
2.2461827
2.2461829
2.2461827
2.2461829
2.2461829
2.2461829
2.2461829
2.2461832
2.2461829
2.2461832
2.2461832
2.2461832
2.2461834
2.2461834
2.2461834
2.2461834
2.2461834
2.2461834
2.2461836
2.2461836
2.2461836
2.2461836
2.2461839
2.2461839
2.2461839
2.2461839
2.2461839
2.2461841
2.2461841
2.2461841
2.2461841
2.2461841
2.2461841
2.2461841
2.2461841
2.2461841
2.2461843
2.2461843
2.2461843
2.2461843
2.2461846
2.2461846
2.2461846
2.2461848
2.2461846
2.2461846
2.2461848
2.2461848
2.2461851
2.2461848
2.2461848
2.2461853
2.2461851
2.2461851
2.2461853
2.2461853
2.2461853
2.2461853
2.2461853
2.2461855
2.2461855
2.2461855
2.2461855
2.2461855
2.2461858
2.2461858
2.2461858
2.2461858
2.246186
2.2461858
2.246186
2.246186
2.246186
2.246186
2.246186
2.246186
2.246186
2.2461863
2.2461863
2.2461863
2.2461863
2.2461863
2.2461863
2.2461865
2.2461865
2.2461865
2.2461865
2.2461867
2.2461867
2.2461867
2.2461867
2.2461867
2.2461867
2.2461867
2.246187
2.246187
2.246187
2.246187
2.246187
2.246187
2.2461872
2.2461872
2.2461874
2.2461874
2.2461874
2.2461874
2.2461872
2.2461877
2.2461877
2.2461877
2.2461877
2.2461877
2.2461877
2.2461877
2.2461879
2.2461877
2.2461879
2.2461879
2.2461879
2.2461882
2.2461882
2.2461884
2.2461884
2.2461884
2.2461884
2.2461884
2.2461886
2.2461886
2.2461886
2.2461886
2.2461886
2.2461886
2.2461884
2.2461886
2.2461886
2.2461886
2.2461886
2.2461886
2.2461889
2.2461889
2.2461889
2.2461889
2.2461889
2.2461889
2.2461891
2.2461891
2.2461891
2.2461891
2.2461894
2.2461894
2.2461894
2.2461894
2.2461894
2.2461894
2.2461894
2.2461894
2.2461894
2.2461894
2.2461894
2.2461894
2.2461896
2.2461896
2.2461896
2.2461896
2.2461898
2.2461901
2.2461898
2.2461901
2.2461901
2.2461901
2.2461901
2.2461901
2.2461901
2.2461903
2.2461901
2.2461903
2.2461903
2.2461903
2.2461903
2.2461903
2.2461905
2.2461905
2.2461905
2.2461905
2.2461905
2.2461905
2.2461905
2.2461905
2.2461905
2.2461908
2.2461908
2.2461908
2.2461908
2.246191
2.246191
2.2461913
2.2461913
2.2461913
2.246191
2.2461913
2.2461913
2.2461913
2.2461915
2.2461915
2.2461915
2.2461915
2.2461915
2.2461915
2.2461915
2.2461917
2.2461917
2.2461917
2.246192
2.246192
2.246192
2.246192
2.246192
2.246192
2.246192
2.2461922
2.2461922
2.2461922
2.2461922
2.2461922
2.2461922
2.2461922
2.2461922
2.2461925
2.2461925
2.2461925
2.2461925
2.2461927
2.2461925
2.2461927
2.2461927
2.2461925
2.2461927
2.2461927
2.2461927
2.2461927
2.2461927
2.2461929
2.2461929
2.2461929
2.2461929
2.2461929
2.2461932
2.2461932
2.2461932
2.2461932
2.2461932
2.2461932
2.2461932
2.2461932
2.2461932
2.2461934
2.2461934
2.2461936
2.2461934
2.2461934
2.2461934
2.2461934
2.2461936
2.2461936
2.2461939
2.2461939
2.2461939
2.2461939
2.2461939
2.2461941
2.2461939
2.2461941
2.2461941
2.2461941
2.2461941
2.2461941
2.2461941
2.2461944
2.2461944
2.2461946
2.2461944
2.2461944
2.2461946
2.2461944
2.2461946
2.2461946
2.2461948
2.2461946
2.2461948
2.2461948
2.2461948
2.2461948
2.2461948
2.2461948
2.2461948
2.2461948
2.2461948
2.2461948
2.2461953
2.2461956
2.2461953
2.2461956
2.2461956
2.2461956
2.2461956
2.2461956
2.2461958
2.2461956
2.2461956
2.2461958
2.2461956
2.2461956
2.2461958
2.246196
2.246196
2.246196
2.246196
2.246196
2.246196
2.246196
2.246196
2.246196
2.246196
2.246196
2.246196
2.2461963
2.2461965
2.2461963
2.2461965
2.2461963
2.2461965
2.2461965
2.2461965
2.2461965
2.2461965
2.2461965
2.2461965
2.2461967
2.2461967
2.2461967
2.2461967
2.2461967
2.2461967
2.2461967
2.246197
2.2461967
2.2461967
2.246197
2.246197
2.2461972
2.2461972
2.2461972
2.2461972
2.2461975
2.2461975
2.2461975
2.2461975
2.2461977
2.2461977
2.2461977
2.2461977
2.2461977
2.2461975
2.2461977
2.2461977
2.2461977
2.2461977
2.2461977
2.2461979
2.2461979
2.2461979
2.2461979
2.2461979
2.2461982
2.2461982
2.2461982
2.2461982
2.2461984
2.2461982
2.2461984
2.2461984
2.2461984
2.2461982
2.2461984
2.2461984
2.2461987
2.2461984
2.2461987
2.2461987
2.2461987
2.2461987
2.2461987
2.2461987
2.2461987
2.2461989
2.2461987
2.2461987
2.2461987
2.2461989
2.2461989
2.2461989
2.2461991
2.2461989
2.2461991
2.2461991
2.2461991
2.2461994
2.2461994
2.2461994
2.2461994
2.2461994
2.2461994
2.2461994
2.2461994
2.2461994
2.2461994
2.2461994
2.2461994
2.2461994
2.2461996
2.2461994
2.2461996
2.2461996
2.2461996
2.2461996
2.2461998
2.2461998
2.2461998
2.2461998
2.2461998
2.2461998
2.2462001
2.2462001
2.2462001
2.2462001
2.2462001
2.2462003
2.2462003
2.2462001
2.2462001
2.2462001
2.2462006
2.2462006
2.2462006
2.2462006
2.2462006
2.2462008
2.2462008
2.2462008
2.2462008
2.246201
2.2462008
2.246201
2.2462008
2.246201
2.246201
2.246201
2.246201
2.246201
2.246201
2.246201
2.246201
2.246201
2.246201
2.246201
2.246201
2.246201
2.2462013
2.2462013
2.2462013
2.2462013
2.2462013
2.2462013
2.2462015
2.2462015
2.2462015
2.2462015
2.2462015
2.2462018
2.2462018
2.2462018
2.2462018
2.2462018
2.246202
2.246202
2.246202
2.246202
2.246202
2.246202
2.246202
2.246202
2.246202
2.246202
2.246202
2.246202
2.2462022
2.246202
2.2462022
2.2462022
2.2462022
2.2462022
2.2462022
2.2462022
2.2462025
2.2462025
2.2462025
2.2462025
2.2462025
2.2462025
2.2462025
2.2462027
2.2462027
2.2462027
2.2462027
2.2462027
2.2462027
2.2462027
2.2462027
2.2462029
2.2462029
2.2462029
2.2462029
2.2462029
2.2462029
2.2462032
2.2462029
2.2462034
2.2462037
2.2462037
2.2462034
2.2462034
2.2462037
2.2462039
2.2462037
2.2462039
2.2462039
2.2462039
2.2462039
2.2462039
2.2462039
2.2462039
2.2462039
2.2462039
2.2462039
2.2462039
2.2462039
2.2462039
2.2462039
2.2462041
2.2462041
2.2462044
2.2462044
2.2462041
2.2462044
2.2462044
2.2462044
2.2462046
2.2462046
2.2462046
2.2462046
2.2462046
2.2462046
2.2462046
2.2462046
2.2462049
2.2462049
2.2462049
2.2462049
2.2462049
2.2462049
2.2462049
2.2462049
2.2462049
2.2462049
2.2462049
2.2462049
2.2462049
2.2462051
2.2462051
2.2462051
2.2462051
2.2462051
2.2462051
2.2462053
2.2462053
2.2462053
2.2462053
2.2462053
2.2462056
2.2462053
2.2462056
2.2462056
2.2462056
2.2462056
2.2462056
2.2462056
2.2462056
2.2462056
2.2462056
2.2462056
2.2462056
2.2462056
2.2462056
2.2462058
2.2462058
2.2462058
2.2462056
2.2462056
2.2462058
2.2462058
2.2462056
2.2462058
2.2462058
2.2462058
2.2462058
2.2462058
2.246206
2.2462058
2.246206
2.246206
2.246206
2.246206
2.246206
2.246206
2.2462063
2.2462063
2.246206
2.2462063
2.2462065
2.2462065
2.2462065
2.2462065
2.2462065
2.2462065
2.2462065
2.2462068
2.2462068
2.2462068
2.2462068
2.2462068
2.2462068
2.246207
2.246207
2.246207
2.246207
2.246207
2.246207
2.246207
2.246207
2.246207
2.246207
2.246207
2.246207
2.246207
2.246207
2.246207
2.2462072
2.2462072
2.2462072
2.2462072
2.2462072
2.2462072
2.2462072
2.2462075
2.2462075
2.2462075
2.2462075
2.2462075
2.2462075
2.2462075
2.2462075
2.2462075
2.2462077
2.2462075
2.2462077
2.2462077
2.246208
2.2462077
2.2462077
2.246208
2.246208
2.246208
2.246208
2.246208
2.246208
2.246208
2.246208
2.246208
2.2462082
2.2462082
2.2462082
2.2462082
2.2462082
2.2462082
2.2462084
2.2462082
2.2462082
2.2462084
2.2462084
2.2462084
2.2462084
2.2462084
2.2462084
2.2462084
2.2462084
2.2462084
2.2462087
2.2462087
2.2462087
2.2462087
2.2462087
2.2462087
2.2462087
2.2462087
2.2462087
2.2462087
2.2462087
2.2462087
2.2462089
2.2462087
2.2462089
2.2462089
2.2462089
2.2462089
2.2462089
2.2462089
2.2462091
2.2462089
2.2462091
2.2462094
2.2462094
2.2462094
2.2462096
2.2462096
2.2462096
2.2462096
2.2462096
2.2462096
2.2462096
2.2462096
2.2462096
2.2462096
2.2462096
2.2462099
2.2462099
2.2462096
2.2462099
2.2462099
2.2462101
2.2462099
2.2462101
2.2462099
2.2462101
2.2462101
2.2462101
2.2462101
2.2462101
2.2462101
2.2462101
2.2462101
2.2462103
2.2462101
2.2462101
2.2462103
2.2462103
2.2462103
2.2462106
2.2462103
2.2462103
2.2462106
2.2462106
2.2462106
2.2462106
2.2462106
2.2462106
2.2462106
2.2462106
2.2462106
2.2462106
2.2462106
2.2462106
2.2462108
2.2462106
2.2462108
2.2462108
2.2462108
2.2462108
2.2462108
2.2462108
2.2462108
2.2462108
2.2462111
2.2462111
2.2462111
2.2462111
2.2462111
2.2462111
2.2462111
2.2462113
2.2462113
2.2462113
2.2462111
2.2462113
2.2462113
2.2462113
2.2462113
2.2462113
2.2462113
2.2462113
2.2462113
2.2462115
2.2462115
2.2462115
2.2462115
2.2462115
2.2462115
2.2462118
2.2462115
2.2462118
2.2462118
2.2462118
2.2462115
2.2462118
2.2462118
2.2462115
2.2462118
2.2462118
2.2462118
2.2462118
2.2462118
2.2462118
2.2462118
2.246212
2.2462118
2.246212
2.2462122
2.2462122
2.2462122
2.246212
2.2462122
2.2462125
2.2462122
2.2462125
2.2462125
2.2462125
2.2462125
2.2462125
2.2462125
2.2462125
2.2462127
2.2462127
2.2462127
2.2462127
2.2462127
2.2462127
2.2462127
2.2462127
2.2462127
2.2462127
2.2462127
2.246213
2.246213
2.246213
2.2462132
2.246213
2.2462132
2.2462132
2.246213
2.2462132
2.2462132
2.2462132
2.2462132
2.2462132
2.2462132
2.2462132
2.2462132
2.2462132
2.2462132
2.2462134
2.2462134
2.2462134
2.2462134
2.2462132
2.2462134
2.2462134
2.2462134
2.2462134
2.2462134
2.2462134
2.2462137
2.2462137
2.2462134
2.2462137
2.2462137
2.2462137
2.2462137
2.2462139
2.2462139
2.2462139
2.2462137
2.2462139
2.2462139
2.2462139
2.2462139
2.2462139
2.2462139
2.2462139
2.2462139
2.2462139
2.2462142
2.2462139
2.2462139
2.2462142
2.2462142
2.2462144
2.2462142
2.2462144
2.2462142
2.2462142
2.2462142
2.2462144
2.2462144
2.2462144
2.2462142
2.2462144
2.2462144
2.2462144
2.2462144
2.2462144
2.2462144
2.2462144
2.2462144
2.2462144
2.2462144
2.2462144
2.2462144
2.2462146
2.2462146
2.2462146
2.2462146
2.2462146
2.2462149
2.2462149
2.2462149
2.2462149
2.2462149
2.2462149
2.2462151
2.2462151
2.2462149
2.2462151
2.2462153
2.2462151
2.2462151
2.2462151
2.2462151
2.2462151
2.2462153
2.2462153
2.2462153
2.2462153
2.2462156
2.2462153
2.2462156
2.2462153
2.2462153
2.2462156
2.2462156
2.2462156
2.2462153
2.2462156
2.2462156
2.2462156
2.2462156
2.2462158
2.2462156
2.2462158
2.2462158
2.2462158
2.2462158
2.2462158
2.2462158
2.2462158
2.2462158
2.2462161
2.2462161
2.2462158
2.2462158
2.2462161
2.2462161
2.2462161
2.2462161
2.2462161
2.2462161
2.2462161
2.2462161
2.2462161
2.2462163
2.2462163
2.2462163
2.2462163
2.2462163
2.2462163
2.2462163
2.2462163
2.2462163
2.2462163
2.2462165
2.2462165
2.2462165
2.2462165
2.2462165
2.2462165
2.2462165
2.2462165
2.2462168
2.2462168
2.2462165
2.2462165
2.2462168
2.2462165
2.2462168
2.246217
2.2462168
2.2462168
2.2462168
2.2462168
2.2462168
2.2462168
2.246217
2.2462168
2.246217
2.246217
2.246217
2.246217
2.246217
2.246217
2.246217
2.246217
2.246217
2.246217
2.246217
2.246217
2.2462173
2.246217
2.2462173
2.2462173
2.2462173
2.246217
2.2462173
2.2462173
2.2462173
2.2462175
2.2462175
2.2462175
2.2462175
2.2462175
2.2462175
2.2462175
2.2462175
2.2462177
2.2462177
2.2462177
2.2462175
2.2462175
2.2462177
2.2462177
2.2462177
2.2462177
2.2462177
2.2462177
2.2462177
2.2462177
2.2462177
2.2462177
2.246218
2.2462177
2.2462177
2.246218
2.2462177
2.2462177
2.246218
2.246218
2.246218
2.246218
2.246218
2.246218
2.246218
2.2462182
2.2462182
2.2462182
2.2462184
2.2462184
2.2462184
2.2462182
2.2462184
2.2462187
2.2462187
2.2462187
2.2462187
2.2462187
2.2462187
2.2462187
2.2462187
2.2462187
2.2462187
2.2462187
2.2462187
2.2462187
2.2462187
2.2462187
2.2462192
2.2462189
2.2462189
2.2462192
2.2462192
2.2462192
2.2462192
2.2462194
2.2462192
2.2462192
2.2462194
2.2462194
2.2462194
2.2462194
2.2462194
2.2462194
2.2462194
2.2462194
2.2462194
2.2462194
2.2462194
2.2462194
2.2462194
2.2462194
2.2462196
2.2462196
2.2462194
2.2462196
2.2462196
2.2462196
2.2462196
2.2462196
2.2462196
2.2462196
2.2462199
2.2462199
2.2462196
2.2462199
2.2462199
2.2462199
2.2462199
2.2462199
2.2462199
2.2462199
2.2462199
2.2462199
2.2462199
2.2462201
2.2462199
2.2462199
2.2462201
2.2462201
2.2462201
2.2462201
2.2462201
2.2462201
2.2462201
2.2462201
2.2462204
2.2462201
2.2462204
2.2462204
2.2462204
2.2462201
2.2462204
2.2462204
2.2462204
2.2462204
2.2462206
2.2462204
2.2462204
2.2462206
2.2462206
2.2462206
2.2462206
2.2462206
2.2462206
2.2462206
2.2462206
2.2462206
2.2462206
2.2462206
2.2462206
2.2462206
2.2462206
2.2462206
2.2462206
2.2462208
2.2462206
2.2462208
2.2462208
2.2462208
2.2462208
2.2462208
2.2462208
2.2462208
2.2462208
2.2462208
2.2462211
2.2462211
2.2462208
2.2462208
2.2462211
2.2462211
2.2462213
2.2462211
2.2462213
2.2462213
2.2462213
2.2462215
2.2462213
2.2462213
2.2462215
2.2462215
2.2462215
2.2462215
2.2462215
2.2462213
2.2462215
2.2462215
2.2462215
2.2462215
2.2462215
2.2462215
2.2462215
2.2462215
2.2462218
2.2462215
2.2462218
2.2462218
2.2462218
2.2462218
2.246222
2.2462218
2.246222
2.246222
2.2462218
2.246222
2.246222
2.246222
2.246222
2.246222
2.246222
2.246222
2.246222
2.2462223
2.246222
2.246222
2.2462223
2.2462223
2.2462223
2.2462223
2.2462223
2.2462223
2.2462223
2.2462223
2.2462223
2.2462223
2.2462223
2.2462225
2.2462225
2.2462225
2.2462223
2.2462225
2.2462225
2.2462225
2.2462225
2.2462225
2.2462225
2.2462225
2.2462225
2.2462225
2.2462225
2.2462225
2.2462225
2.2462227
2.2462225
2.2462225
2.2462225
2.2462225
2.2462227
2.2462225
2.2462227
2.2462227
2.2462227
2.2462227
2.2462227
2.2462227
2.246223
2.246223
2.246223
2.246223
2.2462227
2.246223
2.246223
2.246223
2.2462227
2.246223
2.2462227
2.2462227
2.246223
2.2462227
2.2462227
2.246223
2.246223
2.246223
2.246223
2.246223
2.246223
2.246223
2.246223
2.246223
2.2462232
2.2462232
2.2462232
2.2462232
2.246223
2.2462232
2.2462232
2.2462232
2.2462232
2.2462232
2.2462232
2.2462232
2.2462232
2.2462232
2.2462232
2.2462232
2.2462232
2.2462232
2.2462232
2.2462232
2.2462232
2.2462232
2.2462232
2.2462234
2.2462234
2.2462234
2.2462234
2.2462234
2.2462237
2.2462237
2.2462237
2.2462237
2.2462237
2.2462237
2.2462237
2.2462237
2.2462237
2.2462237
2.2462237
2.2462237
2.2462237
2.2462237
2.2462237
2.2462237
2.2462237
2.2462237
2.2462237
2.2462237
2.2462239
2.2462239
2.2462239
2.2462239
2.2462239
2.2462239
2.2462239
2.2462239
2.2462239
2.2462242
2.2462242
2.2462242
2.2462239
2.2462239
2.2462242
2.2462244
2.2462242
2.2462246
2.2462246
2.2462244
2.2462244
2.2462246
2.2462246
2.2462246
2.2462244
2.2462246
2.2462246
2.2462246
2.2462246
2.2462246
2.2462246
2.2462246
2.2462246
2.2462249
2.2462246
2.2462246
2.2462246
2.2462246
2.2462246
2.2462249
2.2462249
2.2462246
2.2462249
2.2462246
2.2462249
2.2462249
2.2462249
2.2462249
2.2462249
2.2462249
2.2462249
2.2462249
2.2462249
2.2462249
2.2462251
2.2462251
2.2462251
2.2462249
2.2462251
2.2462251
2.2462251
2.2462251
2.2462251
2.2462251
2.2462251
2.2462251
2.2462251
2.2462254
2.2462251
2.2462251
2.2462251
2.2462254
2.2462254
2.2462254
2.2462254
2.2462254
2.2462254
2.2462254
2.2462254
2.2462256
2.2462256
2.2462256
2.2462256
2.2462256
2.2462254
2.2462256
2.2462256
2.2462256
2.2462256
2.2462256
2.2462256
2.2462256
2.2462256
2.2462256
2.2462256
2.2462256
2.2462256
2.2462256
2.2462256
2.2462256
2.2462256
2.2462256
2.2462258
2.2462256
2.2462258
2.2462258
2.2462258
2.2462258
2.2462258
2.2462258
2.2462258
2.2462258
2.2462258
2.2462258
2.2462258
2.2462258
2.2462258
2.2462258
2.2462258
2.2462258
2.2462258
2.2462258
2.2462258
2.2462261
2.2462261
2.2462261
2.2462261
2.2462263
2.2462263
2.2462263
2.2462263
2.2462263
2.2462263
2.2462263
2.2462263
2.2462263
2.2462263
2.2462263
2.2462263
2.2462263
2.2462263
2.2462263
2.2462263
2.2462265
2.2462265
2.2462263
2.2462263
2.2462263
2.2462265
2.2462265
2.2462265
2.2462265
2.2462265
2.2462265
2.2462265
2.2462268
2.2462268
2.2462268
2.2462268
2.246227
2.2462268
2.246227
2.246227
2.246227
2.2462268
2.246227
2.2462268
2.246227
2.246227
2.246227
2.246227
2.246227
2.246227
2.2462268
2.246227
2.2462273
2.2462273
2.2462273
2.2462273
2.2462273
2.2462275
2.2462275
2.2462275
2.2462275
2.2462275
2.2462275
2.2462275
2.2462275
2.2462275
2.2462275
2.2462275
2.2462277
2.2462275
2.2462275
2.2462275
2.2462277
2.2462277
2.2462275
2.2462275
2.2462277
2.2462277
2.2462277
2.2462277
2.2462277
2.2462277
2.2462277
2.2462277
2.2462277
2.2462277
2.2462277
2.246228
2.246228
2.2462277
2.246228
2.246228
2.246228
2.246228
2.246228
2.246228
2.246228
2.246228
2.246228
2.246228
2.246228
2.246228
2.246228
2.246228
2.246228
2.2462282
2.2462282
2.2462282
2.2462282
2.2462282
2.2462282
2.2462282
2.2462285
2.2462282
2.2462285
2.2462285
2.2462282
2.2462285
2.2462285
2.2462285
2.2462282
2.2462285
2.2462285
2.2462285
2.2462285
2.2462285
2.2462285
2.2462285
2.2462285
2.2462285
2.2462285
2.2462285
2.2462285
2.2462285
2.2462287
2.2462285
2.2462287
2.2462287
2.2462287
2.2462287
2.2462285
2.2462287
2.2462287
2.2462287
2.2462287
2.2462287
2.2462287
2.2462287
2.2462287
2.2462287
2.2462287
2.2462287
2.2462287
2.2462287
2.2462287
2.2462287
2.2462287
2.2462287
2.2462289
2.2462289
2.2462289
2.2462289
2.2462289
2.2462289
2.2462292
2.2462289
2.2462292
2.2462289
2.2462292
2.2462289
2.2462292
2.2462292
2.2462292
2.2462292
2.2462292
2.2462292
2.2462292
2.2462292
2.2462292
2.2462292
2.2462294
2.2462294
2.2462294
2.2462292
2.2462294
2.2462294
2.2462294
2.2462294
2.2462294
2.2462294
2.2462294
2.2462294
2.2462294
2.2462294
2.2462294
2.2462294
2.2462294
2.2462294
2.2462294
2.2462294
2.2462294
2.2462294
2.2462294
2.2462294
2.2462294
2.2462294
2.2462294
2.2462294
2.2462294
2.2462294
2.2462294
2.2462294
2.2462296
2.2462296
2.2462296
2.2462296
2.2462296
2.2462299
2.2462296
2.2462296
2.2462299
2.2462296
2.2462299
2.2462296
2.2462299
2.2462296
2.2462299
2.2462299
2.2462299
2.2462296
2.2462299
2.2462299
2.2462299
2.2462299
2.2462299
2.2462299
2.2462299
2.2462299
2.2462301
2.2462299
2.2462301
2.2462301
2.2462301
2.2462301
2.2462301
2.2462301
2.2462301
2.2462301
2.2462301
2.2462301
2.2462301
2.2462301
2.2462301
2.2462301
2.2462301
2.2462301
2.2462301
2.2462301
2.2462304
2.2462301
2.2462304
2.2462304
2.2462304
2.2462306
2.2462306
2.2462306
2.2462306
2.2462306
2.2462306
2.2462306
2.2462308
2.2462306
2.2462308
2.2462308
2.2462308
2.2462306
2.2462306
2.2462306
2.2462308
2.2462306
2.2462308
2.2462308
2.2462308
2.2462306
2.2462308
2.2462308
2.2462311
2.2462308
2.2462308
2.2462311
2.2462308
2.2462308
2.2462311
2.2462308
2.2462311
2.2462311
2.2462311
2.2462311
2.2462311
2.2462311
2.2462308
2.2462311
2.2462311
2.2462311
2.2462311
2.2462313
2.2462311
2.2462311
2.2462311
2.2462313
2.2462313
2.2462313
2.2462313
2.2462313
2.2462313
2.2462311
2.2462313
2.2462313
2.2462313
2.2462313
2.2462313
2.2462313
2.2462313
2.2462313
2.2462313
2.2462313
2.2462313
2.2462313
2.2462313
2.2462313
2.2462313
2.2462313
2.2462313
2.2462316
2.2462316
2.2462313
2.2462316
2.2462316
2.2462316
2.2462316
2.2462316
2.2462316
2.2462316
2.2462318
2.2462316
2.2462316
2.2462318
2.2462318
2.2462316
2.2462316
2.2462318
2.2462318
2.2462318
2.2462318
2.2462316
2.2462318
2.2462318
2.2462318
2.2462318
2.2462318
2.2462318
2.2462318
2.2462318
2.2462318
2.2462318
2.2462318
2.2462318
2.2462318
2.2462318
2.2462318
2.2462318
2.2462318
2.2462318
2.246232
2.2462318
2.246232
2.246232
2.246232
2.246232
2.246232
2.2462318
2.246232
2.246232
2.246232
2.246232
2.246232
2.246232
2.246232
2.246232
2.246232
2.246232
2.246232
2.2462323
2.246232
2.246232
2.2462323
2.2462323
2.2462323
2.2462323
2.2462323
2.2462323
2.2462323
2.2462323
2.2462323
2.2462323
2.2462323
2.2462323
2.2462323
2.2462323
2.2462323
2.2462323
2.2462323
2.2462323
2.2462325
2.2462325
2.2462323
2.2462323
2.2462325
2.2462325
2.2462325
2.2462325
2.2462325
2.2462325
2.2462325
2.2462325
2.2462325
2.2462325
2.2462327
2.2462325
2.2462327
2.2462327
2.2462327
2.2462327
2.2462327
2.2462327
2.2462325
2.2462327
2.2462327
2.2462327
2.2462327
2.2462327
2.2462327
2.2462327
2.2462327
2.2462325
2.2462327
2.2462327
2.2462325
2.2462327
2.2462327
2.2462327
2.2462327
2.2462327
2.2462327
2.2462325
2.2462327
2.246233
2.2462325
2.2462327
2.2462327
2.2462327
2.2462327
2.2462325
2.2462327
2.2462327
2.246233
2.246233
2.246233
2.246233
2.2462327
2.2462327
2.2462327
2.246233
2.246233
2.246233
2.246233
2.246233
2.246233
2.246233
2.2462327
2.246233
2.246233
2.246233
2.246233
2.246233
2.246233
2.246233
2.246233
2.2462332
2.246233
2.246233
2.246233
2.2462332
2.2462332
2.2462332
2.2462332
2.2462332
2.246233
2.246233
2.2462332
2.2462332
2.2462335
2.2462332
2.2462332
2.2462335
2.2462332
2.2462332
2.2462332
2.2462332
2.2462332
2.2462335
2.2462332
2.2462335
2.2462335
2.2462335
2.2462335
2.2462335
2.2462335
2.2462335
2.2462335
2.2462335
2.2462335
2.2462335
2.2462335
2.2462335
2.2462335
2.2462335
2.2462335
2.2462335
2.2462335
2.2462335
2.2462335
2.2462335
2.2462335
2.2462335
2.2462335
2.2462335
2.2462335
2.2462335
2.2462337
2.2462335
2.2462335
2.2462337
2.2462335
2.2462337
2.2462335
2.2462337
2.2462337
2.2462339
2.2462337
2.2462337
2.2462337
2.2462339
2.2462339
2.2462339
2.2462339
2.2462337
2.2462337
2.2462339
2.2462339
2.2462339
2.2462339
2.2462339
2.2462339
2.2462339
2.2462339
2.2462339
2.2462339
2.2462339
2.2462339
2.2462339
2.2462339
2.2462339
2.2462339
2.2462339
2.2462339
2.2462342
2.2462342
2.2462342
2.2462339
2.2462342
2.2462342
2.2462342
2.2462342
2.2462342
2.2462342
2.2462342
2.2462342
2.2462342
2.2462342
2.2462342
2.2462342
2.2462342
2.2462342
2.2462342
2.2462342
2.2462342
2.2462342
2.2462342
2.2462344
2.2462342
2.2462342
2.2462344
2.2462344
2.2462342
2.2462342
2.2462344
2.2462342
2.2462342
2.2462342
2.2462344
2.2462344
2.2462344
2.2462344
2.2462344
2.2462344
2.2462344
2.2462347
2.2462344
2.2462347
2.2462347
2.2462347
2.2462347
2.2462349
2.2462349
2.2462347
2.2462349
2.2462349
2.2462349
2.2462349
2.2462349
2.2462349
2.2462349
2.2462349
2.2462349
2.2462349
2.2462349
2.2462349
2.2462349
2.2462349
2.2462349
2.2462349
2.2462349
2.2462349
2.2462349
2.2462349
2.2462349
2.2462349
2.2462351
2.2462351
2.2462349
2.2462349
2.2462349
2.2462351
2.2462351
2.2462351
2.2462351
2.2462351
2.2462351
2.2462351
2.2462351
2.2462349
2.2462351
2.2462351
2.2462351
2.2462351
2.2462351
2.2462351
2.2462351
2.2462351
2.2462351
2.2462351
2.2462351
2.2462351
2.2462351
2.2462351
2.2462351
2.2462354
2.2462354
2.2462354
2.2462354
2.2462354
2.2462354
2.2462354
2.2462354
2.2462354
2.2462354
2.2462354
2.2462354
2.2462354
2.2462354
2.2462354
2.2462354
2.2462354
2.2462354
2.2462354
2.2462356
2.2462356
2.2462356
2.2462356
2.2462356
2.2462354
2.2462356
2.2462354
2.2462356
2.2462356
2.2462356
2.2462356
2.2462356
2.2462356
2.2462356
2.2462356
2.2462356
2.2462356
2.2462356
2.2462356
2.2462356
2.2462356
2.2462356
2.2462356
2.2462356
2.2462356
2.2462358
2.2462356
2.2462356
2.2462358
2.2462358
2.2462358
2.2462358
2.2462358
2.2462358
2.2462358
2.2462358
2.2462358
2.2462358
2.2462358
2.2462358
2.2462358
2.2462358
2.2462358
2.2462358
2.2462358
2.2462358
2.2462358
2.2462358
2.2462358
2.2462358
2.2462363
2.2462363
2.2462361
2.2462361
2.2462363
2.2462361
2.2462358
2.2462363
2.2462363
2.2462361
2.2462363
2.2462363
2.2462363
2.2462363
2.2462363
2.2462363
2.2462363
2.2462363
2.2462363
2.2462363
2.2462363
2.2462363
2.2462363
2.2462363
2.2462363
2.2462363
2.2462363
2.2462363
2.2462363
2.2462366
2.2462366
2.2462366
2.2462363
2.2462363
2.2462366
2.2462363
2.2462366
2.2462363
2.2462366
2.2462366
2.2462366
2.2462366
2.2462368
2.2462366
2.2462366
2.2462366
2.2462368
2.2462366
2.2462368
2.2462366
2.2462368
2.2462368
2.2462368
2.2462368
2.2462368
2.2462368
2.2462368
2.2462368
2.2462368
2.2462368
2.2462368
2.246237
2.2462368
2.246237
2.2462368
2.2462368
2.2462368
2.2462368
2.2462368
2.2462368
2.2462368
2.2462368
2.2462368
2.246237
2.246237
2.2462368
2.2462368
2.246237
2.246237
2.246237
2.246237
2.246237
2.246237
2.246237
2.246237
2.246237
2.246237
2.246237
2.246237
2.246237
2.246237
2.246237
2.246237
2.246237
2.246237
2.246237
2.246237
2.246237
2.246237
2.246237
2.246237
2.246237
2.246237
2.246237
2.246237
2.246237
2.246237
2.246237
2.2462373
2.2462373
2.246237
2.246237
2.2462373
2.2462373
2.2462373
2.2462373
2.2462373
2.2462373
2.2462373
2.246237
2.2462373
2.2462373
2.2462373
2.2462373
2.2462373
2.2462373
2.2462373
2.2462373
2.2462373
2.2462373
2.2462373
2.2462373
2.2462375
2.2462373
2.2462373
2.2462375
2.2462375
2.2462375
2.2462375
2.2462375
2.2462375
2.2462375
2.2462373
2.2462375
2.2462375
2.2462375
2.2462375
2.2462375
2.2462375
2.2462375
2.2462375
2.2462375
2.2462375
2.2462375
2.2462375
2.2462378
2.2462378
2.2462375
2.2462378
2.2462375
2.2462378
2.2462375
2.2462378
2.2462378
2.2462375
2.2462378
2.2462378
2.2462378
2.2462378
2.2462375
2.2462378
2.2462378
2.2462378
2.2462378
2.2462378
2.2462378
2.2462378
2.2462378
2.2462378
2.246238
2.2462378
2.2462378
2.2462378
2.2462378
2.246238
2.2462378
2.2462378
2.246238
2.2462378
2.2462378
2.2462378
2.246238
2.246238
2.2462378
2.2462378
2.2462378
2.246238
2.246238
2.246238
2.246238
2.2462378
2.246238
2.246238
2.2462378
2.246238
2.246238
2.246238
2.246238
2.2462382
2.246238
2.2462382
2.246238
2.246238
2.246238
2.2462382
2.2462382
2.246238
2.246238
2.246238
2.2462382
2.246238
2.246238
2.2462382
2.2462382
2.2462382
2.2462382
2.246238
2.2462382
2.2462382
2.2462382
2.2462382
2.2462382
2.2462382
2.2462382
2.2462382
2.2462382
2.2462382
2.2462382
2.2462382
2.2462382
2.2462382
2.2462382
2.2462382
2.2462382
2.2462382
2.2462382
2.2462382
2.2462385
2.2462385
2.2462382
2.2462382
2.2462382
2.2462382
2.2462385
2.2462382
2.2462385
2.2462385
2.2462385
2.2462385
2.2462385
2.2462385
2.2462385
2.2462382
2.2462385
2.2462385
2.2462385
2.2462385
2.2462385
2.2462385
2.2462385
2.2462385
2.2462385
2.2462385
2.2462387
2.2462385
2.2462385
2.2462387
2.2462385
2.2462385
2.2462385
2.2462387
2.2462387
2.2462387
2.2462387
2.2462387
2.2462385
2.2462387
2.2462387
2.2462387
2.2462387
2.2462387
2.2462387
2.2462387
2.2462387
2.2462387
2.2462387
2.2462387
2.2462387
2.2462387
2.2462387
2.2462387
2.2462387
2.2462389
2.2462387
2.2462387
2.2462387
2.2462387
2.2462387
2.2462389
2.2462389
2.2462387
2.2462387
2.2462389
2.2462389
2.2462389
2.2462389
2.2462389
2.2462389
2.2462389
2.2462389
2.2462389
2.2462389
2.2462392
2.2462389
2.2462389
2.2462389
2.2462389
2.2462389
2.2462389
2.2462389
2.2462389
2.2462392
2.2462392
2.2462394
2.2462392
2.2462392
2.2462394
2.2462392
2.2462394
2.2462392
2.2462394
2.2462394
2.2462394
2.2462392
2.2462394
2.2462394
2.2462394
2.2462394
2.2462394
2.2462397
2.2462394
2.2462394
2.2462392
2.2462394
2.2462394
2.2462394
2.2462394
2.2462397
2.2462397
2.2462397
2.2462397
2.2462397
2.2462397
2.2462397
2.2462397
2.2462394
2.2462397
2.2462397
2.2462397
2.2462397
2.2462397
2.2462397
2.2462397
2.2462397
2.2462397
2.2462397
2.2462397
2.2462397
2.2462397
2.2462397
2.2462397
2.2462397
2.2462397
2.2462397
2.2462397
2.2462397
2.2462397
2.2462397
2.2462397
2.2462397
2.2462397
2.2462397
2.2462397
2.2462397
2.2462397
2.2462397
2.2462397
2.2462397
2.2462397
2.2462397
2.2462399
2.2462397
2.2462397
2.2462397
2.2462397
2.2462397
2.2462399
2.2462397
2.2462397
2.2462399
2.2462399
2.2462399
2.2462399
2.2462399
2.2462399
2.2462399
2.2462399
2.2462399
2.2462399
2.2462399
2.2462399
2.2462399
2.2462401
2.2462399
2.2462399
2.2462399
2.2462399
2.2462401
2.2462399
2.2462401
2.2462399
2.2462399
2.2462401
2.2462401
2.2462401
2.2462401
2.2462401
2.2462401
2.2462401
2.2462401
2.2462401
2.2462401
2.2462401
2.2462401
2.2462401
2.2462401
2.2462401
2.2462401
2.2462401
2.2462401
2.2462401
2.2462404
2.2462401
2.2462404
2.2462401
2.2462401
2.2462401
2.2462404
2.2462401
2.2462404
2.2462404
2.2462404
2.2462404
2.2462404
2.2462401
2.2462404
2.2462401
2.2462404
2.2462401
2.2462404
2.2462404
2.2462404
2.2462404
2.2462404
2.2462404
2.2462404
2.2462404
2.2462404
2.2462404
2.2462404
2.2462404
2.2462404
2.2462404
2.2462404
2.2462404
2.2462404
2.2462404
2.2462404
2.2462404
2.2462404
2.2462404
2.2462404
2.2462404
2.2462404
2.2462404
2.2462404
2.2462404
2.2462404
2.2462404
2.2462404
2.2462404
2.2462404
2.2462404
2.2462404
2.2462406
2.2462404
2.2462404
2.2462404
2.2462404
2.2462404
2.2462404
2.2462406
2.2462406
2.2462404
2.2462406
2.2462406
2.2462406
2.2462406
2.2462406
2.2462406
2.2462406
2.2462406
2.2462406
2.2462406
2.2462406
2.2462406
2.2462406
2.2462406
2.2462406
2.2462406
2.2462406
2.2462406
2.2462406
2.2462406
2.2462406
2.2462406
2.2462406
2.2462406
2.2462406
2.2462406
2.2462406
2.2462409
2.2462406
2.2462409
2.2462409
2.2462409
2.2462409
2.2462406
2.2462409
2.2462409
2.2462409
2.2462409
2.2462409
2.2462409
2.2462409
2.2462409
2.2462409
2.2462409
2.2462406
2.2462409
2.2462409
2.2462409
2.2462409
2.2462409
2.2462409
2.2462409
2.2462409
2.2462411
2.2462409
2.2462409
2.2462409
2.2462409
2.2462411
2.2462411
2.2462409
2.2462409
2.2462409
2.2462409
2.2462409
2.2462409
2.2462409
2.2462411
2.2462411
2.2462411
2.2462409
2.2462409
2.2462409
2.2462411
2.2462411
2.2462411
2.2462413
2.2462413
2.2462411
2.2462409
2.2462411
2.2462413
2.2462411
2.2462411
2.2462411
2.2462411
2.2462411
2.2462411
2.2462413
2.2462411
2.2462411
2.2462413
2.2462411
2.2462411
2.2462411
2.2462411
2.2462413
2.2462411
2.2462411
2.2462413
2.2462411
2.2462413
2.2462413
2.2462413
2.2462413
2.2462413
2.2462413
2.2462413
2.2462413
2.2462413
2.2462413
2.2462413
2.2462413
2.2462413
2.2462413
2.2462413
2.2462413
2.2462413
2.2462413
2.2462413
2.2462413
2.2462413
2.2462413
2.2462413
2.2462413
2.2462413
2.2462413
2.2462413
2.2462416
2.2462413
2.2462413
2.2462413
2.2462413
2.2462416
2.2462413
2.2462416
2.2462413
2.2462416
2.2462413
2.2462413
2.2462416
2.2462416
2.2462416
2.2462413
2.2462416
2.2462416
2.2462416
2.2462416
2.2462413
2.2462416
2.2462416
2.2462416
2.2462416
2.2462416
2.2462416
2.2462416
2.2462416
2.2462416
2.2462416
2.2462413
2.2462416
2.2462416
2.2462416
2.2462418
2.2462416
2.2462418
2.2462416
2.2462416
2.2462416
2.2462416
2.2462416
2.2462416
2.2462418
2.2462416
2.2462416
2.2462416
2.2462416
2.2462416
2.2462418
2.2462416
2.2462416
2.2462416
2.2462418
2.2462416
2.2462418
2.2462418
2.2462416
2.2462418
2.2462418
2.2462418
2.2462418
2.2462418
2.2462418
2.2462418
2.2462418
2.2462418
2.2462418
2.2462418
2.2462418
2.2462418
2.2462418
2.2462418
2.2462418
2.2462418
2.2462418
2.2462418
2.2462418
2.246242
2.2462418
2.246242
2.246242
2.2462418
2.246242
2.246242
2.246242
2.246242
2.2462418
2.246242
2.246242
2.246242
2.246242
2.246242
2.246242
2.246242
2.246242
2.246242
2.246242
2.246242
2.246242
2.246242
2.246242
2.246242
2.246242
2.246242
2.246242
2.2462423
2.246242
2.2462423
2.246242
2.2462423
2.246242
2.246242
2.246242
2.246242
2.2462425
2.2462425
2.2462423
2.246242
2.2462423
2.2462423
2.2462425
2.2462423
2.2462423
2.2462423
2.246242
2.2462423
2.2462425
2.2462425
2.2462425
2.2462425
2.2462425
2.2462423
2.2462425
2.2462425
2.2462425
2.2462425
2.2462425
2.2462423
2.246242
2.2462423
2.2462423
2.2462423
2.2462428
2.2462425
2.2462423
2.2462425
2.2462428
2.2462425
2.2462423
2.2462428
2.2462428
2.2462425
2.246243
2.246243
2.2462428
2.2462428
2.2462428
2.2462428
2.2462425
2.2462425
2.2462425
2.246243
2.2462428
2.2462428
2.2462428
2.2462425
2.2462428
2.2462425
2.2462428
2.246243
2.246243
2.2462428
2.246243
2.2462428
2.246243
2.246243
2.246243
2.246243
2.246243
2.246243
2.246243
2.246243
2.246243
2.246243
2.246243
2.246243
2.2462432
2.2462432
2.246243
2.246243
2.246243
2.246243
2.246243
2.246243
2.246243
2.246243
2.246243
2.246243
2.246243
2.246243
2.246243
2.2462432
2.246243
2.2462432
2.2462432
2.2462432
2.2462432
2.2462432
2.2462432
2.246243
2.246243
2.2462432
2.2462432
2.2462432
2.2462432
2.2462432
2.2462432
2.2462432
2.246243
2.2462432
2.2462432
2.2462432
2.2462432
2.2462432
2.2462432
2.2462432
2.2462432
2.2462432
2.2462432
2.2462432
2.2462432
2.2462432
2.2462432
2.2462432
2.2462432
2.2462432
2.2462432
2.2462432
2.2462432
2.2462432
2.2462432
2.2462432
2.2462432
2.2462432
2.2462432
2.2462432
2.2462432
2.2462432
2.2462432
2.2462432
2.2462432
2.2462432
2.2462432
2.2462432
2.2462432
2.2462432
2.2462432
2.2462432
2.2462432
2.2462432
2.2462435
2.2462432
2.2462432
2.2462432
2.2462435
2.2462435
2.2462435
2.2462435
2.2462435
2.2462435
2.2462432
2.2462432
2.2462435
2.2462435
2.2462435
2.2462435
2.2462435
2.2462435
2.2462435
2.2462435
2.2462435
2.2462435
2.2462435
2.2462435
2.2462435
2.2462435
2.2462435
2.2462435
2.2462435
2.2462435
2.2462435
2.2462437
2.2462435
2.2462437
2.2462435
2.2462435
2.2462435
2.2462435
2.2462435
2.2462435
2.2462435
2.2462435
2.2462435
2.2462435
2.2462437
2.2462435
2.2462437
2.2462437
2.2462437
2.2462435
2.2462437
2.2462437
2.2462437
2.2462437
2.2462437
2.2462437
2.2462437
2.2462437
2.2462437
2.2462437
2.2462437
2.2462437
2.2462435
2.2462437
2.2462437
2.2462437
2.2462437
2.2462437
2.2462437
2.2462437
2.2462437
2.246244
2.2462437
2.2462437
2.2462437
2.2462437
2.2462437
2.2462437
2.2462437
2.2462437
2.2462437
2.2462437
2.2462437
2.2462437
2.2462437
2.2462437
2.2462437
2.246244
2.2462437
2.2462437
2.2462437
2.246244
2.2462437
2.2462437
2.246244
2.246244
2.2462437
2.246244
2.2462437
2.2462437
2.246244
2.246244
2.246244
2.246244
2.246244
2.246244
2.246244
2.246244
2.246244
2.246244
2.246244
2.246244
2.2462442
2.246244
2.246244
2.246244
2.246244
2.246244
2.246244
2.246244
2.246244
2.246244
2.246244
2.246244
2.246244
2.246244
2.246244
2.246244
2.246244
2.2462442
2.246244
2.246244
2.246244
2.2462442
2.2462442
2.246244
2.246244
2.246244
2.2462442
2.246244
2.2462442
2.246244
2.246244
2.246244
2.2462442
2.246244
2.246244
2.246244
2.2462442
2.2462442
2.2462442
2.2462442
2.2462442
2.2462442
2.2462442
2.246244
2.2462442
2.2462442
2.2462442
2.2462442
2.2462442
2.2462442
2.2462442
2.2462442
2.2462442
2.2462442
2.2462442
2.2462442
2.2462442
2.2462442
2.2462442
2.2462442
2.2462442
2.2462442
2.2462442
2.2462442
2.2462442
2.2462442
2.2462442
2.2462442
2.2462442
2.2462442
2.2462442
2.2462442
2.2462442
2.2462444
2.2462442
2.2462442
2.2462442
2.2462444
2.2462442
2.2462442
2.2462444
2.2462442
2.2462442
2.2462442
2.2462442
2.2462442
2.2462444
2.2462442
2.2462442
2.2462442
2.2462444
2.2462444
2.2462442
2.2462444
2.2462444
2.2462444
2.2462444
2.2462444
2.2462444
2.2462444
2.2462444
2.2462444
2.2462444
2.2462444
2.2462444
2.2462444
2.2462444
2.2462444
2.2462444
2.2462444
2.2462444
2.2462444
2.2462444
2.2462444
2.2462444
2.2462444
2.2462444
2.2462444
2.2462444
2.2462444
2.2462444
2.2462444
2.2462444
2.2462447
2.2462444
2.2462444
2.2462444
2.2462444
2.2462444
2.2462444
2.2462447
2.2462444
2.2462444
2.2462444
2.2462444
2.2462447
2.2462447
2.2462444
2.2462447
2.2462447
2.2462447
2.2462447
2.2462447
2.2462447
2.2462447
2.2462447
2.2462447
2.2462447
2.2462447
2.2462447
2.2462447
2.2462447
2.2462447
2.2462447
2.2462447
2.2462447
2.2462447
2.2462447
2.2462447
2.2462447
2.2462447
2.2462447
2.2462447
2.2462447
2.2462449
2.2462447
2.2462447
2.2462449
2.2462447
2.2462449
2.2462449
2.2462447
2.2462449
2.2462449
2.2462449
2.2462447
2.2462447
2.2462449
2.2462447
2.2462447
2.2462449
2.2462449
2.2462447
2.2462447
2.2462449
2.2462449
2.2462449
2.2462449
2.2462449
2.2462449
2.2462449
2.2462447
2.2462449
2.2462449
2.2462449
2.2462449
2.2462449
2.2462449
2.2462449
2.2462447
2.2462449
2.2462449
2.2462449
2.2462449
2.2462449
2.2462449
2.2462449
2.2462449
2.2462449
2.2462449
2.2462449
2.2462449
2.2462449
2.2462449
2.2462449
2.2462449
2.2462449
2.2462449
2.2462449
2.2462449
2.2462449
2.2462449
2.2462449
2.2462449
2.2462449
2.2462449
2.2462449
2.2462449
2.2462449
2.2462449
2.2462449
2.2462449
2.2462449
2.2462449
2.2462449
2.2462449
2.2462449
2.2462449
2.2462449
2.2462449
2.2462451
2.2462449
2.2462449
2.2462449
2.2462449
2.2462449
2.2462449
2.2462449
2.2462449
2.2462449
2.2462449
2.2462451
2.2462449
2.2462449
2.2462449
2.2462449
2.2462449
2.2462449
2.2462451
2.2462449
2.2462449
2.2462449
2.2462449
2.2462451
2.2462451
2.2462451
2.2462449
2.2462449
2.2462449
2.2462451
2.2462451
2.2462451
2.2462451
2.2462451
2.2462451
2.2462451
2.2462451
2.2462451
2.2462454
2.2462451
2.2462451
2.2462454
2.2462454
2.2462454
2.2462454
2.2462451
2.2462454
2.2462451
2.2462454
2.2462454
2.2462454
2.2462454
2.2462456
2.2462454
2.2462454
2.2462456
2.2462454
2.2462456
2.2462454
2.2462456
2.2462456
2.2462454
2.2462456
2.2462454
2.2462454
2.2462454
2.2462456
2.2462456
2.2462454
2.2462456
2.2462456
2.2462454
2.2462456
2.2462456
2.2462454
2.2462454
2.2462454
2.2462456
2.2462456
2.2462456
2.2462451
2.2462456
2.2462456
2.2462456
2.2462456
2.2462456
2.2462456
2.2462456
2.2462456
2.2462454
2.2462459
2.2462456
2.2462456
2.2462456
2.2462456
2.2462456
2.2462456
2.2462456
2.2462456
2.2462456
2.2462456
2.2462456
2.2462456
2.2462456
2.2462456
2.2462459
2.2462456
2.2462456
2.2462456
2.2462456
2.2462456
2.2462459
2.2462456
2.2462456
2.2462459
2.2462456
2.2462456
2.2462456
2.2462459
2.2462459
2.2462459
2.2462459
2.2462459
2.2462459
2.2462459
2.2462456
2.2462459
2.2462459
2.2462459
2.2462459
2.2462459
2.2462459
2.2462459
2.2462456
2.2462459
2.2462459
2.2462459
2.2462459
2.2462459
2.2462459
2.2462459
2.2462459
2.2462459
2.2462459
2.2462459
2.2462459
2.2462459
2.2462459
2.2462459
2.2462459
2.2462459
2.2462459
2.2462459
2.2462459
2.2462459
2.2462459
2.2462459
2.2462459
2.2462459
2.2462459
2.2462459
2.2462459
2.2462459
2.2462459
2.2462461
2.2462461
2.2462459
2.2462459
2.2462461
2.2462461
2.2462459
2.2462459
2.2462459
2.2462459
2.2462459
2.2462459
2.2462459
2.2462459
2.2462459
2.2462461
2.2462459
2.2462461
2.2462461
2.2462459
2.2462461
2.2462461
2.2462461
2.2462461
2.2462461
2.2462461
2.2462459
2.2462459
2.2462461
2.2462461
2.2462461
2.2462461
2.2462461
2.2462461
2.2462459
2.2462461
2.2462461
2.2462461
2.2462461
2.2462461
2.2462461
2.2462461
2.2462461
2.2462461
2.2462461
2.2462461
2.2462461
2.2462461
2.2462461
2.2462461
2.2462461
2.2462461
2.2462461
2.2462461
2.2462463
2.2462463
2.2462461
2.2462461
2.2462461
2.2462461
2.2462461
2.2462461
2.2462461
2.2462461
2.2462461
2.2462461
2.2462463
2.2462463
2.2462463
2.2462461
2.2462461
2.2462461
2.2462461
2.2462463
2.2462463
2.2462461
2.2462463
2.2462463
2.2462463
2.2462461
2.2462461
2.2462461
2.2462461
2.2462461
2.2462463
2.2462461
2.2462463
2.2462463
2.2462463
2.2462463
2.2462461
2.2462463
2.2462463
2.2462463
2.2462463
2.2462463
2.2462463
2.2462463
2.2462463
2.2462461
2.2462463
2.2462463
2.2462463
2.2462463
2.2462463
2.2462463
2.2462463
2.2462463
2.2462463
2.2462463
2.2462463
2.2462463
2.2462463
2.2462463
2.2462463
2.2462463
2.2462463
2.2462463
2.2462463
2.2462463
2.2462463
2.2462463
2.2462463
2.2462463
2.2462463
2.2462463
2.2462463
2.2462463
2.2462463
2.2462463
2.2462463
2.2462463
2.2462463
2.2462463
2.2462463
2.2462463
2.2462463
2.2462463
2.2462463
2.2462463
2.2462463
2.2462463
2.2462463
2.2462463
2.2462463
2.2462463
2.2462463
2.2462463
2.2462463
2.2462466
2.2462463
2.2462463
2.2462463
2.2462463
2.2462463
2.2462463
2.2462463
2.2462463
2.2462463
2.2462463
2.2462463
2.2462463
2.2462463
2.2462463
2.2462463
2.2462463
2.2462463
2.2462463
2.2462463
2.2462466
2.2462463
2.2462466
2.2462463
2.2462463
2.2462463
2.2462466
2.2462466
2.2462466
2.2462466
2.2462463
2.2462463
2.2462463
2.2462463
2.2462466
2.2462466
2.2462466
2.2462463
2.2462466
2.2462466
2.2462466
2.2462466
2.2462466
2.2462466
2.2462466
2.2462466
2.2462466
2.2462466
2.2462463
2.2462463
2.2462466
2.2462466
2.2462466
2.2462463
2.2462466
2.2462466
2.2462466
2.2462466
2.2462466
2.2462466
2.2462466
2.2462466
2.2462466
2.2462466
2.2462466
2.2462466
2.2462466
2.2462466
2.2462466
2.2462466
2.2462466
2.2462466
2.2462468
2.2462466
2.2462466
2.2462466
2.2462466
2.2462466
2.2462466
2.2462466
2.2462466
2.2462466
2.2462468
2.2462466
2.2462466
2.2462466
2.2462466
2.2462466
2.2462466
2.2462468
2.2462466
2.2462468
2.2462468
2.2462466
2.2462466
2.2462468
2.2462468
2.2462468
2.2462468
2.2462468
2.2462466
2.2462466
2.2462466
2.2462466
2.2462468
2.2462468
2.2462468
2.2462468
2.2462468
2.2462468
2.2462468
2.2462468
2.2462468
2.2462468
2.2462468
2.2462468
2.2462468
2.2462468
2.2462468
2.2462468
2.2462468
2.2462466
2.2462468
2.2462468
2.2462468
2.2462468
2.2462468
2.2462468
2.2462468
2.2462468
2.2462468
2.2462468
2.2462468
2.2462468
2.2462471
2.2462468
2.2462468
2.2462468
2.2462468
2.2462468
2.2462471
2.2462468
2.2462468
2.2462468
2.2462468
2.2462471
2.2462468
2.2462468
2.2462468
2.2462471
2.2462468
2.2462471
2.2462468
2.2462471
2.2462468
2.2462471
2.2462471
2.2462468
2.2462471
2.2462471
2.2462471
2.2462468
2.2462468
2.2462471
2.2462468
2.2462471
2.2462468
2.2462471
2.2462471
2.2462471
2.2462468
2.2462471
2.2462471
2.2462468
2.2462471
2.2462471
2.2462471
2.2462471
2.2462471
2.2462471
2.2462471
2.2462471
2.2462471
2.2462471
2.2462471
2.2462471
2.2462471
2.2462471
2.2462468
2.2462471
2.2462471
2.2462471
2.2462471
2.2462471
2.2462471
2.2462471
2.2462471
2.2462471
2.2462471
2.2462471
2.2462471
2.2462471
2.2462471
2.2462471
2.2462471
2.2462471
2.2462471
2.2462471
2.2462471
2.2462471
2.2462471
2.2462471
2.2462471
2.2462471
2.2462471
2.2462471
2.2462471
2.2462471
2.2462471
2.2462471
2.2462471
2.2462471
2.2462471
2.2462471
2.2462471
2.2462471
2.2462471
2.2462471
2.2462471
2.2462471
2.2462471
2.2462471
2.2462471
2.2462471
2.2462471
2.2462471
2.2462471
2.2462471
2.2462471
2.2462471
2.2462471
2.2462471
2.2462471
2.2462471
2.2462471
2.2462471
2.2462471
2.2462471
2.2462471
2.2462471
2.2462473
2.2462473
2.2462471
2.2462471
2.2462473
2.2462473
2.2462471
2.2462471
2.2462471
2.2462471
2.2462471
2.2462473
2.2462473
2.2462471
2.2462471
2.2462471
2.2462471
2.2462473
2.2462471
2.2462473
2.2462471
2.2462471
2.2462473
2.2462471
2.2462473
2.2462473
2.2462473
2.2462471
2.2462473
2.2462471
2.2462471
2.2462471
2.2462473
2.2462473
2.2462473
2.2462473
2.2462473
2.2462475
2.2462473
2.2462471
2.2462473
2.2462473
2.2462473
2.2462473
2.2462473
2.2462473
2.2462473
2.2462473
2.2462473
2.2462473
2.2462473
2.2462473
2.2462473
2.2462473
2.2462473
2.2462473
2.2462473
2.2462475
2.2462473
2.2462473
2.2462473
2.2462473
2.2462473
2.2462475
2.2462473
2.2462475
2.2462473
2.2462475
2.2462473
2.2462473
2.2462473
2.2462473
2.2462473
2.2462473
2.2462473
2.2462475
2.2462475
2.2462475
2.2462475
2.2462473
2.2462475
2.2462473
2.2462475
2.2462473
2.2462475
2.2462475
2.2462475
2.2462475
2.2462473
2.2462473
2.2462473
2.2462475
2.2462473
2.2462475
2.2462473
2.2462473
2.2462473
2.2462475
2.2462473
2.2462475
2.2462475
2.2462475
2.2462475
2.2462475
2.2462475
2.2462475
2.2462475
2.2462475
2.2462475
2.2462475
2.2462475
2.2462475
2.2462473
2.2462475
2.2462475
2.2462475
2.2462475
2.2462475
2.2462475
2.2462475
2.2462475
2.2462475
2.2462475
2.2462475
2.2462473
2.2462475
2.2462475
2.2462475
2.2462475
2.2462475
2.2462475
2.2462475
2.2462475
2.2462475
2.2462475
2.2462475
2.2462475
2.2462475
2.2462475
2.2462475
2.2462475
2.2462475
2.2462475
2.2462475
2.2462475
2.2462475
2.2462475
2.2462475
2.2462475
2.2462475
2.2462475
2.2462475
2.2462475
2.2462475
2.2462478
2.2462475
2.2462475
2.2462475
2.2462475
2.2462475
2.2462478
2.2462475
2.2462478
2.2462475
2.2462475
2.2462475
2.2462475
2.2462478
2.2462478
2.2462478
2.2462478
2.2462475
2.2462475
2.2462475
2.2462475
2.2462475
2.2462475
2.2462478
2.2462475
2.2462475
2.2462475
2.2462475
2.2462478
2.2462475
2.2462478
2.2462478
2.2462478
2.2462478
2.2462478
2.2462478
2.2462478
2.2462478
2.2462475
2.2462478
2.2462478
2.2462475
2.2462478
2.2462475
2.2462478
2.2462478
2.2462478
2.2462478
2.2462478
2.2462478
2.2462478
2.2462478
2.2462478
2.2462478
2.2462478
2.2462478
2.2462478
2.2462478
2.246248
2.2462482
2.2462485
2.2462487
2.246249
2.2462492
2.2462494
2.2462502
2.2462509
2.2462516
2.2462525
2.2462535
2.2462544
2.2462556
2.2462575
2.2462592
2.2462616
2.246264
2.2462671
2.2462702
2.2462742
2.2462783
2.2462828
2.2462883
2.246294
2.2463007
2.2463083
2.2463164
2.2463255
2.2463348
2.2463458
2.246357
2.2463703
2.2463839
2.2463992
2.2464154
2.246433
2.2464519
2.2464721
2.2464936
2.2465167
2.2465415
2.246568
2.2465959
2.2466252
2.2466559
2.2466893
2.2467237
2.2467604
2.2467985
2.2468379
2.2468801
2.2469227
2.2469673
2.247014
2.2470622
2.247112
2.2471635
2.2472157
2.2472696
2.2473249
2.247381
2.2474382
2.2474959
2.2475548
2.2476137
2.247673
2.2477331
2.2477932
2.2478523
2.2479115
2.2479696
2.2480273
2.2480841
2.2481391
2.2481925
2.248244
2.2482936
2.2483404
2.2483845
2.248426
2.2484636
2.248498
2.2485275
2.2485402
2.2485275
2.2484896
2.2484264
2.2483392
2.2482274
2.2480922
2.2479339
2.2477534
2.2475502
2.2473249
2.2470775
2.2468095
2.2465215
2.246212
2.245883
2.2455339
2.2451661
2.2447789
2.2443731
2.2439489
2.2435069
2.2430475
2.2425702
2.2420762
2.2415657
2.2410386
2.2404954
2.2399366
2.2393622
2.2387726
2.2381678
2.2375486
2.2369146
2.2362673
2.2356052
2.23493
2.2342412
2.2335396
2.2328248
2.2320971
2.2313576
2.2306056
2.2298415
2.2290657
2.2282786
2.2274802
2.2266703
2.2258499
2.2250183
2.2241769
2.2233248
2.2224629
2.2215905
2.2207093
2.2198176
2.2189174
2.2180076
2.2170889
2.2161615
2.215225
2.2142799
2.2133269
2.2123659
2.2113962
2.2104192
2.2094343
2.2084415
2.207442
2.2064347
2.2054207
2.2043993
2.2033708
2.2023363
2.2012947
2.2002468
2.1991923
2.1981318
2.1970654
2.1959925
2.1949139
2.19383
2.1927404
2.1916451
2.1905446
2.1894386
2.1883273
2.187211
2.1860895
2.1849635
2.1838331
2.1826975
2.1815577
2.1804128
2.1792638
2.1781104
2.1769526
2.1757913
2.1746256
2.1734562
2.1722822
2.1711056
2.1699245
2.16874
2.1675518
2.1663601
2.1651649
2.1639669
2.1627655
2.1615608
2.1603529
2.159142
2.1579282
2.1567113
2.1554923
2.1542699
2.1530445
2.1518171
2.1505866
2.149354
2.148119
2.1468809
2.1456413
2.1443987
2.1431544
2.1419077
2.1406584
2.1394074
2.1381547
2.1368999
2.135643
2.1343844
2.1331232
2.1318612
2.1305974
2.1293314
2.1280639
2.1267951
2.1255243
2.1242523
2.1229787
2.1217036
2.1204271
2.1191494
2.1178706
2.1165898
2.115308
2.1140256
2.1127415
2.1114562
2.1101699
2.1088827
2.1075943
2.1063046
2.1050148
2.1037235
2.1024311
2.1011384
2.0998442
2.0985498
2.0972538
2.0959578
2.094661
2.0933633
2.0920651
2.0907662
2.0894666
2.0881662
2.0868654
2.0855644
2.0842626
2.0829604
2.0816579
2.0803545
2.0790508
2.0777466
2.0764425
2.0751374
2.0738325
2.0725269
2.0712214
2.0699151
2.0686088
2.0673025
2.0659957
2.0646892
2.0633814
2.0620747
2.0607669
2.0594597
2.0581522
2.0568442
2.0555367
2.0542285
2.0529203
2.0516129
2.0503049
2.0489972
2.047689
2.046381
2.0450728
2.0437658
2.0424576
2.0411499
2.0398426
2.0385351
2.0372279
2.0359206
2.0346138
2.0333071
2.0320003
2.0306935
2.0293875
2.0280817
2.0267756
2.0254703
2.0241644
2.0228593
2.0215547
2.0202501
2.0189457
2.017642
2.0163376
2.0150347
2.0137317
2.012429
2.0111263
2.0098245
2.0085227
2.0072215
2.0059202
2.0046198
2.00332
2.0020199
2.0007205
1.9994216
1.998123
1.9968251
1.9955275
1.99423
1.9929333
1.9916371
1.9903411
1.989046
1.9877509
1.9864564
1.9851625
1.9838693
1.9825763
1.9812835
1.9799917
1.9787
1.9774095
1.976119
1.9748291
1.9735398
1.9722512
1.9709629
1.9696751
1.9683882
1.9671016
1.9658157
1.9645298
1.9632452
1.9619612
1.9606773
1.9593943
1.9581118
1.9568299
1.9555486
1.9542676
1.9529879
1.9517083
1.9504296
1.9491514
1.9478736
1.946597
1.9453204
1.9440445
1.9427695
1.9414951
1.9402211
1.938948
1.9376755
1.9364036
1.9351326
1.9338619
1.932592
1.9313229
1.9300543
1.9287865
1.9275191
1.9262526
1.9249867
1.9237218
1.9224572
1.9211931
1.91993
1.9186676
1.9174057
1.9161447
1.9148842
1.9136244
1.9123657
1.9111073
1.9098496
1.9085928
1.9073365
1.906081
1.9048262
1.9035722
1.902319
1.9010662
1.8998142
1.8985633
1.8973125
1.8960626
1.8948137
1.8935654
1.8923175
1.8910707
1.8898246
1.8885791
1.8873342
1.8860904
1.884847
1.8836045
1.8823627
1.8811216
1.8798813
1.8786417
1.877403
1.8761647
1.8749272
1.8736904
1.8724548
1.8712195
1.8699851
1.8687513
1.8675184
1.8662862
1.8650548
1.863824
1.8625939
1.861365
1.8601362
1.8589087
1.8576816
1.8564553
1.8552297
1.8540051
1.8527812
1.851558
1.8503354
1.8491138
1.8478926
1.8466727
1.845453
1.8442342
1.8430164
1.8417991
1.8405827
1.839367
1.8381521
1.8369378
1.8357244
1.8345118
1.8332999
1.8320886
1.8308784
1.8296686
1.8284601
1.8272517
1.8260442
1.8248377
1.823632
1.8224267
1.8212223
1.8200191
1.8188162
1.8176142
1.8164129
1.8152122
1.8140129
1.8128134
1.8116152
1.810418
1.809221
1.8080251
1.80683
1.8056355
1.8044419
1.8032489
1.8020568
1.8008654
1.7996747
1.7984848
1.7972957
1.7961075
1.7949196
1.7937331
1.7925469
1.7913617
1.790177
1.7889934
1.7878103
1.7866281
1.7854465
1.7842656
1.7830857
1.7819064
1.7807279
1.7795503
1.7783735
1.7771972
1.7760218
1.7748471
1.7736733
1.7724999
1.7713279
1.7701559
1.7689853
1.767815
1.7666457
1.7654771
1.7643093
1.7631422
1.761976
1.7608103
1.7596455
1.7584813
1.757318
1.7561554
1.7549937
1.7538325
1.7526724
1.7515128
1.7503539
1.7491959
1.7480385
1.7468821
1.7457263
1.7445716
1.743417
1.7422636
1.7411107
1.7399588
1.7388074
1.7376571
1.7365072
1.7353582
1.7342101
1.7330626
1.7319156
1.7307699
1.7296245
1.7284801
1.7273363
1.7261931
1.7250508
1.7239094
1.7227687
1.7216285
1.7204891
1.7193507
1.7182128
1.7170758
1.7159396
1.7148039
1.7136692
1.7125353
1.7114018
1.7102692
1.7091372
1.7080063
1.706876
1.7057464
1.7046175
1.7034893
1.7023622
1.7012352
1.7001094
1.6989843
1.6978599
1.696736
1.695613
1.6944908
1.6933695
1.6922485
1.6911285
1.6900094
1.6888908
1.6877729
1.686656
1.6855397
1.684424
1.6833093
1.6821951
1.6810817
1.6799688
1.6788571
1.6777458
1.6766353
1.6755258
1.6744167
1.6733084
1.6722009
1.6710939
1.6699878
1.6688826
1.6677778
1.6666739
1.6655709
1.6644683
1.6633668
1.6622655
1.6611652
1.6600657
1.6589668
1.6578687
1.6567715
1.6556748
1.6545788
1.6534836
1.6523894
1.6512953
1.6502024
1.6491103
1.6480184
1.6469276
1.6458375
1.644748
1.6436594
1.6425712
1.6414839
1.6403972
1.6393114
1.6382265
1.6371418
1.6360582
1.6349751
1.6338929
1.6328112
1.6317307
1.6306505
1.6295708
1.6284924
1.6274143
1.6263368
1.6252604
1.6241846
1.6231093
1.6220351
1.6209611
1.6198881
1.6188157
1.6177442
1.6166731
1.6156032
1.6145335
1.613465
1.6123967
1.6113294
1.6102626
1.6091968
1.6081314
1.6070669
1.606003
1.6049401
1.6038774
1.6028157
1.6017548
1.6006943
1.5996349
1.5985758
1.5975175
1.59646
1.5954032
1.5943469
1.5932916
1.5922369
1.5911828
1.5901293
1.5890768
1.5880249
1.5869737
1.5859231
1.5848731
1.5838242
1.5827755
1.5817277
1.5806806
1.5796342
1.5785885
1.5775435
1.576499
1.5754554
1.5744126
1.5733705
1.5723287
1.5712876
1.5702477
1.569208
1.5681691
1.5671312
1.5660937
1.565057
1.5640209
1.5629857
1.5619507
1.5609164
1.5598832
1.5588509
1.5578189
1.5567873
1.5557569
1.5547267
1.5536977
1.5526692
1.551641
1.5506139
1.5495874
1.5485617
1.5475363
1.546512
1.5454881
1.5444648
1.5434425
1.5424207
1.5413997
1.5403792
1.5393596
1.5383404
1.537322
1.5363044
1.5352873
1.5342708
1.533255
1.5322402
1.5312257
1.5302119
1.5291991
1.5281868
1.5271748
1.5261639
1.5251535
1.5241438
1.5231347
1.5221266
1.5211188
1.5201119
1.5191057
1.5180999
1.5170947
1.5160905
1.5150868
1.5140836
1.5130814
1.5120798
1.5110788
1.5100784
1.5090784
1.5080795
1.5070814
1.5060834
1.5050865
1.50409
1.5030941
1.5020992
1.5011048
1.5001111
1.499118
1.4981252
1.4971336
1.4961423
1.495152
1.4941623
1.4931729
1.4921845
1.4911965
1.4902095
1.4892229
1.4882371
1.4872516
1.4862671
1.4852831
1.4842997
1.4833173
1.4823352
1.4813536
1.4803733
1.4793931
1.4784137
1.477435
1.4764571
1.4754794
1.4745026
1.4735265
1.472551
1.4715761
1.4706019
1.4696283
1.4686553
1.4676831
1.4667115
1.4657403
1.4647702
1.4638003
1.4628313
1.4618628
1.4608951
1.4599279
1.4589615
1.4579955
1.4570303
1.4560657
1.4551017
1.4541383
1.4531758
1.4522138
1.4512525
1.4502914
1.4493313
1.4483719
1.447413
1.4464549
1.4454972
1.4445403
1.443584
1.4426281
1.4416729
1.4407187
1.439765
1.4388117
1.4378591
1.4369073
1.4359559
1.4350052
1.4340553
1.4331061
1.432157
1.4312091
1.4302617
1.4293147
1.4283686
1.4274229
1.4264778
1.4255333
1.4245898
1.4236467
1.4227042
1.4217622
1.4208211
1.4198802
1.4189404
1.4180012
1.4170624
1.416124
1.4151866
1.4142495
1.4133134
1.4123777
1.4114426
1.4105083
1.4095745
1.4086415
1.4077085
1.4067768
1.4058454
1.4049147
1.4039847
1.4030552
1.4021263
1.4011979
1.4002703
1.3993433
1.3984169
1.3974913
1.3965662
1.3956416
1.3947176
1.3937939
1.3928713
1.3919493
1.3910277
1.3901069
1.3891866
1.3882669
1.3873479
1.3864292
1.3855113
1.3845942
1.3836777
1.3827614
1.3818461
1.3809314
1.380017
1.3791035
1.3781904
1.3772781
1.3763663
1.3754551
1.3745444
1.3736343
1.372725
1.3718164
1.3709081
1.3700006
1.3690935
1.368187
1.3672813
1.3663763
1.3654716
1.3645674
1.3636642
1.3627614
1.3618592
1.3609577
1.3600565
1.3591561
1.3582563
1.3573573
1.3564585
1.3555608
1.3546633
1.3537661
1.3528702
1.3519744
1.3510793
1.3501849
1.3492911
1.3483979
1.3475052
1.346613
1.3457214
1.3448308
1.3439404
1.3430506
1.3421613
1.3412731
1.3403848
1.3394976
1.3386108
1.3377242
1.336839
1.335954
1.3350694
1.3341855
1.3333024
1.3324198
1.3315375
1.3306559
1.3297751
1.3288949
1.328015
1.3271359
1.3262573
1.325379
1.3245016
1.323625
1.3227487
1.3218728
1.3209978
1.3201233
1.3192492
1.3183759
1.317503
1.3166307
1.3157592
1.3148881
1.3140174
1.3131474
1.3122783
1.3114096
1.3105414
1.3096739
1.3088067
1.3079402
1.3070743
1.306209
1.3053443
1.3044801
1.3036165
1.3027534
1.3018907
1.3010291
1.3001677
1.2993069
1.2984467
1.297587
1.2967284
1.2958697
1.2950116
1.2941544
1.2932974
1.2924414
1.2915859
1.2907307
1.2898761
1.2890221
1.2881688
1.2873162
1.2864637
1.2856122
1.284761
1.2839104
1.2830606
1.2822109
1.2813622
1.280514
1.2796663
1.2788188
1.2779723
1.2771264
1.2762808
1.2754359
1.2745916
1.2737477
1.2729044
1.2720617
1.2712195
1.2703781
1.269537
1.2686964
1.2678566
1.267017
1.2661784
1.2653401
1.2645025
1.2636653
1.2628287
1.2619925
1.2611573
1.2603221
1.2594881
1.258654
1.2578207
1.256988
1.256156
1.2553242
1.2544934
1.2536627
1.2528328
1.2520033
1.2511746
1.2503462
1.2495184
1.2486912
1.2478646
1.2470384
1.2462128
1.2453878
1.2445635
1.2437391
1.2429159
1.242093
1.2412708
1.2404492
1.2396278
1.2388071
1.2379869
1.2371675
1.2363483
1.2355298
1.2347118
1.2338946
1.2330778
1.2322612
1.2314454
1.2306302
1.2298157
1.2290014
1.2281876
1.2273747
1.226562
1.2257499
1.2249384
1.2241275
1.2233171
1.2225072
1.2216979
1.2208891
1.2200811
1.2192732
1.2184658
1.2176592
1.2168531
1.2160474
1.2152424
1.2144378
1.2136339
1.2128303
1.2120275
1.211225
1.2104231
1.209622
1.2088209
1.2080208
1.207221
1.2064219
1.205623
1.204825
1.2040274
1.2032303
1.2024335
1.2016375
1.2008423
1.200047
1.1992526
1.1984589
1.1976655
1.1968725
1.1960802
1.1952883
1.1944969
1.1937062
1.1929159
1.1921262
1.1913369
1.1905481
1.18976
1.1889724
1.1881851
1.1873984
1.1866122
1.1858268
1.1850417
1.1842571
1.1834732
1.1826899
1.1819067
1.1811243
1.1803423
1.179561
1.1787801
1.1779999
1.1772197
1.1764405
1.1756617
1.1748832
1.1741053
1.1733282
1.1725514
1.171775
1.1709993
1.1702241
1.1694497
1.1686753
1.1679016
1.1671284
1.1663555
1.1655834
1.1648116
1.1640406
1.1632701
1.1624998
1.1617302
1.1609612
1.1601925
1.1594245
1.158657
1.1578897
1.1571233
1.1563573
1.1555917
1.1548266
1.1540622
1.153298
1.1525346
1.1517715
1.1510091
1.1502471
1.1494857
1.1487244
1.147964
1.1472039
1.1464446
1.1456857
1.1449269
1.144169
1.1434114
1.1426548
1.1418983
1.1411421
1.1403867
1.1396316
1.1388773
1.1381233
1.1373699
1.1366168
1.1358643
1.1351124
1.1343608
1.13361
1.1328596
1.1321095
1.1313599
1.1306109
1.1298625
1.1291145
1.1283669
1.1276201
1.1268735
1.1261276
1.1253818
1.1246369
1.1238923
1.1231482
1.1224047
1.1216617
1.120919
1.1201768
1.1194352
1.1186943
1.1179537
1.1172136
1.1164739
1.1157347
1.1149961
1.1142581
1.1135203
1.1127831
1.1120464
1.1113101
1.1105747
1.1098392
1.1091046
1.1083701
1.1076365
1.1069031
1.1061702
1.105438
1.1047059
1.1039747
1.1032438
1.1025134
1.1017836
1.1010544
1.1003253
1.0995969
1.098869
1.0981414
1.0974143
1.0966879
1.0959618
1.0952363
1.094511
1.0937867
1.0930625
1.0923389
1.0916156
1.0908929
1.0901707
1.089449
1.0887277
1.0880072
1.0872866
1.0865668
1.0858475
1.0851288
1.0844104
1.0836926
1.0829749
1.0822581
1.0815414
1.0808253
1.08011
1.0793951
1.0786804
1.0779662
1.0772525
1.0765393
1.0758268
1.0751144
1.0744028
1.0736914
1.0729806
1.07227
1.0715601
1.070851
1.070142
1.0694333
1.0687255
1.0680178
1.0673109
1.0666043
1.0658982
1.0651926
1.0644873
1.0637826
1.0630783
1.0623746
1.0616711
1.0609683
1.0602659
1.059564
1.0588626
1.0581616
1.0574611
1.0567609
1.0560614
1.0553623
1.0546637
1.0539653
1.0532676
1.0525703
1.0518733
1.051177
1.050481
1.0497856
1.0490905
1.048396
1.0477021
1.0470085
1.0463153
1.0456226
1.0449305
1.0442386
1.0435473
1.0428566
1.042166
1.041476
1.0407866
1.0400976
1.0394088
1.0387208
1.0380332
1.0373459
1.0366592
1.035973
1.0352868
1.0346017
1.0339166
1.0332323
1.0325482
1.0318645
1.0311816
1.0304987
1.0298166
1.0291349
1.0284534
1.0277727
1.0270922
1.0264122
1.0257329
1.0250535
1.0243751
1.0236968
1.0230192
1.0223418
1.0216651
1.0209887
1.0203128
1.0196372
1.0189623
1.0182877
1.0176136
1.0169399
1.0162663
1.0155938
1.0149214
1.0142494
1.0135781
1.012907
1.0122364
1.0115662
1.0108964
1.0102274
1.0095584
1.0088903
1.0082222
1.0075548
1.0068877
1.0062212
1.005555
1.0048894
1.0042241
1.0035594
1.0028949
1.002231
1.0015674
1.0009042
1.0002416
0.99957949
0.9989177
0.99825644
0.99759543
0.99693513
0.99627507
0.99561542
0.99495631
0.99429768
0.99363953
0.99298161
0.99232429
0.99166745
0.99101084
0.99035466
0.98969895
0.98904389
0.98838902
0.98773462
0.98708093
0.98642737
0.98577416
0.98512167
0.98446947
0.98381776
0.98316646
0.98251545
0.98186499
0.98121494
0.98056549
0.97991633
0.97926742
0.97861922
0.97797137
0.97732395
0.9766767
0.97603029
0.97538418
0.97473848
0.97409314
0.97344816
0.97280383
0.97215968
0.97151619
0.97087288
0.97023022
0.96958786
0.96894586
0.96830451
0.96766335
0.96702284
0.96638262
0.96574271
0.96510345
0.96446449
0.963826
0.96318805
0.9625504
0.96191305
0.96127623
0.96063977
0.96000391
0.95936823
0.9587332
0.95809853
0.95746422
0.95683032
0.95619696
0.9555639
0.95493126
0.95429909
0.95366722
0.95303583
0.95240486
0.95177442
0.95114434
0.95051461
0.94988525
0.94925642
0.94862807
0.94800013
0.9473725
0.94674522
0.94611841
0.94549209
0.94486624
0.94424063
0.94361556
0.9429909
0.94236648
0.94174266
0.94111925
0.94049615
0.93987352
0.93925124
0.93862951
0.93800807
0.93738711
0.93676651
0.93614626
0.93552649
0.9349072
0.93428814
0.93366963
0.93305153
0.9324339
0.93181658
0.93119973
0.9305833
0.92996711
0.92935151
0.92873621
0.92812145
0.92750686
0.92689282
0.92627919
0.92566597
0.92505324
0.9244408
0.92382878
0.92321718
0.92260593
0.9219951
0.92138481
0.92077482
0.92016518
0.91955596
0.91894716
0.91833889
0.91773087
0.91712332
0.91651613
0.91590935
0.91530299
0.91469711
0.91409153
0.91348636
0.91288155
0.91227728
0.91167331
0.91106981
0.91046667
0.90986383
0.90926135
0.90865946
0.90805799
0.90745676
0.906856
0.9062556
0.90565556
0.905056
0.90445679
0.90385813
0.90325975
0.90266168
0.90206414
0.90146697
0.90087014
0.90027374
0.89967781
0.89908212
0.89848691
0.89789218
0.89729774
0.89670354
0.89610994
0.89551675
0.89492393
0.89433134
0.89373934
0.89314759
0.89255637
0.89196545
0.89137495
0.8907848
0.89019507
0.88960576
0.88901681
0.88842827
0.88784009
0.88725245
0.88666481
0.88607788
0.88549125
0.8849051
0.88431919
0.88373381
0.88314861
0.88256407
0.88197982
0.88139594
0.88081235
0.88022929
0.87964654
0.8790642
0.8784821
0.8779006
0.87731946
0.87673867
0.876158
0.87557811
0.87499845
0.87441909
0.87384021
0.87326187
0.87268376
0.87210596
0.87152845
0.87095147
0.87037486
0.86979866
0.86922288
0.86864752
0.86807233
0.86749768
0.86692339
0.86634934
0.86577588
0.86520278
0.86462986
0.86405754
0.86348546
0.86291379
0.86234254
0.8617717
0.86120111
0.86063093
0.86006117
0.85949177
0.85892278
0.85835403
0.85778588
0.85721803
0.85665047
0.85608339
0.85551667
0.85495025
0.85438424
0.85381866
0.85325342
0.85268849
0.85212398
0.85155976
0.85099614
0.85043275
0.84986967
0.849307
0.84874481
0.84818292
0.84762126
0.84706014
0.84649938
0.84593898
0.84537894
0.84481931
0.84425998
0.84370112
0.84314251
0.84258437
0.84202653
0.84146905
0.84091198
0.84035522
0.83979899
0.83924305
0.83868742
0.83813208
0.83757728
0.83702278
0.83646858
0.83591485
0.83536142
0.83480835
0.8342557
0.83370346
0.8331514
0.83259994
0.83204871
0.83149779
0.8309474
0.83039731
0.82984751
0.82929814
0.82874912
0.8282004
0.82765222
0.82710421
0.82655662
0.82600945
0.82546264
0.82491618
0.82437003
0.82382429
0.82327902
0.82273376
0.82218921
0.82164466
0.82110089
0.82055724
0.82001406
0.81947118
0.8189286
0.81838655
0.81784469
0.81730312
0.81676203
0.81622148
0.81568104
0.81514096
0.81460142
0.81406212
0.81352317
0.81298447
0.8124463
0.81190854
0.81137109
0.81083387
0.81029713
0.80976057
0.80922449
0.80868876
0.80815333
0.80761838
0.80708379
0.80654943
0.80601543
0.80548185
0.80494869
0.80441576
0.80388319
0.80335087
0.80281901
0.80228758
0.8017565
0.80122566
0.80069524
0.80016518
0.79963547
0.799106
0.79857695
0.79804826
0.79751998
0.796992
0.79646432
0.79593718
0.79541016
0.79488361
0.79435736
0.79383141
0.79330587
0.7927807
0.79225588
0.79173136
0.79120719
0.79068339
0.79015976
0.78963679
0.78911406
0.78859156
0.78806949
0.78754771
0.78702646
0.78650546
0.78598481
0.78546447
0.7849443
0.78442472
0.78390545
0.78338635
0.78286779
0.78234947
0.78183144
0.78131407
0.78079671
0.78027999
0.77976328
0.77924699
0.77873117
0.77821559
0.7777003
0.7771855
0.77667099
0.77615678
0.77564293
0.77512944
0.7746163
0.77410346
0.77359098
0.7730788
0.77256697
0.77205563
0.7715444
0.77103364
0.77052325
0.77001309
0.76950336
0.76899397
0.76848489
0.76797605
0.76746756
0.76695967
0.76645178
0.76594436
0.76543725
0.76493055
0.76442409
0.76391804
0.7634123
0.76290691
0.76240176
0.76189715
0.76139265
0.76088858
0.76038486
0.7598815
0.75937849
0.75887567
0.75837326
0.75787121
0.75736958
0.75686812
0.75636703
0.75586629
0.75536585
0.75486583
0.7543661
0.75386667
0.75336754
0.75286889
0.75237042
0.7518723
0.75137442
0.75087702
0.75037992
0.74988317
0.74938673
0.74889064
0.74839485
0.74789941
0.74740428
0.74690944
0.74641496
0.74592084
0.74542695
0.74493349
0.74444032
0.74394745
0.74345493
0.74296284
0.74247092
0.74197936
0.74148822
0.74099725
0.74050665
0.74001646
0.73952657
0.73903686
0.73854762
0.73805881
0.73757017
0.73708183
0.73659384
0.73610616
0.73561889
0.73513186
0.73464519
0.73415875
0.7336728
0.73318714
0.73270172
0.73221666
0.73173177
0.73124748
0.73076338
0.73027951
0.72979611
0.72931302
0.72883016
0.72834766
0.72786546
0.72738361
0.72690201
0.72642082
0.72593987
0.7254591
0.72497904
0.72449893
0.72401935
0.72354001
0.72306108
0.72258234
0.72210383
0.72162592
0.72114813
0.72067076
0.72019351
0.71971685
0.71924043
0.71876431
0.71828836
0.71781284
0.71733761
0.71686274
0.71638817
0.71591389
0.71543992
0.7149663
0.71449286
0.71401995
0.71354723
0.7130748
0.71260273
0.71213096
0.71165949
0.71118832
0.71071756
0.71024698
0.70977682
0.70930684
0.70883727
0.70836812
0.70789915
0.70743048
0.70696217
0.70649415
0.70602643
0.70555902
0.70509171
0.70462495
0.7041586
0.70369232
0.70322651
0.70276093
0.70229572
0.7018308
0.70136613
0.70090181
0.70043784
0.69997412
0.69951069
0.69904751
0.69858474
0.69812232
0.69766015
0.69719821
0.69673657
0.69627553
0.69581443
0.69535381
0.69489342
0.69443345
0.69397372
0.69351423
0.69305509
0.69259644
0.69213778
0.69167948
0.69122171
0.69076401
0.69030678
0.68984973
0.68939292
0.68893659
0.6884805
0.6880247
0.68756908
0.68711406
0.68665916
0.68620455
0.68575031
0.6852963
0.68484247
0.68438911
0.68393612
0.6834833
0.68303084
0.68257868
0.68212676
0.6816752
0.68122387
0.6807729
0.68032223
0.6798718
0.67942172
0.67897189
0.67852229
0.67807317
0.67762429
0.67717564
0.67672735
0.67627925
0.67583156
0.67538422
0.67493701
0.67449015
0.6740436
0.67359751
0.67315155
0.67270589
0.67226058
0.67181557
0.67137069
0.67092627
0.67048204
0.67003822
0.66959459
0.66915137
0.66870826
0.66826552
0.6678232
0.66738111
0.66693926
0.66649753
0.66605639
0.66561544
0.66517478
0.66473442
0.6642943
0.6638546
0.66341507
0.66297591
0.6625371
0.66209835
0.66166008
0.66122198
0.66078418
0.66034681
0.65990961
0.65947282
0.65903616
0.65859985
0.65816391
0.65772814
0.65729266
0.65685749
0.65642273
0.6559881
0.65555376
0.65511972
0.65468615
0.65425277
0.65381944
0.65338665
0.65295392
0.65252185
0.65208989
0.65165812
0.65122676
0.65079558
0.65036476
0.64993423
0.64950389
0.64907396
0.64864427
0.64821488
0.64778566
0.64735675
0.64692819
0.64650005
0.64607197
0.64564419
0.6452167
0.64478964
0.64436269
0.64393616
0.64350998
0.64308381
0.64265811
0.64223266
0.64180744
0.64138252
0.64095789
0.64053363
0.64010948
0.63968575
0.63926226
0.63883901
0.63841617
0.63799351
0.63757116
0.6371491
0.63672715
0.63630575
0.6358844
0.63546348
0.63504273
0.63462245
0.63420224
0.63378233
0.63336277
0.63294345
0.63252419
0.63210559
0.6316871
0.63126898
0.63085097
0.63043338
0.63001603
0.62959892
0.62918204
0.62876552
0.62834936
0.62793344
0.62751752
0.62710214
0.62668699
0.62627214
0.62585753
0.62544334
0.62502915
0.62461531
0.62420177
0.62378848
0.62337554
0.62296289
0.62255049
0.62213832
0.62172657
0.62131476
0.62090343
0.62049252
0.62008166
0.61967129
0.61926097
0.61885095
0.61844128
0.61803192
0.61762267
0.61721379
0.61680526
0.61639684
0.61598879
0.61558092
0.6151734
0.61476612
0.61435914
0.61395252
0.61354595
0.61313981
0.6127339
0.61232829
0.61192292
0.61151767
0.61111289
0.61070836
0.61030394
0.60989994
0.60949612
0.60909259
0.60868943
0.60828656
0.60788381
0.60748136
0.60707921
0.60667735
0.60627562
0.6058743
0.6054731
0.60507226
0.60467178
0.60427147
0.60387141
0.60347152
0.60307205
0.60267282
0.60227382
0.60187501
0.60147667
0.60107845
0.60068041
0.60028273
0.5998854
0.5994882
0.59909135
0.59869474
0.59829843
0.59790236
0.5975064
0.59711087
0.59671557
0.59632057
0.59592581
0.59553128
0.595137
0.59474289
0.59434932
0.59395576
0.59356254
0.59316975
0.59277707
0.59238452
0.59199238
0.59160036
0.59120876
0.59081727
0.59042621
0.59003532
0.58964461
0.58925438
0.58886421
0.58847433
0.5880847
0.58769548
0.58730644
0.58691752
0.58652902
0.58614075
0.58575267
0.58536476
0.58497733
0.58459014
0.58420312
0.58381629
0.58342981
0.58304346
0.58265746
0.58227164
0.58188623
0.58150113
0.58111608
0.58073145
0.58034682
0.57996267
0.57957876
0.57919502
0.57881165
0.57842851
0.57804549
0.57766277
0.57728034
0.57689816
0.57651639
0.57613456
0.57575321
0.57537204
0.57499117
0.57461041
0.57423002
0.5738498
0.57347
0.57309037
0.57271087
0.57233179
0.57195282
0.57157415
0.57119584
0.57081759
0.5704397
0.5700621
0.56968468
0.56930757
0.56893063
0.5685541
0.56817764
0.56780148
0.56742555
0.56704986
0.56667459
0.56629938
0.56592441
0.56554973
0.56517541
0.56480122
0.56442732
0.5640536
0.56368017
0.56330687
0.5629341
0.56256127
0.56218892
0.56181669
0.56144482
0.56107312
0.56070161
0.56033033
0.55995947
0.55958879
0.55921823
0.55884814
0.55847812
0.55810839
0.55773884
0.55736965
0.5570007
0.55663198
0.55626345
0.55589515
0.55552715
0.55515945
0.55479187
0.55442458
0.55405748
0.55369067
0.5533241
0.55295783
0.55259168
0.55222577
0.55186027
0.55149496
0.55112994
0.55076498
0.55040032
0.55003607
0.54967189
0.54930806
0.54894429
0.54858088
0.54821777
0.54785472
0.54749209
0.54712957
0.54676735
0.54640543
0.54604369
0.54568213
0.54532093
0.54495984
0.54459912
0.54423863
0.5438782
0.54351819
0.54315835
0.54279882
0.5424394
0.54208034
0.54172146
0.54136282
0.54100442
0.54064631
0.54028827
0.53993058
0.53957325
0.53921604
0.53885895
0.53850234
0.53814572
0.53778946
0.53743351
0.53707767
0.53672218
0.5363667
0.5360117
0.53565681
0.53530228
0.53494781
0.53459358
0.53423977
0.53388608
0.53353256
0.53317934
0.53282636
0.53247362
0.53212106
0.5317688
0.53141665
0.53106487
0.53071338
0.53036207
0.53001094
0.52966005
0.52930927
0.52895892
0.52860868
0.5282588
0.5279091
0.52755958
0.52721035
0.52686131
0.5265125
0.52616394
0.52581561
0.52546751
0.5251196
0.52477199
0.52442461
0.52407736
0.52373022
0.52338356
0.5230372
0.52269095
0.52234495
0.52199912
0.52165359
0.52130818
0.52096295
0.52061808
0.52027345
0.51992893
0.51958483
0.51924092
0.51889706
0.51855361
0.51821029
0.51786721
0.51752436
0.51718163
0.51683933
0.51649708
0.51615518
0.51581353
0.51547205
0.51513076
0.51478976
0.51444888
0.5141083
0.51376802
0.51342779
0.51308793
0.5127483
0.51240879
0.51206964
0.51173055
0.51139182
0.51105326
0.51071489
0.51037687
0.51003891
0.50970119
0.50936377
0.50902659
0.50868958
0.50835288
0.50801629
0.50768
0.50734389
0.50700796
0.50667232
0.50633687
0.50600159
0.50566667
0.50533193
0.50499737
0.50466299
0.50432891
0.503995
0.50366145
0.50332797
0.50299472
0.50266182
0.50232893
0.5019964
0.50166416
0.50133204
0.50100011
0.50066835
0.50033689
0.50000566
0.49967462
0.49934387
0.49901327
0.49868286
0.49835268
0.49802279
0.49769312
0.49736369
0.49703434
0.49670538
0.49637648
0.49604785
0.49571949
0.49539122
0.49506333
0.49473557
0.49440804
0.49408081
0.4937537
0.49342686
0.49310005
0.49277368
0.49244741
0.49212134
0.49179554
0.49147001
0.4911446
0.49081942
0.49049452
0.49016973
0.48984528
0.48952103
0.48919687
0.48887312
0.48854944
0.48822606
0.48790279
0.48757973
0.48725703
0.48693436
0.48661205
0.48628989
0.48596796
0.48564631
0.48532471
0.48500338
0.48468232
0.48436138
0.48404077
0.48372036
0.48340011
0.48308009
0.48276022
0.48244068
0.4821212
0.48180202
0.4814831
0.48116434
0.48084569
0.48052746
0.48020926
0.47989136
0.47957367
0.47925624
0.47893897
0.4786219
0.47830495
0.4779883
0.47767189
0.47735566
0.47703966
0.47672388
0.47640827
0.47609276
0.4757776
0.47546256
0.47514787
0.47483328
0.47451892
0.47420487
0.47389084
0.47357714
0.47326359
0.47295028
0.47263718
0.47232428
0.47201166
0.47169912
0.47138691
0.47107476
0.47076288
0.4704513
0.47013977
0.46982855
0.4695175
0.46920672
0.46889612
0.46858558
0.4682754
0.46796539
0.46765551
0.46734601
0.46703658
0.46672738
0.46641836
0.46610954
0.46580097
0.46549264
0.46518451
0.46487647
0.46456873
0.46426114
0.46395385
0.46364671
0.46333975
0.46303296
0.46272644
0.46242014
0.46211398
0.46180803
0.46150231
0.46119672
0.4608914
0.46058625
0.46028137
0.45997667
0.45967209
0.45936778
0.45906368
0.45875981
0.45845607
0.45815253
0.4578492
0.45754609
0.45724326
0.45694053
0.45663804
0.45633572
0.45603365
0.45573169
0.45543
0.45512846
0.45482713
0.45452601
0.45422518
0.45392442
0.45362389
0.4533236
0.45302349
0.45272362
0.45242393
0.4521243
0.45182499
0.45152593
0.45122698
0.45092824
0.45062971
0.45033136
0.45003322
0.44973528
0.44943756
0.44914001
0.4488427
0.44854555
0.44824857
0.44795179
0.44765526
0.44735891
0.44706276
0.44676679
0.44647104
0.44617543
0.44588003
0.44558492
0.44528988
0.44499505
0.44470045
0.44440603
0.44411179
0.44381773
0.44352397
0.44323036
0.4429369
0.4426437
0.44235063
0.44205776
0.44176513
0.44147271
0.44118041
0.44088832
0.44059643
0.44030476
0.44001332
0.43972206
0.43943092
0.43913999
0.43884918
0.4385587
0.43826833
0.43797821
0.43768829
0.43739852
0.43710893
0.43681949
0.43653035
0.43624133
0.43595254
0.43566391
0.43537551
0.43508729
0.43479925
0.43451136
0.43422374
0.43393627
0.43364894
0.43336189
0.43307501
0.43278825
0.43250173
0.43221542
0.43192929
0.43164328
0.43135759
0.43107197
0.43078664
0.43050143
0.43021643
0.42993161
0.42964694
0.42936251
0.42907822
0.42879421
0.42851037
0.42822656
0.42794308
0.42765978
0.42737666
0.42709374
0.42681095
0.42652848
0.42624611
0.42596385
0.42568189
0.42540008
0.42511848
0.42483702
0.42455584
0.42427477
0.4239938
0.42371306
0.42343259
0.4231523
0.42287216
0.42259222
0.42231241
0.42203283
0.42175338
0.42147422
0.42119515
0.42091626
0.42063761
0.42035919
0.42008087
0.41980276
0.41952485
0.41924709
0.41896954
0.41869223
0.41841498
0.41813803
0.41786122
0.41758454
0.41730806
0.41703182
0.41675577
0.41647986
0.41620415
0.4159286
0.41565323
0.41537803
0.41510302
0.41482815
0.41455352
0.41427913
0.41400492
0.41373074
0.41345686
0.41318315
0.41290963
0.41263625
0.41236308
0.41209009
0.41181725
0.41154465
0.4112722
0.41099986
0.41072789
0.41045588
0.41018417
0.40991271
0.4096413
0.40937009
0.40909898
0.40882814
0.4085575
0.40828711
0.4080168
0.40774661
0.40747666
0.40720692
0.40693733
0.40666789
0.40639868
0.40612969
0.40586081
0.40559208
0.40532351
0.40505525
0.40478715
0.40451917
0.40425131
0.40398368
0.40371624
0.40344894
0.40318179
0.40291491
0.40264821
0.40238163
0.40211523
0.40184903
0.40158299
0.40131706
0.40105146
0.40078589
0.40052065
0.40025538
0.39999044
0.39972559
0.39946094
0.39919654
0.39893222
0.39866817
0.39840424
0.39814049
0.39787692
0.39761344
0.39735025
0.39708722
0.39682433
0.39656168
0.39629903
0.39603671
0.39577451
0.39551252
0.39525068
0.39498901
0.3947275
0.39446619
0.39420503
0.39394403
0.39368322
0.39342254
0.39316216
0.39290187
0.39264178
0.39238179
0.392122
0.39186239
0.39160302
0.39134371
0.39108473
0.39082575
0.39056712
0.39030853
0.39005008
0.38979185
0.38953373
0.38927594
0.38901821
0.38876066
0.38850325
0.38824609
0.38798901
0.38773218
0.38747546
0.38721898
0.38696265
0.38670647
0.38645032
0.38619462
0.38593888
0.38568339
0.38542804
0.3851729
0.38491791
0.38466311
0.38440847
0.3841539
0.3838996
0.38364547
0.3833915
0.38313773
0.38288403
0.3826305
0.38237721
0.38212404
0.38187099
0.38161826
0.38136566
0.38111314
0.38086087
0.38060868
0.3803567
0.38010481
0.37985319
0.37960181
0.37935045
0.37909934
0.3788484
0.37859759
0.37834686
0.37809652
0.37784615
0.37759596
0.37734598
0.37709618
0.37684655
0.37659714
0.37634778
0.37609857
0.37584955
0.37560079
0.37535211
0.37510356
0.37485528
0.37460709
0.37435913
0.37411121
0.37386358
0.37361604
0.37336871
0.37312153
0.37287453
0.37262768
0.37238103
0.37213445
0.37188807
0.37164196
0.3713958
0.37114993
0.3709043
0.37065876
0.37041336
0.37016815
0.36992303
0.36967814
0.36943346
0.36918882
0.36894441
0.36870015
0.3684561
0.36821216
0.36796841
0.36772478
0.36748126
0.36723799
0.36699495
0.36675191
0.36650911
0.36626646
0.36602399
0.36578169
0.36553952
0.36529759
0.36505574
0.36481404
0.36457255
0.36433113
0.36408991
0.36384889
0.36360806
0.36336732
0.3631267
0.36288631
0.36264604
0.36240599
0.36216611
0.36192635
0.36168671
0.36144727
0.36120796
0.36096886
0.3607299
0.36049104
0.36025235
0.36001393
0.3597756
0.35953733
0.35929942
0.35906151
0.35882381
0.35858625
0.35834882
0.35811162
0.35787457
0.35763755
0.35740086
0.35716423
0.35692772
0.35669151
0.35645536
0.35621935
0.3559835
0.35574788
0.35551232
0.35527691
0.35504165
0.35480669
0.35457182
0.35433704
0.35410246
0.35386804
0.35363373
0.35339969
0.35316572
0.35293195
0.35269824
0.35246471
0.35223135
0.35199821
0.35176522
0.35153231
0.35129955
0.35106698
0.35083461
0.35060227
0.35037014
0.35013825
0.34990644
0.34967476
0.34944332
0.34921196
0.34898072
0.3487497
0.34851882
0.34828818
0.34805751
0.34782714
0.34759682
0.34736672
0.3471368
0.34690696
0.34667727
0.34644777
0.34621841
0.34598926
0.34576017
0.34553126
0.34530249
0.34507385
0.34484544
0.34461716
0.34438899
0.34416097
0.34393314
0.34370545
0.34347787
0.34325048
0.34302321
0.34279615
0.3425692
0.34234244
0.34211576
0.34188929
0.34166294
0.34143677
0.34121072
0.34098491
0.34075907
0.34053349
0.34030807
0.34008279
0.33985767
0.33963269
0.33940777
0.33918309
0.33895853
0.33873409
0.33850986
0.33828574
0.33806181
0.33783796
0.33761436
0.33739081
0.33716741
0.33694419
0.33672121
0.33649823
0.33627546
0.33605286
0.33583039
0.33560812
0.33538589
0.3351638
0.33494195
0.33472019
0.33449858
0.33427715
0.3340559
0.33383471
0.33361372
0.33339289
0.33317214
0.33295146
0.33273113
0.33251086
0.33229074
0.33207071
0.33185089
0.33163115
0.3314116
0.3311922
0.330973
0.33075377
0.33053485
0.33031607
0.33009738
0.32987881
0.32966053
0.32944223
0.32922414
0.32900614
0.32878837
0.32857072
0.32835317
0.32813576
0.32791853
0.32770151
0.32748446
0.32726765
0.32705104
0.3268345
0.32661808
0.32640183
0.32618573
0.32596979
0.32575402
0.32553837
0.32532287
0.32510746
0.32489231
0.3246772
0.32446229
0.32424742
0.32403281
0.32381827
0.3236039
0.32338962
0.32317552
0.32296157
0.32274783
0.32253417
0.32232055
0.32210726
0.32189399
0.32168087
0.32146791
0.32125503
0.32104239
0.32082984
0.32061744
0.32040516
0.32019305
0.3199811
0.31976926
0.31955755
0.31934598
0.31913456
0.31892332
0.31871223
0.31850114
0.31829023
0.31807962
0.31786895
0.31765863
0.31744829
0.31723815
0.31702808
0.31681821
0.31660846
0.31639886
0.31618938
0.31598008
0.31577086
0.3155618
0.31535283
0.31514412
0.31493548
0.31472698
0.31451866
0.3143104
0.31410235
0.31389442
0.31368658
0.31347889
0.31327134
0.31306401
0.3128567
0.31264961
0.31244263
0.3122358
0.31202915
0.31182247
0.31161606
0.31140974
0.3112036
0.31099764
0.31079164
0.31058589
0.31038028
0.31017479
0.30996934
0.30976424
0.3095592
0.30935422
0.30914938
0.30894479
0.30874026
0.30853587
0.30833164
0.30812746
0.30792347
0.30771959
0.30751586
0.30731231
0.30710882
0.30690554
0.30670235
0.30649936
0.30629641
0.30609363
0.30589098
0.30568838
0.30548608
0.30528381
0.30508173
0.30487975
0.30467793
0.30447617
0.30427462
0.30407321
0.3038719
0.30367076
0.30346972
0.30326876
0.30306804
0.30286735
0.30266687
0.30246651
0.30226624
0.30206615
0.30186617
0.30166638
0.30146661
0.30126706
0.30106759
0.3008683
0.30066907
0.30047002
0.30027112
0.30007234
0.29987356
0.29967514
0.29947674
0.2992785
0.29908031
0.29888237
0.29868445
0.29848671
0.29828915
0.29809162
0.29789436
0.29769716
0.29750001
0.29730308
0.29710624
0.29690957
0.29671302
0.2965166
0.29632023
0.29612407
0.295928
0.29573208
0.29553628
0.29534063
0.29514512
0.29494971
0.29475439
0.2945593
0.2943643
0.29416937
0.29397473
0.29378006
0.29358554
0.29339126
0.29319698
0.29300287
0.29280889
0.29261506
0.29242137
0.29222777
0.29203427
0.29184094
0.29164773
0.29145461
0.29126167
0.29106885
0.29087615
0.29068357
0.29049119
0.29029882
0.29010665
0.28991458
0.28972259
0.28953081
0.28933921
0.28914762
0.2889562
0.28876486
0.28857374
0.28838271
0.2881918
0.28800097
0.28781033
0.28761977
0.28742936
0.28723907
0.28704891
0.28685886
0.28666893
0.2864792
0.28628951
0.28609997
0.28591058
0.28572127
0.28553209
0.28534311
0.28515422
0.2849654
0.28477669
0.28458816
0.28439984
0.28421152
0.2840234
0.28383535
0.28364742
0.28345963
0.28327206
0.28308445
0.28289708
0.28270975
0.28252256
0.28233561
0.28214869
0.28196189
0.28177524
0.28158861
0.28140223
0.28121594
0.28102973
0.28084368
0.28065774
0.28047204
0.28028622
0.2801007
0.27991527
0.27972996
0.27954477
0.2793597
0.2791748
0.27898994
0.27880523
0.27862066
0.27843627
0.27825192
0.27806768
0.27788356
0.27769962
0.27751574
0.2773321
0.27714851
0.27696499
0.27678159
0.27659833
0.2764152
0.27623227
0.27604938
0.27586666
0.275684
0.27550152
0.27531907
0.27513683
0.27495468
0.27477264
0.27459073
0.27440897
0.27422729
0.27404574
0.27386433
0.27368298
0.27350178
0.27332073
0.2731398
0.27295899
0.27277833
0.27259764
0.27241719
0.27223688
0.27205661
0.27187657
0.27169654
0.27151665
0.27133688
0.27115726
0.27097771
0.27079836
0.27061909
0.27043995
0.2702609
0.27008197
0.26990315
0.26972443
0.26954588
0.26936749
0.26918915
0.26901093
0.26883277
0.26865485
0.26847696
0.26829928
0.26812163
0.26794416
0.26776674
0.26758942
0.26741233
0.26723522
0.26705828
0.26688156
0.26670486
0.26652828
0.26635188
0.26617551
0.26599926
0.26582319
0.26564717
0.26547134
0.26529562
0.26511997
0.26494443
0.26476905
0.26459375
0.2644186
0.26424351
0.26406863
0.26389378
0.26371905
0.2635445
0.26337001
0.26319566
0.26302144
0.26284727
0.26267329
0.26249936
0.26232558
0.26215196
0.26197836
0.26180491
0.26163155
0.26145837
0.26128528
0.2611123
0.26093945
0.26076669
0.26059407
0.26042151
0.26024911
0.26007685
0.25990468
0.25973257
0.25956067
0.25938883
0.25921717
0.25904551
0.25887403
0.25870252
0.2585313
0.25836006
0.25818908
0.25801814
0.2578474
0.25767666
0.2575061
0.2573356
0.25716519
0.2569949
0.25682482
0.25665486
0.25648493
0.25631508
0.25614542
0.25597587
0.25580639
0.25563705
0.2554678
0.25529867
0.25512969
0.25496078
0.25479198
0.25462326
0.2544547
0.25428629
0.25411794
0.25394964
0.2537815
0.25361356
0.25344568
0.25327781
0.25311014
0.25294256
0.2527751
0.25260782
0.25244057
0.25227341
0.25210634
0.25193951
0.25177273
0.25160605
0.25143948
0.25127301
0.25110668
0.25094044
0.25077429
0.25060824
0.25044236
0.25027654
0.25011086
0.24994525
0.24977982
0.24961439
0.24944919
0.24928403
0.24911903
0.24895409
0.24878925
0.24862452
0.24845996
0.24829541
0.2481311
0.24796687
0.24780266
0.24763858
0.24747466
0.2473108
0.24714707
0.2469835
0.24681997
0.24665663
0.24649328
0.24633008
0.24616702
0.24600406
0.24584121
0.24567842
0.24551578
0.24535324
0.2451908
0.2450285
0.24486624
0.2447041
0.24454208
0.24438028
0.24421845
0.24405681
0.24389523
0.24373373
0.2435724
0.24341115
0.24325
0.24308905
0.24292807
0.24276723
0.24260651
0.24244589
0.24228537
0.24212499
0.24196468
0.24180447
0.2416444
0.24148442
0.24132453
0.24116476
0.24100512
0.24084556
0.24068609
0.24052678
0.2403675
0.24020843
0.24004936
0.23989044
0.2397317
0.23957297
0.23941433
0.23925585
0.23909742
0.23893912
0.23878096
0.23862293
0.23846492
0.23830709
0.23814929
0.23799159
0.23783405
0.23767659
0.23751923
0.237362
0.23720485
0.23704787
0.23689084
0.23673402
0.2365773
0.23642071
0.2362642
0.23610778
0.23595147
0.23579524
0.23563911
0.2354831
0.23532727
0.23517147
0.23501576
0.2348602
0.23470475
0.2345493
0.23439401
0.23423886
0.2340838
0.23392886
0.23377398
0.23361917
0.23346455
0.23330992
0.23315549
0.23300108
0.23284684
0.23269272
0.23253867
0.2323847
0.23223086
0.23207711
0.23192348
0.23176998
0.23161657
0.23146319
0.23130992
0.23115677
0.23100375
0.23085086
0.23069803
0.23054528
0.23039265
0.23024014
0.23008774
0.22993542
0.22978319
0.22963107
0.22947901
0.22932708
0.22917522
0.22902353
0.22887193
0.22872037
0.22856896
0.22841763
0.22826646
0.22811529
0.22796428
0.22781338
0.22766261
0.22751182
0.22736122
0.22721073
0.22706033
0.22691002
0.22675976
0.22660962
0.22645956
0.2263097
0.2261599
0.22601017
0.22586046
0.22571093
0.22556151
0.22541219
0.22526293
0.22511384
0.22496483
0.22481589
0.22466697
0.22451828
0.22436966
0.2242211
0.22407264
0.22392438
0.2237761
0.22362795
0.2234799
0.22333196
0.22318408
0.22303638
0.22288874
0.22274119
0.22259371
0.22244629
0.22229904
0.22215185
0.22200479
0.22185783
0.22171095
0.22156413
0.22141749
0.22127084
0.22112441
0.22097802
0.22083175
0.22068551
0.22053942
0.22039343
0.22024746
0.22010167
0.21995597
0.21981041
0.21966487
0.21951947
0.21937406
0.21922889
0.21908368
0.21893869
0.21879375
0.21864891
0.21850412
0.2183595
0.21821491
0.21807043
0.217926
0.21778175
0.21763761
0.21749359
0.21734954
0.21720561
0.21706183
0.21691816
0.21677455
0.21663105
0.21648766
0.21634433
0.2162011
0.21605797
0.21591493
0.21577197
0.21562913
0.21548635
0.21534374
0.21520118
0.21505871
0.2149163
0.21477401
0.21463184
0.21448979
0.21434778
0.21420582
0.214064
0.21392234
0.21378066
0.21363913
0.21349773
0.21335633
0.21321513
0.213074
0.21293294
0.21279192
0.21265104
0.21251026
0.21236964
0.21222907
0.21208853
0.21194808
0.21180774
0.21166757
0.21152738
0.21138746
0.21124749
0.21110761
0.21096778
0.21082816
0.21068858
0.2105491
0.21040969
0.21027039
0.21013118
0.20999205
0.20985302
0.20971411
0.20957528
0.20943649
0.2092979
0.20915934
0.2090209
0.20888248
0.20874421
0.20860602
0.20846792
0.2083299
0.20819199
0.20805414
0.20791639
0.2077788
0.20764118
0.20750375
0.20736635
0.20722912
0.2070919
0.20695476
0.20681781
0.20668088
0.206544
0.20640728
0.20627062
0.20613401
0.20599762
0.20586121
0.2057249
0.2055887
0.20545261
0.2053166
0.20518073
0.20504491
0.20490915
0.20477349
0.2046379
0.2045024
0.20436701
0.2042318
0.20409653
0.20396139
0.20382638
0.20369141
0.20355655
0.20342177
0.20328711
0.20315254
0.20301807
0.20288366
0.20274931
0.20261507
0.20248094
0.20234695
0.20221296
0.2020791
0.20194528
0.20181163
0.20167802
0.20154451
0.20141107
0.20127775
0.20114453
0.20101133
0.20087829
0.20074525
0.20061237
0.20047951
0.20034683
0.20021424
0.20008168
0.19994918
0.19981682
0.19968444
0.1995523
0.19942018
0.19928816
0.19915625
0.19902439
0.19889265
0.19876094
0.19862933
0.19849786
0.19836652
0.1982352
0.1981039
0.1979728
0.19784169
0.19771071
0.19757986
0.19744906
0.1973183
0.19718763
0.19705716
0.19692667
0.19679628
0.19666599
0.1965358
0.19640569
0.19627565
0.19614568
0.19601583
0.19588606
0.19575636
0.19562683
0.19549735
0.1953679
0.19523856
0.19510928
0.19498014
0.19485103
0.19472201
0.19459316
0.19446434
0.19433559
0.19420694
0.19407836
0.19394988
0.19382152
0.19369315
0.19356486
0.19343677
0.1933087
0.19318075
0.19305284
0.19292502
0.19279727
0.19266966
0.19254211
0.19241461
0.19228727
0.19215998
0.1920328
0.19190568
0.19177857
0.19165158
0.1915247
0.19139794
0.19127119
0.19114459
0.19101804
0.19089159
0.19076522
0.1906389
0.1905127
0.19038656
0.1902605
0.19013454
0.19000868
0.1898829
0.1897572
0.18963157
0.18950598
0.18938054
0.18925516
0.18912992
0.18900467
0.18887956
0.18875451
0.18862955
0.1885047
0.1883799
0.18825522
0.18813054
0.18800601
0.18788154
0.18775713
0.18763284
0.18750863
0.18738449
0.18726043
0.18713649
0.1870126
0.18688877
0.18676509
0.18664135
0.18651779
0.18639432
0.18627095
0.18614762
0.18602435
0.18590124
0.18577816
0.18565521
0.18553227
0.18540949
0.18528673
0.18516409
0.18504147
0.18491888
0.18479651
0.18467423
0.18455197
0.18442976
0.18430768
0.18418565
0.18406369
0.18394183
0.18382002
0.18369831
0.18357673
0.18345523
0.18333369
0.18321234
0.18309107
0.18296984
0.18284871
0.18272768
0.18260673
0.1824858
0.18236497
0.18224429
0.18212365
0.18200313
0.18188259
0.18176217
0.18164186
0.18152152
0.18140146
0.1812813
0.18116128
0.18104136
0.18092149
0.18080176
0.18068203
0.18056241
0.18044288
0.18032345
0.18020394
0.18008472
0.17996548
0.17984638
0.1797273
0.17960827
0.17948939
0.1793706
0.17925185
0.17913316
0.17901458
0.1788961
0.17877762
0.17865923
0.17854103
0.17842284
0.17830469
0.17818664
0.17806867
0.17795075
0.17783293
0.17771515
0.17759755
0.17747998
0.17736249
0.17724508
0.17712773
0.17701045
0.17689328
0.17677613
0.17665917
0.17654218
0.17642531
0.17630854
0.17619178
0.17607513
0.17595859
0.17584209
0.17572571
0.17560934
0.17549309
0.17537695
0.17526083
0.17514478
0.1750288
0.17491296
0.17479715
0.17468144
0.17456579
0.17445023
0.17433465
0.17421925
0.17410393
0.17398871
0.17387348
0.17375842
0.17364337
0.1735284
0.17341352
0.17329876
0.17318405
0.17306942
0.17295475
0.17284028
0.17272584
0.17261147
0.17249727
0.17238301
0.17226888
0.17215489
0.17204088
0.17192692
0.17181315
0.17169935
0.17158575
0.17147215
0.17135863
0.17124514
0.17113182
0.17101847
0.17090526
0.17079215
0.17067909
0.17056608
0.17045316
0.1703403
0.17022756
0.17011483
0.17000225
0.16988969
0.16977723
0.16966486
0.16955255
0.16944024
0.16932808
0.16921598
0.16910394
0.16899197
0.16888013
0.1687683
0.16865657
0.16854487
0.16843331
0.16832177
0.16821039
0.16809899
0.16798772
0.16787656
0.16776539
0.16765434
0.16754334
0.1674324
0.16732158
0.1672108
0.1671001
0.16698945
0.16687897
0.16676845
0.16665803
0.16654773
0.16643749
0.16632724
0.16621713
0.1661071
0.16599706
0.16588721
0.16577742
0.16566767
0.16555797
0.16544832
0.16533884
0.16522934
0.16511999
0.16501069
0.16490145
0.1647923
0.16468319
0.16457412
0.16446522
0.16435631
0.1642475
0.16413879
0.1640301
0.16392152
0.16381305
0.16370453
0.16359617
0.1634879
0.16337964
0.16327141
0.16316336
0.16305536
0.16294736
0.16283947
0.16273168
0.16262396
0.16251631
0.16240872
0.16230121
0.16219378
0.16208637
0.16197914
0.16187187
0.16176471
0.16165762
0.16155055
0.16144364
0.16133669
0.16122994
0.1611232
0.16101655
0.16090992
0.16080339
0.16069686
0.16059048
0.16048421
0.16037796
0.16027179
0.16016568
0.16005957
0.15995364
0.15984775
0.15974192
0.15963618
0.15953058
0.15942499
0.1593194
0.15921395
0.15910849
0.15900323
0.15889789
0.15879272
0.15868764
0.15858254
0.15847757
0.15837269
0.15826775
0.15816301
0.15805826
0.15795368
0.15784909
0.15774459
0.15764014
0.15753576
0.15743154
0.15732725
0.15722314
0.15711902
0.15701498
0.15691106
0.15680717
0.15670332
0.15659963
0.15649593
0.15639235
0.15628882
0.15618534
0.15608193
0.15597863
0.15587533
0.15577218
0.15566902
0.15556592
0.155463
0.15536004
0.15525717
0.15515438
0.15505165
0.15494902
0.15484646
0.15474391
0.15464146
0.15453909
0.15443681
0.15433457
0.15423246
0.15413028
0.15402824
0.1539263
0.1538244
0.15372254
0.15362076
0.15351908
0.15341748
0.15331589
0.15321437
0.15311295
0.15301159
0.15291028
0.15280902
0.15270792
0.15260679
0.15250579
0.1524048
0.15230389
0.15220304
0.15210226
0.15200159
0.15190095
0.15180038
0.15169993
0.15159941
0.15149908
0.15139881
0.15129855
0.15119845
0.15109836
0.15099832
0.15089832
0.15079844
0.15069863
0.15059884
0.15049917
0.15039951
0.15029991
0.1502004
0.15010095
0.15000159
0.14990219
0.14980304
0.14970392
0.14960475
0.14950566
0.1494067
0.14930783
0.14920901
0.14911027
0.14901155
0.14891285
0.14881426
0.14871575
0.1486173
0.14851893
0.14842059
0.14832233
0.14822413
0.14812601
0.14802799
0.14792994
0.14783201
0.14773415
0.14763634
0.14753853
0.14744093
0.14734329
0.14724572
0.1471483
0.14705083
0.14695349
0.14685625
0.14675899
0.14666186
0.14656472
0.1464677
0.14637074
0.14627385
0.14617705
0.14608023
0.1459835
0.14588687
0.14579028
0.14569375
0.14559731
0.14550093
0.14540461
0.14530832
0.14521214
0.14511594
0.14501992
0.14492387
0.14482798
0.14473209
0.14463618
0.1445405
0.14444478
0.14434919
0.1442536
0.14415808
0.14406268
0.14396733
0.14387201
0.14377679
0.14368159
0.14358652
0.14349143
0.14339644
0.14330149
0.1432066
0.14311181
0.14301707
0.14292237
0.14282775
0.14273317
0.14263873
0.14254428
0.1424499
0.14235562
0.14226131
0.14216714
0.14207302
0.14197896
0.14188495
0.14179106
0.14169721
0.14160338
0.14150961
0.14141597
0.14132237
0.14122877
0.14113528
0.14104183
0.14094844
0.14085519
0.14076194
0.14066876
0.1405756
0.14048254
0.14038952
0.14029656
0.14020368
0.14011087
0.14001809
0.13992538
0.13983275
0.13974017
0.13964766
0.13955523
0.13946286
0.13937056
0.13927828
0.13918607
0.13909391
0.13900182
0.1389098
0.13881786
0.13872598
0.13863407
0.13854232
0.13845064
0.13835901
0.13826734
0.1381758
0.13808432
0.13799289
0.13790157
0.13781026
0.13771901
0.13762783
0.13753672
0.1374457
0.13735467
0.13726373
0.13717289
0.13708207
0.13699134
0.13690059
0.13680999
0.13671945
0.13662897
0.13653843
0.13644809
0.13635775
0.13626745
0.13617721
0.13608706
0.13599709
0.13590698
0.13581701
0.13572706
0.13563715
0.1355474
0.13545763
0.13536793
0.13527839
0.1351888
0.13509929
0.13500987
0.13492046
0.13483116
0.13474195
0.13465275
0.13456354
0.13447446
0.13438542
0.13429646
0.13420761
0.13411877
0.13402995
0.1339412
0.13385256
0.13376394
0.13367543
0.1335869
0.13349847
0.13341008
0.13332178
0.13323346
0.13314521
0.13305713
0.13296898
0.13288094
0.13279299
0.13270512
0.13261725
0.13252942
0.13244173
0.13235402
0.13226639
0.13217883
0.13209131
0.13200392
0.13191657
0.13182917
0.13174191
0.13165464
0.13156754
0.1314805
0.13139339
0.13130638
0.13121942
0.13113253
0.13104573
0.13095896
0.13087234
0.13078567
0.13069907
0.13061251
0.13052604
0.13043965
0.13035332
0.13026701
0.13018079
0.1300946
0.13000849
0.12992242
0.12983638
0.12975043
0.12966457
0.12957871
0.12949294
0.12940724
0.12932153
0.12923592
0.12915033
0.12906483
0.12897937
0.12889403
0.12880868
0.1287234
0.12863816
0.128553
0.12846787
0.12838283
0.12829785
0.12821293
0.12812808
0.12804325
0.1279584
0.12787372
0.1277891
0.1277045
0.12761997
0.12753548
0.127451
0.12736659
0.12728231
0.1271981
0.12711386
0.12702969
0.12694557
0.12686156
0.12677751
0.12669361
0.12660973
0.12652591
0.12644221
0.12635846
0.12627478
0.12619118
0.12610763
0.12602417
0.12594074
0.1258574
0.12577404
0.12569077
0.12560754
0.12552445
0.12544131
0.12535831
0.12527531
0.12519234
0.1251094
0.12502664
0.12494387
0.12486115
0.12477847
0.12469591
0.12461338
0.12453081
0.12444836
0.12436603
0.12428365
0.12420133
0.1241191
0.12403693
0.12395488
0.12387281
0.1237908
0.12370884
0.12362696
0.12354513
0.1234633
0.12338161
0.12329996
0.1232183
0.12313665
0.12305517
0.1229737
0.12289233
0.12281097
0.12272961
0.12264834
0.12256718
0.12248603
0.12240493
0.12232388
0.12224292
0.12216198
0.12208108
0.12200027
0.12191953
0.12183882
0.12175811
0.12167756
0.121597
0.12151647
0.12143602
0.12135566
0.12127531
0.12119506
0.1211148
0.1210346
0.1209545
0.1208744
0.12079437
0.12071437
0.12063451
0.12055466
0.12047485
0.12039509
0.12031534
0.12023574
0.12015607
0.12007648
0.11999705
0.11991759
0.11983819
0.11975889
0.11967959
0.11960039
0.11952118
0.11944202
0.11936302
0.119284
0.11920501
0.11912608
0.11904721
0.11896841
0.11888962
0.11881096
0.11873233
0.11865367
0.11857513
0.11849662
0.11841813
0.11833973
0.11826141
0.11818308
0.11810487
0.1180267
0.11794852
0.11787045
0.11779242
0.11771449
0.11763654
0.11755867
0.11748087
0.11740306
0.11732535
0.11724759
0.11717005
0.11709245
0.11701495
0.11693751
0.11686008
0.11678273
0.11670535
0.11662811
0.11655093
0.11647376
0.11639666
0.1163196
0.11624259
0.11616562
0.1160887
0.11601184
0.11593505
0.11585827
0.11578156
0.11570492
0.11562836
0.11555181
0.11547526
0.11539881
0.11532249
0.11524617
0.11516983
0.11509357
0.11501736
0.11494119
0.11486513
0.11478911
0.11471312
0.1146371
0.11456122
0.11448539
0.11440962
0.11433382
0.11425816
0.11418255
0.11410695
0.11403138
0.11395589
0.11388045
0.11380509
0.11372974
0.11365448
0.11357922
0.11350404
0.11342889
0.11335375
0.11327874
0.11320373
0.11312879
0.11305392
0.11297902
0.11290426
0.11282951
0.11275482
0.11268019
0.11260557
0.11253099
0.1124565
0.11238205
0.11230765
0.1122333
0.11215904
0.11208475
0.11201059
0.11193639
0.11186227
0.11178821
0.1117142
0.11164027
0.11156642
0.11149251
0.11141869
0.1113449
0.11127122
0.11119754
0.1111239
0.11105035
0.11097686
0.11090337
0.11082993
0.11075659
0.11068324
0.11060993
0.11053672
0.11046357
0.11039043
0.11031733
0.11024429
0.1101713
0.11009835
0.11002553
0.10995267
0.10987985
0.10980715
0.10973444
0.1096618
0.10958919
0.10951661
0.10944416
0.10937171
0.10929935
0.10922693
0.10915457
0.10908236
0.10901015
0.10893802
0.10886584
0.1087938
0.10872173
0.10864978
0.10857783
0.10850596
0.10843406
0.10836229
0.10829058
0.10821888
0.10814723
0.10807566
0.10800409
0.1079326
0.10786115
0.10778975
0.10771842
0.10764714
0.10757581
0.10750455
0.10743341
0.10736232
0.10729125
0.10722023
0.10714918
0.10707825
0.10700738
0.10693653
0.10686573
0.10679498
0.10672431
0.1066536
0.10658292
0.1065124
0.10644192
0.10637145
0.10630101
0.10623068
0.10616036
0.10609008
0.10601983
0.10594966
0.10587949
0.10580943
0.10573936
0.10566938
0.10559942
0.10552947
0.10545964
0.10538978
0.10532001
0.10525031
0.10518066
0.10511104
0.10504141
0.10497189
0.10490239
0.1048329
0.10476347
0.10469412
0.10462482
0.10455559
0.10448634
0.10441718
0.10434803
0.10427899
0.10420997
0.10414101
0.10407206
0.10400312
0.10393427
0.10386543
0.10379668
0.10372797
0.10365934
0.1035907
0.10352212
0.10345355
0.10338505
0.1033166
0.10324821
0.10317988
0.10311157
0.10304327
0.10297506
0.10290688
0.10283875
0.10277069
0.10270269
0.10263472
0.10256675
0.10249884
0.10243098
0.10236315
0.1022954
0.10222766
0.10216
0.10209235
0.10202476
0.10195725
0.10188975
0.10182229
0.10175486
0.10168751
0.10162022
0.10155289
0.10148568
0.1014185
0.10135129
0.10128422
0.10121717
0.10115022
0.10108321
0.10101631
0.1009494
0.10088259
0.10081576
0.10074902
0.10068238
0.10061576
0.10054912
0.10048252
0.10041602
0.10034953
0.10028312
0.10021673
0.10015036
0.10008404
0.10001776
0.09995155
0.099885374
0.099819243
0.099753194
0.099687174
0.099621117
0.099555157
0.099489287
0.099423416
0.099357627
0.099291846
0.099226139
0.09916044
0.099094771
0.099029139
0.098963566
0.098898068
0.098832577
0.098767191
0.098701797
0.098636448
0.098571166
0.098505884
0.098440714
0.098375499
0.098310351
0.098245278
0.098180227
0.098115258
0.098050281
0.097985379
0.097920477
0.097855635
0.097790852
0.097726159
0.097661458
0.097596765
0.097532175
0.097467601
0.097403109
0.097338594
0.097274184
0.097209744
0.097145393
0.097081095
0.097016796
0.096952602
0.096888438
0.096824266
0.096760198
0.096696138
0.096632048
0.0965681
0.096504167
0.096440278
0.096376449
0.09631265
0.096248873
0.096185125
0.09612149
0.096057817
0.095994242
0.095930703
0.095867217
0.095803745
0.095740326
0.095676929
0.095613584
0.095550314
0.095487028
0.095423833
0.095360622
0.095297493
0.095234446
0.095171347
0.095108368
0.095045425
0.094982482
0.094919585
0.094856821
0.094793983
0.094731167
0.094668441
0.094605759
0.094543159
0.094480559
0.094418034
0.094355509
0.094293043
0.094230659
0.094168298
0.094105989
0.094043635
0.0939814
0.093919143
0.093856968
0.093794808
0.09373273
0.093670681
0.093608625
0.093546696
0.093484737
0.093422823
0.09336102
0.09329918
0.093237437
0.093175717
0.093114033
0.093052343
0.092990771
0.092929222
0.092867658
0.092806175
0.092744783
0.092683367
0.092622042
0.092560709
0.09249945
0.092438184
0.092376992
0.092315815
0.092254713
0.092193671
0.092132613
0.092071638
0.09201064
0.091949753
0.091888867
0.091828056
0.091767259
0.091706499
0.091645762
0.091585092
0.091524474
0.091463849
0.09140332
0.091342814
0.091282293
0.091221891
0.091161467
0.09110114
0.091040865
0.090980589
0.090920419
0.090860166
0.09079998
0.090739839
0.090679824
0.090619802
0.090559788
0.090499833
0.090439893
0.09038005
0.0903202
0.090260372
0.09020061
0.090140879
0.090081275
0.090021625
0.089962073
0.089902475
0.08984293
0.089783452
0.089724049
0.089664683
0.089605279
0.089545928
0.089486673
0.089427456
0.089368224
0.089309052
0.089249901
0.0891909
0.089131802
0.089072809
0.089013919
0.088954903
0.088896036
0.088837147
0.088778377
0.088719584
0.088660814
0.08860217
0.088543512
0.088484861
0.088426255
0.088367738
0.088309228
0.088250786
0.088192359
0.088133954
0.08807563
0.088017285
0.087959051
0.087900847
0.087842621
0.087784477
0.087726362
0.087668285
0.087610267
0.087552257
0.087494284
0.087436371
0.08737845
0.087320574
0.08726275
0.087205015
0.087147258
0.087089591
0.087031938
0.086974315
0.086916693
0.086859129
0.08680167
0.086744256
0.08668682
0.086629406
0.086572058
0.086514786
0.086457528
0.086400248
0.086343035
0.086285882
0.086228773
0.086171694
0.08611466
0.086057626
0.086000606
0.085943736
0.085886844
0.085829973
0.08577311
0.085716344
0.085659593
0.085602857
0.085546173
0.085489586
0.085432947
0.085376419
0.085319892
0.085263409
0.085206971
0.085150555
0.085094169
0.085037842
0.084981591
0.084925324
0.084869064
0.08481288
0.084756725
0.084700629
0.084644541
0.084588498
0.084532499
0.084476501
0.084420644
0.084364668
0.084308833
0.084253035
0.08419729
0.084141545
0.084085785
0.084030129
0.08397451
0.083918877
0.08386337
0.083807841
0.083752349
0.083696932
0.083641537
0.083586164
0.083530813
0.08347553
0.083420269
0.08336506
0.083309881
0.083254665
0.083199576
0.083144471
0.083089456
0.083034448
0.082979456
0.082924522
0.082869641
0.082814768
0.082759961
0.082705095
0.082650349
0.082595639
0.082540996
0.082486331
0.082431734
0.082377173
0.082322642
0.082268126
0.082213648
0.082159318
0.082104921
0.082050495
0.081996202
0.081941888
0.08188764
0.081833467
0.081779286
0.081725113
0.081670992
0.08161696
0.081562921
0.081508912
0.08145494
0.081401028
0.081347123
0.081293233
0.08123938
0.081185691
0.081131943
0.081078246
0.081024565
0.080970921
0.080917299
0.080863729
0.080810159
0.080756664
0.080703214
0.080649845
0.080596417
0.080543086
0.080489755
0.080436438
0.080383226
0.080329962
0.080276757
0.080223657
0.080170587
0.080117494
0.080064416
0.080011427
0.079958417
0.079905502
0.079852581
0.079799712
0.079746887
0.079694092
0.079641342
0.079588614
0.079535931
0.079483293
0.079430677
0.079378098
0.079325549
0.079273053
0.079220548
0.079168066
0.079115674
0.079063319
0.079010971
0.07895866
0.078906365
0.078854106
0.078801915
0.078749761
0.078697585
0.078645542
0.078593478
0.078541383
0.0784894
0.078437433
0.078385502
0.078333654
0.078281835
0.078229956
0.078178145
0.078126393
0.078074679
0.078023002
0.077971362
0.077919714
0.077868216
0.07781662
0.077765115
0.077713639
0.07766214
0.077610746
0.077559344
0.077508025
0.077456675
0.077405408
0.077354208
0.077302963
0.077251755
0.077200621
0.07714954
0.077098466
0.07704737
0.076996386
0.076945402
0.076894477
0.076843582
0.076792724
0.076741911
0.076691106
0.076640323
0.076589577
0.076538838
0.076488167
0.07643757
0.076386981
0.076336347
0.076285787
0.076235309
0.076184832
0.076134399
0.076083958
0.076033667
0.075983286
0.075932994
0.075882688
0.075832486
0.075782299
0.075732127
0.075681999
0.075631879
0.075581856
0.075531788
0.075481795
0.075431786
0.075381845
0.075331949
0.075282112
0.07523226
0.075182438
0.075132705
0.07508292
0.075033203
0.07498353
0.074933894
0.074884273
0.074834727
0.07478518
0.074735671
0.074686147
0.074636713
0.074587323
0.074537955
0.07448864
0.074439265
0.074389979
0.074340768
0.074291542
0.074242413
0.074193247
0.074144125
0.074095018
0.074045986
0.073996909
0.073947944
0.073899008
0.073850043
0.073801219
0.073752314
0.073703483
0.073654637
0.073605895
0.073557161
0.073508494
0.073459834
0.073411159
0.073362581
0.073314011
0.0732655
0.07321696
0.073168531
0.07312008
0.073071688
0.073023319
0.072974965
0.072926641
0.072878383
0.072830096
0.07278192
0.07273376
0.072685532
0.072637439
0.072589338
0.072541296
0.072493285
0.07244534
0.072397307
0.072349384
0.072301507
0.072253615
0.072205752
0.072157964
0.072110169
0.07206244
0.072014771
0.071967117
0.071919441
0.071871825
0.071824238
0.071776718
0.07172925
0.071681753
0.071634255
0.071586825
0.071539447
0.071492031
0.071444787
0.071397513
0.071350202
0.071302928
0.071255736
0.071208559
0.071161427
0.071114287
0.071067207
0.071020149
0.070973158
0.0709261
0.070879191
0.070832238
0.070785381
0.070738547
0.070691742
0.070644923
0.070598133
0.070551418
0.07050468
0.070458032
0.070411406
0.070364796
0.070318215
0.070271634
0.07022509
0.070178583
0.070132144
0.070085712
0.070039339
0.069992967
0.069946617
0.069900312
0.069854051
0.06980776
0.069761552
0.069715373
0.069669224
0.06962309
0.069577001
0.069530927
0.069484875
0.069438912
0.069392964
0.069347017
0.069301113
0.069255233
0.069209382
0.069163539
0.069117777
0.069072008
0.069026314
0.06898059
0.06893488
0.068889283
0.068843618
0.068798035
0.06875252
0.068706989
0.068661511
0.068616055
0.068570606
0.06852518
0.068479873
0.068434544
0.068389237
0.068343997
0.06829872
0.068253487
0.068208307
0.068163164
0.068118036
0.068072923
0.068027921
0.067982882
0.067937851
0.067892864
0.067847922
0.06780301
0.067758121
0.067713268
0.067668453
0.067623682
0.067578867
0.067534126
0.067489363
0.067444675
0.067400068
0.067355432
0.067310832
0.067266285
0.067221768
0.067177273
0.067132771
0.067088328
0.067043915
0.066999599
0.066955239
0.066910878
0.066866584
0.06682229
0.066778094
0.066733897
0.066689707
0.066645503
0.066601366
0.066557266
0.066513263
0.066469178
0.066425182
0.066381231
0.066337265
0.066293344
0.066249438
0.066205584
0.066161744
0.06611798
0.066074237
0.066030465
0.065986775
0.06594307
0.065899432
0.065855764
0.065812223
0.065768637
0.065725081
0.065681607
0.065638125
0.065594673
0.065551236
0.065507837
0.065464474
0.065421097
0.065377772
0.065334506
0.065291248
0.065248013
0.065204844
0.065161645
0.065118507
0.065075435
0.065032311
0.064989246
0.064946234
0.064903274
0.064860314
0.064817391
0.064774446
0.064731538
0.064688727
0.064645901
0.064603068
0.064560331
0.064517595
0.064474843
0.064432174
0.064389512
0.064346924
0.064304225
0.064261675
0.064219162
0.064176679
0.064134158
0.06409172
0.064049259
0.064006813
0.063964508
0.063922167
0.06387984
0.063837536
0.063795306
0.063753039
0.063710846
0.063668653
0.063626543
0.063584395
0.063542344
0.063500263
0.063458182
0.063416198
0.063374221
0.06333226
0.063290305
0.063248426
0.063206539
0.063164726
0.063122883
0.063081093
0.063039303
0.062997587
0.062955886
0.06291423
0.062872551
0.06283094
0.062789336
0.062747791
0.062706217
0.06266468
0.062623262
0.062581785
0.06254036
0.062498935
0.062457535
0.062416233
0.062374953
0.062333636
0.062292334
0.062251121
0.062209912
0.062168658
0.062127519
0.06208637
0.062045291
0.06200419
0.061963111
0.061922073
0.061881129
0.061840188
0.061799269
0.061758358
0.061717421
0.061676607
0.061635733
0.061594967
0.06155419
0.061513439
0.061472714
0.061432023
0.061391383
0.061350681
0.061310075
0.061269496
0.061228935
0.061188415
0.061147895
0.061107453
0.06106697
0.061026506
0.060986154
0.060945738
0.06090536
0.060865022
0.060824759
0.060784474
0.060744222
0.060704067
0.060663842
0.060623717
0.060583629
0.060543463
0.060503371
0.060463358
0.060423315
0.060383275
0.060343299
0.060303356
0.06026347
0.060223583
0.060183711
0.060143854
0.060103986
0.060064185
0.060024437
0.059984732
0.059944987
0.059905309
0.059865646
0.05982602
0.059786379
0.059746843
0.05970728
0.059667774
0.059628282
0.059588805
0.059549361
0.059509885
0.059470505
0.059431143
0.059391834
0.059352499
0.059313182
0.059273947
0.059234664
0.059195474
0.059156246
0.059117105
0.059077989
0.059038866
0.058999784
0.058960751
0.058921661
0.058882646
0.058843631
0.058804732
0.05876578
0.058726877
0.058688011
0.058649175
0.058610331
0.058571536
0.058532778
0.058494054
0.058455348
0.058416609
0.058377925
0.05833922
0.058300689
0.058262046
0.058223467
0.058184944
0.058146399
0.058107857
0.05806943
0.058030967
0.057992578
0.057954203
0.057915855
0.057877455
0.057839148
0.057800852
0.057762582
0.057724345
0.057686161
0.057647984
0.057609834
0.057571679
0.057533536
0.057495452
0.057457399
0.057419315
0.057381321
0.057343382
0.057305414
0.057267439
0.057229564
0.057191622
0.057153754
0.057115957
0.057078116
0.057040349
0.057002567
0.056964833
0.056927104
0.056889385
0.056851778
0.056814138
0.056776483
0.056738924
0.056701373
0.056663845
0.056626391
0.056588855
0.05655136
0.056513947
0.05647653
0.056439146
0.056401752
0.056364443
0.056327142
0.056289833
0.056252595
0.056215297
0.056178048
0.056140859
0.056103691
0.056066517
0.056029446
0.055992406
0.055955291
0.055918228
0.055881225
0.055844236
0.055807266
0.05577033
0.055733446
0.055696543
0.055659655
0.055622801
0.055585969
0.055549201
0.055512387
0.055475689
0.055438966
0.055402216
0.05536557
0.055328906
0.055292245
0.055255655
0.05521911
0.055182505
0.055146001
0.055109508
0.055073004
0.055036481
0.055000082
0.054963645
0.054927289
0.054890901
0.05485462
0.054818261
0.054781996
0.054745726
0.054709554
0.054673288
0.054637112
0.054600924
0.054564744
0.054528624
0.054492537
0.054456472
0.054420393
0.054384362
0.05434832
0.054312352
0.054276399
0.054240499
0.054204565
0.054168664
0.054132827
0.054096956
0.054061145
0.054025345
0.053989559
0.053953845
0.053918179
0.053882513
0.053846836
0.0538112
0.053775538
0.053739894
0.053704351
0.053668775
0.053633254
0.053597797
0.053562306
0.053526834
0.053491369
0.053456005
0.053420577
0.053385235
0.053349871
0.05331457
0.053279251
0.053243965
0.053208739
0.053173479
0.053138301
0.053103104
0.053067967
0.053032797
0.052997697
0.052962612
0.05292758
0.052892547
0.052857544
0.05282256
0.052787587
0.052752588
0.05271766
0.052682783
0.052647885
0.052613061
0.052578188
0.052543387
0.052508656
0.052473843
0.05243906
0.052404363
0.052369706
0.052335028
0.052300423
0.052265719
0.052231118
0.052196544
0.052161999
0.052127544
0.052092984
0.052058477
0.052024011
0.0519896
0.051955156
0.051920742
0.051886387
0.051852096
0.051817756
0.05178345
0.051749203
0.05171489
0.051680669
0.051646419
0.051612265
0.051578108
0.05154397
0.051509805
0.051475722
0.051441576
0.051407535
0.0513735
0.051339496
0.051305506
0.051271573
0.051237639
0.051203683
0.05116979
0.051135927
0.051102087
0.051068272
0.051034462
0.051000677
0.050966877
0.050933138
0.050899427
0.050865769
0.050832033
0.05079836
0.050764751
0.050731093
0.050697558
0.050663956
0.050630432
0.050596956
0.050563429
0.050529946
0.05049653
0.050463099
0.050429668
0.050396312
0.050362978
0.05032957
0.050296303
0.050262988
0.050229684
0.050196476
0.050163269
0.050130028
0.050096828
0.050063655
0.050030529
0.049997393
0.049964324
0.049931213
0.049898174
0.049865097
0.049832143
0.049799129
0.049766138
0.049733177
0.049700245
0.049667388
0.049634535
0.049601637
0.049568798
0.049535982
0.049503189
0.049470428
0.049437687
0.049404964
0.049372237
0.049339525
0.049306877
0.049274202
0.049241632
0.049209047
0.049176455
0.049143888
0.049111348
0.049078848
0.049046308
0.049013846
0.048981398
0.04894897
0.048916589
0.048884131
0.048851795
0.048819464
0.048787151
0.048754822
0.048722532
0.048690312
0.048658125
0.048625864
0.048593678
0.048561513
0.04852939
0.048497271
0.0484652
0.048433099
0.048401009
0.048368923
0.048336934
0.04830496
0.048272982
0.04824103
0.048209067
0.048177101
0.048145257
0.04811338
0.048081499
0.04804967
0.048017867
0.047986083
0.047954258
0.04792254
0.047890823
0.047859114
0.047827452
0.047795795
0.047764208
0.047732595
0.047700949
0.047669332
0.047637802
0.047606245
0.04757477
0.047543261
0.047511805
0.047480319
0.047448914
0.04741744
0.047386069
0.047354691
0.047323342
0.047291994
0.047260672
0.047229379
0.047198158
0.047166891
0.047135677
0.047104482
0.04707332
0.047042135
0.047011022
0.046979841
0.046948753
0.046917673
0.046886638
0.046855547
0.046824574
0.046793595
0.046762601
0.046731636
0.046700675
0.046669748
0.046638861
0.046608031
0.046577156
0.046546299
0.04651545
0.046484679
0.046453893
0.046423152
0.046392411
0.046361707
0.046330996
0.046300344
0.046269692
0.046239063
0.04620849
0.046177916
0.046147291
0.046116784
0.046086229
0.046055704
0.046025191
0.045994759
0.045964319
0.045933902
0.045903489
0.045873091
0.04584267
0.045812301
0.045782007
0.04575165
0.045721408
0.045691095
0.045660865
0.045630619
0.045600411
0.045570247
0.045540061
0.045509972
0.045479812
0.045449704
0.045419607
0.045389526
0.045359515
0.045329526
0.045299489
0.045269527
0.045239512
0.045209561
0.045179661
0.045149732
0.045119893
0.045089968
0.045060109
0.045030285
0.045000423
0.044970661
0.044940859
0.044911083
0.044881407
0.044851705
0.044822037
0.044792332
0.044762682
0.044732988
0.044703443
0.044673789
0.044644251
0.044614702
0.044585202
0.044555675
0.044526167
0.044496648
0.044467207
0.044437815
0.044408374
0.044378966
0.044349585
0.044320192
0.044290803
0.044261493
0.044232182
0.044202954
0.044173662
0.044144459
0.044115148
0.044085983
0.044056818
0.044027667
0.043998517
0.043969382
0.043940295
0.043911148
0.043882139
0.04385303
0.043824024
0.043795053
0.043766018
0.043737102
0.043708127
0.043679148
0.04365021
0.043621328
0.043592438
0.043563619
0.043534786
0.043505944
0.043477125
0.043448385
0.043419622
0.043390837
0.043362096
0.0433334
0.043304719
0.043276083
0.043247428
0.043218825
0.043190192
0.043161672
0.043133091
0.043104466
0.043075908
0.043047354
0.043018885
0.042990439
0.042961948
0.042933479
0.042905077
0.042876691
0.042848311
0.04281988
0.042791583
0.042763188
0.042734962
0.042706627
0.042678315
0.042650085
0.042621858
0.042593691
0.042565495
0.04253732
0.042509142
0.042480998
0.042452842
0.042424787
0.042396642
0.042368609
0.04234058
0.042312559
0.042284511
0.04225653
0.04222855
0.042200644
0.042172652
0.042144768
0.042116895
0.042088963
0.042061079
0.042033281
0.042005386
0.041977562
0.04194979
0.041921977
0.041894246
0.041866496
0.04183881
0.041811153
0.041783486
0.041755803
0.041728128
0.041700538
0.041672949
0.041645404
0.041617762
0.041590206
0.041562617
0.041535154
0.041507669
0.041480206
0.041452706
0.041425284
0.041397832
0.041370422
0.041343018
0.041315656
0.041288283
0.041260988
0.041233636
0.04120639
0.041179042
0.041151829
0.041124593
0.041097391
0.041070145
0.041042957
0.041015819
0.040988654
0.040961534
0.040934406
0.040907308
0.0408802
0.040853143
0.040826105
0.040799078
0.040772062
0.040745094
0.040718086
0.040691156
0.040664181
0.04063724
0.04061038
0.040583465
0.040556632
0.040529743
0.040502924
0.040476114
0.040449318
0.040422533
0.040395759
0.040369023
0.040342342
0.040315658
0.040288962
0.040262252
0.040235616
0.040208932
0.040182307
0.040155731
0.040129185
0.040102597
0.040076058
0.040049508
0.040022958
0.039996415
0.039969984
0.039943513
0.039917078
0.039890658
0.039864231
0.039837841
0.039811488
0.039785136
0.039758828
0.039732501
0.039706234
0.039679904
0.03965361
0.039627392
0.039601173
0.039574936
0.03954871
0.039522603
0.039496426
0.039470267
0.039444145
0.039418008
0.039391927
0.039365821
0.039339811
0.039313745
0.03928769
0.039261673
0.039235681
0.039209694
0.039183795
0.0391578
0.039131835
0.039105937
0.039080083
0.039054174
0.039028309
0.039002508
0.038976725
0.038950924
0.038925134
0.038899366
0.038873594
0.038847879
0.038822152
0.038796484
0.038770784
0.038745061
0.038719434
0.038693789
0.038668174
0.038642541
0.038616952
0.038591456
0.038565844
0.038540382
0.038514815
0.038489304
0.03846385
0.038438369
0.038412921
0.038387526
0.038362138
0.038336705
0.03831131
0.038285982
0.038260646
0.038235266
0.038209986
0.038184728
0.038159393
0.038134132
0.038108867
0.03808368
0.03805849
0.038033236
0.038008053
0.037982907
0.037957799
0.037932627
0.037907522
0.037882399
0.03785732
0.037832264
0.037807215
0.037782203
0.037757162
0.037732195
0.037707232
0.037682299
0.037657317
0.037632413
0.037607472
0.037582602
0.037557695
0.037532825
0.037507985
0.037483152
0.037458334
0.037433505
0.037408754
0.037383914
0.037359189
0.037334472
0.037309803
0.037285052
0.037260354
0.037235688
0.037211027
0.037186403
0.037161857
0.037137225
0.03711262
0.037088081
0.037063487
0.037038978
0.037014458
0.036989976
0.036965497
0.036941025
0.036916539
0.036892079
0.036867701
0.036843266
0.036818907
0.036794513
0.036770161
0.036745779
0.036721449
0.036697153
0.036672819
0.03664856
0.036624331
0.036600064
0.036575858
0.036551617
0.03652738
0.036503207
0.036479078
0.036454923
0.036430787
0.036406707
0.036382616
0.036358513
0.036334384
0.036310345
0.036286291
0.036262356
0.036238313
0.036214296
0.03619035
0.036166374
0.036142368
0.036118485
0.036094543
0.036070697
0.036046792
0.036022883
0.035999008
0.035975255
0.035951428
0.035927627
0.03590386
0.035880093
0.03585634
0.035832591
0.035808858
0.035785161
0.035761438
0.035737816
0.035714123
0.03569052
0.035666876
0.035643268
0.03561968
0.035596076
0.035572499
0.035548963
0.035525441
0.035501927
0.035478391
0.035454929
0.035431419
0.035407949
0.035384502
0.035361115
0.035337698
0.035314292
0.035290938
0.035267573
0.035244226
0.035220936
0.035197627
0.035174325
0.035151005
0.035127711
0.035104439
0.035081208
0.035057958
0.035034776
0.035011563
0.0349884
0.034965251
0.034942057
0.034918949
0.0348958
0.034872722
0.034849618
0.034826558
0.034803499
0.034780458
0.03475742
0.034734447
0.034711432
0.034688503
0.034665544
0.034642551
0.034619633
0.034596711
0.034573793
0.034550928
0.034528054
0.034505207
0.034482338
0.034459535
0.034436684
0.034413904
0.034391139
0.034368351
0.034345604
0.034322876
0.034300096
0.034277432
0.034254704
0.034231987
0.034209367
0.034186758
0.034164079
0.034141488
0.034118898
0.034096312
0.03407371
0.034051154
0.034028634
0.034006156
0.033983637
0.033961117
0.033938624
0.033916127
0.033893723
0.033871282
0.033848867
0.033826433
0.033803999
0.033781633
0.033759251
0.033736914
0.033714578
0.033692248
0.033669934
0.033647668
0.033625379
0.033603124
0.033580873
0.033558641
0.033536453
0.033514246
0.033492055
0.033469893
0.033447724
0.033425529
0.033403467
0.033381365
0.033359282
0.033337191
0.033315096
0.033293031
0.033270974
0.033248935
0.03322693
0.033204958
0.033182953
0.033161025
0.033139057
0.033117056
0.033095166
0.033073228
0.033051334
0.033029471
0.033007614
0.032985747
0.03296392
0.032942124
0.032920331
0.03289856
0.032876726
0.032854989
0.032833233
0.032811478
0.032789741
0.032768056
0.03274636
0.032724679
0.032703057
0.032681394
0.032659724
0.032638062
0.032616496
0.032594848
0.032573305
0.032551765
0.032530181
0.03250863
0.032487117
0.032465611
0.032444112
0.032422669
0.032401212
0.032379776
0.032358352
0.032336928
0.032315467
0.032294098
0.032272652
0.032251377
0.032230016
0.032208674
0.032187365
0.032166008
0.032144725
0.032123454
0.032102235
0.0320809
0.032059707
0.032038499
0.032017276
0.031996004
0.031974852
0.031953681
0.031932548
0.031911381
0.031890325
0.031869147
0.031848099
0.031826992
0.031805955
0.031784907
0.031763889
0.031742819
0.031721767
0.031700775
0.031679783
0.031658847
0.031637888
0.031616896
0.031595964
0.031575076
0.031554144
0.031533293
0.03151235
0.031491525
0.031470679
0.031449847
0.031428978
0.031408213
0.031387385
0.03136659
0.031345896
0.03132515
0.03130443
0.031283669
0.031262975
0.031242255
0.03122157
0.031200925
0.031180264
0.031159643
0.03113904
0.031118369
0.03109777
0.031077186
0.031056624
0.031036044
0.031015508
0.030994961
0.030974438
0.030953942
0.030933432
0.030912969
0.030892486
0.03087206
0.03085159
0.030831169
0.030810773
0.030790346
0.030769989
0.030749645
0.030729294
0.030708946
0.030688625
0.030668264
0.030647963
0.030627679
0.030607397
0.030587154
0.030566884
0.030546626
0.030526448
0.030506175
0.030485982
0.030465806
0.030445646
0.030425496
0.030405354
0.03038522
0.030365095
0.030345043
0.030324915
0.030304862
0.03028482
0.03026475
0.03024471
0.030224733
0.030204689
0.030184658
0.030164678
0.030144755
0.030124791
0.030104844
0.030084943
0.030065002
0.03004509
0.030025192
0.03000533
0.029985467
0.029965576
0.029945774
0.029925931
0.02990607
0.02988633
0.02986652
0.029846765
0.029826961
0.029807271
0.029787531
0.029767759
0.029748086
0.0297284
0.029708751
0.029689096
0.029669436
0.029649761
0.02963013
0.029610509
0.029590929
0.029571349
0.029551759
0.029532129
0.029512623
0.029493041
0.029473539
0.02945401
0.029434513
0.029415047
0.029395582
0.029376065
0.029356638
0.029337158
0.029317835
0.029298425
0.029279016
0.029259605
0.029240293
0.029220937
0.029201549
0.029182216
0.029162917
0.029143622
0.029124316
0.029105049
0.029085813
0.029066507
0.029047262
0.029028067
0.029008808
0.028989591
0.0289704
0.028951222
0.02893205
0.02891287
0.028893776
0.028874654
0.02885557
0.02883642
0.028817344
0.028798264
0.028779186
0.028760161
0.028741138
0.028722085
0.02870309
0.028684065
0.028665092
0.028646097
0.028627073
0.028608125
0.028589256
0.028570272
0.028551374
0.028532494
0.028513571
0.02849465
0.02847584
0.028456997
0.028438203
0.028419299
0.02840046
0.028381689
0.028362904
0.028344134
0.028325375
0.028306643
0.028287893
0.028269161
0.028250452
0.028231755
0.028213048
0.028194411
0.028175725
0.028157093
0.028138455
0.028119802
0.028101163
0.028082589
0.028064026
0.028045388
0.028026855
0.028008308
0.027989736
0.027971169
0.027952658
0.027934158
0.027915671
0.027897207
0.027878702
0.027860256
0.027841868
0.027823411
0.027805006
0.027786577
0.027768182
0.027749913
0.027731467
0.027713098
0.0276947
0.027676413
0.027658092
0.027639769
0.027621476
0.027603164
0.027584895
0.027566619
0.02754836
0.027530123
0.02751191
0.027493708
0.02747548
0.027457276
0.027439099
0.027420962
0.027402829
0.027384646
0.027366588
0.027348431
0.027330328
0.027312243
0.027294159
0.027276052
0.027258031
0.027239991
0.027221918
0.027203975
0.027185928
0.027167935
0.027149938
0.027131926
0.027113991
0.027096087
0.027078111
0.027060214
0.027042234
0.027024323
0.02700646
0.026988583
0.026970714
0.026952844
0.026934985
0.026917197
0.026899358
0.02688155
0.026863812
0.026846001
0.026828241
0.02681045
0.026792711
0.02677495
0.026757225
0.026739517
0.026721815
0.026704166
0.02668645
0.026668772
0.026651109
0.026633432
0.026615812
0.026598133
0.026580594
0.026562987
0.026545428
0.026527826
0.026510272
0.026492745
0.026475197
0.026457701
0.02644016
0.026422642
0.026405154
0.026387665
0.026370201
0.026352769
0.026335323
0.026317937
0.026300469
0.026283031
0.026265692
0.026248263
0.026230887
0.026213521
0.026196197
0.026178826
0.026161434
0.026144149
0.026126847
0.026109515
0.026092254
0.026074968
0.026057743
0.026040455
0.026023263
0.026006041
0.025988827
0.025971567
0.025954405
0.025937259
0.025920086
0.025902947
0.025885776
0.025868615
0.025851438
0.025834402
0.025817309
0.025800191
0.02578306
0.025765996
0.025748922
0.025731903
0.025714817
0.025697848
0.025680859
0.025663858
0.025646789
0.025629878
0.025612909
0.025595939
0.025578989
0.025562102
0.025545169
0.025528241
0.025511341
0.025494443
0.025477543
0.025460744
0.025443893
0.025427029
0.025410216
0.025393341
0.025376551
0.025359718
0.025342913
0.025326166
0.025309406
0.025292652
0.025275888
0.025259137
0.025242433
0.025225742
0.025209045
0.02519232
0.025175676
0.025159009
0.025142314
0.025125684
0.025109075
0.025092505
0.025075844
0.02505924
0.025042646
0.025026063
0.025009468
0.024992941
0.024976406
0.024959877
0.024943369
0.024926811
0.024910295
0.024893787
0.024877287
0.024860803
0.024844414
0.024827948
0.024811493
0.024795096
0.024778653
0.024762278
0.024745829
0.024729516
0.024713105
0.024696777
0.024680419
0.024664087
0.024647754
0.024631409
0.024615139
0.024598842
0.024582589
0.02456631
0.024550039
0.024533767
0.024517521
0.024501313
0.0244851
0.024468897
0.024452632
0.024436459
0.024420302
0.024404109
0.024387933
0.024371779
0.024355654
0.024339546
0.024323447
0.024307337
0.024291238
0.02427518
0.024259109
0.02424309
0.024227036
0.024210984
0.024194898
0.024178889
0.024162894
0.024146954
0.024130976
0.02411495
0.024099002
0.024083016
0.024067059
0.024051121
0.024035225
0.024019286
0.02400337
0.023987478
0.023971593
0.02395571
0.023939852
0.023924043
0.023908202
0.023892371
0.0238766
0.023860795
0.023844978
0.023829158
0.023813417
0.023797669
0.023781884
0.023766173
0.02375045
0.023734681
0.023718985
0.023703277
0.023687582
0.02367189
0.023656264
0.023640579
0.023624904
0.023609284
0.023593599
0.023577986
0.023562415
0.023546796
0.023531212
0.023515664
0.023500068
0.023484485
0.023468951
0.023453459
0.023437941
0.023422418
0.023406923
0.023391437
0.023375917
0.023360407
0.023344977
0.023329504
0.02331412
0.023298634
0.023283174
0.023267793
0.023252346
0.023236969
0.023221551
0.023206212
0.023190849
0.023175512
0.023160156
0.023144795
0.023129495
0.023114212
0.023098936
0.023083597
0.023068337
0.023053065
0.023037791
0.023022551
0.023007324
0.022992054
0.022976896
0.022961657
0.022946458
0.022931289
0.022916073
0.0229009
0.022885693
0.022870591
0.022855472
0.022840321
0.022825189
0.02281004
0.022794927
0.022779888
0.0227648
0.022749711
0.02273464
0.022719629
0.022704553
0.022689531
0.022674505
0.022659516
0.022644557
0.022629559
0.022614555
0.022599576
0.02258461
0.022569681
0.022554733
0.022539815
0.022524867
0.02250991
0.022495052
0.022480143
0.02246525
0.02245036
0.022435568
0.02242066
0.022405822
0.022390975
0.022376191
0.022361342
0.022346539
0.022331752
0.022316998
0.022302194
0.02228746
0.022272723
0.022257958
0.02224322
0.022228478
0.022213794
0.022199109
0.022184402
0.022169698
0.022154983
0.022140361
0.022125719
0.022111043
0.022096373
0.022081766
0.022067174
0.022052534
0.022037955
0.022023367
0.022008752
0.021994233
0.021979598
0.021965064
0.021950528
0.021936024
0.021921532
0.021907024
0.021892477
0.021877952
0.021863494
0.021849014
0.021834552
0.021820119
0.021805642
0.021791231
0.021776792
0.021762358
0.021747997
0.021733511
0.021719167
0.021704793
0.021690471
0.021676105
0.021661725
0.021647349
0.021633008
0.021618703
0.021604439
0.021590116
0.021575805
0.021561557
0.021547271
0.021533018
0.021518756
0.021504501
0.021490267
0.021476053
0.021461857
0.021447621
0.021433396
0.021419229
0.021405049
0.021390846
0.021376686
0.021362565
0.021348411
0.021334311
0.02132017
0.021305997
0.021291904
0.021277823
0.021263778
0.021249672
0.021235581
0.021221543
0.021207469
0.021193437
0.021179449
0.021165436
0.021151466
0.021137439
0.021123411
0.021109406
0.021095432
0.021081528
0.021067522
0.021053599
0.021039601
0.021025704
0.02101174
0.020997871
0.020983949
0.02097005
0.02095617
0.020942286
0.020928405
0.020914588
0.020900734
0.020886915
0.020873118
0.020859271
0.020845486
0.020831667
0.020817876
0.020804102
0.020790324
0.020776559
0.020762783
0.020749077
0.020735312
0.020721573
0.020707902
0.020694183
0.020680461
0.020666748
0.02065314
0.020639481
0.020625737
0.0206121
0.020598434
0.020584814
0.020571139
0.020557543
0.020543948
0.020530334
0.020516766
0.020503139
0.02048962
0.020476073
0.02046252
0.020448977
0.02043543
0.020421885
0.020408375
0.020394819
0.02038138
0.020367874
0.020354394
0.020340912
0.020327467
0.020313978
0.020300487
0.020287044
0.020273637
0.020260237
0.020246793
0.020233402
0.020219997
0.020206578
0.020193234
0.020179892
0.020166535
0.020153159
0.020139845
0.020126529
0.020113157
0.02009985
0.020086551
0.020073241
0.020059988
0.020046674
0.020033425
0.020020166
0.020006908
0.019993659
0.019980408
0.019967208
0.019953957
0.019940741
0.019927552
0.019914342
0.019901121
0.01988798
0.019874834
0.019861666
0.019848511
0.019835385
0.019822249
0.019809138
0.019795967
0.019782929
0.01976986
0.019756801
0.019743649
0.019730581
0.019717526
0.019704467
0.019691467
0.019678382
0.01966536
0.019652322
0.019639293
0.019626301
0.019613307
0.019600317
0.019587386
0.019574402
0.019561432
0.019548453
0.019535521
0.019522609
0.019509684
0.019496789
0.019483872
0.019470999
0.019458054
0.019445209
0.019432295
0.019419463
0.019406576
0.019393746
0.019380959
0.019368125
0.019355267
0.019342452
0.019329667
0.019316819
0.019304058
0.019291284
0.019278558
0.019265743
0.019252984
0.019240217
0.019227462
0.019214757
0.01920205
0.019189332
0.019176615
0.019163895
0.019151272
0.019138582
0.019125914
0.019113233
0.01910061
0.019087965
0.019075297
0.019062668
0.019050049
0.019037466
0.019024868
0.019012282
0.018999681
0.018987089
0.018974481
0.018961908
0.018949356
0.018936845
0.018924324
0.018911775
0.018899247
0.018886717
0.018874245
0.018861735
0.018849274
0.018836822
0.018824335
0.018811857
0.018799393
0.018786928
0.018774545
0.018762093
0.018749662
0.018737309
0.018724849
0.018712495
0.018700125
0.018687703
0.018675324
0.018662991
0.018650591
0.018638222
0.018625932
0.018613582
0.018601194
0.01858891
0.018576607
0.018564329
0.018552018
0.018539777
0.018527471
0.018515266
0.018502958
0.018490767
0.018478528
0.018466303
0.01845408
0.018441819
0.018429626
0.01841736
0.018405234
0.018393032
0.018380856
0.018368665
0.018356498
0.018344294
0.018332228
0.018320063
0.018307909
0.018295806
0.018283693
0.018271582
0.018259469
0.018247385
0.018235302
0.018223276
0.018211225
0.018199187
0.018187137
0.018175067
0.018163033
0.018151071
0.01813896
0.018126991
0.01811499
0.018103028
0.018091029
0.018079037
0.018067038
0.018055115
0.01804314
0.018031217
0.018019268
0.018007323
0.017995413
0.017983479
0.017971579
0.017959679
0.017947817
0.017935911
0.017924018
0.017912157
0.017900299
0.01788846
0.017876642
0.017864799
0.017852986
0.017841175
0.017829347
0.017817529
0.017805764
0.017793942
0.0177822
0.017770378
0.01775858
0.01774692
0.017735118
0.017723318
0.017711611
0.01769992
0.017688191
0.017676527
0.017664766
0.017653054
0.017641377
0.017629717
0.017618043
0.017606413
0.017594734
0.017583096
0.017571472
0.017559832
0.01754817
0.017536562
0.01752496
0.017513413
0.017501771
0.017490249
0.017478639
0.017467018
0.017455498
0.017443929
0.017432403
0.017420823
0.017409308
0.017397789
0.017386235
0.01737472
0.01736323
0.017351743
0.017340234
0.017328739
0.017317312
0.017305814
0.01729437
0.017282901
0.017271478
0.017260091
0.017248657
0.017237231
0.017225796
0.01721438
0.017203018
0.017191619
0.017180216
0.017168818
0.017157452
0.017146118
0.017134722
0.017123353
0.01711205
0.017100772
0.017089438
0.01707809
0.017066777
0.017055508
0.017044272
0.017032981
0.017021703
0.017010434
0.016999172
0.01698791
0.016976625
0.016965386
0.016954178
0.016942965
0.016931752
0.01692055
0.016909322
0.016898146
0.016886923
0.016875749
0.01686459
0.01685339
0.016842246
0.016831107
0.016819937
0.016808804
0.016797682
0.01678659
0.016775474
0.016764395
0.016753282
0.016742205
0.016731098
0.016720038
0.016708964
0.016697899
0.016686846
0.016675794
0.016664781
0.016653707
0.01664269
0.016631674
0.01662069
0.016609645
0.016598683
0.016587682
0.016576691
0.01656566
0.016554752
0.016543763
0.016532857
0.016521851
0.016510904
0.016500002
0.016489033
0.016478164
0.016467215
0.016456321
0.016445469
0.01643461
0.016423712
0.016412821
0.016401956
0.016391175
0.01638029
0.016369475
0.016358625
0.016347732
0.016336938
0.01632612
0.016315334
0.01630453
0.016293708
0.016282901
0.01627212
0.016261354
0.016250569
0.016239807
0.016229097
0.016218331
0.016207593
0.016196841
0.016186185
0.016175419
0.016164733
0.016154047
0.016143331
0.016132694
0.016121993
0.016111296
0.016100639
0.016090011
0.016079342
0.016068727
0.01605808
0.01604742
0.016036792
0.016026163
0.016015517
0.016004933
0.015994338
0.015983723
0.015973149
0.015962588
0.015951987
0.015941435
0.015930915
0.015920386
0.015909871
0.015899297
0.015888773
0.015878284
0.015867732
0.015857225
0.015846785
0.015836269
0.015825761
0.015815355
0.015804857
0.015794396
0.015783893
0.01577346
0.015763028
0.015752587
0.015742181
0.015731717
0.015721256
0.015710862
0.015700502
0.015690111
0.015679719
0.015669294
0.015658967
0.015648624
0.015638253
0.015627887
0.015617575
0.015607257
0.015596916
0.015586569
0.015576237
0.015565905
0.015555575
0.015545302
0.015535026
0.015524759
0.015514485
0.015504212
0.015493905
0.015483591
0.015473378
0.015463132
0.015452891
0.015442668
0.015432462
0.015422244
0.015412025
0.015401829
0.015391618
0.015381471
0.015371292
0.015361105
0.015350954
0.015340729
0.015330588
0.015320494
0.01531034
0.015300179
0.015290068
0.015279931
0.01526982
0.015259743
0.015249661
0.015239544
0.015229433
0.015219364
0.01520923
0.015199129
0.015189142
0.015178988
0.015169024
0.015158979
0.015148974
0.015138889
0.015128864
0.015118873
0.015108892
0.01509885
0.015088863
0.015078874
0.015068925
0.015058947
0.015048944
0.015038992
0.015028988
0.015019135
0.015009177
0.014999187
0.014989262
0.014979325
0.014969402
0.014959517
0.014949562
0.014939725
0.014929848
0.014919969
0.01491002
0.014900173
0.01489032
0.014880494
0.014870596
0.01486078
0.014850933
0.014841134
0.014831322
0.014821483
0.014811612
0.014801855
0.01479206
0.014782288
0.014772537
0.014762717
0.01475292
0.014743112
0.014733357
0.014723619
0.014713926
0.014704141
0.014694408
0.014684681
0.014674952
0.014665251
0.014655516
0.014645817
0.014636151
0.014626481
0.014616803
0.014607079
0.01459741
0.0145878
0.014578095
0.014568447
0.014558814
0.014549144
0.014539495
0.014529905
0.01452034
0.014510671
0.014501058
0.014491494
0.014481904
0.014472254
0.014462668
0.014453109
0.014443514
0.014433988
0.014424396
0.014414887
0.014405333
0.014395821
0.014386248
0.014376749
0.014367247
0.014357761
0.014348235
0.014338739
0.01432926
0.01431975
0.014310306
0.014300776
0.014291376
0.014281866
0.014272426
0.01426297
0.014253519
0.014244073
0.014234678
0.014225267
0.014215754
0.0142064
0.014196998
0.014187591
0.014178177
0.014168764
0.014159394
0.014150072
0.014140702
0.014131359
0.014121945
0.014112657
0.014103311
0.014093924
0.014084645
0.014075331
0.014066018
0.01405667
0.014047359
0.01403807
0.014028816
0.014019538
0.014010185
0.014000862
0.013991661
0.013982341
0.013973108
0.013963864
0.013954594
0.013945351
0.013936114
0.013926918
0.013917666
0.013908453
0.013899259
0.013890124
0.013880863
0.013871721
0.013862532
0.013853326
0.013844181
0.013835033
0.013825867
0.013816741
0.01380757
0.013798426
0.013789262
0.013780097
0.013770998
0.013761912
0.013752831
0.013743732
0.013734577
0.013725508
0.013716353
0.013707273
0.013698213
0.013689202
0.013680085
0.013671017
0.013661972
0.013652951
0.013643903
0.013634874
0.013625894
0.013616885
0.013607875
0.013598853
0.013589821
0.013580841
0.01357186
0.013562884
0.013553929
0.01354491
0.013535904
0.01352698
0.013517989
0.013509017
0.013500078
0.013491132
0.013482209
0.013473287
0.013464391
0.013455428
0.013446555
0.013437708
0.013428777
0.013419943
0.013411002
0.013402123
0.013393246
0.013384406
0.013375553
0.013366671
0.013357836
0.013349011
0.013340138
0.01333135
0.013322496
0.013313706
0.013304864
0.01329604
0.013287289
0.013278469
0.013269652
0.013260877
0.013252058
0.013243314
0.013234536
0.013225769
0.013216993
0.013208258
0.013199552
0.013190794
0.013182034
0.013173337
0.013164639
0.01315596
0.013147223
0.013138471
0.01312981
0.013121128
0.013112439
0.013103759
0.01309508
0.013086379
0.013077742
0.013069035
0.013060393
0.013051731
0.013043149
0.013034496
0.013025897
0.013017209
0.013008593
0.012999953
0.012991413
0.012982811
0.012974246
0.01296562
0.012957051
0.01294845
0.012939864
0.012931331
0.012922776
0.012914214
0.01290567
0.012897138
0.012888569
0.012880037
0.012871548
0.012862993
0.012854483
0.012845947
0.012837452
0.012828969
0.012820466
0.012811967
0.012803535
0.012795
0.012786565
0.012778052
0.012769573
0.012761164
0.012752752
0.012744332
0.0127359
0.012727457
0.012718998
0.012710579
0.012702172
0.012693769
0.012685328
0.012676951
0.012668582
0.012660175
0.012651763
0.012643403
0.012635018
0.0126266
0.012618285
0.012609947
0.012601626
0.01259322
0.012584901
0.012576569
0.012568207
0.012559938
0.012551661
0.012543294
0.012535034
0.012526724
0.012518446
0.012510132
0.012501855
0.012493649
0.012485341
0.012477105
0.01246882
0.012460535
0.012452282
0.012444062
0.012435844
0.012427583
0.012419357
0.01241106
0.012402923
0.01239471
0.012386481
0.012378271
0.012370056
0.012361906
0.012353696
0.012345554
0.012337361
0.012329187
0.012321018
0.012312862
0.012304739
0.012296615
0.012288469
0.012280318
0.012272147
0.012264064
0.012256014
0.012247843
0.012239732
0.012231599
0.012223504
0.012215412
0.012207303
0.012199227
0.012191139
0.012183072
0.01217499
0.012166877
0.012158892
0.012150862
0.012142835
0.012134786
0.012126777
0.012118746
0.012110721
0.012102677
0.012094659
0.012086612
0.012078653
0.01207066
0.012062667
0.012054717
0.012046712
0.01203874
0.012030763
0.012022772
0.012014848
0.01200691
0.011999006
0.011990982
0.011983052
0.011975107
0.011967197
0.011959245
0.01195133
0.011943435
0.011935509
0.011927627
0.011919731
0.011911859
0.011903983
0.011896092
0.011888244
0.011880359
0.011872471
0.011864601
0.011856716
0.01184889
0.01184107
0.011833271
0.011825408
0.011817585
0.011809687
0.011801858
0.011794018
0.011786249
0.011778472
0.011770645
0.011762899
0.01175508
0.011747297
0.01173953
0.011731785
0.011724018
0.011716271
0.011708487
0.011700742
0.011692978
0.011685221
0.011677532
0.011669786
0.011662079
0.011654341
0.011646633
0.011638934
0.011631228
0.01162353
0.011615813
0.011608174
0.011600414
0.011592704
0.011585083
0.011577408
0.01156971
0.011562099
0.01155441
0.011546783
0.011539132
0.011531512
0.011523818
0.011516215
0.011508584
0.011500978
0.011493435
0.011485856
0.011478209
0.011470568
0.011462984
0.011455376
0.011447811
0.011440237
0.011432668
0.011425114
0.011417494
0.011409918
0.01140234
0.011394828
0.011387341
0.011379796
0.011372216
0.011364662
0.011357188
0.011349628
0.011342156
0.011334626
0.01132715
0.011319642
0.011312127
0.011304645
0.011297149
0.011289694
0.011282187
0.011274757
0.011267331
0.011259852
0.01125241
0.011244942
0.011237491
0.011230029
0.011222606
0.011215172
0.011207783
0.011200354
0.011192868
0.011185511
0.011178056
0.011170656
0.011163317
0.011155912
0.011148515
0.011141106
0.01113376
0.01112638
0.011119066
0.011111657
0.011104364
0.011096985
0.011089612
0.011082294
0.011074962
0.011067637
0.011060284
0.011052984
0.011045665
0.011038373
0.011030976
0.011023716
0.011016342
0.011009078
0.011001833
0.010994539
0.010987262
0.010979969
0.010972741
0.010965437
0.010958187
0.01095095
0.010943756
0.010936452
0.010929227
0.010921974
0.010914725
0.010907508
0.010900297
0.010893132
0.010885898
0.0108787
0.01087152
0.010864258
0.010857075
0.010849912
0.01084273
0.010835496
0.010828376
0.010821207
0.010814005
0.010806807
0.0107997
0.010792557
0.010785401
0.01077829
0.010771144
0.010764022
0.010756896
0.010749818
0.010742676
0.010735587
0.010728475
0.010721319
0.010714204
0.010707125
0.010700051
0.010692961
0.010685855
0.010678799
0.01067173
0.010664642
0.010657598
0.010650501
0.010643495
0.010636451
0.010629394
0.010622331
0.010615291
0.010608301
0.010601239
0.010594242
0.010587293
0.010580268
0.010573272
0.010566274
0.010559253
0.010552272
0.010545313
0.010538326
0.010531302
0.010524401
0.010517413
0.010510429
0.010503451
0.010496497
0.010489575
0.010482607
0.010475693
0.010468739
0.010461775
0.010454846
0.010447938
0.010441051
0.010434157
0.010427213
0.010420278
0.010413426
0.010406503
0.010399611
0.010392764
0.010385916
0.010379042
0.01037214
0.010365264
0.010358389
0.010351535
0.010344709
0.010337841
0.010330997
0.010324109
0.010317323
0.010310471
0.010303606
0.010296802
0.010289971
0.010283203
0.010276384
0.010269575
0.010262772
0.010255975
0.010249181
0.010242448
0.010235655
0.010228913
0.010222069
0.010215322
0.010208517
0.010201777
0.010195088
0.010188278
0.010181573
0.010174796
0.010168114
0.01016137
0.010154608
0.010147914
0.010141191
0.010134509
0.01012779
0.010121037
0.010114305
0.010107601
0.010100953
0.010094278
0.010087622
0.010080905
0.010074238
0.010067591
0.010060914
0.010054242
0.010047582
0.010040951
0.010034313
0.010027686
0.010021072
0.010014351
0.010007772
0.010001151
0.0099945152
0.0099878907
0.0099813147
0.0099746846
0.0099679846
0.0099613881
0.0099548334
0.0099482592
0.0099416673
0.0099351378
0.0099285133
0.0099219298
0.0099153621
0.0099088112
0.0099022947
0.0098957336
0.0098891705
0.0098826326
0.0098761162
0.0098695671
0.0098629706
0.009856482
0.0098499516
0.009843451
0.0098369587
0.0098303789
0.0098239221
0.0098174186
0.0098109255
0.0098044043
0.0097978907
0.009791404
0.0097849844
0.0097784456
0.0097719161
0.009765517
0.0097590368
0.0097525818
0.0097461063
0.0097397063
0.0097332066
0.0097267563
0.0097203301
0.0097139459
0.0097074956
0.009701103
0.0096946461
0.0096882284
0.0096818097
0.0096753854
0.0096689584
0.0096625909
0.0096561722
0.0096497964
0.0096433442
0.0096370149
0.0096305748
0.0096242484
0.0096178455
0.0096115675
0.0096051693
0.0095987665
0.0095923897
0.0095860763
0.0095796762
0.0095733693
0.0095670596
0.0095607173
0.0095544476
0.0095480978
0.0095417649
0.0095354281
0.0095291249
0.0095228516
0.0095165521
0.0095102722
0.0095039662
0.0094976546
0.0094913263
0.009485078
0.0094787795
0.0094725005
0.0094661955
0.0094599957
0.0094537269
0.0094474135
0.009441128
0.0094349254
0.0094286911
0.0094224559
0.0094162235
0.0094099659
0.0094037671
0.0093975076
0.0093912892
0.0093850661
0.0093789129
0.0093726935
0.0093664965
0.0093602613
0.0093540456
0.0093478812
0.0093417047
0.0093354993
0.0093293181
0.0093231024
0.0093169613
0.0093108006
0.0093046241
0.0092984401
0.0092923231
0.0092861596
0.0092800278
0.0092737917
0.0092677698
0.0092616221
0.009255481
0.009249351
0.0092432573
0.0092371041
0.0092310021
0.0092248572
0.0092187254
0.0092126299
0.0092066098
0.0092004985
0.0091943983
0.0091883335
0.0091821989
0.0091761332
0.00917006
0.0091639217
0.0091579324
0.0091518983
0.0091458298
0.0091397185
0.0091336463
0.0091276057
0.0091216061
0.0091155544
0.0091095297
0.0091034491
0.0090974253
0.0090914331
0.009085427
0.0090794303
0.0090734335
0.0090674059
0.0090613952
0.0090553779
0.0090494147
0.0090433704
0.0090373736
0.009031429
0.0090254946
0.0090195267
0.0090135541
0.0090075247
0.0090015167
0.0089955907
0.008989634
0.0089836959
0.0089777438
0.0089718327
0.0089658806
0.0089599285
0.0089539774
0.0089480625
0.0089421486
0.0089362366
0.0089303069
0.0089244135
0.0089184921
0.0089125587
0.0089066671
0.0089007923
0.0088949166
0.0088890754
0.0088831559
0.0088772792
0.0088713784
0.0088655222
0.0088596651
0.0088537522
0.0088479193
0.0088419979
0.0088362107
0.0088303601
0.0088244565
0.0088186385
0.0088128019
0.0088069849
0.0088011529
0.0087953014
0.008789489
0.0087836692
0.0087778699
0.0087720659
0.0087662954
0.0087605165
0.0087547209
0.0087488936
0.0087430468
0.0087372828
0.0087315151
0.0087257642
0.0087199695
0.0087141488
0.0087083913
0.0087026414
0.0086968532
0.0086910538
0.0086853271
0.0086796116
0.0086738365
0.0086680586
0.0086623048
0.0086566489
0.0086508859
0.0086451732
0.0086394474
0.0086337356
0.0086280908
0.008622325
0.0086166421
0.0086109061
0.008605252
0.008599503
0.0085938275
0.0085881511
0.0085824551
0.0085767936
0.0085710799
0.00856541
0.008559755
0.0085541354
0.0085483817
0.0085427584
0.0085370596
0.0085314112
0.0085257888
0.0085201329
0.0085144872
0.0085088536
0.0085032657
0.0084975865
0.0084919631
0.0084863324
0.0084808022
0.0084751975
0.008469549
0.0084639415
0.0084582968
0.0084526855
0.0084470948
0.0084415255
0.0084359469
0.0084303236
0.0084248232
0.0084192073
0.0084135989
0.0084080091
0.008402437
0.0083968993
0.008391385
0.0083857374
0.0083802082
0.0083746891
0.0083691059
0.0083636129
0.0083580669
0.008352533
0.008346986
0.0083415257
0.0083359685
0.0083304513
0.0083249034
0.0083194152
0.0083139241
0.0083084637
0.008302927
0.0082973698
0.0082919244
0.0082864277
0.0082809506
0.0082754456
0.0082700104
0.0082644708
0.0082590105
0.0082535651
0.0082480917
0.0082425866
0.0082371682
0.0082316892
0.0082262373
0.0082208263
0.0082154125
0.0082099233
0.0082045039
0.0081990771
0.008193668
0.0081882626
0.0081828414
0.0081773978
0.0081719505
0.0081666
0.0081611546
0.0081557957
0.0081504248
0.008144985
0.0081395386
0.0081341732
0.0081287501
0.0081234034
0.0081180381
0.0081126383
0.0081072617
0.0081018843
0.0080964919
0.0080911908
0.0080858115
0.0080804778
0.0080751479
0.0080697648
0.0080644824
0.0080591133
0.0080537759
0.0080484198
0.008043116
0.0080377888
0.0080324719
0.0080271708
0.0080218539
0.0080165435
0.0080112163
0.0080059245
0.0080006504
0.0079953577
0.0079900399
0.0079847537
0.0079794563
0.0079741133
0.007968843
0.0079635996
0.0079583498
0.0079530505
0.0079478063
0.0079425806
0.0079372553
0.0079320036
0.0079268198
0.0079215765
0.0079162996
0.0079111131
0.0079058502
0.0079006152
0.0078953449
0.0078901146
0.0078848945
0.007879707
0.007874473
0.0078692185
0.0078640459
0.0078587849
0.0078536123
0.0078484071
0.0078431927
0.0078380229
0.0078328541
0.0078276377
0.0078224773
0.0078173028
0.0078121359
0.0078069489
0.0078018098
0.0077966535
0.0077914889
0.0077863173
0.0077811731
0.0077759814
0.0077708676
0.0077657155
0.0077605895
0.0077554355
0.0077503105
0.0077451812
0.0077400305
0.0077348971
0.0077298
0.0077247261
0.0077196201
0.0077144569
0.0077093425
0.007704156
0.0076990891
0.0076939831
0.0076889284
0.007683828
0.0076787616
0.0076736575
0.0076685809
0.0076635149
0.0076584443
0.0076534417
0.0076483767
0.0076432908
0.0076381941
0.0076331352
0.0076280711
0.0076230695
0.0076179863
0.0076129609
0.0076079024
0.0076028504
0.0075978041
0.007592774
0.0075876988
0.0075827478
0.0075777252
0.0075727133
0.0075676744
0.0075626704
0.0075576697
0.0075526908
0.0075476961
0.0075427359
0.0075377221
0.0075327395
0.0075277379
0.0075227492
0.0075177462
0.0075127976
0.0075078085
0.0075028571
0.0074978913
0.007492932
0.007487955
0.0074829939
0.0074780388
0.0074731298
0.0074681421
0.00746316
0.0074582524
0.0074533443
0.0074483757
0.0074434625
0.007438499
0.0074336249
0.0074286363
0.0074237413
0.0074188472
0.0074139317
0.0074090539
0.0074041402
0.0073992666
0.0073943394
0.0073894467
0.0073845643
0.0073796879
0.0073747463
0.0073698834
0.0073650372
0.0073601464
0.0073552341
0.0073503698
0.0073454832
0.0073405863
0.0073357783
0.0073309196
0.0073260963
0.0073212115
0.0073163365
0.0073114829
0.0073066191
0.0073018726
0.0072970367
0.0072921775
0.0072873388
0.0072825728
0.0072777611
0.0072729168
0.0072680986
0.0072633168
0.0072585093
0.0072537074
0.007248871
0.0072440691
0.0072392458
0.0072344891
0.0072297049
0.0072248806
0.0072201281
0.0072153411
0.007210596
0.0072058137
0.0072009955
0.0071962103
0.007191461
0.0071867276
0.0071819671
0.007177195
0.0071725152
0.0071677263
0.0071629859
0.0071582254
0.0071534859
0.0071488349
0.0071440581
0.0071392977
0.0071345293
0.0071298359
0.0071251243
0.0071204132
0.0071157222
0.0071109757
0.0071062753
0.0071015591
0.0070968359
0.007092142
0.0070873951
0.0070827748
0.0070780544
0.0070733638
0.0070687006
0.0070640459
0.007059366
0.0070546898
0.0070500323
0.0070453412
0.0070406953
0.0070360294
0.0070314063
0.0070267022
0.0070220707
0.007017395
0.0070127565
0.0070081619
0.0070034894
0.0069988449
0.0069942442
0.0069895578
0.006984951
0.006980333
0.0069757649
0.0069711301
0.0069664796
0.0069618621
0.0069572059
0.0069525773
0.0069480152
0.0069434475
0.0069388081
0.0069342228
0.0069296341
0.0069250627
0.006920503
0.0069159828
0.0069113779
0.0069067329
0.0069022127
0.006897625
0.0068930248
0.0068884888
0.0068839053
0.006879421
0.0068748263
0.0068702726
0.0068657245
0.0068611414
0.0068566022
0.0068520475
0.0068475427
0.0068430039
0.0068385173
0.0068339179
0.0068294243
0.0068248832
0.0068203947
0.0068158857
0.0068113906
0.0068068728
0.0068023889
0.0067979139
0.0067932918
0.0067888298
0.0067843967
0.0067798784
0.0067753806
0.0067708986
0.0067664161
0.0067618936
0.0067574447
0.006752986
0.0067485329
0.0067440639
0.0067395312
0.0067351228
0.0067306403
0.0067261509
0.0067217317
0.0067172837
0.0067128604
0.0067083812
0.0067039677
0.0066995132
0.0066950782
0.0066906367
0.0066862437
0.0066818208
0.0066774124
0.006672957
0.0066685267
0.0066641434
0.0066597159
0.006655328
0.006650914
0.0066464925
0.0066420939
0.0066376631
0.0066332575
0.0066288514
0.0066244956
0.0066201459
0.0066157677
0.0066113789
0.0066069351
0.0066026137
0.0065982314
0.0065938877
0.0065895133
0.0065851761
0.0065808152
0.0065764287
0.0065720929
0.0065677278
0.006563399
0.0065590474
0.0065546748
0.0065503716
0.0065460578
0.0065416917
0.006537355
0.006533016
0.0065286914
0.006524364
0.0065200729
0.0065157483
0.0065114289
0.0065070922
0.0065028113
0.0064985012
0.0064941556
0.0064898822
0.0064856098
0.0064812731
0.0064769895
0.0064727077
0.006468452
0.0064642141
0.0064598741
0.0064556315
0.0064513688
0.0064470726
0.0064427964
0.0064385408
0.00643428
0.0064300271
0.0064257528
0.006421505
0.0064172316
0.0064129545
0.0064087342
0.006404486
0.006400249
0.006396031
0.0063917711
0.0063875476
0.0063832989
0.0063791014
0.0063748588
0.0063706934
0.0063664704
0.0063622822
0.006358054
0.00635381
0.0063495906
0.0063453787
0.006341272
0.0063370117
0.0063328361
0.0063286307
0.0063244207
0.0063202917
0.0063160709
0.0063118818
0.0063077412
0.0063035558
0.0062993178
0.0062952163
0.0062910207
0.0062868455
0.0062826434
0.0062785153
0.0062743807
0.0062701693
0.0062660389
0.0062619154
0.0062577217
0.0062535862
0.0062495107
0.0062454273
0.0062412978
0.0062371539
0.0062329685
0.0062288367
0.0062246975
0.0062206197
0.0062164855
0.0062123677
0.0062082335
0.0062041143
0.0061999685
0.0061959107
0.0061918045
0.0061876778
0.0061835903
0.0061794971
0.0061754039
0.0061712968
0.0061672442
0.0061631585
0.0061590513
0.0061550415
0.0061509889
0.0061469125
0.006142858
0.0061387452
0.0061346586
0.0061306315
0.0061265384
0.0061224937
0.0061185057
0.0061144577
0.0061103855
0.0061062756
0.0061022416
0.0060982294
0.006094194
0.0060901595
0.0060861162
0.0060820859
0.0060780561
0.0060740365
0.0060699815
0.0060659992
0.0060619861
0.0060579693
0.0060539353
0.0060499404
0.0060459259
0.0060419762
0.006037957
0.006033944
0.006029956
0.0060259551
0.0060219513
0.0060179769
0.0060140006
0.0060100369
0.0060060835
0.0060020247
0.0059980922
0.0059941579
0.0059901569
0.0059861336
0.0059821871
0.0059782681
0.0059742569
0.0059703393
0.0059663448
0.0059624217
0.0059584724
0.0059545278
0.0059506474
0.0059466567
0.0059427051
0.0059388224
0.0059348722
0.0059309355
0.0059270174
0.0059231049
0.0059192246
0.0059152758
0.0059113563
0.0059074587
0.0059035528
0.0058996435
0.0058956924
0.0058918344
0.005887921
0.0058839866
0.0058800946
0.005876204
0.0058722869
0.0058684573
0.0058645285
0.0058606155
0.0058567296
0.0058529438
0.0058490238
0.0058451742
0.0058412859
0.0058374126
0.0058335541
0.0058296951
0.0058258302
0.0058219624
0.0058181463
0.005814312
0.0058104214
0.0058066202
0.0058027604
0.0057988632
0.0057950476
0.0057911798
0.0057873242
0.0057834955
0.0057797041
0.0057758777
0.0057720356
0.0057682078
0.005764429
0.0057606199
0.0057568029
0.0057530222
0.0057491753
0.0057453816
0.0057415906
0.0057377932
0.0057339976
0.0057301936
0.0057264203
0.0057225982
0.0057188217
0.0057150363
0.0057112384
0.0057074279
0.0057036839
0.0056999242
0.0056961146
0.0056923269
0.0056885835
0.0056847911
0.0056810267
0.0056772893
0.0056735501
0.0056697782
0.0056660501
0.0056622834
0.0056585232
0.0056547313
0.0056510596
0.0056473459
0.0056436006
0.0056398138
0.0056360615
0.0056323363
0.0056286156
0.0056249015
0.0056211641
0.0056174588
0.0056137373
0.0056100143
0.0056062918
0.0056026061
0.0055988613
0.0055951625
0.0055914251
0.0055877725
0.0055841068
0.005580307
0.0055766809
0.0055729682
0.0055692871
0.0055655609
0.0055618426
0.0055582081
0.0055545969
0.0055508884
0.0055472585
0.0055435179
0.005539889
0.0055362429
0.0055325958
0.0055289106
0.005525256
0.0055215424
0.0055179279
0.005514286
0.0055106236
0.0055069984
0.0055032833
0.0054996577
0.0054960395
0.0054923682
0.0054887161
0.0054850816
0.0054814699
0.0054778517
0.0054741707
0.0054706205
0.0054669632
0.0054633305
0.0054597673
0.0054561435
0.0054525835
0.005448943
0.0054453425
0.005441695
0.0054380894
0.0054345098
0.0054309471
0.0054273298
0.0054237414
0.0054201139
0.0054165111
0.0054129255
0.0054093464
0.005405724
0.0054022027
0.0053986134
0.0053949878
0.0053914068
0.0053878878
0.0053842911
0.0053808
0.0053772209
0.0053736717
0.0053700623
0.0053665433
0.0053629833
0.0053593968
0.0053558373
0.0053523611
0.0053487676
0.0053452533
0.0053417878
0.0053382455
0.0053346716
0.0053310939
0.005327553
0.0053240596
0.005320556
0.0053170277
0.0053134994
0.0053098877
0.0053064078
0.0053029363
0.0052994145
0.0052959286
0.0052923947
0.0052889194
0.0052854046
0.0052818987
0.0052784155
0.0052749766
0.0052714939
0.0052679474
0.0052644857
0.0052609853
0.0052574854
0.0052539832
0.0052505438
0.0052470979
0.0052436125
0.0052401274
0.0052366368
0.005233143
0.0052297227
0.0052262731
0.0052227415
0.0052193366
0.0052158195
0.0052124104
0.0052089342
0.0052054822
0.0052020662
0.0051986054
0.0051952079
0.0051917369
0.0051883459
0.0051848972
0.0051814052
0.0051780315
0.0051746103
0.0051711253
0.0051677669
0.0051643061
0.0051609082
0.0051575368
0.0051540774
0.0051507065
0.0051472192
0.005143859
0.00514042
0.005136997
0.0051336051
0.0051301955
0.0051268153
0.0051234458
0.005120073
0.0051166392
0.0051132315
0.0051098545
0.0051064561
0.0051030964
0.0050997352
0.0050963983
0.0050929994
0.0050896555
0.0050862632
0.0050828746
0.0050795078
0.0050761565
0.0050728242
0.005069471
0.0050660991
0.0050627147
0.0050593461
0.005056025
0.0050526559
0.0050493381
0.0050460277
0.0050426731
0.005039304
0.0050358898
0.0050326572
0.005029303
0.0050259475
0.0050226124
0.0050193337
0.0050160307
0.0050126561
0.0050094044
0.0050060418
0.0050027343
0.0049994225
0.0049961279
0.0049928478
0.0049895295
0.0049861996
0.004982891
0.0049795466
0.0049762675
0.0049730479
0.0049697179
0.0049664541
0.004963119
0.0049598268
0.0049565607
0.0049532782
0.004949965
0.0049466877
0.0049434477
0.0049401913
0.004936886
0.0049336557
0.0049304045
0.0049272105
0.0049238764
0.0049206051
0.0049173399
0.0049141017
0.0049108309
0.0049075694
0.0049043391
0.0049010692
0.0048978515
0.0048946086
0.0048914053
0.004888087
0.004884853
0.0048815715
0.004878452
0.0048751384
0.0048719011
0.0048686862
0.0048655109
0.0048622615
0.0048590722
0.0048558619
0.0048526404
0.0048494576
0.0048461971
0.0048430497
0.0048397519
0.0048365984
0.00483341
0.0048302161
0.0048269983
0.0048238104
0.0048206146
0.0048174527
0.0048142308
0.0048110364
0.0048078531
0.004804634
0.0048014866
0.0047983159
0.0047951005
0.0047919303
0.004788761
0.0047855736
0.0047824732
0.0047792816
0.0047761211
0.0047728936
0.0047697942
0.0047666156
0.0047634672
0.0047603594
0.004757232
0.0047540599
0.0047509046
0.0047477586
0.004744546
0.0047414787
0.0047383397
0.0047351937
0.0047320081
0.0047289147
0.0047257431
0.0047226632
0.0047195028
0.0047163577
0.004713221
0.0047101341
0.0047070123
0.0047039022
0.0047007594
0.0046976903
0.0046945638
0.0046914858
0.0046883635
0.0046853069
0.0046821595
0.0046790247
0.0046759667
0.0046728649
0.0046698186
0.0046666851
0.0046636062
0.0046605179
0.0046574324
0.0046543339
0.0046512815
0.0046481714
0.0046451343
0.0046420414
0.0046389541
0.0046358826
0.0046327855
0.00462974
0.0046266299
0.0046235952
0.0046204911
0.0046174619
0.0046144347
0.0046113525
0.0046083098
0.004605304
0.0046022437
0.0045992262
0.0045961989
0.0045931013
0.004590041
0.0045869797
0.0045839972
0.0045809555
0.0045779087
0.0045748889
0.0045718858
0.0045688138
0.0045657819
0.0045627849
0.0045597111
0.0045567011
0.0045537013
0.0045506656
0.0045476449
0.0045446362
0.0045416327
0.0045386669
0.0045356611
0.0045327162
0.0045296564
0.0045266771
0.0045236796
0.0045206584
0.0045176987
0.0045147208
0.0045117666
0.0045087356
0.0045057512
0.0045027365
0.0044997628
0.0044967947
0.0044938154
0.0044908486
0.0044878502
0.0044848854
0.0044819014
0.0044789072
0.004475974
0.0044730022
0.0044700396
0.0044670394
0.0044641197
0.0044612074
0.0044582095
0.0044552605
0.0044522802
0.0044493838
0.0044464828
0.00444351
0.0044405404
0.0044376324
0.0044346871
0.0044317972
0.0044288235
0.0044259015
0.0044229287
0.0044199917
0.0044170395
0.0044141402
0.0044111945
0.0044082906
0.0044054426
0.0044025048
0.0043995795
0.0043966719
0.0043937215
0.0043908698
0.0043879272
0.0043850243
0.0043821316
0.004379251
0.0043763379
0.0043734186
0.0043705101
0.004367671
0.0043647522
0.0043618749
0.0043589873
0.004356069
0.0043531782
0.0043503158
0.0043474613
0.004344577
0.0043416601
0.0043387967
0.0043359231
0.0043331003
0.0043302095
0.0043273424
0.0043244571
0.0043215854
0.0043187398
0.0043158489
0.0043130517
0.0043101804
0.0043073082
0.0043045143
0.0043016193
0.0042987652
0.0042959801
0.0042931167
0.004290239
0.0042873905
0.0042845616
0.0042817513
0.004278902
0.00427606
0.0042732153
0.0042704134
0.0042675231
0.0042647105
0.00426193
0.0042591258
0.0042562676
0.0042534689
0.0042506289
0.0042477823
0.0042450037
0.0042422204
0.0042393748
0.0042365678
0.0042337924
0.0042310222
0.0042282236
0.0042253654
0.0042226259
0.004219831
0.0042170654
0.0042142319
0.0042114248
0.0042086085
0.0042058593
0.0042030741
0.0042002802
0.0041975328
0.0041946792
0.0041919099
0.0041891579
0.0041863811
0.004183603
0.0041808304
0.0041780546
0.0041753086
0.0041725519
0.004169791
0.0041670171
0.004164244
0.0041614994
0.004158752
0.0041560512
0.0041533192
0.0041504917
0.0041477242
0.0041449782
0.0041422737
0.0041395631
0.0041367956
0.0041340943
0.0041313246
0.0041285334
0.0041258046
0.0041231168
0.0041203676
0.0041176928
0.0041148984
0.0041121086
0.0041093924
0.0041067316
0.0041040224
0.0041013048
0.00409861
0.0040958957
0.004093199
0.0040904758
0.0040877671
0.0040850006
0.0040823347
0.0040796231
0.0040769335
0.0040742462
0.0040715523
0.0040688617
0.0040661902
0.0040634726
0.004060776
0.004058098
0.0040554237
0.0040527517
0.0040499941
0.0040473416
0.0040446459
0.0040419735
0.0040392913
0.0040366398
0.0040339488
0.0040312302
0.0040285755
0.004025979
0.0040233578
0.0040206793
0.0040180096
0.0040153535
0.0040126764
0.004010011
0.0040073581
0.0040047062
0.0040020491
0.0039994167
0.003996741
0.0039941045
0.0039914749
0.0039888015
0.0039861347
0.0039834799
0.0039808676
0.0039782254
0.0039756321
0.0039729662
0.0039703329
0.0039676968
0.0039651254
0.003962494
0.0039598648
0.0039572488
0.0039546103
0.0039520315
0.0039493646
0.0039467872
0.0039441767
0.0039415476
0.0039389296
0.0039363336
0.0039337496
0.003931093
0.0039285664
0.0039259354
0.0039233258
0.0039207404
0.0039181067
0.0039155157
0.0039129639
0.0039103059
0.003907688
0.003905165
0.0039026111
0.0038999931
0.003897429
0.0038948245
0.0038922632
0.0038896687
0.0038870852
0.0038845723
0.0038820445
0.0038794535
0.0038768277
0.0038742593
0.0038717068
0.0038691394
0.0038665831
0.0038640366
0.0038614562
0.0038588846
0.0038562983
0.0038537651
0.0038511688
0.0038486859
0.0038461308
0.0038435967
0.0038410302
0.003838477
0.0038359468
0.0038333987
0.0038308818
0.00382834
0.0038257972
0.0038232992
0.0038207762
0.0038182067
0.0038156649
0.0038131732
0.0038106327
0.0038081682
0.0038056127
0.0038030741
0.003800527
0.0037980331
0.0037955502
0.0037930198
0.0037905241
0.0037879972
0.0037855066
0.0037829326
0.0037804614
0.003777955
0.0037754062
0.0037729444
0.0037704865
0.0037679309
0.0037654366
0.0037629881
0.0037605229
0.0037580435
0.0037555441
0.0037530768
0.0037505736
0.0037481135
0.0037456215
0.0037430867
0.0037406529
0.0037381861
0.0037357071
0.003733254
0.0037307381
0.00372822
0.0037257562
0.0037232663
0.0037207874
0.0037183964
0.0037159072
0.0037134571
0.0037109887
0.0037085586
0.0037061227
0.0037036398
0.0037012305
0.0036987797
0.0036963301
0.003693844
0.0036914388
0.0036889852
0.0036865417
0.0036840334
0.003681655
0.0036792862
0.0036768378
0.0036743553
0.0036719108
0.0036694815
0.0036670591
0.0036646472
0.003662169
0.0036597953
0.0036573629
0.0036549403
0.0036524637
0.0036500932
0.0036476783
0.0036452401
0.0036428175
0.0036404636
0.0036379951
0.0036356081
0.0036331913
0.0036308798
0.0036284528
0.0036260278
0.003623636
0.0036212082
0.0036187782
0.0036164022
0.0036140413
0.003611614
0.0036092356
0.0036068228
0.0036044484
0.0036019934
0.0035996377
0.003597291
0.0035949026
0.0035925349
0.0035901521
0.0035877584
0.0035853889
0.0035830005
0.0035805949
0.0035782757
0.0035759252
0.0035735876
0.0035712221
0.00356883
0.0035664374
0.0035641235
0.0035617615
0.0035593903
0.0035570802
0.0035547242
0.0035523216
0.0035499407
0.0035476054
0.003545274
0.0035429085
0.0035405806
0.0035382321
0.0035358903
0.0035335252
0.0035312143
0.0035288841
0.0035265151
0.0035242019
0.0035218252
0.0035195241
0.0035172037
0.0035148205
0.003512494
0.0035101993
0.003507901
0.003505582
0.003503229
0.0035009463
0.0034985954
0.0034963195
0.0034939924
0.0034916743
0.0034893395
0.0034870326
0.0034847481
0.0034823653
0.0034800658
0.0034777748
0.0034754972
0.003473164
0.0034709494
0.0034685724
0.0034662934
0.0034640087
0.0034617318
0.0034594422
0.003457197
0.003454881
0.0034525429
0.0034503292
0.0034480037
0.0034457303
0.0034434397
0.0034411855
0.0034388604
0.003436621
0.0034343726
0.0034320329
0.0034298068
0.0034275216
0.0034252498
0.0034230032
0.0034207075
0.0034184398
0.0034161955
0.0034139201
0.0034116902
0.0034093985
0.0034071503
0.0034049107
0.0034026094
0.0034003684
0.003398129
0.0033958559
0.00339364
0.0033914091
0.0033891613
0.0033869096
0.0033846309
0.0033824099
0.003380202
0.0033779701
0.0033757419
0.0033734981
0.0033712187
0.0033689782
0.0033666901
0.003364472
0.0033622931
0.0033601008
0.0033578635
0.0033556456
0.0033533813
0.0033511743
0.0033489843
0.0033467861
0.0033445731
0.0033423477
0.0033401172
0.0033379479
0.0033357197
0.0033334692
0.0033313101
0.0033290812
0.0033268542
0.0033246973
0.0033225177
0.003320324
0.0033180697
0.0033159107
0.0033136909
0.0033114853
0.0033092434
0.0033071123
0.0033049588
0.0033026836
0.0033005218
0.0032983788
0.0032961504
0.003294046
0.0032918486
0.0032896074
0.0032874234
0.0032852478
0.0032831132
0.0032809686
0.003278808
0.0032766012
0.0032744179
0.0032722903
0.0032700505
0.003267857
0.0032657275
0.0032635976
0.0032614241
0.0032592413
0.0032571219
0.0032549195
0.0032527472
0.0032506238
0.0032484613
0.003246367
0.0032441448
0.0032420042
0.0032398854
0.0032377366
0.0032355916
0.0032334437
0.0032313475
0.0032292351
0.0032270525
0.003224927
0.0032227486
0.0032206702
0.0032185786
0.003216414
0.0032143055
0.0032121558
0.0032100508
0.0032078947
0.003205796
0.0032036677
0.0032015019
0.0031993664
0.0031972872
0.0031951594
0.0031930245
0.0031909083
0.0031887584
0.0031866501
0.0031846098
0.0031824184
0.0031803551
0.0031782724
0.0031761292
0.0031740877
0.0031719527
0.0031698807
0.0031678332
0.0031657238
0.0031636017
0.0031614793
0.0031594124
0.0031573265
0.0031552305
0.0031531428
0.0031510179
0.0031489232
0.0031468349
0.003144739
0.0031426721
0.0031405867
0.0031385031
0.0031364106
0.0031343256
0.0031322795
0.0031302182
0.003128153
0.0031260757
0.0031240794
0.0031219854
0.0031199111
0.0031177851
0.0031156596
0.0031136484
0.0031116437
0.0031095606
0.003107511
0.0031054993
0.003103391
0.0031013561
0.0030993128
0.0030971908
0.0030951821
0.0030931297
0.0030911171
0.0030890454
0.0030869311
0.0030848854
0.0030828894
0.0030808481
0.0030788637
0.0030767727
0.0030747363
0.003072723
0.0030706439
0.0030686357
0.003066669
0.0030646359
0.0030626452
0.0030605772
0.003058553
0.0030564668
0.0030544288
0.0030524149
0.0030504456
0.0030484323
0.0030464171
0.0030443561
0.0030423468
0.0030402911
0.0030382776
0.0030362483
0.003034295
0.0030322659
0.0030302808
0.0030282785
0.003026251
0.003024285
0.0030222393
0.0030202628
0.0030182665
0.0030162404
0.0030142462
0.0030122502
0.0030102807
0.0030083258
0.0030063072
0.0030043446
0.0030023351
0.0030003253
0.0029983791
0.0029963683
0.0029944128
0.0029924065
0.0029903927
0.0029883876
0.002986385
0.0029844791
0.0029824828
0.0029804946
0.0029785282
0.0029765719
0.0029746233
0.002972624
0.0029706575
0.0029686941
0.0029667548
0.0029647644
0.0029628337
0.002960884
0.0029589427
0.002956985
0.0029549827
0.0029530316
0.0029510513
0.0029491733
0.0029471831
0.0029452043
0.0029432371
0.0029412913
0.0029393216
0.0029374
0.002935431
0.0029335271
0.0029315839
0.0029296295
0.0029276388
0.0029257848
0.0029238225
0.0029218919
0.0029199459
0.002918066
0.00291613
0.00291417
0.0029122443
0.0029103395
0.0029083716
0.0029065146
0.0029045928
0.0029026424
0.0029006931
0.002898792
0.0028968283
0.0028948891
0.002892999
0.0028910816
0.0028891799
0.0028872502
0.0028853242
0.0028834064
0.0028814871
0.0028796259
0.0028777574
0.0028758009
0.0028739118
0.0028720093
0.0028701029
0.0028682277
0.0028663219
0.0028644842
0.0028625275
0.0028606565
0.0028587133
0.0028568429
0.0028549703
0.0028530527
0.0028511707
0.002849282
0.002847431
0.0028454948
0.0028436051
0.0028416307
0.0028398007
0.0028379145
0.002836108
0.0028342491
0.0028323086
0.0028304381
0.0028285449
0.0028267426
0.002824849
0.002822957
0.0028211153
0.0028192769
0.0028173511
0.0028155339
0.002813637
0.0028117888
0.002809919
0.0028080849
0.0028062481
0.002804355
0.0028025054
0.0028006553
0.0027988271
0.0027969659
0.0027951114
0.0027932567
0.0027913582
0.0027894771
0.0027876734
0.0027857912
0.002783977
0.0027821753
0.0027803064
0.0027785061
0.0027766528
0.0027747641
0.0027729645
0.0027710947
0.002769273
0.0027674597
0.0027656823
0.0027638311
0.0027619512
0.002760147
0.0027582699
0.0027564901
0.0027546587
0.0027528647
0.0027510105
0.0027491453
0.0027472945
0.0027455341
0.0027436782
0.0027418616
0.0027400367
0.0027382364
0.0027364164
0.0027346483
0.0027328092
0.0027309982
0.0027291919
0.0027274066
0.002725661
0.0027238354
0.0027220247
0.0027201893
0.0027184021
0.00271662
0.0027148004
0.0027130274
0.0027112148
0.0027094339
0.0027076358
0.002705805
0.0027040204
0.0027022604
0.0027004858
0.0026986729
0.0026968871
0.0026951046
0.0026932752
0.0026914903
0.0026897541
0.0026879497
0.0026861529
0.0026844181
0.0026826125
0.0026808137
0.0026790611
0.0026773214
0.0026755773
0.0026737952
0.0026720108
0.0026702576
0.0026684662
0.0026666783
0.0026648988
0.0026631691
0.0026614724
0.002659651
0.0026578696
0.0026560985
0.0026543143
0.0026525911
0.0026507843
0.0026490502
0.0026472777
0.0026455969
0.0026437857
0.0026420411
0.0026403123
0.0026386078
0.0026368522
0.0026350822
0.0026333428
0.0026316403
0.0026298531
0.0026281034
0.0026264067
0.0026246363
0.0026229515
0.0026211706
0.0026194174
0.0026176979
0.0026159557
0.0026142227
0.0026125158
0.0026107985
0.0026090767
0.0026073284
0.0026055807
0.0026038787
0.0026021099
0.0026004091
0.0025986941
0.0025969516
0.0025952267
0.0025935371
0.0025917962
0.0025900637
0.0025883261
0.002586697
0.002585026
0.0025833023
0.0025815666
0.0025798478
0.0025781521
0.0025764385
0.002574702
0.0025730473
0.002571322
0.0025695844
0.0025678943
0.0025661695
0.002564467
0.002562796
0.0025611061
0.0025594116
0.0025577084
0.0025559783
0.0025543049
0.0025526106
0.0025509032
0.0025492716
0.0025476152
0.0025459128
0.0025442308
0.0025425102
0.0025408086
0.0025391744
0.0025374684
0.0025357925
0.0025341627
0.0025324605
0.0025307783
0.002529077
0.0025274458
0.0025257901
0.0025240718
0.0025223866
0.0025207165
0.0025190774
0.0025173873
0.0025157502
0.0025140794
0.0025123924
0.0025107539
0.0025090256
0.0025074156
0.0025057427
0.0025040866
0.0025024663
0.0025008244
0.002499125
0.0024974628
0.0024958041
0.0024941463
0.0024925109
0.0024908276
0.0024892227
0.0024875863
0.0024859656
0.0024842571
0.0024825984
0.0024808992
0.0024793227
0.0024776417
0.0024760559
0.0024744419
0.0024727846
0.0024711201
0.0024694344
0.002467864
0.0024662788
0.0024646064
0.0024629496
0.0024613887
0.0024597046
0.0024581072
0.0024564313
0.0024548571
0.002453279
0.0024516
0.0024499961
0.0024483497
0.0024467262
0.002445075
0.0024435094
0.0024418572
0.0024402665
0.002438633
0.0024370172
0.0024354304
0.002433771
0.0024321359
0.0024305303
0.0024289303
0.0024273749
0.0024256958
0.0024241272
0.0024225391
0.0024209097
0.0024193316
0.0024177369
0.0024161588
0.0024145527
0.002412976
0.0024113187
0.0024097066
0.0024081466
0.0024066081
0.0024049701
0.0024033859
0.0024017522
0.0024001517
0.0023985079
0.0023969859
0.0023953354
0.0023938175
0.0023922357
0.0023906422
0.0023890263
0.0023874738
0.0023859101
0.0023843278
0.002382755
0.0023811588
0.0023795904
0.0023780046
0.00237645
0.0023748851
0.0023733203
0.0023717573
0.0023701526
0.0023685829
0.0023670043
0.0023654525
0.0023639095
0.0023623672
0.0023607439
0.002359191
0.0023576606
0.0023561139
0.0023545406
0.0023529772
0.0023514174
0.0023498612
0.0023482221
0.0023467517
0.0023451569
0.0023436251
0.0023420311
0.0023404867
0.0023389983
0.0023374746
0.0023359398
0.0023343514
0.0023328164
0.0023312506
0.0023297064
0.0023281169
0.0023266338
0.0023251097
0.0023235688
0.0023220258
0.0023204696
0.0023188996
0.0023173711
0.0023157869
0.0023142979
0.0023128001
0.0023112558
0.0023097424
0.0023081594
0.0023066581
0.0023051323
0.0023035782
0.0023020986
0.0023005889
0.0022990636
0.00229756
0.0022960149
0.0022944806
0.0022929744
0.002291468
0.0022900058
0.0022884391
0.0022869078
0.0022853711
0.0022838996
0.0022823603
0.0022808299
0.0022793482
0.002277843
0.0022763095
0.0022748234
0.0022732893
0.0022717419
0.0022702375
0.0022688084
0.0022672806
0.0022657793
0.0022642836
0.0022627858
0.0022612633
0.002259773
0.0022583541
0.0022568393
0.0022553655
0.0022538025
0.0022523412
0.0022508567
0.002249345
0.0022478581
0.0022463542
0.0022449002
0.0022433887
0.0022418955
0.0022403942
0.0022388818
0.0022374431
0.0022360161
0.002234529
0.0022330065
0.0022315008
0.002230007
0.0022285739
0.0022270784
0.0022256337
0.0022241604
0.0022227017
0.0022212004
0.0022197498
0.0022182625
0.0022167934
0.0022153144
0.0022139098
0.002212466
0.0022109717
0.0022095062
0.0022079793
0.0022065432
0.0022050748
0.0022036338
0.0022021628
0.0022007348
0.0021992798
0.0021977772
0.002196376
0.0021948689
0.0021934335
0.0021920102
0.0021905054
0.0021890677
0.002187598
0.0021862222
0.0021847899
0.0021832986
0.002181876
0.0021804257
0.0021789509
0.0021775158
0.0021760487
0.0021746533
0.0021732082
0.0021717648
0.0021703967
0.0021689136
0.0021674067
0.0021659709
0.002164602
0.0021631224
0.0021617056
0.0021603068
0.0021588812
0.0021574053
0.0021559775
0.0021545612
0.0021531314
0.0021517174
0.0021503232
0.0021488769
0.0021475018
0.0021460273
0.0021445767
0.002143251
0.0021417665
0.0021403804
0.0021389395
0.0021375152
0.0021361529
0.0021347033
0.0021333129
0.0021318742
0.0021304707
0.0021290437
0.0021276099
0.0021262111
0.0021248206
0.0021232986
0.0021219801
0.0021206029
0.0021191868
0.0021177481
0.0021164198
0.0021149667
0.0021136077
0.0021121702
0.0021108647
0.0021094061
0.0021080729
0.0021066037
0.0021052074
0.0021038656
0.002102389
0.0021010546
0.0020996304
0.0020982889
0.0020968663
0.0020954541
0.0020940246
0.0020926688
0.00209128
0.0020899184
0.0020885544
0.0020871584
0.0020857374
0.0020843567
0.0020829963
0.0020816179
0.0020802489
0.0020789001
0.0020775327
0.0020761713
0.0020747927
0.0020733811
0.0020720158
0.0020705862
0.0020692858
0.0020679496
0.0020666015
0.0020652087
0.0020637945
0.0020624232
0.0020610718
0.0020597195
0.0020583759
0.0020569698
0.0020555998
0.0020542012
0.002052868
0.0020515095
0.0020501597
0.0020488533
0.0020474282
0.0020460861
0.0020447478
0.002043365
0.002042033
0.0020407187
0.0020393427
0.0020380116
0.0020366537
0.0020353156
0.0020339366
0.002032578
0.002031236
0.0020299482
0.0020285659
0.0020271786
0.0020259053
0.0020245456
0.002023167
0.0020218124
0.002020515
0.0020191753
0.0020178722
0.0020164913
0.0020151325
0.0020138118
0.0020125078
0.0020111983
0.0020098495
0.0020084968
0.002007192
0.0020058823
0.0020045175
0.0020031705
0.0020018946
0.0020005738
0.0019992578
0.0019979128
0.001996611
0.0019953004
0.0019939477
0.0019926107
0.001991315
0.0019900126
0.0019886927
0.001987383
0.0019860351
0.0019847013
0.0019834039
0.0019820784
0.0019807611
0.0019794146
0.0019781431
0.0019768269
0.0019755247
0.0019742271
0.0019729531
0.0019716481
0.0019703759
0.0019690481
0.0019677228
0.0019664129
0.0019651377
0.0019638222
0.0019624911
0.0019612238
0.0019599169
0.0019586021
0.0019572764
0.0019559539
0.0019546843
0.0019533564
0.0019521096
0.0019508268
0.0019494949
0.0019482025
0.0019469856
0.0019456903
0.001944421
0.0019431208
0.0019418432
0.001940528
0.0019392336
0.0019379366
0.0019366875
0.0019354401
0.0019341208
0.0019328527
0.0019315884
0.0019303127
0.0019289863
0.0019277206
0.0019264296
0.0019251741
0.0019238556
0.001922616
0.0019213456
0.0019200176
0.0019187928
0.0019175726
0.0019162768
0.0019150309
0.0019137274
0.0019124702
0.001911207
0.0019099094
0.0019086536
0.0019074305
0.001906149
0.0019048784
0.0019036066
0.0019023364
0.0019010906
0.0018997962
0.0018985694
0.0018973408
0.0018960808
0.00189483
0.0018935702
0.0018922718
0.0018910185
0.0018897974
0.0018885067
0.0018872839
0.0018860048
0.0018847608
0.0018835235
0.0018822878
0.0018810587
0.0018797588
0.0018785211
0.0018773058
0.0018760816
0.0018748892
0.0018735924
0.0018723302
0.001871175
0.0018699233
0.001868675
0.0018674079
0.0018661693
0.0018649249
0.0018636863
0.0018625102
0.0018612538
0.0018600068
0.0018587414
0.0018575446
0.0018562872
0.0018550303
0.0018537901
0.0018526328
0.0018514411
0.0018501384
0.0018489195
0.0018477114
0.0018464765
0.0018452194
0.0018440591
0.0018428734
0.0018416671
0.0018404191
0.0018391937
0.0018379609
0.0018367161
0.0018355134
0.0018343454
0.0018331209
0.0018318904
0.0018306572
0.0018294433
0.0018282596
0.0018270375
0.0018257855
0.0018246049
0.0018234215
0.0018221581
0.0018209541
0.0018197901
0.0018185857
0.0018173812
0.0018162437
0.0018149921
0.0018138295
0.0018125854
0.0018113676
0.0018101678
0.0018090105
0.0018077878
0.0018065877
0.0018054033
0.001804203
0.0018029835
0.001801802
0.0018006089
0.0017994175
0.0017982274
0.0017970692
0.0017958891
0.0017946127
0.0017934324
0.0017922916
0.0017911232
0.0017899119
0.001788721
0.0017875372
0.0017863507
0.0017851491
0.0017839514
0.0017828158
0.0017816706
0.0017804997
0.0017792745
0.001778111
0.0017769299
0.0017757106
0.0017745508
0.0017734163
0.0017722577
0.0017710769
0.0017698962
0.0017686513
0.0017674793
0.0017663444
0.0017651472
0.0017639935
0.0017628175
0.0017616762
0.0017604887
0.0017593196
0.0017581744
0.0017570014
0.0017558639
0.0017546793
0.0017535363
0.001752405
0.001751203
0.001750052
0.001748951
0.0017477777
0.0017465776
0.0017454501
0.0017442699
0.0017431241
0.0017419793
0.001740881
0.0017396465
0.0017384884
0.0017373698
0.0017361759
0.0017350373
0.0017339004
0.0017327089
0.0017316137
0.001730463
0.0017293305
0.0017281567
0.0017269825
0.0017258829
0.0017247732
0.0017235857
0.0017224501
0.0017213374
0.0017202155
0.0017190727
0.0017178856
0.001716756
0.0017155842
0.0017145335
0.0017133859
0.0017122468
0.0017110901
0.0017099391
0.0017087857
0.0017076618
0.0017065003
0.0017054979
0.0017043211
0.0017031835
0.0017020038
0.0017009355
0.001699803
0.0016986975
0.0016975319
0.0016964369
0.0016953313
0.0016942112
0.0016931248
0.0016919271
0.0016907918
0.0016897195
0.0016885754
0.0016875053
0.0016863911
0.0016852455
0.0016840941
0.0016829584
0.0016818697
0.0016807694
0.0016796661
0.001678539
0.0016774323
0.0016763124
0.0016751993
0.0016741059
0.0016729711
0.001671895
0.0016707481
0.0016696849
0.0016685808
0.0016674671
0.0016663616
0.0016652989
0.0016641754
0.0016630907
0.0016619852
0.0016608434
0.0016597185
0.001658646
0.00165759
0.0016564503
0.0016553636
0.0016542803
0.0016531865
0.001652048
0.001650963
0.0016498531
0.0016487931
0.0016477224
0.0016466036
0.0016455248
0.0016444329
0.0016433593
0.0016422466
0.0016411887
0.0016400942
0.001639022
0.0016379067
0.0016368685
0.0016357281
0.0016346727
0.0016336353
0.0016325351
0.0016314357
0.0016303214
0.0016292897
0.0016281551
0.0016271223
0.00162604
0.0016249731
0.0016239072
0.0016227975
0.0016217852
0.0016206478
0.0016195801
0.0016184718
0.0016173881
0.0016163613
0.0016153024
0.0016142296
0.0016131623
0.0016120876
0.0016110578
0.001609946
0.0016088736
0.0016078518
0.0016068228
0.0016057297
0.0016046569
0.0016035902
0.0016025307
0.0016014875
0.0016003944
0.001599304
0.0015982578
0.0015972361
0.0015961539
0.0015950892
0.0015940167
0.001592943
0.0015918838
0.0015908112
0.0015898146
0.0015887588
0.0015877176
0.001586652
0.0015856419
0.0015845213
0.0015835313
0.0015824708
0.0015814194
0.0015803917
0.0015793853
0.0015783138
0.0015772618
0.0015761927
0.0015751643
0.0015740939
0.0015730456
0.0015720292
0.0015709813
0.0015699974
0.0015688976
0.0015679069
0.0015668384
0.0015657346
0.0015647303
0.0015636926
0.0015626848
0.001561614
0.0015605841
0.0015595383
0.0015585425
0.0015574684
0.0015565095
0.0015555028
0.0015544546
0.0015534394
0.0015524158
0.0015513757
0.001550359
0.0015492685
0.0015482906
0.0015472752
0.0015462454
0.0015451901
0.0015441611
0.0015431159
0.0015421025
0.0015411
0.0015400774
0.0015390321
0.0015380481
0.0015370109
0.0015359587
0.0015349821
0.0015340151
0.0015329443
0.0015319838
0.0015309606
0.0015299384
0.0015289072
0.0015278871
0.0015268879
0.0015258658
0.0015248946
0.0015238804
0.0015228505
0.0015218888
0.0015208157
0.0015198579
0.0015188408
0.0015178161
0.0015168294
0.0015158254
0.0015148114
0.0015137921
0.0015127724
0.0015117934
0.00151078
0.0015097198
0.0015087166
0.0015077934
0.0015068075
0.0015057948
0.0015047614
0.0015037805
0.0015028473
0.0015018736
0.0015008454
0.0014998108
0.001498802
0.001497826
0.0014968502
0.0014958666
0.0014948908
0.0014938661
0.0014928891
0.0014918769
0.001490877
0.0014898696
0.0014889291
0.0014879679
0.0014869798
0.0014859292
0.00148498
0.0014840032
0.0014830523
0.0014820372
0.0014810918
0.0014800963
0.00147913
0.0014781647
0.0014771464
0.0014761805
0.0014752225
0.0014741913
0.0014732713
0.0014722937
0.001471304
0.0014703161
0.0014693611
0.001468371
0.0014674262
0.0014663985
0.0014654575
0.001464513
0.001463503
0.0014625688
0.0014615834
0.001460655
0.0014596987
0.0014586813
0.001457714
0.0014567497
0.0014557829
0.0014548207
0.0014538819
0.0014528971
0.0014519693
0.0014509819
0.0014499973
0.001449084
0.001448105
0.001447155
0.0014462068
0.0014452625
0.0014442436
0.0014433153
0.001442325
0.0014413501
0.0014404232
0.0014395092
0.0014385397
0.0014375299
0.0014366258
0.0014356486
0.0014347269
0.0014338032
0.0014327946
0.0014318633
0.0014309236
0.0014300104
0.0014291002
0.0014280793
0.0014271857
0.001426272
0.0014253092
0.001424353
0.0014233902
0.001422426
0.0014215246
0.0014205928
0.0014196453
0.0014186843
0.0014177334
0.0014167611
0.0014158668
0.0014149352
0.0014139573
0.0014130254
0.001412086
0.0014111905
0.0014102013
0.0014092886
0.001408327
0.0014074359
0.0014065317
0.0014055814
0.0014046397
0.0014037612
0.001402833
0.0014018451
0.0014009157
0.0013999715
0.0013991455
0.0013981473
0.00139728
0.0013963163
0.0013954137
0.0013944426
0.001393529
0.0013925636
0.001391673
0.0013907622
0.0013897998
0.001388828
0.0013879818
0.0013870696
0.0013861769
0.0013852349
0.0013843166
0.0013834231
0.0013825155
0.0013815699
0.0013806628
0.0013797206
0.0013788473
0.0013779465
0.0013770054
0.0013761149
0.0013752024
0.0013743039
0.0013733602
0.0013724397
0.0013715547
0.0013706886
0.0013697378
0.0013688279
0.0013679349
0.0013669837
0.0013660762
0.0013651639
0.0013643069
0.0013633545
0.0013624746
0.0013615887
0.0013606735
0.0013598051
0.0013589276
0.0013580278
0.0013571484
0.0013562037
0.0013553313
0.0013544051
0.0013534824
0.0013526252
0.0013517602
0.001350894
0.0013499359
0.0013490362
0.0013481305
0.0013472135
0.0013463164
0.0013454522
0.0013446157
0.0013436847
0.0013428017
0.0013418916
0.0013409975
0.0013401497
0.0013392699
0.0013384027
0.001337524
0.0013366131
0.001335717
0.0013347766
0.0013339366
0.0013330959
0.0013322089
0.0013312969
0.0013303768
0.0013295376
0.0013286551
0.0013277697
0.0013269115
0.001326016
0.0013251622
0.0013242301
0.0013233252
0.0013224897
0.0013215902
0.0013207238
0.0013198574
0.0013190003
0.0013181636
0.0013172339
0.0013163886
0.0013155068
0.0013146261
0.0013137276
0.0013128925
0.0013120656
0.0013112176
0.0013102962
0.0013094083
0.0013085986
0.0013077159
0.0013068359
0.0013059984
0.0013051134
0.0013042176
0.0013033404
0.0013024575
0.0013016226
0.0013007518
0.0012999136
0.0012990689
0.0012981811
0.0012973273
0.0012964734
0.0012956328
0.0012947654
0.0012939073
0.0012930937
0.0012922507
0.0012913579
0.001290458
0.0012896159
0.0012888098
0.0012879056
0.0012870551
0.0012862361
0.0012853801
0.0012845169
0.0012836317
0.0012828163
0.0012819517
0.0012811294
0.0012802401
0.0012794215
0.0012785539
0.0012777153
0.0012768996
0.0012760293
0.0012751578
0.0012743393
0.0012734968
0.0012726306
0.0012717635
0.0012709909
0.0012701193
0.0012693038
0.0012684526
0.0012676246
0.0012667746
0.0012659518
0.0012651118
0.0012642387
0.0012634529
0.0012625924
0.0012617898
0.0012609283
0.0012600967
0.0012591957
0.0012584012
0.0012575425
0.0012567362
0.0012559396
0.001255094
0.0012542268
0.0012534047
0.0012526147
0.0012517344
0.0012509291
0.0012501002
0.0012492966
0.0012484692
0.0012476513
0.0012467812
0.0012459971
0.0012451607
0.0012443658
0.0012435429
0.0012426763
0.0012418968
0.0012410494
0.0012402213
0.0012394076
0.0012385671
0.0012377521
0.0012369534
0.0012361347
0.0012353335
0.0012344694
0.0012336409
0.0012328214
0.0012320188
0.0012311724
0.0012304399
0.0012295432
0.0012287819
0.001227924
0.0012271717
0.0012263913
0.0012255968
0.001224776
0.001223877
0.0012230923
0.0012222284
0.0012214744
0.001220629
0.0012198574
0.0012190347
0.0012182029
0.0012173597
0.0012165954
0.0012157622
0.0012149952
0.0012142027
0.0012133833
0.0012125577
0.0012117937
0.0012109774
0.0012101559
0.0012093735
0.0012085866
0.00120781
0.001207024
0.0012062187
0.0012053977
0.0012046132
0.0012038146
0.0012030099
0.0012022177
0.0012014097
0.0012006009
0.0011998105
0.0011990094
0.0011982096
0.0011974481
0.0011966403
0.0011958878
0.0011950539
0.001194242
0.0011934752
0.0011927278
0.0011919097
0.0011911389
0.0011902907
0.0011895011
0.0011887597
0.0011879171
0.0011871667
0.0011863657
0.0011856066
0.0011848619
0.0011840207
0.0011832402
0.0011824197
0.0011816992
0.0011808863
0.0011801389
0.0011793611
0.0011785523
0.0011778049
0.0011769461
0.0011761769
0.0011754014
0.0011746297
0.0011738702
0.0011730898
0.0011723146
0.0011714735
0.0011707291
0.0011700147
0.0011692329
0.0011684666
0.0011676725
0.0011668865
0.0011661457
0.0011653532
0.0011645936
0.001163812
0.001163058
0.0011623
0.0011615289
0.0011608046
0.00116001
0.0011591923
0.0011584633
0.0011576591
0.0011569366
0.0011561631
0.0011553616
0.0011546134
0.0011538534
0.0011530936
0.0011523109
0.0011515309
0.0011507705
0.0011499961
0.0011492803
0.0011485068
0.0011477408
0.001146978
0.0011462711
0.0011455037
0.001144731
0.0011439947
0.001143216
0.0011424642
0.0011417101
0.0011409279
0.0011401674
0.0011394564
0.0011386321
0.0011378491
0.0011370789
0.0011363705
0.0011356152
0.0011349071
0.0011341411
0.0011333871
0.0011326079
0.001131873
0.0011311603
0.0011304067
0.0011296469
0.0011288988
0.001128176
0.0011274191
0.0011266257
0.0011258714
0.0011251676
0.00112443
0.0011236831
0.0011229768
0.0011222204
0.0011214471
0.0011207233
0.0011199717
0.0011192349
0.0011184566
0.001117711
0.0011169949
0.0011162364
0.0011154625
0.0011148156
0.0011140717
0.0011133258
0.0011125853
0.0011118281
0.0011111085
0.0011103527
0.001109633
0.0011089103
0.0011081413
0.0011074479
0.0011066903
0.0011059514
0.0011052151
0.0011044828
0.0011037204
0.0011030618
0.0011022696
0.0011015695
0.0011008179
0.0011000929
0.0010993129
0.0010986658
0.0010978866
0.0010972519
0.0010964614
0.0010957279
0.0010950004
0.0010942741
0.0010935508
0.0010928061
0.0010921044
0.0010913842
0.0010907176
0.0010899438
0.0010892214
0.0010885156
0.0010878423
0.0010871005
0.001086397
0.0010856895
0.0010849546
0.0010842298
0.0010834765
0.0010827639
0.0010820382
0.0010813365
0.001080557
0.0010798957
0.0010791722
0.0010784658
0.0010776985
0.0010770223
0.0010763471
0.001075624
0.0010748932
0.0010741941
0.0010734949
0.0010727708
0.0010720696
0.0010713459
0.0010706951
0.0010699534
0.0010692473
0.0010685044
0.0010677879
0.0010670755
0.0010664226
0.0010657014
0.0010649622
0.0010642416
0.001063576
0.001062818
0.0010621285
0.0010614041
0.001060747
0.0010600499
0.0010593181
0.0010586149
0.0010579721
0.0010572446
0.0010565667
0.001055876
0.0010551661
0.0010544587
0.0010537885
0.0010530462
0.0010523304
0.0010516866
0.0010510314
0.0010502819
0.0010496032
0.001048923
0.0010481938
0.0010474898
0.0010467636
0.0010460651
0.0010454549
0.0010447813
0.0010440595
0.0010433086
0.0010425992
0.001041953
0.0010412696
0.0010405756
0.0010399061
0.0010391667
0.0010384711
0.0010378064
0.0010371219
0.001036471
0.0010358095
0.0010351581
0.0010344101
0.0010337493
0.0010330532
0.0010323266
0.0010316493
0.0010309786
0.0010303366
0.0010296419
0.0010289772
0.0010282551
0.0010275193
0.0010269077
0.0010261757
0.0010254969
0.0010248548
0.0010241558
0.0010234443
0.0010227613
0.0010220881
0.001021425
0.0010207964
0.0010201352
0.0010194497
0.0010187855
0.0010180487
0.0010173863
0.0010167643
0.0010160975
0.0010154253
0.0010147742
0.0010140432
0.001013412
0.0010127223
0.0010120915
0.0010113787
0.0010107019
0.0010100515
0.0010093205
0.0010087118
0.0010080353
0.0010073194
0.0010066881
0.0010060029
0.001005396
0.0010047118
0.0010040192
0.0010033417
0.0010026945
0.0010020277
0.0010013859
0.0010007594
0.0010000925
0.00099940295
0.0009987324
0.00099806651
0.00099738361
0.00099674484
0.0009960758
0.00099541037
0.0009947326
0.00099404459
0.00099340756
0.0009927752
0.00099208811
0.00099145877
0.00099081465
0.00099014654
0.00098946516
0.00098882127
0.00098818226
0.00098754861
0.0009868684
0.000986233
0.00098560064
0.00098498713
0.00098423543
0.00098357745
0.00098296278
0.00098234147
0.00098167011
0.00098102749
0.00098036684
0.00097970956
0.00097907311
0.00097839953
0.00097774481
0.00097711151
0.0009764717
0.00097578863
0.00097523374
0.00097452122
0.00097389304
0.0009732474
0.00097258639
0.00097198912
0.00097133219
0.00097069284
0.00097001076
0.00096939481
0.00096874021
0.00096814812
0.0009675051
0.00096685765
0.00096621941
0.00096558937
0.00096490217
0.00096425146
0.00096365268
0.00096300768
0.00096236501
0.00096174545
0.00096104643
0.00096041471
0.00095975061
0.00095913478
0.00095853128
0.0009579279
0.00095723005
0.00095666235
0.00095598958
0.00095538219
0.00095474336
0.0009540621
0.00095348037
0.00095285859
0.00095218426
0.00095161312
0.00095093995
0.00095029396
0.00094969926
0.00094907067
0.00094844855
0.00094782718
0.00094713637
0.00094654626
0.00094591349
0.00094532478
0.00094468315
0.00094407395
0.00094336242
0.00094279769
0.00094218453
0.00094152917
0.00094086927
0.00094028917
0.00093965424
0.00093903329
0.00093844545
0.00093782065
0.00093717827
0.00093656889
0.00093594217
0.00093533745
0.00093474489
0.00093414099
0.00093347754
0.00093284278
0.00093226763
0.00093161408
0.00093105715
0.0009304526
0.00092978962
0.00092914648
0.00092853862
0.00092787528
0.00092728267
0.00092665985
0.00092605781
0.00092544616
0.00092481292
0.00092420285
0.00092358852
0.00092301809
0.00092240667
0.00092181639
0.00092120783
0.00092056853
0.00091995241
0.00091937353
0.00091875909
0.00091820263
0.00091757171
0.00091696694
0.00091633963
0.00091567135
0.00091510743
0.00091450568
0.00091390137
0.00091330614
0.00091274048
0.00091208686
0.00091150758
0.00091087789
0.00091028656
0.00090962491
0.00090903806
0.00090845564
0.00090787286
0.00090725964
0.00090666529
0.00090603851
0.00090542441
0.00090489775
0.0009042708
0.00090369541
0.00090311863
0.00090253347
0.00090191246
0.00090131565
0.00090069347
0.00090011326
0.00089955085
0.0008989097
0.00089826027
0.00089772296
0.00089705404
0.00089649094
0.0008958588
0.00089533522
0.00089468813
0.00089412247
0.00089350861
0.00089291658
0.00089235412
0.00089176581
0.00089117925
0.00089062151
0.00088999938
0.00088942557
0.0008888102
0.00088819966
0.00088765041
0.0008870954
0.00088652747
0.00088590255
0.00088530977
0.00088473409
0.00088414055
0.00088354695
0.00088297407
0.0008824041
0.000881841
0.00088123238
0.00088061276
0.00088002963
0.00087942136
0.00087882444
0.00087826606
0.00087770633
0.00087712379
0.00087655196
0.00087596889
0.00087538175
0.00087479205
0.00087420247
0.00087368872
0.00087312929
0.00087256578
0.0008718989
0.00087136345
0.00087070861
0.00087021064
0.00086961896
0.00086904858
0.00086847949
0.0008678842
0.00086724822
0.00086674362
0.0008661077
0.0008656024
0.00086498534
0.0008644411
0.0008638872
0.00086329685
0.00086268655
0.00086215505
0.00086158101
0.00086103333
0.00086048007
0.00085988425
0.000859302
0.00085870485
0.00085818308
0.00085765106
0.00085704669
0.00085645122
0.00085594272
0.00085538626
0.00085475779
0.00085420988
0.00085366337
0.00085311435
0.00085246353
0.00085194776
0.00085140968
0.00085083034
0.00085025956
0.00084970513
0.00084910449
0.00084859831
0.00084797823
0.00084740535
0.00084686099
0.00084635639
0.00084577879
0.00084518781
0.00084468687
0.00084405352
0.00084354199
0.00084300118
0.00084242097
0.00084183877
0.0008412911
0.00084074418
0.00084016763
0.00083962246
0.00083903782
0.00083842681
0.00083788176
0.00083734508
0.00083682692
0.00083631632
0.00083572994
0.00083518936
0.00083461619
0.00083404541
0.00083354238
0.00083295692
0.00083241548
0.00083187898
0.00083133014
0.00083081238
0.00083021651
0.00082965463
0.00082917209
0.00082858483
0.00082809303
0.00082751142
0.00082694477
0.00082638511
0.00082583632
0.00082531048
0.00082474086
0.00082421169
0.00082362356
0.00082312187
0.00082254899
0.00082199008
0.00082144147
0.00082092802
0.0008204123
0.00081985968
0.00081927364
0.00081876275
0.00081820972
0.00081767142
0.00081712566
0.00081660505
0.00081609335
0.00081554294
0.00081497052
0.00081440515
0.00081387645
0.00081336068
0.000812807
0.00081226887
0.00081173657
0.00081120426
0.00081063516
0.00081008836
0.00080957136
0.00080898334
0.00080847868
0.00080792536
0.00080740947
0.00080686947
0.00080638978
0.00080587721
0.00080530543
0.00080478674
0.0008042464
0.00080378621
0.00080320466
0.00080266956
0.00080213574
0.00080161577
0.00080108654
0.0008005327
0.00080002507
0.00079945428
0.00079895428
0.00079843332
0.00079788297
0.00079737598
0.00079683808
0.00079631188
0.0007957386
0.00079521502
0.00079468818
0.00079416862
0.00079362624
0.00079312449
0.00079260202
0.00079205231
0.00079154532
0.0007910197
0.00079049583
0.00079000846
0.00078950427
0.00078896468
0.0007884184
0.00078789686
0.00078741496
0.0007868532
0.00078632723
0.00078582496
0.00078534265
0.00078479236
0.00078428269
0.00078371225
0.00078318873
0.00078264251
0.00078215555
0.00078164885
0.00078111957
0.00078062131
0.00078007125
0.00077959953
0.00077905401
0.00077855674
0.00077804067
0.00077751803
0.00077701808
0.00077653705
0.00077598437
0.00077545096
0.00077499915
0.00077446183
0.00077396142
0.00077343191
0.00077293313
0.00077239051
0.00077187212
0.00077138306
0.00077086303
0.00077036972
0.00076980889
0.00076931447
0.00076885911
0.00076830183
0.00076778035
0.00076729094
0.00076676992
0.00076630263
0.00076578563
0.00076527294
0.00076476968
0.0007642596
0.000763722
0.00076328445
0.00076279824
0.00076228933
0.00076173752
0.00076121511
0.00076073996
0.00076020858
0.00075973663
0.00075918273
0.00075874658
0.00075823587
0.0007576663
0.00075715972
0.00075668085
0.00075618603
0.00075571734
0.00075519807
0.00075468194
0.0007541661
0.00075368158
0.00075316767
0.00075270666
0.00075222657
0.00075171114
0.00075125456
0.0007507354
0.0007502322
0.0007497262
0.00074923394
0.00074873323
0.00074821437
0.00074777578
0.00074728671
0.00074672868
0.00074620353
0.00074573042
0.0007452491
0.00074472651
0.00074423419
0.00074375165
0.00074329489
0.00074276433
0.0007423053
0.00074177532
0.00074128859
0.00074085401
0.00074033363
0.00073984289
0.00073937955
0.00073887658
0.00073839677
0.00073791837
0.00073736126
0.00073688431
0.00073644501
0.00073596608
0.00073550484
0.00073495525
0.00073449756
0.00073401537
0.00073354022
0.00073301804
0.00073251268
0.00073198671
0.00073156256
0.0007310058
0.00073058286
0.00073012779
0.00072961341
0.00072910631
0.00072866754
0.00072819926
0.00072770577
0.00072718225
0.0007267443
0.00072630896
0.00072579022
0.00072528416
0.00072480988
0.00072434929
0.00072391104
0.00072334893
0.0007229512
0.00072246481
0.00072195416
0.00072146492
0.00072097767
0.00072050688
0.0007200457
0.00071958546
0.00071906426
0.00071862276
0.00071814976
0.00071762304
0.000717121
0.00071671908
0.00071623205
0.0007157161
0.00071526866
0.00071480923
0.00071430986
0.00071384589
0.0007134261
0.0007129747
0.000712479
0.00071202137
0.00071154541
0.00071104872
0.00071055524
0.00071010354
0.00070959772
0.00070915592
0.00070865441
0.00070818799
0.00070770003
0.00070726027
0.00070677535
0.00070632086
0.00070586108
0.00070534454
0.0007049159
0.00070445403
0.00070396229
0.0007035177
0.0007030429
0.00070263247
0.00070218107
0.00070169359
0.00070127146
0.0007007317
0.00070029096
0.00069983449
0.00069932512
0.00069889706
0.00069850375
0.00069802313
0.00069753296
0.00069700601
0.00069656566
0.00069608691
0.00069565244
0.00069519668
0.0006947394
0.00069426064
0.00069382117
0.00069336494
0.00069285755
0.00069241878
0.00069198146
0.00069150591
0.0006910314
0.00069057418
0.00069015991
0.00068973855
0.00068925408
0.00068880775
0.00068834407
0.00068786828
0.00068740238
0.00068690622
0.00068651396
0.0006860916
0.00068562484
0.00068511307
0.00068467372
0.000684247
0.00068376609
0.00068326632
0.00068282278
0.00068243401
0.00068197591
0.00068155001
0.00068101875
0.00068058161
0.00068013329
0.00067972398
0.00067929132
0.00067884143
0.00067835901
0.00067794492
0.00067749247
0.00067701214
0.00067657803
0.00067611708
0.00067567604
0.00067525601
0.00067482243
0.00067435007
0.00067387731
0.00067341916
0.00067298161
0.00067258312
0.00067210593
0.00067170936
0.00067124213
0.00067076198
0.00067031343
0.00066986843
0.00066943484
0.00066898792
0.00066855748
0.00066813786
0.00066765241
0.00066722813
0.00066678046
0.00066637015
0.00066594197
0.00066550332
0.00066505099
0.00066457503
0.00066414895
0.00066375599
0.00066326541
0.00066280994
0.00066239893
0.00066192611
0.0006614725
0.00066100241
0.00066061324
0.0006601864
0.00065973448
0.00065928261
0.00065886742
0.00065839686
0.00065804058
0.00065759919
0.00065711746
0.00065672921
0.00065628998
0.00065585133
0.0006554593
0.00065503205
0.00065452512
0.00065415096
0.00065372413
0.00065325783
0.00065280445
0.00065237866
0.00065194961
0.00065151212
0.00065107975
0.00065064407
0.000650211
0.00064977899
0.00064938981
0.00064893492
0.00064848294
0.00064804329
0.00064761232
0.00064724637
0.00064679154
0.00064632687
0.0006459314
0.00064544944
0.00064508023
0.00064470497
0.00064426003
0.00064382463
0.00064335344
0.00064290635
0.0006425152
0.00064209808
0.00064167066
0.00064126356
0.00064080983
0.00064041291
0.00063996285
0.00063956145
0.00063909491
0.00063870347
0.00063822302
0.00063786219
0.00063741911
0.00063695258
0.00063659588
0.00063614344
0.00063573389
0.00063528196
0.00063484593
0.00063447107
0.00063406071
0.000633655
0.00063325313
0.00063280307
0.00063240825
0.00063202879
0.00063163828
0.00063113024
0.00063073973
0.00063030823
0.00062987441
0.00062951603
0.00062905537
0.0006286662
0.0006281471
0.0006277893
0.00062738109
0.00062695227
0.00062651455
0.00062612619
0.00062572432
0.00062530197
0.00062483933
0.00062443892
0.00062402181
0.00062364282
0.00062323397
0.00062285084
0.00062249042
0.00062203471
0.00062161061
0.00062117266
0.00062077318
0.00062035071
0.00061999023
0.00061951485
0.00061914872
0.00061870896
0.0006183362
0.00061787514
0.00061744795
0.00061705185
0.00061664224
0.00061623869
0.00061583344
0.00061540533
0.00061504566
0.00061462721
0.0006142265
0.00061383256
0.0006134233
0.00061301165
0.00061261345
0.00061218237
0.00061177718
0.00061137544
0.00061101234
0.00061051978
0.00061021221
0.00060978602
0.00060934102
0.00060895341
0.00060856435
0.00060812815
0.00060776545
0.00060735288
0.00060695328
0.00060652761
0.00060612132
0.00060574769
0.0006053301
0.00060490868
0.00060454832
0.00060409203
0.00060371053
0.00060335116
0.00060293579
0.00060253509
0.00060215453
0.00060177816
0.00060135213
0.00060095551
0.00060056645
0.00060015597
0.00059972832
0.00059935829
0.00059897621
0.00059858029
0.00059819961
0.00059775292
0.00059733604
0.00059694907
0.00059654564
0.00059618388
0.00059579441
0.00059536606
0.00059498899
0.00059457769
0.00059418316
0.00059381471
0.00059338193
0.00059301953
0.00059262529
0.00059226336
0.00059189246
0.00059144152
0.00059108797
0.00059071928
0.0005903049
0.00058992382
0.00058953016
0.00058911007
0.00058877171
0.00058837689
0.00058798504
0.00058755837
0.00058715796
0.000586749
0.00058641372
0.00058601832
0.00058557751
0.00058521453
0.0005848665
0.00058447802
0.00058406359
0.00058365864
0.00058329327
0.00058291433
0.00058250001
0.00058213033
0.00058177003
0.00058140047
0.00058102107
0.00058059802
0.00058020314
0.00057980255
0.00057942158
0.0005790689
0.00057872111
0.00057834288
0.00057791901
0.00057751185
0.00057707622
0.0005766917
0.00057634345
0.00057603518
0.00057563838
0.00057520712
0.00057481113
0.00057450845
0.00057409838
0.00057369616
0.00057331071
0.00057296443
0.00057261839
0.00057219731
0.00057184213
0.00057142158
0.00057114195
0.00057069922
0.00057031371
0.00056997908
0.00056957343
0.00056915794
0.00056877587
0.00056837901
0.00056799222
0.00056769792
0.00056731608
0.00056696235
0.00056652236
0.00056617404
0.00056578539
0.00056542648
0.0005650802
0.00056468981
0.00056427327
0.00056390453
0.00056353107
0.00056320126
0.00056284526
0.00056250347
0.00056207343
0.00056168385
0.00056129618
0.00056092633
0.00056059682
0.00056021602
0.00055985496
0.00055945304
0.00055905507
0.00055869314
0.00055830408
0.00055792375
0.0005575922
0.00055719446
0.00055691798
0.00055647682
0.00055609865
0.00055575027
0.00055543979
0.00055504718
0.00055466761
0.00055428891
0.00055394688
0.00055359647
0.0005532155
0.00055283663
0.00055241759
0.0005521077
0.00055177981
0.00055142323
0.00055101176
0.00055066834
0.00055027974
0.00054993457
0.00054954155
0.00054920907
0.0005488919
0.0005484501
0.00054810266
0.00054772286
0.00054736319
0.00054696674
0.00054663152
0.00054622226
0.00054592156
0.00054554461
0.00054520112
0.00054483785
0.00054451096
0.00054410112
0.00054377125
0.00054346229
0.00054307602
0.00054270227
0.00054229889
0.00054194796
0.0005415295
0.00054127251
0.00054086186
0.00054057263
0.00054011442
0.00053977821
0.00053941231
0.0005390789
0.00053872215
0.0005383906
0.00053800049
0.00053760334
0.00053724652
0.00053695898
0.00053658983
0.00053622382
0.00053591339
0.0005355255
0.00053515309
0.00053485262
0.00053449947
0.00053412939
0.00053378334
0.00053342775
0.00053308153
0.0005326941
0.00053238787
0.00053199631
0.00053165067
0.00053130504
0.00053096702
0.00053063023
0.00053026178
0.00052987807
0.0005295141
0.00052912679
0.00052879471
0.00052849075
0.00052812946
0.00052778813
0.00052741048
0.00052707089
0.00052674551
0.00052633346
0.0005260458
0.00052567857
0.00052537938
0.00052498997
0.00052467518
0.00052431709
0.00052391988
0.00052359799
0.00052327022
0.00052292104
0.0005225793
0.00052224036
0.00052190322
0.00052150711
0.00052110868
0.00052083645
0.00052045309
0.00052011752
0.0005197862
0.00051944616
0.00051907386
0.00051875931
0.00051843701
0.0005180962
0.00051777071
0.00051743508
0.00051708525
0.0005167569
0.0005163693
0.00051608379
0.00051568245
0.0005153722
0.00051506161
0.00051465695
0.00051434344
0.00051400048
0.00051362475
0.00051329809
0.00051299756
0.00051266531
0.00051231316
0.00051194878
0.00051161263
0.00051126775
0.00051090994
0.00051057979
0.00051024917
0.00050984084
0.00050955691
0.00050926028
0.00050886418
0.00050852529
0.00050820905
0.00050792843
0.00050760107
0.00050724042
0.00050688826
0.00050656172
0.00050623476
0.00050592364
0.0005055404
0.00050523115
0.00050489092
0.00050456985
0.00050417322
0.00050386123
0.00050348724
0.00050323235
0.0005028923
0.00050252763
0.00050222618
0.00050189899
0.00050156284
0.00050115195
0.00050082302
0.00050050998
0.00050020014
0.00049994024
0.00049957971
0.00049924181
0.00049891986
0.00049861503
0.00049825583
0.00049793633
0.00049759541
0.00049725047
0.00049691403
0.00049659546
0.00049626263
0.0004959302
0.00049559009
0.00049529271
0.00049496867
0.00049463345
0.00049428188
0.00049397087
0.00049365475
0.00049333455
0.00049295434
0.0004926137
0.00049231906
0.00049198925
0.00049164094
0.00049138448
0.00049104437
0.00049070764
0.00049041922
0.00049005321
0.00048974244
0.00048939796
0.00048911839
0.000488783
0.00048846717
0.00048810258
0.00048778349
0.00048745444
0.00048709768
0.00048682376
0.00048649087
0.00048623089
0.00048578877
0.00048551173
0.00048517392
0.00048483443
0.00048460776
0.00048426769
0.00048389955
0.00048359833
0.00048329946
0.00048299288
0.00048265327
0.00048230874
0.00048206322
0.00048169855
0.00048141173
0.00048106501
0.0004807454
0.00048042549
0.00048013881
0.00047984399
0.00047945013
0.00047916404
0.00047878511
0.00047852975
0.00047818085
0.00047785643
0.0004775268
0.00047725835
0.00047694577
0.00047662074
0.00047625863
0.00047597181
0.00047565374
0.00047534853
0.00047504544
0.00047474878
0.0004744663
0.00047410713
0.00047377127
0.00047345963
0.00047313265
0.00047283914
0.00047256265
0.00047222379
0.00047192123
0.0004716223
0.00047129008
0.00047092317
0.000470628
0.00047036304
0.0004700727
0.00046967273
0.00046931498
0.00046907351
0.0004687949
0.00046847781
0.00046814542
0.00046788002
0.00046753496
0.00046725775
0.00046694311
0.00046665428
0.00046628475
0.00046603015
0.00046570218
0.0004653637
0.00046512292
0.00046478797
0.00046448808
0.00046417618
0.00046380973
0.00046354532
0.00046325891
0.00046292125
0.00046263594
0.00046229767
0.00046199348
0.00046170806
0.00046134528
0.0004611004
0.00046078584
0.00046047126
0.00046016209
0.0004598689
0.00045957853
0.00045929084
0.00045899357
0.00045869622
0.00045838437
0.00045808154
0.00045773631
0.00045743186
0.00045712857
0.00045682071
0.00045655831
0.00045620822
0.00045590429
0.00045560373
0.00045531505
0.00045500358
0.00045468076
0.00045438777
0.00045407534
0.00045381807
0.00045349399
0.00045321963
0.00045291212
0.00045263124
0.00045230007
0.00045202643
0.000451714
0.00045142524
0.00045112945
0.00045080823
0.0004505635
0.00045025555
0.00044994641
0.0004496359
0.00044938098
0.00044909606
0.00044872274
0.00044846564
0.00044815085
0.00044787984
0.00044754639
0.00044723361
0.00044693451
0.00044664749
0.00044632965
0.00044606419
0.00044577775
0.00044547732
0.00044517065
0.00044489178
0.00044457594
0.00044428778
0.00044397468
0.00044370792
0.00044349104
0.00044321505
0.00044291338
0.00044252898
0.00044225334
0.00044197775
0.00044170211
0.00044135153
0.00044108916
0.00044075763
0.00044043572
0.00044016138
0.00043987279
0.00043960591
0.00043932049
0.00043901664
0.00043873678
0.00043845133
0.0004381664
0.00043788002
0.00043756102
0.00043726581
0.00043702297
0.00043673476
0.00043646008
0.00043614977
0.0004358491
0.00043553853
0.00043528766
0.00043501367
0.00043473818
0.00043445046
0.00043415002
0.00043381759
0.00043357129
0.00043322795
0.00043296005
0.00043264829
0.00043240172
0.00043213629
0.00043180416
0.0004315183
0.00043120628
0.00043089467
0.00043065372
0.00043036792
0.00043009536
0.00042981148
0.00042951611
0.00042926872
0.00042903255
0.00042868798
0.0004284085
0.00042816045
0.00042785984
0.00042756874
0.00042725369
0.00042700281
0.0004267545
0.00042642746
0.000426165
0.00042586212
0.00042554323
0.0004253037
0.00042500711
0.00042468999
0.00042444287
0.00042416152
0.0004238695
0.00042359388
0.00042336649
0.00042305014
0.00042276122
0.00042249958
0.00042220601
0.00042195301
0.00042166052
0.0004213725
0.00042107279
0.00042081423
0.00042052602
0.0004203151
0.0004200367
0.00041974141
0.00041943075
0.00041915537
0.00041891806
0.00041860351
0.00041834934
0.00041799608
0.00041779506
0.00041750234
0.00041721782
0.00041686822
0.0004166686
0.00041636781
0.00041609403
0.00041582677
0.00041558055
0.00041529222
0.00041499338
0.00041473127
0.00041450583
0.00041423662
0.00041398022
0.00041362183
0.00041335524
0.00041309666
0.00041284427
0.00041258062
0.00041227051
0.00041196158
0.00041172333
0.00041142761
0.00041118803
0.00041087004
0.00041060944
0.00041035615
0.00041007184
0.00040976965
0.00040950769
0.00040926583
0.00040897893
0.00040870367
0.00040846181
0.00040816417
0.00040796536
0.00040766032
0.00040741422
0.00040712807
0.0004068916
0.00040662635
0.0004063051
0.00040607987
0.00040579573
0.00040547462
0.00040521048
0.00040493277
0.00040471769
0.00040441946
0.00040411492
0.00040387001
0.00040362994
0.00040335045
0.00040310374
0.0004028315
0.0004025324
0.00040232134
0.00040197218
0.00040175187
0.00040143856
0.00040120384
0.00040096842
0.00040067433
0.00040046079
0.00040017752
0.00039991713
0.00039963954
0.00039936238
0.00039907973
0.00039887309
0.00039859198
0.00039831022
0.0003980652
0.00039778274
0.00039745372
0.0003972007
0.00039694511
0.00039672022
0.00039643628
0.00039622464
0.00039589172
0.0003956641
0.0003954214
0.0003951359
0.00039490528
0.00039464323
0.00039436767
0.00039412195
0.00039389235
0.00039359246
0.00039333443
0.00039309714
0.00039283375
0.00039253812
0.00039231681
0.00039209623
0.00039175505
0.00039152414
0.00039124084
0.00039101942
0.00039073339
0.00039047425
0.00039024948
0.00038993754
0.0003896557
0.00038945323
0.00038918277
0.00038892502
0.00038865645
0.00038841378
0.00038810339
0.00038789294
0.00038763843
0.00038739928
0.0003871792
0.00038690734
0.00038665519
0.00038635256
0.00038612614
0.00038587913
0.00038561455
0.00038534348
0.00038506539
0.00038481419
0.00038454134
0.00038427461
0.00038405016
0.0003837765
0.00038356526
0.00038332216
0.00038302247
0.00038275938
0.00038251866
0.00038226586
0.00038204307
0.00038180628
0.00038150768
0.00038128393
0.00038106792
0.00038078413
0.00038049603
0.00038028875
0.00038003261
0.00037976718
0.00037953132
0.00037930111
0.00037901968
0.00037876269
0.00037854075
0.00037824997
0.00037801891
0.0003777337
0.00037753198
0.00037727546
0.00037695462
0.00037676893
0.00037650694
0.0003762797
0.00037601357
0.00037577355
0.00037553874
0.00037526895
0.00037502887
0.00037479305
0.00037453306
0.00037426871
0.00037403568
0.00037381053
0.00037351347
0.00037325959
0.00037298762
0.0003727838
0.00037254693
0.00037227722
0.00037203325
0.00037182725
0.00037150222
0.00037126266
0.00037104188
0.0003708633
0.00037058516
0.00037029543
0.00037003652
0.00036981935
0.00036955936
0.00036932577
0.00036905281
0.00036886672
0.00036861908
0.00036835254
0.00036814096
0.00036786191
0.00036768278
0.0003674344
0.00036719636
0.00036695544
0.00036667573
0.0003664759
0.00036618815
0.00036596868
0.00036573035
0.0003654506
0.0003651708
0.00036496899
0.00036471014
0.00036444626
0.00036425321
0.00036395885
0.00036378152
0.00036353138
0.00036324834
0.00036300608
0.00036280052
0.00036252956
0.00036229944
0.00036205471
0.00036188107
0.00036169187
0.00036139015
0.00036117077
0.00036088444
0.00036064684
0.00036044681
0.00036017402
0.00035995085
0.00035967844
0.00035946505
0.00035918399
0.00035893806
0.0003587266
0.00035851364
0.00035828393
0.00035802601
0.00035773174
0.00035755121
0.00035734073
0.00035709151
0.00035682032
0.00035666474
0.00035638092
0.00035618804
0.00035589657
0.00035563452
0.00035542561
0.00035524924
0.00035495593
0.00035472837
0.00035453672
0.00035426402
0.00035399475
0.00035378351
0.0003535304
0.00035331552
0.00035309518
0.000352876
0.00035261584
0.00035232885
0.00035211764
0.00035191356
0.00035166362
0.00035146551
0.00035119723
0.00035095407
0.00035075372
0.00035048753
0.00035029722
0.0003500852
0.00034984658
0.00034962219
0.00034937399
0.00034915502
0.00034890469
0.00034864558
0.0003484379
0.00034825454
0.0003479803
0.00034773865
0.00034752802
0.00034721621
0.00034703204
0.0003467623
0.00034649353
0.00034638491
0.00034610194
0.00034591183
0.00034568619
0.00034541669
0.00034520662
0.00034500766
0.0003447913
0.00034453379
0.00034431039
0.00034406153
0.00034383405
0.0003436174
0.00034345279
0.00034323131
0.0003429908
0.00034273212
0.00034249827
0.00034226011
0.0003420407
0.00034185592
0.00034157574
0.00034137059
0.00034110117
0.00034090073
0.00034071231
0.00034047029
0.00034019069
0.00033998815
0.00033976178
0.00033955683
0.00033928061
0.0003391066
0.00033886186
0.00033865919
0.00033841137
0.00033821992
0.00033800813
0.00033779436
0.00033757943
0.00033732038
0.00033710661
0.00033685076
0.0003366874
0.00033642282
0.00033621496
0.00033594872
0.00033572025
0.00033549356
0.00033529129
0.00033504618
0.00033483765
0.00033463744
0.00033440872
0.00033416983
0.00033401611
0.00033374713
0.00033353138
0.0003333179
0.00033311392
0.00033292742
0.00033268816
0.00033245201
0.0003322291
0.00033202628
0.00033181501
0.00033156766
0.00033133029
0.00033111661
0.00033088823
0.00033063928
0.00033046218
0.00033018726
0.00033000924
0.00032979692
0.00032958467
0.00032932797
0.00032912492
0.00032893952
0.00032871356
0.00032849473
0.00032823274
0.00032809068
0.00032780651
0.00032758299
0.00032741812
0.00032723031
0.00032701431
0.00032678651
0.0003265643
0.00032634719
0.00032611558
0.00032589454
0.00032569264
0.00032551331
0.00032526552
0.00032507163
0.00032475582
0.00032455882
0.00032431091
0.00032412846
0.00032393617
0.00032375418
0.00032352086
0.00032327024
0.00032310071
0.0003228955
0.00032268881
0.00032244486
0.00032223787
0.00032202358
0.00032184436
0.00032159587
0.00032141511
0.0003211445
0.0003209826
0.00032077386
0.00032058635
0.00032037328
0.00032015482
0.00031990162
0.00031966696
0.00031953823
0.00031929498
0.00031909352
0.00031884862
0.0003186629
0.00031842609
0.00031823531
0.00031795786
0.00031776848
0.00031754334
0.00031737017
0.00031716525
0.00031694092
0.00031670427
0.00031654921
0.00031632665
0.00031613625
0.00031594068
0.00031573046
0.00031550345
0.00031528031
0.00031508371
0.00031487399
0.00031470638
0.00031446348
0.0003142404
0.00031403225
0.00031382786
0.00031356607
0.00031336391
0.00031319243
0.00031295288
0.00031277115
0.00031252459
0.00031230872
0.00031213518
0.00031190811
0.00031176576
0.00031153878
0.0003113221
0.00031116084
0.00031090956
0.00031071616
0.00031046395
0.00031033956
0.00031014718
0.00030993595
0.00030972055
0.00030952558
0.00030928678
0.00030907427
0.00030888923
0.00030865191
0.00030848861
0.00030829123
0.00030806183
0.00030783258
0.00030762487
0.00030741471
0.00030719687
0.00030702789
0.00030683013
0.00030659878
0.00030640326
0.00030621811
0.0003059853
0.00030580279
0.0003056112
0.00030539557
0.00030525323
0.00030506233
0.00030487363
0.0003046217
0.00030440246
0.00030421501
0.00030401896
0.00030381884
0.00030358863
0.00030340298
0.0003031503
0.00030292419
0.00030273639
0.00030255385
0.00030237652
0.00030218746
0.0003019954
0.00030175771
0.00030156472
0.00030137433
0.00030121926
0.00030099944
0.00030079778
0.00030060139
0.00030041806
0.00030018878
0.00029997202
0.00029984105
0.00029960432
0.00029943371
0.0002992134
0.00029908126
0.00029881738
0.00029858091
0.00029835213
0.00029821903
0.00029801688
0.00029786219
0.00029764275
0.00029738055
0.00029719219
0.00029701856
0.00029683145
0.000296629
0.00029642112
0.00029622379
0.00029605313
0.0002958517
0.00029563269
0.00029541092
0.00029529806
0.00029513394
0.00029492422
0.00029465096
0.00029448923
0.00029428097
0.00029412765
0.00029389156
0.00029370119
0.0002935325
0.00029329711
0.00029308416
0.00029287938
0.00029271055
0.00029252417
0.00029240633
0.00029213223
0.000291973
0.00029177719
0.00029156447
0.00029139253
0.00029117893
0.00029100417
0.00029081255
0.00029063964
0.00029044886
0.00029024234
0.00029003745
0.0002898862
0.00028964525
0.00028948559
0.00028932295
0.00028907397
0.00028887225
0.000288696
0.0002885045
0.00028829818
0.00028809241
0.00028791578
0.00028774797
0.00028756619
0.00028736246
0.00028719308
0.00028694732
0.00028678356
0.00028662055
0.00028637491
0.00028619502
0.00028603085
0.00028585747
0.00028568861
0.0002854882
0.00028525872
0.00028506291
0.00028489766
0.00028471462
0.00028451008
0.00028428726
0.00028415577
0.00028392414
0.00028379142
0.00028361063
0.00028339421
0.00028313362
0.00028300268
0.00028282532
0.00028267124
0.00028246059
0.00028226536
0.0002820708
0.00028186807
0.00028173355
0.00028151658
0.00028130805
0.00028111547
0.00028098287
0.00028079282
0.00028060182
0.00028038488
0.00028026866
0.00028004596
0.00027989154
0.00027971598
0.00027950268
0.00027929398
0.00027912168
0.00027895666
0.00027872491
0.00027854572
0.0002783745
0.00027820707
0.00027800869
0.00027781064
0.00027761879
0.00027743026
0.00027726771
0.00027708165
0.00027684856
0.00027671715
0.00027649166
0.00027633854
0.00027616427
0.00027599055
0.00027581654
0.00027564724
0.00027546438
0.00027523498
0.00027503452
0.00027489531
0.00027472278
0.00027452622
0.00027434324
0.00027413666
0.00027396163
0.00027372295
0.00027360269
0.0002733912
0.0002732409
0.00027307548
0.00027284137
0.00027265659
0.00027249553
0.00027236412
0.00027216063
0.00027201729
0.00027181054
0.0002716475
0.00027143117
0.00027129371
0.00027110142
0.00027090104
0.00027074869
0.00027052913
0.00027038006
0.00027017144
0.00027000695
0.00026982336
0.00026965723
0.00026944716
0.00026932615
0.00026916282
0.00026896771
0.00026875138
0.00026859541
0.00026839555
0.00026821488
0.00026803749
0.00026788181
0.00026768009
0.00026747573
0.00026726024
0.0002671222
0.00026701641
0.00026684135
0.00026665087
0.00026644702
0.00026629801
0.00026611649
0.00026590866
0.00026573587
0.00026558663
0.00026543863
0.00026522912
0.0002650661
0.00026491456
0.00026467355
0.00026450079
0.00026431575
0.00026417137
0.00026401924
0.00026383318
0.00026364959
0.0002634628
0.00026326664
0.00026315343
0.00026293955
0.00026278355
0.0002625924
0.00026244149
0.00026227342
0.00026203561
0.000261918
0.0002617586
0.00026157912
0.00026138945
0.00026119378
0.00026106305
0.00026088706
0.00026069037
0.000260514
0.00026037489
0.00026018405
0.00025997765
0.00025985416
0.00025965835
0.00025944345
0.00025926315
0.00025910151
0.00025898783
0.00025880223
0.00025864309
0.0002584662
0.00025828107
0.0002580751
0.00025788994
0.0002578251
0.00025769681
0.00025752373
0.0002572524
0.00025708872
0.00025694887
0.00025678717
0.00025656651
0.00025638711
0.00025626618
0.00025607948
0.00025582084
0.00025566918
0.00025555273
0.00025538681
0.00025526344
0.00025504405
0.00025486009
0.0002547038
0.00025452991
0.00025439222
0.0002541962
0.0002540444
0.0002539033
0.00025375496
0.00025351872
0.00025335921
0.0002532186
0.0002530826
0.00025286284
0.00025271127
0.00025259799
0.00025237846
0.00025219086
0.00025201548
0.00025187095
0.00025163888
0.00025151976
0.00025138314
0.0002512256
0.00025106664
0.00025087339
0.00025067781
0.00025052577
0.00025039067
0.00025021748
0.00024999282
0.00024986069
0.00024970464
0.00024958109
0.00024940007
0.00024923528
0.00024905457
0.00024889928
0.00024873964
0.00024859799
0.00024836522
0.00024824875
0.00024812919
0.00024791673
0.0002477646
0.00024756507
0.00024737275
0.00024721879
0.00024704073
0.00024692219
0.00024674978
0.00024662263
0.00024642373
0.00024624786
0.00024611328
0.00024593182
0.00024574331
0.00024561718
0.000245451
0.00024527154
0.00024513635
0.00024490611
0.0002448156
0.00024469511
0.00024445343
0.00024434755
0.00024418725
0.00024399553
0.00024384932
0.00024364762
0.00024354384
0.00024335845
0.00024319661
0.00024298935
0.00024286944
0.00024270284
0.00024256785
0.00024233422
0.00024226152
0.00024206536
0.00024191012
0.00024172451
0.00024159992
0.00024139977
0.00024126073
0.00024108506
0.00024098207
0.00024082686
0.0002406639
0.0002405003
0.00024029272
0.00024013153
0.00023997884
0.00023984078
0.00023963355
0.00023948397
0.0002393239
0.00023917916
0.00023895965
0.00023883281
0.00023867941
0.00023853623
0.00023841273
0.00023820634
0.00023804691
0.00023791894
0.00023773144
0.00023754619
0.0002374621
0.00023731978
0.00023717534
0.00023700501
0.00023680444
0.000236672
0.00023653451
0.00023634227
0.0002362528
0.00023607771
0.00023590817
0.00023574919
0.00023553941
0.00023542094
0.00023526094
0.0002351134
0.00023496858
0.00023483516
0.00023465646
0.00023448969
0.00023433923
0.00023414916
0.00023399323
0.00023389701
0.00023368941
0.00023352106
0.00023338184
0.00023320416
0.00023308484
0.00023292375
0.00023279226
0.00023264377
0.00023246893
0.00023232469
0.00023216923
0.00023198698
0.00023188656
0.00023171263
0.00023150802
0.00023142072
0.00023126384
0.00023105403
0.00023088198
0.00023076909
0.00023062916
0.00023045189
0.00023034248
0.00023016689
0.00022998264
0.00022985587
0.00022972295
0.00022953397
0.00022939249
0.00022924131
0.00022910707
0.00022901241
0.00022878486
0.00022866378
0.00022852536
0.00022837309
0.00022821137
0.0002280832
0.0002279819
0.00022775351
0.0002276257
0.00022744427
0.00022731636
0.00022714007
0.00022700024
0.00022687949
0.00022674969
0.00022649043
0.00022638374
0.00022624385
0.00022608702
0.00022588763
0.00022579076
0.00022562985
0.00022549933
0.00022533872
0.00022519844
0.00022507255
0.00022494192
0.00022476474
0.00022460896
0.00022444235
0.00022430933
0.00022418058
0.00022399054
0.00022385824
0.00022368232
0.00022353753
0.00022339087
0.00022319649
0.00022302844
0.00022291922
0.00022281552
0.00022267562
0.00022247701
0.00022234289
0.00022227965
0.00022209146
0.00022196467
0.00022183447
0.00022164029
0.00022152303
0.00022134882
0.00022118643
0.00022108461
0.00022096785
0.00022079007
0.00022066875
0.00022047963
0.00022034599
0.00022016262
0.00022003945
0.00021984798
0.00021976052
0.00021954451
0.00021945413
0.0002193214
0.00021910724
0.00021899551
0.00021886367
0.00021875124
0.00021860283
0.00021842396
0.00021828158
0.00021814393
0.00021800052
0.0002178604
0.00021771756
0.00021759265
0.00021743198
0.00021732137
0.00021717767
0.00021702483
0.0002168573
0.00021671878
0.00021659177
0.0002164144
0.00021627299
0.00021613103
0.00021591538
0.00021579702
0.00021570071
0.00021553651
0.00021547142
0.00021524404
0.00021512163
0.00021500539
0.00021483719
0.00021467758
0.00021448218
0.00021437439
0.00021428378
0.00021416634
0.00021402068
0.00021382641
0.00021374592
0.00021364936
0.00021348054
0.00021332361
0.00021314532
0.00021301198
0.00021285446
0.00021276243
0.00021262854
0.00021243689
0.00021229274
0.00021215905
0.00021198513
0.00021184307
0.00021175542
0.0002115965
0.00021144845
0.00021135923
0.00021113188
0.0002110068
0.00021091424
0.00021075616
0.00021061991
0.00021049676
0.0002103591
0.00021024027
0.00021010834
0.00020992491
0.00020976497
0.00020964612
0.00020954112
0.00020940536
0.00020926303
0.00020906882
0.00020895134
0.00020880996
0.00020862406
0.00020850265
0.0002083554
0.00020822928
0.00020811667
0.00020791992
0.00020783549
0.00020769722
0.00020759417
0.00020742207
0.00020735775
0.00020720199
0.00020707393
0.00020689593
0.0002067579
0.00020659532
0.00020654184
0.00020637509
0.00020621449
0.00020610489
0.00020593149
0.00020577549
0.00020564788
0.00020550068
0.00020538367
0.00020526083
0.00020512514
0.0002049664
0.00020478446
0.00020467682
0.00020456943
0.00020443843
0.00020432076
0.00020415813
0.00020403392
0.00020391193
0.0002037665
0.00020363049
0.00020353461
0.00020339518
0.00020325002
0.00020307885
0.00020294754
0.00020281025
0.00020264328
0.00020254898
0.00020243373
0.0002022913
0.00020218582
0.00020203102
0.00020182256
0.00020170305
0.00020159605
0.00020141271
0.00020135245
0.00020114805
0.00020107569
0.00020092061
0.00020080055
0.00020067293
0.00020050832
0.00020040717
0.0002002433
0.00020018057
0.00020004385
0.00019985774
0.00019976772
0.00019966389
0.0001995029
0.00019935225
0.00019923005
0.0001990983
0.00019897688
0.00019882387
0.00019872794
0.00019852995
0.00019842037
0.00019831931
0.00019812919
0.00019804065
0.0001979048
0.0001977354
0.00019768115
0.00019748698
0.00019741514
0.00019723896
0.00019710984
0.00019697325
0.00019688894
0.00019672221
0.00019662421
0.00019649218
0.00019641228
0.00019624412
0.00019609219
0.00019597977
0.00019581629
0.00019571697
0.00019551777
0.00019543132
0.00019530259
0.00019518113
0.00019501398
0.00019487372
0.00019474589
0.00019467378
0.00019454525
0.00019441827
0.00019424169
0.00019414609
0.00019403416
0.00019385929
0.0001937003
0.0001936419
0.00019356799
0.00019337678
0.00019326748
0.00019310594
0.00019297616
0.00019288844
0.00019272525
0.00019265841
0.00019251778
0.00019236993
0.00019222205
0.00019205935
0.00019193105
0.00019183195
0.00019170418
0.00019159116
0.00019148468
0.00019132828
0.00019121743
0.00019105722
0.00019091404
0.00019079077
0.00019069777
0.00019058408
0.00019041297
0.0001903302
0.0001902244
0.00019014289
0.00018997661
0.00018982269
0.00018969647
0.00018955738
0.00018947123
0.00018929958
0.00018922356
0.00018908853
0.00018893325
0.00018880381
0.00018869828
0.00018852824
0.00018841994
0.00018827525
0.00018820194
0.00018804839
0.00018792243
0.0001878161
0.00018768462
0.0001875965
0.0001874248
0.00018733591
0.00018719833
0.00018712126
0.00018695327
0.00018685845
0.000186679
0.00018657793
0.00018650734
0.00018636884
0.00018621194
0.00018606958
0.00018595449
0.00018578078
0.0001857038
0.00018558194
0.00018548816
0.00018533593
0.000185196
0.00018514961
0.000184968
0.0001848571
0.00018466241
0.00018453818
0.00018450053
0.00018438906
0.00018422285
0.00018411761
0.00018400911
0.0001839254
0.00018378567
0.00018364881
0.00018353331
0.00018346772
0.00018327228
0.00018313566
0.00018302874
0.00018290944
0.00018277622
0.00018268092
0.00018253275
0.00018244558
0.00018228046
0.00018213097
0.00018204159
0.0001818926
0.00018181757
0.00018164459
0.00018151055
0.00018143846
0.00018131229
0.00018120439
0.00018108575
0.0001809845
0.00018084214
0.00018073605
0.00018062835
0.00018049985
0.00018040081
0.00018030082
0.00018015568
0.00017999475
0.0001799212
0.00017978231
0.00017961566
0.00017952404
0.00017941986
0.00017930992
0.0001792478
0.00017907834
0.00017897005
0.00017882184
0.00017867888
0.0001785545
0.00017846083
0.00017834977
0.00017821825
0.00017808577
0.00017800137
0.00017787791
0.00017779831
0.00017766879
0.00017755225
0.00017747481
0.0001773132
0.00017721017
0.00017710113
0.00017694839
0.00017683508
0.0001767372
0.00017662883
0.00017648342
0.00017637087
0.00017622592
0.00017607858
0.00017599759
0.00017588079
0.00017573287
0.00017563217
0.00017555292
0.00017543565
0.00017530459
0.00017520068
0.00017508421
0.00017495605
0.00017485533
0.00017473428
0.00017463973
0.00017450674
0.00017442144
0.00017432212
0.00017417358
0.00017410732
0.00017391838
0.00017382628
0.0001737234
0.00017357968
0.00017349223
0.00017331316
0.00017324912
0.0001731894
0.00017302427
0.00017289189
0.000172766
0.00017265079
0.00017259277
0.00017244034
0.00017226572
0.00017218081
0.00017208916
0.00017197091
0.00017187712
0.00017171091
0.00017165006
0.00017152564
0.00017140714
0.00017134685
0.00017118354
0.00017107172
0.00017096008
0.00017086268
0.0001707201
0.00017061194
0.00017048798
0.00017037865
0.00017022397
0.00017011925
0.00017003997
0.0001699955
0.0001698399
0.00016974706
0.0001695955
0.00016946543
0.0001693451
0.00016924851
0.00016912537
0.00016905513
0.00016897297
0.00016883851
0.00016876115
0.00016858389
0.00016851549
0.00016839542
0.00016825067
0.00016818133
0.00016806096
0.00016790061
0.00016775404
0.00016771701
0.00016760956
0.00016750481
0.00016737978
0.00016727744
0.00016718752
0.00016703093
0.00016692985
0.00016681984
0.00016673171
0.00016661074
0.00016642343
0.00016637157
0.00016627181
0.00016620797
0.00016609541
0.0001659694
0.00016583918
0.0001657089
0.00016561028
0.00016553828
0.0001654012
0.00016526076
0.00016519782
0.00016504555
0.00016496138
0.00016479817
0.00016475725
0.00016459056
0.0001644788
0.00016439846
0.00016433139
0.00016419777
0.00016403537
0.0001639523
0.00016380633
0.00016376628
0.00016366476
0.0001634877
0.00016338122
0.00016333132
0.00016322175
0.00016311632
0.00016299622
0.00016293675
0.00016283005
0.00016273833
0.00016263402
0.00016249805
0.00016235976
0.00016224738
0.00016217363
0.00016205703
0.00016191628
0.00016184112
0.0001617323
0.000161624
0.00016151006
0.00016135187
0.0001612615
0.00016115569
0.00016108407
0.0001609288
0.00016086177
0.0001607266
0.00016060515
0.00016049412
0.00016040768
0.00016037228
0.00016024875
0.00016009437
0.00015998074
0.0001598869
0.0001597613
0.00015974719
0.00015960836
0.00015951542
0.00015936435
0.00015929525
0.00015915447
0.00015899906
0.00015891115
0.00015881888
0.00015873216
0.00015857645
0.00015843635
0.00015842525
0.00015833796
0.0001582526
0.00015812025
0.00015798234
0.00015788012
0.0001578614
0.00015770635
0.00015754627
0.00015748659
0.00015740716
0.00015727096
0.0001571883
0.00015708653
0.00015695261
0.00015685421
0.00015673142
0.00015661068
0.00015658149
0.0001564722
0.00015640759
0.00015626125
0.00015610202
0.00015597881
0.00015589617
0.00015577405
0.00015570971
0.00015560363
0.00015552128
0.00015539996
0.00015531134
0.0001552657
0.00015512473
0.00015503213
0.00015494015
0.0001548354
0.00015473113
0.00015458255
0.00015446122
0.00015440698
0.00015428997
0.00015420608
0.00015411424
0.00015398329
0.00015382039
0.00015373009
0.00015362607
0.00015354333
0.00015345977
0.00015333144
0.00015325625
0.00015316781
0.00015306578
0.00015297203
0.00015288845
0.00015274565
0.00015267415
0.0001525702
0.00015245379
0.00015231494
0.00015227663
0.00015221642
0.00015207169
0.00015196773
0.00015185497
0.00015175724
0.00015163419
0.00015153128
0.00015144001
0.00015137838
0.00015129399
0.00015115301
0.00015104785
0.0001509469
0.00015083863
0.00015076839
0.00015065023
0.0001505204
0.00015048361
0.00015038901
0.00015025302
0.00015011108
0.00015001575
0.00014995324
0.0001498934
0.00014985279
0.0001496863
0.00014954901
0.00014945994
0.0001493837
0.00014926723
0.00014916545
0.00014903452
0.00014895412
0.00014882347
0.00014871481
0.00014862312
0.00014853451
0.00014847683
0.00014839131
0.0001482907
0.00014815906
0.0001480705
0.00014797281
0.00014786808
0.00014779386
0.00014768328
0.00014761463
0.00014750499
0.00014736646
0.00014729546
0.00014719651
0.00014713603
0.00014699965
0.00014690719
0.00014682789
0.00014672425
0.00014662274
0.00014651514
0.00014639739
0.00014628972
0.00014622578
0.00014611421
0.00014608231
0.00014593793
0.00014581873
0.00014573053
0.00014559415
0.00014553552
0.00014547561
0.00014532448
0.00014523698
0.00014515418
0.00014511083
0.00014496403
0.00014488537
0.00014477229
0.00014470844
0.0001445922
0.00014451263
0.00014441996
0.00014432607
0.00014421734
0.00014412098
0.00014405827
0.00014392982
0.00014380501
0.00014367717
0.00014362279
0.00014352456
0.00014343635
0.00014335438
0.00014324486
0.00014316566
0.00014305556
0.00014298568
0.00014284028
0.0001427864
0.00014268492
0.00014263956
0.00014250458
0.00014238661
0.00014228572
0.00014225346
0.00014212837
0.00014208724
0.00014196831
0.00014188913
0.00014178746
0.0001416232
0.00014156898
0.00014145039
0.00014138308
0.00014124186
0.0001412266
0.00014113546
0.00014103221
0.00014086321
0.0001407958
0.00014068886
0.00014062655
0.00014051601
0.00014046916
0.00014034906
0.00014029551
0.00014018854
0.00014010504
0.00014003149
0.00013995473
0.00013980901
0.00013967982
0.00013959972
0.00013948164
0.00013943297
0.00013930851
0.00013924499
0.0001391393
0.00013904515
0.00013890103
0.00013882949
0.00013873317
0.00013868033
0.00013859612
0.00013847092
0.00013836978
0.00013830923
0.00013822368
0.00013809546
0.00013802723
0.00013800168
0.00013790472
0.0001377882
0.00013769533
0.00013762861
0.00013751759
0.00013743083
0.00013729687
0.00013725544
0.00013717455
0.00013703904
0.00013694444
0.00013685206
0.00013676203
0.00013667181
0.00013656884
0.00013650568
0.00013636981
0.00013626364
0.00013620572
0.00013616028
0.00013604008
0.00013596348
0.00013587018
0.0001357537
0.00013568386
0.00013557749
0.00013550351
0.00013543981
0.00013538032
0.00013525228
0.00013514663
0.00013510785
0.00013498099
0.00013488725
0.00013480724
0.00013473716
0.00013462026
0.00013453134
0.00013442666
0.00013431872
0.00013419983
0.00013411771
0.00013404684
0.00013398242
0.00013390237
0.00013376174
0.00013369985
0.00013364005
0.00013355205
0.00013348981
0.00013339202
0.00013331641
0.00013318453
0.00013315398
0.00013300961
0.00013291601
0.00013285884
0.00013276376
0.00013269483
0.00013256601
0.00013250459
0.00013238084
0.00013227992
0.00013223306
0.00013215811
0.00013209386
0.00013198055
0.00013188548
0.0001317854
0.00013166305
0.00013162258
0.00013152286
0.0001314502
0.00013133728
0.00013125093
0.00013118325
0.00013109877
0.00013099935
0.00013092866
0.00013085266
0.00013075765
0.00013068056
0.0001305803
0.00013050072
0.00013040779
0.00013036114
0.00013019679
0.00013016177
0.00013005476
0.00012993693
0.00012983842
0.00012978083
0.00012967431
0.0001295906
0.00012953817
0.0001294238
0.00012933463
0.00012925755
0.00012918373
0.00012912268
0.00012901388
0.00012894915
0.00012883266
0.00012878013
0.00012870038
0.00012861038
0.00012845697
0.00012845331
0.00012835897
0.0001282726
0.00012819053
0.00012808175
0.00012800319
0.0001279337
0.00012782897
0.0001277414
0.00012762091
0.0001275914
0.00012752769
0.00012739403
0.0001272841
0.00012723995
0.00012715319
0.00012708563
0.00012698765
0.0001268817
0.00012681053
0.00012672986
0.00012666713
0.0001266093
0.00012649485
0.00012644196
0.0001263079
0.0001262523
0.00012613466
0.00012603053
0.00012594774
0.00012592284
0.00012579971
0.00012572439
0.00012561148
0.0001255565
0.00012542579
0.0001253831
0.0001253011
0.00012527673
0.00012511697
0.00012506197
0.00012495813
0.00012489197
0.00012480878
0.00012470612
0.00012466173
0.00012458075
0.00012450354
0.00012442458
0.00012431642
0.00012426774
0.00012420083
0.00012412429
0.00012405525
0.00012394214
0.0001238644
0.00012378297
0.00012364355
0.00012359918
0.00012347326
0.0001234224
0.00012333131
0.00012327511
0.00012319699
0.00012309183
0.00012298081
0.00012292936
0.00012288822
0.00012278304
0.00012267906
0.00012262099
0.00012250386
0.00012246527
0.00012236477
0.00012230055
0.00012229131
0.00012216579
0.00012209453
0.00012192226
0.00012186394
0.0001218026
0.00012172362
0.00012163039
0.00012158763
0.00012146337
0.00012138154
0.0001212683
0.00012119476
0.00012111992
0.00012109011
0.00012101993
0.00012087716
0.00012077792
0.000120767
0.00012073726
0.00012057593
0.00012058968
0.00012045862
0.00012040432
0.00012028797
0.00012017789
0.00012010686
0.00012007153
0.00012001191
0.00011987457
0.00011983453
0.00011971156
0.0001196458
0.00011956377
0.00011949228
0.00011938519
0.00011936963
0.00011927725
0.00011916734
0.00011904639
0.00011898539
0.00011894557
0.00011884902
0.00011881541
0.00011869948
0.00011857552
0.0001185411
0.00011844023
0.00011834662
0.00011833462
0.00011823317
0.00011817692
0.0001180666
0.00011798896
0.00011792394
0.00011783856
0.00011773183
0.00011769241
0.00011763525
0.00011756569
0.00011748575
0.00011735458
0.00011721729
0.00011720542
0.00011709578
0.0001170834
0.00011697953
0.00011689598
0.00011680751
0.00011674497
0.00011666257
0.00011654995
0.00011651133
0.00011641622
0.00011633858
0.00011630829
0.0001162044
0.00011610742
0.00011609904
0.00011600455
0.00011593447
0.00011587865
0.00011575531
0.00011570899
0.00011557956
0.00011556862
0.00011545679
0.00011536239
0.00011528993
0.00011520421
0.0001151484
0.00011508083
0.00011495291
0.00011490674
0.0001148056
0.00011476226
0.00011462763
0.00011459611
0.00011448705
0.00011443743
0.00011437916
0.00011430518
0.00011431789
0.00011421499
0.00011411163
0.00011397518
0.00011393179
0.00011383148
0.00011379337
0.00011368653
0.00011361304
0.00011351433
0.00011345468
0.00011336991
0.00011330636
0.00011318325
0.00011313312
0.00011310965
0.0001130278
0.00011290539
0.00011285151
0.00011280404
0.00011269655
0.00011262287
0.00011257299
0.00011256165
0.00011246935
0.00011235926
0.00011232773
0.00011222107
0.00011212978
0.00011203766
0.00011198752
0.00011189585
0.00011183396
0.00011174077
0.0001116722
0.00011160751
0.00011154817
0.00011147623
0.00011136248
0.00011134728
0.000111209
0.00011117978
0.00011106643
0.00011103334
0.00011093488
0.00011087814
0.00011078932
0.00011072166
0.0001106326
0.00011056547
0.00011057153
0.00011048302
0.00011040019
0.00011030179
0.00011022723
0.00011015606
0.00011003538
0.00011000833
0.00010992152
0.00010987274
0.00010977229
0.00010971184
0.0001095892
0.00010952382
0.00010945205
0.00010943615
0.00010937316
0.00010922251
0.00010923082
0.00010908132
0.00010909153
0.00010896591
0.00010887597
0.00010882502
0.00010877107
0.00010871289
0.00010861964
0.00010851231
0.00010845577
0.00010843166
0.0001083657
0.00010828491
0.00010820016
0.00010812221
0.00010802395
0.00010799588
0.0001079481
0.00010781514
0.00010774378
0.00010768107
0.00010762518
0.00010754092
0.00010747019
0.00010736607
0.00010732425
0.00010723212
0.00010718821
0.00010715164
0.00010702926
0.00010694998
0.00010688874
0.00010682338
0.00010680493
0.00010677354
0.00010668441
0.00010656382
0.0001064734
0.00010640305
0.00010634649
0.00010630221
0.00010622489
0.00010616839
0.0001060532
0.00010597121
0.00010587894
0.00010580011
0.00010575758
0.00010568878
0.00010557941
0.00010550981
0.00010547803
0.00010540905
0.00010535479
0.00010527095
0.00010524478
0.0001051771
0.00010510869
0.00010501344
0.00010496411
0.00010490591
0.00010487462
0.0001047603
0.00010470388
0.00010461157
0.00010452503
0.00010441968
0.00010436711
0.00010432609
0.00010425566
0.00010418511
0.00010411716
0.0001040856
0.00010396622
0.0001038964
0.00010380514
0.00010376789
0.00010372047
0.00010363443
0.00010355999
0.00010349352
0.00010340206
0.00010339451
0.00010335469
0.00010321064
0.00010318693
0.00010311433
0.0001030461
0.00010296825
0.00010287744
0.00010281107
0.00010281565
0.00010268354
0.00010259936
0.00010253203
0.00010246313
0.00010234206
0.00010233972
0.00010224112
0.00010218829
0.00010208177
0.00010204292
0.00010201004
0.00010192988
0.00010184955
0.00010180019
0.00010174747
0.00010166533
0.00010160349
0.0001015235
0.00010146933
0.00010137991
0.00010131109
0.00010125939
0.00010122979
0.00010113169
0.00010105757
0.00010101955
0.00010089517
0.00010084103
0.00010079087
0.0001007293
0.00010070194
0.00010062387
0.00010052121
0.00010044318
0.00010032408
0.00010028631
0.00010024486
0.00010017838
0.00010007658
0.00010004295
9.9986428e-05
9.9913348e-05
9.9833458e-05
9.9783181e-05
9.9752811e-05
9.9719655e-05
9.9609715e-05
9.9535224e-05
9.9492237e-05
9.9401979e-05
9.9320307e-05
9.9260316e-05
9.9216108e-05
9.9144258e-05
9.9037206e-05
9.896265e-05
9.8919758e-05
9.8844568e-05
9.8810684e-05
9.8729019e-05
9.8660639e-05
9.8604229e-05
9.8541459e-05
9.8489829e-05
9.8404867e-05
9.8348246e-05
9.8336612e-05
9.8255681e-05
9.8161727e-05
9.8154131e-05
9.8016826e-05
9.7991069e-05
9.79338e-05
9.7852535e-05
9.7782635e-05
9.7724165e-05
9.7669406e-05
9.756424e-05
9.7502518e-05
9.7463759e-05
9.7422555e-05
9.7281103e-05
9.7258489e-05
9.7205208e-05
9.710696e-05
9.7050659e-05
9.6961317e-05
9.692704e-05
9.6876778e-05
9.6754789e-05
9.6730786e-05
9.6677504e-05
9.6643365e-05
9.6574702e-05
9.6480879e-05
9.6439398e-05
9.6327909e-05
9.6285723e-05
9.6285068e-05
9.61974e-05
9.6103504e-05
9.607261e-05
9.6023621e-05
9.5942662e-05
9.5839088e-05
9.5807372e-05
9.5669544e-05
9.5644355e-05
9.556544e-05
9.5541312e-05
9.5505064e-05
9.5378637e-05
9.5313211e-05
9.5219992e-05
9.5214054e-05
9.5164702e-05
9.5072326e-05
9.4985931e-05
9.4972092e-05
9.4913041e-05
9.4850388e-05
9.4781208e-05
9.4751682e-05
9.4702897e-05
9.4641655e-05
9.4567105e-05
9.4480027e-05
9.4385905e-05
9.4319366e-05
9.4310744e-05
9.4207593e-05
9.4115305e-05
9.4070747e-05
9.4007264e-05
9.400893e-05
9.3911687e-05
9.3772549e-05
9.3741219e-05
9.3695933e-05
9.3644674e-05
9.357946e-05
9.3527662e-05
9.3501149e-05
9.3407696e-05
9.3365663e-05
9.3271512e-05
9.3276001e-05
9.3207353e-05
9.3121111e-05
9.3024784e-05
9.2923474e-05
9.2890492e-05
9.2868911e-05
9.2765964e-05
9.2745962e-05
9.2669739e-05
9.2631344e-05
9.252259e-05
9.2451883e-05
9.2361071e-05
9.228837e-05
9.2285343e-05
9.2201291e-05
9.2121372e-05
9.209467e-05
9.2067799e-05
9.2015158e-05
9.1960093e-05
9.1878537e-05
9.1793394e-05
9.1770504e-05
9.1727226e-05
9.1638161e-05
9.155782e-05
9.1530732e-05
9.147029e-05
9.1415859e-05
9.1322603e-05
9.1239148e-05
9.1176829e-05
9.1160073e-05
9.1059002e-05
9.100882e-05
9.0969363e-05
9.0930589e-05
9.0855377e-05
9.0779853e-05
9.0687019e-05
9.0610578e-05
9.0567577e-05
9.0561662e-05
9.0477399e-05
9.0395311e-05
9.034203e-05
9.0279289e-05
9.0258371e-05
9.0196692e-05
9.0128269e-05
9.0077447e-05
9.0004265e-05
8.9972178e-05
8.9875117e-05
8.9806636e-05
8.9758913e-05
8.9736677e-05
8.9679052e-05
8.9618341e-05
8.9535897e-05
8.9460831e-05
8.9365443e-05
8.9299188e-05
8.9250316e-05
8.9253808e-05
8.9168803e-05
8.9099507e-05
8.9020446e-05
8.898363e-05
8.8935703e-05
8.8858265e-05
8.8817047e-05
8.8775785e-05
8.8718036e-05
8.8686371e-05
8.8572728e-05
8.8506175e-05
8.8509325e-05
8.8435256e-05
8.8345616e-05
8.8291279e-05
8.8249195e-05
8.8167224e-05
8.8093882e-05
8.8040906e-05
8.7979613e-05
8.7929715e-05
8.7854423e-05
8.7818873e-05
8.7717868e-05
8.7692919e-05
8.7650864e-05
8.7583212e-05
8.7546381e-05
8.7503315e-05
8.7417066e-05
8.7365916e-05
8.727151e-05
8.7219356e-05
8.7171109e-05
8.7135049e-05
8.7125576e-05
8.7057815e-05
8.6965927e-05
8.6885324e-05
8.684925e-05
8.6760971e-05
8.675026e-05
8.6661137e-05
8.6656866e-05
8.6582026e-05
8.6448556e-05
8.6363056e-05
8.6328058e-05
8.6286629e-05
8.6287837e-05
8.6222688e-05
8.6148983e-05
8.6059124e-05
8.6059074e-05
8.5973552e-05
8.5898035e-05
8.5911692e-05
8.5825857e-05
8.5780266e-05
8.5687541e-05
8.5642409e-05
8.5619366e-05
8.5536492e-05
8.549224e-05
8.5428204e-05
8.5367901e-05
8.5342581e-05
8.5247069e-05
8.5151783e-05
8.5104963e-05
8.5030151e-05
8.5015941e-05
8.4944157e-05
8.4916195e-05
8.482585e-05
8.4774852e-05
8.4731691e-05
8.4655723e-05
8.4621934e-05
8.4584717e-05
8.4472151e-05
8.441406e-05
8.4402804e-05
8.4326122e-05
8.4312713e-05
8.4241299e-05
8.4165593e-05
8.4139523e-05
8.4078849e-05
8.4044063e-05
8.3952989e-05
8.389588e-05
8.3868872e-05
8.3792678e-05
8.3751322e-05
8.3674291e-05
8.3587125e-05
8.3515035e-05
8.3482249e-05
8.3435603e-05
8.3388244e-05
8.3354942e-05
8.3295177e-05
8.3219449e-05
8.3169434e-05
8.3098836e-05
8.3028055e-05
8.3004961e-05
8.2938444e-05
8.2928978e-05
8.2864659e-05
8.2787847e-05
8.2706938e-05
8.2720238e-05
8.2680541e-05
8.2579609e-05
8.2561441e-05
8.2504128e-05
8.2464445e-05
8.2379927e-05
8.2346145e-05
8.224175e-05
8.2219238e-05
8.2156475e-05
8.2096434e-05
8.2040147e-05
8.1995764e-05
8.188872e-05
8.1848346e-05
8.1812505e-05
8.1771213e-05
8.1670078e-05
8.1650578e-05
8.1588929e-05
8.1540493e-05
8.1457089e-05
8.1472288e-05
8.1442893e-05
8.1385282e-05
8.127973e-05
8.1218743e-05
8.1152641e-05
8.1112477e-05
8.1095655e-05
8.098517e-05
8.0986953e-05
8.0890852e-05
8.0814985e-05
8.0731392e-05
8.0708902e-05
8.0664016e-05
8.0591584e-05
8.0585822e-05
8.0495054e-05
8.0441838e-05
8.0377285e-05
8.0345599e-05
8.0271187e-05
8.0257116e-05
8.0235804e-05
8.0168524e-05
8.0123369e-05
8.0093007e-05
7.9958161e-05
7.9961246e-05
7.991778e-05
7.9828533e-05
7.9768302e-05
7.9765407e-05
7.9707213e-05
7.9601239e-05
7.9559155e-05
7.9475954e-05
7.9466554e-05
7.9405676e-05
7.9385027e-05
7.932623e-05
7.9236081e-05
7.9214078e-05
7.9149191e-05
7.9040088e-05
7.9062687e-05
7.8988036e-05
7.8931902e-05
7.8878627e-05
7.8817066e-05
7.88338e-05
7.8762227e-05
7.8708908e-05
7.8632096e-05
7.8563142e-05
7.855428e-05
7.8465324e-05
7.8391648e-05
7.8369587e-05
7.8344419e-05
7.8258032e-05
7.8184436e-05
7.8169782e-05
7.8087469e-05
7.8007688e-05
7.7940982e-05
7.7934164e-05
7.7901022e-05
7.7854733e-05
7.7791476e-05
7.7698984e-05
7.7693745e-05
7.7610253e-05
7.7599172e-05
7.7561162e-05
7.7493154e-05
7.7424156e-05
7.7401361e-05
7.7334233e-05
7.7293451e-05
7.7236538e-05
7.7194265e-05
7.7164783e-05
7.7087388e-05
7.7041259e-05
7.6973804e-05
7.693957e-05
7.6917917e-05
7.6786309e-05
7.6790682e-05
7.6733588e-05
7.6657954e-05
7.6648263e-05
7.6579119e-05
7.6498487e-05
7.6456614e-05
7.6412303e-05
7.6347205e-05
7.6310418e-05
7.630021e-05
7.6199372e-05
7.6154291e-05
7.6108488e-05
7.6081902e-05
7.6041673e-05
7.5957272e-05
7.5918222e-05
7.5877164e-05
7.5828924e-05
7.5777709e-05
7.5686738e-05
7.5655327e-05
7.5638338e-05
7.5566037e-05
7.5504642e-05
7.5401229e-05
7.5344622e-05
7.5296382e-05
7.529826e-05
7.5237098e-05
7.5174692e-05
7.5121825e-05
7.5116448e-05
7.5072538e-05
7.4994823e-05
7.4966294e-05
7.4899792e-05
7.4873249e-05
7.4826698e-05
7.4762349e-05
7.4735159e-05
7.4694915e-05
7.4647636e-05
7.4568183e-05
7.4527095e-05
7.4485572e-05
7.4403913e-05
7.4360003e-05
7.4306772e-05
7.4287127e-05
7.419641e-05
7.4155374e-05
7.4115771e-05
7.4044874e-05
7.4021693e-05
7.3971642e-05
7.3923235e-05
7.3893454e-05
7.3849435e-05
7.3785894e-05
7.3709838e-05
7.3643598e-05
7.3661518e-05
7.3626536e-05
7.3546245e-05
7.3476534e-05
7.3438066e-05
7.3401308e-05
7.3316231e-05
7.3302013e-05
7.3248491e-05
7.322328e-05
7.3154602e-05
7.31037e-05
7.3045347e-05
7.2975978e-05
7.2929193e-05
7.2903116e-05
7.282765e-05
7.2846866e-05
7.2772731e-05
7.2710092e-05
7.2664458e-05
7.2616305e-05
7.255542e-05
7.2460476e-05
7.2443021e-05
7.2411145e-05
7.2380273e-05
7.2348856e-05
7.2253526e-05
7.2223236e-05
7.2211136e-05
7.21736e-05
7.2194067e-05
7.2059818e-05
7.2029725e-05
7.1930641e-05
7.1888477e-05
7.1888659e-05
7.178339e-05
7.1785929e-05
7.1673268e-05
7.1646413e-05
7.1591574e-05
7.155395e-05
7.1508228e-05
7.1470677e-05
7.1435512e-05
7.1372007e-05
7.127248e-05
7.1284419e-05
7.1216673e-05
7.1148068e-05
7.115848e-05
7.1080896e-05
7.1083108e-05
7.1013033e-05
7.0968308e-05
7.0904563e-05
7.0864371e-05
7.084605e-05
7.0810209e-05
7.0724156e-05
7.0669434e-05
7.0620445e-05
7.0542112e-05
7.0485687e-05
7.0443755e-05
7.0392016e-05
7.0371876e-05
7.0308983e-05
7.0240392e-05
7.020159e-05
7.0188311e-05
7.0156035e-05
7.0105103e-05
7.0076145e-05
7.0012269e-05
6.9969894e-05
6.9922382e-05
6.9857946e-05
6.9759553e-05
6.9781723e-05
6.9764596e-05
6.9655696e-05
6.967286e-05
6.9639187e-05
6.9551417e-05
6.9499409e-05
6.9442103e-05
6.9376787e-05
6.9378963e-05
6.9329966e-05
6.9302288e-05
6.9216003e-05
6.9129652e-05
6.9130132e-05
6.9065602e-05
6.904592e-05
6.9021662e-05
6.8930778e-05
6.8902496e-05
6.8858091e-05
6.880708e-05
6.8802714e-05
6.8748377e-05
6.8686153e-05
6.8655143e-05
6.8609988e-05
6.8545734e-05
6.8485322e-05
6.843888e-05
6.8431749e-05
6.8392947e-05
6.8328773e-05
6.8301495e-05
6.8222274e-05
6.8141613e-05
6.8145047e-05
6.8054258e-05
6.800644e-05
6.798705e-05
6.7938367e-05
6.7898276e-05
6.7837806e-05
6.782655e-05
6.7757021e-05
6.7733927e-05
6.7701425e-05
6.7649242e-05
6.7670917e-05
6.7519526e-05
6.7487206e-05
6.7496483e-05
6.7433182e-05
6.7357018e-05
6.7348745e-05
6.7271932e-05
6.7247223e-05
6.7206769e-05
6.7181674e-05
6.7104185e-05
6.7043562e-05
6.6987654e-05
6.6962806e-05
6.6928944e-05
6.6881585e-05
6.6787012e-05
6.6792876e-05
6.6759763e-05
6.6716471e-05
6.6622175e-05
6.659238e-05
6.6544708e-05
6.653439e-05
6.6461398e-05
6.6437613e-05
6.6416163e-05
6.6394656e-05
6.6339613e-05
6.6280787e-05
6.6206325e-05
6.6149812e-05
6.6152621e-05
6.6076696e-05
6.6043314e-05
6.601691e-05
6.5921435e-05
6.5873304e-05
6.5856759e-05
6.5789791e-05
6.5788612e-05
6.5779081e-05
6.570109e-05
6.5609383e-05
6.5580578e-05
6.5592147e-05
6.5519904e-05
6.5426284e-05
6.5438435e-05
6.5427026e-05
6.5343898e-05
6.5319211e-05
6.5304383e-05
6.5208376e-05
6.52132e-05
6.5143417e-05
6.5131026e-05
6.5102817e-05
6.5001397e-05
6.4934429e-05
6.4895117e-05
6.4822772e-05
6.4818247e-05
6.4818654e-05
6.4746739e-05
6.4729706e-05
6.4594547e-05
6.4621549e-05
6.4548862e-05
6.4514563e-05
6.4482905e-05
6.4441178e-05
6.4369407e-05
6.4361899e-05
6.4308697e-05
6.4269087e-05
6.4289328e-05
6.422327e-05
6.4164145e-05
6.4115826e-05
6.4075888e-05
6.4048581e-05
6.397134e-05
6.3935811e-05
6.3893545e-05
6.3841806e-05
6.3810301e-05
6.3785963e-05
6.3715357e-05
6.363666e-05
6.3604923e-05
6.3584055e-05
6.3585503e-05
6.3453983e-05
6.347039e-05
6.3437903e-05
6.3428008e-05
6.3357176e-05
6.3332991e-05
6.3247382e-05
6.3225612e-05
6.3189749e-05
6.3164589e-05
6.3104111e-05
6.3027044e-05
6.3038649e-05
6.3006104e-05
6.2969782e-05
6.2914922e-05
6.2875522e-05
6.2777173e-05
6.2756051e-05
6.2696403e-05
6.2664782e-05
6.2622516e-05
6.2590072e-05
6.2592313e-05
6.2495026e-05
6.2471656e-05
6.2418068e-05
6.2376726e-05
6.233796e-05
6.2317973e-05
6.2288964e-05
6.2208019e-05
6.2128929e-05
6.2172228e-05
6.2083665e-05
6.2036575e-05
6.2045423e-05
6.2047351e-05
6.1952342e-05
6.1906416e-05
6.18462e-05
6.1781597e-05
6.1819999e-05
6.1721461e-05
6.1712417e-05
6.165677e-05
6.1615559e-05
6.1521016e-05
6.1494284e-05
6.1468862e-05
6.1433173e-05
6.1381841e-05
6.1335559e-05
6.1280858e-05
6.1286315e-05
6.123713e-05
6.1175575e-05
6.1161474e-05
6.1119259e-05
6.1088489e-05
6.1059924e-05
6.0994593e-05
6.0975068e-05
6.0920953e-05
6.0910428e-05
6.0861821e-05
6.0794984e-05
6.078315e-05
6.0690269e-05
6.0658553e-05
6.061055e-05
6.0586295e-05
6.058974e-05
6.0527324e-05
6.0483937e-05
6.0443774e-05
6.0345334e-05
6.0321941e-05
6.0306265e-05
6.0258899e-05
6.0234157e-05
6.0156384e-05
6.0130013e-05
6.011402e-05
6.0050759e-05
6.0054695e-05
6.0022703e-05
5.9991329e-05
5.995117e-05
5.9917973e-05
5.9838196e-05
5.9774829e-05
5.9710859e-05
5.975426e-05
5.9689839e-05
5.9665766e-05
5.9632144e-05
5.9524718e-05
5.9463055e-05
5.9450624e-05
5.9434744e-05
5.9346719e-05
5.9336544e-05
5.9304042e-05
5.9251131e-05
5.9215261e-05
5.9185968e-05
5.9161484e-05
5.9122282e-05
5.9095579e-05
5.9059374e-05
5.9003563e-05
5.8985443e-05
5.8942471e-05
5.8894042e-05
5.8874637e-05
5.8860092e-05
5.8822927e-05
5.8743721e-05
5.8738126e-05
5.8620597e-05
5.8601883e-05
5.8594091e-05
5.8569229e-05
5.8541613e-05
5.8503752e-05
5.8438945e-05
5.8347439e-05
5.8289526e-05
5.8321537e-05
5.8262314e-05
5.8187397e-05
5.8149231e-05
5.8138368e-05
5.8114783e-05
5.8046153e-05
5.7980345e-05
5.7977111e-05
5.7955087e-05
5.7958558e-05
5.7899815e-05
5.7818761e-05
5.782571e-05
5.7785357e-05
5.7754689e-05
5.764973e-05
5.7654459e-05
5.7607707e-05
5.7573659e-05
5.7488349e-05
5.7473306e-05
5.7432153e-05
5.744712e-05
5.7402885e-05
5.7349996e-05
5.7326401e-05
5.7278037e-05
5.7224115e-05
5.7201163e-05
5.7130768e-05
5.7113208e-05
5.7084031e-05
5.7068868e-05
5.702522e-05
5.6955862e-05
5.6952282e-05
5.693407e-05
5.6854213e-05
5.6840025e-05
5.6783971e-05
5.6709658e-05
5.6700326e-05
5.6660036e-05
5.6632442e-05
5.6600478e-05
5.6535962e-05
5.652196e-05
5.6515473e-05
5.6460507e-05
5.6421541e-05
5.6362656e-05
5.6308239e-05
5.6267898e-05
5.6231976e-05
5.6182202e-05
5.6200253e-05
5.6175122e-05
5.613314e-05
5.6083874e-05
5.6027642e-05
5.5992823e-05
5.5991764e-05
5.5925895e-05
5.5891465e-05
5.5841847e-05
5.5839962e-05
5.5786917e-05
5.5730154e-05
5.5711185e-05
5.5674671e-05
5.5575889e-05
5.5548815e-05
5.5550219e-05
5.5534583e-05
5.5512603e-05
5.541222e-05
5.5400375e-05
5.5315384e-05
5.5303324e-05
5.5355595e-05
5.5240256e-05
5.5188444e-05
5.5195065e-05
5.516586e-05
5.5154498e-05
5.5078515e-05
5.5057055e-05
5.5020464e-05
5.4988886e-05
5.5016593e-05
5.4930806e-05
5.4858323e-05
5.4803539e-05
5.4799511e-05
5.4766202e-05
5.4716718e-05
5.4696193e-05
5.4599037e-05
5.4594504e-05
5.4541979e-05
5.454772e-05
5.4476037e-05
5.4434578e-05
5.4420278e-05
5.4409807e-05
5.4338252e-05
5.4314729e-05
5.4282471e-05
5.4232536e-05
5.4205924e-05
5.4170989e-05
5.4168697e-05
5.4107295e-05
5.4036682e-05
5.4003296e-05
5.3954329e-05
5.3972948e-05
5.3948756e-05
5.3899068e-05
5.386506e-05
5.3806401e-05
5.3753021e-05
5.372411e-05
5.3674787e-05
5.364923e-05
5.3642289e-05
5.355708e-05
5.3487904e-05
5.34961e-05
5.3469867e-05
5.3458898e-05
5.3400854e-05
5.3415064e-05
5.333282e-05
5.3322903e-05
5.3264343e-05
5.3250209e-05
5.3189717e-05
5.3180123e-05
5.3120759e-05
5.3109325e-05
5.308149e-05
5.3027117e-05
5.3005817e-05
5.2931347e-05
5.28911e-05
5.2892246e-05
5.2862913e-05
5.2832667e-05
5.2817915e-05
5.2725856e-05
5.2704519e-05
5.2669267e-05
5.2597316e-05
5.2590756e-05
5.2587064e-05
5.2507148e-05
5.2481791e-05
5.2443003e-05
5.2471594e-05
5.2459131e-05
5.2391497e-05
5.2360319e-05
5.2302934e-05
5.2296367e-05
5.2246796e-05
5.2190768e-05
5.2138355e-05
5.216962e-05
5.2094802e-05
5.2031766e-05
5.2043688e-05
5.1974974e-05
5.18952e-05
5.1857623e-05
5.1839488e-05
5.183258e-05
5.1833376e-05
5.1809988e-05
5.1716695e-05
5.1714978e-05
5.1675281e-05
5.1634826e-05
5.1608793e-05
5.1613792e-05
5.1558112e-05
5.1541461e-05
5.1482028e-05
5.1424329e-05
5.1453822e-05
5.1408766e-05
5.1356434e-05
5.1323477e-05
5.1282132e-05
5.1220562e-05
5.1198458e-05
5.1188563e-05
5.1131785e-05
5.1132116e-05
5.107652e-05
5.1034713e-05
5.0988627e-05
5.0963616e-05
5.0874562e-05
5.0903956e-05
5.0884271e-05
5.0849965e-05
5.0797153e-05
5.0780003e-05
5.0694682e-05
5.0691873e-05
5.0618444e-05
5.0601568e-05
5.0702311e-05
5.066513e-05
5.0551833e-05
5.0461265e-05
5.0505347e-05
5.0436076e-05
5.0425107e-05
5.034712e-05
5.0322997e-05
5.0304508e-05
5.025087e-05
5.0185958e-05
5.0171115e-05
5.0123544e-05
5.0110582e-05
5.0065912e-05
5.0033716e-05
5.0020579e-05
4.9984221e-05
4.9952174e-05
4.9898721e-05
4.9871735e-05
4.9869188e-05
4.986209e-05
4.9816157e-05
4.9777707e-05
4.9755025e-05
4.9722421e-05
4.9692724e-05
4.9642069e-05
4.9617382e-05
4.959097e-05
4.9543036e-05
4.9465587e-05
4.9459355e-05
4.9407332e-05
4.938211e-05
4.9337988e-05
4.9364433e-05
4.9321574e-05
4.9260274e-05
4.9228409e-05
4.9155584e-05
4.9115115e-05
4.9102109e-05
4.9067425e-05
4.903334e-05
4.9006016e-05
4.8988779e-05
4.9010425e-05
4.8987757e-05
4.8929029e-05
4.8892533e-05
4.8851482e-05
4.88517e-05
4.8811784e-05
4.871378e-05
[truncated: 2,055,758 more chars]
