# Supplementary material for: A Synaptic Mechanism for Temporal Filtering of Visual Signals
Source: PLoS Biol. 2014 Oct 21;12(10):e1001972. doi: 10.1371/journal.pbio.1001972 (PMC4205119; doi:10.1371/journal.pbio.1001972)
Supplement: Data S1 — All raw data files as well as averages and statistical parameters presented in the manuscript. Formats provided include raw-text (Ascii) and Excel (xls). In addition, we provide the original Igor-Pro files (Wavemetrics), which contain both the raw data and the original figure formatting. Data referring to particular panels are located in the respective folders. For any further information, please contact Tom Baden at thomas.baden@uni-tuebingen.de. (ZIP) [file pbio.1001972.s009.zip › fig4/Fig4C/Calcium_Small.txt]

Calcium_Small
2.2410447e-06
4.4249813e-05
0.00015454584
0.00033225326
0.00057593436
0.00088456442
0.0012567859
0.0016914239
0.0021873089
0.0027432528
0.0033582409
0.004031057
0.0047605755
0.0055457945
0.0063857576
0.0072791832
0.0082251979
0.0092227692
0.01027086
0.011368743
0.012515116
0.013709215
0.014950215
0.01623716
0.01756906
0.018945148
0.020364571
0.021826524
0.023330009
0.024874384
0.026458856
0.028082542
0.029744714
0.031444784
0.033181671
0.034954969
0.036763757
0.038607471
0.040485404
0.042396802
0.044341147
0.046317633
0.048325684
0.050364543
0.052433819
0.05453283
0.056660887
0.058817461
0.061001986
0.063213825
0.065452658
0.067717716
0.070008494
0.072324425
0.074665181
0.077030055
0.079418644
0.081830338
0.084264927
0.086721614
0.089200191
0.091700174
0.094220906
0.096762121
0.099323355
0.1019042
0.10450433
0.10712311
0.10976022
0.1124153
0.115088
0.11777796
0.12048472
0.12320784
0.12594707
0.12870216
0.13147265
0.13425824
0.13705841
0.13987304
0.14270164
0.14554407
0.14839993
0.15126893
0.15415074
0.15704507
0.15995163
0.16287027
0.16580048
0.16874218
0.17169489
0.17465855
0.17763281
0.18061747
0.18361203
0.18661661
0.18963072
0.19265437
0.19568694
0.19872838
0.20177867
0.20483734
0.20790432
0.21097939
0.21406218
0.21715252
0.22025029
0.22335532
0.22646737
0.22958624
0.23271172
0.23584364
0.23898183
0.24212611
0.2452763
0.24843225
0.25159392
0.25476086
0.25793308
0.26111034
0.2642926
0.26747954
0.2706711
0.27386728
0.27706769
0.28027222
0.28348091
0.28669366
0.28990996
0.29312986
0.2963534
0.29958034
0.30281043
0.30604365
0.30927995
0.31251916
0.31576103
0.31900564
0.32225287
0.32550246
0.32875428
0.33200833
0.33526471
0.338523
0.34178323
0.34504527
0.34830886
0.35157421
0.35484117
0.35810941
0.36137894
0.36464992
0.36792186
0.37119511
0.37446925
0.37774438
0.38102028
0.38429695
0.3875742
0.39085209
0.39413059
0.39740959
0.40068874
0.40396845
0.40724838
0.4105283
0.41380847
0.4170886
0.42036888
0.42364889
0.42692882
0.43020856
0.43348795
0.43676707
0.4400458
0.44332412
0.44660187
0.44987899
0.45315564
0.45643172
0.45970705
0.46298146
0.46625513
0.4695279
0.4727999
0.47607091
0.47934091
0.48260978
0.48587757
0.48914433
0.49240988
0.49567425
0.49893716
0.50219911
0.50545955
0.50871867
0.51197636
0.5152325
0.51848722
0.52174044
0.52499217
0.52824223
0.53149062
0.53473753
0.53798252
0.54122609
0.54446775
0.5477075
0.5509457
0.55418187
0.55741626
0.5606488
0.56387931
0.56710786
0.57033443
0.57355905
0.57678169
0.58000219
0.58322072
0.58643723
0.58965141
0.5928635
0.59607351
0.59928125
0.60248673
0.60569012
0.60889113
0.61208993
0.61528635
0.61848056
0.62167263
0.62486207
0.62804914
0.63123405
0.6344164
0.63759631
0.64077383
0.64394891
0.64712155
0.65029162
0.65345925
0.65662438
0.659787
0.66294694
0.66610456
0.66925955
0.6724118
0.67556155
0.67870861
0.68185318
0.68499511
0.68813431
0.69127089
0.6944049
0.69753605
0.70066446
0.70379055
0.70691365
0.71003395
0.71315187
0.71626675
0.71937895
0.7224884
0.72559524
0.72869909
0.73180014
0.73489851
0.73799396
0.74108678
0.74417669
0.74726385
0.75034821
0.75342953
0.75650817
0.75958383
0.76265681
0.7657268
0.76879382
0.77185816
0.77491957
0.77797812
0.78103375
0.78408659
0.78713638
0.79018325
0.7932272
0.79626834
0.79930657
0.80234176
0.80537403
0.80840343
0.81142986
0.81445336
0.81747401
0.82049155
0.82350618
0.82651782
0.82952666
0.83253258
0.83553517
0.83853513
0.84153205
0.84452593
0.84751672
0.85050476
0.8534897
0.85647178
0.8594507
0.86242676
0.86539966
0.8683697
0.87133688
0.87430084
0.877262
0.88022012
0.88317502
0.88612705
0.88907605
0.89202195
0.89496505
0.89790511
0.90084219
0.90377623
0.90670717
0.90963519
0.91256016
0.91548216
0.91840124
0.92131716
0.92422998
0.92713988
0.93004686
0.93295091
0.93585181
0.93874961
0.94164467
0.94453639
0.94742537
0.95031112
0.9531939
0.9560737
0.95895046
0.96182448
0.96469522
0.96756297
0.97042769
0.97328949
0.97614837
0.97900409
0.98185688
0.98470658
0.98755336
0.99039692
0.99323773
0.99607545
0.99891013
1.0017419
1.0045704
1.0073962
1.0102192
1.0130388
1.0158556
1.0186694
1.0214801
1.0242878
1.0270926
1.0298945
1.0326933
1.0354888
1.0382818
1.0410718
1.0438584
1.0466424
1.0494236
1.0522015
1.0549763
1.0577483
1.0605174
1.0632833
1.0660465
1.0688066
1.0715637
1.0743178
1.0770693
1.0798177
1.0825628
1.0853053
1.0880446
1.0907811
1.0935147
1.0962453
1.0989729
1.1016978
1.1044194
1.1071384
1.1098537
1.1125669
1.1152771
1.1179842
1.1206886
1.1233894
1.1260879
1.1287831
1.1314757
1.1341653
1.136852
1.1395357
1.1422163
1.1448945
1.1475695
1.1502417
1.1529107
1.1555769
1.1582404
1.160901
1.1635587
1.1662134
1.1688651
1.1715142
1.1741602
1.1768037
1.179444
1.1820813
1.184716
1.1873477
1.1899763
1.1926026
1.1952256
1.1978458
1.2004633
1.203078
1.2056895
1.2082987
1.2109046
1.2135077
1.2161082
1.2187057
1.2213004
1.2238922
1.2264812
1.2290676
1.2316506
1.2342312
1.236809
1.2393839
1.2419559
1.2445252
1.2470918
1.2496552
1.2522165
1.2547743
1.2573296
1.259882
1.2624316
1.2649786
1.2675226
1.2700639
1.2726024
1.2751383
1.2776712
1.2802014
1.2827289
1.2852535
1.2877754
1.2902946
1.2928109
1.2953246
1.2978354
1.3003434
1.3028489
1.3053515
1.3078511
1.3103484
1.3128427
1.3153342
1.3178232
1.3203094
1.3227928
1.3252735
1.3277516
1.3302269
1.3326995
1.3351694
1.3376365
1.3401009
1.3425628
1.3450216
1.3474779
1.3499317
1.3523825
1.3548306
1.3572762
1.3597192
1.3621594
1.3645967
1.3670317
1.3694638
1.371893
1.3743198
1.3767443
1.3791656
1.3815845
1.3840005
1.3864143
1.3888247
1.3912331
1.3936387
1.3960416
1.3984417
1.4008396
1.4032344
1.4056269
1.4080166
1.4104036
1.412788
1.4151698
1.4175489
1.4199256
1.4222997
1.4246709
1.4270397
1.4294058
1.4317696
1.4341303
1.4364887
1.4388446
1.4411978
1.4435486
1.4458963
1.4482417
1.4505844
1.4529247
1.4552625
1.4575976
1.4599301
1.4622601
1.4645873
1.4669124
1.4692346
1.4715542
1.4738715
1.4761862
1.478498
1.4808077
1.4831146
1.485419
1.4877208
1.4900203
1.492317
1.4946111
1.4969031
1.4991924
1.501479
1.5037634
1.506045
1.5083241
1.5106008
1.512875
1.5151466
1.5174156
1.5196826
1.5219463
1.5242082
1.5264676
1.5287242
1.5309783
1.5332301
1.5354792
1.537726
1.5399703
1.542212
1.5444514
1.5466883
1.5489225
1.5511546
1.5533838
1.5556109
1.5578356
1.5600576
1.5622776
1.5644946
1.5667095
1.5689217
1.5711317
1.5733391
1.5755442
1.5777465
1.5799469
1.5821445
1.58434
1.5865327
1.5887233
1.5909114
1.593097
1.5952803
1.5974612
1.5996394
1.6018156
1.6039892
1.6061604
1.6083293
1.6104958
1.6126599
1.6148217
1.6169809
1.6191378
1.6212922
1.6234444
1.625594
1.6277417
1.6298867
1.6320294
1.6341696
1.6363076
1.6384434
1.6405765
1.6427075
1.6448361
1.6469622
1.649086
1.6512078
1.6533269
1.6554435
1.6575583
1.6596705
1.6617802
1.6638877
1.6659927
1.6680958
1.6701963
1.6722947
1.6743907
1.6764841
1.6785755
1.6806645
1.6827512
1.6848356
1.6869175
1.6889976
1.6910751
1.6931504
1.6952232
1.6972939
1.6993623
1.7014282
1.7034919
1.7055535
1.7076128
1.7096697
1.7117245
1.7137771
1.7158271
1.7178751
1.7199209
1.7219642
1.7240055
1.7260443
1.728081
1.7301154
1.7321476
1.7341775
1.7362052
1.7382306
1.7402537
1.7422746
1.7442933
1.7463102
1.7483244
1.7503364
1.7523463
1.754354
1.7563593
1.7583627
1.7603638
1.7623624
1.7643591
1.7663534
1.7683457
1.7703357
1.7723235
1.7743092
1.7762926
1.7782736
1.7802528
1.7822298
1.7842045
1.7861769
1.7881472
1.7901152
1.7920815
1.7940451
1.7960067
1.7979662
1.7999235
1.8018788
1.8038318
1.8057827
1.8077314
1.809678
1.8116224
1.8135648
1.8155048
1.8174428
1.8193785
1.8213122
1.8232437
1.8251734
1.8271008
1.829026
1.8309491
1.83287
1.8347889
1.8367054
1.8386199
1.8405327
1.8424429
1.8443511
1.8462574
1.8481616
1.8500634
1.8519633
1.8538612
1.8557566
1.8576502
1.8595418
1.8614311
1.8633186
1.865204
1.8670871
1.868968
1.8708472
1.8727241
1.8745989
1.8764718
1.8783425
1.880211
1.8820777
1.8839424
1.8858048
1.8876653
1.8895235
1.8913801
1.8932344
1.8950868
1.8969367
1.8987849
1.9006312
1.9024751
1.904317
1.9061574
1.9079952
1.9098312
1.9116651
1.9134971
1.9153268
1.9171546
1.9189806
1.9208045
1.9226263
1.9244462
1.9262639
1.9280797
1.9298937
1.9317054
1.9335153
1.9353231
1.9371288
1.9389328
1.9407346
1.9425346
1.9443322
1.9461282
1.9479221
1.9497142
1.9515041
1.9532918
1.9550778
1.956862
1.958644
1.9604241
1.9622021
1.9639783
1.9657525
1.9675248
1.9692954
1.9710635
1.9728297
1.9745944
1.9763566
1.9781176
1.9798758
1.9816326
1.9833872
1.9851402
1.9868912
1.98864
1.9903871
1.9921321
1.9938751
1.9956167
1.9973561
1.9990937
2.000829
2.0025625
2.0042937
2.0060236
2.0077512
2.0094771
2.0112016
2.0129237
2.0146439
2.0163624
2.0180783
2.019793
2.0215056
2.0232162
2.0249252
2.0266325
2.0283377
2.0300407
2.0317419
2.0334413
2.0351388
2.0368345
2.0385284
2.0402205
2.0419104
2.0435989
2.0452852
2.0469699
2.0486524
2.0503333
2.0520122
2.053689
2.0553646
2.0570381
2.0587096
2.060379
2.062047
2.0637131
2.065377
2.0670393
2.0687003
2.0703588
2.0720158
2.0736709
2.0753243
2.0769753
2.0786247
2.0802727
2.0819187
2.0835629
2.0852048
2.0868456
2.088484
2.090121
2.0917561
2.0933893
2.095021
2.0966506
2.0982785
2.0999043
2.1015286
2.1031511
2.1047721
2.1063912
2.1080077
2.109623
2.1112366
2.1128485
2.1144586
2.1160669
2.1176734
2.1192782
2.1208806
2.1224816
2.1240809
2.1256785
2.1272748
2.1288686
2.1304607
2.1320517
2.1336403
2.1352277
2.1368124
2.1383965
2.1399784
2.1415582
2.1431365
2.1447132
2.1462879
2.147861
2.1494324
2.1510019
2.1525698
2.1541359
2.1557004
2.1572635
2.158824
2.1603835
2.1619411
2.1634967
2.1650507
2.1666036
2.1681542
2.169703
2.1712506
2.1727958
2.17434
2.1758814
2.177422
2.1789613
2.1804981
2.1820335
2.1835673
2.1850989
2.1866295
2.1881583
2.1896846
2.19121
2.1927338
2.1942556
2.1957762
2.1972942
2.1988111
2.2003264
2.2018399
2.2033517
2.2048619
2.2063704
2.2078772
2.2093821
2.2108855
2.2123873
2.2138882
2.2153862
2.2168834
2.2183783
2.219872
2.2213638
2.2228544
2.2243431
2.2258294
2.2273149
2.2287991
2.2302811
2.2317615
2.2332406
2.2347171
2.2361932
2.2376671
2.2391388
2.2406096
2.2420785
2.2435462
2.2450123
2.2464759
2.2479389
2.2493999
2.2508593
2.252317
2.2537735
2.2552273
2.256681
2.258132
2.2595818
2.2610295
2.2624762
2.263921
2.2653646
2.2668061
2.2682457
2.2696848
2.2711215
2.2725573
2.2739913
2.2754235
2.276854
2.2782834
2.2797105
2.2811365
2.2825611
2.2839832
2.2854047
2.2868245
2.2882423
2.289659
2.2910736
2.2924871
2.2938991
2.2953095
2.2967179
2.2981253
2.2995305
2.3009355
2.3023374
2.3037384
2.3051381
2.3065357
2.3079324
2.3093269
2.3107202
2.3121119
2.3135021
2.3148909
2.3162777
2.3176632
2.319047
2.3204298
2.3218107
2.3231905
2.3245683
2.3259447
2.3273199
2.3286929
2.330065
2.3314347
2.3328042
2.3341718
2.3355374
2.3369019
2.3382647
2.3396256
2.3409855
2.3423436
2.3437006
2.3450563
2.3464103
2.3477623
2.3491132
2.3504624
2.3518105
2.353157
2.354502
2.3558452
2.357187
2.3585277
2.3598664
2.3612041
2.36254
2.3638744
2.3652072
2.3665392
2.3678694
2.3691981
2.3705251
2.3718507
2.3731751
2.3744979
2.3758192
2.3771396
2.3784578
2.3797746
2.3810904
2.3824046
2.3837168
2.3850284
2.386338
2.387646
2.3889525
2.3902586
2.3915625
2.3928649
2.3941658
2.3954656
2.3967638
2.3980603
2.3993561
2.4006498
2.4019425
2.4032333
2.4045234
2.4058113
2.4070983
2.4083841
2.4096677
2.4109499
2.412231
2.413511
2.4147894
2.4160662
2.4173417
2.4186161
2.4198885
2.4211597
2.4224296
2.4236979
2.4249654
2.4262309
2.427495
2.4287584
2.4300196
2.4312797
2.4325385
2.4337955
2.4350512
2.4363062
2.4375591
2.4388111
2.4400618
2.4413106
2.4425583
2.4438047
2.4450495
2.4462929
2.447535
2.448776
2.4500151
2.4512532
2.4524901
2.4537251
2.4549592
2.456192
2.4574227
2.458653
2.4598815
2.4611087
2.4623342
2.4635592
2.4647815
2.4660037
2.4672241
2.4684434
2.4696608
2.4708774
2.4720924
2.4733059
2.4745183
2.4757295
2.4769392
2.4781475
2.4793546
2.4805601
2.4817648
2.4829679
2.484169
2.4853699
2.4865687
2.4877665
2.4889627
2.4901581
2.4913516
2.4925439
2.4937351
2.494925
2.4961138
2.4973006
2.4984865
2.4996712
2.5008543
2.5020363
2.503217
2.5043964
2.5055745
2.5067513
2.5079269
2.5091007
2.5102737
2.5114455
2.5126154
2.5137846
2.5149522
2.5161188
2.5172842
2.5184476
2.5196102
2.5207713
2.5219314
2.5230899
2.5242476
2.525404
2.5265586
2.5277123
2.5288646
2.5300157
2.5311651
2.5323138
2.5334613
2.5346072
2.5357523
2.5368955
2.538038
2.5391788
2.5403183
2.5414574
2.542594
2.5437298
2.5448647
2.5459976
2.5471303
2.5482609
2.5493906
2.5505192
2.5516462
2.5527723
2.5538969
2.5550201
2.5561423
2.5572636
2.5583832
2.5595019
2.5606184
2.5617349
2.5628498
2.5639632
2.5650759
2.5661871
2.5672967
2.5684056
2.5695128
2.5706189
2.5717244
2.5728281
2.5739303
2.5750313
2.5761323
2.5772309
2.5783284
2.5794251
2.5805206
2.5816145
2.5827069
2.5837989
2.5848894
2.5859787
2.5870669
2.5881538
2.5892389
2.5903242
2.5914071
2.592489
2.59357
2.5946496
2.5957282
2.5968056
2.5978818
2.5989563
2.6000304
2.6011026
2.6021743
2.6032441
2.6043136
2.605381
2.6064477
2.6075134
2.608578
2.6096406
2.6107025
2.6117637
2.6128232
2.6138811
2.6149387
2.6159947
2.6170495
2.6181042
2.6191561
2.6202075
2.6212578
2.6223073
2.6233554
2.624402
2.6254475
2.626492
2.6275361
2.6285777
2.6296189
2.6306589
2.6316974
2.6327353
2.6337721
2.6348071
2.6358416
2.6368744
2.6379063
2.638937
2.6399667
2.6409953
2.6420221
2.6430483
2.6440737
2.645098
2.646121
2.6471429
2.6481633
2.6491821
2.6502006
2.6512179
2.6522341
2.6532493
2.654263
2.6552753
2.6562872
2.6572976
2.6583071
2.6593153
2.6603227
2.6613288
2.6623337
2.6633372
2.66434
2.6653416
2.6663418
2.6673415
2.6683397
2.6693368
2.6703331
2.6713281
2.6723225
2.6733148
2.6743066
2.675297
2.6762869
2.6772749
2.6782622
2.6792488
2.6802335
2.6812181
2.6822014
2.683183
2.684164
2.6851439
2.6861222
2.6870997
2.688076
2.6890516
2.6900258
2.6909995
2.6919713
2.6929429
2.6939127
2.6948817
2.6958499
2.6968164
2.6977823
2.6987469
2.6997104
2.7006736
2.7016354
2.7025952
2.7035546
2.7045128
2.7054701
2.7064269
2.707382
2.7083361
2.7092891
2.7102411
2.7111921
2.7121422
2.7130907
2.7140388
2.7149854
2.7159314
2.7168763
2.7178195
2.7187624
2.7197039
2.7206447
2.7215838
2.7225227
2.7234597
2.7243962
2.7253315
2.7262661
2.7271991
2.7281315
2.729063
2.7299926
2.7309222
2.7318504
2.7327774
2.7337034
2.7346287
2.7355528
2.7364759
2.7373977
2.7383189
2.739239
2.7401578
2.7410758
2.741993
2.7429087
2.7438235
2.7447379
2.7456503
2.7465622
2.7474737
2.7483835
2.7492924
2.7502
2.7511072
2.752013
2.752918
2.7538216
2.7547245
2.7556262
2.7565274
2.7574275
2.7583265
2.7592242
2.7601211
2.7610178
2.7619123
2.7628062
2.7636988
2.764591
2.7654819
2.7663722
2.7672613
2.7681494
2.7690365
2.7699225
2.7708075
2.7716918
2.7725754
2.7734575
2.7743385
2.7752185
2.7760978
2.7769759
2.7778537
2.7787302
2.7796054
2.7804797
2.7813532
2.7822258
2.7830977
2.7839684
2.7848377
2.7857065
2.7865744
2.787441
2.788307
2.7891717
2.7900355
2.7908983
2.7917604
2.7926214
2.7934821
2.7943408
2.7951992
2.7960563
2.7969127
2.7977681
2.7986226
2.7994759
2.8003285
2.8011804
2.8020306
2.8028808
2.8037291
2.8045766
2.805424
2.8062701
2.8071148
2.8079588
2.8088021
2.8096449
2.8104858
2.8113263
2.8121655
2.8130045
2.8138418
2.8146787
2.8155143
2.8163493
2.817183
2.8180163
2.8188481
2.8196793
2.8205097
2.8213389
2.8221674
2.8229949
2.8238215
2.8246472
2.8254724
2.8262959
2.8271189
2.8279409
2.8287623
2.8295822
2.8304017
2.8312199
2.8320377
2.8328543
2.8336699
2.8344851
2.8352988
2.8361118
2.8369238
2.8377352
2.8385453
2.8393548
2.8401635
2.8409715
2.841778
2.8425841
2.8433888
2.8441927
2.8449957
2.8457987
2.8465998
2.8474002
2.8482001
2.8489993
2.8497965
2.8505936
2.8513896
2.852185
2.8529799
2.8537731
2.8545656
2.8553574
2.8561485
2.8569379
2.8577275
2.858516
2.8593032
2.8600898
2.8608754
2.8616602
2.8624444
2.8632274
2.8640091
2.8647907
2.8655715
2.8663514
2.8671293
2.8679075
2.8686848
2.8694608
2.8702364
2.8710108
2.8717844
2.8725569
2.8733292
2.8741
2.8748705
2.8756397
2.8764081
2.8771758
2.8779426
2.8787086
2.8794739
2.8802378
2.8810015
2.8817639
2.8825262
2.8832867
2.8840468
2.8848064
2.8855648
2.8863227
2.887079
2.8878345
2.8885901
2.889344
2.8900976
2.8908501
2.891602
2.8923528
2.8931031
2.8938518
2.8946009
2.8953481
2.8960953
2.8968403
2.8975861
2.8983302
2.8990741
2.899816
2.900558
2.9012995
2.9020393
2.9027791
2.9035175
2.9042556
2.9049926
2.9057286
2.9064636
2.9071984
2.907932
2.9086649
2.9093971
2.9101284
2.9108584
2.9115882
2.9123173
2.9130454
2.9137726
2.914499
2.9152246
2.9159496
2.9166739
2.9173963
2.9181194
2.9188409
2.9195621
2.9202816
2.9210012
2.9217198
2.9224374
2.9231544
2.923871
2.9245853
2.9253004
2.9260139
2.9267268
2.927439
2.9281509
2.9288609
2.9295712
2.9302802
2.9309878
2.9316957
2.9324021
2.9331083
2.9338131
2.9345174
2.9352212
2.9359238
2.936626
2.9373274
2.9380276
2.9387276
2.9394262
2.9401248
2.9408221
2.9415185
2.942214
2.9429092
2.9436035
2.9442973
2.9449899
2.9456825
2.9463732
2.9470637
2.9477534
2.9484425
2.9491308
2.9498184
2.950505
2.9511909
2.9518759
2.9525602
2.9532444
2.953927
2.9546092
2.9552906
2.9559715
2.956651
2.9573305
2.9580088
2.9586861
2.9593632
2.9600396
2.9607151
2.96139
2.9620636
2.9627366
2.9634087
2.964081
2.964752
2.9654219
2.9660914
2.9667602
2.9674284
2.9680955
2.9687622
2.9694278
2.9700928
2.9707572
2.9714208
2.9720838
2.9727457
2.9734068
2.9740679
2.9747276
2.9753871
2.9760454
2.9767029
2.97736
2.9780169
2.9786723
2.979327
2.9799812
2.9806347
2.981287
2.9819391
2.9825902
2.9832411
2.9838908
2.9845397
2.9851887
2.9858363
2.9864831
2.9871292
2.9877746
2.9884193
2.989064
2.989707
2.9903495
2.9909918
2.9916332
2.9922738
2.9929132
2.9935524
2.9941912
2.9948287
2.9954662
2.9961023
2.9967377
2.9973726
2.9980068
2.9986405
2.9992731
2.9999056
3.0005367
3.0011678
3.0017977
3.0024271
3.0030558
3.0036838
3.0043111
3.0049374
3.0055635
3.0061882
3.0068128
3.0074368
3.0080605
3.0086825
3.0093043
3.0099254
3.0105457
3.0111654
3.0117843
3.0124025
3.0130205
3.0136373
3.0142539
3.0148697
3.0154843
3.0160987
3.0167122
3.0173254
3.0179372
3.0185487
3.0191593
3.0197697
3.0203795
3.0209882
3.0215969
3.0222039
3.0228112
3.023417
3.0240223
3.0246274
3.0252314
3.025835
3.0264378
3.0270398
3.0276415
3.0282426
3.0288424
3.0294421
3.0300405
3.0306387
3.0312369
3.0318341
3.0324297
3.033025
3.0336201
3.0342143
3.0348079
3.0354011
3.0359933
3.0365851
3.0371759
3.037766
3.0383556
3.038945
3.0395331
3.0401208
3.0407081
3.0412941
3.0418801
3.0424654
3.0430501
3.0436337
3.0442173
3.0447991
3.0453813
3.0459626
3.0465434
3.047123
3.0477026
3.0482812
3.0488594
3.049437
3.0500133
3.0505898
3.0511656
3.0517399
3.0523145
3.0528879
3.0534608
3.0540335
3.0546052
3.055176
3.0557466
3.0563166
3.0568855
3.0574543
3.058022
3.0585892
3.0591562
3.0597224
3.0602877
3.0608528
3.0614169
3.0619802
3.0625432
3.0631053
3.063668
3.0642285
3.0647888
3.0653491
3.065908
3.0664666
3.0670245
3.0675821
3.0681391
3.0686951
3.0692506
3.0698056
3.0703599
3.0709138
3.0714667
3.0720191
3.0725713
3.0731223
3.0736732
3.0742233
3.0747721
3.0753214
3.0758698
3.0764179
3.0769644
3.0775106
3.0780563
3.0786018
3.0791466
3.0796905
3.0802341
3.0807769
3.0813186
3.0818603
3.0824015
3.0829415
3.0834818
3.0840213
3.0845602
3.0850983
3.0856354
3.0861721
3.0867081
3.0872443
3.0877795
3.0883138
3.0888481
3.089381
3.0899138
3.090446
3.0909774
3.0915086
3.0920386
3.0925684
3.0930979
3.0936263
3.0941546
3.094682
3.0952086
3.0957351
3.0962608
3.096786
3.0973108
3.0978346
3.0983582
3.098881
3.0994031
3.0999243
3.1004457
3.1009665
3.1014864
3.1020057
3.1025243
3.1030426
3.1035604
3.1040773
3.1045942
3.1051099
3.1056252
3.1061397
3.1066542
3.1071682
3.1076808
3.1081939
3.1087058
3.1092174
3.1097283
3.1102386
3.1107481
3.1112571
3.1117661
3.1122737
3.112781
3.1132882
3.1137943
3.1143005
3.1148059
3.1153104
3.1158147
3.1163182
3.1168213
3.1173234
3.1178257
3.1183267
3.1188276
3.119328
3.1198277
3.1203263
3.1208253
3.1213236
3.1218209
3.1223178
3.1228144
3.1233096
3.1238053
3.1243002
3.1247945
3.1252878
3.1257808
3.1262739
3.1267657
3.1272571
3.1277483
3.1282387
3.1287286
3.1292181
3.1297064
3.1301949
3.1306827
3.1311703
3.1316562
3.1321425
3.1326282
3.1331127
3.1335979
3.1340814
3.1345649
3.1350479
3.1355298
3.1360118
3.136493
3.1369739
3.1374543
3.137934
3.138413
3.1388917
3.13937
3.1398475
3.1403246
3.1408012
3.1412773
3.1417525
3.1422274
3.1427019
3.1431761
3.1436493
3.1441219
3.1445947
3.1450665
3.1455376
3.1460085
3.1464787
3.1469486
3.1474175
3.1478865
3.1483548
3.1488223
3.1492898
3.1497562
3.1502223
3.1506877
3.1511528
3.1516175
3.1520817
3.1525452
3.1530087
3.1534708
3.153933
3.1543944
3.1548555
3.1553161
3.1557755
3.1562352
3.1566947
3.1571529
3.1576109
3.1580684
3.1585252
3.1589816
3.1594377
3.159893
3.1603479
3.1608021
3.1612566
3.1617098
3.1621623
3.1626155
3.1630671
3.1635184
3.1639698
3.1644201
3.1648698
3.1653194
3.1657684
3.1662171
3.1666648
3.1671126
3.1675594
3.1680057
3.168452
3.1688974
3.1693423
3.1697867
3.1702313
3.1706746
3.1711178
3.17156
3.1720021
3.1724439
3.1728852
3.1733255
3.1737657
3.1742051
3.1746445
3.1750829
3.1755216
3.1759589
3.1763966
3.1768332
3.1772692
3.177705
3.1781402
3.178575
3.1790094
3.1794434
3.1798768
3.1803095
3.1807418
3.181174
3.1816056
3.1820366
3.1824672
3.1828969
3.1833265
3.1837559
3.1841841
3.1846123
3.18504
3.185467
3.185894
3.1863205
3.1867461
3.1871715
3.1875968
3.1880207
3.1884446
3.188868
3.189291
3.189714
3.1901357
3.1905572
3.1909783
3.1913991
3.191819
3.1922393
3.1926582
3.1930771
3.1934958
3.1939135
3.1943307
3.1947477
3.1951642
3.19558
3.1959956
3.1964109
3.1968257
3.1972399
3.1976535
3.1980669
3.1984797
3.1988919
3.1993041
3.1997154
3.2001264
3.2005372
3.2009473
3.2013566
3.2017658
3.2021747
3.2025831
3.202991
3.2033982
3.203805
3.2042115
3.204618
3.2050233
3.2054286
3.2058334
3.2062378
3.2066414
3.2070448
3.2074478
3.20785
3.2082522
3.2086539
3.2090552
3.2094557
3.2098563
3.2102559
3.2106557
3.2110543
3.2114527
3.2118506
3.2122486
3.2126453
3.2130425
3.2134385
3.2138348
3.2142301
3.2146251
3.2150197
3.2154136
3.2158074
3.2162006
3.2165935
3.2169859
3.2173779
3.2177699
3.2181606
3.2185514
3.2189415
3.219331
3.2197204
3.2201097
3.2204981
3.2208865
3.2212734
3.2216611
3.2220478
3.2224343
3.22282
3.2232063
3.2235911
3.2239757
3.22436
3.2247436
3.225127
3.2255099
3.2258928
3.2262752
3.2266564
3.2270377
3.2274187
3.2277992
3.2281795
3.2285593
3.2289381
3.2293165
3.2296953
3.2300735
3.2304506
3.2308276
3.2312043
3.2315805
3.2319572
3.232332
3.232707
3.2330818
3.2334557
3.2338297
3.2342036
3.234576
3.2349484
3.2353208
3.2356923
3.2360637
3.2364347
3.2368052
3.2371755
3.2375455
3.2379143
3.2382834
3.238652
3.2390199
3.2393878
3.2397544
3.2401218
3.2404881
3.2408543
3.2412198
3.241585
3.2419496
3.2423141
3.2426782
3.2430418
3.2434053
3.2437675
3.2441301
3.2444923
3.2448542
3.2452154
3.2455764
3.2459362
3.2462966
3.2466562
3.2470155
3.2473741
3.2477326
3.2480907
3.2484481
3.2488053
3.2491629
3.2495189
3.2498751
3.2502306
3.2505863
3.250941
3.2512956
3.2516499
3.2520034
3.252357
3.2527096
3.253062
3.2534146
3.2537663
3.2541175
3.2544682
3.2548192
3.2551694
3.2555194
3.2558684
3.256218
3.2565663
3.2569151
3.2572629
3.2576106
3.2579572
3.2583039
3.2586508
3.258997
3.259342
3.2596869
3.2600324
3.2603767
3.2607205
3.2610648
3.2614076
3.2617509
3.2620935
3.2624357
3.2627773
3.2631187
3.2634597
3.2638009
3.2641411
3.2644808
3.2648206
3.2651598
3.2654986
3.2658372
3.2661753
3.2665129
3.2668498
3.2671871
3.2675238
3.2678597
3.2681959
3.2685313
3.2688661
3.2692008
3.2695353
3.2698691
3.2702026
3.2705364
3.2708693
3.2712018
3.271534
3.2718658
3.2721972
3.2725279
3.2728591
3.2731893
3.2735193
3.2738488
3.2741783
3.274507
3.2748356
3.2751634
3.2754912
3.2758186
3.2761462
3.2764728
3.276799
3.2771251
3.2774506
3.277776
3.2781007
3.2784255
3.2787497
3.2790732
3.2793968
3.2797196
3.2800424
3.280365
3.2806871
3.2810087
3.2813301
3.281651
3.2819719
3.2822921
3.2826116
3.2829318
3.2832506
3.2835698
3.2838881
3.2842062
3.284524
3.2848418
3.2851584
3.2854755
3.2857916
3.286108
3.2864237
3.2867391
3.2870545
3.2873685
3.2876828
3.2879972
3.2883108
3.288624
3.2889371
3.2892494
3.2895617
3.2898738
3.2901855
3.2904963
3.2908075
3.2911179
3.2914279
3.291738
3.2920475
3.2923565
3.2926652
3.2929738
3.2932818
3.2935898
3.2938969
3.2942045
3.2945111
3.2948179
3.2951236
3.2954295
3.2957351
3.2960396
3.296345
3.2966492
3.2969532
3.2972572
3.2975607
3.2978635
3.2981665
3.2984686
3.2987707
3.2990727
3.2993743
3.2996747
3.2999761
3.300276
3.3005762
3.3008761
3.3011754
3.3014748
3.3017735
3.3020718
3.3023698
3.3026676
3.3029649
3.3032618
3.3035591
3.3038559
3.3041513
3.3044469
3.3047431
3.305038
3.3053331
3.3056273
3.3059216
3.3062155
3.3065095
3.3068023
3.3070951
3.3073876
3.3076797
3.3079717
3.3082633
3.3085544
3.3088455
3.3091362
3.3094265
3.3097167
3.3100066
3.3102953
3.3105843
3.3108733
3.3111615
3.3114495
3.3117378
3.3120253
3.3123124
3.3125989
3.3128855
3.3131716
3.3134575
3.3137429
3.3140283
3.3143134
3.3145976
3.3148818
3.3151662
3.3154492
3.3157332
3.316016
3.316299
3.3165817
3.3168631
3.3171453
3.3174267
3.3177078
3.3179884
3.318269
3.3185494
3.3188295
3.3191087
3.3193886
3.3196671
3.3199461
3.3202245
3.3205028
3.3207805
3.3210578
3.3213348
3.3216116
3.3218882
3.3221643
3.3224404
3.322716
3.3229914
3.3232667
3.3235414
3.3238156
3.3240893
3.3243635
3.3246369
3.3249102
3.3251829
3.3254557
3.3257282
3.326
3.3262718
3.3265436
3.3268144
3.3270853
3.3273559
3.3276262
3.3278956
3.3281653
3.3284345
3.3287036
3.3289726
3.329241
3.329509
3.3297768
3.3300443
3.3303115
3.3305783
3.3308449
3.3311117
3.3313775
3.3316436
3.3319092
3.3321743
3.3324394
3.3327036
3.332968
3.3332322
3.3334959
3.3337593
3.3340223
3.3342853
3.3345478
3.33481
3.3350718
3.3353336
3.3355947
3.3358567
3.3361173
3.3363781
3.336638
3.3368976
3.3371572
3.3374164
3.337676
3.3379347
3.3381937
3.3384516
3.3387098
3.3389676
3.3392248
3.3394818
3.3397386
3.3399954
3.3402514
3.3405073
3.3407631
3.3410187
3.341274
3.3415287
3.3417833
3.3420372
3.3422916
3.3425455
3.3427989
3.3430519
3.3433049
3.3435576
3.3438101
3.3440621
3.3443134
3.3445654
3.3448164
3.345067
3.3453178
3.3455682
3.3458185
3.3460684
3.346318
3.3465674
3.3468163
3.3470654
3.3473134
3.3475616
3.3478096
3.3480573
3.3483047
3.348552
3.3487985
3.3490453
3.3492918
3.3495371
3.3497829
3.3500285
3.3502741
3.3505185
3.3507638
3.3510079
3.3512523
3.3514957
3.3517392
3.3519826
3.3522258
3.3524683
3.3527114
3.3529532
3.3531954
3.3534369
3.3536785
3.3539195
3.3541601
3.3544009
3.3546417
3.3548813
3.3551216
3.3553615
3.3556008
3.3558393
3.3560779
3.356317
3.356555
3.3567934
3.3570306
3.3572683
3.3575056
3.3577428
3.3579791
3.3582158
3.3584518
3.3586872
3.3589234
3.3591588
3.3593938
3.3596282
3.3598635
3.3600976
3.3603318
3.3605654
3.3607988
3.3610327
3.3612659
3.3614984
3.3617308
3.3619628
3.362195
3.362427
3.3626585
3.3628898
3.3631208
3.3633518
3.3635821
3.3638122
3.3640423
3.3642719
3.3645015
3.3647308
3.3649602
3.3651888
3.3654172
3.3656452
3.3658729
3.3661008
3.3663282
3.3665557
3.3667829
3.3670094
3.3672357
3.3674622
3.3676879
3.367914
3.368139
3.3683643
3.3685894
3.3688142
3.3690388
3.3692627
3.369487
3.3697102
3.3699338
3.3701572
3.3703802
3.3706026
3.3708258
3.371048
3.3712697
3.3714917
3.3717132
3.3719344
3.3721554
3.372376
3.3725967
3.3728168
3.3730371
3.3732569
3.3734765
3.3736961
3.3739147
3.3741341
3.3743525
3.3745711
3.374789
3.3750072
3.3752246
3.3754418
3.3756592
3.3758759
3.3760929
3.3763092
3.3765256
3.3767414
3.3769572
3.3771727
3.377388
3.3776028
3.3778176
3.3780322
3.3782463
3.3784606
3.3786745
3.3788881
3.3791013
3.3793147
3.3795276
3.37974
3.3799524
3.3801651
3.3803768
3.3805881
3.3807998
3.3810108
3.3812225
3.3814328
3.3816433
3.3818538
3.3820641
3.3822739
3.3824835
3.3826931
3.3829021
3.383111
3.3833194
3.383528
3.3837364
3.3839443
3.3841524
3.3843596
3.3845668
3.384774
3.3849814
3.3851874
3.3853941
3.3856003
3.3858058
3.3860123
3.3862176
3.3864229
3.3866277
3.3868325
3.3870375
3.3872416
3.3874459
3.38765
3.3878539
3.3880572
3.3882604
3.3884633
3.3886662
3.3888686
3.3890707
3.3892732
3.3894746
3.3896763
3.3898778
3.3900793
3.3902805
3.3904815
3.3906817
3.3908818
3.3910823
3.3912821
3.3914816
3.3916814
3.3918808
3.3920796
3.3922787
3.392477
3.3926756
3.3928735
3.3930714
3.3932693
3.3934665
3.3936641
3.3938611
3.394058
3.3942544
3.3944511
3.3946471
3.3948426
3.3950388
3.3952343
3.3954298
3.3956249
3.3958199
3.3960142
3.3962085
3.3964031
3.3965974
3.3967907
3.3969851
3.3971779
3.3973715
3.3975644
3.3977568
3.3979497
3.3981416
3.398334
3.3985257
3.3987176
3.3989093
3.3991008
3.3992918
3.399482
3.3996725
3.3998635
3.4000535
3.4002438
3.4004331
3.4006233
3.4008124
3.4010015
3.4011903
3.4013793
3.4015684
3.4017563
3.4019444
3.4021325
3.4023199
3.4025078
3.4026949
3.4028821
3.4030688
3.4032555
3.4034419
3.4036286
3.4038143
3.404
3.4041862
3.404371
3.4045568
3.4047415
3.4049268
3.4051116
3.4052956
3.4054799
3.4056642
3.4058478
3.4060316
3.4062147
3.4063981
3.4065812
3.4067638
3.4069467
3.407129
3.4073112
3.4074931
3.407675
3.4078567
3.4080379
3.4082189
3.4084003
3.408581
3.4087615
3.4089425
3.4091225
3.409302
3.4094825
3.4096618
3.4098411
3.4100204
3.4101994
3.4103782
3.4105568
3.4107354
3.4109132
3.4110918
3.4112697
3.4114466
3.4116244
3.4118018
3.411979
3.4121556
3.4123323
3.4125087
3.4126854
3.4128609
3.4130371
3.4132125
3.4133883
3.4135637
3.4137385
3.4139132
3.4140882
3.4142625
3.4144373
3.4146118
3.4147851
3.4149592
3.4151325
3.4153059
3.4154789
3.4156518
3.4158249
3.4159977
3.4161704
3.4163425
3.4165151
3.4166863
3.4168575
3.4170294
3.4172003
3.4173715
3.4175427
3.4177134
3.4178841
3.4180543
3.4182243
3.4183943
3.4185638
3.4187341
3.4189034
3.4190726
3.4192414
3.4194107
3.4195793
3.4197471
3.4199154
3.4200833
3.4202518
3.4204195
3.4205875
3.4207547
3.4209218
3.4210885
3.4212558
3.4214218
3.4215887
3.4217548
3.4219208
3.4220865
3.4222529
3.4224179
3.4225831
3.4227483
3.4229133
3.4230783
3.4232428
3.4234073
3.4235718
3.4237359
3.4238992
3.4240632
3.4242268
3.4243901
3.4245534
3.424716
3.4248793
3.4250422
3.425204
3.4253664
3.425529
3.4256904
3.4258521
3.4260137
3.4261751
3.4263365
3.4264975
3.4266582
3.4268188
3.4269795
3.4271398
3.4272997
3.4274597
3.4276197
3.4277792
3.4279389
3.4280975
3.4282568
3.4284158
3.4285746
3.4287333
3.4288917
3.42905
3.429208
3.4293659
3.4295232
3.4296808
3.4298384
3.4299953
3.4301522
3.4303091
3.4304657
3.4306226
3.4307785
3.4309342
3.4310906
3.4312468
3.4314022
3.4315574
3.4317124
3.4318681
3.4320228
3.4321775
3.432332
3.4324865
3.432641
3.4327946
3.4329486
3.4331026
3.4332564
3.4334097
3.4335625
3.4337156
3.4338684
3.434021
3.4341738
3.4343262
3.4344783
3.4346306
3.4347823
3.4349339
3.435086
3.4352374
3.4353881
3.4355392
3.4356899
3.4358406
3.4359915
3.4361415
3.4362915
3.4364419
3.4365916
3.4367414
3.4368913
3.4370406
3.4371898
3.4373388
3.4374878
3.4376361
3.4377854
3.4379337
3.4380815
3.4382298
3.4383774
3.438525
3.4386728
3.4388201
3.4389672
3.4391146
3.4392614
3.4394083
3.4395547
3.4397011
3.4398484
3.4399934
3.4401395
3.4402852
3.4404311
3.4405763
3.4407215
3.4408672
3.4410124
3.4411566
3.4413013
3.4414463
3.4415903
3.4417348
3.4418786
3.4420221
3.4421659
3.4423096
3.4424534
3.4425964
3.4427392
3.4428828
3.4430249
3.4431679
3.4433103
3.4434524
3.4435947
3.4437363
3.4438784
3.4440205
3.4441617
3.4443028
3.4444444
3.4445853
3.4447262
3.4448671
3.4450076
3.4451478
3.4452887
3.4454286
3.4455681
3.4457083
3.4458475
3.4459872
3.4461267
3.4462659
3.4464049
3.4465437
3.4466827
3.4468212
3.4469597
3.4470978
3.4472363
3.4473739
3.4475117
3.4476495
3.4477868
3.4479246
3.4480612
3.4481988
3.4483359
3.4484718
3.4486091
3.4487455
3.4488816
3.4490175
3.4491541
3.4492896
3.449425
3.4495606
3.4496965
3.4498317
3.4499667
3.4501019
3.4502366
3.450371
3.4505057
3.4506402
3.4507744
3.4509082
3.4510422
3.4511762
3.4513094
3.451443
3.4515765
3.4517095
3.4518421
3.4519753
3.4521084
3.4522407
3.4523733
3.4525056
3.4526379
3.4527695
3.4529011
3.4530332
3.4531648
3.4532959
3.4534276
3.4535587
3.4536891
3.4538207
3.4539511
3.4540815
3.4542122
3.4543424
3.4544723
3.4546027
3.4547322
3.4548624
3.4549916
3.4551213
3.4552505
3.4553795
3.4555085
3.4556372
3.4557657
3.4558947
3.4560227
3.456151
3.4562793
3.4564073
3.4565351
3.4566629
3.4567902
3.456918
3.4570451
3.4571722
3.457299
3.4574261
3.4575527
3.4576795
3.4578063
3.4579327
3.4580584
3.4581847
3.4583104
3.4584355
3.4585617
3.4586868
3.458813
3.4589379
3.4590628
3.459188
3.4593129
3.4594369
3.4595616
3.4596863
3.4598107
3.4599345
3.4600585
3.4601824
3.4603057
3.4604292
3.4605527
3.4606764
3.460799
3.4609222
3.4610448
3.4611681
3.4612906
3.4614129
3.4615352
3.4616575
3.4617791
3.4619012
3.4620237
3.4621449
3.4622662
3.4623876
3.4625089
3.4626307
3.4627512
3.4628723
3.4629927
3.4631133
3.4632337
3.4633539
3.4634745
3.4635944
3.4637139
3.4638338
3.4639537
3.4640734
3.4641926
3.4643118
3.464431
3.46455
3.4646688
3.4647875
3.4649065
3.4650249
3.4651427
3.465261
3.465379
3.4654975
3.4656153
3.4657328
3.4658504
3.4659684
3.4660847
3.466202
3.4663191
3.4664366
3.466553
3.4666698
3.4667861
3.466903
3.4670191
3.4671354
3.4672513
3.4673672
3.4674828
3.4675984
3.4677136
3.4678292
3.4679444
3.4680595
3.4681742
3.4682896
3.4684043
3.468519
3.4686332
3.4687476
3.4688618
3.4689763
3.46909
3.4692039
3.4693179
3.4694309
3.4695446
3.4696581
3.4697716
3.4698844
3.4699976
3.4701102
3.4702234
3.4703357
3.4704483
3.4705603
3.4706728
3.4707849
3.4708965
3.4710083
3.4711206
3.4712322
3.4713433
3.4714553
3.4715662
3.4716773
3.4717882
3.4718993
3.4720099
3.472121
3.4722309
3.4723413
3.4724517
3.4725618
3.4726727
3.4727821
3.4728918
3.4730015
3.4731112
3.4732199
3.4733298
3.4734387
3.4735479
3.4736569
3.4737656
3.4738741
3.473983
3.4740913
3.4741995
3.4743078
3.4744158
3.4745243
3.4746318
3.4747398
3.4748473
3.4749546
3.4750626
3.4751697
3.4752767
3.475384
3.4754906
3.4755976
3.475704
3.4758108
3.4759171
3.4760234
3.4761295
3.4762354
3.476342
3.4764476
3.4765534
3.4766591
3.4767642
3.4768698
3.4769747
3.4770801
3.4771855
3.4772904
3.4773955
3.4774997
3.4776042
3.4777091
3.4778132
3.4779174
3.4780216
3.4781256
3.4782298
3.4783332
3.4784365
3.4785404
3.4786441
3.4787474
3.4788506
3.4789534
3.4790561
3.4791601
3.4792621
3.4793651
3.4794672
3.4795697
3.4796722
3.4797742
3.479876
3.4799781
3.4800801
3.4801817
3.4802835
3.4803846
3.4804864
3.4805875
3.4806893
3.4807894
3.480891
3.4809914
3.4810925
3.4811928
3.4812932
3.4813938
3.4814942
3.4815943
3.4816945
3.4817941
3.4818943
3.4819939
3.4820936
3.4821932
3.4822929
3.4823918
3.4824913
3.4825897
3.4826889
3.4827876
3.4828866
3.4829848
3.483084
3.4831822
3.4832804
3.4833789
3.4834769
3.4835751
3.4836729
3.4837708
3.4838684
3.4839659
3.4840634
3.4841602
3.4842577
3.4843545
3.4844522
3.484549
3.4846456
3.4847422
3.484839
3.484936
3.4850321
3.4851284
3.4852242
3.4853203
3.4854159
3.4855123
3.4856081
3.4857035
3.4857988
3.4858944
3.4859903
3.4860847
3.4861803
3.4862752
3.4863703
3.486465
3.4865592
3.4866543
3.4867485
3.4868431
3.4869373
3.4870312
3.4871256
3.4872193
3.4873135
3.4874067
3.4875009
3.4875941
3.4876873
3.4877813
3.487874
3.487967
3.4880602
3.4881532
3.4882464
3.4883389
3.4884315
3.4885242
3.4886167
3.488709
3.4888015
3.4888933
3.4889855
3.4890769
3.4891691
3.4892609
3.489352
3.489444
3.4895356
3.4896264
3.4897175
3.4898088
3.4898996
3.4899907
3.4900811
3.4901724
3.4902627
3.4903531
3.4904437
3.4905341
3.490624
3.4907148
3.4908044
3.4908943
3.4909842
3.4910738
3.4911637
3.4912531
3.4913421
3.4914315
3.4915209
3.4916101
3.4916987
3.4917877
3.4918768
3.4919651
3.4920537
3.4921429
3.4922309
3.4923193
3.4924076
3.492496
3.4925838
3.4926715
3.4927592
3.4928474
3.4929352
3.4930227
3.4931099
3.4931972
3.4932847
3.4933717
3.4934587
3.4935462
3.4936323
3.4937191
3.4938059
3.4938929
3.4939797
3.4940655
3.4941521
3.4942384
3.4943247
3.4944105
3.4944966
3.4945822
3.494668
3.4947534
3.4948392
3.4949245
3.4950101
3.4950953
3.4951801
3.4952655
3.4953504
3.4954355
3.4955199
3.495605
3.4956896
3.4957743
3.4958584
3.4959428
3.496027
3.4961109
3.4961953
3.496279
3.4963629
3.4964468
3.4965303
3.4966137
3.4966974
3.4967806
3.4968643
3.4969475
3.4970305
3.4971135
3.4971967
3.4972794
3.4973626
3.4974444
3.4975274
3.4976099
3.4976923
3.4977746
3.4978569
3.4979391
3.4980206
3.4981031
3.4981844
3.4982665
3.4983485
3.4984298
3.4985111
3.4985926
3.4986739
3.4987552
3.4988368
3.4989173
3.4989982
3.499079
3.4991601
3.4992409
3.4993212
3.4994016
3.4994819
3.4995625
3.4996428
3.4997232
3.4998033
3.4998829
3.4999628
3.5000427
3.5001225
3.5002022
3.5002816
3.500361
3.5004406
3.5005198
3.5005991
3.5006778
3.5007572
3.5008359
3.5009153
3.5009933
3.5010724
3.5011506
3.5012293
3.5013077
3.5013864
3.5014641
3.5015421
3.5016205
3.5016985
3.5017762
3.5018544
3.5019317
3.5020094
3.5020869
3.5021648
3.5022418
3.5023193
3.5023963
3.5024734
3.5025506
3.5026271
3.5027046
3.5027812
3.5028579
3.5029342
3.5030107
3.5030878
3.5031633
3.5032399
3.5033164
3.5033925
3.5034683
3.5035443
3.5036199
3.5036957
3.5037718
3.5038474
3.5039227
3.503998
3.5040734
3.5041487
3.5042238
3.5042989
3.5043738
3.5044491
3.504524
3.5045989
3.504673
3.5047476
3.5048223
3.5048974
3.5049715
3.5050454
3.50512
3.5051939
3.5052679
3.5053418
3.5054159
3.5054896
3.5055628
3.5056369
3.5057101
3.5057843
3.505857
3.5059307
3.5060039
3.5060763
3.5061498
3.5062225
3.5062962
3.5063691
3.5064416
3.5065136
3.5065863
3.5066595
3.5067315
3.506804
3.5068762
3.506948
3.50702
3.5070925
3.5071642
3.5072365
3.507308
3.5073798
3.5074511
3.5075226
3.5075943
3.5076661
3.5077369
3.5078084
3.5078795
3.5079501
3.5080216
3.5080922
3.508163
3.5082338
3.5083046
3.5083749
3.5084455
3.5085163
3.5085866
3.508657
3.5087273
3.5087969
3.5088668
3.5089371
3.5090072
3.5090771
3.5091469
3.509217
3.5092859
3.5093551
3.5094247
3.5094938
3.5095637
3.5096328
3.5097022
3.5097711
3.5098403
3.5099087
3.5099778
3.5100465
3.5101149
3.5101838
3.5102525
3.5103204
3.5103889
3.5104573
3.5105252
3.5105941
3.5106616
3.51073
3.5107975
3.5108654
3.5109334
3.5110016
3.5110688
3.5111368
3.5112038
3.5112712
3.5113387
3.5114059
3.5114727
3.5115402
3.5116069
3.5116742
3.5117409
3.5118077
3.5118747
3.511941
3.512008
3.5120745
3.5121408
3.5122068
3.5122733
3.5123389
3.5124056
3.5124719
3.512538
3.512604
3.5126696
3.5127354
3.5128012
3.5128667
3.5129323
3.5129979
3.5130634
3.513128
3.5131934
3.5132587
3.513324
3.5133893
3.5134542
3.5135195
3.5135841
3.5136485
3.5137134
3.513778
3.5138426
3.5139072
3.5139718
3.5140364
3.5141003
3.5141644
3.5142288
3.5142925
3.5143569
3.514421
3.5144844
3.5145483
3.5146117
3.5146754
3.5147388
3.5148027
3.5148659
3.5149293
3.5149927
3.5150554
3.5151188
3.515182
3.5152454
3.5153084
3.5153708
3.515434
3.5154965
3.5155592
3.5156219
3.5156841
3.5157471
3.5158095
3.5158718
3.5159338
3.515996
3.5160582
3.51612
3.5161822
3.5162442
3.5163062
3.5163679
3.5164294
3.5164907
3.5165527
3.5166142
3.5166757
3.516737
3.5167983
3.5168593
3.5169208
3.5169818
3.5170429
3.5171037
3.5171645
3.5172255
3.5172865
3.5173471
3.5174077
3.5174677
3.5175283
3.5175889
3.5176497
3.5177095
3.5177696
3.5178301
3.51789
3.5179501
3.5180101
3.5180697
3.5181298
3.5181899
3.5182498
3.5183089
3.5183685
3.5184278
3.5184875
3.5185471
3.5186057
3.5186656
3.5187247
3.5187838
3.5188427
3.5189018
3.5189602
3.5190189
3.519078
3.5191367
3.5191956
3.5192542
3.5193124
3.5193706
3.519429
3.5194881
3.519546
3.5196044
3.5196626
3.5197208
3.5197787
3.5198359
3.5198944
3.5199521
3.5200102
3.5200675
3.5201252
3.5201828
3.5202403
3.5202975
3.5203547
3.5204124
3.5204694
3.5205269
3.5205841
3.5206409
3.5206983
3.5207543
3.5208116
3.5208683
3.5209255
3.520982
3.5210388
3.5210953
3.5211518
3.521208
3.5212646
3.5213208
3.5213771
3.5214329
3.5214889
3.5215452
3.5216014
3.5216575
3.5217133
3.521769
3.5218251
3.5218804
3.5219364
3.5219917
3.522047
3.5221028
3.5221579
3.522213
3.5222683
3.5223236
3.5223789
3.5224342
3.5224888
3.5225437
3.5225987
3.5226536
3.5227084
3.522763
3.5228176
3.5228724
3.5229268
3.5229812
3.5230358
3.5230896
3.523144
3.5231984
3.5232527
3.5233068
3.5233607
3.5234149
3.523469
3.5235229
3.5235767
3.5236301
3.5236835
3.5237379
3.5237913
3.523845
3.5238976
3.5239518
3.5240052
3.5240581
3.5241113
3.5241644
3.5242178
3.5242712
3.5243237
3.5243769
3.5244298
3.5244825
3.5245349
3.5245876
3.5246403
3.524693
3.5247459
3.5247979
3.5248504
3.5249028
3.524955
3.5250072
3.5250597
3.5251114
3.5251637
3.5252159
3.5252676
3.5253196
3.5253713
3.525423
3.5254748
3.5255263
3.5255778
3.5256295
3.5256813
3.5257328
3.5257835
3.5258353
3.5258868
3.525938
3.5259883
3.5260398
3.5260909
3.5261421
3.5261929
3.5262439
3.5262947
3.5263457
3.5263958
3.5264463
3.5264976
3.5265479
3.5265985
3.5266485
3.5266988
3.5267496
3.5267994
3.52685
3.5269001
3.5269499
3.5270002
3.5270498
3.5270998
3.5271497
3.5272
3.5272493
3.5272992
3.527349
3.5273983
3.5274477
3.5274971
3.5275469
3.5275962
3.5276453
3.5276945
3.5277441
3.5277934
3.5278423
3.5278909
3.5279403
3.5279894
3.5280383
3.5280871
3.5281358
3.5281842
3.5282333
3.5282819
3.5283303
3.5283785
3.5284274
3.5284755
3.5285242
3.5285723
3.5286207
3.5286694
3.528717
3.5287647
3.5288129
3.5288608
3.528909
3.5289569
3.5290043
3.5290518
3.5291007
3.5291479
3.5291958
3.5292428
3.5292904
3.5293379
3.5293853
3.5294328
3.5294802
3.5295269
3.5295742
3.5296216
3.5296686
3.5297158
3.5297625
3.5298095
3.5298562
3.5299034
3.5299501
3.5299966
3.5300436
3.5300901
3.5301363
3.5301831
3.5302296
3.5302756
3.5303223
3.5303688
3.5304146
3.5304613
3.5305073
3.5305536
3.5305994
3.5306456
3.5306916
3.5307372
3.5307832
3.530829
3.5308747
3.5309205
3.5309663
3.5310116
3.5310571
3.5311029
3.5311484
3.5311935
3.5312386
3.5312841
3.5313294
3.5313747
3.5314198
3.5314648
3.5315101
3.5315547
3.5316
3.5316448
3.5316899
3.5317347
3.5317788
3.5318239
3.5318685
3.5319133
3.5319576
3.5320022
3.5320468
3.5320909
3.5321355
3.5321798
3.5322242
3.5322685
3.5323124
3.5323567
3.5324006
3.5324445
3.5324893
3.5325327
3.5325768
3.53262
3.5326638
3.5327079
3.5327516
3.532795
3.5328388
3.5328825
3.5329256
3.5329695
3.5330124
3.533056
3.5330989
3.5331423
3.5331855
3.5332289
3.5332723
3.5333149
3.5333583
3.5334008
3.5334442
3.5334868
3.5335295
3.5335724
3.5336146
3.5336576
3.5337
3.5337431
3.5337861
3.533828
3.5338709
3.5339129
3.5339556
3.5339973
3.53404
3.5340822
3.5341239
3.5341663
3.5342081
3.5342505
3.5342925
3.5343344
3.5343759
3.5344181
3.5344596
3.5345018
3.5345428
3.534585
3.5346265
3.5346677
3.5347097
3.5347509
3.5347929
3.5348339
3.5348752
3.5349164
3.5349579
3.5349989
3.5350404
3.5350809
3.5351222
3.5351632
3.5352044
3.5352454
3.5352862
3.5353267
3.5353675
3.5354083
3.5354495
3.53549
3.5355301
3.5355709
3.5356114
3.5356517
3.5356927
3.5357327
3.5357733
3.5358131
3.5358539
3.5358939
3.5359342
3.5359738
3.5360141
3.5360541
3.5360944
3.536134
3.5361743
3.5362139
3.5362539
3.5362935
3.5363333
3.5363731
3.5364127
3.5364523
3.5364916
3.536531
3.5365708
3.5366101
3.5366492
3.5366886
3.5367284
3.5367672
3.5368066
3.5368459
3.536885
3.5369239
3.536963
3.5370018
3.5370407
3.5370796
3.5371187
3.5371575
3.5371966
3.537235
3.5372734
3.5373125
3.5373514
3.5373898
3.5374277
3.5374665
3.5375051
3.5375433
3.5375817
3.5376201
3.5376585
3.5376966
3.5377345
3.5377729
3.5378108
3.5378489
3.5378871
3.5379245
3.5379627
3.5380008
3.5380385
3.5380766
3.5381138
3.5381515
3.5381899
3.5382273
3.538265
3.5383022
3.5383399
3.538377
3.5384142
3.5384521
3.5384893
3.5385268
3.538564
3.5386007
3.5386381
3.5386758
3.5387125
3.5387499
3.5387866
3.5388231
3.5388606
3.5388975
3.5389342
3.5389712
3.5390079
3.5390444
3.5390813
3.5391181
3.5391545
3.5391915
3.5392272
3.539264
3.5393007
3.5393369
3.5393734
3.5394096
3.5394461
3.5394824
3.5395186
3.5395548
3.5395908
3.5396271
3.5396633
3.5396986
3.5397351
3.5397704
3.5398066
3.5398426
3.5398779
3.5399141
3.5399499
3.5399857
3.5400212
3.5400569
3.5400922
3.5401282
3.5401638
3.5401995
3.5402341
3.5402699
3.5403049
3.5403402
3.5403755
3.5404108
3.540446
3.5404809
3.5405164
3.5405514
3.5405865
3.5406213
3.5406563
3.5406911
3.5407259
3.540761
3.5407958
3.5408306
3.5408652
3.5409
3.5409346
3.5409689
3.5410035
3.5410385
3.5410726
3.5411072
3.5411417
3.5411756
3.5412104
3.5412443
3.5412791
3.5413129
3.5413475
3.5413811
3.5414157
3.5414495
3.5414836
3.541518
3.5415516
3.5415857
3.5416195
3.5416532
3.5416873
3.5417206
3.5417545
3.5417883
3.541822
3.5418558
3.5418894
3.5419228
3.5419564
3.5419898
3.5420234
3.5420568
3.5420902
3.5421233
3.5421565
3.5421896
3.542223
3.5422561
3.5422893
3.5423224
3.5423555
3.5423887
3.5424218
3.5424545
3.5424876
3.5425208
3.5425534
3.5425866
3.5426188
3.5426512
3.5426841
3.5427172
3.5427499
3.5427821
3.542815
3.5428474
3.5428798
3.5429125
3.5429449
3.5429769
3.54301
3.5430419
3.5430741
3.5431061
3.5431385
3.5431705
3.5432026
3.5432348
3.543267
3.543299
3.5433309
3.5433626
3.5433948
3.5434268
3.5434585
3.5434909
3.5435224
3.5435541
3.5435858
3.5436177
3.5436487
3.5436807
3.5437121
3.5437441
3.5437756
3.5438073
3.5438383
3.5438693
3.5439012
3.5439324
3.5439637
3.5439951
3.5440259
3.5440571
3.5440886
3.5441194
3.5441508
3.5441816
3.5442128
3.5442436
3.5442748
3.5443058
3.5443368
3.5443673
3.5443988
3.5444291
3.5444598
3.5444903
3.5445211
3.5445521
3.5445824
3.5446131
3.5446436
3.5446742
3.5447042
3.544735
3.544765
3.5447955
3.5448265
3.5448568
3.5448868
3.5449173
3.5449474
3.5449769
3.5450075
3.5450375
3.5450678
3.5450978
3.5451279
3.5451577
3.5451877
3.5452175
3.5452471
3.5452774
3.5453072
3.545337
3.5453665
3.5453966
3.5454266
3.5454555
3.5454853
3.5455151
3.5455449
3.5455732
3.5456033
3.5456331
3.5456626
3.545692
3.5457208
3.5457506
3.5457799
3.5458093
3.5458381
3.5458677
3.5458965
3.5459256
3.5459547
3.5459836
3.5460129
3.5460422
3.5460706
3.5461001
3.546129
3.5461574
3.5461867
3.5462155
3.5462441
3.5462728
3.5463018
3.5463305
3.5463591
3.5463874
3.546416
3.5464444
3.546473
3.5465014
3.5465302
3.5465584
3.5465868
3.5466154
3.5466435
3.5466723
3.5467002
3.5467286
3.546757
3.5467849
3.546813
3.5468416
3.5468698
3.5468969
3.5469253
3.5469534
3.5469813
3.547009
3.5470374
3.5470648
3.5470929
3.5471201
3.5471485
3.5471761
3.5472038
3.5472317
3.5472591
3.5472867
3.5473146
3.5473418
3.5473695
3.5473969
3.5474246
3.547452
3.5474794
3.5475066
3.547534
3.5475616
3.5475888
3.547616
3.5476432
3.5476708
3.5476975
3.5477252
3.5477519
3.5477791
3.547806
3.5478334
3.5478601
3.5478866
3.5479138
3.5479407
3.5479677
3.5479944
3.5480213
3.548048
3.5480752
3.5481021
3.5481286
3.5481548
3.5481815
3.5482082
3.5482354
3.5482619
3.5482879
3.5483146
3.5483408
3.5483673
3.548394
3.5484202
3.5484464
3.5484731
3.5484993
3.5485253
3.548552
3.5485783
3.5486038
3.5486305
3.548656
3.5486825
3.5487089
3.5487347
3.5487607
3.5487862
3.5488124
3.5488384
3.5488639
3.5488901
3.5489161
3.5489411
3.5489674
3.5489929
3.5490189
3.5490446
3.5490704
3.5490961
3.5491214
3.5491474
3.5491729
3.5491984
3.5492241
3.5492492
3.5492744
3.5492995
3.549325
3.5493505
3.549376
3.5494013
3.5494266
3.5494516
3.5494773
3.5495024
3.5495269
3.5495524
3.549578
3.5496027
3.549628
3.5496526
3.5496776
3.5497022
3.549727
3.5497522
3.549777
3.5498021
3.5498271
3.5498517
3.5498767
3.5499015
3.5499258
3.5499506
3.5499754
3.5499997
3.5500245
3.5500493
3.5500741
3.5500989
3.5501232
3.5501478
3.5501719
3.5501959
3.5502203
3.5502446
3.5502689
3.550293
3.5503178
3.5503423
3.5503666
3.5503905
3.550415
3.5504391
3.5504627
3.5504868
3.5505114
3.5505352
3.5505595
3.5505831
3.550607
3.550631
3.5506546
3.5506785
3.5507026
3.5507262
3.55075
3.5507743
3.5507979
3.5508215
3.5508451
3.5508687
3.5508924
3.5509162
3.5509398
3.5509634
3.5509868
3.5510104
3.551034
3.5510571
3.5510807
3.5511045
3.5511279
3.551151
3.5511742
3.5511973
3.5512209
3.5512443
3.5512676
3.5512908
3.5513141
3.551337
3.5513601
3.5513833
3.5514059
3.5514297
3.5514524
3.551475
3.5514984
3.5515213
3.551544
3.5515673
3.5515902
3.5516129
3.5516353
3.5516582
3.551681
3.5517039
3.5517266
3.5517495
3.5517721
3.5517945
3.5518172
3.5518398
3.5518627
3.5518854
3.5519078
3.55193
3.5519528
3.551975
3.5519974
3.5520201
3.5520425
3.5520647
3.5520871
3.552109
3.5521312
3.5521536
3.552176
3.5521982
3.5522203
3.5522425
3.5522647
3.5522866
3.552309
3.5523305
3.5523531
3.5523751
3.5523968
3.5524187
3.5524409
3.5524631
3.5524845
3.5525069
3.5525281
3.5525503
3.5525723
3.5525937
3.5526154
3.5526371
3.552659
3.5526803
3.5527024
3.5527239
3.5527451
3.5527673
3.552789
3.5528102
3.5528319
3.5528533
3.5528741
3.552896
3.5529172
3.5529385
3.5529602
3.5529816
3.5530031
3.5530241
3.5530455
3.5530665
3.5530875
3.5531089
3.5531304
3.5531511
3.5531723
3.5531938
3.5532146
3.5532358
3.553257
3.5532773
3.5532987
3.5533199
3.5533407
3.5533614
3.5533829
3.5534034
3.5534241
3.5534453
3.5534656
3.5534866
3.5535076
3.5535285
3.5535488
3.5535696
3.5535903
3.5536108
3.5536311
3.553652
3.5536726
3.5536933
3.5537138
3.5537343
3.5537548
3.5537751
3.5537956
3.5538161
3.5538361
3.5538568
3.5538771
3.5538979
3.5539179
3.5539382
3.5539587
3.5539787
3.5539994
3.554019
3.554039
3.5540593
3.5540791
3.5540998
3.5541198
3.5541399
3.5541599
3.5541797
3.5541995
3.5542195
3.5542395
3.5542598
3.5542798
3.5542998
3.5543191
3.5543389
3.554359
3.554379
3.5543988
3.5544183
3.5544379
3.5544579
3.5544775
3.554497
3.5545166
3.5545363
3.5545557
3.5545754
3.554595
3.5546145
3.5546343
3.5546536
3.554673
3.5546925
3.5547121
3.5547314
3.5547507
3.5547705
3.5547895
3.5548091
3.5548282
3.5548477
3.5548666
3.5548856
3.5549052
3.5549245
3.5549433
3.5549626
3.5549819
3.5550008
3.5550196
3.5550394
3.5550582
3.5550768
3.5550959
3.555115
3.5551338
3.5551531
3.555172
3.5551908
3.5552094
3.5552289
3.5552473
3.5552661
3.5552847
3.5553038
3.5553224
3.555341
3.5553598
3.5553792
3.5553975
3.5554161
3.5554345
3.5554526
3.5554714
3.5554905
3.5555091
3.5555277
3.555546
3.5555644
3.5555825
3.5556016
3.5556197
3.5556383
3.5556567
3.5556748
3.5556931
3.5557117
3.5557301
3.555748
3.5557666
3.5557847
3.5558028
3.5558214
3.5558395
3.5558574
3.5558755
3.5558941
3.5559115
3.5559297
3.5559478
3.5559657
3.5559843
3.5560021
3.5560198
3.5560379
3.556056
3.5560741
3.5560918
3.5561097
3.5561273
3.5561454
3.5561631
3.556181
3.5561991
3.5562165
3.5562341
3.556252
3.5562699
3.5562878
3.5563054
3.5563228
3.5563407
3.5563583
3.5563757
3.5563931
3.5564106
3.5564282
3.5564458
3.556463
3.5564804
3.5564983
3.5565159
3.5565331
3.5565505
3.5565679
3.5565853
3.5566025
3.5566196
3.5566375
3.5566547
3.5566719
3.556689
3.5567064
3.5567236
3.556741
3.5567577
3.5567751
3.5567925
3.5568092
3.5568264
3.5568433
3.55686
3.5568771
3.5568945
3.5569115
3.5569286
3.5569456
3.5569623
3.5569789
3.5569959
3.557013
3.5570297
3.5570469
3.5570636
3.5570803
3.5570972
3.5571139
3.5571306
3.5571475
3.5571644
3.5571811
3.5571978
3.557214
3.5572312
3.5572474
3.5572643
3.557281
3.5572972
3.5573142
3.5573311
3.5573468
3.5573637
3.5573797
3.5573964
3.5574129
3.5574291
3.5574455
3.5574617
3.5574787
3.5574946
3.5575109
3.5575278
3.5575435
3.55756
3.5575762
3.5575929
3.5576091
3.5576246
3.5576413
3.557657
3.5576735
3.5576899
3.5577059
3.5577219
3.5577378
3.5577538
3.5577703
3.5577862
3.5578027
3.5578179
3.5578344
3.5578499
3.5578659
3.5578823
3.5578976
3.557914
3.5579298
3.5579453
3.557961
3.557977
3.5579932
3.5580089
3.5580246
3.5580404
3.5580559
3.5580721
3.5580876
3.5581031
3.5581188
3.5581346
3.5581503
3.5581658
3.5581818
3.558197
3.5582128
3.5582283
3.5582435
3.558259
3.5582745
3.55829
3.558305
3.5583208
3.5583363
3.5583515
3.5583665
3.5583823
3.558398
3.5584135
3.5584285
3.558444
3.5584588
3.5584745
3.5584893
3.5585051
3.5585203
3.5585353
3.5585504
3.5585656
3.5585809
3.5585959
3.5586109
3.5586262
3.5586412
3.5586562
3.5586717
3.5586865
3.5587013
3.5587165
3.5587313
3.5587463
3.5587611
3.5587761
3.5587912
3.5588062
3.558821
3.5588357
3.5588508
3.5588651
3.5588803
3.5588953
3.5589099
3.5589249
3.5589399
3.5589542
3.5589693
3.5589838
3.5589986
3.5590136
3.5590279
3.5590422
3.5590572
3.5590718
3.5590861
3.5591011
3.5591156
3.55913
3.559145
3.5591593
3.5591733
3.5591884
3.5592024
3.559217
3.5592313
3.5592453
3.5592604
3.5592744
3.559289
3.5593033
3.5593176
3.5593314
3.5593464
3.5593607
3.559375
3.5593891
3.5594034
3.559418
3.559432
3.5594461
3.5594604
3.5594745
3.5594885
3.5595026
3.5595169
3.559531
3.559545
3.5595591
3.5595729
3.5595872
3.5596015
3.5596154
3.5596292
3.5596435
3.5596573
3.5596714
3.5596852
3.5596991
3.5597126
3.5597267
3.5597405
3.5597551
3.5597684
3.559782
3.5597959
3.5598097
3.5598235
3.5598373
3.5598512
3.5598652
3.5598788
3.5598922
3.559906
3.5599196
3.5599337
3.559947
3.5599604
3.5599744
3.5599875
3.5600016
3.5600152
3.5600286
3.5600424
3.5600557
3.5600693
3.5600829
3.5600963
3.5601099
3.5601232
3.5601366
3.5601501
3.5601633
3.5601768
3.56019
3.5602036
3.5602169
3.5602298
3.5602436
3.5602567
3.5602698
3.5602834
3.5602963
3.5603099
3.5603228
3.5603366
3.5603497
3.5603623
3.5603757
3.5603886
3.5604024
3.5604157
3.5604284
3.5604413
3.5604548
3.5604675
3.5604804
3.5604942
3.5605066
3.5605199
3.560533
3.5605459
3.560559
3.5605717
3.5605848
3.5605979
3.5606105
3.5606236
3.5606363
3.5606492
3.560662
3.5606751
3.5606878
3.5607002
3.5607128
3.5607262
3.5607388
3.5607517
3.5607643
3.5607769
3.5607898
3.5608027
3.5608151
3.560828
3.5608404
3.5608532
3.5608661
3.5608783
3.5608914
3.5609033
3.5609162
3.5609288
3.5609417
3.5609541
3.5609663
3.5609789
3.5609913
3.5610042
3.5610163
3.561029
3.5610411
3.5610535
3.5610659
3.5610785
3.5610912
3.5611031
3.5611155
3.5611279
3.5611403
3.5611525
3.5611646
3.5611768
3.5611894
3.5612013
3.561214
3.5612261
3.5612383
3.5612507
3.5612631
3.5612755
3.5612872
3.5612993
3.561311
3.5613236
3.5613358
3.5613482
3.5613601
3.5613718
3.561384
3.5613959
3.5614083
3.56142
3.5614321
3.5614443
3.5614562
3.5614684
3.5614805
3.5614924
3.5615041
3.561516
3.5615282
3.5615399
3.5615511
3.5615635
3.5615754
3.5615871
3.561599
3.5616107
3.5616226
3.5616341
3.561646
3.5616581
3.5616693
3.5616815
3.561693
3.5617049
3.5617161
3.561728
3.5617397
3.5617518
3.5617633
3.5617745
3.5617859
3.5617979
3.5618095
3.561821
3.5618327
3.5618441
3.5618558
3.5618672
3.5618787
3.5618901
3.5619018
3.5619128
3.5619249
3.5619359
3.5619478
3.561959
3.5619705
3.5619817
3.5619936
3.5620048
3.562016
3.5620275
3.5620387
3.5620501
3.5620613
3.5620725
3.562084
3.5620949
3.5621064
3.5621173
3.562129
3.56214
3.5621512
3.5621624
3.5621736
3.5621843
3.562196
3.562207
3.5622184
3.5622292
3.5622406
3.5622516
3.5622628
3.562274
3.5622849
3.5622957
3.5623071
3.5623181
3.5623288
3.5623398
3.5623512
3.5623622
3.5623732
3.5623839
3.5623946
3.5624061
3.5624166
3.5624278
3.5624387
3.562449
3.5624604
3.5624712
3.5624819
3.5624931
3.5625033
3.5625148
3.5625253
3.5625362
3.5625472
3.5625579
3.5625679
3.5625792
3.5625896
3.5626001
3.5626111
3.5626218
3.5626328
3.5626431
3.5626538
3.5626645
3.5626752
3.5626857
3.5626965
3.5627069
3.5627174
3.5627282
3.5627389
3.5627494
3.5627601
3.5627701
3.5627809
3.5627913
3.5628018
3.5628123
3.5628235
3.5628333
3.5628438
3.5628541
3.5628648
3.562875
3.5628858
3.562896
3.5629065
3.5629165
3.562927
3.5629375
3.5629478
3.5629587
3.562968
3.5629785
3.562989
3.5629992
3.5630093
3.5630198
3.5630302
3.5630403
3.56305
3.5630605
3.5630708
3.563081
3.5630913
3.5631013
3.5631115
3.5631213
3.5631316
3.5631423
3.5631521
3.5631621
3.5631719
3.5631821
3.5631919
3.5632024
3.5632124
3.5632222
3.5632329
3.5632424
3.5632522
3.5632622
3.5632725
3.5632823
3.5632923
3.5633025
3.5633123
3.5633221
3.5633321
3.5633419
3.5633519
3.5633624
3.5633714
3.5633812
3.5633912
3.5634012
3.563411
3.5634205
3.5634305
3.5634403
3.5634503
3.5634596
3.5634696
3.5634797
3.5634894
3.563499
3.5635083
3.563518
3.5635278
3.5635374
3.5635474
3.5635571
3.5635672
3.563576
3.5635858
3.5635955
3.5636051
3.5636146
3.5636241
3.5636337
3.5636432
3.563653
3.5636623
3.5636716
3.5636818
3.5636914
3.5637007
3.56371
3.5637193
3.5637286
3.5637388
3.5637484
3.5637577
3.563767
3.5637758
3.5637858
3.5637949
3.5638041
3.5638139
3.5638232
3.5638328
3.5638418
3.5638514
3.5638607
3.5638697
3.5638793
3.5638883
3.5638978
3.5639069
3.5639162
3.5639257
3.563935
3.5639441
3.5639534
3.5639629
3.5639718
3.5639806
3.5639904
3.5639992
3.5640082
3.5640175
3.5640264
3.5640357
3.5640447
3.564054
3.5640633
3.5640721
3.5640812
3.56409
3.5640993
3.5641079
3.5641174
3.5641267
3.5641353
3.5641444
3.5641537
3.5641623
3.5641716
3.5641804
3.5641894
3.5641985
3.5642076
3.5642164
3.5642252
3.5642343
3.5642431
3.5642521
3.564261
3.5642695
3.5642788
3.5642879
3.564296
3.5643053
3.5643137
3.5643227
3.5643318
3.5643404
3.5643492
3.564358
3.5643668
3.5643756
3.5643842
3.564393
3.5644016
3.5644104
3.5644195
3.5644276
3.5644367
3.5644455
3.5644538
3.5644627
3.5644705
3.5644798
3.5644884
3.564497
3.5645058
3.5645142
3.5645227
3.5645313
3.5645394
3.5645485
3.5645573
3.5645657
3.5645745
3.5645826
3.5645909
3.5645998
3.5646083
3.5646169
3.5646253
3.5646336
3.5646422
3.5646503
3.5646589
3.5646675
3.5646756
3.5646842
3.564693
3.5647013
3.5647094
3.5647178
3.5647261
3.5647347
3.5647433
3.5647514
3.5647595
3.5647681
3.5647764
3.564784
3.5647929
3.5648012
3.5648093
3.5648177
3.564826
3.5648341
3.5648427
3.5648506
3.5648592
3.5648675
3.5648754
3.5648837
3.5648921
3.5648999
3.5649085
3.5649164
3.5649245
3.5649326
3.5649405
3.5649486
3.5649569
3.5649648
3.5649731
3.5649812
3.5649891
3.5649972
3.5650055
3.5650132
3.5650213
3.5650294
3.5650373
3.5650458
3.565053
3.5650616
3.5650694
3.5650775
3.5650856
3.5650938
3.5651014
3.5651093
3.5651176
3.565125
3.5651331
3.5651412
3.5651491
3.5651572
3.5651643
3.5651727
3.5651803
3.5651879
3.565196
3.5652039
3.5652118
3.5652199
3.5652275
3.5652354
3.565243
3.5652511
3.5652585
3.5652664
3.5652745
3.5652819
3.5652897
3.5652974
3.565305
3.5653131
3.5653205
3.5653284
3.5653362
3.5653439
3.5653515
3.5653594
3.5653667
3.5653746
3.5653822
3.5653899
3.5653975
3.5654051
3.565413
3.5654202
3.565428
3.5654352
3.5654433
3.56545
3.5654578
3.5654655
3.5654733
3.5654805
3.5654881
3.5654957
3.5655031
3.5655107
3.5655184
3.5655255
3.5655332
3.5655406
3.5655482
3.5655558
3.565563
3.5655704
3.565578
3.5655854
3.5655928
3.5655999
3.5656075
3.5656152
3.5656221
3.56563
3.5656369
3.5656447
3.5656519
3.5656586
3.5656667
3.5656738
3.565681
3.5656881
3.5656958
3.5657029
3.5657103
3.5657175
3.5657248
3.565732
3.5657394
3.5657465
3.5657539
3.5657611
3.5657682
3.5657754
3.5657825
3.5657899
3.5657969
3.5658042
3.5658114
3.5658183
3.5658259
3.5658331
3.56584
3.5658474
3.5658543
3.5658615
3.5658681
3.5658753
3.5658824
3.5658898
3.5658967
3.5659037
3.5659108
3.565918
3.5659251
3.5659318
3.5659389
3.5659456
3.5659528
3.5659602
3.5659671
3.5659738
3.5659809
3.5659881
3.565995
3.5660017
3.5660086
3.5660162
3.5660229
3.5660298
3.5660367
3.5660436
3.5660503
3.566057
3.5660639
3.5660713
3.5660782
3.5660849
3.5660918
3.5660989
3.5661056
3.5661123
3.566119
3.5661259
3.5661328
3.5661395
3.5661464
3.5661533
3.56616
3.5661669
3.5661736
3.5661802
3.5661869
3.5661941
3.5662003
3.5662069
3.5662138
3.566221
3.5662277
3.5662346
3.566241
3.5662475
3.5662544
3.5662611
3.5662675
3.5662742
3.5662811
3.5662878
3.5662942
3.5663006
3.5663075
3.5663145
3.5663211
3.5663271
3.5663335
3.5663404
3.5663474
3.5663536
3.5663602
3.5663671
3.5663731
3.5663798
3.566386
3.5663927
3.5663993
3.5664062
3.5664122
3.5664186
3.5664251
3.5664322
3.5664384
3.5664446
3.5664511
3.5664575
3.5664642
3.5664706
3.5664773
3.5664835
3.5664895
3.5664961
3.566503
3.5665095
3.5665154
3.5665216
3.5665283
3.5665348
3.5665414
3.5665472
3.5665538
3.56656
3.5665665
3.5665731
3.5665789
3.5665855
3.5665917
3.5665982
3.5666044
3.5666106
3.566617
3.5666232
3.5666292
3.5666358
3.566642
3.5666482
3.5666542
3.5666606
3.5666671
3.5666728
3.5666792
3.5666857
3.5666916
3.5666981
3.5667043
3.5667102
3.5667167
3.5667226
3.5667286
3.5667346
3.566741
3.5667472
3.5667536
3.5667596
3.5667655
3.5667717
3.5667784
3.5667839
3.5667899
3.5667958
3.5668023
3.5668082
3.5668142
3.5668206
3.5668266
3.5668325
3.5668385
3.5668445
3.5668504
3.5668564
3.5668623
3.5668685
3.5668743
3.5668802
3.5668864
3.5668921
3.5668983
3.5669043
3.5669103
3.5669162
3.5669224
3.5669279
3.5669339
3.5669398
3.566946
3.5669518
3.566958
3.5669634
3.5669696
3.5669758
3.5669808
3.566987
3.566993
3.5669994
3.5670044
3.5670109
3.5670164
3.5670223
3.5670283
3.5670338
3.56704
3.5670459
3.5670514
3.5670571
3.5670629
3.5670691
3.5670745
3.5670803
3.5670857
3.5670917
3.5670974
3.5671034
3.5671093
3.5671148
3.5671203
3.5671263
3.5671322
3.567138
3.5671434
3.5671489
3.5671546
3.5671606
3.5671663
3.5671718
3.5671775
3.5671833
3.5671887
3.567194
3.5672002
3.5672054
3.5672112
3.5672169
3.5672228
3.5672283
3.5672338
3.5672393
3.5672452
3.567251
3.567256
3.5672617
3.5672677
3.5672729
3.5672781
3.5672841
3.5672894
3.5672953
3.5673008
3.5673063
3.5673115
3.5673172
3.5673223
3.567328
3.5673335
3.5673389
3.5673442
3.5673497
3.5673554
3.5673609
3.5673659
3.5673714
3.5673771
3.5673826
3.5673881
3.5673933
3.5673988
3.5674043
3.5674098
3.5674148
3.5674202
3.567426
3.567431
3.5674369
3.5674422
3.5674472
3.5674527
3.5674579
3.5674636
3.5674684
3.5674741
3.5674796
3.5674849
3.5674901
3.5674956
3.5675006
3.5675061
3.5675116
3.5675166
3.5675218
3.5675268
3.5675323
3.5675378
3.567543
3.567548
3.5675535
3.5675588
3.567564
3.5675695
3.5675745
3.5675795
3.5675848
3.56759
3.567595
3.5676005
3.5676057
3.5676105
3.567616
3.5676212
3.5676267
3.5676317
3.5676365
3.5676415
3.5676467
3.567652
3.567657
3.5676622
3.5676672
3.5676727
3.567678
3.5676825
3.5676882
3.5676935
3.567698
3.5677032
3.5677083
3.5677133
3.5677185
3.5677233
3.5677285
3.5677335
3.5677385
3.5677435
3.5677485
3.5677538
3.5677593
3.567764
3.5677683
3.5677736
3.5677786
3.5677841
3.5677896
3.5677931
3.5677981
3.5678036
3.5678086
3.5678134
3.5678179
3.5678232
3.5678287
3.5678332
3.5678382
3.5678434
3.5678477
3.567853
3.5678575
3.5678627
3.5678675
3.5678723
3.5678775
3.5678823
3.5678871
3.5678923
3.5678968
3.5679016
3.5679069
3.5679114
3.5679166
3.5679214
3.5679257
3.5679307
3.5679355
3.5679407
3.5679455
3.5679502
3.567955
3.5679598
3.5679646
3.5679691
3.5679743
3.5679791
3.5679836
3.5679889
3.5679932
3.5679977
3.5680025
3.5680075
3.5680125
3.5680168
3.5680218
3.5680263
3.5680313
3.5680358
3.5680406
3.5680449
3.5680501
3.5680549
3.5680592
3.568064
3.5680683
3.5680735
3.5680778
3.5680826
3.5680873
3.5680921
3.5680966
3.5681014
3.5681062
3.5681107
3.5681155
3.56812
3.5681243
3.5681291
3.5681336
3.5681384
3.5681431
3.5681477
3.5681522
3.5681567
3.5681615
3.568166
3.5681703
3.5681751
3.5681794
3.5681844
3.5681887
3.568193
3.5681977
3.568202
3.5682068
3.5682113
3.5682156
3.5682204
3.5682249
3.5682297
3.568234
3.5682383
3.5682428
3.5682478
3.5682521
3.5682564
3.5682602
3.568265
3.5682695
3.5682738
3.5682786
3.5682824
3.5682869
3.5682917
3.5682962
3.5683007
3.5683053
3.5683093
3.5683136
3.5683181
3.5683224
3.568327
3.568331
3.5683355
3.5683398
3.5683446
3.5683489
3.5683532
3.5683577
3.5683618
3.5683663
3.5683708
3.5683751
3.5683794
3.5683837
3.5683877
3.5683923
3.5683963
3.5684009
3.5684054
3.5684097
3.568414
3.5684175
3.5684223
3.5684266
3.5684309
3.5684354
3.5684395
3.568444
3.5684481
3.5684526
3.5684566
3.5684609
3.568465
3.5684693
3.5684733
3.5684774
3.5684817
3.568486
3.5684903
3.5684948
3.5684986
3.5685029
3.5685072
3.5685112
3.5685158
3.5685198
3.5685239
3.5685279
3.5685322
3.568536
3.5685406
3.5685449
3.5685492
3.568553
3.5685568
3.5685613
3.5685656
3.5685699
3.568574
3.5685778
3.5685816
3.5685863
3.5685902
3.5685945
3.568598
3.5686023
3.5686064
3.5686107
3.5686145
3.568619
3.5686226
3.5686271
3.5686309
3.5686347
3.568639
3.5686433
3.5686469
3.568651
3.5686555
3.5686593
3.5686626
3.5686674
3.568671
3.5686753
3.5686796
3.5686836
3.5686872
3.5686913
3.5686955
3.5686994
3.5687037
3.5687075
3.5687113
3.5687153
3.5687194
3.5687232
3.5687275
3.5687311
3.5687349
3.5687392
3.5687425
3.5687468
3.5687506
3.5687542
3.568758
3.5687621
3.5687664
3.5687699
3.568774
3.5687778
3.5687821
3.5687857
3.5687897
3.5687938
3.5687971
3.5688007
3.5688047
3.5688088
3.5688124
3.5688164
3.5688202
3.5688243
3.5688279
3.5688317
3.5688357
3.5688398
3.5688434
3.5688472
3.5688508
3.5688548
3.5688586
3.5688622
3.568866
3.5688701
3.5688739
3.5688779
3.5688815
3.5688851
3.5688887
3.5688927
3.5688968
3.5689006
3.5689042
3.5689082
3.5689113
3.5689149
3.5689189
3.568923
3.5689268
3.5689301
3.5689335
3.5689373
3.5689414
3.5689449
3.5689487
3.5689523
3.5689564
3.56896
3.5689638
3.5689671
3.5689709
3.5689747
3.5689785
3.5689819
3.5689855
3.5689895
3.5689931
3.5689967
3.5690005
3.5690038
3.5690076
3.5690114
3.5690148
3.5690186
3.5690224
3.5690258
3.5690293
3.5690329
3.5690367
3.5690398
3.5690441
3.5690475
3.569051
3.5690544
3.5690582
3.569062
3.5690653
3.5690687
3.5690722
3.5690761
3.5690792
3.5690832
3.5690868
3.5690904
3.5690935
3.5690973
3.5691009
3.5691044
3.5691082
3.5691113
3.5691149
3.5691185
3.5691221
3.5691257
3.5691292
3.5691323
3.5691357
3.5691395
3.5691431
3.5691469
3.5691497
3.5691535
3.5691571
3.56916
3.5691638
3.5691676
3.569171
3.5691745
3.5691779
3.5691812
3.569185
3.5691881
3.5691919
3.5691953
3.5691986
3.5692022
3.569205
3.5692084
3.5692117
3.5692155
3.5692191
3.5692225
3.5692258
3.5692286
3.5692325
3.5692356
3.5692394
3.569243
3.5692463
3.5692492
3.5692527
3.5692561
3.5692592
3.5692625
3.5692658
3.5692692
3.5692728
3.5692761
3.5692797
3.569283
3.5692859
3.5692897
3.5692923
3.5692961
3.5692995
3.569303
3.5693061
3.5693097
3.5693128
3.5693159
3.5693192
3.5693226
3.5693259
3.5693295
3.5693324
3.5693357
3.5693383
3.5693424
3.5693455
3.5693488
3.5693521
3.5693552
3.5693588
3.5693619
3.5693648
3.5693684
3.5693717
3.5693748
3.5693781
3.5693812
3.5693848
3.5693879
3.5693913
3.5693944
3.5693974
3.5694005
3.5694036
3.569407
3.5694101
3.5694137
3.5694165
3.5694194
3.569423
3.5694263
3.5694296
3.5694325
3.5694356
3.5694392
3.5694423
3.5694456
3.5694482
3.5694513
3.5694547
3.5694578
3.5694611
3.569464
3.5694671
3.5694704
3.5694733
3.5694764
3.5694797
3.5694828
3.5694861
3.569489
3.5694923
3.569495
3.5694983
3.5695012
3.5695045
3.5695076
3.5695107
3.5695136
3.5695174
3.5695202
3.5695231
3.5695264
3.5695291
3.5695322
3.5695353
3.5695381
3.5695412
3.5695443
3.5695479
3.5695505
3.5695536
3.569557
3.5695596
3.5695624
3.5695658
3.5695689
3.569572
3.5695751
3.5695779
3.569581
3.5695839
3.569587
3.5695901
3.5695927
3.5695961
3.5695989
3.5696018
3.5696051
3.569608
3.5696106
3.5696137
3.5696166
3.5696197
3.5696225
3.5696256
3.5696287
3.5696313
3.5696349
3.5696373
3.5696402
3.5696433
3.5696459
3.5696492
3.5696521
3.5696549
3.5696578
3.5696609
3.5696638
3.5696666
3.5696695
3.5696721
3.5696752
3.5696785
3.5696812
3.5696843
3.5696871
3.56969
3.5696926
3.5696955
3.5696983
3.5697012
3.5697038
3.5697069
3.56971
3.5697126
3.5697157
3.5697184
3.5697212
3.5697238
3.5697269
3.56973
3.5697324
3.5697353
3.5697384
3.569741
3.5697436
3.5697465
3.5697496
3.5697525
3.5697553
3.5697582
3.5697613
3.5697637
3.5697663
3.5697691
3.569772
3.5697746
3.5697777
3.5697803
3.5697832
3.5697865
3.5697887
3.5697916
3.5697944
3.569797
3.5697997
3.5698025
3.5698054
3.5698082
3.5698106
3.5698135
3.5698164
3.5698195
3.5698218
3.5698252
3.5698273
3.5698302
3.5698326
3.5698357
3.569838
3.5698411
3.5698438
3.5698466
3.5698495
3.5698521
3.5698547
3.5698571
3.5698597
3.5698626
3.5698655
3.5698678
3.5698707
3.5698733
3.569876
3.5698788
3.5698812
3.5698838
3.5698867
3.5698893
3.5698922
3.5698953
3.5698977
3.5699
3.5699027
3.5699053
3.5699079
3.5699105
3.5699131
3.569916
3.5699189
3.5699215
3.5699241
3.5699265
3.5699294
3.569932
3.5699341
3.5699368
3.5699396
3.5699425
3.5699446
3.5699472
3.5699501
3.5699525
3.5699553
3.5699582
3.5699608
3.569963
3.5699658
3.569968
3.5699706
3.569973
3.5699759
3.5699782
3.5699811
3.569984
3.5699863
3.5699885
3.5699914
3.569994
3.5699966
3.5699985
3.5700014
3.5700037
3.5700068
3.5700095
3.5700116
3.570014
3.5700161
3.570019
3.5700216
3.5700245
3.5700269
3.5700295
3.5700319
3.570034
3.5700369
3.5700395
3.5700419
3.570044
3.5700467
3.5700493
3.5700519
3.5700548
3.5700569
3.5700593
3.5700622
3.5700643
3.5700667
3.5700693
3.5700715
3.5700741
3.5700765
3.5700791
3.570081
3.5700839
3.5700862
3.5700886
3.5700912
3.5700941
3.5700963
3.5700984
3.5701008
3.5701034
3.5701058
3.5701084
3.570111
3.5701132
3.570116
3.5701184
3.5701208
3.570123
3.5701253
3.5701275
3.5701301
3.5701327
3.5701344
3.5701373
3.5701392
3.570142
3.5701447
3.5701466
3.5701494
3.5701513
3.5701535
3.5701563
3.5701587
3.5701611
3.5701635
3.5701659
3.5701683
3.5701702
3.5701733
3.5701749
3.5701776
3.5701799
3.5701821
3.5701842
3.5701871
3.5701892
3.5701916
3.5701938
3.5701962
3.5701988
3.5702007
3.5702031
3.5702052
3.5702076
3.5702097
3.5702121
3.5702145
3.5702169
3.5702188
3.5702214
3.5702236
3.5702264
3.5702286
3.5702307
3.5702329
3.5702353
3.5702376
3.5702395
3.5702422
3.5702443
3.5702465
3.5702488
3.5702515
3.5702536
3.570256
3.5702581
3.5702603
3.5702624
3.5702648
3.570267
3.5702693
3.5702713
3.5702739
3.5702763
3.5702784
3.5702803
3.5702825
3.5702851
3.570287
3.5702891
3.5702915
3.5702939
3.570296
3.5702984
3.5703006
3.5703027
3.5703049
3.5703073
3.5703092
3.5703115
3.5703142
3.5703161
3.5703177
3.5703204
3.5703228
3.5703247
3.5703268
3.5703292
3.5703311
3.5703332
3.5703351
3.570338
3.5703402
3.5703418
3.5703442
3.5703466
3.5703483
3.5703504
3.570353
3.5703549
3.5703573
3.5703592
3.5703619
3.5703638
3.5703657
3.5703683
3.57037
3.5703719
3.5703743
3.5703764
3.5703785
3.5703807
3.5703828
3.570385
3.5703871
3.5703895
3.5703919
3.5703936
3.5703955
3.5703974
3.5704
3.5704019
3.5704038
3.570406
3.5704079
3.5704105
3.5704122
3.5704145
3.5704167
3.5704186
3.5704205
3.5704226
3.5704248
3.5704269
3.5704288
3.570431
3.5704334
3.5704355
3.5704372
3.5704393
3.5704412
3.5704434
3.5704455
3.5704477
3.5704501
3.5704515
3.5704536
3.5704558
3.5704579
3.5704598
3.570462
3.5704641
3.570466
3.5704677
3.5704699
3.5704722
3.5704741
3.5704763
3.5704777
3.5704799
3.5704815
3.5704837
3.5704858
3.5704885
3.5704899
3.5704923
3.5704942
3.5704963
3.570498
3.5705004
3.570502
3.5705042
3.5705061
3.570508
3.5705099
3.5705121
3.570514
3.5705161
3.5705183
3.5705204
3.5705221
3.570524
3.5705261
3.570528
3.5705297
3.5705316
3.5705338
3.5705357
3.5705376
3.5705395
3.5705411
3.5705438
3.5705454
3.5705471
3.5705492
3.5705509
3.5705531
3.5705552
3.5705571
3.5705588
3.5705612
3.5705624
3.5705647
3.5705669
3.5705686
3.5705705
3.5705719
3.5705745
3.5705764
3.5705781
3.57058
3.5705824
3.5705841
3.5705857
3.5705879
3.5705893
3.5705917
3.5705934
3.570595
3.5705969
3.5705988
3.570601
3.5706027
3.5706046
3.5706067
3.5706084
3.5706103
3.5706122
3.5706141
3.5706158
3.5706174
3.5706193
3.5706213
3.5706232
3.5706248
3.570627
3.5706286
3.5706308
3.5706327
3.5706344
3.5706365
3.5706384
3.5706398
3.5706415
3.5706434
3.5706458
3.5706472
3.5706491
3.5706508
3.5706527
3.5706549
3.5706563
3.5706582
3.5706601
3.5706618
3.5706635
3.5706654
3.5706668
3.5706689
3.5706706
3.5706723
3.5706739
3.5706758
3.570678
3.5706797
3.5706816
3.570683
3.5706851
3.5706866
3.5706885
3.5706904
3.5706923
3.570694
3.5706954
3.5706973
3.5706992
3.5707014
3.5707028
3.5707045
3.5707061
3.5707083
3.5707097
3.5707119
3.5707133
3.5707152
3.5707171
3.5707188
3.5707204
3.5707221
3.570724
3.5707257
3.5707276
3.570729
3.5707307
3.5707328
3.5707343
3.5707359
3.5707376
3.5707395
3.5707412
3.5707433
3.570745
3.5707464
3.5707483
3.5707498
3.5707514
3.5707531
3.5707548
3.5707569
3.5707581
3.57076
3.5707617
3.5707636
3.570765
3.5707672
3.5707688
3.5707705
3.5707722
3.5707741
3.5707753
3.5707767
3.5707781
3.5707805
3.5707819
3.5707839
3.5707855
3.5707874
3.5707889
3.5707905
3.5707924
3.5707941
3.570796
3.5707972
3.5707991
3.5708008
3.5708025
3.5708036
3.5708055
3.5708067
3.5708084
3.5708106
3.5708122
3.5708139
3.5708153
3.570817
3.5708187
3.5708203
3.5708218
3.5708237
3.5708253
3.5708272
3.5708287
3.5708301
3.570832
3.5708332
3.5708351
3.5708365
3.5708382
3.5708399
3.5708416
3.570843
3.5708447
3.5708461
3.570848
3.5708497
3.5708513
3.570853
3.5708547
3.5708563
3.5708573
3.5708594
3.5708609
3.5708625
3.570864
3.5708654
3.5708668
3.5708687
3.5708702
3.5708718
3.5708733
3.5708749
3.5708764
3.570878
3.5708797
3.5708816
3.5708828
3.5708842
3.5708857
3.5708873
3.5708892
3.5708907
3.5708923
3.570894
3.5708954
3.5708966
3.5708985
3.5709
3.5709016
3.5709033
3.5709047
3.5709064
3.5709081
3.5709093
3.5709109
3.5709119
3.570914
3.5709155
3.5709171
3.5709186
3.5709202
3.5709214
3.5709231
3.5709248
3.5709267
3.5709276
3.5709298
3.5709307
3.5709321
3.5709338
3.5709355
3.5709367
3.5709383
3.5709395
3.5709412
3.5709424
3.5709443
3.5709457
3.5709474
3.5709488
3.5709505
3.5709517
3.5709534
3.5709546
3.5709562
3.5709577
3.5709593
3.5709608
3.5709624
3.5709639
3.5709651
3.5709665
3.5709679
3.5709696
3.5709715
3.5709727
3.5709741
3.5709755
3.5709772
3.5709784
3.5709798
3.570981
3.5709829
3.5709846
3.5709863
3.5709875
3.5709889
3.5709903
3.5709918
3.5709932
3.5709946
3.5709958
3.5709972
3.5709989
3.5710003
3.571002
3.5710032
3.5710044
3.5710056
3.571007
3.5710089
3.5710104
3.5710118
3.5710132
3.5710146
3.5710166
3.5710177
3.5710192
3.5710201
3.5710216
3.5710227
3.5710244
3.5710258
3.571027
3.5710287
3.5710299
3.5710318
3.571033
3.5710347
3.5710359
3.5710375
3.5710387
3.5710404
3.5710416
3.571043
3.5710442
3.5710456
3.5710468
3.571048
3.5710497
3.5710511
3.5710523
3.5710535
3.5710554
3.5710566
3.5710583
3.5710595
3.5710609
3.5710621
3.571064
3.5710654
3.5710661
3.5710678
3.571069
3.5710704
3.5710716
3.5710731
3.5710742
3.5710757
3.5710771
3.5710781
3.5710797
3.5710812
3.5710828
3.5710838
3.5710852
3.5710869
3.5710876
3.571089
3.5710905
3.5710919
3.5710933
3.5710948
3.5710962
3.5710976
3.5710988
3.5710998
3.5711012
3.5711026
3.571104
3.571105
3.5711067
3.5711079
3.5711091
3.5711105
3.5711117
3.5711131
3.5711145
3.5711157
3.5711169
3.5711188
3.57112
3.571121
3.5711226
3.5711238
3.571125
3.5711262
3.5711279
3.5711288
3.5711303
3.5711315
3.5711327
3.5711341
3.571135
3.5711367
3.5711377
3.5711389
3.5711401
3.5711412
3.5711432
3.5711443
3.5711455
3.5711467
3.5711479
3.5711491
3.5711503
3.5711522
3.5711532
3.5711544
3.5711553
3.5711565
3.5711582
3.5711591
3.5711606
3.5711617
3.5711629
3.5711644
3.5711658
3.571167
3.5711682
3.5711696
3.571171
3.5711722
3.5711734
3.5711749
3.5711758
3.5711772
3.5711782
3.5711796
3.5711803
3.5711823
3.5711832
3.5711846
3.5711856
3.5711868
3.5711882
3.5711894
3.5711908
3.571192
3.5711932
3.5711946
3.5711958
3.5711975
3.5711985
3.5711994
3.5712006
3.5712016
3.571203
3.5712039
3.5712054
3.5712063
3.5712075
3.5712087
3.5712099
3.5712109
3.5712121
3.5712135
3.5712152
3.5712159
3.5712171
3.5712185
3.5712194
3.5712214
3.5712221
3.5712235
3.5712245
3.5712254
3.5712268
3.5712278
3.5712295
3.5712304
3.5712316
3.571233
3.571234
3.5712349
3.5712364
3.5712376
3.5712385
3.5712399
3.5712411
3.5712423
3.5712435
3.571245
3.5712457
3.5712469
3.5712481
3.571249
3.5712504
3.5712516
3.5712531
3.5712543
3.5712552
3.5712564
3.5712576
3.5712585
3.5712597
3.5712614
3.5712624
3.5712636
3.5712645
3.5712652
3.5712669
3.5712676
3.571269
3.5712702
3.5712712
3.5712721
3.5712731
3.571274
3.5712755
3.5712769
3.5712781
3.571279
3.5712802
3.5712814
3.5712824
3.5712836
3.571285
3.5712862
3.5712876
3.5712883
3.5712893
3.5712903
3.5712912
3.5712926
3.5712936
3.5712948
3.5712957
3.5712969
3.5712979
3.5712993
3.5713005
3.5713017
3.5713027
3.5713036
3.5713048
3.571306
3.5713072
3.5713089
3.5713096
3.5713105
3.571312
3.5713127
3.5713136
3.5713148
3.571316
3.571317
3.5713179
3.5713191
3.5713198
3.571321
3.5713224
3.5713234
3.5713248
3.571326
3.571327
3.5713282
3.5713289
3.5713301
3.571331
3.5713325
3.5713336
3.5713344
3.5713356
3.5713365
3.5713372
3.5713384
3.5713396
3.5713408
3.571342
3.5713429
3.5713439
3.5713449
3.5713458
3.5713468
3.5713482
3.5713494
3.5713499
3.5713513
3.5713522
3.571353
3.5713544
3.5713553
3.5713568
3.5713577
3.5713584
3.5713599
3.5713606
3.5713618
3.5713627
3.5713639
3.5713649
3.5713661
3.571367
3.571368
3.5713692
3.5713701
3.5713713
3.5713723
3.5713732
3.5713739
3.5713754
3.5713763
3.571377
3.571378
3.5713792
3.5713799
3.5713813
3.5713825
3.571383
3.5713844
3.5713854
3.5713866
3.5713875
3.5713885
3.5713897
3.5713906
3.5713916
3.5713925
3.5713937
3.5713949
3.5713959
3.5713971
3.5713978
3.5713987
3.5713995
3.5714004
3.5714011
3.5714025
3.5714035
3.571404
3.5714054
3.5714061
3.5714073
3.571408
3.5714092
3.5714102
3.5714114
3.5714123
3.5714133
3.5714145
3.5714154
3.5714161
3.5714171
3.5714185
3.5714192
3.5714204
3.5714214
3.5714223
3.5714233
3.5714242
3.571425
3.5714262
3.5714271
3.5714278
3.571429
3.5714297
3.5714307
3.5714319
3.5714328
3.5714338
3.5714345
3.5714359
3.5714366
3.5714376
3.5714386
3.5714395
3.5714405
3.5714417
3.5714428
3.5714436
3.571445
3.5714455
3.5714464
3.5714471
3.5714481
3.5714488
3.5714502
3.5714512
3.5714521
3.5714529
3.5714538
3.5714545
3.5714555
3.5714567
3.5714576
3.5714586
3.5714595
3.5714607
3.5714612
3.5714624
3.5714631
3.5714641
3.5714648
3.5714664
3.5714672
3.5714679
3.5714691
3.5714698
3.5714705
3.5714712
3.5714724
3.5714729
3.5714743
3.5714753
3.571476
3.5714767
3.5714781
3.5714786
3.5714796
3.5714803
3.5714815
3.5714822
3.5714834
3.5714839
3.5714848
3.5714858
3.5714872
3.5714874
3.5714886
3.5714898
3.5714908
3.5714915
3.5714924
3.5714929
3.5714939
3.5714946
3.5714958
3.5714965
3.5714977
3.5714986
3.5714996
3.5715003
3.5715013
3.5715022
3.5715032
3.5715041
3.5715051
3.571506
3.571507
3.5715077
3.5715084
3.5715091
3.5715101
3.571511
3.571512
3.5715125
3.5715139
3.5715144
3.5715153
3.571516
3.571517
3.5715177
3.5715189
3.5715194
3.5715208
3.5715213
3.5715222
3.5715232
3.5715241
3.5715249
3.5715261
3.5715268
3.5715275
3.5715284
3.5715296
3.5715301
3.5715313
3.571532
3.571533
3.5715337
3.5715344
3.5715351
3.5715363
3.5715368
3.571538
3.5715384
3.5715392
3.5715399
3.5715408
3.5715415
3.5715423
3.5715435
3.5715442
3.5715454
3.5715458
3.571547
3.5715477
3.5715487
3.5715494
3.5715501
3.5715508
3.5715518
3.5715528
3.5715537
3.5715547
3.5715554
3.5715563
3.571557
3.5715578
3.5715587
3.5715594
3.5715599
3.5715613
3.5715618
3.5715625
3.5715632
3.5715642
3.5715652
3.5715659
3.5715666
3.5715675
3.5715685
3.5715692
3.5715699
3.5715709
3.5715718
3.5715723
3.5715733
3.571574
3.5715749
3.5715756
3.5715766
3.5715778
3.5715785
3.571579
3.5715799
3.5715806
3.5715814
3.5715818
3.5715828
3.5715837
3.5715847
3.5715852
3.5715864
3.5715868
3.5715878
3.5715883
3.5715892
3.5715899
3.5715907
3.5715916
3.5715928
3.5715933
3.571594
3.5715947
3.5715957
3.5715964
3.5715971
3.5715981
3.5715988
3.5715995
3.5716004
3.5716014
3.5716019
3.5716026
3.5716033
3.571604
3.571605
3.571605
3.5716057
3.5716066
3.5716076
3.5716085
3.571609
3.5716102
3.5716107
3.5716114
3.5716121
3.5716131
3.571614
3.5716145
3.5716157
3.5716162
3.5716166
3.5716176
3.5716181
3.5716193
3.5716195
3.5716207
3.5716212
3.5716221
3.5716231
3.5716238
3.5716245
3.5716252
3.5716262
3.5716264
3.5716274
3.5716281
3.5716288
3.5716298
3.5716302
3.5716312
3.5716319
3.5716326
3.5716333
3.5716341
3.5716352
3.5716355
3.5716367
3.5716372
3.5716381
3.5716388
3.5716395
3.5716403
3.571641
3.5716417
3.5716424
3.5716434
3.5716438
3.5716443
3.5716448
3.5716457
3.5716467
3.5716476
3.5716484
3.5716486
3.5716496
3.57165
3.5716507
3.5716515
3.5716522
3.5716529
3.5716538
3.5716543
3.5716555
3.5716565
3.5716567
3.5716574
3.5716584
3.5716591
3.5716596
3.5716603
3.571661
3.5716617
3.5716624
3.5716636
3.5716639
3.571665
3.5716655
3.5716662
3.5716667
3.5716677
3.5716686
3.5716689
3.5716696
3.5716705
3.5716712
3.5716717
3.571672
3.5716727
3.5716736
3.5716739
3.5716748
3.5716755
3.5716763
3.5716767
3.5716774
3.5716784
3.5716794
3.5716798
3.5716805
3.5716813
3.5716817
3.5716827
3.5716832
3.5716839
3.5716844
3.5716856
3.571686
3.571687
3.5716872
3.5716884
3.5716889
3.5716898
3.5716903
3.5716908
3.5716918
3.5716922
3.5716929
3.5716934
3.5716941
3.5716951
3.5716956
3.5716965
3.5716968
3.5716977
3.5716982
3.5716987
3.5716991
3.5717003
3.5717006
3.5717013
3.5717022
3.5717027
3.5717037
3.5717044
3.5717049
3.5717056
3.5717058
3.5717072
3.5717077
3.5717082
3.5717089
3.5717096
3.5717106
3.5717111
3.5717118
3.5717127
3.571713
3.5717137
3.5717142
3.5717149
3.5717154
3.5717163
3.5717165
3.5717175
3.571718
3.5717189
3.5717196
3.5717201
3.5717206
3.5717213
3.571722
3.5717227
3.5717232
3.5717239
3.5717244
3.5717251
3.5717256
3.5717266
3.571727
3.571728
3.5717285
3.5717292
3.5717294
3.5717304
3.5717309
3.5717316
3.571732
3.5717328
3.5717335
3.5717342
3.5717349
3.5717354
3.5717361
3.5717366
3.5717375
3.571738
3.5717385
3.5717387
3.5717397
3.5717402
3.5717409
3.5717411
3.5717421
3.5717428
3.5717435
3.571744
3.5717444
3.5717449
3.5717459
3.5717466
3.5717468
3.5717478
3.571748
3.571749
3.5717494
3.5717504
3.5717509
3.5717516
3.5717521
3.5717525
3.5717533
3.5717535
3.5717542
3.5717549
3.5717556
3.5717559
3.5717568
3.5717576
3.5717583
3.5717587
3.5717592
3.5717599
3.5717604
3.5717609
3.5717616
3.5717621
3.5717626
3.571763
3.5717638
3.5717645
3.5717654
3.5717659
3.5717664
3.5717673
3.5717678
3.571768
3.571769
3.5717692
3.57177
3.5717707
3.5717711
3.5717716
3.5717726
3.5717731
3.5717738
3.5717745
3.5717747
3.5717752
3.5717762
3.5717769
3.5717773
3.5717776
3.5717785
3.5717788
3.5717795
3.57178
3.5717804
3.5717807
3.5717821
3.5717824
3.5717831
3.5717835
3.5717835
3.5717845
3.571785
3.5717857
3.5717862
3.5717864
3.5717874
3.5717878
3.5717885
3.5717893
3.5717895
3.5717902
3.5717909
3.5717914
3.5717921
3.5717928
3.5717933
3.5717938
3.5717945
3.5717947
3.5717955
3.5717959
3.5717967
3.5717976
3.5717981
3.5717983
3.571799
3.5717995
3.5718002
3.5718007
3.5718014
3.5718017
3.5718024
3.5718029
3.5718036
3.571804
3.5718048
3.5718055
3.5718055
3.5718064
3.5718062
3.5718069
3.5718071
3.5718076
3.5718083
3.5718093
3.5718098
3.57181
3.5718105
3.5718112
3.5718117
3.5718122
3.5718131
3.5718136
3.5718141
3.5718145
3.5718153
3.5718157
3.5718164
3.5718167
3.5718172
3.5718176
3.5718184
3.5718186
3.5718193
3.5718198
3.5718205
3.5718212
3.5718217
3.5718224
3.5718229
3.5718231
3.5718238
3.5718246
3.571825
3.5718253
3.571826
3.5718262
3.5718272
3.5718277
3.5718279
3.5718288
3.5718293
3.5718296
3.57183
3.571831
3.5718312
3.5718317
3.5718324
3.5718327
3.5718334
3.5718336
3.5718341
3.5718348
3.571835
3.5718358
3.5718362
3.5718367
3.5718372
3.5718379
3.5718381
3.5718389
3.5718396
3.5718403
3.5718405
3.571841
3.5718417
3.571842
3.5718424
3.5718431
3.5718436
3.5718441
3.5718448
3.5718453
3.5718458
3.5718462
3.5718467
3.5718472
3.5718474
3.5718484
3.5718491
3.5718493
3.5718501
3.5718503
3.5718505
3.5718508
3.5718515
3.5718522
3.5718527
3.5718529
3.5718536
3.5718544
3.5718551
3.5718555
3.5718558
3.5718563
3.5718567
3.5718572
3.5718579
3.5718582
3.5718589
3.5718594
3.5718596
3.5718601
3.5718608
3.5718613
3.5718617
3.571862
3.5718625
3.5718632
3.5718637
3.5718641
3.5718646
3.5718648
3.5718653
3.571866
3.5718665
3.571867
3.5718675
3.5718679
3.5718687
3.5718689
3.5718699
3.5718701
3.5718706
3.571871
3.5718715
3.5718718
3.5718722
3.5718729
3.5718729
3.5718734
3.5718737
3.5718741
3.5718751
3.5718753
3.571876
3.5718765
3.5718768
3.5718775
3.5718775
3.5718784
3.5718789
3.5718791
3.5718794
3.5718801
3.5718803
3.5718813
3.5718818
3.571882
3.5718825
3.5718827
3.5718834
3.5718842
3.5718844
3.5718849
3.5718856
3.5718858
3.5718863
3.571887
3.5718873
3.5718877
3.571888
3.5718887
3.5718892
3.5718892
3.5718896
3.5718904
3.5718908
3.5718913
3.5718918
3.571892
3.5718927
3.5718932
3.5718937
3.5718939
3.5718946
3.5718949
3.5718954
3.5718958
3.5718961
3.5718966
3.5718973
3.5718975
3.571898
3.5718985
3.5718987
3.5718997
3.5719001
3.5719004
3.5719006
3.5719013
3.5719018
3.5719025
3.5719028
3.5719032
3.5719035
3.5719039
3.5719042
3.5719049
3.5719051
3.5719059
3.5719059
3.5719068
3.571907
3.5719075
3.571908
3.5719085
3.571909
3.5719094
3.5719097
3.5719104
3.5719106
3.5719111
3.5719113
3.5719123
3.5719125
3.5719128
3.5719132
3.571914
3.571914
3.5719147
3.5719149
3.5719154
3.5719161
3.5719163
3.5719166
3.5719173
3.5719175
3.571918
3.571918
3.5719185
3.571919
3.5719194
3.5719199
3.5719206
3.5719209
3.5719213
3.5719216
3.5719223
3.5719225
3.5719225
3.571923
3.571924
3.5719244
3.5719249
3.5719252
3.5719254
3.5719259
3.5719264
3.5719268
3.5719271
3.5719273
3.571928
3.5719285
3.571929
3.5719292
3.5719297
3.5719302
3.5719306
3.5719306
3.5719318
3.5719321
3.5719321
3.5719326
3.5719333
3.5719337
3.571934
3.5719345
3.5719347
3.5719352
3.5719357
3.5719361
3.5719364
3.5719371
3.5719373
3.5719376
3.5719378
3.5719385
3.571939
3.5719395
3.5719399
3.5719404
3.5719404
3.5719407
3.5719409
3.5719411
3.5719419
3.5719421
3.5719426
3.5719426
3.5719433
3.5719435
3.5719438
3.5719442
3.571945
3.5719454
3.5719457
3.5719459
3.5719464
3.5719469
3.5719476
3.5719481
3.5719481
3.5719483
3.571949
3.5719492
3.5719495
3.57195
3.5719502
3.5719509
3.5719514
3.5719516
3.5719519
3.5719526
3.5719528
3.5719531
3.5719533
3.571954
3.5719545
3.571955
3.5719554
3.5719557
3.5719562
3.5719562
3.5719571
3.5719573
3.5719576
3.5719581
3.5719583
3.5719585
3.5719588
3.5719593
3.57196
3.5719604
3.5719607
3.5719609
3.5719616
3.5719616
3.5719621
3.5719624
3.5719633
3.5719635
3.5719638
3.571964
3.5719643
3.5719647
3.571965
3.5719655
3.5719662
3.5719664
3.5719666
3.5719671
3.5719676
3.5719676
3.5719678
3.5719686
3.571969
3.571969
3.5719695
3.57197
3.5719702
3.5719707
3.5719712
3.5719717
3.5719717
3.5719721
3.5719726
3.5719728
3.5719731
3.5719736
3.571974
3.5719743
3.5719748
3.5719755
3.5719757
3.5719757
3.5719759
3.5719764
3.5719767
3.5719771
3.5719776
3.5719781
3.5719783
3.5719788
3.5719793
3.5719798
3.5719798
3.57198
3.5719807
3.5719812
3.5719814
3.5719819
3.5719821
3.5719826
3.5719826
3.5719833
3.5719833
3.5719838
3.5719845
3.5719848
3.571985
3.571985
3.5719855
3.5719857
3.5719862
3.5719862
3.5719869
3.5719876
3.5719879
3.5719881
3.5719886
3.5719888
3.5719888
3.5719893
3.57199
3.5719903
3.5719905
3.5719907
3.5719912
3.5719914
3.5719919
3.5719919
3.5719924
3.5719929
3.5719934
3.5719936
3.5719941
3.5719943
3.5719948
3.571995
3.5719953
3.5719957
3.5719962
3.5719967
3.5719965
3.5719969
3.5719972
3.5719976
3.5719979
3.5719984
3.5719986
3.5719991
3.5719993
3.5719998
3.572
3.5720003
3.5720007
3.5720007
3.572001
3.5720019
3.5720024
3.5720029
3.5720029
3.5720034
3.5720036
3.5720038
3.5720041
3.5720046
3.5720048
3.5720053
3.5720053
3.5720062
3.5720062
3.5720065
3.5720067
3.5720072
3.5720074
3.5720077
3.5720077
3.5720081
3.5720084
3.5720086
3.5720088
3.5720091
3.5720098
3.57201
3.5720105
3.5720108
3.5720112
3.5720115
3.5720117
3.5720119
3.5720127
3.5720129
3.5720129
3.5720134
3.5720136
3.5720139
3.5720143
3.5720146
3.572015
3.5720153
3.5720155
3.572016
3.5720162
3.5720165
3.5720167
3.5720172
3.5720177
3.5720184
3.5720184
3.5720189
3.5720191
3.5720193
3.5720196
3.5720203
3.5720205
3.5720208
3.5720208
3.572021
3.5720215
3.572022
3.5720222
3.5720222
3.5720227
3.5720234
3.5720234
3.5720236
3.5720241
3.5720241
3.5720246
3.5720248
3.5720251
3.5720251
3.5720255
3.572026
3.5720263
3.5720267
3.5720272
3.5720274
3.5720274
3.5720277
3.5720282
3.5720286
3.5720286
3.5720291
3.5720294
3.5720298
3.5720298
3.5720301
3.5720305
3.5720308
3.572031
3.5720313
3.5720315
3.5720322
3.5720325
3.5720325
3.5720327
3.5720329
3.5720334
3.5720341
3.5720341
3.5720346
3.5720348
3.5720353
3.5720356
3.5720358
3.572036
3.5720365
3.5720365
3.572037
3.5720375
3.5720375
3.5720377
3.5720382
3.5720382
3.5720389
3.5720391
3.5720394
3.5720394
3.5720398
3.5720401
3.5720406
3.5720408
3.5720408
3.5720415
3.572042
3.5720422
3.5720425
3.5720427
3.5720432
3.5720434
3.5720437
3.5720437
3.5720439
3.5720446
3.5720448
3.5720451
3.5720451
3.5720456
3.572046
3.572046
3.5720465
3.5720465
3.572047
3.572047
3.5720475
3.5720479
3.5720479
3.5720484
3.5720489
3.5720489
3.5720494
3.5720499
3.5720501
3.5720503
3.5720506
3.5720508
3.572051
3.5720513
3.5720515
3.5720518
3.5720522
3.5720522
3.5720525
3.5720525
3.572053
3.5720532
3.5720534
3.5720537
3.5720539
3.5720544
3.5720549
3.5720549
3.5720551
3.5720551
3.5720556
3.5720558
3.5720565
3.5720568
3.572057
3.5720572
3.5720572
3.5720577
3.572058
3.5720584
3.5720587
3.5720589
3.5720589
3.5720592
3.5720599
3.5720603
3.5720606
3.5720606
3.5720608
3.5720611
3.5720613
3.5720615
3.5720618
3.572062
3.5720623
3.5720627
3.572063
3.5720632
3.5720634
3.5720639
3.5720642
3.5720642
3.5720644
3.5720644
3.5720646
3.5720651
3.5720658
3.5720661
3.5720663
3.5720663
3.5720668
3.572067
3.5720673
3.5720675
3.5720677
3.5720682
3.5720682
3.5720687
3.5720689
3.5720694
3.5720694
3.5720699
3.5720699
3.5720701
3.5720704
3.5720706
3.5720708
3.5720711
3.5720713
3.5720718
3.5720723
3.5720723
3.5720727
3.572073
3.572073
3.5720732
3.5720735
3.5720737
3.5720739
3.5720739
3.5720749
3.5720747
3.5720751
3.5720754
3.5720751
3.5720754
3.5720758
3.5720761
3.5720761
3.5720763
3.5720763
3.5720766
3.5720773
3.5720773
3.5720775
3.5720775
3.572078
3.5720782
3.5720782
3.5720785
3.5720787
3.5720789
3.5720794
3.5720794
3.5720799
3.5720801
3.5720804
3.5720809
3.5720813
3.5720813
3.5720813
3.5720816
3.5720818
3.5720823
3.5720825
3.5720828
3.5720828
3.5720832
3.5720835
3.5720837
3.572084
3.572084
3.5720844
3.5720849
3.5720849
3.5720851
3.5720851
3.5720856
3.5720863
3.5720866
3.5720866
3.5720868
3.5720868
3.572087
3.572087
3.5720875
3.5720878
3.572088
3.5720885
3.572089
3.5720887
3.5720894
3.5720897
3.5720897
3.5720899
3.5720904
3.5720906
3.5720906
3.5720909
3.5720911
3.5720909
3.5720916
3.5720918
3.5720921
3.5720925
3.572093
3.5720928
3.572093
3.572093
3.5720935
3.5720937
3.572094
3.5720942
3.5720942
3.5720944
3.5720947
3.5720949
3.5720952
3.5720956
3.5720959
3.5720961
3.5720961
3.5720963
3.5720968
3.5720971
3.5720975
3.5720975
3.5720975
3.5720975
3.572098
3.5720987
3.5720987
3.572099
3.572099
3.572099
3.5720994
3.5720997
3.5720997
3.5720997
3.5721004
3.5721009
3.5721009
3.5721009
3.5721011
3.5721014
3.5721016
3.5721021
3.5721021
3.5721023
3.5721025
3.5721028
3.5721028
3.572103
3.5721033
3.5721035
3.572104
3.572104
3.5721045
3.5721045
3.5721047
3.5721049
3.5721052
3.5721052
3.5721054
3.5721056
3.5721061
3.5721061
3.5721066
3.5721066
3.5721068
3.5721071
3.5721076
3.5721078
3.5721078
3.572108
3.572108
3.5721083
3.5721087
3.5721087
3.5721092
3.5721092
3.5721095
3.5721097
3.5721099
3.5721102
3.5721104
3.5721104
3.5721107
3.5721109
3.5721111
3.5721116
3.5721116
3.5721118
3.5721121
3.5721126
3.5721128
3.572113
3.572113
3.5721133
3.5721135
3.5721138
3.5721142
3.5721142
3.5721142
3.5721145
3.5721149
3.5721149
3.5721152
3.5721157
3.5721157
3.5721157
3.5721159
3.5721161
3.5721161
3.5721169
3.5721171
3.5721171
3.5721173
3.5721173
3.5721176
3.5721178
3.5721185
3.5721185
3.5721185
3.5721185
3.5721188
3.572119
3.5721192
3.5721197
3.5721197
3.57212
3.57212
3.57212
3.5721207
3.5721209
3.5721209
3.5721211
3.5721211
3.5721214
3.5721216
3.5721219
3.5721221
3.5721223
3.5721226
3.5721228
3.5721228
3.5721233
3.5721235
3.5721238
3.5721238
3.572124
3.5721242
3.5721242
3.5721242
3.5721247
3.5721247
3.5721252
3.5721254
3.5721254
3.5721259
3.5721262
3.5721262
3.5721264
3.5721264
3.5721264
3.5721269
3.5721273
3.5721273
3.5721276
3.5721276
3.5721278
3.5721281
3.5721281
3.5721283
3.5721292
3.5721292
3.5721295
3.5721295
3.5721297
3.5721297
3.5721302
3.5721302
3.5721304
3.5721307
3.5721309
3.5721312
3.5721312
3.5721312
3.5721319
3.5721319
3.5721319
3.5721319
3.5721321
3.5721323
3.5721328
3.5721328
3.5721328
3.5721331
3.5721333
3.5721333
3.5721335
3.5721338
3.572134
3.5721343
3.5721343
3.5721343
3.5721347
3.572135
3.5721352
3.5721352
3.5721357
3.5721357
3.5721359
3.5721359
3.5721364
3.5721366
3.5721369
3.5721366
3.5721369
3.5721374
3.5721376
3.5721381
3.5721381
3.5721381
3.5721385
3.5721385
3.5721385
3.5721385
3.5721388
3.5721393
3.5721395
3.5721397
3.5721397
3.5721397
3.57214
3.5721402
3.5721407
3.5721407
3.5721405
3.5721407
3.5721409
3.5721412
3.5721412
3.5721416
3.5721419
3.5721419
3.5721419
3.5721421
3.5721419
3.5721421
3.5721426
3.5721426
3.5721428
3.5721428
3.5721431
3.5721436
3.5721436
3.5721438
3.5721438
3.5721443
3.5721445
3.5721447
3.572145
3.572145
3.572145
3.5721452
3.5721455
3.5721457
3.5721457
3.5721459
3.5721462
3.5721467
3.5721467
3.5721467
3.5721471
3.5721469
3.5721474
3.5721476
3.5721476
3.5721478
3.5721481
3.5721483
3.5721483
3.5721486
3.5721486
3.5721488
3.5721488
3.572149
3.5721493
3.5721493
3.57215
3.57215
3.5721502
3.5721502
3.5721502
3.5721505
3.5721509
3.5721509
3.5721509
3.5721512
3.5721514
3.5721517
3.5721517
3.5721517
3.5721517
3.5721524
3.5721526
3.5721529
3.5721529
3.5721531
3.5721536
3.5721536
3.5721538
3.572154
3.572154
3.572154
3.5721543
3.5721543
3.5721545
3.5721545
3.572155
3.572155
3.5721552
3.5721555
3.5721555
3.572156
3.572156
3.5721562
3.5721562
3.5721562
3.5721567
3.5721567
3.5721569
3.5721571
3.5721571
3.5721571
3.5721574
3.5721576
3.5721579
3.5721579
3.5721581
3.5721581
3.5721583
3.5721586
3.5721586
3.5721591
3.5721591
3.5721593
3.5721595
3.5721593
3.5721595
3.5721595
3.57216
3.5721602
3.5721607
3.5721607
3.5721607
3.5721607
3.572161
3.572161
3.5721612
3.5721614
3.5721619
3.5721619
3.5721622
3.5721622
3.5721624
3.5721626
3.5721626
3.5721629
3.5721631
3.5721631
3.5721633
3.5721633
3.5721633
3.5721638
3.5721638
3.5721641
3.5721641
3.5721643
3.5721645
3.5721645
3.5721648
3.5721648
3.5721648
3.572165
3.572165
3.5721655
3.5721657
3.5721657
3.572166
3.572166
3.572166
3.5721662
3.5721662
3.5721664
3.5721664
3.5721667
3.5721672
3.5721672
3.5721674
3.5721676
3.5721676
3.5721681
3.5721684
3.5721684
3.5721684
3.5721686
3.5721686
3.5721688
3.5721691
3.5721691
3.5721695
3.5721698
3.5721695
3.5721698
3.5721698
3.57217
3.57217
3.57217
3.5721703
3.5721705
3.5721705
3.5721712
3.5721714
3.5721714
3.5721714
3.5721717
3.5721717
3.5721722
3.5721722
3.5721722
3.5721722
3.5721724
3.5721724
3.5721724
3.5721729
3.5721729
3.5721729
3.5721731
3.5721736
3.5721736
3.5721738
3.5721741
3.5721741
3.5721743
3.5721741
3.5721745
3.5721745
3.572175
3.572175
3.572175
3.572175
3.5721753
3.5721753
3.5721755
3.5721755
3.5721757
3.572176
3.5721762
3.5721765
3.5721767
3.5721767
3.5721769
3.5721769
3.5721772
3.5721774
3.5721776
3.5721776
3.5721776
3.5721779
3.5721784
3.5721781
3.5721784
3.5721786
3.5721786
3.5721786
3.5721788
3.5721791
3.5721791
3.5721793
3.5721793
3.5721793
3.5721796
3.57218
3.57218
3.5721805
3.5721805
3.5721805
3.5721807
3.5721807
3.5721807
3.572181
3.572181
3.572181
3.572181
3.5721815
3.5721817
3.5721817
3.5721819
3.5721819
3.5721819
3.5721822
3.5721824
3.5721824
3.5721829
3.5721829
3.5721831
3.5721831
3.5721831
3.5721836
3.5721836
3.5721838
3.5721836
3.5721841
3.5721843
3.5721846
3.5721846
3.5721848
3.5721848
3.5721848
3.5721848
3.572185
3.5721853
3.5721855
3.5721855
3.5721855
3.5721858
3.572186
3.572186
3.5721862
3.5721862
3.5721862
3.5721862
3.5721862
3.5721865
3.5721869
3.5721869
3.5721872
3.5721869
3.5721872
3.5721872
3.5721872
3.5721874
3.5721874
3.5721874
3.5721874
3.5721879
3.5721879
3.5721881
3.5721884
3.5721886
3.5721889
3.5721889
3.5721889
3.5721891
3.5721893
3.5721896
3.5721893
3.5721896
3.5721896
3.5721896
3.5721898
3.57219
3.5721903
3.57219
3.5721903
3.5721905
3.5721905
3.5721908
3.5721908
3.5721908
3.572191
3.572191
3.5721915
3.5721915
3.5721915
3.572192
3.5721924
3.5721924
3.5721927
3.5721927
3.5721927
3.5721927
3.5721929
3.5721929
3.5721929
3.5721931
3.5721934
3.5721934
3.5721934
3.5721936
3.5721939
3.5721941
3.5721941
3.5721941
3.5721943
3.5721943
3.5721946
3.5721946
3.5721948
3.5721948
3.5721951
3.5721953
3.5721953
3.5721955
3.5721955
3.572196
3.5721958
3.5721958
3.5721958
3.5721962
3.5721962
3.5721965
3.5721965
3.5721965
3.5721967
3.5721967
3.5721967
3.5721967
3.5721972
3.572197
3.5721972
3.5721974
3.5721977
3.5721977
3.5721977
3.5721979
3.5721982
3.5721984
3.5721982
3.5721986
3.5721986
3.5721989
3.5721989
3.5721989
3.5721989
3.5721991
3.5721996
3.5721996
3.5721998
3.5721998
3.5721998
3.5722001
3.5722003
3.5722003
3.5722003
3.5722005
3.5722005
3.5722005
3.5722008
3.5722008
3.572201
3.5722015
3.5722017
3.5722017
3.5722017
3.5722017
3.572202
3.572202
3.572202
3.5722022
3.5722022
3.5722024
3.5722022
3.5722024
3.5722024
3.5722027
3.5722032
3.5722032
3.5722032
3.5722034
3.5722034
3.5722034
3.5722036
3.5722036
3.5722036
3.5722036
3.5722036
3.5722041
3.5722044
3.5722044
3.5722046
3.5722046
3.5722046
3.5722051
3.5722051
3.5722051
3.5722051
3.5722053
3.5722055
3.5722055
3.5722055
3.5722058
3.5722058
3.5722058
3.572206
3.5722058
3.572206
3.5722063
3.5722063
3.5722067
3.5722065
3.5722067
3.5722067
3.5722072
3.5722072
3.5722072
3.5722075
3.5722075
3.5722077
3.5722079
3.5722079
3.5722077
3.5722077
3.5722079
3.5722082
3.5722084
3.5722086
3.5722084
3.5722086
3.5722089
3.5722089
3.5722089
3.5722089
3.5722089
3.5722091
3.5722091
3.5722094
3.5722094
3.5722096
3.5722096
3.5722094
3.5722098
3.5722098
3.5722098
3.5722101
3.5722101
3.5722103
3.5722106
3.5722106
3.5722108
3.5722108
3.5722108
3.5722108
3.572211
3.572211
3.572211
3.5722113
3.5722113
3.5722113
3.5722115
3.5722115
3.5722117
3.5722117
3.572212
3.5722122
3.5722122
3.5722122
3.5722122
3.5722125
3.5722125
3.5722125
3.5722125
3.5722127
3.5722125
3.5722129
3.5722132
3.5722134
3.5722132
3.5722134
3.5722134
3.5722134
3.5722134
3.5722136
3.5722136
3.5722136
3.5722139
3.5722139
3.5722139
3.5722139
3.5722144
3.5722144
3.5722146
3.5722148
3.5722148
3.5722148
3.5722153
3.5722151
3.5722153
3.5722153
3.5722153
3.5722156
3.572216
3.572216
3.572216
3.572216
3.572216
3.5722165
3.5722163
3.5722165
3.5722165
3.5722165
3.5722167
3.5722165
3.572217
3.5722167
3.572217
3.5722175
3.5722175
3.5722175
3.5722175
3.5722175
3.5722177
3.5722177
3.5722177
3.5722177
3.5722177
3.5722184
3.5722179
3.5722184
3.5722187
3.5722187
3.5722187
3.5722187
3.5722189
3.5722191
3.5722191
3.5722191
3.5722191
3.5722194
3.5722194
3.5722194
3.5722194
3.5722196
3.5722196
3.5722198
3.5722198
3.5722201
3.5722203
3.5722203
3.5722203
3.5722203
3.5722203
3.5722206
3.5722206
3.5722208
3.572221
3.572221
3.572221
3.5722213
3.5722213
3.5722213
3.5722213
3.5722215
3.5722215
3.5722213
3.5722218
3.5722218
3.5722218
3.572222
3.572222
3.5722225
3.5722227
3.5722227
3.5722227
3.5722227
3.5722227
3.5722227
3.5722227
3.5722229
3.5722229
3.5722232
3.5722234
3.5722234
3.5722237
3.5722237
3.5722239
3.5722241
3.5722241
3.5722241
3.5722241
3.5722241
3.5722244
3.5722244
3.5722244
3.5722246
3.5722246
3.5722246
3.5722246
3.5722246
3.5722251
3.5722251
3.5722251
3.5722253
3.5722256
3.5722256
3.5722256
3.5722256
3.5722258
3.572226
3.572226
3.572226
3.572226
3.5722263
3.5722263
3.5722263
3.5722263
3.5722263
3.5722265
3.5722268
3.5722268
3.5722268
3.572227
3.5722268
3.572227
3.572227
3.572227
3.5722272
3.572227
3.5722277
3.5722275
3.5722277
3.5722277
3.572228
3.572228
3.572228
3.5722284
3.5722282
3.5722284
3.5722284
3.5722284
3.5722284
3.5722284
3.5722287
3.5722287
3.5722289
3.5722291
3.5722294
3.5722291
3.5722291
3.5722296
3.5722296
3.5722296
3.5722296
3.5722296
3.5722296
3.5722296
3.5722299
3.5722299
3.5722299
3.5722301
3.5722301
3.5722301
3.5722301
3.5722306
3.5722306
3.5722306
3.5722306
3.5722306
3.5722308
3.5722311
3.5722313
3.5722313
3.5722315
3.5722318
3.5722318
3.5722315
3.5722318
3.5722318
3.572232
3.5722318
3.5722322
3.5722322
3.5722322
3.572232
3.5722322
3.5722322
3.5722322
3.5722322
3.5722322
3.5722325
3.5722325
3.5722327
3.5722327
3.572233
3.572233
3.5722332
3.5722332
3.5722332
3.5722332
3.5722332
3.5722334
3.5722334
3.5722334
3.5722334
3.5722337
3.5722334
3.5722337
3.5722339
3.5722339
3.5722342
3.5722339
3.5722344
3.5722344
3.5722344
3.5722344
3.5722349
3.5722349
3.5722349
3.5722349
3.5722351
3.5722351
3.5722351
3.5722353
3.5722351
3.5722351
3.5722353
3.5722353
3.5722353
3.5722356
3.5722358
3.5722358
3.5722358
3.5722358
3.5722358
3.5722358
3.5722358
3.5722361
3.5722363
3.5722363
3.5722363
3.5722363
3.5722365
3.5722365
3.5722365
3.5722365
3.5722365
3.572237
3.572237
3.572237
3.5722375
3.5722373
3.5722375
3.5722375
3.5722375
3.5722375
3.5722375
3.5722375
3.572238
3.5722377
3.572238
3.572238
3.572238
3.572238
3.5722384
3.5722382
3.5722382
3.5722387
3.5722384
3.5722387
3.5722387
3.5722387
3.5722387
3.5722392
3.5722389
3.5722389
3.5722392
3.5722389
3.5722394
3.5722392
3.5722392
3.5722394
3.5722394
3.5722394
3.5722399
3.5722399
3.5722399
3.5722401
3.5722401
3.5722404
3.5722406
3.5722406
3.5722404
3.5722406
3.5722404
3.5722404
3.5722404
3.5722406
3.5722406
3.5722406
3.5722408
3.5722408
3.5722408
3.5722411
3.5722408
3.5722413
3.5722411
3.5722413
3.5722413
3.5722413
3.5722415
3.5722413
3.5722415
3.5722418
3.5722418
3.5722418
3.5722418
3.572242
3.572242
3.572242
3.572242
3.572242
3.5722423
3.5722425
3.5722425
3.5722425
3.5722425
3.5722425
3.5722425
3.5722425
3.5722427
3.5722425
3.5722427
3.5722427
3.572243
3.5722427
3.5722432
3.5722432
3.5722432
3.5722432
3.5722439
3.5722439
3.5722435
3.5722439
3.5722439
3.5722439
3.5722439
3.5722439
3.5722439
3.5722442
3.5722442
3.5722442
3.5722442
3.5722444
3.5722442
3.5722444
3.5722444
3.5722444
3.5722446
3.5722446
3.5722449
3.5722451
3.5722449
3.5722451
3.5722451
3.5722449
3.5722451
3.5722454
3.5722454
3.5722454
3.5722454
3.5722456
3.5722454
3.5722456
3.5722456
3.5722456
3.5722458
3.5722458
3.5722461
3.5722461
3.5722461
3.5722463
3.5722463
3.5722463
3.5722463
3.5722463
3.5722466
3.5722466
3.5722468
3.572247
3.5722473
3.5722473
3.5722473
3.5722473
3.5722475
3.5722473
3.5722473
3.5722473
3.5722475
3.5722475
3.5722477
3.5722477
3.572248
3.572248
3.572248
3.572248
3.572248
3.5722482
3.572248
3.572248
3.5722482
3.5722482
3.5722482
3.5722482
3.5722482
3.5722482
3.5722487
3.5722487
3.5722487
3.5722487
3.5722485
3.5722487
3.5722489
3.5722489
3.5722492
3.5722489
3.5722494
3.5722494
3.5722497
3.5722497
3.5722497
3.5722497
3.5722497
3.5722497
3.5722499
3.5722497
3.5722499
3.5722499
3.5722499
3.5722499
3.5722499
3.5722501
3.5722504
3.5722504
3.5722506
3.5722504
3.5722508
3.5722506
3.5722508
3.5722508
3.5722508
3.5722508
3.5722508
3.5722511
3.5722508
3.5722511
3.5722511
3.5722511
3.5722511
3.5722511
3.5722511
3.5722511
3.5722511
3.5722511
3.5722516
3.5722513
3.5722516
3.5722516
3.5722518
3.5722518
3.5722518
3.5722518
3.5722518
3.572252
3.5722518
3.572252
3.5722523
3.572252
3.5722525
3.5722525
3.5722525
3.5722525
3.5722528
3.5722528
3.5722528
3.5722528
3.5722528
3.5722528
3.5722528
3.5722528
3.572253
3.5722532
3.5722532
3.5722532
3.5722532
3.5722532
3.5722532
3.5722535
3.5722535
3.5722535
3.5722535
3.5722535
3.5722537
3.5722537
3.5722537
3.5722539
3.5722539
3.5722537
3.5722539
3.5722537
3.5722539
3.5722539
3.5722544
3.5722542
3.5722544
3.5722544
3.5722544
3.5722544
3.5722547
3.5722544
3.5722547
3.5722544
3.5722544
3.5722544
3.5722547
3.5722549
3.5722549
3.5722549
3.5722551
3.5722551
3.5722554
3.5722554
3.5722554
3.5722554
3.5722554
3.5722556
3.5722554
3.5722554
3.5722556
3.5722558
3.5722561
3.5722558
3.5722558
3.5722561
3.5722563
3.5722561
3.5722563
3.5722563
3.5722563
3.5722563
3.5722563
3.5722566
3.5722563
3.5722563
3.5722563
3.5722566
3.5722566
3.5722566
3.5722566
3.5722568
3.5722568
3.572257
3.572257
3.572257
3.5722568
3.572257
3.572257
3.572257
3.572257
3.572257
3.5722573
3.5722575
3.5722573
3.5722573
3.5722575
3.5722575
3.5722578
3.5722578
3.5722578
3.5722578
3.5722578
3.5722578
3.5722578
3.5722578
3.5722578
3.5722578
3.572258
3.5722582
3.5722585
3.5722585
3.5722585
3.5722585
3.5722587
3.5722587
3.5722587
3.5722589
3.5722587
3.5722589
3.5722589
3.5722589
3.5722589
3.5722589
3.5722589
3.5722592
3.5722589
3.5722592
3.5722592
3.5722592
3.5722597
3.5722594
3.5722594
3.5722597
3.5722597
3.5722597
3.5722597
3.5722597
3.5722597
3.5722599
3.5722599
3.5722599
3.5722599
3.5722601
3.5722601
3.5722601
3.5722601
3.5722601
3.5722601
3.5722601
3.5722601
3.5722601
3.5722601
3.5722604
3.5722604
3.5722604
3.5722604
3.5722604
3.5722604
3.5722606
3.5722604
3.5722604
3.5722606
3.5722609
3.5722609
3.5722611
3.5722609
3.5722611
3.5722613
3.5722611
3.5722613
3.5722613
3.5722613
3.5722616
3.5722616
3.5722616
3.5722616
3.5722616
3.5722616
3.5722616
3.5722618
3.5722618
3.5722616
3.5722618
3.5722618
3.572262
3.5722618
3.572262
3.5722623
3.5722623
3.5722623
3.5722623
3.5722623
3.5722623
3.5722623
3.5722625
3.5722623
3.5722625
3.5722628
3.5722625
3.5722625
3.5722628
3.572263
3.5722632
3.5722632
3.5722632
3.5722632
3.5722632
3.5722632
3.5722632
3.5722632
3.5722635
3.5722632
3.5722635
3.5722635
3.5722637
3.5722637
3.5722635
3.5722635
3.5722637
3.5722637
3.572264
3.5722637
3.572264
3.5722637
3.572264
3.572264
3.572264
3.5722642
3.572264
3.5722642
3.5722642
3.5722644
3.5722644
3.5722647
3.5722642
3.5722642
3.5722644
3.5722647
3.5722644
3.5722647
3.5722651
3.5722649
3.5722649
3.5722651
3.5722649
3.5722651
3.5722651
3.5722651
3.5722654
3.5722654
3.5722654
3.5722654
3.5722654
3.5722654
3.5722654
3.5722656
3.5722656
3.5722656
3.5722656
3.5722656
3.5722656
3.5722656
3.5722656
3.5722659
3.5722659
3.5722659
3.5722659
3.5722659
3.5722659
3.5722659
3.5722659
3.5722661
3.5722659
3.5722661
3.5722659
3.5722661
3.5722661
3.5722661
3.5722663
3.5722663
3.5722663
3.5722666
3.5722666
3.5722666
3.5722666
3.5722668
3.5722668
3.5722668
3.5722668
3.5722668
3.5722668
3.5722671
3.5722668
3.5722671
3.5722671
3.5722671
3.5722671
3.5722671
3.5722671
3.5722671
3.5722671
3.5722671
3.5722671
3.5722673
3.5722675
3.5722673
3.5722675
3.5722673
3.5722675
3.5722675
3.5722678
3.5722675
3.5722678
3.5722678
3.572268
3.5722675
3.572268
3.572268
3.5722678
3.5722678
3.572268
3.572268
3.5722682
3.5722682
3.5722682
3.572268
3.5722682
3.5722682
3.5722682
3.5722682
3.5722682
3.5722685
3.5722682
3.5722682
3.5722685
3.5722687
3.5722685
3.5722687
3.5722685
3.5722685
3.5722687
3.5722685
3.572269
3.5722687
3.572269
3.572269
3.572269
3.572269
3.572269
3.5722692
3.572269
3.5722692
3.5722692
3.5722692
3.5722692
3.5722692
3.5722692
3.5722692
3.5722692
3.5722697
3.5722694
3.5722694
3.5722697
3.5722694
3.5722692
3.5722697
3.5722697
3.5722697
3.5722697
3.5722697
3.5722697
3.5722699
3.5722697
3.5722704
3.5722702
3.5722699
3.5722699
3.5722702
3.5722704
3.5722702
3.5722702
3.5722706
3.5722704
3.5722706
3.5722709
3.5722706
3.5722709
3.5722709
3.5722709
3.5722709
3.5722709
3.5722711
3.5722711
3.5722711
3.5722711
3.5722711
3.5722711
3.5722709
3.5722709
3.5722711
3.5722711
3.5722713
3.5722711
3.5722711
3.5722713
3.5722711
3.5722713
3.5722716
3.5722721
3.5722716
3.5722718
3.5722721
3.5722713
3.5722718
3.5722721
3.5722721
3.5722721
3.5722721
3.5722721
3.5722721
3.5722721
3.5722721
3.5722721
3.5722721
3.5722721
3.5722721
3.5722723
3.5722723
3.5722723
3.5722723
3.5722723
3.5722723
3.5722723
3.5722723
3.5722723
3.5722725
3.5722723
3.5722725
3.5722725
3.5722725
3.5722723
3.5722725
3.5722725
3.5722725
3.5722725
3.5722728
3.5722725
3.5722728
3.5722728
3.5722728
3.572273
3.572273
3.572273
3.572273
3.572273
3.572273
3.572273
3.572273
3.5722733
3.5722737
3.5722735
3.5722737
3.5722737
3.5722735
3.5722737
3.5722737
3.5722735
3.5722735
3.5722737
3.5722737
3.572274
3.572274
3.5722737
3.572274
3.5722742
3.572274
3.572274
3.572274
3.5722742
3.572274
3.572274
3.572274
3.5722744
3.5722742
3.5722742
3.5722744
3.5722744
3.5722744
3.5722744
3.5722744
3.5722742
3.5722747
3.5722742
3.5722744
3.5722747
3.5722744
3.5722742
3.5722744
3.5722744
3.5722744
3.5722744
3.5722744
3.5722744
3.5722744
3.5722744
3.5722744
3.5722744
3.5722744
3.5722747
3.5722747
3.5722747
3.5722747
3.5722749
3.5722747
3.5722747
3.5722749
3.5722749
3.5722749
3.5722752
3.5722752
3.5722752
3.5722754
3.5722752
3.5722754
3.5722752
3.5722754
3.5722754
3.5722754
3.5722754
3.5722754
3.5722754
3.5722756
3.5722756
3.5722756
3.5722756
3.5722756
3.5722756
3.5722756
3.5722756
3.5722756
3.5722756
3.5722759
3.5722759
3.5722759
3.5722756
3.5722759
3.5722759
3.5722759
3.5722759
3.5722759
3.5722759
3.5722761
3.5722761
3.5722764
3.5722766
3.5722764
3.5722764
3.5722764
3.5722764
3.5722766
3.5722764
3.5722766
3.5722766
3.5722764
3.5722768
3.5722768
3.5722768
3.5722768
3.5722768
3.5722768
3.5722768
3.5722766
3.5722768
3.5722771
3.5722771
3.5722771
3.5722771
3.5722768
3.5722771
3.5722773
3.5722768
3.5722768
3.5722771
3.5722771
3.5722771
3.5722771
3.5722771
3.5722771
3.5722771
3.5722771
3.5722773
3.5722771
3.5722773
3.5722773
3.5722773
3.5722773
3.5722773
3.5722773
3.5722773
3.5722773
3.5722773
3.5722773
3.5722773
3.5722773
3.5722773
3.5722778
3.5722775
3.5722775
3.5722778
3.5722773
3.5722773
3.5722778
3.5722778
3.5722778
3.572278
3.572278
3.572278
3.5722778
3.5722778
3.572278
3.572278
3.572278
3.572278
3.5722783
3.5722783
3.5722783
3.5722783
3.5722783
3.5722783
3.5722787
3.5722787
3.5722785
3.5722787
3.5722785
3.5722787
3.5722787
3.5722785
3.5722787
3.5722787
3.5722787
3.5722787
3.5722787
3.572279
3.572279
3.5722787
3.5722787
3.5722787
3.5722787
3.572279
3.572279
3.572279
3.572279
3.572279
3.572279
3.5722792
3.5722792
3.5722795
3.5722795
3.5722795
3.5722797
3.5722795
3.5722792
3.5722795
3.5722795
3.5722797
3.5722797
3.5722797
3.5722797
3.5722797
3.5722797
3.5722797
3.5722797
3.5722797
3.5722797
3.5722797
3.5722799
3.5722797
3.5722799
3.5722799
3.5722799
3.5722799
3.5722799
3.5722799
3.5722799
3.5722799
3.5722799
3.5722799
3.5722799
3.5722799
3.5722799
3.5722804
3.5722802
3.5722804
3.5722804
3.5722804
3.5722804
3.5722804
3.5722806
3.5722806
3.5722804
3.5722804
3.5722806
3.5722804
3.5722806
3.5722806
3.5722809
3.5722809
3.5722809
3.5722809
3.5722809
3.5722809
3.5722809
3.5722809
3.5722809
3.5722809
3.5722809
3.5722811
3.5722809
3.5722809
3.5722811
3.5722811
3.5722811
3.5722811
3.5722809
3.5722809
3.5722811
3.5722811
3.5722811
3.5722811
3.5722811
3.5722811
3.5722811
3.5722811
3.5722814
3.5722811
3.5722811
3.5722814
3.5722811
3.5722811
3.5722814
3.5722811
3.5722814
3.5722814
3.5722814
3.5722814
3.5722814
3.5722814
3.5722814
3.5722814
3.5722816
3.5722814
3.5722814
3.5722814
3.5722816
3.5722816
3.5722821
3.5722821
3.5722821
3.5722821
3.5722821
3.5722821
3.5722821
3.5722821
3.5722821
3.5722823
3.5722823
3.5722823
3.5722826
3.5722823
3.5722823
3.5722826
3.5722826
3.5722826
3.5722823
3.5722826
3.5722826
3.5722826
3.5722826
3.5722826
3.5722828
3.5722826
3.5722828
3.5722828
3.5722828
3.5722828
3.5722826
3.5722828
3.5722826
3.5722828
3.5722828
3.5722828
3.5722828
3.5722828
3.5722828
3.5722828
3.572283
3.5722828
3.5722833
3.572283
3.572283
3.5722828
3.5722828
3.572283
3.572283
3.5722833
3.572283
3.572283
3.5722833
3.5722833
3.5722833
3.5722835
3.5722833
3.572283
3.5722833
3.5722833
3.5722833
3.5722835
3.5722833
3.5722835
3.5722835
3.5722835
3.5722835
3.5722837
3.5722835
3.5722835
3.5722835
3.5722835
3.5722835
3.5722835
3.5722835
3.5722835
3.5722835
3.5722835
3.5722835
3.572284
3.572284
3.5722837
3.5722837
3.572284
3.572284
3.572284
3.572284
3.572284
3.572284
3.5722842
3.572284
3.572284
3.5722842
3.572284
3.5722842
3.572284
3.572284
3.5722842
3.5722842
3.5722842
3.5722842
3.5722842
3.5722842
3.5722845
3.5722842
3.5722842
3.5722845
3.5722842
3.5722842
3.5722842
3.5722842
3.5722847
3.5722842
3.5722842
3.5722847
3.5722847
3.5722842
3.5722845
3.5722847
3.5722847
3.5722847
3.5722847
3.5722847
3.5722847
3.5722847
3.5722847
3.5722847
3.5722847
3.5722849
3.5722849
3.5722847
3.5722849
3.5722849
3.5722849
3.5722847
3.5722849
3.5722849
3.5722849
3.5722849
3.5722849
3.5722849
3.5722854
3.5722852
3.5722849
3.5722852
3.5722852
3.5722852
3.5722852
3.5722852
3.5722852
3.5722854
3.5722854
3.5722854
3.5722854
3.5722854
3.5722854
3.5722859
3.5722857
3.5722857
3.5722854
3.5722859
3.5722854
3.5722857
3.5722857
3.5722859
3.5722861
3.5722857
3.5722859
3.5722859
3.5722861
3.5722861
3.5722861
3.5722859
3.5722861
3.5722861
3.5722861
3.5722861
3.5722861
3.5722861
3.5722861
3.5722861
3.5722861
3.5722861
3.5722861
3.5722861
3.5722861
3.5722861
3.5722864
3.5722861
3.5722861
3.5722861
3.5722864
3.5722866
3.5722866
3.5722866
3.5722866
3.5722866
3.5722864
3.5722866
3.5722864
3.5722866
3.5722866
3.5722868
3.5722866
3.5722866
3.5722866
3.5722868
3.5722868
3.5722868
3.5722868
3.5722868
3.5722868
3.5722868
3.5722868
3.5722868
3.5722868
3.5722868
3.5722868
3.5722868
3.5722871
3.5722868
3.5722871
3.5722868
3.5722868
3.5722871
3.5722871
3.5722868
3.5722871
3.5722871
3.5722868
3.5722873
3.5722876
3.5722873
3.5722876
3.5722871
3.5722871
3.5722871
3.5722873
3.5722871
3.5722876
3.5722871
3.5722876
3.5722876
3.5722878
3.5722876
3.5722878
3.5722876
3.5722878
3.5722878
3.5722876
3.5722878
3.5722878
3.5722878
3.5722878
3.5722878
3.5722878
3.5722878
3.5722878
3.5722878
3.572288
3.5722878
3.5722878
3.5722878
3.5722878
3.5722878
3.5722878
3.5722878
3.572288
3.572288
3.572288
3.572288
3.572288
3.572288
3.572288
3.572288
3.572288
3.572288
3.572288
3.572288
3.572288
3.572288
3.572288
3.572288
3.5722883
3.572288
3.5722883
3.572288
3.572288
3.5722883
3.572288
3.572288
3.572288
3.572288
3.5722883
3.5722883
3.5722888
3.5722888
3.5722888
3.5722885
3.5722885
3.5722885
3.5722885
3.5722885
3.5722888
3.5722885
3.5722885
3.5722885
3.5722885
3.5722888
3.572289
3.5722888
3.5722888
3.5722888
3.572289
3.5722888
3.572289
3.5722888
3.572289
3.572289
3.572289
3.572289
3.572289
3.572289
3.5722892
3.572289
3.572289
3.572289
3.572289
3.572289
3.572289
3.572289
3.5722892
3.5722892
3.5722892
3.5722892
3.5722895
3.5722892
3.5722892
3.5722892
3.5722895
3.5722892
3.5722892
3.5722892
3.5722895
3.5722892
3.5722892
3.5722895
3.5722895
3.5722895
3.5722895
3.5722895
3.5722895
3.5722895
3.5722892
3.5722897
3.5722897
3.5722897
3.5722895
3.5722897
3.5722897
3.5722897
3.5722897
3.5722897
3.5722897
3.5722897
3.5722895
3.5722895
3.5722897
3.5722897
3.5722897
3.5722897
3.5722897
3.5722897
3.5722897
3.5722897
3.5722897
3.5722897
3.5722897
3.5722897
3.5722897
3.5722897
3.5722902
3.5722902
3.5722899
3.5722899
3.5722897
3.5722899
3.5722899
3.5722902
3.5722902
3.5722902
3.5722902
3.5722899
3.5722902
3.5722902
3.5722902
3.5722902
3.5722902
3.5722902
3.5722902
3.5722904
3.5722902
3.5722902
3.5722904
3.5722904
3.5722904
3.5722904
3.5722904
3.5722904
3.5722904
3.5722904
3.5722904
3.5722904
3.5722904
3.5722904
3.5722904
3.5722904
3.5722904
3.5722904
3.5722904
3.5722904
3.5722904
3.5722904
3.5722904
3.5722904
3.5722904
3.5722904
3.5722904
3.5722904
3.5722904
3.5722904
3.5722904
3.5722907
3.5722907
3.5722904
3.5722907
3.5722907
3.5722907
3.5722909
3.5722907
3.5722904
3.5722909
3.5722909
3.5722907
3.5722909
3.5722909
3.5722909
3.5722909
3.5722909
3.5722909
3.5722914
3.5722907
3.5722911
3.5722911
3.5722911
3.5722911
3.5722914
3.5722909
3.5722911
3.5722911
3.5722914
3.5722914
3.5722914
3.5722914
3.5722914
3.5722914
3.5722911
3.5722914
3.5722914
3.5722914
3.5722916
3.5722916
3.5722914
3.5722914
3.5722914
3.5722916
3.5722919
3.5722914
3.5722916
3.5722919
3.5722919
3.5722916
3.5722916
3.5722919
3.5722919
3.5722916
3.5722919
3.5722919
3.5722919
3.5722919
3.5722919
3.5722919
3.5722919
3.5722919
3.5722919
3.5722919
3.5722919
3.5722919
3.5722919
3.5722919
3.5722919
3.5722919
3.5722919
3.5722919
3.5722919
3.5722919
3.5722919
3.5722919
3.5722919
3.5722921
3.5722919
3.5722919
3.5722919
3.5722919
3.5722921
3.5722919
3.5722921
3.5722921
3.5722919
3.5722919
3.5722919
3.5722921
3.5722919
3.5722921
3.5722921
3.5722921
3.5722921
3.5722921
3.5722921
3.5722921
3.5722921
3.5722921
3.5722921
3.5722921
3.5722921
3.5722923
3.5722921
3.5722921
3.5722923
3.5722921
3.5722923
3.5722923
3.5722921
3.5722921
3.5722921
3.5722921
3.5722923
3.5722923
3.5722926
3.5722923
3.5722928
3.5722923
3.5722923
3.5722923
3.5722921
3.5722926
3.5722928
3.5722926
3.5722923
3.5722928
3.5722926
3.5722928
3.5722923
3.5722928
3.5722928
3.5722928
3.5722928
3.5722928
3.5722928
3.5722928
3.5722928
3.572293
3.5722926
3.5722928
3.572293
3.572293
3.5722928
3.572293
3.5722928
3.5722928
3.572293
3.572293
3.572293
3.572293
3.572293
3.572293
3.572293
3.572293
3.572293
3.572293
3.572293
3.572293
3.572293
3.572293
3.572293
3.572293
3.572293
3.572293
3.572293
3.572293
3.572293
3.572293
3.572293
3.572293
3.5722933
3.5722933
3.5722933
3.5722933
3.572293
3.572293
3.5722933
3.5722933
3.5722933
3.5722933
3.5722933
3.5722933
3.5722935
3.5722933
3.5722935
3.5722933
3.5722933
3.5722933
3.5722933
3.5722935
3.5722933
3.5722933
3.5722935
3.5722935
3.5722933
3.5722935
3.5722933
3.5722933
3.5722935
3.5722935
3.5722935
3.5722933
3.5722933
3.5722935
3.5722935
3.5722935
3.5722935
3.5722938
3.5722935
3.5722938
3.5722935
3.5722935
3.5722935
3.5722935
3.5722935
3.5722935
3.5722935
3.5722935
3.5722938
3.5722935
3.5722935
3.5722935
3.5722935
3.572294
3.5722938
3.5722935
3.572294
3.5722935
3.5722938
3.5722938
3.5722938
3.572294
3.572294
3.5722938
3.572294
3.572294
3.5722938
3.5722938
3.5722938
3.5722938
3.572294
3.572294
3.572294
3.572294
3.572294
3.572294
3.5722938
3.572294
3.572294
3.572294
3.5722942
3.5722942
3.572294
3.5722942
3.5722942
3.572294
3.572294
3.5722942
3.572294
3.572294
3.5722945
3.5722945
3.572294
3.5722945
3.5722945
3.5722942
3.5722945
3.5722942
3.5722947
3.5722942
3.5722942
3.572295
3.5722945
3.5722945
3.5722945
3.572295
3.5722945
3.5722947
3.5722942
3.5722947
3.5722945
3.5722942
3.5722945
3.5722947
3.572295
3.572295
3.572295
3.572295
3.572295
3.5722947
3.5722947
3.5722947
3.5722947
3.5722947
3.572295
3.572295
3.572295
3.572295
3.572295
3.5722947
3.572295
3.572295
3.572295
3.572295
3.572295
3.572295
3.572295
3.572295
3.572295
3.572295
3.572295
3.572295
3.572295
3.572295
3.572295
3.572295
3.572295
3.572295
3.572295
3.572295
3.572295
3.5722952
3.572295
3.572295
3.572295
3.572295
3.5722952
3.572295
3.572295
3.5722952
3.5722954
3.572295
3.5722952
3.572295
3.572295
3.5722952
3.5722952
3.5722954
3.5722952
3.5722952
3.572295
3.5722954
3.5722954
3.572295
3.5722954
3.5722954
3.5722952
3.5722952
3.5722954
3.5722954
3.5722954
3.5722954
3.5722954
3.5722954
3.5722954
3.5722954
3.5722954
3.5722954
3.5722954
3.5722954
3.5722954
3.5722954
3.5722954
3.5722957
3.5722954
3.5722954
3.5722954
3.5722957
3.5722954
3.5722954
3.5722954
3.5722957
3.5722954
3.5722954
3.5722957
3.5722957
3.5722954
3.5722957
3.5722957
3.5722957
3.5722957
3.5722954
3.5722957
3.5722957
3.5722957
3.5722957
3.5722957
3.5722957
3.5722957
3.5722957
3.5722957
3.5722957
3.5722957
3.5722957
3.5722957
3.5722957
3.5722957
3.5722957
3.5722957
3.5722957
3.5722957
3.5722957
3.5722957
3.5722959
3.5722957
3.5722957
3.5722957
3.5722957
3.5722957
3.5722959
3.5722957
3.5722957
3.5722957
3.5722959
3.5722959
3.5722957
3.5722957
3.5722959
3.5722959
3.5722959
3.5722959
3.5722957
3.5722957
3.5722959
3.5722959
3.5722959
3.5722961
3.5722961
3.5722959
3.5722959
3.5722959
3.5722959
3.5722959
3.5722961
3.5722961
3.5722959
3.5722959
3.5722961
3.5722959
3.5722961
3.5722961
3.5722961
3.5722961
3.5722959
3.5722961
3.5722961
3.5722964
3.5722961
3.5722961
3.5722964
3.5722964
3.5722964
3.5722961
3.5722964
3.5722964
3.5722961
3.5722961
3.5722964
3.5722964
3.5722961
3.5722964
3.5722964
3.5722964
3.5722964
3.5722964
3.5722964
3.5722964
3.5722964
3.5722966
3.5722964
3.5722964
3.5722964
3.5722964
3.5722964
3.5722966
3.5722964
3.5722964
3.5722966
3.5722964
3.5722964
3.5722964
3.5722964
3.5722964
3.5722964
3.5722966
3.5722964
3.5722964
3.5722964
3.5722966
3.5722966
3.5722969
3.5722966
3.5722969
3.5722964
3.5722966
3.5722969
3.5722964
3.5722966
3.5722966
3.5722966
3.5722969
3.5722969
3.5722969
3.5722966
3.5722969
3.5722966
3.5722969
3.5722969
3.5722969
3.5722969
3.5722969
3.5722966
3.5722969
3.5722966
3.5722969
3.5722969
3.5722969
3.5722969
3.5722969
3.5722969
3.5722969
3.5722969
3.5722966
3.5722969
3.5722969
3.5722969
3.5722969
3.5722969
3.5722969
3.5722971
3.5722969
3.5722971
3.5722971
3.5722971
3.5722969
3.5722971
3.5722969
3.5722971
3.5722969
3.5722969
3.5722971
3.5722971
3.5722971
3.5722969
3.5722971
3.5722971
3.5722971
3.5722969
3.5722971
3.5722971
3.5722971
3.5722973
3.5722976
3.5722971
3.5722971
3.5722971
3.5722971
3.5722971
3.5722971
3.5722971
3.5722971
3.5722971
3.5722971
3.5722973
3.5722976
3.5722973
3.5722973
3.5722973
3.5722973
3.5722973
3.5722971
3.5722971
3.5722971
3.5722973
3.5722973
3.5722976
3.5722973
3.5722973
3.5722976
3.5722976
3.5722971
3.5722971
3.5722973
3.5722973
3.5722973
3.5722971
3.5722973
3.5722973
3.5722976
3.5722976
3.5722976
3.5722976
3.5722976
3.5722976
3.5722976
3.5722978
3.5722976
3.5722976
3.5722976
3.5722976
3.5722976
3.5722973
3.5722976
3.5722978
3.5722976
3.5722976
3.5722976
3.5722976
3.5722976
3.5722976
3.5722976
3.5722976
3.5722976
3.5722978
3.5722976
3.5722976
3.5722976
3.5722976
3.5722976
3.5722976
3.5722976
3.5722976
3.5722976
3.5722976
3.5722978
3.5722976
3.5722978
3.5722976
3.5722978
3.5722978
3.572298
3.5722978
3.5722976
3.572298
3.572298
3.5722976
3.5722976
3.5722978
3.572298
3.5722983
3.5722976
3.572298
3.5722978
3.572298
3.572298
3.572298
3.572298
3.5722978
3.572298
3.5722978
3.5722978
3.5722978
3.5722983
3.5722983
3.572298
3.572298
3.572298
3.5722978
3.572298
3.572298
3.5722983
3.5722983
3.572298
3.572298
3.5722983
3.5722983
3.572298
3.5722983
3.572298
3.5722983
3.5722983
3.572298
3.572298
3.572298
3.5722983
3.5722983
3.5722983
3.5722983
3.5722983
3.5722983
3.5722983
3.5722983
3.5722985
3.5722983
3.5722983
3.5722983
3.5722983
3.5722983
3.5722985
3.5722983
3.5722983
3.5722983
3.5722983
3.5722983
3.5722985
3.5722985
3.5722983
3.5722985
3.5722983
3.5722983
3.5722985
3.5722985
3.5722985
3.5722983
3.5722983
3.5722985
3.5722985
3.5722985
3.5722985
3.5722985
3.5722985
3.5722985
3.5722985
3.5722985
3.5722985
3.5722985
3.5722985
3.5722985
3.5722985
3.5722985
3.5722985
3.5722985
3.5722985
3.5722985
3.5722985
3.5722985
3.5722985
3.5722988
3.5722985
3.5722985
3.5722985
3.5722985
3.5722988
3.5722988
3.5722988
3.5722985
3.5722985
3.5722985
3.5722988
3.5722985
3.5722988
3.5722988
3.5722988
3.5722985
3.5722988
3.5722988
3.5722988
3.5722988
3.5722985
3.5722988
3.5722988
3.5722988
3.5722985
3.5722985
3.5722988
3.5722988
3.5722988
3.5722988
3.5722988
3.5722988
3.5722985
3.5722988
3.5722988
3.5722988
3.5722988
3.5722988
3.5722988
3.5722988
3.5722988
3.5722988
3.5722988
3.5722988
3.5722988
3.5722988
3.5722988
3.5722988
3.5722988
3.5722988
3.5722988
3.5722988
3.5722988
3.5722988
3.5722988
3.5722988
3.5722988
3.5722988
3.5722988
3.5722988
3.5722988
3.5722988
3.5722988
3.5722988
3.5722988
3.5722988
3.5722988
3.5722988
3.5722988
3.5722988
3.5722988
3.5722988
3.5722992
3.5722988
3.5722988
3.5722988
3.572299
3.5722988
3.572299
3.572299
3.5722992
3.572299
3.5722988
3.572299
3.572299
3.5722988
3.572299
3.5722988
3.5722992
3.572299
3.5722992
3.572299
3.5722988
3.572299
3.5722988
3.5722992
3.5722988
3.572299
3.572299
3.572299
3.572299
3.572299
3.572299
3.5722992
3.572299
3.5722992
3.572299
3.572299
3.5722992
3.5722992
3.5722992
3.572299
3.5722992
3.5722992
3.5722992
3.572299
3.5722992
3.5722992
3.572299
3.572299
3.572299
3.5722992
3.572299
3.572299
3.5722992
3.572299
3.5722992
3.572299
3.572299
3.5722992
3.5722992
3.5722995
3.5722995
3.5722992
3.5722992
3.5722992
3.572299
3.5722995
3.572299
3.572299
3.5722992
3.5722992
3.5722992
3.5722992
3.572299
3.5722992
3.5722992
3.5722992
3.5722995
3.5722992
3.5722995
3.572299
3.5722992
3.572299
3.5722992
3.5722992
3.5722992
3.5722992
3.5722992
3.5722995
3.5722992
3.5722995
3.5722992
3.5722995
3.5722997
3.5722992
3.5722992
3.5722995
3.5722992
3.5722992
3.5722992
3.5722992
3.5722992
3.5722992
3.5722995
3.5722992
3.5722992
3.5722995
3.5722995
3.5722992
3.5722995
3.5722995
3.5722995
3.5722995
3.5722995
3.5722992
3.5722997
3.5722992
3.5722995
3.5722992
3.5722992
3.5722995
3.5722995
3.5722995
3.5722995
3.5722997
3.5722997
3.5722997
3.5722997
3.5722995
3.5722992
3.5722992
3.5722995
3.5722995
3.5722992
3.5722995
3.5722995
3.5722997
3.5722997
3.5722997
3.5722995
3.5722995
3.5722997
3.5722997
3.5722997
3.5722995
3.5722997
3.5722997
3.5722997
3.5722997
3.5722997
3.5722997
3.5722997
3.5722997
3.5722997
3.5722997
3.5722997
3.5722997
3.5722995
3.5722997
3.5722997
3.5722997
3.5722997
3.5722997
3.5722997
3.5722997
3.5722997
3.5722997
3.5722997
3.5722997
3.5722997
3.5722997
3.5722997
3.5722997
3.5722995
3.5722995
3.5722997
3.5722997
3.5722997
3.5722997
3.5722997
3.5722997
3.5722997
3.5722997
3.5722997
3.5722997
3.5722997
3.5722997
3.5722997
3.5722997
3.5722997
3.5723
3.5722997
3.5722997
3.5722997
3.5722997
3.5722997
3.5722997
3.5722997
3.5722997
3.5722997
3.5722997
3.5722997
3.5722997
3.5723
3.5722997
3.5722997
3.5722997
3.5722997
3.5723
3.5722997
3.5722997
3.5722997
3.5723
3.5723002
3.5723
3.5723
3.5723
3.5723
3.5723
3.5722997
3.5723
3.5722997
3.5722997
3.5723
3.5722997
3.5723
3.5722997
3.5723002
3.5723002
3.5723002
3.5723
3.5723
3.5722997
3.5723
3.5723
3.5723
3.5722997
3.5723002
3.5723002
3.5723
3.5723004
3.5723
3.5723004
3.5723
3.5723002
3.5723
3.5723
3.5723002
3.5723002
3.5723
3.5723002
3.5723004
3.5723002
3.5723002
3.5723002
3.5723
3.5723004
3.5723002
3.5723
3.5723002
3.5723004
3.5723002
3.5723002
3.5723004
3.5723004
3.5723004
3.5723004
3.5723002
3.5723002
3.5723007
3.5723002
3.5723002
3.5723
3.5723
3.5723004
3.5723004
3.5723002
3.5723002
3.5723002
3.5723004
3.5723007
3.5723007
3.5723004
3.5723
3.5723004
3.5723004
3.5723004
3.5723004
3.5723004
3.5723007
3.5723007
3.5723002
3.5723004
3.5723007
3.5723007
3.5723004
3.5723007
3.5723004
3.5723007
3.5723004
3.5723007
3.5723007
3.5723004
3.5723007
3.5723004
3.5723007
3.5723007
3.5723007
3.5723007
3.5723007
3.5723007
3.5723007
3.5723007
3.5723007
3.5723007
3.5723004
3.5723007
3.5723007
3.5723007
3.5723007
3.5723007
3.5723007
3.5723007
3.5723007
3.5723007
3.5723007
3.5723007
3.5723007
3.5723007
3.5723007
3.5723007
3.5723007
3.5723007
3.5723007
3.5723007
3.5723007
3.5723007
3.5723007
3.5723007
3.5723007
3.5723007
3.5723007
3.5723007
3.5723007
3.5723007
3.5723007
3.5723007
3.5723007
3.5723007
3.5723007
3.5723007
3.5723007
3.5723007
3.5723007
3.5723007
3.5723007
3.5723007
3.5723007
3.5723007
3.5723007
3.5723007
3.5723007
3.5723007
3.5723007
3.5723007
3.5723007
3.5723007
3.5723007
3.5723007
3.5723009
3.5723007
3.5723007
3.5723009
3.5723007
3.5723007
3.5723007
3.5723007
3.5723007
3.5723009
3.5723007
3.5723007
3.5723009
3.5723007
3.5723007
3.5723007
3.5723007
3.5723007
3.5723007
3.5723007
3.5723007
3.5723007
3.5723007
3.5723007
3.5723007
3.5723007
3.5723009
3.5723007
3.5723007
3.5723009
3.5723009
3.5723007
3.5723007
3.5723009
3.5723009
3.5723009
3.5723009
3.5723009
3.5723009
3.5723007
3.5723009
3.5723009
3.5723009
3.5723007
3.5723007
3.5723009
3.5723007
3.5723009
3.5723009
3.5723009
3.5723009
3.5723009
3.5723009
3.5723007
3.5723009
3.5723007
3.5723009
3.5723009
3.5723009
3.5723009
3.5723009
3.5723009
3.5723009
3.5723009
3.5723009
3.5723009
3.5723009
3.5723009
3.5723009
3.5723009
3.5723009
3.5723009
3.5723007
3.5723009
3.5723009
3.5723009
3.5723009
3.5723009
3.5723009
3.5723009
3.5723009
3.5723009
3.5723009
3.5723009
3.5723009
3.5723009
3.5723009
3.5723009
3.5723009
3.5723009
3.5723009
3.5723011
3.5723009
3.5723009
3.5723009
3.5723009
3.5723009
3.5723009
3.5723009
3.5723009
3.5723009
3.5723009
3.5723011
3.5723011
3.5723011
3.5723009
3.5723011
3.5723009
3.5723009
3.5723011
3.5723011
3.5723009
3.5723009
3.5723009
3.5723011
3.5723009
3.5723011
3.5723011
3.5723009
3.5723011
3.5723011
3.5723009
3.5723009
3.5723009
3.5723009
3.5723011
3.5723011
3.5723011
3.5723011
3.5723011
3.5723011
3.5723014
3.5723011
3.5723009
3.5723011
3.5723014
3.5723011
3.5723011
3.5723011
3.5723014
3.5723011
3.5723011
3.5723014
3.5723011
3.5723011
3.5723011
3.5723011
3.5723011
3.5723011
3.5723009
3.5723014
3.5723011
3.5723011
3.5723014
3.5723011
3.5723014
3.5723014
3.5723011
3.5723014
3.5723011
3.5723016
3.5723016
3.5723011
3.5723014
3.5723014
3.5723011
3.5723011
3.5723014
3.5723014
3.5723011
3.5723011
3.5723014
3.5723014
3.5723011
3.5723011
3.5723011
3.5723014
3.5723014
3.5723014
3.5723014
3.5723014
3.5723014
3.5723016
3.5723011
3.5723014
3.5723014
3.5723016
3.5723014
3.5723011
3.5723014
3.5723014
3.5723014
3.5723014
3.5723016
3.5723014
3.5723014
3.5723014
3.5723011
3.5723014
3.5723016
3.5723014
3.5723016
3.5723014
3.5723016
3.5723014
3.5723016
3.5723014
3.5723019
3.5723014
3.5723014
3.5723014
3.5723014
3.5723016
3.5723016
3.5723016
3.5723014
3.5723019
3.5723019
3.5723016
3.5723014
3.5723016
3.5723014
3.5723014
3.5723019
3.5723014
3.5723019
3.5723014
3.5723014
3.5723019
3.5723016
3.5723016
3.5723016
3.5723019
3.5723019
3.5723016
3.5723016
3.5723016
3.5723019
3.5723019
3.5723016
3.5723014
3.5723019
3.5723016
3.5723019
3.5723019
3.5723019
3.5723016
3.5723016
3.5723016
3.5723019
3.5723016
3.5723014
3.5723016
3.5723016
3.5723019
3.5723019
3.5723019
3.5723019
3.5723019
3.5723016
3.5723019
3.5723019
3.5723019
3.5723019
3.5723019
3.5723019
3.5723019
3.5723016
3.5723016
3.5723019
3.5723019
3.5723016
3.5723016
3.5723019
3.5723019
3.5723021
3.5723019
3.5723019
3.5723019
3.5723021
3.5723021
3.5723019
3.5723016
3.5723021
3.5723016
3.5723019
3.5723016
3.5723021
3.5723021
3.5723019
3.5723019
3.5723021
3.5723021
3.5723019
3.5723019
3.5723019
3.5723021
3.5723021
3.5723019
3.5723021
3.5723016
3.5723016
3.5723019
3.5723021
3.5723023
3.5723019
3.5723019
3.5723019
3.5723021
3.5723021
3.5723019
3.5723019
3.5723019
3.5723021
3.5723021
3.5723021
3.5723021
3.5723019
3.5723021
3.5723023
3.5723019
3.5723021
3.5723019
3.5723019
3.5723019
3.5723021
3.5723019
3.5723021
3.5723021
3.5723023
3.5723021
3.5723021
3.5723021
3.5723021
3.5723021
3.5723021
3.5723021
3.5723021
3.5723021
3.5723021
3.5723023
3.5723021
3.5723021
3.5723021
3.5723021
3.5723021
3.5723021
3.5723021
3.5723019
3.5723019
3.5723021
3.5723021
3.5723021
3.5723019
3.5723021
3.5723023
3.5723021
3.5723023
3.5723019
3.5723021
3.5723021
3.5723021
3.5723021
3.5723021
3.5723021
3.5723023
3.5723021
3.5723021
3.5723023
3.5723023
3.5723023
3.5723021
3.5723021
3.5723021
3.5723023
3.5723021
3.5723021
3.5723023
3.5723021
3.5723023
3.5723023
3.5723023
3.5723021
3.5723023
3.5723023
3.5723021
3.5723023
3.5723023
3.5723023
3.5723021
3.5723023
3.5723023
3.5723023
3.5723023
3.5723021
3.5723023
3.5723023
3.5723021
3.5723023
3.5723023
3.5723021
3.5723021
3.5723021
3.5723021
3.5723021
3.5723021
3.5723023
3.5723023
3.5723023
3.5723021
3.5723023
3.5723023
3.5723023
3.5723023
3.5723023
3.5723023
3.5723023
3.5723023
3.5723023
3.5723023
3.5723023
3.5723023
3.5723023
3.5723023
3.5723023
3.5723023
3.5723023
3.5723023
3.5723023
3.5723023
3.5723023
3.5723023
3.5723023
3.5723023
3.5723023
3.5723023
3.5723023
3.5723023
3.5723023
3.5723023
3.5723023
3.5723023
3.5723023
3.5723023
3.5723023
3.5723023
3.5723023
3.5723023
3.5723026
3.5723023
3.5723023
3.5723023
3.5723023
3.5723023
3.5723023
3.5723021
3.5723023
3.5723023
3.5723023
3.5723026
3.5723023
3.5723023
3.5723023
3.5723023
3.5723023
3.5723023
3.5723023
3.5723023
3.5723023
3.5723023
3.5723023
3.5723023
3.5723023
3.5723023
3.5723026
3.5723023
3.5723023
3.5723023
3.5723023
3.5723023
3.5723023
3.5723023
3.5723023
3.5723023
3.5723026
3.5723023
3.5723026
3.5723023
3.5723023
3.5723026
3.5723023
3.5723023
3.5723026
3.5723023
3.5723023
3.5723023
3.5723026
3.5723026
3.5723023
3.5723023
3.5723026
3.5723026
3.5723026
3.5723023
3.5723026
3.5723023
3.5723026
3.5723023
3.5723023
3.5723026
3.5723026
3.5723026
3.5723026
3.5723026
3.5723023
3.5723023
3.5723023
3.5723026
3.5723023
3.5723023
3.5723026
3.5723023
3.5723023
3.5723023
3.5723023
3.5723026
3.5723023
3.5723026
3.5723026
3.5723026
3.5723023
3.5723026
3.5723026
3.5723023
3.5723023
3.5723026
3.5723026
3.5723026
3.5723026
3.5723026
3.5723023
3.5723026
3.5723026
3.5723026
3.5723026
3.5723026
3.5723026
3.5723023
3.5723026
3.5723023
3.5723026
3.5723026
3.5723026
3.5723026
3.5723026
3.5723026
3.5723026
3.5723026
3.5723026
3.5723026
3.5723026
3.5723026
3.5723026
3.5723026
3.5723026
3.5723026
3.5723023
3.5723026
3.5723026
3.5723026
3.5723026
3.5723026
3.5723026
3.5723026
3.5723026
3.5723026
3.5723023
3.5723026
3.5723026
3.5723023
3.5723026
3.5723026
3.5723026
3.5723026
3.5723026
3.5723026
3.5723026
3.5723026
3.5723026
3.5723026
3.5723026
3.5723026
3.5723026
3.5723026
3.5723026
3.5723026
3.5723026
3.5723026
3.5723026
3.5723026
3.5723028
3.5723028
3.5723028
3.5723028
3.5723026
3.5723026
3.5723026
3.5723026
3.5723026
3.5723026
3.5723031
3.5723026
3.5723028
3.5723026
3.5723031
3.5723026
3.5723026
3.5723026
3.5723026
3.5723028
3.5723026
3.5723026
3.5723028
3.5723026
3.5723026
3.5723028
3.5723031
3.5723028
3.5723028
3.5723028
3.5723026
3.5723026
3.5723026
3.5723026
3.5723028
3.5723028
3.5723026
3.5723026
3.5723028
3.5723026
3.5723026
3.5723031
3.5723031
3.5723028
3.5723028
3.5723028
3.5723026
3.5723028
3.5723026
3.5723026
3.5723026
3.5723028
3.5723028
3.5723028
3.5723031
3.5723028
3.5723028
3.5723026
3.5723026
3.5723026
3.5723026
3.5723028
3.5723026
3.5723031
3.5723031
3.5723028
3.5723028
3.5723031
3.5723028
3.5723028
3.5723028
3.5723028
3.5723028
3.5723028
3.5723028
3.5723026
3.5723028
3.5723031
3.5723031
3.5723031
3.5723028
3.5723028
3.5723028
3.5723031
3.5723031
3.5723028
3.5723028
3.5723026
3.5723028
3.5723031
3.5723031
3.5723028
3.5723026
3.5723028
3.5723031
3.5723031
3.5723028
3.5723028
3.5723031
3.5723031
3.5723031
3.5723031
3.5723031
3.5723028
3.5723031
3.5723031
3.5723031
3.5723026
3.5723031
3.5723028
3.5723031
3.5723031
3.5723028
3.5723033
3.5723028
3.5723031
3.5723031
3.5723028
3.5723033
3.5723031
3.5723031
3.5723031
3.5723028
3.5723033
3.5723028
3.5723031
3.5723031
3.5723028
3.5723028
3.5723028
3.5723028
3.5723031
3.5723033
3.5723031
3.5723028
3.5723031
3.5723031
3.5723031
3.5723028
3.5723031
3.5723031
3.5723031
3.5723031
3.5723031
3.5723033
3.5723031
3.5723031
3.5723031
3.5723031
3.5723033
3.5723031
3.5723031
3.5723031
3.5723031
3.5723033
3.5723031
3.5723033
3.5723031
3.5723031
3.5723031
3.5723031
3.5723031
3.5723031
3.5723031
3.5723028
3.5723031
3.5723031
3.5723033
3.5723033
3.5723031
3.5723028
3.5723033
3.5723033
3.5723031
3.5723031
3.5723033
3.5723031
3.5723033
3.5723031
3.5723031
3.5723031
3.5723033
3.5723033
3.5723031
3.5723033
3.5723031
3.5723031
3.5723031
3.5723031
3.5723033
3.5723031
3.5723033
3.5723033
3.5723031
3.5723031
3.5723033
3.5723033
3.5723031
3.5723031
3.5723031
3.5723033
3.5723031
3.5723033
3.5723031
3.5723031
3.5723033
3.5723033
3.5723033
3.5723033
3.5723031
3.5723031
3.5723031
3.5723031
3.5723031
3.5723031
3.5723033
3.5723031
3.5723033
3.5723033
3.5723033
3.5723033
3.5723031
3.5723033
3.5723031
3.5723031
3.5723033
3.5723031
3.5723033
3.5723031
3.5723031
3.5723033
3.5723035
3.5723033
3.5723031
3.5723033
3.5723033
3.5723033
3.5723033
3.5723033
3.5723033
3.5723031
3.5723035
3.5723033
3.5723031
3.5723035
3.5723031
3.5723035
3.5723033
3.5723033
3.5723033
3.5723033
3.5723031
3.5723031
3.5723033
3.5723031
3.5723035
3.5723031
3.5723035
3.5723033
3.5723031
3.5723033
3.5723033
3.5723035
3.5723031
3.5723035
3.5723031
3.5723033
3.5723033
3.5723033
3.5723035
3.5723033
3.5723035
3.5723035
3.5723031
3.5723035
3.5723033
3.5723033
3.5723033
3.5723031
3.5723035
3.5723031
3.5723033
3.5723035
3.5723033
3.5723031
3.5723033
3.5723033
3.5723033
3.5723033
3.5723033
3.5723035
3.5723033
3.5723033
3.5723033
3.5723033
3.5723033
3.5723033
3.5723033
3.5723035
3.5723033
3.5723031
3.5723033
3.5723033
3.5723033
3.5723038
3.5723035
3.5723033
3.5723033
3.5723035
3.5723035
3.5723038
3.5723038
3.5723035
3.5723033
3.5723033
3.5723033
3.5723035
3.5723035
3.5723035
3.5723033
3.5723035
3.5723035
3.5723033
3.5723035
3.5723035
3.5723033
3.5723035
3.5723035
3.5723035
3.5723035
3.5723038
3.5723033
3.5723033
3.5723033
3.5723038
3.5723038
3.5723035
3.5723033
3.5723035
3.5723033
3.5723035
3.5723031
3.5723035
3.5723035
3.5723038
3.5723035
3.5723035
3.5723035
3.5723033
3.5723033
3.5723038
3.5723033
3.5723035
3.5723033
3.5723035
3.5723033
3.5723035
3.5723033
3.5723035
3.5723035
3.5723035
3.5723035
3.5723038
3.5723035
3.5723035
3.5723035
3.5723033
3.5723035
3.5723033
3.5723038
3.5723038
3.5723038
3.5723035
3.5723035
3.5723038
3.5723035
3.5723033
3.5723033
3.5723035
3.5723033
3.5723038
3.5723035
3.5723038
3.5723038
3.5723038
3.5723038
3.5723038
3.5723038
3.5723038
3.5723038
3.5723033
3.5723035
3.5723033
3.5723033
3.5723038
3.5723035
3.5723038
3.5723038
3.5723038
3.5723038
3.5723038
3.5723038
3.5723038
3.5723038
3.5723035
3.5723035
3.5723035
3.5723035
3.5723038
3.5723035
3.5723035
3.5723035
3.5723035
3.5723038
3.5723035
3.5723035
3.5723038
3.5723038
3.5723035
3.5723035
3.5723038
3.5723038
3.5723035
3.5723038
3.5723035
3.5723038
3.5723038
3.5723038
3.5723038
3.5723038
3.5723038
3.5723038
3.5723038
3.5723035
3.5723038
3.5723038
3.5723038
3.5723038
3.5723038
3.5723038
3.5723038
3.5723038
3.5723038
3.5723035
3.5723033
3.5723038
3.5723038
3.5723038
3.5723035
3.5723038
3.5723038
3.5723038
3.5723038
3.5723035
3.5723035
3.5723038
3.5723038
3.5723035
3.5723038
3.5723038
3.5723038
3.5723038
3.5723038
3.5723038
3.5723038
3.5723038
3.5723038
3.5723038
3.5723038
3.5723038
3.5723035
3.5723038
3.5723038
3.5723038
3.5723038
3.5723038
3.5723038
3.5723038
3.5723038
3.5723038
3.5723038
3.5723038
3.5723038
3.5723038
3.5723035
3.5723038
3.5723035
3.5723038
3.5723038
3.5723038
3.5723038
3.5723038
3.5723038
3.5723038
3.5723038
3.5723038
3.5723038
3.5723038
3.5723038
3.5723038
3.5723038
3.5723038
3.5723038
3.5723038
3.5723038
3.5723038
3.5723038
3.5723038
3.5723038
3.5723038
3.5723038
3.5723038
3.5723038
3.5723038
3.5723038
3.5723035
3.5723038
3.572304
3.5723038
3.5723038
3.5723038
3.5723038
3.5723038
3.5723038
3.5723038
3.5723038
3.5723038
3.5723038
3.5723038
3.5723038
3.5723035
3.5723035
3.5723038
3.5723038
3.5723038
3.5723038
3.5723035
3.5723038
3.5723038
3.5723038
3.572304
3.572304
3.5723035
3.5723038
3.5723038
3.5723038
3.5723038
3.572304
3.5723038
3.5723038
3.5723038
3.5723038
3.5723038
3.5723038
3.5723038
3.5723038
3.5723038
3.572304
3.5723038
3.5723038
3.5723038
3.572304
3.5723038
3.5723038
3.572304
3.5723038
3.572304
3.572304
3.572304
3.5723038
3.572304
3.5723038
3.5723035
3.5723038
3.5723038
3.5723038
3.572304
3.572304
3.5723038
3.5723038
3.5723038
3.5723038
3.5723038
3.5723038
3.572304
3.572304
3.572304
3.572304
3.5723038
3.5723038
3.572304
3.572304
3.572304
3.5723038
3.5723038
3.572304
3.572304
3.5723038
3.5723038
3.572304
3.5723038
3.572304
3.5723038
3.572304
3.5723038
3.572304
3.5723038
3.572304
3.5723038
3.5723038
3.5723038
3.572304
3.5723038
3.572304
3.572304
3.572304
3.572304
3.572304
3.572304
3.5723038
3.5723038
3.572304
3.5723038
3.5723038
3.5723038
3.572304
3.572304
3.572304
3.572304
3.5723038
3.5723038
3.572304
3.572304
3.5723038
3.572304
3.5723038
3.5723038
3.5723038
3.572304
3.572304
3.572304
3.572304
3.572304
3.572304
3.5723038
3.572304
3.572304
3.572304
3.5723038
3.5723038
3.5723038
3.572304
3.572304
3.572304
3.5723038
3.572304
3.572304
3.572304
3.572304
3.5723038
3.5723038
3.572304
3.572304
3.5723038
3.5723038
3.5723038
3.572304
3.5723038
3.572304
3.572304
3.572304
3.572304
3.572304
3.572304
3.572304
3.572304
3.572304
3.572304
3.572304
3.572304
3.572304
3.572304
3.5723038
3.5723038
3.572304
3.572304
3.5723038
3.572304
3.572304
3.572304
3.572304
3.572304
3.572304
3.572304
3.5723038
3.572304
3.572304
3.572304
3.572304
3.572304
3.572304
3.572304
3.572304
3.572304
3.572304
3.572304
3.572304
3.572304
3.572304
3.572304
3.572304
3.572304
3.572304
3.572304
3.572304
3.572304
3.572304
3.572304
3.572304
3.572304
3.572304
3.572304
3.572304
3.5723038
3.572304
3.572304
3.5723038
3.572304
3.572304
3.572304
3.572304
3.572304
3.572304
3.572304
3.572304
3.572304
3.5723038
3.572304
3.572304
3.572304
3.572304
3.572304
3.572304
3.572304
3.572304
3.572304
3.572304
3.572304
3.572304
3.572304
3.572304
3.572304
3.572304
3.572304
3.572304
3.572304
3.572304
3.572304
3.572304
3.572304
3.572304
3.572304
3.572304
3.572304
3.572304
3.572304
3.572304
3.5723038
3.572304
3.572304
3.572304
3.572304
3.572304
3.572304
3.572304
3.572304
3.572304
3.572304
3.572304
3.572304
3.572304
3.572304
3.572304
3.572304
3.572304
3.572304
3.572304
3.572304
3.572304
3.572304
3.572304
3.572304
3.572304
3.572304
3.572304
3.572304
3.572304
3.572304
3.572304
3.572304
3.572304
3.572304
3.572304
3.572304
3.572304
3.572304
3.572304
3.572304
3.572304
3.572304
3.572304
3.572304
3.572304
3.572304
3.572304
3.572304
3.572304
3.572304
3.572304
3.572304
3.572304
3.572304
3.572304
3.572304
3.572304
3.572304
3.572304
3.572304
3.572304
3.572304
3.572304
3.572304
3.572304
3.572304
3.572304
3.572304
3.572304
3.572304
3.572304
3.572304
3.572304
3.572304
3.572304
3.572304
3.572304
3.572304
3.572304
3.572304
3.572304
3.572304
3.572304
3.572304
3.572304
3.572304
3.5723038
3.572304
3.572304
3.572304
3.572304
3.572304
3.572304
3.572304
3.572304
3.572304
3.572304
3.572304
3.572304
3.572304
3.572304
3.572304
3.5723038
3.572304
3.572304
3.572304
3.572304
3.5723042
3.572304
3.572304
3.572304
3.572304
3.572304
3.572304
3.572304
3.572304
3.572304
3.572304
3.572304
3.572304
3.572304
3.572304
3.572304
3.572304
3.572304
3.572304
3.572304
3.572304
3.572304
3.572304
3.572304
3.572304
3.572304
3.572304
3.572304
3.572304
3.572304
3.572304
3.572304
3.572304
3.5723042
3.572304
3.572304
3.572304
3.572304
3.5723042
3.5723042
3.572304
3.572304
3.5723042
3.572304
3.572304
3.572304
3.572304
3.572304
3.572304
3.5723042
3.5723042
3.572304
3.572304
3.572304
3.572304
3.572304
3.572304
3.572304
3.572304
3.5723042
3.572304
3.572304
3.572304
3.572304
3.572304
3.572304
3.572304
3.572304
3.572304
3.572304
3.572304
3.572304
3.572304
3.5723042
3.572304
3.572304
3.572304
3.5723042
3.572304
3.572304
3.572304
3.572304
3.572304
3.5723042
3.572304
3.572304
3.572304
3.572304
3.5723042
3.572304
3.572304
3.572304
3.572304
3.5723042
3.572304
3.572304
3.572304
3.572304
3.572304
3.572304
3.5723042
3.572304
3.572304
3.572304
3.5723042
3.572304
3.572304
3.5723042
3.572304
3.5723042
3.5723042
3.572304
3.572304
3.572304
3.572304
3.572304
3.572304
3.572304
3.572304
3.572304
3.572304
3.572304
3.5723042
3.572304
3.572304
3.5723042
3.572304
3.572304
3.5723042
3.572304
3.572304
3.572304
3.572304
3.5723042
3.572304
3.5723045
3.5723042
3.5723042
3.572304
3.5723042
3.572304
3.572304
3.572304
3.572304
3.572304
3.572304
3.5723042
3.572304
3.572304
3.5723042
3.572304
3.572304
3.5723042
3.572304
3.5723042
3.572304
3.572304
3.572304
3.572304
3.572304
3.572304
3.572304
3.5723042
3.5723042
3.572304
3.5723042
3.572304
3.572304
3.5723042
3.572304
3.572304
3.572304
3.572304
3.5723042
3.572304
3.572304
3.572304
3.5723042
3.572304
3.572304
3.572304
3.572304
3.5723042
3.572304
3.572304
3.5723045
3.5723042
3.572304
3.5723042
3.5723042
3.572304
3.572304
3.5723042
3.572304
3.572304
3.572304
3.5723042
3.5723042
3.572304
3.572304
3.5723042
3.572304
3.572304
3.5723042
3.572304
3.5723042
3.572304
3.572304
3.572304
3.5723045
3.572304
3.572304
3.572304
3.5723042
3.5723042
3.572304
3.5723042
3.5723042
3.572304
3.572304
3.572304
3.5723042
3.572304
3.5723042
3.5723042
3.5723042
3.5723042
3.5723042
3.5723042
3.5723042
3.5723042
3.572304
3.572304
3.572304
3.572304
3.5723042
3.572304
3.572304
3.5723042
3.572304
3.5723042
3.572304
3.5723042
3.572304
3.572304
3.5723042
3.572304
3.5723042
3.5723042
3.5723042
3.572304
3.5723042
3.5723042
3.572304
3.572304
3.5723042
3.5723042
3.5723042
3.5723045
3.572304
3.5723042
3.572304
3.5723042
3.572304
3.572304
3.5723042
3.572304
3.5723045
3.5723042
3.5723042
3.5723042
3.572304
3.572304
3.572304
3.572304
3.5723042
3.5723042
3.572304
3.572304
3.5723042
3.5723042
3.572304
3.5723042
3.5723042
3.572304
3.5723042
3.572304
3.572304
3.5723042
3.572304
3.572304
3.572304
3.572304
3.572304
3.5723042
3.5723045
3.572304
3.5723042
3.5723042
3.5723042
3.5723042
3.572304
3.5723042
3.572304
3.5723042
3.572304
3.5723042
3.5723042
3.572304
3.5723042
3.5723042
3.5723042
3.5723042
3.5723042
3.5723042
3.5723042
3.5723042
3.5723042
3.5723042
3.5723042
3.5723042
3.5723042
3.572304
3.572304
3.572304
3.5723042
3.572304
3.572304
3.5723042
3.572304
3.5723042
3.5723042
3.5723042
3.572304
3.572304
3.572304
3.5723042
3.5723042
3.5723042
3.5723042
3.5723045
3.572304
3.5723042
3.5723042
3.5723042
3.5723042
3.5723042
3.572304
3.5723042
3.5723042
3.5723042
3.5723042
3.5723042
3.5723042
3.5723042
3.5723042
3.5723042
3.5723042
3.5723042
3.572304
3.5723042
3.572304
3.5723042
3.5723042
3.572304
3.5723042
3.5723042
3.5723042
3.5723042
3.5723042
3.5723042
3.5723042
3.5723042
3.5723042
3.572304
3.5723042
3.5723042
3.5723042
3.5723042
3.5723042
3.5723045
3.5723042
3.5723042
3.572304
3.5723042
3.5723042
3.572304
3.5723042
3.572304
3.5723042
3.572304
3.5723042
3.5723042
3.5723045
3.5723042
3.5723042
3.572304
3.5723042
3.5723042
3.5723042
3.5723042
3.5723042
3.5723042
3.5723042
3.5723042
3.5723045
3.5723042
3.5723045
3.5723042
3.5723042
3.5723042
3.5723042
3.5723042
3.5723042
3.5723042
3.5723042
3.5723042
3.5723042
3.5723042
3.5723042
3.5723042
3.5723042
3.5723042
3.5723042
3.5723042
3.5723042
3.5723042
3.5723042
3.572304
3.5723042
3.5723042
3.5723042
3.5723042
3.5723045
3.5723042
3.5723045
3.5723042
3.5723042
3.5723042
3.5723045
3.572304
3.5723042
3.5723042
3.5723045
3.5723042
3.5723042
3.5723042
3.5723042
3.5723042
3.5723042
3.5723042
3.5723045
3.5723042
3.5723045
3.5723042
3.572304
3.5723042
3.5723042
3.5723042
3.5723042
3.5723042
3.5723042
3.5723042
3.5723042
3.5723042
3.5723042
3.5723042
3.5723045
3.5723045
3.5723042
3.5723042
3.5723042
3.5723042
3.5723042
3.5723042
3.572304
3.5723042
3.5723045
3.5723045
3.5723042
3.5723042
3.5723042
3.5723042
3.572304
3.5723042
3.5723042
3.5723042
3.5723042
3.5723045
3.5723042
3.5723042
3.5723042
3.5723045
3.5723045
3.5723042
3.572304
3.5723045
3.5723042
3.5723042
3.5723045
3.5723042
3.5723045
3.5723042
3.5723045
3.5723042
3.5723042
3.5723042
3.5723042
3.5723045
3.5723045
3.5723042
3.5723045
3.5723042
3.5723042
3.5723042
3.5723042
3.5723042
3.5723042
3.5723045
3.5723045
3.5723042
3.5723042
3.5723042
3.5723042
3.5723042
3.5723042
3.5723042
3.5723042
3.5723042
3.5723042
3.5723042
3.5723042
3.5723045
3.5723042
3.5723042
3.5723045
3.5723042
3.5723045
3.5723042
3.5723042
3.5723042
3.5723045
3.5723042
3.5723045
3.5723042
3.5723042
3.5723042
3.5723045
3.5723042
3.572304
3.5723042
3.5723045
3.5723042
3.5723042
3.5723045
3.5723042
3.5723042
3.5723042
3.5723042
3.5723042
3.5723045
3.5723045
3.5723042
3.5723042
3.5723042
3.5723042
3.5723042
3.5723045
3.5723042
3.5723045
3.5723042
3.5723042
3.5723045
3.5723042
3.5723045
3.5723045
3.5723042
3.5723042
3.5723045
3.5723045
3.5723042
3.5723042
3.5723042
3.5723042
3.5723042
3.5723045
3.5723045
3.5723045
3.5723045
3.5723045
3.5723042
3.5723042
3.5723042
3.5723045
3.5723042
3.5723045
3.5723045
3.572304
3.5723045
3.5723045
3.5723045
3.5723042
3.572304
3.5723045
3.5723042
3.5723042
3.5723045
3.5723045
3.5723042
3.5723042
3.5723042
3.5723045
3.5723042
3.5723042
3.5723045
3.5723042
3.5723045
3.5723045
3.5723042
3.5723042
3.5723042
3.5723042
3.5723045
3.5723045
3.5723045
3.5723042
3.5723045
3.5723042
3.5723042
3.5723042
3.5723042
3.5723045
3.5723042
3.5723045
3.5723042
3.5723042
3.5723045
3.5723045
3.5723045
3.5723045
3.5723042
3.5723042
3.5723042
3.5723042
3.5723045
3.5723045
3.5723042
3.5723045
3.5723045
3.5723045
3.5723045
3.5723042
3.5723045
3.5723045
3.5723045
3.5723042
3.5723045
3.5723045
3.5723042
3.5723045
3.5723045
3.5723045
3.5723045
3.5723045
3.5723045
3.5723042
3.5723042
3.5723045
3.5723042
3.5723045
3.5723045
3.5723045
3.5723045
3.5723045
3.5723042
3.5723042
3.5723042
3.5723042
3.5723045
3.5723042
3.5723045
3.5723042
3.5723042
3.5723042
3.5723045
3.5723042
3.5723045
3.5723045
3.5723042
3.5723045
3.5723042
3.5723042
3.5723042
3.5723045
3.5723045
3.5723045
3.5723045
3.5723045
3.5723045
3.5723042
3.5723045
3.5723045
3.5723045
3.5723045
3.5723042
3.5723042
3.5723045
3.5723042
3.5723045
3.5723045
3.5723045
3.5723045
3.5723045
3.5723042
3.5723045
3.5723045
3.5723045
3.5723045
3.5723042
3.5723042
3.5723042
3.5723045
3.5723042
3.5723045
3.5723045
3.5723045
3.5723045
3.5723042
3.5723045
3.5723045
3.5723042
3.5723045
3.5723042
3.5723042
3.5723042
3.5723042
3.5723045
3.5723045
3.5723047
3.5723045
3.5723045
3.5723042
3.5723042
3.5723045
3.5723045
3.5723045
3.5723042
3.5723042
3.5723045
3.5723042
3.5723045
3.5723045
3.5723042
3.5723045
3.5723045
3.5723045
3.5723045
3.5723045
3.5723045
3.5723047
3.5723045
3.5723045
3.5723042
3.5723045
3.5723042
3.5723042
3.5723045
3.5723045
3.5723042
3.5723042
3.5723045
3.5723045
3.5723042
3.5723042
3.5723045
3.5723042
3.5723042
3.5723045
3.5723045
3.5723045
3.5723045
3.5723042
3.5723045
3.5723045
3.5723042
3.5723045
3.5723042
3.5723045
3.5723042
3.5723042
3.5723045
3.5723042
3.5723047
3.5723045
3.5723042
3.5723045
3.5723042
3.5723042
3.572304
3.5723045
3.5723045
3.5723042
3.5723045
3.5723045
3.5723045
3.5723045
3.5723042
3.5723045
3.5723045
3.5723045
3.5723045
3.5723045
3.5723047
3.5723042
3.5723045
3.5723045
3.5723045
3.5723045
3.5723045
3.5723045
3.5723045
3.5723042
3.5723042
3.5723045
3.5723045
3.5723045
3.5723042
3.5723045
3.5723042
3.5723045
3.5723045
3.5723045
3.5723042
3.5723042
3.5723042
3.5723045
3.5723045
3.5723042
3.5723045
3.5723042
3.5723045
3.5723047
3.5723045
3.5723045
3.5723042
3.5723045
3.5723045
3.5723045
3.5723042
3.5723045
3.5723042
3.5723045
3.5723042
3.5723045
3.5723047
3.5723045
3.5723045
3.5723045
3.5723045
3.5723042
3.5723047
3.5723042
3.5723045
3.5723045
3.5723045
3.5723045
3.5723047
3.5723045
3.5723042
3.5723045
3.5723045
3.5723042
3.5723042
3.5723042
3.5723042
3.5723042
3.5723045
3.5723047
3.5723042
3.5723042
3.5723045
3.5723042
3.5723045
3.5723045
3.5723042
3.5723045
3.5723042
3.5723045
3.5723047
3.5723042
3.5723042
3.5723045
3.5723047
3.5723045
3.5723045
3.5723045
3.5723045
3.5723045
3.5723045
3.5723045
3.5723045
3.5723045
3.5723047
3.5723045
3.5723045
3.5723045
3.5723042
3.5723042
3.5723045
3.5723045
3.5723045
3.5723045
3.5723042
3.5723045
3.5723042
3.5723042
3.5723045
3.5723042
3.5723045
3.5723045
3.5723045
3.5723045
3.5723042
3.5723045
3.5723045
3.5723042
3.5723045
3.5723045
3.5723045
3.5723045
3.5723045
3.5723047
3.5723047
3.5723045
3.5723045
3.5723042
3.5723045
3.5723042
3.5723045
3.5723045
3.5723045
3.5723045
3.5723045
3.5723045
3.5723047
3.5723045
3.5723047
3.5723045
3.5723042
3.5723042
3.5723045
3.5723042
3.5723045
3.5723045
3.5723045
3.5723047
3.5723045
3.5723045
3.5723047
3.5723045
3.5723045
3.5723042
3.5723047
3.5723045
3.5723045
3.5723045
3.5723045
3.5723045
3.5723045
3.5723045
3.5723047
3.5723047
3.5723045
3.5723045
3.5723045
3.5723042
3.5723045
3.5723045
3.5723045
3.5723045
3.5723045
3.5723045
3.5723042
3.5723045
3.5723047
3.5723047
3.5723042
3.5723045
3.5723047
3.5723045
3.5723045
3.5723045
3.5723045
3.5723045
3.5723047
3.5723045
3.5723045
3.5723045
3.5723047
3.5723045
3.5723047
3.5723042
3.5723042
3.5723042
3.5723047
3.5723045
3.5723047
3.5723045
3.5723045
3.5723047
3.5723042
3.5723045
3.5723042
3.5723045
3.5723045
3.5723045
3.5723045
3.5723045
3.5723045
3.5723045
3.5723045
3.5723045
3.5723047
3.5723047
3.5723045
3.5723045
3.5723045
3.5723045
3.5723045
3.5723045
3.5723045
3.5723045
3.5723045
3.5723045
3.5723042
3.5723045
3.5723042
3.5723042
3.5723047
3.5723045
3.5723042
3.5723045
3.5723042
3.5723045
3.5723045
3.5723047
3.5723045
3.5723047
3.5723045
3.5723047
3.5723045
3.5723045
3.5723045
3.5723045
3.5723045
3.5723045
3.5723045
3.5723045
3.5723045
3.5723047
3.5723042
3.5723045
3.5723045
3.5723045
3.5723045
3.5723045
3.5723045
3.5723045
3.5723045
3.5723045
3.5723045
3.5723047
3.5723042
3.5723047
3.5723047
3.5723045
3.5723047
3.5723045
3.5723047
3.5723045
3.5723045
3.5723047
3.5723042
3.5723047
3.5723045
3.5723045
3.5723045
3.5723045
3.5723047
3.5723045
3.5723045
3.5723045
3.5723045
3.5723042
3.5723042
3.5723045
3.5723045
3.5723045
3.5723047
3.5723045
3.5723045
3.5723045
3.5723045
3.5723047
3.5723045
3.5723045
3.5723045
3.5723045
3.5723045
3.5723045
3.5723047
3.5723047
3.5723045
3.5723045
3.5723047
3.5723045
3.5723047
3.5723047
3.5723047
3.5723045
3.5723047
3.5723042
3.5723045
3.5723045
3.5723047
3.5723042
3.5723045
3.5723045
3.5723045
3.5723047
3.5723042
3.5723045
3.5723047
3.572305
3.5723047
3.5723045
3.5723047
3.5723045
3.5723045
3.5723045
3.5723045
3.5723045
3.5723045
3.5723045
3.5723047
3.5723045
3.5723042
3.5723047
3.5723045
3.5723047
3.5723047
3.5723045
3.5723047
3.5723047
3.5723047
3.5723045
3.5723047
3.5723045
3.5723047
3.5723047
3.5723047
3.5723047
3.5723047
3.5723047
3.5723045
3.5723047
3.5723045
3.5723047
3.5723047
3.5723045
3.5723045
3.5723047
3.5723047
3.5723045
3.5723047
3.5723047
3.5723047
3.5723045
3.5723047
3.5723045
3.5723045
3.5723047
3.5723047
3.5723045
3.5723045
3.5723045
3.5723045
3.5723045
3.5723047
3.5723045
3.5723047
3.5723045
3.5723047
3.5723047
3.5723045
3.5723047
3.5723047
3.5723045
3.5723047
3.5723047
3.5723047
3.5723047
3.5723045
3.5723042
3.5723042
3.5723045
3.5723045
3.5723045
3.5723042
3.5723045
3.5723047
3.5723045
3.5723047
3.5723047
3.5723045
3.5723047
3.5723047
3.5723045
3.5723045
3.5723045
3.572305
3.5723047
3.5723047
3.5723045
3.5723047
3.5723047
3.5723047
3.5723047
3.5723047
3.5723047
3.5723045
3.5723047
3.5723045
3.5723045
3.5723045
3.5723047
3.5723045
3.5723047
3.5723047
3.5723047
3.5723047
3.5723047
3.5723045
3.5723045
3.5723045
3.5723045
3.5723047
3.5723045
3.5723047
3.5723045
3.5723047
3.5723045
3.5723047
3.5723045
3.5723045
3.5723045
3.5723045
3.5723045
3.5723045
3.5723045
3.5723045
3.5723045
3.5723045
3.5723045
3.5723047
3.5723045
3.5723047
3.5723045
3.5723045
3.5723045
3.5723047
3.5723045
3.5723047
3.5723047
3.5723045
3.5723047
3.5723047
3.5723047
3.5723045
3.5723047
3.5723045
3.5723045
3.5723047
3.5723045
3.5723045
3.5723045
3.5723047
3.5723047
3.5723045
3.5723047
3.5723047
3.5723045
3.5723047
3.5723045
3.5723045
3.5723047
3.5723047
3.5723045
3.5723047
3.5723047
3.5723045
3.5723047
3.5723047
3.5723047
3.5723047
3.5723045
3.5723045
3.5723047
3.5723047
3.5723045
3.5723047
3.5723045
3.5723047
3.5723045
3.5723045
3.5723045
3.5723047
3.5723047
3.5723047
3.5723047
3.5723047
3.5723047
3.5723047
3.5723047
3.5723047
3.5723045
3.5723047
3.5723047
3.5723047
3.5723047
3.5723047
3.5723047
3.5723047
3.5723045
3.5723047
3.5723045
3.5723045
3.5723042
3.5723047
3.5723045
3.5723047
3.5723047
3.5723047
3.5723047
3.5723045
3.5723047
3.5723045
3.5723045
3.5723047
3.5723045
3.5723047
3.5723045
3.5723045
3.5723047
3.572305
3.5723047
3.5723045
3.5723045
3.5723047
3.5723045
3.5723045
3.5723045
3.5723047
3.5723042
3.5723047
3.5723047
3.5723047
3.5723047
3.5723045
3.5723047
3.5723047
3.5723045
3.5723047
3.5723047
3.5723045
3.5723045
3.5723045
3.5723047
3.5723047
3.5723047
3.5723047
3.5723047
3.5723047
3.5723042
3.5723047
3.5723047
3.5723045
3.5723047
3.5723047
3.5723047
3.572305
3.5723047
3.5723045
3.5723047
3.5723045
3.5723047
3.5723045
3.5723047
3.5723047
3.5723047
3.5723047
3.5723047
3.5723045
3.5723047
3.5723045
3.5723045
3.5723047
3.5723047
3.5723047
3.5723047
3.5723045
3.5723047
3.5723045
3.5723045
3.5723047
3.5723047
3.5723047
3.5723047
3.5723047
3.5723047
3.5723045
3.5723045
3.5723047
3.5723045
3.5723047
3.5723047
3.5723045
3.5723047
3.5723047
3.5723047
3.5723047
3.5723045
3.5723047
3.5723047
3.5723047
3.5723045
3.5723047
3.5723045
3.5723045
3.5723045
3.5723047
3.5723047
3.572305
3.5723047
3.5723047
3.5723045
3.572305
3.5723042
3.5723047
3.5723047
3.5723047
3.5723047
3.572305
3.5723047
3.5723045
3.5723047
3.5723047
3.5723047
3.5723047
3.5723045
3.5723047
3.5723045
3.5723045
3.5723047
3.572305
3.5723047
3.5723047
3.5723047
3.5723047
3.5723047
3.5723047
3.5723047
3.5723047
3.5723047
3.5723047
3.5723047
3.5723047
3.5723045
3.5723047
3.5723047
3.5723047
3.5723045
3.5723045
3.5723047
3.5723047
3.5723045
3.5723047
3.5723047
3.5723045
3.5723045
3.5723045
3.5723047
3.5723045
3.5723047
3.5723045
3.5723047
3.5723047
3.5723047
3.5723045
3.5723047
3.5723045
3.5723047
3.5723047
3.5723045
3.5723047
3.5723045
3.5723047
3.5723047
3.5723045
3.5723047
3.5723047
3.5723047
3.5723047
3.5723047
3.5723047
3.5723045
3.572305
3.5723047
3.5723045
3.5723047
3.5723047
3.5723047
3.5723047
3.5723047
3.5723045
3.5723047
3.5723047
3.5723045
3.5723047
3.5723047
3.5723045
3.5723045
3.5723047
3.5723047
3.5723047
3.5723047
3.5723047
3.5723045
3.5723047
3.5723047
3.5723047
3.5723045
3.5723047
3.5723047
3.5723047
3.5723045
3.5723047
3.5723047
3.5723045
3.5723047
3.5723047
3.5723045
3.5723047
3.5723047
3.5723047
3.5723045
3.5723045
3.5723045
3.5723047
3.5723045
3.5723047
3.5723045
3.5723047
3.5723047
3.5723047
3.5723042
3.5723045
3.5723045
3.5723047
3.5723047
3.5723047
3.5723047
3.5723047
3.5723045
3.5723047
3.5723047
3.5723047
3.5723047
3.5723047
3.5723047
3.572305
3.5723045
3.5723047
3.5723047
3.5723047
3.5723047
3.5723047
3.5723047
3.5723047
3.5723045
3.5723045
3.5723047
3.5723047
3.5723045
3.5723047
3.5723047
3.5723047
3.5723045
3.5723045
3.5723047
3.5723047
3.5723047
3.5723045
3.5723045
3.5723047
3.5723047
3.5723045
3.5723047
3.5723047
3.5723047
3.5723047
3.5723045
3.5723047
3.5723047
3.5723047
3.5723045
3.5723047
3.5723045
3.5723045
3.5723047
3.5723047
3.5723045
3.5723047
3.5723047
3.5723047
3.5723045
3.5723047
3.5723045
3.5723047
3.5723045
3.5723047
3.5723047
3.5723047
3.5723047
3.5723047
3.5723045
3.5723047
3.5723047
3.5723047
3.5723045
3.5723047
3.5723047
3.5723045
3.5723047
3.5723047
3.5723047
3.5723047
3.5723047
3.5723047
3.5723042
3.5723047
3.5723047
3.5723047
3.5723047
3.5723047
3.5723045
3.5723045
3.5723045
3.5723045
3.5723045
3.5723047
3.572305
3.5723047
3.5723047
3.5723047
3.5723047
3.5723047
3.5723047
3.5723045
3.5723047
3.5723045
3.5723047
3.5723047
3.572305
3.5723045
3.5723047
3.5723045
3.5723045
3.5723047
3.5723047
3.5723047
3.5723047
3.5723047
3.5723047
3.5723045
3.5723047
3.5723047
3.5723047
3.5723045
3.5723047
3.5723045
3.5723045
3.5723047
3.5723045
3.5723047
3.5723045
3.5723047
3.5723047
3.5723047
3.5723047
3.5723045
3.5723047
3.5723047
3.5723047
3.5723047
3.5723047
3.5723047
3.5723047
3.5723047
3.5723047
3.5723047
3.5723047
3.5723047
3.5723047
3.5723047
3.5723047
3.5723045
3.5723047
3.5723047
3.5723045
3.5723045
3.5723047
3.5723047
3.5723047
3.5723047
3.5723047
3.5723045
3.5723047
3.5723045
3.5723047
3.5723047
3.5723047
3.5723047
3.5723047
3.5723047
3.5723047
3.5723045
3.5723047
3.5723047
3.5723047
3.5723047
3.5723045
3.5723047
3.5723047
3.5723047
3.5723047
3.5723047
3.5723047
3.5723047
3.5723045
3.5723047
3.5723045
3.5723047
3.5723047
3.5723047
3.5723047
3.5723047
3.5723047
3.5723047
3.5723047
3.5723047
3.572305
3.5723047
3.5723045
3.572305
3.5723047
3.5723047
3.5723047
3.5723045
3.5723047
3.5723047
3.5723047
3.5723047
3.5723045
3.572305
3.5723047
3.5723047
3.5723047
3.5723047
3.5723047
3.5723045
3.5723047
3.5723047
3.5723047
3.5723045
3.5723047
3.5723047
3.5723047
3.5723045
3.5723047
3.5723047
3.5723047
3.5723047
3.5723047
3.5723045
3.5723047
3.5723045
3.5723045
3.5723045
3.5723047
3.5723047
3.5723047
3.5723047
3.5723047
3.5723047
3.5723047
3.5723047
3.5723047
3.5723047
3.5723047
3.5723047
3.5723045
3.5723047
3.5723045
3.5723047
3.5723047
3.5723047
3.572305
3.5723047
3.5723047
3.5723045
3.5723042
3.5723047
3.5723047
3.5723045
3.5723047
3.5723045
3.5723047
3.5723047
3.5723047
3.5723045
3.5723047
3.572305
3.5723047
3.5723047
3.5723047
3.572305
3.5723047
3.5723047
3.5723047
3.5723047
3.5723047
3.5723047
3.5723045
3.5723047
3.5723047
3.5723047
3.5723045
3.5723047
3.5723045
3.5723047
3.5723047
3.5723047
3.5723047
3.5723047
3.5723047
3.5723047
3.5723047
3.5723047
3.5723047
3.5723047
3.5723047
3.5723047
3.5723047
3.5723047
3.5723047
3.572305
3.5723047
3.5723047
3.5723047
3.5723045
3.5723045
3.5723047
3.5723047
3.5723047
3.5723047
3.5723047
3.5723047
3.5723047
3.5723045
3.572305
3.5723047
3.5723047
3.5723045
3.5723045
3.5723045
3.5723047
3.5723047
3.5723047
3.5723047
3.5723047
3.5723047
3.572305
3.5723047
3.5723047
3.5723045
3.5723047
3.5723045
3.5723045
3.5723047
3.5723045
3.5723047
3.5723047
3.5723047
3.5723047
3.5723047
3.5723047
3.5723047
3.5723047
3.5723045
3.5723045
3.5723047
3.5723047
3.5723042
3.5723045
3.5723047
3.5723047
3.5723047
3.5723047
3.5723045
3.5723047
3.5723047
3.5723045
3.5723047
3.5723042
3.5723047
3.5723047
3.5723047
3.5723045
3.5723047
3.5723047
3.5723047
3.5723047
3.5723047
3.5723047
3.5723047
3.5723047
3.5723047
3.5723045
3.5723047
3.5723047
3.5723045
3.5723047
3.5723047
3.5723047
3.5723047
3.5723045
3.5723045
3.5723047
3.5723047
3.5723047
3.5723047
3.5723047
3.5723047
3.5723047
3.5723047
3.5723047
3.5723047
3.5723047
3.5723047
3.5723047
3.5723047
3.5723045
3.5723047
3.5723047
3.5723047
3.5723047
3.5723047
3.5723047
3.5723047
3.5723047
3.5723045
3.5723047
3.5723047
3.5723045
3.5723047
3.5723047
3.5723045
3.572305
3.5723047
3.5723047
3.5723045
3.5723045
3.572305
3.5723047
3.5723047
3.5723047
3.5723047
3.5723047
3.5723047
3.5723047
3.572305
3.572305
3.5723047
3.5723047
3.5723047
3.5723047
3.5723045
3.5723045
3.5723045
3.5723047
3.5723047
3.572305
3.5723047
3.5723047
3.5723047
3.5723047
3.5723045
3.5723047
3.5723047
3.5723047
3.5723047
3.5723045
3.5723047
3.5723047
3.5723045
3.5723047
3.5723047
3.572305
3.5723047
3.5723045
3.5723047
3.5723045
3.5723047
3.5723047
3.5723047
3.5723045
3.5723047
3.5723047
3.5723045
3.5723047
3.5723045
3.5723047
3.5723047
3.5723047
3.5723047
3.5723045
3.5723047
3.5723047
3.5723047
3.5723047
3.5723047
3.5723045
3.5723047
3.5723045
3.5723047
3.5723047
3.5723047
3.5723047
3.5723047
3.5723047
3.5723045
3.5723047
3.5723047
3.5723047
3.5723045
3.5723047
3.5723047
3.5723047
3.5723047
3.5723047
3.5723047
3.5723045
3.5723047
3.5723047
3.5723047
3.5723047
3.5723045
3.5723045
3.5723047
3.5723047
3.5723047
3.5723047
3.5723045
3.5723047
3.5723047
3.5723047
3.5723047
3.5723047
3.5723042
3.5723047
3.5723047
3.5723047
3.5723047
3.5723047
3.5723045
3.5723045
3.5723047
3.5723045
3.5723047
3.5723047
3.5723045
3.5723047
3.5723047
3.5723047
3.5723047
3.5723047
3.5723047
3.5723047
3.5723047
3.5723047
3.5723047
3.5723047
3.5723045
3.5723045
3.5723047
3.572305
3.5723045
3.5723047
3.5723045
3.5723047
3.5723047
3.5723047
3.5723045
3.5723047
3.5723045
3.5723047
3.5723047
3.5723047
3.5723047
3.5723047
3.5723047
3.5723047
3.5723047
3.5723047
3.5723047
3.5723047
3.5723047
3.5723047
3.5723045
3.5723047
3.5723047
3.5723047
3.5723047
3.5723047
3.5723047
3.5723047
3.5723047
3.5723047
3.5723045
3.5723047
3.572305
3.5723047
3.5723045
3.5723047
3.5723047
3.5723047
3.5723047
3.5723047
3.5723047
3.5723047
3.5723045
3.5723047
3.5723047
3.572305
3.5723047
3.5723047
3.5723045
3.5723047
3.5723045
3.5723047
3.5723045
3.572305
3.5723047
3.5723047
3.5723045
3.572305
3.5723047
3.5723045
3.5723047
3.5723047
3.5723047
3.5723047
3.5723047
3.5723047
3.5723047
3.5723047
3.5723047
3.5723047
3.5723047
3.5723045
3.5723047
3.5723047
3.572305
3.5723047
3.5723047
3.5723047
3.5723047
3.5723047
3.5723045
3.5723047
3.5723047
3.5723047
3.5723047
3.5723047
3.5723047
3.5723045
3.5723045
3.5723047
3.5723047
3.5723047
3.5723047
3.5723047
3.5723047
3.5723045
3.5723047
3.5723047
3.5723047
3.5723047
3.5723047
3.5723045
3.5723042
3.5723045
3.5723047
3.5723047
3.5723047
3.572305
3.5723047
3.5723047
3.5723047
3.5723047
3.5723047
3.5723047
3.5723047
3.5723047
3.5723047
3.5723047
3.5723047
3.5723047
3.5723045
3.5723047
3.5723047
3.5723045
3.5723045
3.5723047
3.5723047
3.572305
3.5723047
3.5723047
3.5723047
3.5723045
3.5723045
3.5723047
3.5723047
3.572305
3.5723047
3.5723047
3.5723047
3.5723047
3.5723047
3.5723047
3.5723047
3.5723047
3.5723047
3.5723047
3.5723047
3.5723047
3.5723045
3.5723047
3.5723047
3.5723047
3.5723047
3.5723047
3.5723047
3.5723047
3.5723047
3.5723047
3.5723047
3.5723047
3.5723047
3.5723047
3.5723045
3.5723047
3.5723047
3.5723047
3.5723047
3.5723047
3.5723047
3.5723047
3.5723047
3.572305
3.5723047
3.5723047
3.5723047
3.5723047
3.5723047
3.5723045
3.5723047
3.5723047
3.5723045
3.5723047
3.5723047
3.5723047
3.5723047
3.5723047
3.5723047
3.5723047
3.5723047
3.5723047
3.5723045
3.5723047
3.5723047
3.5723047
3.5723047
3.5723045
3.5723045
3.5723047
3.5723047
3.5723047
3.5723047
3.5723047
3.572305
3.5723047
3.5723047
3.5723045
3.5723047
3.5723047
3.5723047
3.5723047
3.5723047
3.5723047
3.5723047
3.5723047
3.5723047
3.5723047
3.5723047
3.5723047
3.5723047
3.5723047
3.572305
3.5723047
3.5723047
3.5723047
3.5723047
3.5723047
3.5723047
3.5723047
3.5723047
3.5723047
3.5723047
3.5723047
3.5723047
3.5723047
3.5723047
3.5723045
3.5723047
3.572305
3.5723047
3.5723045
3.5723047
3.5723047
3.5723047
3.5723047
3.5723047
3.5723047
3.5723047
3.5723047
3.5723047
3.5723047
3.5723047
3.5723045
3.5723047
3.5723047
3.5723047
3.5723047
3.5723047
3.5723047
3.5723045
3.5723047
3.572305
3.5723047
3.5723047
3.5723047
3.5723047
3.5723047
3.5723047
3.5723047
3.5723047
3.572305
3.5723047
3.5723047
3.5723047
3.5723047
3.5723047
3.5723047
3.5723045
3.5723047
3.5723047
3.5723047
3.5723047
3.5723047
3.5723047
3.572305
3.5723047
3.572305
3.5723047
3.5723047
3.5723047
3.5723047
3.5723045
3.5723047
3.5723047
3.5723047
3.572305
3.5723047
3.5723047
3.5723047
3.5723047
3.5723047
3.5723045
3.5723045
3.5723047
3.5723047
3.5723047
3.5723047
3.572305
3.5723047
3.5723047
3.5723047
3.5723047
3.572305
3.5723047
3.5723047
3.5723047
3.5723047
3.5723045
3.5723047
3.5723047
3.5723047
3.5723047
3.5723047
3.5723047
3.5723047
3.5723045
3.5723047
3.5723047
3.5723047
3.5723047
3.5723047
3.5723047
3.5723047
3.5723047
3.5723047
3.572305
3.5723047
3.5723047
3.5723047
3.5723047
3.5723047
3.5723047
3.5723047
3.5723047
3.5723045
3.572305
3.5723047
3.5723047
3.5723047
3.5723047
3.5723047
3.5723047
3.5723047
3.5723047
3.5723045
3.5723045
3.5723047
3.5723047
3.5723047
3.5723047
3.5723047
3.5723047
3.5723047
3.5723047
3.5723047
3.5723047
3.5723047
3.5723047
3.5723047
3.5723047
3.572305
3.5723047
3.5723047
3.5723047
3.5723045
3.5723047
3.5723047
3.5723047
3.5723045
3.5723047
3.5723047
3.5723047
3.5723047
3.5723047
3.5723047
3.5723047
3.572305
3.5723047
3.5723047
3.5723047
3.5723047
3.5723047
3.5723047
3.5723047
3.5723045
3.5723047
3.5723047
3.5723047
3.5723047
3.5723047
3.5723047
3.5723047
3.5723047
3.5723045
3.5723045
3.5723047
3.5723047
3.5723047
3.5723047
3.5723047
3.5723045
3.5723047
3.5723047
3.5723047
3.5723047
3.5723047
3.5723047
3.5723047
3.5723047
3.5723047
3.5723047
3.5723047
3.5723047
3.5723047
3.5723047
3.5723047
3.572305
3.5723042
3.5723047
3.5723045
3.572305
3.5723047
3.572305
3.5723047
3.5723047
3.5723047
3.5723047
3.5723047
3.5723047
3.5723047
3.5723047
3.5723047
3.5723045
3.5723047
3.5723047
3.5723047
3.5723047
3.5723047
3.5723045
3.5723047
3.5723047
3.5723047
3.5723047
3.5723047
3.5723045
3.5723047
3.572305
3.5723047
3.572305
3.5723047
3.572305
3.5723047
3.5723047
3.5723047
3.5723047
3.5723047
3.5723047
3.5723045
3.5723047
3.5723047
3.5723045
3.5723047
3.5723047
3.5723047
3.572305
3.5723045
3.5723047
3.5723047
3.5723047
3.5723045
3.5723045
3.5723047
3.5723045
3.5723047
3.5723047
3.5723047
3.5723047
3.5723047
3.5723047
3.5723047
3.5723047
3.5723047
3.5723047
3.5723047
3.5723047
3.5723045
3.5723047
3.5723045
3.5723047
3.5723047
3.5723047
3.572305
3.5723047
3.572305
3.5723047
3.5723047
3.5723045
3.5723045
3.5723047
3.5723047
3.5723047
3.5723047
3.5723047
3.5723047
3.5723047
3.5723047
3.5723047
3.5723045
3.5723047
3.5723047
3.5723047
3.5723045
3.572305
3.5723047
3.5723047
3.5723047
3.5723047
3.5723047
3.5723047
3.5723047
3.5723047
3.5723047
3.5723047
3.5723047
3.5723047
3.5723047
3.572305
3.5723047
3.572305
3.5723047
3.5723047
3.572305
3.5723047
3.5723047
3.5723047
3.5723047
3.5723047
3.5723047
3.5723047
3.5723047
3.5723047
3.5723047
3.5723047
3.5723047
3.5723047
3.5723047
3.5723047
3.5723047
3.5723047
3.5723047
3.5723047
3.5723047
3.5723047
3.5723047
3.572305
3.572305
3.5723047
3.5723047
3.5723047
3.5723047
3.5723045
3.5723045
3.572305
3.5723047
3.5723047
3.5723045
3.5723047
3.5723047
3.5723047
3.5723047
3.5723047
3.5723045
3.5723047
3.5723045
3.5723047
3.5723045
3.572305
3.5723047
3.5723047
3.5723047
3.5723047
3.5723047
3.5723047
3.5723047
3.5723045
3.5723047
3.5723047
3.5723047
3.5723045
3.5723047
3.5723047
3.5723047
3.5723047
3.5723047
3.5723047
3.5723047
3.5723047
3.5723047
3.5723047
3.5723045
3.5723047
3.5723047
3.5723047
3.5723047
3.5723047
3.5723047
3.5723047
3.5723047
3.5723047
3.5723047
3.5723047
3.5723047
3.5723047
3.5723047
3.572305
3.5723047
3.5723047
3.5723047
3.5723047
3.5723047
3.5723047
3.5723047
3.5723045
3.5723047
3.5723047
3.5723045
3.5723047
3.5723047
3.572305
3.5723047
3.5723047
3.5723047
3.572305
3.5723047
3.572305
3.5723047
3.5723047
3.5723047
3.5723047
3.5723047
3.5723045
3.5723047
3.5723047
3.5723047
3.572305
3.572305
3.5723047
3.5723047
3.5723047
3.5723047
3.5723047
3.5723047
3.5723047
3.5723047
3.5723047
3.5723047
3.572305
3.5723047
3.5723047
3.5723047
3.5723047
3.5723047
3.5723047
3.5723047
3.5723047
3.5723047
3.5723047
3.5723047
3.5723047
3.5723047
3.5723047
3.5723047
3.5723047
3.5723047
3.5723047
3.5723047
3.5723045
3.5723047
3.5723047
3.5723047
3.5723047
3.5723047
3.5723047
3.5723047
3.5723047
3.5723047
3.5723047
3.572305
3.5723047
3.572305
3.5723047
3.5723047
3.5723047
3.5723047
3.5723047
3.572305
3.572305
3.5723047
3.5723047
3.5723047
3.5723047
3.5723047
3.5723047
3.5723047
3.572305
3.5723047
3.5723047
3.5723047
3.5723045
3.5723047
3.5723047
3.5723047
3.5723047
3.572305
3.5723047
3.572305
3.5723047
3.5723047
3.5723047
3.5723047
3.572305
3.5723047
3.5723047
3.5723047
3.5723047
3.5723047
3.5723047
3.5723045
3.5723047
3.5723047
3.572305
3.5723047
3.5723047
3.5723047
3.5723047
3.5723047
3.572305
3.5723047
3.5723047
3.5723047
3.5723045
3.5723047
3.5723047
3.5723047
3.5723047
3.572305
3.5723047
3.5723047
3.5723047
3.5723047
3.5723047
3.5723047
3.5723047
3.5723047
3.5723047
3.572305
3.5723047
3.5723047
3.5723047
3.5723047
3.572305
3.5723047
3.5723047
3.5723047
3.572305
3.5723047
3.5723047
3.5723047
3.5723047
3.572305
3.5723047
3.5723047
3.5723045
3.5723047
3.5723047
3.5723047
3.5723045
3.5723047
3.5723047
3.5723047
3.5723047
3.5723045
3.5723047
3.5723047
3.572305
3.5723047
3.572305
3.5723047
3.5723047
3.5723047
3.5723047
3.5723047
3.5723045
3.5723047
3.5723047
3.572305
3.572305
3.5723047
3.572305
3.5723047
3.5723047
3.5723047
3.5723047
3.5723047
3.5723047
3.572305
3.5723047
3.572305
3.5723047
3.5723047
3.5723047
3.572305
3.572305
3.5723047
3.5723047
3.5723047
3.572305
3.5723047
3.5723047
3.5723047
3.5723045
3.5723047
3.5723047
3.572305
3.5723047
3.5723047
3.5723047
3.5723047
3.5723047
3.5723047
3.5723047
3.5723047
3.5723047
3.5723047
3.5723047
3.572305
3.5723047
3.5723047
3.5723047
3.5723047
3.572305
3.5723047
3.5723047
3.5723047
3.5723047
3.5723047
3.5723047
3.5723047
3.5723047
3.5723047
3.5723047
3.5723047
3.5723047
3.572305
3.5723047
3.5723047
3.5723047
3.5723047
3.5723047
3.5723047
3.572305
3.5723047
3.5723047
3.5723047
3.5723047
3.5723047
3.5723047
3.5723047
3.572305
3.572305
3.5723047
3.5723047
3.5723045
3.5723047
3.572305
3.5723047
3.5723047
3.5723047
3.5723047
3.5723047
3.5723047
3.5723045
3.5723047
3.5723047
3.5723047
3.5723047
3.5723047
3.5723047
3.5723047
3.5723047
3.5723047
3.5723047
3.5723047
3.5723047
3.572305
3.5723047
3.5723047
3.572305
3.572305
3.572305
3.572305
3.572305
3.572305
3.5723047
3.5723047
3.5723047
3.5723045
3.5723047
3.5723047
3.5723047
3.5723047
3.5723047
3.5723047
3.5723047
3.5723047
3.5723047
3.5723047
3.5723047
3.5723045
3.5723047
3.5723047
3.5723047
3.5723047
3.5723047
3.5723047
3.5723047
3.5723047
3.5723047
3.5723047
3.5723047
3.5723047
3.5723047
3.5723047
3.5723047
3.5723047
3.572305
3.5723047
3.5723047
3.5723047
3.572305
3.5723047
3.5723047
3.5723047
3.5723047
3.5723047
3.5723047
3.5723047
3.5723047
3.572305
3.5723047
3.5723047
3.5723047
3.572305
3.5723047
3.5723047
3.5723047
3.5723047
3.5723047
3.5723047
3.5723047
3.5723047
3.5723047
3.572305
3.572305
3.5723047
3.5723047
3.5723047
3.5723047
3.5723047
3.5723047
3.5723047
3.5723047
3.5723047
3.5723047
3.5723047
3.5723047
3.5723047
3.572305
3.5723047
3.572305
3.5723047
3.5723047
3.5723047
3.5723047
3.5723047
3.5723047
3.5723047
3.5723047
3.5723047
3.5723047
3.5723047
3.5723047
3.5723047
3.5723047
3.572305
3.5723047
3.572305
3.5723047
3.572305
3.5723047
3.5723047
3.5723047
3.572305
3.5723047
3.5723047
3.5723047
3.5723047
3.5723047
3.5723047
3.5723047
3.5723047
3.5723047
3.5723047
3.5723047
3.5723047
3.5723047
3.5723047
3.572305
3.5723047
3.5723047
3.5723047
3.5723047
3.572305
3.5723047
3.5723047
3.5723047
3.5723047
3.5723047
3.5723047
3.572305
3.5723047
3.5723047
3.5723047
3.5723047
3.5723047
3.5723047
3.5723047
3.572305
3.5723047
3.5723047
3.5723047
3.5723047
3.572305
3.5723047
3.5723047
3.5723047
3.5723047
3.5723047
3.5723047
3.5723047
3.5723047
3.5723047
3.5723047
3.5723047
3.572305
3.5723047
3.5723047
3.5723047
3.5723047
3.5723047
3.5723047
3.5723045
3.5723047
3.5723047
3.5723047
3.572305
3.5723047
3.572305
3.5723047
3.5723047
3.5723047
3.5723047
3.572305
3.5723047
3.5723047
3.5723045
3.5723047
3.5723047
3.5723047
3.5723047
3.5723047
3.5723047
3.5723047
3.572305
3.5723047
3.572305
3.572305
3.5723047
3.5723047
3.5723047
3.5723047
3.5723047
3.5723047
3.5723047
3.5723047
3.5723047
3.572305
3.5723047
3.5723047
3.5723047
3.572305
3.572305
3.5723047
3.5723047
3.5723047
3.5723047
3.5723047
3.5723045
3.5723047
3.5723047
3.5723047
3.5723047
3.572305
3.5723047
3.5723047
3.572305
3.5723047
3.5723047
3.5723047
3.5723047
3.5723047
3.5723047
3.5723047
3.5723047
3.572305
3.5723047
3.5723047
3.5723047
3.5723047
3.5723047
3.5723047
3.5723047
3.5723047
3.5723047
3.5723047
3.5723047
3.5723047
3.5723047
3.5723047
3.572305
3.5723047
3.5723047
3.5723047
3.5723047
3.5723047
3.5723047
3.5723047
3.5723047
3.572305
3.5723047
3.5723047
3.5723047
3.5723047
3.572305
3.5723047
3.5723047
3.572305
3.572305
3.5723047
3.572305
3.5723047
3.5723047
3.5723047
3.5723047
3.5723047
3.5723047
3.5723047
3.5723047
3.5723047
3.5723047
3.5723047
3.572305
3.5723047
3.5723047
3.5723047
3.572305
3.5723047
3.5723047
3.5723047
3.5723047
3.5723047
3.5723047
3.5723047
3.5723047
3.5723047
3.572305
3.5723047
3.5723047
3.572305
3.5723047
3.5723047
3.5723047
3.5723047
3.5723047
3.5723047
3.5723047
3.5723047
3.5723047
3.5723047
3.5723047
3.5723047
3.5723047
3.5723047
3.5723047
3.5723047
3.5723047
3.5723047
3.5723047
3.572305
3.5723047
3.5723047
3.5723047
3.5723047
3.5723047
3.5723047
3.5723047
3.5723047
3.572305
3.572305
3.5723047
3.5723047
3.5723047
3.5723047
3.5723047
3.5723047
3.5723047
3.5723047
3.572305
3.5723047
3.5723045
3.572305
3.572305
3.572305
3.5723047
3.572305
3.5723047
3.5723047
3.5723047
3.5723047
3.5723047
3.572305
3.5723047
3.5723047
3.572305
3.5723047
3.5723047
3.5723047
3.5723047
3.5723047
3.5723047
3.5723047
3.5723047
3.5723047
3.5723047
3.5723047
3.5723045
3.5723047
3.572305
3.5723047
3.572305
3.5723047
3.5723047
3.5723047
3.5723047
3.5723047
3.572305
3.5723047
3.5723047
3.572305
3.572305
3.5723047
3.5723047
3.5723047
3.5723047
3.5723047
3.5723047
3.572305
3.5723047
3.5723047
3.5723047
3.572305
3.572305
3.5723047
3.5723047
3.5723047
3.5723047
3.5723047
3.5723047
3.5723047
3.5723047
3.5723047
3.5723047
3.572305
3.5723047
3.5723047
3.5723047
3.5723047
3.5723047
3.572305
3.572305
3.5723047
3.5723047
3.5723047
3.5723047
3.5723047
3.5723047
3.5723047
3.5723047
3.5723047
3.5723047
3.5723047
3.5723047
3.5723047
3.572305
3.5723047
3.5723047
3.5723047
3.5723047
3.5723047
3.5723047
3.572305
3.572305
3.572305
3.5723047
3.572305
3.5723047
3.5723047
3.5723047
3.5723047
3.5723047
3.5723047
3.5723047
3.5723047
3.5723047
3.5723047
3.572305
3.5723047
3.5723047
3.572305
3.5723047
3.5723047
3.5723047
3.5723047
3.5723047
3.5723047
3.5723047
3.572305
3.572305
3.5723047
3.572305
3.5723047
3.572305
3.572305
3.5723047
3.5723047
3.5723047
3.5723047
3.5723047
3.5723047
3.5723047
3.5723047
3.572305
3.5723047
3.5723047
3.5723047
3.5723047
3.5723047
3.5723047
3.5723047
3.572305
3.5723047
3.5723047
3.572305
3.5723047
3.5723047
3.5723047
3.5723047
3.5723047
3.5723047
3.5723047
3.5723047
3.5723047
3.5723047
3.5723047
3.572305
3.5723047
3.5723052
3.572305
3.5723047
3.5723047
3.5723045
3.5723047
3.572305
3.5723047
3.5723047
3.5723047
3.5723047
3.5723047
3.5723047
3.5723047
3.572305
3.5723047
3.572305
3.5723047
3.5723047
3.5723047
3.5723047
3.5723047
3.5723047
3.5723047
3.5723047
3.572305
3.572305
3.5723047
3.5723047
3.5723047
3.572305
3.5723047
3.5723047
3.572305
3.5723047
3.5723047
3.572305
3.5723047
3.5723047
3.5723047
3.5723047
3.5723047
3.572305
3.5723047
3.5723047
3.5723045
3.5723047
3.5723047
3.5723047
3.5723047
3.572305
3.572305
3.5723047
3.572305
3.5723047
3.5723047
3.5723047
3.572305
3.572305
3.572305
3.5723047
3.5723047
3.5723047
3.5723047
3.572305
3.572305
3.5723047
3.5723047
3.5723047
3.5723047
3.572305
3.5723047
3.5723047
3.572305
3.5723047
3.5723047
3.5723047
3.5723047
3.572305
3.5723047
3.5723047
3.5723047
3.5723047
3.5723047
3.5723047
3.5723047
3.5723047
3.5723047
3.5723047
3.5723047
3.5723047
3.572305
3.572305
3.5723047
3.572305
3.5723047
3.5723047
3.5723047
3.5723047
3.5723047
3.5723047
3.5723047
3.572305
3.5723047
3.5723047
3.5723045
3.5723047
3.5723047
3.572305
3.5723047
3.5723047
3.572305
3.5723047
3.572305
3.5723047
3.5723047
3.5723047
3.5723047
3.572305
3.5723047
3.5723047
3.572305
3.572305
3.5723047
3.572305
3.5723047
3.5723047
3.5723047
3.5723047
3.5723047
3.5723047
3.5723047
3.5723047
3.5723047
3.5723047
3.5723045
3.5723047
3.5723047
3.5723047
3.572305
3.5723047
3.5723047
3.5723047
3.5723047
3.5723047
3.5723047
3.5723047
3.5723047
3.572305
3.5723047
3.572305
3.5723047
3.572305
3.572305
3.5723047
3.5723047
3.572305
3.5723047
3.5723047
3.572305
3.5723047
3.5723047
3.5723047
3.5723047
3.5723047
3.5723047
3.572305
3.5723047
3.5723047
3.5723047
3.5723047
3.5723047
3.5723047
3.5723047
3.5723047
3.5723047
3.5723047
3.572305
3.5723047
3.5723047
3.5723047
3.5723047
3.5723047
3.5723047
3.5723047
3.5723047
3.5723047
3.5723047
3.5723047
3.5723047
3.5723047
3.5723047
3.572305
3.572305
3.5723047
3.5723047
3.5723047
3.5723047
3.572305
3.5723045
3.572305
3.5723047
3.572305
3.5723047
3.5723047
3.5723047
3.5723047
3.5723047
3.5723047
3.5723047
3.572305
3.5723047
3.572305
3.5723047
3.5723047
3.5723047
3.5723047
3.572305
3.5723047
3.5723047
3.5723047
3.5723047
3.5723047
3.5723047
3.5723047
3.5723047
3.5723047
3.5723047
3.5723047
3.5723047
3.5723047
3.5723047
3.5723047
3.5723047
3.5723047
3.5723047
3.5723047
3.5723047
3.5723045
3.5723047
3.5723047
3.5723047
3.5723047
3.5723047
3.5723047
3.572305
3.5723047
3.5723047
3.572305
3.5723047
3.5723047
3.5723047
3.5723047
3.5723047
3.5723047
3.572305
3.5723047
3.5723047
3.572305
3.5723047
3.5723047
3.5723047
3.5723047
3.5723047
3.5723047
3.5723047
3.572305
3.5723047
3.5723047
3.5723047
3.5723047
3.5723047
3.572305
3.5723047
3.5723047
3.5723047
3.5723047
3.5723047
3.5723047
3.572305
3.5723047
3.572305
3.5723047
3.5723047
3.5723047
3.5723047
3.572305
3.572305
3.5723047
3.5723047
3.572305
3.5723047
3.572305
3.5723047
3.5723047
3.572305
3.5723047
3.5723047
3.572305
3.572305
3.5723047
3.5723047
3.572305
3.5723047
3.5723047
3.572305
3.5723047
3.5723047
3.5723047
3.5723047
3.5723047
3.5723047
3.572305
3.572305
3.5723047
3.5723047
3.5723047
3.5723047
3.5723047
3.5723047
3.5723047
3.572305
3.5723047
3.5723047
3.5723047
3.5723047
3.572305
3.5723047
3.5723047
3.5723047
3.5723047
3.5723047
3.5723047
3.5723047
3.5723047
3.5723047
3.5723047
3.572305
3.5723047
3.5723047
3.5723047
3.5723047
3.5723045
3.572305
3.5723047
3.5723047
3.5723047
3.572305
3.5723047
3.5723047
3.5723047
3.5723047
3.5723047
3.572305
3.5723047
3.5723047
3.5723047
3.5723047
3.5723047
3.5723047
3.5723047
3.5723047
3.5723047
3.5723047
3.5723047
3.5723047
3.5723047
3.5723047
3.5723047
3.5723047
3.5723047
3.5723047
3.572305
3.5723047
3.5723047
3.5723047
3.5723047
3.572305
3.572305
3.5723047
3.572305
3.5723047
3.5723047
3.5723047
3.5723047
3.5723047
3.5723047
3.5723047
3.5723045
3.572305
3.5723047
3.5723047
3.5723047
3.572305
3.5723047
3.5723047
3.5723047
3.5723047
3.5723045
3.5723047
3.5723047
3.5723047
3.5723047
3.5723047
3.5723047
3.5723047
3.5723047
3.5723047
3.5723047
3.572305
3.5723047
3.572305
3.5723047
3.572305
3.5723047
3.572305
3.5723047
3.5723047
3.5723045
3.5723047
3.5723047
3.5723047
3.572305
3.5723047
3.5723047
3.572305
3.5723047
3.5723047
3.5723047
3.5723047
3.5723047
3.572305
3.5723047
3.5723047
3.5723047
3.5723047
3.5723047
3.5723047
3.5723047
3.5723047
3.5723047
3.5723047
3.5723047
3.572305
3.5723047
3.5723047
3.572305
3.572305
3.5723047
3.5723047
3.5723047
3.5723047
3.572305
3.5723047
3.5723047
3.5723047
3.5723047
3.5723047
3.5723047
3.5723045
3.5723047
3.5723047
3.5723047
3.5723047
3.5723047
3.572305
3.5723047
3.572305
3.572305
3.5723047
3.5723047
3.572305
3.5723047
3.5723047
3.5723047
3.5723047
3.5723047
3.5723047
3.5723045
3.572305
3.5723047
3.5723047
3.5723047
3.5723047
3.5723047
3.5723047
3.5723045
3.5723047
3.5723047
3.5723047
3.5723047
3.5723047
3.5723047
3.5723047
3.5723047
3.5723047
3.5723047
3.5723047
3.5723047
3.5723047
3.5723047
3.572305
3.5723047
3.5723047
3.5723047
3.5723047
3.5723047
3.572305
3.572305
3.5723047
3.572305
3.5723047
3.572305
3.5723047
3.5723047
3.572305
3.572305
3.5723047
3.572305
3.5723047
3.5723047
3.572305
3.572305
3.5723047
3.572305
3.5723047
3.5723047
3.5723047
3.5723047
3.5723047
3.5723047
3.5723047
3.5723047
3.5723047
3.5723047
3.572305
3.5723047
3.5723047
3.572305
3.572305
3.5723047
3.5723047
3.5723047
3.5723047
3.5723047
3.5723045
3.572305
3.5723047
3.572305
3.5723047
3.572305
3.5723047
3.5723047
3.5723047
3.5723047
3.572305
3.5723047
3.5723047
3.5723047
3.5723047
3.5723047
3.5723047
3.5723047
3.5723047
3.5723047
3.5723047
3.5723047
3.5723047
3.5723047
3.5723047
3.5723047
3.5723047
3.572305
3.5723047
3.5723047
3.572305
3.5723052
3.5723047
3.5723047
3.5723047
3.5723047
3.5723047
3.5723047
3.5723047
3.5723047
3.5723047
3.5723047
3.5723047
3.5723047
3.5723047
3.5723047
3.5723047
3.5723047
3.5723047
3.5723047
3.5723047
3.5723045
3.5723045
3.5723047
3.5723047
3.5723047
3.5723047
3.5723047
3.572305
3.5723047
3.5723047
3.5723047
3.5723047
3.5723047
3.572305
3.5723047
3.5723047
3.5723047
3.5723047
3.572305
3.572305
3.5723047
3.572305
3.5723047
3.5723047
3.5723047
3.5723047
3.5723047
3.5723047
3.5723047
3.572305
3.5723047
3.572305
3.572305
3.572305
3.5723047
3.5723047
3.5723047
3.572305
3.572305
3.5723047
3.5723047
3.5723047
3.5723045
3.5723047
3.5723047
3.5723047
3.5723047
3.572305
3.5723047
3.5723047
3.5723047
3.5723047
3.5723047
3.5723047
3.5723047
3.572305
3.5723047
3.5723047
3.572305
3.572305
3.5723047
3.5723047
3.572305
3.5723047
3.5723047
3.5723047
3.5723047
3.5723047
3.5723047
3.5723047
3.572305
3.5723047
3.5723047
3.5723047
3.5723047
3.572305
3.5723047
3.5723047
3.5723047
3.572305
3.5723047
3.5723047
3.5723047
3.5723047
3.5723047
3.5723047
3.5723047
3.572305
3.5723047
3.572305
3.572305
3.5723047
3.5723047
3.5723045
3.5723047
3.5723047
3.5723052
3.5723047
3.5723047
3.5723047
3.5723047
3.5723047
3.5723047
3.5723047
3.5723047
3.572305
3.5723047
3.5723047
3.572305
3.572305
3.572305
3.5723047
3.5723047
3.5723047
3.5723047
3.5723047
3.5723047
3.5723047
3.5723047
3.5723047
3.572305
3.5723047
3.5723047
3.5723047
3.5723047
3.5723047
3.5723047
3.5723047
3.5723047
3.5723047
3.5723047
3.5723047
3.572305
3.5723047
3.5723047
3.5723047
3.5723047
3.5723047
3.5723047
3.572305
3.5723047
3.5723047
3.572305
3.5723047
3.572305
3.572305
3.5723047
3.5723047
3.5723047
3.5723047
3.5723047
3.5723047
3.5723047
3.5723047
3.5723047
3.5723047
3.572305
3.572305
3.5723047
3.572305
3.5723047
3.5723047
3.5723047
3.5723047
3.5723047
3.5723047
3.5723047
3.5723047
3.572305
3.5723047
3.5723047
3.5723047
3.5723047
3.5723047
3.5723047
3.5723047
3.572305
3.572305
3.5723047
3.5723047
3.5723047
3.572305
3.5723047
3.5723047
3.5723047
3.5723047
3.5723047
3.5723047
3.572305
3.5723047
3.5723047
3.5723047
3.572305
3.5723047
3.5723047
3.5723047
3.5723047
3.572305
3.572305
3.5723047
3.5723047
3.5723047
3.5723047
3.5723047
3.5723047
3.572305
3.5723047
3.5723047
3.5723047
3.5723047
3.5723047
3.5723047
3.5723047
3.5723047
3.5723047
3.5723047
3.5723047
3.5723047
3.5723047
3.5723047
3.5723047
3.5723047
3.5723047
3.5723047
3.572305
3.572305
3.5723047
3.5723047
3.5723047
3.5723047
3.572305
3.5723047
3.5723047
3.5723047
3.572305
3.572305
3.5723047
3.572305
3.5723047
3.5723047
3.5723047
3.572305
3.5723047
3.5723047
3.5723047
3.5723047
3.572305
3.572305
3.5723047
3.572305
3.5723047
3.5723047
3.5723047
3.5723047
3.5723047
3.5723047
3.572305
3.572305
3.5723047
3.572305
3.5723047
3.5723047
3.5723047
3.5723047
3.5723047
3.5723047
3.5723047
3.5723047
3.5723047
3.5723047
3.572305
3.5723047
3.572305
3.5723047
3.5723047
3.5723047
3.5723047
3.5723047
3.5723047
3.5723047
3.572305
3.5723047
3.5723047
3.5723047
3.5723047
3.5723047
3.5723047
3.5723047
3.5723047
3.5723047
3.5723045
3.5723047
3.5723047
3.5723047
3.5723047
3.5723047
3.5723047
3.5723047
3.5723047
3.5723047
3.5723047
3.5723047
3.5723047
3.5723047
3.5723047
3.5723047
3.572305
3.5723047
3.5723047
3.572305
3.5723047
3.5723047
3.5723047
3.5723045
3.5723047
3.5723047
3.5723047
3.5723047
3.572305
3.5723047
3.5723047
3.5723047
3.572305
3.5723047
3.5723047
3.5723047
3.572305
3.5723047
3.5723047
3.572305
3.5723047
3.5723047
3.5723045
3.5723047
3.572305
3.5723047
3.572305
3.5723047
3.5723047
3.572305
3.572305
3.572305
3.5723047
3.5723047
3.5723047
3.5723045
3.5723047
3.5723047
3.5723047
3.572305
3.5723047
3.5723047
3.5723047
3.5723047
3.5723047
3.5723047
3.5723047
3.5723047
3.572305
3.5723047
3.572305
3.572305
3.5723047
3.5723047
3.5723047
3.5723047
3.572305
3.5723047
3.5723047
3.5723047
3.572305
3.5723047
3.5723047
3.5723047
3.5723047
3.5723047
3.5723047
3.5723047
3.5723047
3.5723045
3.5723047
3.5723047
3.5723047
3.5723047
3.572305
3.5723047
3.5723047
3.5723047
3.572305
3.572305
3.572305
3.5723047
3.572305
3.5723047
3.572305
3.5723047
3.5723047
3.5723047
3.5723047
3.5723047
3.5723047
3.5723047
3.5723047
3.5723047
3.5723047
3.5723047
3.5723045
3.5723047
3.5723047
3.5723047
3.5723047
3.5723047
3.572305
3.5723047
3.5723047
3.572305
3.5723047
3.5723047
3.5723047
3.572305
3.5723047
3.5723047
3.572305
3.572305
3.572305
3.5723047
3.5723047
3.5723047
3.5723047
3.5723047
3.5723047
3.5723047
3.5723047
3.5723047
3.572305
3.5723047
3.5723047
3.5723047
3.5723047
3.5723047
3.5723047
3.5723047
3.5723047
3.5723047
3.5723047
3.5723047
3.5723045
3.5723047
3.5723047
3.5723047
3.5723047
3.572305
3.572305
3.5723047
3.572305
3.572305
3.5723047
3.5723047
3.572305
3.5723047
3.5723047
3.5723047
3.5723047
3.572305
3.5723047
3.5723047
3.5723047
3.5723045
3.572305
3.5723047
3.5723047
3.5723047
3.572305
3.5723047
3.5723045
3.5723047
3.5723047
3.5723047
3.5723047
3.572305
3.5723047
3.5723047
3.5723047
3.5723047
3.5723047
3.5723047
3.5723047
3.5723047
3.5723047
3.5723047
3.5723047
3.5723047
3.5723047
3.5723047
3.5723047
3.5723047
3.5723047
3.5723047
3.5723047
3.5723047
3.5723047
3.572305
3.5723047
3.5723047
3.5723047
3.572305
3.5723047
3.572305
3.5723047
3.5723045
3.5723047
3.5723047
3.5723047
3.5723047
3.5723047
3.572305
3.5723047
3.572305
3.5723047
3.5723047
3.5723047
3.5723047
3.5723047
3.5723047
3.5723047
3.572305
3.572305
3.572305
3.5723047
3.572305
3.572305
3.572305
3.5723047
3.5723047
3.572305
3.5723047
3.5723047
3.5723047
3.5723047
3.5723047
3.5723047
3.572305
3.5723047
3.572305
3.5723047
3.5723047
3.572305
3.5723047
3.5723047
3.5723047
3.5723047
3.572305
3.5723047
3.5723045
3.572305
3.572305
3.5723047
3.572305
3.5723047
3.5723047
3.572305
3.572305
3.5723047
3.5723047
3.5723047
3.5723047
3.5723047
3.5723047
3.5723047
3.5723047
3.572305
3.5723047
3.5723047
3.5723047
3.5723047
3.5723047
3.5723047
3.5723047
3.5723047
3.5723047
3.5723047
3.5723047
3.5723047
3.572305
3.572305
3.5723047
3.5723047
3.5723047
3.5723047
3.5723047
3.5723047
3.5723047
3.5723047
3.5723047
3.5723047
3.5723047
3.5723047
3.5723047
3.5723047
3.5723047
3.5723047
3.572305
3.5723047
3.5723047
3.5723047
3.5723047
3.5723047
3.572305
3.5723047
3.5723047
3.5723047
3.5723047
3.5723047
3.5723047
3.5723047
3.5723047
3.5723047
3.5723047
3.5723047
3.5723052
3.572305
3.572305
3.5723047
3.5723047
3.572305
3.5723047
3.5723047
3.572305
3.5723047
3.5723047
3.5723047
3.5723047
3.572305
3.5723047
3.572305
3.5723047
3.5723047
3.5723047
3.5723047
3.572305
3.5723047
3.5723047
3.572305
3.572305
3.5723047
3.572305
3.5723047
3.5723047
3.5723047
3.5723047
3.5723047
3.5723047
3.5723047
3.5723047
3.5723047
3.572305
3.5723047
3.572305
3.5723047
3.572305
3.5723047
3.5723047
3.572305
3.5723047
3.5723047
3.5723047
3.5723047
3.5723047
3.5723047
3.572305
3.5723047
3.5723047
3.5723047
3.5723047
3.5723047
3.5723047
3.5723047
3.5723047
3.5723047
3.5723047
3.5723047
3.5723047
3.5723047
3.572305
3.5723047
3.5723047
3.5723047
3.5723047
3.5723047
3.5723047
3.572305
3.5723047
3.5723047
3.572305
3.5723047
3.5723047
3.5723047
3.5723047
3.5723047
3.5723047
3.5723047
3.5723047
3.5723047
3.5723047
3.5723047
3.5723047
3.5723047
3.5723047
3.572305
3.5723047
3.572305
3.5723047
3.5723047
3.5723047
3.5723047
3.572305
3.5723047
3.5723047
3.572305
3.572305
3.5723047
3.572305
3.5723047
3.5723047
3.5723047
3.5723047
3.572305
3.5723047
3.5723047
3.5723047
3.572305
3.5723047
3.5723047
3.5723047
3.572305
3.572305
3.572305
3.5723047
3.5723047
3.5723047
3.5723047
3.5723047
3.572305
3.5723047
3.5723047
3.5723047
3.572305
3.572305
3.5723047
3.572305
3.572305
3.5723047
3.5723047
3.572305
3.5723047
3.572305
3.5723047
3.572305
3.5723047
3.572305
3.572305
3.572305
3.5723047
3.5723047
3.5723047
3.5723047
3.5723047
3.5723047
3.5723047
3.5723047
3.572305
3.572305
3.572305
3.5723047
3.5723047
3.572305
3.5723047
3.5723047
3.5723047
3.572305
3.5723047
3.572305
3.572305
3.5723047
3.5723047
3.5723047
3.572305
3.5723047
3.572305
3.572305
3.5723047
3.5723047
3.5723047
3.5723047
3.5723047
3.5723047
3.572305
3.5723047
3.5723047
3.5723047
3.5723047
3.5723047
3.5723047
3.5723047
3.5723047
3.5723047
3.572305
3.572305
3.5723047
3.5723047
3.5723047
3.5723047
3.572305
3.5723047
3.572305
3.5723047
3.5723047
3.572305
3.5723047
3.5723047
3.5723047
3.572305
3.5723047
3.5723047
3.572305
3.572305
3.5723047
3.5723047
3.5723047
3.572305
3.5723047
3.5723047
3.5723047
3.572305
3.5723047
3.5723047
3.5723047
3.5723047
3.5723047
3.5723047
3.572305
3.5723047
3.5723047
3.5723047
3.572305
3.5723047
3.572305
3.5723047
3.5723047
3.5723047
3.5723047
3.5723047
3.5723047
3.5723047
3.572305
3.572305
3.572305
3.5723047
3.572305
3.5723047
3.5723047
3.5723047
3.572305
3.572305
3.5723047
3.572305
3.5723047
3.5723047
3.572305
3.5723047
3.572305
3.5723047
3.5723047
3.5723047
3.5723047
3.5723047
3.5723047
3.5723047
3.572305
3.572305
3.5723047
3.5723047
3.5723047
3.5723047
3.5723047
3.5723047
3.5723047
3.5723047
3.5723047
3.572305
3.5723047
3.5723047
3.5723047
3.5723047
3.5723047
3.572305
3.572305
3.5723047
3.5723047
3.5723047
3.5723047
3.572305
3.5723047
3.572305
3.572305
3.5723047
3.5723047
3.572305
3.5723047
3.5723047
3.5723047
3.5723047
3.5723047
3.572305
3.572305
3.5723047
3.572305
3.5723047
3.572305
3.5723047
3.5723047
3.5723047
3.5723047
3.5723047
3.572305
3.5723047
3.572305
3.5723047
3.5723047
3.572305
3.572305
3.5723047
3.5723047
3.5723047
3.572305
3.5723047
3.5723047
3.5723047
3.5723047
3.5723047
3.5723047
3.5723047
3.5723047
3.5723047
3.5723047
3.5723047
3.572305
3.5723047
3.572305
3.5723047
3.572305
3.5723047
3.5723047
3.5723047
3.572305
3.5723052
3.5723047
3.572305
3.5723047
3.5723047
3.5723047
3.572305
3.5723047
3.5723047
3.5723047
3.572305
3.5723047
3.572305
3.5723047
3.5723047
3.5723047
3.5723047
3.5723047
3.5723047
3.5723047
3.572305
3.5723047
3.5723047
3.5723047
3.5723047
3.5723047
3.572305
3.572305
3.572305
3.5723047
3.5723047
3.5723047
3.572305
3.5723047
3.572305
3.572305
3.5723047
3.5723047
3.572305
3.5723047
3.572305
3.5723047
3.5723047
3.5723047
3.5723047
3.5723047
3.572305
3.5723047
3.5723047
3.5723047
3.5723047
3.5723047
3.5723047
3.5723047
3.5723047
3.572305
3.572305
3.572305
3.5723047
3.5723047
3.5723047
3.5723047
3.572305
3.5723047
3.5723047
3.5723047
3.572305
3.5723047
3.5723047
3.5723047
3.5723047
3.572305
3.5723047
3.5723047
3.572305
3.5723047
3.5723047
3.572305
3.5723047
3.5723047
3.5723047
3.5723047
3.572305
3.5723047
3.572305
3.5723047
3.572305
3.572305
3.572305
3.5723047
3.572305
3.5723047
3.5723047
3.5723047
3.5723047
3.572305
3.572305
3.5723047
3.5723047
3.5723047
3.5723047
3.572305
3.5723047
3.5723047
3.5723047
3.5723047
3.5723047
3.572305
3.5723047
3.572305
3.5723047
3.572305
3.5723047
3.572305
3.5723047
3.5723047
3.5723047
3.5723047
3.5723047
3.5723047
3.5723047
3.5723047
3.572305
3.572305
3.5723047
3.5723047
3.5723047
3.572305
3.5723047
3.5723047
3.5723047
3.5723047
3.5723047
3.5723047
3.572305
3.5723047
3.5723047
3.5723047
3.572305
3.5723047
3.5723047
3.5723047
3.5723047
3.572305
3.5723047
3.5723047
3.5723047
3.5723047
3.5723047
3.5723047
3.5723047
3.572305
3.5723047
3.5723047
3.572305
3.572305
3.572305
3.5723047
3.572305
3.5723047
3.5723047
3.5723047
3.5723047
3.572305
3.5723047
3.572305
3.5723047
3.5723047
3.572305
3.5723047
3.572305
3.5723047
3.5723047
3.5723047
3.5723047
3.5723047
3.5723047
3.5723047
3.572305
3.5723047
3.5723047
3.5723047
3.5723047
3.5723047
3.5723047
3.5723047
3.5723047
3.5723047
3.5723047
3.5723047
3.5723047
3.5723052
3.5723047
3.5723047
3.572305
3.5723047
3.5723047
3.5723047
3.5723047
3.572305
3.572305
3.5723047
3.5723047
3.5723047
3.5723047
3.5723047
3.572305
3.5723047
3.5723047
3.5723047
3.5723047
3.572305
3.572305
3.5723047
3.572305
3.5723047
3.572305
3.5723047
3.5723047
3.572305
3.5723047
3.5723047
3.5723047
3.572305
3.5723047
3.5723047
3.5723047
3.572305
3.5723047
3.5723047
3.5723047
3.5723047
3.5723047
3.5723047
3.5723047
3.572305
3.5723047
3.5723047
3.572305
3.5723047
3.572305
3.572305
3.572305
3.5723047
3.5723047
3.5723047
3.5723047
3.5723047
3.5723047
3.5723047
3.5723047
3.5723047
3.5723047
3.572305
3.5723052
3.572305
3.5723047
3.572305
3.5723047
3.5723047
3.5723047
3.5723047
3.5723047
3.5723047
3.572305
3.5723047
3.572305
3.5723052
3.572305
3.5723047
3.5723047
3.5723047
3.572305
3.572305
3.5723047
3.5723047
3.572305
3.572305
3.572305
3.572305
3.5723047
3.5723047
3.5723047
3.572305
3.5723047
3.5723047
3.5723047
3.572305
3.5723047
3.5723047
3.572305
3.5723047
3.5723047
3.572305
3.5723047
3.572305
3.5723047
3.572305
3.5723047
3.572305
3.572305
3.5723047
3.5723047
3.5723047
3.572305
3.5723047
3.5723047
3.572305
3.5723047
3.5723047
3.5723047
3.5723047
3.5723047
3.5723047
3.5723047
3.5723047
3.5723047
3.572305
3.572305
3.5723047
3.572305
3.5723047
3.5723047
3.5723047
3.5723047
3.5723047
3.5723047
3.572305
3.572305
3.5723047
3.5723047
3.5723047
3.5723047
3.572305
3.5723047
3.5723047
3.572305
3.5723047
3.572305
3.572305
3.572305
3.5723047
3.572305
3.572305
3.5723047
3.5723047
3.5723047
3.5723047
3.5723047
3.5723047
3.5723047
3.5723047
3.572305
3.5723047
3.572305
3.5723047
3.5723047
3.572305
3.572305
3.5723047
3.5723047
3.5723047
3.572305
3.5723047
3.5723047
3.5723047
3.5723047
3.572305
3.572305
3.572305
3.572305
3.5723047
3.5723047
3.572305
3.5723047
3.5723047
3.5723047
3.572305
3.5723047
3.5723047
3.5723052
3.5723047
3.5723047
3.5723047
3.572305
3.5723047
3.572305
3.5723047
3.5723047
3.5723047
3.5723047
3.5723047
3.572305
3.5723047
3.5723047
3.5723047
3.5723047
3.5723047
3.572305
3.5723047
3.572305
3.572305
3.5723047
3.572305
3.5723047
3.5723047
3.5723047
3.5723047
3.572305
3.5723047
3.5723047
3.5723047
3.5723047
3.5723047
3.5723047
3.5723047
3.5723047
3.5723047
3.5723047
3.5723047
3.5723047
3.5723047
3.572305
3.5723047
3.5723047
3.5723047
3.572305
3.572305
3.572305
3.5723047
3.5723047
3.5723047
3.572305
3.572305
3.572305
3.5723047
3.5723047
3.5723047
3.572305
3.5723047
3.5723047
3.5723047
3.5723047
3.5723047
3.5723047
3.5723047
3.572305
3.572305
3.5723047
3.5723047
3.572305
3.5723047
3.572305
3.5723047
3.5723047
3.5723047
3.572305
3.5723047
3.572305
3.5723047
3.5723047
3.5723047
3.5723047
3.5723047
3.5723047
3.5723047
3.5723047
3.572305
3.5723047
3.5723047
3.5723047
3.572305
3.5723047
3.5723047
3.5723047
3.5723047
3.572305
3.5723047
3.5723047
3.572305
3.572305
3.5723047
3.572305
3.572305
3.572305
3.572305
3.5723052
3.5723047
3.5723047
3.5723047
3.5723047
3.5723047
3.5723047
3.5723047
3.572305
3.572305
3.572305
3.572305
3.5723047
3.572305
3.5723047
3.5723047
3.5723047
3.5723047
3.572305
3.572305
3.5723047
3.572305
3.572305
3.572305
3.572305
3.572305
3.5723047
3.572305
3.5723047
3.5723047
3.5723047
3.5723047
3.5723047
3.5723047
3.572305
3.5723047
3.572305
3.572305
3.572305
3.5723047
3.5723047
3.5723047
3.572305
3.5723047
3.5723047
3.5723047
3.5723047
3.5723047
3.5723047
3.572305
3.5723052
3.5723047
3.572305
3.5723052
3.5723047
3.572305
3.5723047
3.572305
3.5723047
3.5723047
3.5723047
3.5723047
3.5723047
3.5723047
3.5723047
3.5723047
3.5723047
3.572305
3.5723047
3.5723047
3.572305
3.572305
3.5723047
3.5723047
3.5723047
3.572305
3.572305
3.5723047
3.5723047
3.5723047
3.5723047
3.5723047
3.572305
3.5723052
3.5723047
3.5723047
3.5723047
3.5723047
3.5723047
3.5723047
3.5723047
3.572305
3.5723047
3.572305
3.5723047
3.572305
3.5723047
3.5723047
3.572305
3.572305
3.572305
3.5723047
3.572305
3.5723047
3.572305
3.572305
3.5723047
3.5723047
3.5723047
3.572305
3.5723047
3.5723047
3.572305
3.572305
3.572305
3.5723047
3.5723047
3.5723047
3.5723047
3.5723047
3.5723047
3.5723047
3.572305
3.5723047
3.572305
3.5723047
3.572305
3.572305
3.572305
3.572305
3.5723047
3.5723047
3.572305
3.5723047
3.5723047
3.572305
3.5723047
3.572305
3.572305
3.572305
3.572305
3.5723047
3.5723047
3.5723047
3.572305
3.5723047
3.5723047
3.572305
3.5723047
3.5723047
3.5723047
3.572305
3.5723047
3.5723047
3.5723047
3.5723047
3.5723047
3.5723047
3.5723047
3.572305
3.5723047
3.5723047
3.5723047
3.572305
3.5723047
3.5723047
3.5723047
3.5723047
3.572305
3.5723047
3.572305
3.5723047
3.572305
3.5723047
3.5723047
3.5723052
3.572305
3.572305
3.5723047
3.572305
3.572305
3.5723047
3.5723047
3.5723047
3.572305
3.5723047
3.5723047
3.5723047
3.5723047
3.5723047
3.5723047
3.572305
3.5723047
3.5723047
3.5723047
3.5723047
3.5723047
3.5723047
3.5723047
3.5723047
3.5723047
3.572305
3.572305
3.5723047
3.572305
3.572305
3.5723047
3.572305
3.5723047
3.572305
3.5723047
3.5723047
3.5723047
3.5723047
3.5723047
3.5723047
3.572305
3.572305
3.5723047
3.5723047
3.5723047
3.5723047
3.5723047
3.572305
3.5723047
3.5723047
3.5723047
3.5723047
3.5723047
3.5723047
3.5723047
3.572305
3.5723047
3.5723047
3.5723047
3.5723047
3.5723047
3.572305
3.5723047
3.572305
3.572305
3.572305
3.572305
3.572305
3.5723047
3.5723047
3.572305
3.5723047
3.5723047
3.5723047
3.5723047
3.5723047
3.572305
3.572305
3.572305
3.5723047
3.572305
3.5723047
3.572305
3.5723047
3.5723047
3.5723047
3.572305
3.5723047
3.5723047
3.5723047
3.5723047
3.572305
3.5723047
3.5723047
3.5723047
3.5723047
3.5723047
3.572305
3.5723047
3.5723047
3.572305
3.5723047
3.5723047
3.5723047
3.572305
3.572305
3.5723047
3.5723047
3.572305
3.572305
3.5723047
3.572305
3.5723047
3.5723047
3.572305
3.5723047
3.572305
3.572305
3.572305
3.5723047
3.5723047
3.5723047
3.5723047
3.572305
3.5723047
3.5723047
3.5723047
3.5723047
3.5723047
3.5723047
3.5723047
3.5723047
3.5723047
3.5723047
3.5723047
3.5723047
3.5723047
3.5723047
3.5723047
3.572305
3.572305
3.5723047
3.5723047
3.5723047
3.572305
3.572305
3.5723047
3.5723047
3.5723047
3.572305
3.5723047
3.572305
3.5723047
3.572305
3.572305
3.5723047
3.5723047
3.572305
3.5723047
3.5723047
3.5723047
3.5723047
3.5723047
3.572305
3.5723047
3.5723047
3.5723047
3.5723047
3.572305
3.5723047
3.5723047
3.5723047
3.5723047
3.5723047
3.5723047
3.5723047
3.5723047
3.5723047
3.5723047
3.572305
3.5723047
3.5723047
3.572305
3.5723047
3.5723047
3.5723047
3.5723047
3.5723047
3.572305
3.5723047
3.572305
3.5723047
3.572305
3.572305
3.5723047
3.5723047
3.572305
3.5723047
3.5723047
3.5723047
3.5723047
3.572305
3.5723047
3.572305
3.5723047
3.572305
3.5723047
3.5723047
3.572305
3.572305
3.5723047
3.572305
3.5723047
3.5723047
3.5723047
3.5723047
3.5723047
3.5723047
3.572305
3.5723047
3.572305
3.572305
3.5723047
3.5723047
3.572305
3.5723047
3.5723047
3.5723047
3.572305
3.5723047
3.5723047
3.5723047
3.5723047
3.5723047
3.5723047
3.572305
3.5723047
3.5723047
3.5723047
3.5723047
3.5723047
3.5723047
3.572305
3.5723047
3.572305
3.5723052
3.5723047
3.5723047
3.572305
3.5723047
3.572305
3.572305
3.5723047
3.5723047
3.5723047
3.5723047
3.5723047
3.572305
3.5723047
3.5723047
3.5723047
3.5723045
3.5723047
3.5723047
3.572305
3.5723047
3.572305
3.5723047
3.5723047
3.5723047
3.5723047
3.5723047
3.5723047
3.572305
3.5723047
3.5723047
3.5723045
3.5723047
3.5723047
3.5723047
3.5723047
3.5723047
3.5723047
3.5723047
3.5723047
3.5723047
3.5723047
3.5723047
3.572305
3.572305
3.5723047
3.5723047
3.5723047
3.5723047
3.5723047
3.5723047
3.5723047
3.572305
3.572305
3.572305
3.5723047
3.572305
3.5723047
3.572305
3.5723047
3.5723047
3.5723047
3.5723047
3.572305
3.572305
3.5723047
3.5723047
3.5723047
3.5723047
3.5723047
3.5723047
3.5723047
3.5723047
3.572305
3.5723047
3.5723047
3.572305
3.5723047
3.5723047
3.572305
3.5723047
3.572305
3.5723052
3.5723052
3.5723052
3.5723057
3.5723059
3.5723064
3.5723071
3.5723076
3.5723088
3.57231
3.5723109
3.5723128
3.5723145
3.5723169
3.572319
3.5723226
3.5723267
3.5723312
3.572336
3.5723419
3.5723488
3.5723567
3.5723655
3.5723758
3.5723872
3.5723994
3.5724144
3.5724304
3.572448
3.5724678
3.5724897
3.5725133
3.57254
3.5725691
3.5726004
3.5726349
3.5726726
3.5727129
3.5727568
3.5728042
3.572855
3.5729094
3.5729675
3.5730305
3.5730968
3.5731673
3.5732427
3.5733218
3.5734055
3.5734944
3.5735874
3.5736852
3.5737875
3.5738945
3.5740058
3.5741224
3.5742426
3.5743673
3.5744965
3.5746303
3.5747669
3.5749078
3.5750518
3.5751991
3.5753496
3.5755024
3.5756571
3.5758138
3.5759721
3.5761309
3.5762906
3.5764496
3.5766079
3.5767651
3.5769207
3.5770733
3.5772231
3.5773692
3.5775111
3.5776465
3.5777769
3.5779004
3.5780163
3.5781236
3.5782223
3.5783112
3.578387
3.5784178
3.5783784
3.5782702
3.5780947
3.577853
3.5775461
3.5771756
3.5767426
3.5762482
3.5756934
3.5750794
3.5744073
3.5736785
3.5728941
3.5720551
3.5711617
3.5702162
3.5692191
3.5681708
3.5670729
3.5659266
3.5647316
3.5634904
3.5622029
3.5608702
3.5594935
3.5580735
3.5566103
3.5551059
3.5535607
3.5519748
3.55035
3.5486858
3.5469844
3.5452456
3.5434709
3.5416603
3.5398149
3.5379345
3.5360215
3.534075
3.5320961
3.5300865
3.5280445
3.5259726
3.5238714
3.5217409
3.5195816
3.5173943
3.5151799
3.5129383
3.5106702
3.5083764
3.5060575
3.5037136
3.5013456
3.4989538
3.4965386
3.4941013
3.4916406
3.4891586
3.4866552
3.4841309
3.481586
3.4790208
3.4764359
3.4738326
3.47121
3.468569
3.46591
3.4632332
3.4605398
3.457829
3.4551015
3.452358
3.4495988
3.4468246
3.4440346
3.4412303
3.4384112
3.4355786
3.4327319
3.4298713
3.4269979
3.4241116
3.4212122
3.4183018
3.4153786
3.4124434
3.4094975
3.4065402
3.4035716
3.4005926
3.3976035
3.3946042
3.3915946
3.3885758
3.3855472
3.3825097
3.3794634
3.3764079
3.3733447
3.3702729
3.3671927
3.3641045
3.3610096
3.3579066
3.3547966
3.35168
3.3485556
3.3454251
3.342288
3.3391445
3.3359952
3.3328397
3.3296785
3.3265121
3.3233399
3.3201618
3.3169794
3.313792
3.3105998
3.3074026
3.3042016
3.3009953
3.297786
3.2945716
3.2913539
3.2881322
3.2849069
3.281678
3.2784455
3.2752101
3.2719715
3.2687297
3.265485
3.2622375
3.2589879
3.2557349
3.25248
3.2492225
3.2459626
3.2427011
3.2394376
3.2361717
3.2329047
3.2296352
3.2263641
3.2230916
3.2198176
3.2165425
3.2132661
3.2099886
3.2067096
3.2034302
3.2001495
3.1968682
3.1935859
3.1903028
3.1870193
3.1837351
3.1804504
3.1771657
3.1738806
3.1705952
3.1673095
3.1640239
3.1607382
3.1574521
3.1541667
3.1508808
3.1475954
3.1443107
3.1410258
3.1377413
3.1344578
3.1311743
3.1278913
3.1246092
3.1213276
3.1180465
3.1147666
3.1114867
3.1082087
3.1049306
3.1016543
3.0983787
3.0951045
3.0918307
3.0885587
3.0852876
3.0820169
3.0787487
3.0754809
3.0722151
3.0689502
3.0656869
3.0624251
3.0591648
3.0559063
3.0526485
3.0493932
3.0461392
3.0428865
3.0396359
3.0363867
3.0331397
3.0298939
3.0266502
3.0234084
3.0201685
3.0169303
3.013694
3.0104599
3.0072274
3.0039976
3.0007694
2.9975431
2.994319
2.9910972
2.9878771
2.9846597
2.9814441
2.9782307
2.9750195
2.9718106
2.9686043
2.9653997
2.9621978
2.958998
2.9558005
2.9526057
2.9494131
2.9462223
2.9430346
2.9398489
2.9366658
2.9334853
2.9303074
2.9271317
2.9239585
2.920788
2.9176197
2.914454
2.9112911
2.9081306
2.904973
2.901818
2.898665
2.8955147
2.8923678
2.8892231
2.8860812
2.8829415
2.8798048
2.8766713
2.8735399
2.8704114
2.867285
2.864162
2.8610413
2.8579237
2.8548093
2.851697
2.848588
2.8454814
2.8423777
2.8392763
2.8361781
2.8330827
2.8299906
2.8269005
2.8238139
2.8207302
2.8176486
2.8145704
2.8114953
2.8084226
2.8053534
2.8022866
2.7992227
2.7961614
2.7931032
2.7900484
2.7869959
2.7839468
2.7809002
2.7778568
2.774816
2.7717788
2.7687442
2.7657123
2.7626834
2.7596579
2.756635
2.7536144
2.7505977
2.7475836
2.7445724
2.7415645
2.7385595
2.7355576
2.7325583
2.7295623
2.7265694
2.7235794
2.7205918
2.7176075
2.7146261
2.711648
2.7086728
2.7057006
2.7027314
2.6997652
2.6968019
2.6938417
2.6908846
2.6879306
2.6849792
2.6820309
2.679086
2.6761434
2.6732042
2.6702685
2.6673353
2.6644053
2.6614783
2.6585538
2.6556332
2.6527152
2.6497996
2.6468883
2.6439788
2.641073
2.6381695
2.6352699
2.6323733
2.6294792
2.6265883
2.6237001
2.6208158
2.6179335
2.6150546
2.612179
2.6093061
2.6064363
2.6035693
2.6007056
2.5978448
2.5949874
2.5921328
2.5892806
2.5864322
2.5835865
2.5807436
2.577904
2.5750675
2.5722339
2.5694032
2.5665755
2.5637507
2.5609291
2.5581102
2.555295
2.5524819
2.5496719
2.5468655
2.5440619
2.5412612
2.5384636
2.5356686
2.5328772
2.5300882
2.527302
2.5245194
2.52174
2.5189629
2.5161889
2.5134184
2.5106502
2.5078855
2.5051234
2.5023642
2.499608
2.4968548
2.4941046
2.4913578
2.4886134
2.4858725
2.4831338
2.4803982
2.4776661
2.4749367
2.4722104
2.4694862
2.4667659
2.4640481
2.4613335
2.4586217
2.4559128
2.4532063
2.4505036
2.4478037
2.445106
2.4424121
2.4397209
2.4370322
2.4343467
2.4316642
2.4289844
2.4263079
2.4236336
2.420963
2.4182949
2.4156291
2.4129672
2.4103079
2.4076509
2.4049978
2.4023468
2.3996994
2.397054
2.394412
2.391773
2.3891368
2.3865027
2.3838723
2.3812449
2.3786199
2.375998
2.3733785
2.3707626
2.3681488
2.3655384
2.3629305
2.3603258
2.3577237
2.3551247
2.3525279
2.3499343
2.3473434
2.3447559
2.3421707
2.3395884
2.337009
2.3344326
2.3318582
2.329288
2.3267195
2.3241546
2.3215921
2.3190317
2.3164749
2.3139207
2.3113701
2.308821
2.3062754
2.3037326
2.3011923
2.2986543
2.2961204
2.2935882
2.2910593
2.288533
2.2860091
2.2834885
2.2809703
2.2784553
2.2759428
2.273433
2.2709262
2.2684221
2.2659206
2.2634218
2.2609255
2.2584321
2.2559421
2.2534537
2.2509689
2.2484865
2.246007
2.2435303
2.2410557
2.2385845
2.2361155
2.23365
2.2311864
2.2287257
2.2262676
2.2238128
2.2213602
2.2189105
2.2164631
2.2140186
2.2115767
2.2091379
2.2067015
2.2042677
2.2018368
2.1994083
2.1969824
2.1945593
2.1921389
2.1897213
2.1873062
2.1848941
2.1824841
2.1800771
2.1776726
2.1752708
2.1728716
2.170475
2.168081
2.1656897
2.1633012
2.1609151
2.1585319
2.1561508
2.1537728
2.1513972
2.1490245
2.1466544
2.1442864
2.1419213
2.139559
2.1371992
2.1348414
2.1324871
2.1301348
2.1277852
2.1254385
2.1230936
2.1207523
2.118413
2.1160762
2.1137424
2.1114111
2.1090822
2.1067557
2.1044319
2.1021109
2.0997915
2.0974762
2.0951626
2.0928512
2.0905428
2.088237
2.0859339
2.0836327
2.0813344
2.0790389
2.0767455
2.0744545
2.0721667
2.0698807
2.0675976
2.0653172
2.0630391
2.0607634
2.05849
2.0562191
2.0539515
2.051686
2.0494225
2.0471621
2.044904
2.0426481
2.040395
2.0381441
2.0358963
2.0336502
2.0314071
2.0291665
2.0269279
2.0246921
2.0224588
2.0202279
2.0179992
2.0157733
2.0135498
2.0113285
2.0091102
2.0068939
2.0046799
2.0024688
2.0002599
1.9980536
1.9958495
1.9936479
1.9914488
1.9892521
1.9870574
1.9848657
1.9826763
1.9804891
1.9783046
1.9761223
1.9739425
1.971765
1.9695898
1.9674171
1.965247
1.9630792
1.9609137
1.9587505
1.9565898
1.9544315
1.9522755
1.9501221
1.9479709
1.9458219
1.9436756
1.9415314
1.9393901
1.9372504
1.9351134
1.9329787
1.9308466
1.9287165
1.926589
1.9244636
1.9223409
1.9202204
1.9181021
1.9159864
1.9138727
1.9117616
1.9096527
1.9075459
1.9054418
1.9033399
1.9012401
1.8991429
1.8970479
1.8949552
1.8928651
1.8907769
1.8886913
1.8866075
1.8845267
1.8824477
1.8803711
1.8782969
1.876225
1.8741552
1.8720878
1.8700225
1.8679597
1.8658992
1.8638408
1.8617849
1.8597312
1.8576796
1.8556303
1.8535835
1.8515385
1.849496
1.8474559
1.8454179
1.8433821
1.8413486
1.8393172
1.8372885
1.8352616
1.8332373
1.8312147
1.8291948
1.8271767
1.8251616
1.8231477
1.8211367
1.8191277
1.8171211
1.8151165
1.8131142
1.8111144
1.8091162
1.8071208
1.8051271
1.8031359
1.8011465
1.7991598
1.797175
1.7951924
1.7932121
1.7912341
1.7892581
1.7872843
1.7853125
1.7833433
1.7813761
1.7794107
1.7774481
1.7754872
1.7735287
1.7715722
1.7696178
1.7676659
1.7657156
1.763768
1.7618221
1.7598788
1.7579374
1.7559981
1.754061
1.752126
1.7501931
1.7482625
1.7463337
1.7444075
1.7424833
1.7405611
1.7386408
1.7367229
1.7348071
1.7328935
1.7309817
1.7290723
1.7271646
1.7252595
1.7233564
1.7214552
1.7195563
1.7176594
1.7157646
1.7138716
1.7119814
1.7100927
1.7082062
1.7063216
1.7044396
1.7025591
1.7006811
1.6988047
1.6969308
1.6950588
1.6931889
1.6913214
1.6894555
1.6875917
1.6857301
1.6838708
1.6820129
1.6801574
1.6783041
1.6764525
1.6746033
1.6727561
1.6709107
1.6690674
1.6672263
1.6653872
1.6635499
1.6617149
1.6598817
1.6580505
1.6562215
1.6543945
1.6525697
1.6507462
1.6489253
1.6471064
1.6452892
1.6434745
1.6416618
1.6398505
1.6380415
1.6362345
1.6344296
1.6326265
1.6308255
1.6290264
1.6272295
1.6254345
1.6236413
1.6218501
1.6200609
1.618274
1.6164889
1.6147054
1.6129242
1.6111451
1.6093676
1.6075923
1.6058187
1.6040474
1.6022778
1.6005104
1.5987448
1.5969813
1.5952195
1.5934597
1.5917019
1.589946
1.588192
1.5864401
1.58469
1.5829419
1.5811956
1.5794516
1.577709
1.5759686
1.5742302
1.5724934
1.5707588
1.569026
1.5672952
1.5655662
1.5638392
1.562114
1.5603906
1.5586693
1.5569501
1.5552324
1.5535167
1.5518031
1.5500914
1.5483813
1.5466731
1.5449668
1.5432625
1.5415602
1.5398597
1.5381609
1.5364642
1.5347692
1.533076
1.5313851
1.5296955
1.5280082
1.5263227
1.5246388
1.5229571
1.5212768
1.5195985
1.5179223
1.5162476
1.5145751
1.5129044
1.5112355
1.5095685
1.5079031
1.5062394
1.504578
1.5029184
1.5012602
1.4996041
1.4979501
1.4962974
1.4946468
1.492998
1.4913511
1.489706
1.4880626
1.486421
1.4847811
1.4831433
1.4815073
1.4798729
1.4782404
1.4766097
1.4749807
1.4733537
1.4717283
1.4701047
1.4684831
1.4668632
1.465245
1.4636285
1.4620142
1.4604013
1.4587902
1.4571809
1.4555734
1.4539676
1.4523638
1.4507617
1.4491613
1.4475625
1.445966
1.4443705
1.4427773
1.4411857
1.4395959
1.4380076
1.4364213
1.4348369
1.433254
1.4316728
1.4300936
1.4285158
1.4269401
1.4253659
1.4237937
1.4222229
1.4206541
1.4190868
1.4175215
1.4159579
1.4143956
1.4128352
1.4112769
1.4097199
1.4081651
1.4066114
1.4050598
1.4035101
1.4019618
1.4004147
1.3988701
1.3973268
1.3957855
1.3942456
1.3927076
1.3911711
1.3896366
1.3881036
1.3865724
1.3850429
1.3835152
1.381989
1.3804642
1.3789415
1.3774202
1.3759006
1.374383
1.3728669
1.3713522
1.3698395
1.3683283
1.3668189
1.3653113
1.3638049
1.3623005
1.3607978
1.3592966
1.357797
1.3562992
1.354803
1.3533084
1.3518156
1.3503244
1.3488345
1.3473467
1.3458606
1.3443757
1.3428926
1.3414112
1.3399316
1.3384535
1.3369768
1.335502
1.3340286
1.3325571
1.3310871
1.3296187
1.3281518
1.3266867
1.3252232
1.3237613
1.3223011
1.3208424
1.3193851
1.3179297
1.3164759
1.3150238
1.3135731
1.312124
1.3106765
1.3092307
1.3077863
1.3063436
1.3049028
1.3034631
1.3020253
1.3005888
1.2991542
1.297721
1.2962893
1.2948595
1.2934309
1.292004
1.290579
1.2891552
1.2877333
1.2863127
1.2848935
1.2834761
1.2820603
1.2806461
1.2792332
1.2778219
1.2764124
1.2750043
1.273598
1.2721928
1.2707895
1.2693876
1.2679874
1.2665886
1.2651914
1.2637956
1.2624015
1.2610087
1.2596179
1.2582283
1.2568401
1.2554537
1.2540691
1.2526854
1.2513034
1.2499232
1.2485443
1.2471669
1.2457913
1.244417
1.2430441
1.2416728
1.240303
1.2389349
1.2375681
1.2362032
1.2348392
1.233477
1.2321163
1.2307571
1.2293994
1.2280431
1.2266886
1.2253354
1.2239836
1.2226334
1.2212845
1.2199373
1.2185917
1.2172475
1.2159045
1.2145631
1.2132235
1.211885
1.210548
1.2092125
1.2078788
1.2065463
1.2052153
1.2038858
1.2025578
1.2012312
1.1999061
1.1985823
1.1972601
1.1959393
1.1946203
1.1933023
1.1919858
1.1906707
1.1893574
1.1880456
1.1867349
1.1854258
1.1841183
1.1828119
1.1815069
1.1802034
1.1789016
1.1776011
1.1763021
1.1750044
1.1737083
1.1724135
1.1711203
1.1698282
1.1685377
1.1672487
1.165961
1.1646748
1.16339
1.1621066
1.1608248
1.159544
1.1582649
1.1569874
1.1557107
1.1544361
1.1531625
1.1518903
1.1506197
1.1493504
1.1480823
1.146816
1.145551
1.144287
1.1430248
1.1417639
1.1405044
1.1392465
1.1379895
1.1367342
1.1354799
1.1342275
1.1329763
1.1317264
1.1304781
1.129231
1.1279852
1.1267408
1.1254978
1.1242566
1.1230161
1.1217774
1.1205398
1.1193039
1.1180691
1.1168356
1.1156036
1.1143727
1.1131436
1.1119156
1.1106889
1.1094638
1.1082398
1.1070174
1.1057961
1.1045762
1.1033578
1.1021405
1.1009248
1.0997102
1.098497
1.0972853
1.0960748
1.0948658
1.093658
1.0924513
1.0912464
1.0900427
1.0888401
1.0876391
1.0864391
1.0852406
1.0840435
1.0828476
1.0816531
1.0804597
1.0792679
1.0780772
1.0768881
1.0757
1.0745136
1.073328
1.0721442
1.0709611
1.06978
1.0685998
1.067421
1.0662435
1.0650673
1.0638924
1.0627187
1.0615464
1.0603752
1.0592055
1.0580372
1.05687
1.055704
1.0545396
1.0533763
1.0522143
1.0510534
1.049894
1.0487357
1.0475788
1.0464231
1.045269
1.044116
1.0429641
1.0418134
1.0406642
1.0395162
1.0383694
1.0372239
1.0360799
1.0349367
1.0337952
1.0326548
1.0315156
1.0303776
1.0292411
1.0281057
1.0269715
1.0258386
1.0247068
1.0235765
1.0224475
1.0213194
1.0201926
1.0190673
1.0179431
1.0168205
1.0156987
1.0145781
1.0134588
1.0123409
1.0112239
1.0101086
1.0089942
1.0078812
1.0067693
1.0056587
1.0045493
1.0034412
1.0023342
1.0012286
1.0001242
0.99902081
0.99791867
0.99681771
0.99571818
0.99461967
0.99352252
0.99242657
0.99133182
0.99023831
0.98914582
0.98805469
0.98696476
0.98587602
0.98478848
0.98370212
0.98261672
0.98153275
0.98045015
0.97936851
0.97828817
0.97720903
0.97613084
0.97505409
0.97397846
0.97290415
0.97183102
0.97075891
0.96968794
0.96861815
0.96754962
0.96648234
0.96541595
0.96435112
0.96328735
0.96222466
0.96116328
0.96010286
0.9590438
0.9579857
0.95692909
0.95587343
0.9548189
0.95376569
0.95271349
0.95166248
0.95061272
0.94956404
0.94851649
0.94747007
0.94642496
0.94538099
0.94433808
0.94329619
0.94225568
0.94121617
0.94017798
0.93914086
0.93810475
0.93706983
0.93603623
0.93500358
0.93397224
0.93294185
0.93191278
0.93088472
0.92985797
0.92883193
0.92780745
0.92678386
0.92576146
0.92474014
0.92372006
0.92270106
0.92168325
0.92066658
0.91965079
0.91863638
0.91762298
0.91661072
0.91559952
0.91458952
0.9135806
0.91257268
0.91156596
0.91056049
0.90955603
0.90855277
0.90755045
0.90654922
0.90554905
0.90455014
0.90355235
0.9025557
0.90156001
0.90056545
0.8995719
0.89857972
0.89758837
0.8965981
0.89560914
0.89462113
0.89363414
0.89264852
0.89166373
0.89068007
0.88969749
0.8887161
0.88773578
0.88675636
0.88577813
0.88480109
0.88382488
0.88284993
0.88187605
0.8809033
0.87993145
0.87896079
0.8779912
0.87702268
0.87605512
0.87508863
0.87412339
0.87315905
0.87219584
0.87123376
0.87027258
0.86931252
0.86835355
0.86739576
0.86643881
0.86548299
0.86452818
0.86357456
0.86262184
0.86167026
0.86071974
0.85977024
0.85882175
0.85787439
0.85692811
0.85598266
0.85503846
0.85409528
0.85315293
0.85221189
0.85127181
0.85033256
0.84939456
0.84845757
0.84752166
0.8465867
0.84565276
0.84472001
0.84378821
0.84285718
0.84192741
0.84099865
0.84007096
0.83914429
0.83821857
0.8372938
0.83637029
0.83544767
0.83452606
0.83360535
0.83268589
0.83176714
0.83084971
0.82993311
0.82901752
0.82810307
0.82718951
0.82627702
0.82536554
0.82445502
0.82354552
0.82263702
0.8217296
0.82082307
0.81991762
0.81901318
0.81810957
0.81720704
0.81630564
0.81540513
0.8145057
0.81360704
0.81270951
0.81181306
0.8109175
0.81002289
0.80912936
0.80823684
0.80734521
0.8064546
0.80556494
0.80467629
0.80378866
0.80290186
0.8020162
0.80113131
0.80024773
0.79936498
0.79848313
0.79760224
0.79672229
0.79584354
0.79496539
0.79408854
0.79321259
0.79233748
0.79146349
0.79059041
0.78971821
0.78884715
0.7879768
0.78710759
0.78623945
0.78537202
0.78450561
0.78364009
0.78277576
0.78191221
0.78104955
0.78018802
0.77932733
0.77846766
0.77760899
0.7767511
0.77589434
0.77503836
0.77418333
0.77332932
0.77247614
0.77162403
0.77077276
0.76992255
0.76907319
0.76822478
0.76737732
0.76653099
0.7656852
0.76484066
0.7639969
0.76315409
0.76231211
0.76147121
0.7606312
0.75979209
0.75895387
0.75811666
0.75728035
0.75644505
0.75561059
0.75477707
0.75394446
0.75311273
0.75228184
0.75145203
0.75062293
0.74979496
0.74896783
0.74814165
0.74731636
0.74649191
0.74566835
0.74484581
0.74402428
0.74320358
0.7423836
0.74156469
0.74074662
0.73992932
0.73911315
0.73829782
0.7374835
0.73666978
0.73585713
0.73504543
0.73423463
0.73342472
0.73261553
0.73180741
0.73100007
0.73019373
0.72938812
0.72858357
0.72777969
0.72697699
0.72617495
0.72537392
0.72457373
0.72377449
0.72297603
0.7221784
0.72138178
0.720586
0.71979117
0.718997
0.71820384
0.71741158
0.71662009
0.71582967
0.71503997
0.71425122
0.71346331
0.71267629
0.71188998
0.71110481
0.71032029
0.70953673
0.70875388
0.70797211
0.70719111
0.70641094
0.70563173
0.70485324
0.70407581
0.70329899
0.70252329
0.70174825
0.70097417
0.7002008
0.69942844
0.6986568
0.69788611
0.69711632
0.69634718
0.69557899
0.6948117
0.69404525
0.69327968
0.69251502
0.69175088
0.69098783
0.69022548
0.68946409
0.6887036
0.68794376
0.68718493
0.68642688
0.68566966
0.68491316
0.68415755
0.6834029
0.68264902
0.68189597
0.6811437
0.68039232
0.67964178
0.67889208
0.67814314
0.67739505
0.67664778
0.67590135
0.6751557
0.67441088
0.67366695
0.67292392
0.67218143
0.67143983
0.67069918
0.66995943
0.66922033
0.66848201
0.66774452
0.66700804
0.66627216
0.66553724
0.66480303
0.66406977
0.66333705
0.66260535
0.66187453
0.6611442
0.66041481
0.65968645
0.65895867
0.65823174
0.65750557
0.65678024
0.65605569
0.65533203
0.65460914
0.65388697
0.65316564
0.6524452
0.65172529
0.6510064
0.65028822
0.64957088
0.64885432
0.64813858
0.64742357
0.64670938
0.64599603
0.64528322
0.64457154
0.64386046
0.64315015
0.64244062
0.64173192
0.64102405
0.64031696
0.63961053
0.63890487
0.63820022
0.63749617
0.63679296
0.6360904
0.63538867
0.63468766
0.63398761
0.63328815
0.6325897
0.63189173
0.63119477
0.63049847
0.62980282
0.62910813
0.62841409
0.62772095
0.62702835
0.62633681
0.62564582
0.62495559
0.62426615
0.62357742
0.6228897
0.62220252
0.62151617
0.62083048
0.62014562
0.61946142
0.61877823
0.61809564
0.61741376
0.61673266
0.61605233
0.61537272
0.61469382
0.6140157
0.61333841
0.6126619
0.61198598
0.61131078
0.61063659
0.60996282
0.60928988
0.6086179
0.60794646
0.60727584
0.60660595
0.60593665
0.6052683
0.60460049
0.60393363
0.60326749
0.60260183
0.60193717
0.60127312
0.6006099
0.59994715
0.59928548
0.59862435
0.59796393
0.5973044
0.59664541
0.59598708
0.59532982
0.59467298
0.59401697
0.59336174
0.59270704
0.59205341
0.59140021
0.59074777
0.59009606
0.58944511
0.58879495
0.58814543
0.58749664
0.5868485
0.58620107
0.58555448
0.58490855
0.58426332
0.58361876
0.58297503
0.58233184
0.58168942
0.58104771
0.58040673
0.57976651
0.57912701
0.57848811
0.57784992
0.57721245
0.57657558
0.5759396
0.57530445
0.57466966
0.57403576
0.57340246
0.57276988
0.57213807
0.57150698
0.57087648
0.5702467
0.56961769
0.56898934
0.56836164
0.56773472
0.56710827
0.5664826
0.56585783
0.56523359
0.56461006
0.56398726
0.56336504
0.56274366
0.56212282
0.56150264
0.56088328
0.56026459
0.55964655
0.5590291
0.55841261
0.55779648
0.55718112
0.55656642
0.55595249
0.5553391
0.5547266
0.55411458
0.55350333
0.5528928
0.55228293
0.55167371
0.55106515
0.55045706
0.54984987
0.54924327
0.54863739
0.54803222
0.54742754
0.54682368
0.54622066
0.54561788
0.54501611
0.54441482
0.5438143
0.54321444
0.54261518
0.54201645
0.54141855
0.54082131
0.54022485
0.5396288
0.53903359
0.5384388
0.53784496
0.53725165
0.536659
0.53606689
0.53547543
0.53488487
0.53429472
0.53370535
0.5331167
0.53252858
0.53194106
0.53135425
0.53076804
0.53018266
0.52959776
0.52901351
0.52842993
0.52784699
0.52726471
0.52668309
0.52610213
0.52552176
0.52494192
0.5243628
0.52378434
0.52320659
0.52262944
0.52205288
0.5214771
0.52090174
0.52032703
0.5197531
0.51917976
0.5186069
0.51803493
0.51746339
0.51689261
0.51632237
0.51575291
0.51518387
0.5146156
0.51404792
0.51348084
0.51291442
0.51234847
0.51178324
0.51121879
0.51065493
0.51009148
0.50952876
0.50896662
0.50840527
0.50784445
0.50728422
0.50672454
0.5061655
0.50560719
0.50504947
0.50449234
0.50393569
0.50337976
0.5028246
0.50226986
0.50171584
0.50116241
0.50060952
0.50005722
0.49950561
0.49895453
0.49840409
0.49785423
0.49730512
0.49675652
0.49620855
0.49566114
0.49511433
0.49456814
0.49402255
0.4934777
0.4929333
0.4923895
0.49184629
0.49130371
0.49076176
0.49022034
0.48967957
0.48913935
0.48859978
0.48806086
0.48752245
0.48698467
0.48644739
0.48591074
0.48537472
0.48483929
0.48430443
0.48377022
0.48323652
0.48270351
0.482171
0.48163903
0.48110765
0.48057702
0.4800469
0.47951737
0.47898838
0.47845989
0.4779321
0.47740486
0.47687823
0.47635219
0.47582662
0.4753018
0.4747774
0.47425374
0.4737305
0.47320798
0.47268581
0.47216448
0.47164366
0.47112331
0.47060353
0.47008449
0.46956587
0.4690479
0.46853045
0.46801361
0.46749735
0.46698156
0.46646649
0.46595195
0.46543783
0.46492445
0.46441147
0.46389917
0.46338755
0.46287623
0.46236563
0.46185562
0.46134612
0.46083722
0.46032879
0.45982105
0.45931375
0.45880717
0.45830101
0.45779535
0.45729032
0.45678592
0.45628199
0.45577872
0.45527583
0.4547736
0.454272
0.45377091
0.45327029
0.45277029
0.45227078
0.45177186
0.45127344
0.45077574
0.4502784
0.4497816
0.44928551
0.44878992
0.44829473
0.44780028
0.44730633
0.44681284
0.44631997
0.44582748
0.44533569
0.44484442
0.44435376
0.4438636
0.44337395
0.4428848
0.44239622
0.44190827
0.44142073
0.44093376
0.44044742
0.43996152
0.43947622
0.43899134
0.43850705
0.43802339
0.43754008
0.43705747
0.43657535
0.43609384
0.43561271
0.43513206
0.43465215
0.43417263
0.43369368
0.43321523
0.43273732
0.43225995
0.43178311
0.43130678
0.43083099
0.43035567
0.42988095
0.42940676
0.42893305
0.42845991
0.42798734
0.42751509
0.42704347
0.42657241
0.42610186
0.42563176
0.42516226
0.42469323
0.42422476
0.42375675
0.42328927
0.42282239
0.42235589
0.42189002
0.42142463
0.42095977
0.42049524
0.42003143
0.41956815
0.41910529
0.41864291
0.41818112
0.41771981
0.41725904
0.41679871
0.41633895
0.41587976
0.4154208
0.41496259
0.41450483
0.41404766
0.41359073
0.41313452
0.41267878
0.41222355
0.41176882
0.41131458
0.41086075
0.41040754
0.40995494
0.40950269
0.40905091
0.40859959
0.40814888
0.40769863
0.40724894
0.40679961
0.40635082
0.40590262
0.4054549
0.40500757
0.4045608
0.40411451
0.4036687
0.40322334
0.40277854
0.40233427
0.40189037
0.40144712
0.40100425
0.40056181
0.40012005
0.39967862
0.39923778
0.39879724
0.39835736
0.39791796
0.39747894
0.39704043
0.39660245
0.39616498
0.39572799
0.39529139
0.39485529
0.39441973
0.39398459
0.39355001
0.39311591
0.39268225
0.39224902
0.39181632
0.39138412
0.39095229
0.39052093
0.3900902
0.38965994
0.38923013
0.38880077
0.3883718
0.38794336
0.38751546
0.387088
0.3866609
0.38623434
0.38580829
0.38538271
0.38495755
0.3845329
0.38410863
0.3836849
0.38326171
0.38283902
0.38241667
0.38199478
0.38157338
0.38115236
0.38073188
0.38031191
0.37989238
0.37947327
0.37905475
0.37863657
0.37821883
0.37780163
0.3773849
0.37696847
0.37655276
0.37613741
0.37572238
0.37530786
0.3748939
0.37448031
0.37406722
0.37365457
0.37324244
0.37283069
0.37241936
0.37200853
0.37159827
0.37118831
0.37077877
0.37036964
0.36996111
0.36955297
0.36914536
0.36873806
0.3683314
0.36792505
0.36751923
0.36711374
0.36670873
0.36630422
0.36590022
0.36549649
0.36509332
0.36469054
0.3642883
0.36388639
0.36348501
0.36308393
0.36268345
0.36228338
0.36188376
0.36148462
0.36108574
0.3606874
0.36028951
0.35989201
0.35949504
0.3590984
0.35870233
0.35830659
0.35791132
0.35751659
0.35712221
0.35672826
0.35633469
0.35594156
0.35554895
0.35515681
0.35476494
0.35437357
0.35398263
0.35359222
0.35320204
0.35281241
0.35242322
0.35203448
0.35164621
0.35125834
0.35087082
0.35048369
0.350097
0.34971085
0.349325
0.34893963
0.34855476
0.34817025
0.34778622
0.34740254
0.34701931
0.34663647
0.34625405
0.34587216
0.34549055
0.34510937
0.34472877
0.3443484
0.34396857
0.34358922
0.3432101
0.34283146
0.34245336
0.34207556
0.3416982
0.3413212
0.34094474
0.3405686
0.34019285
0.33981749
0.3394427
0.33906829
0.3386943
0.33832058
0.33794749
0.33757463
0.33720222
0.33683023
0.33645877
0.33608752
0.33571675
0.33534643
0.33497646
0.33460698
0.33423775
0.3338691
0.33350074
0.33313286
0.33276543
0.33239827
0.33203164
0.33166546
0.33129948
0.33093399
0.33056894
0.33020422
0.32983994
0.32947606
0.32911268
0.3287496
0.32838696
0.3280248
0.32766283
0.32730138
0.32694027
0.32657972
0.32621935
0.32585961
0.32550013
0.32514095
0.32478231
0.324424
0.3240661
0.32370865
0.32335159
0.32299492
0.32263854
0.32228258
0.3219271
0.32157189
0.32121721
0.32086292
0.32050893
0.32015526
0.31980225
0.31944939
0.31909701
0.31874499
0.31839335
0.31804213
0.31769133
0.31734088
0.31699067
0.316641
0.31629172
0.31594285
0.31559432
0.31524613
0.31489843
0.31455103
0.31420407
0.3138575
0.31351125
0.31316534
0.31281984
0.31247476
0.31213018
0.31178576
0.31144181
0.31109822
0.31075507
0.31041232
0.31006986
0.30972782
0.3093861
0.30904484
0.30870396
0.30836332
0.30802312
0.30768335
0.30734402
0.30700496
0.30666628
0.30632794
0.30599001
0.30565247
0.30531529
0.30497855
0.30464208
0.30430606
0.30397025
0.303635
0.30329999
0.30296537
0.3026312
0.30229732
0.30196387
0.30163077
0.30129805
0.30096576
0.30063367
0.30030209
0.29997081
0.29963985
0.29930922
0.29897907
0.29864937
0.29831979
0.29799074
0.29766205
0.29733369
0.29700574
0.29667804
0.29635081
0.29602385
0.29569724
0.29537106
0.29504526
0.2947197
0.29439455
0.29406989
0.29374546
0.29342139
0.29309779
0.29277444
0.29245144
0.29212886
0.29180664
0.29148474
0.29116306
0.29084188
0.29052106
0.29020053
0.28988045
0.28956071
0.28924131
0.28892225
0.28860357
0.28828514
0.28796715
0.28764939
0.287332
0.28701511
0.28669852
0.28638214
0.28606614
0.28575066
0.28543544
0.28512067
0.28480613
0.28449199
0.28417799
0.28386459
0.28355148
0.28323865
0.28292614
0.28261408
0.28230232
0.28199095
0.28167978
0.28136909
0.28105867
0.28074861
0.28043902
0.28012964
0.27982059
0.27951181
0.27920344
0.27889547
0.27858779
0.27828047
0.27797353
0.27766696
0.27736065
0.2770547
0.27674896
0.27644369
0.27613881
0.2758342
0.27552986
0.27522588
0.27492228
0.27461895
0.27431604
0.27401352
0.27371117
0.27340919
0.27310768
0.27280638
0.27250546
0.27220488
0.27190447
0.27160454
0.27130494
0.27100566
0.27070674
0.27040797
0.27010983
0.26981187
0.26951423
0.26921692
0.26891991
0.2686232
0.26832691
0.26803094
0.26773527
0.26743993
0.26714486
0.26685011
0.26655573
0.26626176
0.26596794
0.26567456
0.26538157
0.26508874
0.26479644
0.26450425
0.26421246
0.26392099
0.26362982
0.26333898
0.26304844
0.26275828
0.26246846
0.26217887
0.2618897
0.26160079
0.26131222
0.26102391
0.26073602
0.26044843
0.26016107
0.25987399
0.25958732
0.25930107
0.25901499
0.25872925
0.2584438
0.25815874
0.25787401
0.25758943
0.25730526
0.25702143
0.25673795
0.25645474
0.25617179
0.25588912
0.2556068
0.25532496
0.25504327
0.25476196
0.2544809
0.25420022
0.25391975
0.25363967
0.25335988
0.25308031
0.25280109
0.25252223
0.25224373
0.25196543
0.2516875
0.25140983
0.25113249
0.25085554
0.25057879
0.2503024
0.25002626
0.24975048
0.24947485
0.24919966
0.24892475
0.24865012
0.24837579
0.24810185
0.24782822
0.24755484
0.2472818
0.2470089
0.24673639
0.2464643
0.24619238
0.24592081
0.2456495
0.24537845
0.24510781
0.24483748
0.24456732
0.24429756
0.24402808
0.24375892
0.24349003
0.24322145
0.242953
0.24268502
0.24241725
0.24214989
0.2418827
0.24161583
0.24134934
0.24108319
0.24081722
0.24055153
0.24028626
0.24002109
0.2397563
0.23949192
0.23922767
0.23896369
0.23870015
0.23843685
0.23817377
0.23791106
0.23764861
0.23738645
0.23712453
0.236863
0.23660177
0.23634076
0.23607999
0.23581961
0.23555939
0.23529956
0.23503995
0.23478065
0.23452167
0.23426303
0.2340046
0.23374639
0.23348857
0.2332309
0.23297371
0.23271672
0.23245989
0.23220347
0.23194739
0.23169146
0.23143594
0.23118061
0.2309256
0.23067091
0.23041645
0.23016226
0.22990833
0.22965465
0.22940135
0.22914827
0.22889547
0.2286429
0.22839066
0.22813876
0.22788712
0.22763576
0.22738466
0.22713389
0.22688335
0.226633
0.22638297
0.22613329
0.22588383
0.22563462
0.22538567
0.22513701
0.22488864
0.22464053
0.22439277
0.22414523
0.22389799
0.2236511
0.2234043
0.22315784
0.22291166
0.22266568
0.22242017
0.22217472
0.22192959
0.2216848
0.22144029
0.22119604
0.22095199
0.22070827
0.22046478
0.22022158
0.21997865
0.21973601
0.21949357
0.21925144
0.21900959
0.21876791
0.21852666
0.21828556
0.21804476
0.2178043
0.21756397
0.21732399
0.21708421
0.21684475
0.21660547
0.21636662
0.21612784
0.21588947
0.21565126
0.21541345
0.21517581
0.21493851
0.21470132
0.21446453
0.21422787
0.21399158
0.21375555
0.21351977
0.21328415
0.21304889
0.21281381
0.21257907
0.21234462
0.21211027
0.2118763
0.21164265
0.21140918
0.21117599
0.21094297
0.21071032
0.2104778
0.21024562
0.21001367
0.20978202
0.2095506
0.20931947
0.20908859
0.20885792
0.20862746
0.20839734
0.20816749
0.20793785
0.20770846
0.20747925
0.20725037
0.20702174
0.20679344
0.20656529
0.20633741
0.20610975
0.20588246
0.20565537
0.20542847
0.20520179
0.20497547
0.2047493
0.20452352
0.20429783
0.20407239
0.2038473
0.20362249
0.20339784
0.2031735
0.20294932
0.20272553
0.20250182
0.20227847
0.20205525
0.20183238
0.20160973
0.20138739
0.20116523
0.20094334
0.20072161
0.20050019
0.20027903
0.2000581
0.19983743
0.19961698
0.19939676
0.19917679
0.19895703
0.19873756
0.19851832
0.19829927
0.19808057
0.19786209
0.19764385
0.1974258
0.19720805
0.19699045
0.19677307
0.19655608
0.19633922
0.19612259
0.19590633
0.19569018
0.19547433
0.19525868
0.19504327
0.19482809
0.19461323
0.19439851
0.19418414
0.19396992
0.19375589
0.19354212
0.19332851
0.19311537
0.19290228
0.19268942
0.19247696
0.19226463
0.19205248
0.19184062
0.1916291
0.19141763
0.19120647
0.19099557
0.19078483
0.19057432
0.19036417
0.19015414
0.18994436
0.18973482
0.18952554
0.18931657
0.18910769
0.18889903
0.18869072
0.18848257
0.18827455
0.18806684
0.18785937
0.1876522
0.18744512
0.18723837
0.18703181
0.18682553
0.18661949
0.18641354
0.18620794
0.18600248
0.18579736
0.18559235
0.18538758
0.18518311
0.18497883
0.18477471
0.18457097
0.18436731
0.18416399
0.1839608
0.18375786
0.18355517
0.18335263
0.18315037
0.18294832
0.18274644
0.1825449
0.18234351
0.18214233
0.1819414
0.18174073
0.18154027
0.18133999
0.18113999
0.18094015
0.18074061
0.1805412
0.18034202
0.180143
0.17994431
0.17974579
0.17954756
0.17934947
0.17915155
0.17895395
0.17875656
0.17855942
0.17836249
0.17816566
0.1779691
0.17777275
0.17757663
0.17738079
0.177185
0.17698961
0.17679438
0.17659943
0.17640465
0.17620996
0.1760156
0.17582132
0.17562747
0.17543371
0.17524013
0.17504682
0.1748537
0.17466082
0.17446814
0.17427571
0.1740835
0.17389145
0.17369965
0.17350803
0.17331666
0.17312543
0.1729344
0.17274359
0.17255306
0.17236273
0.17217252
0.1719826
0.17179295
0.17160341
0.17141409
0.17122509
0.17103614
0.17084745
0.17065902
0.17047077
0.17028268
0.17009486
0.16990723
0.16971982
0.16953254
0.1693455
0.1691587
0.16897213
0.16878571
0.16859952
0.16841359
0.16822773
0.16804218
0.16785675
0.16767164
0.16748661
0.16730185
0.16711725
0.16693294
0.16674888
0.16656491
0.16638114
0.16619761
0.16601427
0.16583107
0.16564816
0.16546547
0.16528289
0.16510054
0.16491842
0.16473651
0.16455476
0.16437323
0.16419199
0.16401084
0.16382986
0.16364914
0.16346861
0.16328825
0.16310813
0.16292818
0.16274846
0.16256896
0.16238964
0.16221048
0.16203162
0.16185281
0.16167434
0.16149588
0.16131781
0.16113982
0.16096194
0.16078445
0.16060704
0.16042988
0.16025297
0.16007616
0.15989952
0.15972322
0.15954703
0.15937105
0.15919524
0.15901959
0.15884414
0.15866889
0.15849389
0.15831898
0.1581443
0.15796988
0.15779564
0.15762165
0.15744776
0.15727405
0.15710047
0.15692727
0.15675412
0.15658121
0.15640844
0.15623589
0.15606356
0.15589143
0.15571943
0.15554768
0.15537603
0.15520464
0.1550335
0.15486251
0.15469162
0.15452091
0.15435044
0.15418018
0.15401015
0.15384018
0.15367047
0.15350099
0.1533317
0.15316252
0.15299354
0.15282486
0.1526562
0.15248786
0.15231961
0.15215161
0.15198369
0.15181606
0.15164855
0.15148126
0.15131415
0.15114723
0.15098055
0.15081398
0.15064767
0.15048154
0.15031546
0.1501496
0.14998391
0.14981851
0.14965317
0.14948805
0.14932323
0.14915851
0.14899397
0.14882962
0.14866541
0.14850137
0.14833763
0.14817408
0.14801054
0.14784721
0.14768408
0.14752121
0.14735846
0.14719592
0.14703351
0.14687133
0.14670932
0.14654751
0.14638588
0.14622436
0.146063
0.1459019
0.14574094
0.14558017
0.14541955
0.14525917
0.14509887
0.1449388
0.14477895
0.14461929
0.1444598
0.1443004
0.1441412
0.1439822
0.14382339
0.14366466
0.14350624
0.14334789
0.14318982
0.14303182
0.14287402
0.14271638
0.14255896
0.14240175
0.14224464
0.14208779
0.14193097
0.14177437
0.14161798
0.14146173
0.14130567
0.14114982
0.14099407
0.14083864
0.14068325
0.14052805
0.14037296
0.14021812
0.14006354
0.13990901
0.13975467
0.13960044
0.13944638
0.13929254
0.139139
0.13898547
0.13883214
0.138679
0.13852605
0.13837324
0.13822059
0.13806809
0.13791579
0.13776354
0.13761164
0.13745981
0.13730814
0.13715668
0.13700546
0.13685434
0.13670339
0.13655257
0.13640191
0.13625148
0.13610117
0.13595101
0.13580099
0.13565119
0.13550155
0.13535206
0.13520275
0.13505359
0.13490458
0.13475582
0.1346072
0.13445869
0.13431042
0.13416214
0.13401422
0.13386635
0.13371862
0.13357115
0.13342375
0.13327658
0.1331296
0.13298276
0.13283606
0.13268951
0.13254315
0.13239689
0.13225083
0.13210499
0.13195923
0.13181365
0.13166818
0.13152303
0.13137789
0.13123299
0.13108821
0.13094366
0.13079925
0.13065486
0.13051075
0.13036674
0.1302229
0.13007928
0.12993579
0.12979241
0.12964928
0.12950629
0.12936339
0.12922071
0.12907812
0.12893581
0.1287936
0.1286514
0.12850954
0.12836768
0.12822615
0.12808472
0.12794338
0.12780227
0.12766124
0.12752043
0.12737979
0.1272393
0.12709895
0.12695868
0.12681863
0.12667876
0.12653895
0.12639946
0.12625992
0.12612069
0.12598154
0.12584262
0.12570381
0.12556513
0.12542662
0.1252882
0.12515001
0.12501197
0.12487404
0.12473626
0.12459866
0.12446117
0.1243239
0.12418673
0.12404981
0.12391292
0.12377629
0.12363974
0.12350339
0.12336708
0.12323096
0.123095
0.12295919
0.12282358
0.12268805
0.12255273
0.12241761
0.12228254
0.12214763
0.12201294
0.12187836
0.12174377
0.1216096
0.1214754
0.12134132
0.1212074
0.12107377
0.12094021
0.12080681
0.12067359
0.12054045
0.12040749
0.12027467
0.12014201
0.1200095
0.11987706
0.11974475
0.11961272
0.11948076
0.11934891
0.11921728
0.11908579
0.11895438
0.11882323
0.11869217
0.11856119
0.11843036
0.11829975
0.11816926
0.11803889
0.11790866
0.11777857
0.11764868
0.11751883
0.11738916
0.11725974
0.1171304
0.11700121
0.11687219
0.11674324
0.11661442
0.11648577
0.11635721
0.11622886
0.11610068
0.11597256
0.11584463
0.11571686
0.11558927
0.11546178
0.11533436
0.11520719
0.11508006
0.11495308
0.11482628
0.11469964
0.11457303
0.11444666
0.11432042
0.11419436
0.1140683
0.1139425
0.11381681
0.11369126
0.11356588
0.1134406
0.11331541
0.11319046
0.11306552
0.11294077
0.11281621
0.11269168
0.11256742
0.11244332
0.11231931
0.11219538
0.11207155
0.11194792
0.1118245
0.11170113
0.11157785
0.1114548
0.11133179
0.11120896
0.11108626
0.11096381
0.11084132
0.11071907
0.11059696
0.110475
0.11035312
0.11023141
0.11010975
0.1099883
0.10986695
0.10974578
0.10962468
0.10950365
0.10938296
0.10926234
0.10914173
0.1090214
0.10890117
0.10878095
0.108661
0.10854113
0.10842147
0.10830175
0.1081823
0.10806292
0.10794373
0.10782469
0.10770576
0.10758688
0.10746825
0.10734972
0.10723134
0.107113
0.10699476
0.10687675
0.10675888
0.10664111
0.10652343
0.10640591
0.10628852
0.10617131
0.10605418
0.10593718
0.1058203
0.10570359
0.10558701
0.10547052
0.10535419
0.10523795
0.10512184
0.10500585
0.10489009
0.10477433
0.10465876
0.10454336
0.10442808
0.10431284
0.10419771
0.10408278
0.10396794
0.10385319
0.10373867
0.1036242
0.10350987
0.10339571
0.10328167
0.10316782
0.10305399
0.10294032
0.10282668
0.10271324
0.10259994
0.1024868
0.1023737
0.10226076
0.10214794
0.10203526
0.1019227
0.10181029
0.10169799
0.10158581
0.10147379
0.10136188
0.10125002
0.10113829
0.10102674
0.10091523
0.10080393
0.1006927
0.1005816
0.1004707
0.10035995
0.10024919
0.10013859
0.10002816
0.099917732
0.099807546
0.099697404
0.09958747
0.099477611
0.099367805
0.099258244
0.099148758
0.099039361
0.098930113
0.098821022
0.098711967
0.098603107
0.098494299
0.098385602
0.09827707
0.098168656
0.098060377
0.097952239
0.097844131
0.097736187
0.09762843
0.097520664
0.097413115
0.0973057
0.097198404
0.097091094
0.096984103
0.096877031
0.09677016
0.096663401
0.09655676
0.096450262
0.096343853
0.096237585
0.096131362
0.096025363
0.095919438
0.095813647
0.095707975
0.095602371
0.0954969
0.09539149
0.095286369
0.09518116
0.095076129
0.094971262
0.094866499
0.094761916
0.094657391
0.094552875
0.094448544
0.094344445
0.094240382
0.094136417
0.094032519
0.093928821
0.093825176
0.093721725
0.093618311
0.093515016
0.09341187
0.093308844
0.093206003
0.093103163
0.09300039
0.092897743
0.092795275
0.092692874
0.092590675
0.09248846
0.092386506
0.092284545
0.092182785
0.09208113
0.091979533
0.091878146
0.091776714
0.091675453
0.091574363
0.091473378
0.091372408
0.091271617
0.091170929
0.091070384
0.09096989
0.090869531
0.090769283
0.090669163
0.090569213
0.090469256
0.090369426
0.090269767
0.090170152
0.090070754
0.089971311
0.089872025
0.089772925
0.089673869
0.089575022
0.089476176
0.089377455
0.089278854
0.08918035
0.08908201
0.088983685
0.088885546
0.088787459
0.088689551
0.088591717
0.088494033
0.088396393
0.088298872
0.088201456
0.088104196
0.088006988
0.087909937
0.087812915
0.087715983
0.087619223
0.087522633
0.087426059
0.087329589
0.087233335
0.087137021
0.087040931
0.086944938
0.086849034
0.086753219
0.086657524
0.086561963
0.086466491
0.086371005
0.086275756
0.086180605
0.086085476
0.085990474
0.08589565
0.085800916
0.085706264
0.085611701
0.08551731
0.085422985
0.085328706
0.085234538
0.085140541
0.085046664
0.084952839
0.084859081
0.084765472
0.084671967
0.084578596
0.08448524
0.084392056
0.084298991
0.08420603
0.084113128
0.084020324
0.083927602
0.083835036
0.083742522
0.083650142
0.083557822
0.083465666
0.083373681
0.083281688
0.083189867
0.083097957
0.08300633
0.082914777
0.082823262
0.082731999
0.082640663
0.082549475
0.082458451
0.082367502
0.082276605
0.08218585
0.082095273
0.082004674
0.081914127
0.081823736
0.08173354
0.081643291
0.081553295
0.081463337
0.081373475
0.081283696
0.081194051
0.081104465
0.081014954
0.080925696
0.080836393
0.080747217
0.08065813
0.080569111
0.08048027
0.080391496
0.08030276
0.080214165
0.080125645
0.080037363
0.079949073
0.079860933
0.07977277
0.079684712
0.079596877
0.079508997
0.079421341
0.07933373
0.079246119
0.079158805
0.079071492
0.078984186
0.078897104
0.078810118
0.07872314
0.078636311
0.078549616
0.078462891
0.078376286
0.078289844
0.078203484
0.078117244
0.078031003
0.077945001
0.077858977
0.077773049
0.077687308
0.077601574
0.077516027
0.077430502
0.077345125
0.077259749
0.07717447
0.077089392
0.077004313
0.076919377
0.076834574
0.076749787
0.076665148
0.076580569
0.076496065
0.076411776
0.076327443
0.076243177
0.07615903
0.076075003
0.075991161
0.075907283
0.075823516
0.07573992
0.075656429
0.075572997
0.075489566
0.075406246
0.07532306
0.075240023
0.075156964
0.075074114
0.074991263
0.074908502
0.074825861
0.074743316
0.074660897
0.074578516
0.074496299
0.074414127
0.074332029
0.074250005
0.074168116
0.074086227
0.074004538
0.073922947
0.073841408
0.073759846
0.073678486
0.073597223
0.073516041
0.073435016
0.073353998
0.073273115
0.073192246
0.073111489
0.073030837
0.072950222
0.0728698
0.072789393
0.072709113
0.072628908
0.072548769
0.072468758
0.072388813
0.072308972
0.072229251
0.072149545
0.072069921
0.071990423
0.071910925
0.071831658
0.071752422
0.071673222
0.071594179
0.071515255
0.071436375
0.071357518
0.071278781
0.07120014
0.071121693
0.071043178
0.070964843
0.070886537
0.070808314
0.070730172
0.070652239
0.070574261
0.070496351
0.070418619
0.070340976
0.070263386
0.070185907
0.070108429
0.070031054
0.069953792
0.069876678
0.069799565
0.069722533
0.069645584
0.069568835
0.069492087
0.069415443
0.069338858
0.069262356
0.069185957
0.069109686
0.069033414
0.068957254
0.068881147
0.06880521
0.068729259
0.068653457
0.06857767
0.068502091
0.068426549
0.06835106
0.068275616
0.068200409
0.068125129
0.0680499
0.067974828
0.067899875
0.067824975
0.067750163
0.067675315
0.067600727
0.067526147
0.067451745
0.067377232
0.067302883
0.067228645
0.067154564
0.067080468
0.067006461
0.066932537
0.066858657
0.066784985
0.066711292
0.066637605
0.066564113
0.066490792
0.0664175
0.06634412
0.066270962
0.066197798
0.066124775
0.066051804
0.065979011
0.065906189
0.065833434
0.065760858
0.065688312
0.065615922
0.065543517
0.065471247
0.065398887
0.065326795
0.06525477
0.065182745
0.065110885
0.065039046
0.064967275
0.0648956
0.064824052
0.064752512
0.064681068
0.064609692
0.064538509
0.064467371
0.064396158
0.064325079
0.064254135
0.064183317
0.064112425
0.064041689
0.06397102
0.063900523
0.063830085
0.06375964
0.063689336
0.063619018
0.063548833
0.063478723
0.063408643
0.063338727
0.063268922
0.063199036
0.063129321
0.063059755
0.062990129
0.06292066
0.062851273
0.062781967
0.062712751
0.062643521
0.062574379
0.062505305
0.062436383
0.062367547
0.062298704
0.062229939
0.062161431
0.062092748
0.062024262
0.061955899
0.061887525
0.061819259
0.06175109
0.061682966
0.061614905
0.061546847
0.061479062
0.061411235
0.06134348
0.061275754
0.061208192
0.061140668
0.061073229
0.061005913
0.060938638
0.060871411
0.060804226
0.06073714
0.060670134
0.060603175
0.060536277
0.060469463
0.060402773
0.060336251
0.060269684
0.060203157
0.060136747
0.060070403
0.060004212
0.059937991
0.059871849
0.059805769
0.059739791
0.059673883
0.059608094
0.059542283
0.059476621
0.059411034
0.059345517
0.059280086
0.059214629
0.059149288
0.059084035
0.059018776
0.058953773
0.05888867
0.058823697
0.058758833
0.058694042
0.058629237
0.058564659
0.05850004
0.058435496
0.058371034
0.058306612
0.058242388
0.058178071
0.05811388
0.058049794
0.057985716
0.057921756
0.057857834
0.057794057
0.057730287
0.057666611
0.05760305
0.057539511
0.057475924
0.057412565
0.057349212
0.057285976
0.057222776
0.057159659
0.057096574
0.057033639
0.05697076
0.056907859
0.056845095
0.056782361
0.05671978
0.056657158
0.056594644
0.056532219
0.056469817
0.056407526
0.056345399
0.056283202
0.056221113
0.056159057
0.056097154
0.056035306
0.055973496
0.055911642
0.055849962
0.055788353
0.055726849
0.055665392
0.05560394
0.055542655
0.055481337
0.055420119
0.055359051
0.055297956
0.05523691
0.055176031
0.055115178
0.055054389
0.054993644
0.054932944
0.054872416
0.054811783
0.054751325
0.054690927
0.054630637
0.054570392
0.054510143
0.054450098
0.054390039
0.054329947
0.054270044
0.054210171
0.054150373
0.054090656
0.05403091
0.053971283
0.053911775
0.05385232
0.053792909
0.053733584
0.053674288
0.05361509
0.053555943
0.053496867
0.053437836
0.053378902
0.053319987
0.053261217
0.053202447
0.053143781
0.053085104
0.053026631
0.052968133
0.05290965
0.052851267
0.052792955
0.052734703
0.052676573
0.05261847
0.052560356
0.052502386
0.05244451
0.052386645
0.052328859
0.052271128
0.052213479
0.052155904
0.05209839
0.052040875
0.051983442
0.051926106
0.051868837
0.051811587
0.051754445
0.051697347
0.051640268
0.051583402
0.051526491
0.051469665
0.051412914
0.051356148
0.051299494
0.051242854
0.051186386
0.051129911
0.05107348
0.051017083
0.050960869
0.050904732
0.050848544
0.050792407
0.050736375
0.050680406
0.050624482
0.050568637
0.050512858
0.05045709
0.050401486
0.050345842
0.05029035
0.050234891
0.050179482
0.05012418
0.050068859
0.05001365
0.049958438
0.049903281
0.049848221
0.049793184
0.049738277
0.049683414
0.049628634
0.049573872
0.049519166
0.049464524
0.049409941
0.049355555
0.049301054
0.049246687
0.04919235
0.049138106
0.049083821
0.049029678
0.048975661
0.048921622
0.048867635
0.048813768
0.048759911
0.048706114
0.048652384
0.048598766
0.048545092
0.048491571
0.048438039
0.048384648
0.04833122
0.048277888
0.048224628
0.048171416
0.048118267
0.048065271
0.048012208
0.04795922
0.047906309
0.047853511
0.047800764
0.047747962
0.047695298
0.047642656
0.047590043
0.047537625
0.047485135
0.047432814
0.047380492
0.047328237
0.047276046
0.0472239
0.047171738
0.047119711
0.047067732
0.047015879
0.046963952
0.046912055
0.046860348
0.04680869
0.04675705
0.046705496
0.046654034
0.046602521
0.046551112
0.046499725
0.046448465
0.046397131
0.046346057
0.046294928
0.046243846
0.046192784
0.046141826
0.04609092
0.046040062
0.045989409
0.045938667
0.04588791
0.045837268
0.04578669
0.045736168
0.045685757
0.045635317
0.045584999
0.04553467
0.04548448
0.045434408
0.045384191
0.045334093
0.045284092
0.045234147
0.045184277
0.045134384
0.045084622
0.045034837
0.044985171
0.044935618
0.044885974
0.044836488
0.044787042
0.044737659
0.044688363
0.044639114
0.044589676
0.04454051
0.044491369
0.044442393
0.044393372
0.044344231
0.044295412
0.044246577
0.044197787
0.044149034
0.04410037
0.044051591
0.044003058
0.043954533
0.043906033
0.043857582
0.043809235
0.043760918
0.043712612
0.043664351
0.043616176
0.043568108
0.043520052
0.043472037
0.043424118
0.043376233
0.043328334
0.043280531
0.04323281
0.043185115
0.043137405
0.043089904
0.043042276
0.042994846
0.042947412
0.042900056
0.042852692
0.042805471
0.042758252
0.042711064
0.042663902
0.042616885
0.042569805
0.042522855
0.042476032
0.042429142
0.042382386
0.042335596
0.042288877
0.042242244
0.042195626
0.042149056
0.042102583
0.042056102
0.042009741
0.041963432
0.041917026
0.041870769
0.041824624
0.041778553
0.041732483
0.04168649
0.041640479
0.041594487
0.041548584
0.041502796
0.041456956
0.041411277
0.041365564
0.041319955
0.041274339
0.041228835
0.041183338
0.041137941
0.041092519
0.04104726
0.041001942
0.040956695
0.040911525
0.040866315
0.040821292
0.040776245
0.040731225
0.040686313
0.040641468
0.040596616
0.040551964
0.040507086
0.040462375
0.040417761
0.040373199
0.040328722
0.040284161
0.040239725
0.040195309
0.040151045
0.040106673
0.040062442
0.040018328
0.039974134
0.039930057
0.039886057
0.039841931
0.039798025
0.039754104
0.03971028
0.039666459
0.039622642
0.039578922
0.039535325
0.03949168
0.039448176
0.039404627
0.039361242
0.039317716
0.039274406
0.039231069
0.039187748
0.039144453
0.039101385
0.039058261
0.0390152
0.038972102
0.038929123
0.038886204
0.038843326
0.038800452
0.038757686
0.038714878
0.038672168
0.038629442
0.038586866
0.038544271
0.038501728
0.038459238
0.038416862
0.038374521
0.038332209
0.038289875
0.038247626
0.038205434
0.038163323
0.038121279
0.038079116
0.038037114
0.037995193
0.037953299
0.03791143
0.037869543
0.037827872
0.037786152
0.037744474
0.03770281
0.037661184
0.037619572
0.037578121
0.037536625
0.037495293
0.037453853
0.037412535
0.03737127
0.037330087
0.037288923
0.037247755
0.037206762
0.037165668
0.037124664
0.037083719
0.037042841
0.037001956
0.036961116
0.036920313
0.036879614
0.0368389
0.036798261
0.036757696
0.036717113
0.036676724
0.036636222
0.036595784
0.036555346
0.036514994
0.03647482
0.036434498
0.036394276
0.036354162
0.036314074
0.036274076
0.036234036
0.036194041
0.036154091
0.036114208
0.03607443
0.036034588
0.035994869
0.03595515
0.035915442
0.035875801
0.03583635
0.035796735
0.035757206
0.035717886
0.035678428
0.035639077
0.035599761
0.035560444
0.035521265
0.035481993
0.035442989
0.035403833
0.035364784
0.035325773
0.035286788
0.0352479
0.035208974
0.035170164
0.035131339
0.035092548
0.035053849
0.035015225
0.034976568
0.034938037
0.034899473
0.034860939
0.034822438
0.03478403
0.034745697
0.034707326
0.034669098
0.034630891
0.034592692
0.034554437
0.034516342
0.034478236
0.034440275
0.034402307
0.034364283
0.034326341
0.034288529
0.034250688
0.034212872
0.034175117
0.034137465
0.034099802
0.034062199
0.03402457
0.033987094
0.033949584
0.033912133
0.033874709
0.033837296
0.033799976
0.033762801
0.033725545
0.033688329
0.033651143
0.033614002
0.033576939
0.03353982
0.033502955
0.033465967
0.033428986
0.033392075
0.033355281
0.033318497
0.033281744
0.033245064
0.033208378
0.033171743
0.03313512
0.033098567
0.033062067
0.033025663
0.032989182
0.032952823
0.032916479
0.032880127
0.032843851
0.032807611
0.032771435
0.032735296
0.032699212
0.032663062
0.032627027
0.03259097
0.032555129
0.032519203
0.032483324
0.032447483
0.032411765
0.032376003
0.032340325
0.032304585
0.032268908
0.032233324
0.032197773
0.032162212
0.032126784
0.032091342
0.032055896
0.032020591
0.031985201
0.0319499
0.031914748
0.031879552
0.031844359
0.031809334
0.031774092
0.031739064
0.031704038
0.031669065
0.031634133
0.031599179
0.031564362
0.031529546
0.031494822
0.031460103
0.031425308
0.031390648
0.031355992
0.031321459
0.031286888
0.031252403
0.03121786
0.031183492
0.031149015
0.031114699
0.031080363
0.031046161
0.031011891
0.030977672
0.030943494
0.030909361
0.030875213
0.03084122
0.030807085
0.030773161
0.030739235
0.030705305
0.030671442
0.030637627
0.030603832
0.030570067
0.030536352
0.030502619
0.030469021
0.030435387
0.030401744
0.030368231
0.030334739
0.030301223
0.030267848
0.030234421
0.030201161
0.030167846
0.030134579
0.030101342
0.030068113
0.030034939
0.030001743
0.029968631
0.029935613
0.029902639
0.029869545
0.029836612
0.029803718
0.029770913
0.029738091
0.029705279
0.029672535
0.029639738
0.029607099
0.029574398
0.029541742
0.029509135
0.029476576
0.029444071
0.029411623
0.029379139
0.029346758
0.029314373
0.029282046
0.029249799
0.029217504
0.029185245
0.029153047
0.029120848
0.029088711
0.029056607
0.029024536
0.028992549
0.028960669
0.028928766
0.028896807
0.028864866
0.02883302
0.028801233
0.028769508
0.028737711
0.028705997
0.028674267
0.028642669
0.028611079
0.028579572
0.028548047
0.028516516
0.028485153
0.028453702
0.028422285
0.028390931
0.02835956
0.028328242
0.028297039
0.028265808
0.028234664
0.028203424
0.028172391
0.028141307
0.028110303
0.028079325
0.028048346
0.028017294
0.027986443
0.027955594
0.027924819
0.027893936
0.027863208
0.027832421
0.027801756
0.027771045
0.027740391
0.027709834
0.027679304
0.027648753
0.027618321
0.027587799
0.027557332
0.027526861
0.027496586
0.027466217
0.027435897
0.027405571
0.027375391
0.027345214
0.027315155
0.027284935
0.027254852
0.027224749
0.027194742
0.027164737
0.027134746
0.027104817
0.027074942
0.027045008
0.027015243
0.026985424
0.026955621
0.026925912
0.026896225
0.026866579
0.026836909
0.026807306
0.026777722
0.02674818
0.026718702
0.02668911
0.026659718
0.026630355
0.026600953
0.026571626
0.0265423
0.026513139
0.026483802
0.026454581
0.026425373
0.026396271
0.026367104
0.026338043
0.026308982
0.026279943
0.02625094
0.026221987
0.026193026
0.026164193
0.026135383
0.026106527
0.026077716
0.026048953
0.026020179
0.025991507
0.025962796
0.025934124
0.025905514
0.025876941
0.025848478
0.025819976
0.025791489
0.025762985
0.02573454
0.025706192
0.025677783
0.025649523
0.025621234
0.025592946
0.025564719
0.025536535
0.025508314
0.025480215
0.025452092
0.025424056
0.025396049
0.025367979
0.025339896
0.025312006
0.025284074
0.025256237
0.025228314
0.025200374
0.025172669
0.025144938
0.025117153
0.025089508
0.025061836
0.025034152
0.025006538
0.024979023
0.024951467
0.024923846
0.024896355
0.024868963
0.024841499
0.024814054
0.024786662
0.024759376
0.02473212
0.02470482
0.024677617
0.024650335
0.024623154
0.024595927
0.024568787
0.024541745
0.024514595
0.024487548
0.02446056
0.024433581
0.024406679
0.024379801
0.024352796
0.024325922
0.024299191
0.024272365
0.024245571
0.024218764
0.024192091
0.02416537
0.024138745
0.024112109
0.024085494
0.024058938
0.024032395
0.02400592
0.023979448
0.023952981
0.023926485
0.023900095
0.023873769
0.02384744
0.023821129
0.023794809
0.02376858
0.023742359
0.02371626
0.023690069
0.023663944
0.023637734
0.023611715
0.023585767
0.023559676
0.023533655
0.023507709
0.023481807
0.023455899
0.023429953
0.023404144
0.023378327
0.023352539
0.023326874
0.023301087
0.023275362
0.023249606
0.023223944
0.023198402
0.023172749
0.023147197
0.023121629
0.02309617
0.023070736
0.02304529
0.023019897
0.022994423
0.022969078
0.022943748
0.022918399
0.022893155
0.022867862
0.02284256
0.022817474
0.022792352
0.022767169
0.022741986
0.022716962
0.022691948
0.022666916
0.022641852
0.022616915
0.022591917
0.022566991
0.022542112
0.022517188
0.022492319
0.022467576
0.022442821
0.022418071
0.022393353
0.022368662
0.022343928
0.022319317
0.02229468
0.022270067
0.022245511
0.022221008
0.022196442
0.022172006
0.022147495
0.022123046
0.022098703
0.022074318
0.022050017
0.02202573
0.022001371
0.021977063
0.021952813
0.021928623
0.02190442
0.021880239
0.021856094
0.021832043
0.021807918
0.021783898
0.021759862
0.02173584
0.021711899
0.021687951
0.021663999
0.021640006
0.021616193
0.02159231
0.02156847
0.021544695
0.021520913
0.021497253
0.021473538
0.021449886
0.021426171
0.021402499
0.021378895
0.02135532
0.021331752
0.021308275
0.021284699
0.021261217
0.021237789
0.021214392
0.021190992
0.021167608
0.021144295
0.021120897
0.021097645
0.02107433
0.0210511
0.021027789
0.02100469
0.020981463
0.020958349
0.020935176
0.020912124
0.020889122
0.020866036
0.020843064
0.020820098
0.020797087
0.020774161
0.020751124
0.020728309
0.020705475
0.020682571
0.020659801
0.020636998
0.020614259
0.02059152
0.020568809
0.020546071
0.020523405
0.020500796
0.020478198
0.020455584
0.020432966
0.020410445
0.020387936
0.020365456
0.020342989
0.020320559
0.020298177
0.020275729
0.02025342
0.020231079
0.02020877
0.020186417
0.020164093
0.020141914
0.020119654
0.020097421
0.020075325
0.020053232
0.02003107
0.020008927
0.019986963
0.019964848
0.019942811
0.019920843
0.019898845
0.019876832
0.019854935
0.019833026
0.019811168
0.019789349
0.019767491
0.01974576
0.019723952
0.019702194
0.019680498
0.019658785
0.019637024
0.019615334
0.019593714
0.019572098
0.019550504
0.019528979
0.019507421
0.019485902
0.019464457
0.019442944
0.019421484
0.019400036
0.019378673
0.01935727
0.019335901
0.019314528
0.019293295
0.019271901
0.019250687
0.019229412
0.019208247
0.019187147
0.019165967
0.019144865
0.019123645
0.019102557
0.019081462
0.019060401
0.019039426
0.019018436
0.018997364
0.018976456
0.018955562
0.01893463
0.018913724
0.018892871
0.01887209
0.018851237
0.018830463
0.018809767
0.018788857
0.018768176
0.018747484
0.018726846
0.018706143
0.018685501
0.018664826
0.018644329
0.018623743
0.018603269
0.018582674
0.018562164
0.01854169
0.018521206
0.018500797
0.018480266
0.018459974
0.018439611
0.018419329
0.018399023
0.018378697
0.018358421
0.018338112
0.018317977
0.018297704
0.018277528
0.018257394
0.018237181
0.01821701
0.018197021
0.018176956
0.018156867
0.018136859
0.018116884
0.018096924
0.018076969
0.018056963
0.018036993
0.018017117
0.017997246
0.017977407
0.017957497
0.017937705
0.017917994
0.017898226
0.017878501
0.017858814
0.017839054
0.01781939
0.017799752
0.017780157
0.017760472
0.017740874
0.017721267
0.017701708
0.017682195
0.017662661
0.017643236
0.01762378
0.017604379
0.017584987
0.017565608
0.017546164
0.017526768
0.01750746
0.01748815
0.017468801
0.017449541
0.017430266
0.017411133
0.017391862
0.01737274
0.017353544
0.017334349
0.017315315
0.017296195
0.017277099
0.017258044
0.017238937
0.017219972
0.017200973
0.017181991
0.017163079
0.017144145
0.017125282
0.017106302
0.017087417
0.017068602
0.017049769
0.01703096
0.017012162
0.016993394
0.016974606
0.016955886
0.016937213
0.016918568
0.016899891
0.016881265
0.01686267
0.016843999
0.016825458
0.016806886
0.016788354
0.016769774
0.016751241
0.016732806
0.016714349
0.016695919
0.016677536
0.016659142
0.016640717
0.016622493
0.016604111
0.016585752
0.016567418
0.016549105
0.016530855
0.016512638
0.016494403
0.016476208
0.016458085
0.016439935
0.016421825
0.016403733
0.016385557
0.016367478
0.01634948
0.016331395
0.01631335
0.016295375
0.016277395
0.016259465
0.016241539
0.016223578
0.016205693
0.016187858
0.016170021
0.016152201
0.016134316
0.0161165
0.01609874
0.016080957
0.016063221
0.016045494
0.016027773
0.01601016
0.015992485
0.01597482
0.015957214
0.015939673
0.015921984
0.015904553
0.015886961
0.015869413
0.015851866
0.015834427
0.015816923
0.015799465
0.015782041
0.015764613
0.015747281
0.015729884
0.015712555
0.015695283
0.015677908
0.015660571
0.015643302
0.015626052
0.015608784
0.015591506
0.015574316
0.015557245
0.015540123
0.015522997
0.015505818
0.015488615
0.015471574
0.015454611
0.015437488
0.01542044
0.015403396
0.015386463
0.015369417
0.015352551
0.015335553
0.015318724
0.015301837
0.015284928
0.01526807
0.015251194
0.015234337
0.015217524
0.015200739
0.015184003
0.01516721
0.015150438
0.015133752
0.01511708
0.01510043
0.015083781
0.015067188
0.015050602
0.015033931
0.015017313
0.015000832
0.014984271
0.014967723
0.014951157
0.014934679
0.014918218
0.014901772
0.01488532
0.01486893
0.014852541
0.014836164
0.014819791
0.01480341
0.014787029
0.014770749
0.01475447
0.014738115
0.014721916
0.014705654
0.014689499
0.01467328
0.014657074
0.014640932
0.014624728
0.014608648
0.014592526
0.01457639
0.014560314
0.014544242
0.014528138
0.01451225
0.014496201
0.014480155
0.014464232
0.014448259
0.014432398
0.014416443
0.014400482
0.014384605
0.014368723
0.014352909
0.014337052
0.014321199
0.014305435
0.014289653
0.014273866
0.014258143
0.014242468
0.014226729
0.014211073
0.014195393
0.014179741
0.014164044
0.014148441
0.014132816
0.014117219
0.014101624
0.014085999
0.014070489
0.014055021
0.014039527
0.014024084
0.014008617
0.013993122
0.013977643
0.013962246
0.01394686
0.013931477
0.013916114
0.013900733
0.013885411
0.013870084
0.013854826
0.013839528
0.013824251
0.013808995
0.01379378
0.013778551
0.013763322
0.013748169
0.013732957
0.013717885
0.013702698
0.013687564
0.013672538
0.013657405
0.013642438
0.013627304
0.013612236
0.013597231
0.01358222
0.013567276
0.013552296
0.0135373
0.013522344
0.01350747
0.013492549
0.013477697
0.013462896
0.013448033
0.013433166
0.013418293
0.013403527
0.013388691
0.013373981
0.013359222
0.013344492
0.01332976
0.013315055
0.013300385
0.013285746
0.013271053
0.013256459
0.013241775
0.013227227
0.013212585
0.013198002
0.013183505
0.013168897
0.013154359
0.013139874
0.013125404
0.013110947
0.013096537
0.013082007
0.01306754
0.013053137
0.013038711
0.013024346
0.013010073
0.012995608
0.012981283
0.01296707
0.012952665
0.012938375
0.012924108
0.012909887
0.012895672
0.012881451
0.01286716
0.01285301
0.012838774
0.01282459
0.012810501
0.012796331
0.01278221
0.012768215
0.012754053
0.012740014
0.012725944
0.012711957
0.012697871
0.012683937
0.012669854
0.01265587
0.012641825
0.012627983
0.012614008
0.012600141
0.012586232
0.012572403
0.012558572
0.012544644
0.012530846
0.012517058
0.012503196
0.012489386
0.012475597
0.012461869
0.012448074
0.012434362
0.012420662
0.012406912
0.012393246
0.012379609
0.012365939
0.012352248
0.012338641
0.012325048
0.012311435
0.012297899
0.012284267
0.012270738
0.012257174
0.012243701
0.012230173
0.012216677
0.012203216
0.012189776
0.012176332
0.012162887
0.012149478
0.012136014
0.012122637
0.012109327
0.012095911
0.012082562
0.012069256
0.012055965
0.012042639
0.012029365
0.012016151
0.012002872
0.011989641
0.011976351
0.01196315
0.011949962
0.011936796
0.011923598
0.011910459
0.011897304
0.011884199
0.011871075
0.011857994
0.011844973
0.01183186
0.011818796
0.011805795
0.011792698
0.011779752
0.01176676
0.011753717
0.011740779
0.011727865
0.01171496
0.011702023
0.01168907
0.011676158
0.011663308
0.011650469
0.011637542
0.011624741
0.011611895
0.011599045
0.011586268
0.011573537
0.011560754
0.011547964
0.011535335
0.011522588
0.011509922
0.011497171
0.011484408
0.011471743
0.011459124
0.011446436
0.011433811
0.011421169
0.011408628
0.011396035
0.011383483
0.011370962
0.011358429
0.011345836
0.011333399
0.011320858
0.011308421
0.011295859
0.011283441
0.011270974
0.011258516
0.011246095
0.011233725
0.011221312
0.011208969
0.011196617
0.011184263
0.011171957
0.011159552
0.011147227
0.011134997
0.011122673
0.011110365
0.011098108
0.011085851
0.01107367
0.011061463
0.011049234
0.011037037
0.011024891
0.011012804
0.011000611
0.010988434
0.010976292
0.010964215
0.010952079
0.010940044
0.010927898
0.010915877
0.01090387
0.010891887
0.010879826
0.0108678
0.010855856
0.010843853
0.010831842
0.010819963
0.010808
0.01079601
0.010784122
0.010772278
0.010760359
0.010748543
0.010736727
0.01072486
0.010712981
0.010701194
0.010689358
0.010677571
0.010665808
0.010654022
0.01064227
0.01063056
0.010618801
0.010607054
0.010595414
0.010583717
0.010572125
0.010560425
0.010548712
0.010537065
0.010525445
0.010513878
0.010502229
0.010490666
0.010479096
0.010467542
0.010456026
0.010444506
0.010432946
0.01042141
0.01040995
0.010398366
0.010386918
0.010375522
0.010364041
0.01035259
0.010341215
0.010329814
0.010318388
0.010307041
0.010295676
0.01028436
0.010273017
0.0102616
0.010250328
0.010238973
0.010227687
0.010216389
0.010205077
0.010193847
0.010182672
0.010171361
0.010160165
0.01014897
0.010137818
0.010126606
0.010115469
0.010104275
0.01009309
0.010081966
0.010070893
0.010059757
0.010048662
0.01003757
0.010026533
0.01001547
0.010004425
0.0099934572
0.0099824062
0.0099713644
0.0099602873
0.009949333
0.0099383527
0.0099273389
0.0099163903
0.00990545
0.0098945564
0.0098836906
0.0098727979
0.0098618157
0.0098509733
0.0098401345
0.0098293107
0.0098184822
0.0098075764
0.0097967405
0.00978598
0.0097752064
0.0097644292
0.0097535793
0.0097428476
0.0097321132
0.0097213956
0.0097106965
0.0096999537
0.0096892035
0.0096785007
0.0096678594
0.009657193
0.0096465405
0.0096358806
0.0096252663
0.0096145989
0.0096040796
0.0095934486
0.0095829312
0.0095723225
0.009561819
0.0095512569
0.0095407348
0.009530169
0.0095196469
0.0095091993
0.0094987033
0.0094881309
0.0094776331
0.009467259
0.0094568208
0.0094464002
0.0094359741
0.0094255395
0.0094151041
0.0094046975
0.009394371
0.0093840202
0.0093735941
0.0093633039
0.009352955
0.009342703
0.0093324054
0.0093220677
0.0093117757
0.0093015404
0.0092912577
0.0092809927
0.0092707705
0.0092605175
0.0092502125
0.0092400638
0.0092299534
0.0092197247
0.0092095146
0.0091994219
0.0091892909
0.009179187
0.0091689657
0.0091588795
0.0091487262
0.0091386382
0.009128564
0.0091184992
0.0091084223
0.0090984562
0.0090884129
0.0090784281
0.0090683745
0.0090583572
0.0090483464
0.0090384278
0.0090283863
0.0090184882
0.0090084802
0.0089985831
0.0089886421
0.0089786919
0.0089687528
0.008958918
0.0089490358
0.0089391889
0.0089293187
0.0089194765
0.0089096269
0.0088997502
0.0088899732
0.0088801635
0.0088703567
0.0088606123
0.0088508287
0.0088410154
0.0088312849
0.0088215405
0.008811824
0.0088020833
0.0087924488
0.0087826978
0.0087729981
0.0087632891
0.0087536527
0.0087439828
0.0087343156
0.0087247193
0.0087150494
0.0087054232
0.0086958436
0.0086863609
0.0086767664
0.0086671067
0.0086575206
0.0086479913
0.0086384546
0.0086289421
0.0086193942
0.0086098723
0.008600371
0.0085908817
0.0085814008
0.0085719572
0.0085625686
0.0085530952
0.0085436553
0.0085341558
0.0085248025
0.0085153608
0.0085060196
0.008496603
0.0084872739
0.0084778555
0.0084684845
0.0084592141
0.0084498692
0.0084405802
0.0084313024
0.008421964
0.0084126154
0.0084033413
0.0083941091
0.0083848285
0.0083755488
0.0083663091
0.0083570685
0.0083479136
0.0083387531
0.008329506
0.0083202953
0.0083110956
0.0083019314
0.0082927449
0.0082836431
0.0082744891
0.0082653845
0.0082562547
0.0082472116
0.0082380092
0.0082289781
0.0082199341
0.0082108546
0.0082018198
0.0081927599
0.0081836516
0.0081746941
0.0081655784
0.008156606
0.0081476346
0.0081386128
0.0081297103
0.0081207165
0.008111638
0.0081027607
0.0080938768
0.008084924
0.0080760084
0.0080671264
0.008058222
0.0080493009
0.0080403546
0.0080315359
0.0080227032
0.0080138044
0.0080050146
0.0079961922
0.0079873595
0.0079785939
0.0079698004
0.0079609985
0.0079521127
0.0079433974
0.007934615
0.007925937
0.0079171509
0.0079084318
0.0078996476
0.0078909984
0.0078822821
0.0078735603
0.0078649325
0.0078561548
0.0078475708
0.0078388788
0.0078302296
0.0078215646
0.007812974
0.0078042666
0.0077956906
0.0077870744
0.0077785091
0.0077699693
0.0077614412
0.0077529093
0.0077443379
0.0077357204
0.007727209
0.0077186469
0.0077101402
0.0077017187
0.0076930942
0.0076846224
0.00767616
0.0076676956
0.0076592425
0.0076508042
0.0076424419
0.007633945
0.0076255291
0.0076171905
0.0076086931
0.0076003037
0.0075919288
0.0075835553
0.0075751711
0.007566819
0.007558486
0.0075501474
0.0075418162
0.0075335931
0.0075252731
0.0075168735
0.0075085647
0.0075002732
0.0074919853
0.0074837739
0.007475527
0.0074672461
0.0074590505
0.0074508088
0.0074425647
0.0074343146
0.0074261404
0.0074180164
0.0074097756
0.0074016904
0.0073934994
0.0073852702
0.0073770317
0.0073690475
0.0073609189
0.0073527219
0.0073446357
0.007336535
0.0073284446
0.0073204334
0.0073122922
0.0073041688
0.00729611
0.0072881151
0.0072800992
0.0072720144
0.0072640055
0.0072560376
0.0072479849
0.0072399792
0.0072320704
0.0072241044
0.0072161048
0.0072081182
0.007200141
0.0071922289
0.0071843052
0.0071764155
0.0071684411
0.0071605272
0.0071526095
0.0071447892
0.0071368539
0.0071290005
0.0071212165
0.0071133133
0.0071054096
0.0070975651
0.0070897718
0.0070819706
0.0070741093
0.0070663453
0.0070585972
0.0070507359
0.0070429505
0.0070352382
0.0070274482
0.0070196721
0.007011896
0.007004166
0.0069965092
0.0069887848
0.0069810948
0.0069733756
0.0069656884
0.0069579687
0.0069503463
0.0069426163
0.0069350009
0.0069273468
0.0069197132
0.006912041
0.0069044139
0.0068968008
0.0068891989
0.0068816757
0.0068740249
0.0068663773
0.0068587605
0.0068512191
0.006843687
0.0068361326
0.0068287067
0.0068210796
0.0068136053
0.0068060225
0.0067985337
0.0067910398
0.0067835785
0.0067760758
0.0067685838
0.0067611067
0.0067536947
0.0067462507
0.0067387763
0.0067313854
0.0067239595
0.0067165438
0.0067091133
0.0067016836
0.0066942591
0.0066869264
0.0066795428
0.0066721626
0.0066648028
0.0066574579
0.0066501298
0.0066428343
0.0066354251
0.0066281115
0.0066208346
0.0066134944
0.0066061886
0.0065989573
0.0065915887
0.0065843919
0.006577149
0.0065697879
0.0065625971
0.0065553966
0.0065481309
0.0065410323
0.0065337536
0.0065264162
0.0065192296
0.0065120296
0.0065049678
0.0064977044
0.0064904871
0.0064833295
0.0064762221
0.0064690667
0.0064619663
0.0064548282
0.0064476924
0.0064406516
0.006433513
0.0064263982
0.0064192843
0.0064122113
0.0064052367
0.0063980995
0.0063910554
0.0063839545
0.0063769808
0.0063699242
0.0063628955
0.0063559096
0.0063488926
0.0063418471
0.0063348673
0.0063278787
0.0063209501
0.0063138818
0.0063069086
0.0062999614
0.0062930393
0.0062861643
0.0062791975
0.0062722038
0.0062652989
0.0062584342
0.0062515289
0.0062445714
0.0062376843
0.0062308661
0.006223972
0.0062171798
0.00621018
0.0062034032
0.0061965468
0.0061897915
0.0061829155
0.0061760959
0.0061691641
0.0061624749
0.0061556208
0.0061488529
0.0061420477
0.0061352351
0.0061285207
0.0061217407
0.0061149853
0.0061083143
0.0061015878
0.0060948767
0.0060880748
0.0060813236
0.006074734
0.006067968
0.006061275
0.0060545495
0.0060479101
0.0060412507
0.00603452
0.006027895
0.0060212426
0.0060146637
0.006008029
0.006001397
0.0059947302
0.0059880763
0.005981463
0.0059749521
0.0059682848
0.0059616673
0.0059550968
0.0059485575
0.005942055
0.0059355083
0.0059289178
0.0059224064
0.0059158974
0.005909319
0.0059028217
0.0058962973
0.0058897897
0.0058832373
0.0058768434
0.0058703101
0.0058638002
0.0058573331
0.0058509158
0.005844485
0.005838084
0.0058315089
0.0058251461
0.0058186757
0.0058122911
0.0058058673
0.0057994816
0.0057930495
0.0057867235
0.0057802428
0.0057739546
0.0057675219
0.0057612224
0.0057548983
0.0057484922
0.0057421629
0.0057358374
0.0057295342
0.0057232329
0.0057168095
0.0057105254
0.0057041887
0.0056979153
0.0056916326
0.0056853825
0.0056791673
0.0056728991
0.0056665814
0.0056603369
0.0056540887
0.005647894
0.0056416779
0.0056354138
0.0056291777
0.0056229802
0.0056167566
0.0056106113
0.005604398
0.0055982396
0.0055920221
0.0055858404
0.0055796923
0.0055735474
0.0055674007
0.0055612358
0.0055551333
0.0055489941
0.0055428576
0.0055367225
0.0055307224
0.0055246558
0.0055184872
0.0055123311
0.0055062529
0.0055001737
0.0054941773
0.0054880721
0.0054819984
0.0054759723
0.0054699518
0.0054638893
0.0054578371
0.0054518334
0.0054458529
0.0054398603
0.0054338127
0.0054278146
0.0054218802
0.0054158643
0.0054099117
0.0054039578
0.0053979629
0.0053919661
0.0053860559
0.0053801322
0.0053741909
0.0053683459
0.005362432
0.005356444
0.005350498
0.0053445869
0.0053387606
0.0053328173
0.0053269607
0.0053210724
0.005315234
0.005309368
0.0053035733
0.0052976399
0.0052917749
0.0052859299
0.0052800556
0.0052742991
0.0052684816
0.0052627255
0.005256861
0.005251125
0.0052452525
0.0052394378
0.0052337376
0.0052279783
0.0052221636
0.0052164919
0.0052107209
0.0052048969
0.0051991381
0.0051934188
0.0051877042
0.0051819161
0.0051762052
0.0051706238
0.0051648482
0.0051591657
0.0051534651
0.0051478627
0.0051420415
0.0051364233
0.0051307078
0.0051251012
0.005119334
0.0051138522
0.005108119
0.005102485
0.0050968681
0.0050912858
0.0050856946
0.0050800159
0.0050744805
0.0050688912
0.005063293
0.0050576753
0.0050520394
0.0050465167
0.0050409595
0.0050353697
0.0050297943
0.0050242241
0.0050187143
0.0050132307
0.005007674
0.0050021289
0.004996635
0.0049911006
0.0049856445
0.004980098
0.0049745962
0.0049690991
0.0049636201
0.0049581677
0.0049526636
0.0049471701
0.0049417443
0.0049363454
0.0049308999
0.0049254727
0.0049199541
0.004914545
0.0049090912
0.0049037514
0.0048983595
0.0048928484
0.0048874989
0.0048821187
0.0048767598
0.0048713777
0.0048660091
0.004860586
0.0048553222
0.0048499424
0.0048445989
0.0048391712
0.0048338813
0.0048285145
0.0048232465
0.0048178826
0.0048125568
0.0048072566
0.0048019323
0.0047967052
0.0047914241
0.0047860718
0.0047808639
0.0047755442
0.0047702487
0.0047650221
0.0047597326
0.0047544679
0.004749231
0.0047440687
0.0047388407
0.0047335718
0.0047283634
0.0047230935
0.0047179223
0.0047127018
0.0047075502
0.0047022919
0.0046970933
0.0046919361
0.0046868138
0.004681597
0.0046764063
0.0046712891
0.0046661678
0.0046610404
0.0046558916
0.0046506864
0.0046455353
0.0046403934
0.0046353084
0.0046301936
0.004625055
0.0046199756
0.0046148929
0.0046097613
0.0046047512
0.0045997133
0.0045945607
0.0045894976
0.0045844312
0.0045794472
0.0045743575
0.0045693605
0.004564309
0.0045592492
0.0045542396
0.0045491531
0.0045441794
0.0045391987
0.0045341756
0.0045291805
0.0045241853
0.0045190994
0.0045141596
0.0045091971
0.0045042783
0.0044992086
0.0044942163
0.0044892486
0.0044843568
0.0044794525
0.0044744737
0.0044695237
0.0044645327
0.0044596652
0.0044547343
0.0044498551
0.0044449442
0.004440017
0.0044350685
0.0044302875
0.0044253445
0.0044203913
0.0044155731
0.0044107554
0.0044058338
0.0044010463
0.0043961327
0.0043913103
0.0043863691
0.0043816017
0.0043767104
0.0043719183
0.0043671089
0.0043622716
0.0043574288
0.0043526292
0.0043479037
0.0043430948
0.0043383101
0.0043335324
0.0043287231
0.0043239598
0.0043191868
0.0043143756
0.0043096952
0.0043048807
0.0043001906
0.0042953598
0.0042907051
0.0042859418
0.0042812773
0.0042765797
0.0042717913
0.0042670812
0.0042622974
0.0042576692
0.0042529935
0.0042482037
0.0042435434
0.0042389352
0.004234253
0.0042295898
0.0042248648
0.004220177
0.0042156214
0.0042109145
0.0042062975
0.0042016348
0.0041969134
0.0041923318
0.0041877562
0.0041830759
0.0041784793
0.0041739261
0.0041693174
0.0041647605
0.0041601434
0.0041555022
0.0041509438
0.0041462681
0.0041417838
0.004137204
0.00413258
0.0041280258
0.0041235429
0.0041189394
0.0041144388
0.0041099233
0.0041053849
0.0041007698
0.0040963576
0.0040918221
0.0040872684
0.0040827333
0.0040782802
0.0040737442
0.0040692994
0.0040647248
0.004060281
0.0040558456
0.0040513538
0.0040469272
0.0040424969
0.0040379534
0.0040334673
0.0040289969
0.0040246411
0.004020148
0.0040156837
0.0040112594
0.0040068389
0.0040024663
0.0039981366
0.003993609
0.0039891321
0.0039847931
0.0039804513
0.003976054
0.0039715949
0.0039671832
0.00396284
0.0039585028
0.0039541712
0.0039497586
0.0039454349
0.0039410745
0.0039367327
0.0039324001
0.0039280918
0.0039236634
0.0039193314
0.0039150142
0.0039107292
0.0039064018
0.0039020716
0.0038977633
0.003893448
0.003889224
0.003884993
0.0038807057
0.0038763403
0.0038720861
0.0038678534
0.0038635794
0.003859259
0.0038550626
0.003850783
0.0038465823
0.0038423142
0.0038380106
0.0038337854
0.0038295751
0.0038254124
0.0038211881
0.0038168863
0.0038126616
0.0038084514
0.0038042739
0.0038000953
0.0037959269
0.0037916978
0.0037874971
0.0037833608
0.0037792572
0.0037750413
0.0037708445
0.003766672
0.0037625413
0.0037583865
0.0037542635
0.003750039
0.0037458772
0.0037417943
0.0037377793
0.0037336145
0.003729444
0.0037253571
0.0037212416
0.0037171491
0.0037130206
0.0037089176
0.0037048289
0.0037006605
0.0036967061
0.0036926072
0.0036884604
0.0036844329
0.0036803856
0.0036763581
0.0036723493
0.0036682973
0.0036641557
0.003660178
0.0036560758
0.0036520504
0.0036480166
0.0036440666
0.0036399742
0.0036359541
0.0036319585
0.0036279259
0.0036239235
0.0036199878
0.0036160422
0.0036120636
0.003608041
0.0036039525
0.0036000193
0.0035960898
0.0035921177
0.0035881815
0.0035842001
0.0035802401
0.0035763117
0.0035722738
0.0035684241
0.0035644674
0.0035605291
0.003556622
0.0035527723
0.0035487348
0.0035447639
0.0035409527
0.0035370348
0.003533147
0.0035292129
0.0035253025
0.0035214524
0.0035175595
0.003513711
0.0035097967
0.003505863
0.0035020125
0.0034981153
0.0034943821
0.0034904981
0.0034866463
0.0034827846
0.0034789373
0.003475083
0.0034713054
0.0034674651
0.0034636091
0.0034597807
0.0034559024
0.0034521914
0.0034482989
0.0034445703
0.0034407233
0.0034369435
0.0034331831
0.0034293623
0.0034255767
0.0034218226
0.0034180898
0.003414352
0.0034105158
0.0034067733
0.0034029698
0.0033991721
0.0033955411
0.0033917415
0.0033879976
0.0033842416
0.0033805345
0.0033768222
0.0033731516
0.0033693651
0.0033656221
0.0033618994
0.003358234
0.0033544938
0.0033507783
0.003347083
0.0033434043
0.0033397502
0.0033360049
0.0033323898
0.0033287292
0.0033250265
0.0033213859
0.003317768
0.003314073
0.0033104017
0.0033066273
0.0033030671
0.003299407
0.0032957916
0.0032921729
0.003288544
0.0032849254
0.0032812678
0.0032776704
0.0032740498
0.003270414
0.0032668181
0.0032632453
0.0032596143
0.0032559256
0.003252422
0.0032488336
0.0032452429
0.0032416373
0.0032381068
0.0032345564
0.0032309804
0.0032273948
0.0032238925
0.0032202434
0.003216713
0.0032131525
0.0032096109
0.0032060985
0.0032026034
0.0031989971
0.0031954842
0.0031919696
0.0031884939
0.0031849751
0.0031813872
0.0031779222
0.0031744433
0.0031709136
0.0031673291
0.0031638753
0.0031604138
0.003156899
0.0031534228
0.003149952
0.003146518
0.0031430232
0.0031395846
0.0031360611
0.0031326367
0.0031291267
0.0031256704
0.0031222489
0.0031188496
0.0031153196
0.0031119369
0.0031085396
0.0031050786
0.0031016376
0.0030982408
0.0030948885
0.0030913905
0.0030879939
0.0030846337
0.0030812018
0.0030777825
0.0030744404
0.0030710194
0.0030677016
0.0030642312
0.003060831
0.003057482
0.0030540852
0.0030507643
0.0030474456
0.0030439766
0.0030406611
0.0030372587
0.0030339931
0.0030305476
0.0030272345
0.0030238947
0.0030205755
0.0030172248
0.0030139049
0.0030105629
0.0030072522
0.0030039973
0.0030006422
0.0029973618
0.0029940316
0.0029906586
0.0029873571
0.0029840982
0.0029808993
0.0029774911
0.0029742504
0.00297096
0.0029677611
0.0029645201
0.0029611981
0.0029578609
0.0029545834
0.0029513615
0.0029481542
0.0029448711
0.0029415307
0.002938353
0.0029351148
0.0029318738
0.0029286863
0.002925487
0.0029221887
0.0029190283
0.0029157975
0.0029126354
0.0029093116
0.0029061071
0.0029028989
0.0028996896
0.0028964761
0.0028933538
0.0028901214
0.0028869363
0.0028837277
0.0028806115
0.0028774294
0.0028741867
0.0028710065
0.0028678784
0.0028646865
0.0028615315
0.0028583701
0.0028552543
0.002852089
0.0028489702
0.0028458526
0.0028426962
0.0028395278
0.0028364537
0.0028333343
0.0028301426
0.0028270271
0.0028239172
0.0028207891
0.0028177304
0.0028145858
0.0028114906
0.0028084116
0.0028053208
0.0028021808
0.0027991475
0.002796002
0.0027929123
0.0027898147
0.0027867295
0.002783624
0.0027805849
0.0027775099
0.002774463
0.002771443
0.0027683852
0.0027653542
0.0027622483
0.002759251
0.0027561502
0.0027531858
0.0027500889
0.0027470361
0.0027439226
0.0027409829
0.0027379771
0.0027349379
0.0027319561
0.0027289342
0.0027259123
0.0027229376
0.0027199464
0.0027169134
0.0027139273
0.0027109159
0.0027078956
0.0027049102
0.0027019307
0.0026989691
0.0026960266
0.0026929858
0.0026900577
0.0026870819
0.0026840668
0.0026811694
0.0026782483
0.0026752199
0.0026722993
0.0026693791
0.0026663751
0.0026635227
0.0026604778
0.0026575665
0.0026547154
0.0026517131
0.0026488313
0.0026458842
0.0026428977
0.0026400303
0.0026370988
0.0026342422
0.0026312394
0.0026283422
0.0026255213
0.0026226256
0.0026196807
0.0026168141
0.0026139908
0.0026110364
0.0026081873
0.0026053844
0.0026024431
0.0025995362
0.0025967045
0.0025938337
0.0025909187
0.0025881024
0.0025851701
0.0025824211
0.0025795689
0.002576668
0.0025738697
0.0025710159
0.0025682074
0.0025653725
0.0025625222
0.002559735
0.0025568123
0.0025539869
0.0025512199
0.002548367
0.0025456555
0.0025427933
0.0025399504
0.0025371334
0.0025344002
0.0025316197
0.0025287953
0.0025259664
0.0025232439
0.0025203968
0.0025176858
0.002514862
0.0025121388
0.0025093586
0.0025065455
0.0025038109
0.0025010738
0.0024982474
0.0024954749
0.0024927061
0.0024899663
0.002487232
0.0024844636
0.0024817605
0.0024790214
0.0024762938
0.002473624
0.0024709143
0.0024682349
0.0024653701
0.0024627158
0.002460049
0.0024572837
0.0024545926
0.002451862
0.0024491295
0.0024464568
0.0024437644
0.0024410745
0.0024383687
0.0024357461
0.002433103
0.0024303559
0.0024276243
0.0024249584
0.0024222482
0.0024196312
0.002416885
0.0024142233
0.0024116291
0.0024089438
0.0024062921
0.0024036653
0.0024010041
0.0023982949
0.0023957095
0.0023930301
0.0023903823
0.0023876897
0.0023850945
0.002382447
0.0023798991
0.0023772907
0.0023745608
0.0023719564
0.0023694222
0.002366767
0.0023641712
0.0023615474
0.0023589341
0.0023562694
0.002353718
0.0023511518
0.0023485371
0.0023459368
0.0023433943
0.0023407526
0.0023382206
0.0023356513
0.0023331509
0.0023305102
0.0023279244
0.0023253807
0.0023228042
0.0023202042
0.0023176891
0.0023150775
0.0023125585
0.0023099259
0.0023074134
0.0023048725
0.0023023365
0.0022998652
0.0022973677
0.0022947418
0.002292179
0.002289607
0.0022871557
0.0022846342
0.0022821019
0.0022796122
0.0022770786
0.0022745733
0.0022720811
0.0022695714
0.0022670692
0.0022645781
0.0022620743
0.0022595678
0.0022570773
0.002254596
0.0022520798
0.0022496006
0.0022471391
0.0022446048
0.0022421305
0.0022397332
0.0022372403
0.0022348044
0.0022322338
0.0022297711
0.0022273054
0.0022249438
0.0022224835
0.0022199766
0.0022175075
0.0022150986
0.0022126106
0.0022102003
0.0022077619
0.0022053714
0.0022028883
0.0022004482
0.002197996
0.0021956363
0.0021931564
0.0021907783
0.0021883729
0.0021860241
0.0021834974
0.0021811067
0.0021787195
0.00217634
0.002174017
0.0021715281
0.0021690561
0.0021667033
0.0021643147
0.0021619541
0.0021596067
0.0021571394
0.0021547931
0.0021524087
0.0021500925
0.0021477528
0.002145367
0.0021429288
0.0021405434
0.0021382184
0.00213587
0.0021334924
0.0021311461
0.0021287983
0.002126487
0.0021241554
0.0021217181
0.0021194317
0.0021171633
0.0021147837
0.0021124664
0.0021101383
0.0021077713
0.0021054214
0.0021030994
0.0021008053
0.0020985149
0.002096124
0.0020938702
0.0020915568
0.0020891933
0.0020869125
0.002084641
0.0020823267
0.0020800715
0.0020777257
0.0020753939
0.0020730924
0.0020708835
0.0020685506
0.002066276
0.0020639999
0.0020617908
0.002059544
0.0020572734
0.0020549428
0.0020527425
0.0020504235
0.0020481918
0.0020459148
0.00204362
0.0020413564
0.0020390921
0.0020368474
0.0020346006
0.0020323764
0.0020301729
0.0020278809
0.0020256855
0.0020233686
0.0020211926
0.0020189681
0.0020167478
0.0020144612
0.0020122654
0.0020100283
0.0020078532
0.0020056157
0.0020034115
0.0020012355
0.001999035
0.0019967984
0.0019946061
0.001992424
0.0019901537
0.0019879444
0.0019858151
0.0019836507
0.0019813972
0.0019792109
0.0019771105
0.0019748232
0.0019726926
0.0019705382
0.0019683761
0.0019661742
0.0019640033
0.0019618995
0.0019596631
0.0019575378
0.0019553283
0.0019531962
0.0019511229
0.0019489256
0.0019467094
0.0019445808
0.0019424858
0.0019403734
0.001938191
0.0019360367
0.0019338604
0.0019317754
0.0019296487
0.0019274437
0.0019253629
0.0019232443
0.0019211615
0.0019190339
0.0019168807
0.0019147774
0.0019126319
0.001910623
0.001908402
0.0019063599
0.0019042485
0.0019021136
0.0019000116
0.0018979863
0.001895854
0.0018937143
0.001891676
0.00188965
0.0018875796
0.0018854741
0.0018833419
0.0018812411
0.0018791304
0.0018771135
0.0018750119
0.0018728947
0.0018708722
0.0018688714
0.0018667893
0.0018647453
0.0018627509
0.0018605983
0.001858559
0.001856559
0.00185451
0.0018524732
0.001850379
0.0018483626
0.001846316
0.0018442782
0.0018422178
0.0018402042
0.0018381951
0.001836191
0.0018341475
0.001832213
0.0018300848
0.0018280665
0.0018260689
0.0018240396
0.0018219738
0.0018199878
0.0018179431
0.00181594
0.0018139413
0.0018119932
0.0018099392
0.0018079531
0.0018059838
0.0018040101
0.0018020545
0.0018000033
0.0017980246
0.0017960055
0.0017940482
0.0017920688
0.0017900602
0.0017881026
0.0017861974
0.0017842224
0.0017822513
0.0017803181
0.0017782754
0.0017763171
0.0017744073
0.0017724145
0.0017704575
0.0017684728
0.0017665247
0.0017645943
0.0017626245
0.0017607415
0.0017588655
0.0017568129
0.0017549244
0.00175297
0.0017510547
0.0017490948
0.001747134
0.0017451982
0.0017433316
0.0017413679
0.0017394472
0.0017375805
0.001735608
0.001733742
0.0017318269
0.0017298702
0.0017279536
0.0017260463
0.0017242115
0.0017222501
0.0017203499
0.0017184719
0.0017165999
0.0017147253
0.0017128302
0.0017109598
0.001708988
0.0017071072
0.0017052169
0.0017033273
0.0017015036
0.0016996097
0.001697716
0.001695876
0.0016940135
0.0016921385
0.0016902471
0.0016883657
0.0016865793
0.0016847155
0.0016827934
0.0016809745
0.0016790942
0.0016772394
0.0016753551
0.001673576
0.0016716361
0.001669921
0.0016680255
0.0016661286
0.0016643686
0.0016625015
0.0016606235
0.0016588721
0.0016570509
0.0016551834
0.0016533153
0.0016515417
0.001649746
0.0016478938
0.0016460964
0.0016442637
0.0016424709
0.0016406557
0.0016388367
0.0016370959
0.0016352657
0.0016333922
0.0016315873
0.0016298075
0.0016280288
0.0016261573
0.0016243329
0.0016226476
0.0016208272
0.0016191074
0.0016173043
0.0016154662
0.0016136979
0.0016119543
0.0016101251
0.0016083472
0.0016065389
0.0016048504
0.0016030803
0.0016013809
0.0015995177
0.0015977471
0.0015960038
0.0015942666
0.0015925131
0.001590726
0.0015888993
0.0015871467
0.0015853969
0.0015836857
0.0015819058
0.0015801835
0.0015784298
0.0015767039
0.0015749823
0.0015732878
0.0015715294
0.0015697989
0.0015680434
0.0015663239
0.0015646628
0.001562868
0.0015610986
0.0015594305
0.0015576911
0.0015559465
0.0015542301
0.0015525331
0.0015508701
0.0015491609
0.0015474368
0.0015456992
0.0015439661
0.0015422832
0.0015405163
0.001538877
0.0015371784
0.0015354925
0.0015337592
0.0015321616
0.0015304325
0.0015287515
0.0015270484
0.0015253541
0.0015237251
0.0015219518
0.0015203011
0.0015186914
0.0015169611
0.0015152369
0.0015136796
0.0015119881
0.0015102559
0.0015086168
0.0015069828
0.0015053493
0.0015036305
0.0015019651
0.0015003178
0.0014986314
0.0014970212
0.0014953354
0.0014936889
0.0014920782
0.0014904386
0.0014887813
0.0014871835
0.0014855114
0.0014838314
0.0014822651
0.0014805925
0.0014789409
0.0014773039
0.0014756524
0.0014741005
0.0014724032
0.0014707933
0.0014691349
0.0014675929
0.0014659677
0.0014643898
0.0014627724
0.0014611371
0.0014594705
0.0014579041
0.0014562989
0.0014546526
0.0014530597
0.0014514376
0.0014498343
0.001448243
0.0014466596
0.0014451162
0.0014434655
0.0014419132
0.0014403072
0.0014387458
0.0014371134
0.0014355218
0.0014339607
0.0014323135
0.00143084
0.0014292031
0.0014276651
0.0014260591
0.0014245558
0.0014229548
0.0014213119
0.001419773
0.0014181247
0.0014166153
0.0014151048
0.0014135496
0.0014119208
0.0014103503
0.0014088779
0.0014072531
0.0014057495
0.0014041808
0.0014026824
0.001401072
0.0013995712
0.0013980116
0.0013964359
0.0013949244
0.0013933912
0.0013918469
0.0013903603
0.0013887549
0.0013871997
0.0013857139
0.0013842159
0.0013826553
0.0013811677
0.0013796462
0.0013781114
0.0013765788
0.0013750732
0.0013735146
0.0013720335
0.0013704934
0.0013690254
0.0013675168
0.0013659985
0.0013644632
0.0013629199
0.0013614567
0.0013599043
0.0013584372
0.0013569866
0.0013554463
0.0013539391
0.0013524615
0.0013509966
0.0013494958
0.0013480224
0.0013465653
0.0013450939
0.0013436076
0.0013420758
0.0013406059
0.0013390676
0.001337567
0.0013361409
0.0013346752
0.001333204
0.0013317442
0.0013302474
0.0013287723
0.0013273321
0.0013259205
0.0013243956
0.001323007
0.0013214948
0.0013200537
0.0013184899
0.0013171176
0.0013156339
0.0013142157
0.0013127563
0.0013113574
0.001309889
0.0013084623
0.0013070097
0.0013055955
0.0013041371
0.0013026809
0.0013012526
0.001299807
0.0012983194
0.0012969241
0.0012954911
0.0012940291
0.0012926202
0.0012912109
0.0012897757
0.0012883319
0.0012869341
0.0012854977
0.0012841126
0.0012826233
0.0012812414
0.001279831
0.0012784296
0.0012769831
0.0012756088
0.0012742339
0.0012727925
0.0012714342
0.0012700623
0.0012686321
0.0012672021
0.00126576
0.0012644067
0.0012630554
0.0012616201
0.0012601888
0.0012588445
0.0012574231
0.0012560221
0.0012546291
0.0012533871
0.0012518846
0.0012505158
0.0012491898
0.0012478485
0.0012463686
0.0012450335
0.0012436466
0.0012423319
0.0012408911
0.0012395538
0.0012381809
0.0012367506
0.001235458
0.0012341621
0.0012326614
0.0012313338
0.0012299798
0.0012285995
0.0012272731
0.0012259167
0.00122457
0.001223232
0.0012218943
0.0012205514
0.0012191057
0.0012178019
0.0012164764
0.0012151955
0.0012138062
0.0012125171
0.0012111489
0.0012097633
0.001208449
0.0012071788
0.0012057537
0.0012044607
0.0012031379
0.0012018131
0.0012005694
0.0011991946
0.001197794
0.0011964798
0.0011951721
0.0011938785
0.0011925866
0.0011911858
0.001189946
0.0011886731
0.001187361
0.0011860483
0.0011847985
0.0011833831
0.001182099
0.0011807501
0.0011795146
0.0011781758
0.001176871
0.0011755815
0.001174255
0.00117299
0.0011717051
0.0011704018
0.0011690974
0.0011678541
0.0011665936
0.0011652705
0.0011639422
0.0011626754
0.0011613425
0.0011600624
0.0011587917
0.0011575556
0.0011562353
0.0011549753
0.0011537302
0.001152418
0.0011511396
0.0011498946
0.0011486906
0.0011473468
0.0011461312
0.0011448335
0.0011435745
0.001142282
0.0011410683
0.0011398218
0.0011385329
0.0011373091
0.0011360764
0.0011348291
0.0011335056
0.0011323093
0.0011310206
0.001129701
0.0011284907
0.0011272777
0.0011259767
0.0011247384
0.0011235215
0.0011222925
0.0011210565
0.0011199156
0.0011186264
0.0011174175
0.0011161494
0.0011149452
0.0011136991
0.001112499
0.0011111934
0.0011099667
0.0011087516
0.0011075094
0.0011063115
0.0011051496
0.0011039033
0.001102704
0.0011015106
0.0011002502
0.0010991045
0.0010977695
0.0010966047
0.0010953599
0.0010941483
0.0010929703
0.001091762
0.0010905566
0.0010894305
0.0010881275
0.001086924
0.0010857992
0.0010845612
0.0010834001
0.0010821858
0.0010809865
0.00107978
0.0010786614
0.0010773706
0.0010762216
0.0010750534
0.0010739008
0.001072734
0.0010714963
0.001070235
0.0010691278
0.0010678997
0.0010667248
0.0010655583
0.0010643223
0.0010631876
0.0010620833
0.0010608468
0.0010597578
0.0010585429
0.001057406
0.001056176
0.0010550763
0.0010538516
0.0010526737
0.0010515858
0.0010503895
0.0010492161
0.0010481185
0.0010469442
0.0010457463
0.0010446521
0.0010435055
0.0010423776
0.0010412211
0.0010400194
0.0010388636
0.0010376802
0.0010366176
0.0010354407
0.001034239
0.0010331633
0.0010320264
0.0010309066
0.001029762
0.001028594
0.001027409
0.0010263752
0.0010252043
0.0010241158
0.0010229228
0.0010217961
0.0010206375
0.0010196057
0.0010184606
0.0010172979
0.0010162237
0.0010150742
0.0010139811
0.0010128376
0.0010116762
0.0010105341
0.0010094163
0.0010082943
0.0010072514
0.0010060727
0.0010049641
0.001003881
0.0010027498
0.0010017185
0.001000675
0.00099958351
0.00099842856
0.00099732808
0.00099623972
0.00099515531
0.00099404401
0.00099288917
0.00099179929
0.00099072442
0.00098962465
0.00098851917
0.00098740496
0.00098633941
0.00098530622
0.00098421844
0.00098306534
0.00098199595
0.00098089187
0.00097989116
0.0009787645
0.0009775965
0.0009765788
0.00097554241
0.00097443804
0.00097340316
0.00097225793
0.00097122317
0.00097019039
0.00096904446
0.00096803054
0.00096696476
0.00096587354
0.00096477242
0.00096372468
0.00096275081
0.00096162857
0.00096054655
0.00095950993
0.00095844216
0.00095743051
0.00095630874
0.00095524953
0.00095422106
0.00095309556
0.00095212727
0.00095106807
0.00095000997
0.00094901747
0.0009478901
0.00094690529
0.00094582007
0.00094486744
0.00094374333
0.00094268465
0.00094164611
0.00094069145
0.00093957095
0.00093855348
0.00093750731
0.00093649369
0.00093542837
0.00093445345
0.00093333813
0.00093230372
0.00093135174
0.0009303742
0.00092931272
0.00092820579
0.00092721463
0.00092618517
0.00092523306
0.0009242071
0.00092313357
0.00092209404
0.00092112779
0.0009200889
0.00091903197
0.00091803295
0.00091704284
0.00091607653
0.00091504987
0.00091405283
0.00091299345
0.00091198046
0.00091100897
0.00091001485
0.00090899912
0.00090793177
0.00090703013
0.00090604584
0.00090503291
0.00090396858
0.00090303482
0.00090197311
0.0009009834
0.00090005191
0.00089906715
0.00089806836
0.00089700596
0.00089601619
0.00089502183
0.00089401804
0.000893116
0.00089207198
0.00089110201
0.00089005131
0.00088917743
0.00088816951
0.00088722794
0.00088618748
0.00088525086
0.00088422815
0.00088327209
0.00088230649
0.00088127638
0.00088040187
0.00087940803
0.00087844394
0.00087743142
0.00087641488
0.00087546802
0.0008745555
0.00087353546
0.00087262935
0.00087166292
0.00087072421
0.00086978322
0.00086882309
0.00086779834
0.00086683378
0.00086592301
0.0008649482
0.00086399337
0.00086301204
0.00086212798
0.00086112635
0.00086020632
0.0008592123
0.00085828645
0.00085742044
0.00085644721
0.0008555036
0.00085461501
0.00085356308
0.00085261505
0.00085161428
0.00085071207
0.00084981206
0.00084880483
0.00084795291
0.00084699213
0.00084606791
0.00084511971
0.00084419467
0.00084328186
0.00084233884
0.00084141584
0.00084048137
0.00083951111
0.00083855231
0.00083772576
0.00083668251
0.00083583716
0.00083494192
0.00083403604
0.00083308131
0.00083215884
0.00083127711
0.00083031476
0.0008293775
0.00082854379
0.00082756352
0.00082671491
0.00082574569
0.00082485785
0.00082392542
0.00082303846
0.0008221335
0.00082117767
0.00082029705
0.00081931835
0.0008184461
0.00081754429
0.00081671088
0.00081577635
0.00081490108
0.00081396452
0.00081310776
0.00081215519
0.00081129372
0.00081040675
0.00080949941
0.00080865424
0.00080771575
0.00080681889
0.00080588146
0.00080499344
0.00080416276
0.00080332923
0.0008023582
0.0008014976
0.00080059457
0.00079973886
0.00079887547
0.00079802284
0.00079714519
0.00079623231
0.00079540245
0.00079447735
0.00079357182
0.0007927164
0.0007918175
0.000790992
0.00079008966
0.0007892258
0.00078835111
0.00078744785
0.00078660401
0.00078580633
0.00078492664
0.00078402279
0.00078317936
0.00078228739
0.00078139378
0.0007805588
0.00077966362
0.00077885296
0.00077805168
0.00077712885
0.00077628379
0.00077538268
0.00077450072
0.00077368208
0.00077288627
0.00077200844
0.00077114126
0.00077025924
0.00076943176
0.00076854695
0.0007677495
0.00076689047
0.00076599192
0.00076527864
0.00076439226
0.00076353876
0.00076266471
0.00076185714
0.00076092081
0.00076013349
0.00075926172
0.00075840001
0.00075758388
0.00075685629
0.00075597042
0.000755154
0.00075433898
0.00075349095
0.00075260655
0.00075180887
0.00075102109
0.00075018854
0.0007493021
0.00074851647
0.0007477132
0.00074688048
0.00074599974
0.00074520183
0.00074442796
0.00074362586
0.00074275484
0.00074199197
0.00074111047
0.0007403171
0.00073946896
0.00073865545
0.00073783798
0.00073704403
0.00073614024
0.00073541008
0.00073460123
0.00073380681
0.00073295529
0.0007321139
0.00073129853
0.00073052046
0.00072976528
0.00072898663
0.00072813506
0.00072726363
0.00072652492
0.00072573835
0.00072495174
0.00072403264
0.0007232785
0.00072257634
0.00072173524
0.00072093972
0.00072009675
0.00071929814
0.00071854005
0.00071772834
0.00071692694
0.00071616948
0.00071539357
0.00071455748
0.00071380439
0.00071302999
0.00071227015
0.00071139814
0.00071064837
0.00070981379
0.00070910406
0.00070829003
0.00070755725
0.0007066892
0.00070596568
0.00070522062
0.00070445059
0.000703567
0.00070284796
0.00070211088
0.0007014001
0.00070055225
0.00069976819
0.00069899025
0.0006982123
0.00069743424
0.00069668761
0.00069590373
0.00069514231
0.00069440773
0.00069361815
0.00069280458
0.00069202081
0.0006912949
0.00069056987
0.00068977143
0.00068903575
0.00068823679
0.00068745605
0.00068675115
0.00068598479
0.0006851895
0.00068445475
0.00068372831
0.00068299414
0.00068227248
0.00068148493
0.00068068574
0.00067999423
0.00067920791
0.00067845796
0.00067771052
0.00067683775
0.00067622314
0.00067543477
0.00067469158
0.00067401631
0.00067322329
0.0006724695
0.00067182427
0.00067102892
0.00067031744
0.00066945021
0.00066883158
0.0006681059
0.00066733285
0.00066657213
0.00066579902
0.00066512584
0.00066442438
0.0006636802
0.00066297728
0.00066218828
0.00066146889
0.00066071079
0.00065992778
0.00065927074
0.00065851939
0.00065774954
0.00065704441
0.00065634365
0.00065569248
0.00065494422
0.00065412966
0.00065337267
0.00065279397
0.00065206835
0.0006513471
0.00065058272
0.00064987829
0.00064910989
0.00064847479
0.00064769085
0.00064699847
0.00064627163
0.00064557116
0.00064488861
0.00064420782
0.00064342149
0.00064273132
0.00064196461
0.00064130995
0.00064064551
0.00063990266
0.00063917361
0.00063844823
0.0006377534
0.0006371463
0.00063647557
0.00063565979
0.00063492067
0.00063430588
0.0006336298
0.00063285354
0.00063217035
0.00063153915
0.00063080009
0.00063017587
0.00062940415
0.00062864687
0.00062795478
0.00062730885
0.00062665931
0.00062596216
0.0006252412
0.00062449893
0.00062382553
0.00062317814
0.00062249857
0.00062181632
0.0006210868
0.00062041398
0.00061975507
0.00061908108
0.00061832863
0.00061765185
0.00061702769
0.00061635894
0.00061565085
0.00061497686
0.00061425002
0.0006134992
0.00061299116
0.00061229576
0.00061160245
0.00061090395
0.00061023998
0.0006096217
0.00060895813
0.0006082062
0.00060756743
0.00060683826
0.00060619711
0.00060559437
0.00060484401
0.00060419383
0.00060351944
0.00060288375
0.00060221273
0.00060158846
0.00060095044
0.0006002828
0.00059962802
0.00059886428
0.00059820595
0.00059754105
0.0005969982
0.0005962596
0.00059564388
0.0005949458
0.00059426617
0.00059361104
0.00059304794
0.00059243891
0.00059172529
0.00059092185
0.00059033983
0.00058970408
0.0005891074
0.00058839755
0.00058775919
0.00058708119
0.00058650319
0.00058584195
0.00058518775
0.00058455352
0.0005838935
0.00058328582
0.00058264105
0.0005819964
0.00058127305
0.00058062567
0.00057997636
0.00057937735
0.00057876843
0.00057811994
0.00057748309
0.00057690393
0.00057625811
0.00057559501
0.00057488121
0.0005742131
0.00057362911
0.00057307642
0.00057239301
0.00057174324
0.00057110796
0.00057058106
0.00056985527
0.00056927867
0.000568563
0.00056801771
0.00056734128
0.00056673755
0.00056608167
0.00056544354
0.00056487339
0.00056423876
0.00056354463
0.00056298543
0.00056236098
0.0005617367
0.00056120387
0.00056052336
0.00055993133
0.00055927178
0.00055867643
0.00055811286
0.00055739703
0.00055681082
0.00055620883
0.00055555016
0.00055495702
0.00055436429
0.00055378262
0.00055320404
0.00055250712
0.0005518542
0.0005513106
0.00055075187
0.00055010908
0.00054947357
0.00054889463
0.00054828374
0.00054763642
0.00054706365
0.00054640463
0.00054584269
0.00054524635
0.00054466474
0.00054410397
0.0005434386
0.00054287398
0.00054220133
0.00054159318
0.00054104824
0.00054044923
0.00053984032
0.00053931552
0.00053870928
0.00053811504
0.0005374889
0.00053692667
0.00053625694
0.00053572288
0.00053514831
0.000534527
0.00053386245
0.00053327653
0.0005327398
0.00053220254
0.00053159328
0.00053103711
0.00053045282
0.00052985986
0.00052928698
0.00052871846
0.00052811444
0.00052745524
0.00052692159
0.00052630593
0.00052572601
0.0005252047
0.00052455754
0.0005239764
0.00052345509
0.00052289874
0.00052219769
0.00052164501
0.00052111218
0.00052055012
0.00052000419
0.00051939499
0.0005187706
0.00051824958
0.00051765208
0.00051713682
0.00051657029
0.00051599543
0.00051535788
0.00051483593
0.00051431352
0.00051375362
0.00051308947
0.00051256211
0.00051192072
0.00051146658
0.00051092537
0.00051022985
0.00050977344
0.00050924334
0.00050864619
0.00050808943
0.00050754368
0.00050694006
0.00050638861
0.00050583057
0.00050529576
0.0005046702
0.00050415803
0.00050364592
0.00050307013
0.00050253124
0.00050193036
0.00050138938
0.00050083682
0.00050027168
0.00049984665
0.00049913325
0.00049860444
0.00049806345
0.0004975081
0.00049697357
0.00049638719
0.00049586192
0.00049527618
0.00049479544
0.00049422728
0.00049361138
0.00049307389
0.00049259223
0.00049205311
0.00049154559
0.0004909666
0.00049043581
0.00048987538
0.00048934628
0.00048890593
0.00048830657
0.0004877403
0.00048721489
0.00048666459
0.00048618339
0.00048561068
0.00048498804
0.00048448937
0.00048393142
0.00048341844
0.00048290781
0.0004823003
0.00048183507
0.00048137637
0.00048078125
0.00048024161
0.00047979996
0.00047917472
0.00047869759
0.00047817364
0.00047771778
0.00047702479
0.00047660037
0.00047603872
0.00047554009
0.00047492023
0.00047448388
0.00047393487
0.00047338253
0.00047290022
0.00047237528
0.00047189862
0.0004713487
0.00047081438
0.00047031045
0.00046974627
0.00046921868
0.00046877339
0.0004681939
0.00046772792
0.00046723901
0.00046668446
0.00046612482
0.00046563023
0.00046513966
0.00046463043
0.0004640902
0.00046359867
0.00046307076
0.00046257948
0.00046207622
0.00046152878
0.00046102516
0.00046053744
0.0004600836
0.00045954084
0.00045898906
0.00045851769
0.000457983
0.00045748634
0.00045700389
0.0004564941
0.00045593007
0.00045546779
0.00045496697
0.00045444851
0.00045392447
0.00045352933
0.00045297103
0.00045241366
0.00045195382
0.00045146252
0.00045102063
0.00045047473
0.00044993131
0.00044949501
0.00044895196
0.000448493
0.00044798091
0.00044757378
0.00044699674
0.00044658073
0.00044605479
0.00044553285
0.0004450636
0.00044452495
0.00044402477
0.00044351094
0.00044301368
0.00044254985
0.00044211245
0.00044163069
0.00044114134
0.0004406705
0.0004401253
0.00043968568
0.00043923219
0.00043865506
0.00043817432
0.00043774486
0.0004371886
0.00043675362
0.00043624724
0.00043578478
0.00043537529
0.00043481134
0.00043436341
0.00043389975
0.00043335717
0.00043293627
0.00043244212
0.00043192739
0.0004314309
0.00043093757
0.00043048942
0.00043010208
0.00042961389
0.00042910498
0.00042869887
0.00042821342
0.00042767529
0.0004273029
0.00042681268
0.0004262735
0.00042582396
0.00042542216
0.00042483798
0.00042438129
0.00042393725
0.00042343629
0.00042300622
0.00042257679
0.00042206855
0.00042160859
0.00042115076
0.00042065073
0.00042018422
0.00041974228
0.00041923317
0.00041884914
0.00041831657
0.0004179056
0.00041747949
0.00041703237
0.00041653123
0.00041597561
0.00041557453
0.00041513567
0.00041463866
0.00041418741
0.00041376936
0.00041338851
0.00041294025
0.00041243059
0.00041190843
0.00041151451
0.00041104815
0.00041061061
0.00041017518
0.00040968866
0.00040912352
0.00040872415
0.00040825436
0.000407894
0.00040745977
0.00040696841
0.0004064822
0.00040603167
0.00040568688
0.00040519307
0.00040478932
0.00040421472
0.00040384108
0.00040343628
0.00040306128
0.00040254169
0.00040209692
0.00040162727
0.00040118129
0.00040079077
0.00040034635
0.00039985264
0.00039942193
0.00039898042
0.00039857152
0.00039806325
0.00039760477
0.00039716109
0.00039675244
0.00039631015
0.0003959146
0.00039552382
0.00039501477
0.000394659
0.00039423475
0.00039376054
0.00039327925
0.00039291658
0.00039242613
0.0003919873
0.00039154931
0.0003910939
0.0003906443
0.00039025795
0.00038993129
0.0003894165
0.00038893885
0.00038850537
0.00038810115
0.00038771069
0.00038722905
0.00038678668
0.00038636595
0.00038594348
0.00038553472
0.00038511786
0.00038469172
0.00038427158
0.00038380185
0.00038343007
0.00038307018
0.00038264599
0.00038218204
0.00038174968
0.00038132162
0.00038095505
0.00038054117
0.00038015281
0.00037971439
0.00037921729
0.00037885539
0.00037846682
0.00037798577
0.00037752185
0.00037713398
0.00037669917
0.00037636727
0.00037591706
0.00037541994
0.00037507951
0.00037464299
0.00037424374
0.00037384866
0.00037339621
0.0003729676
0.00037254041
0.00037216855
0.00037180388
0.00037138473
0.00037093193
0.00037048399
0.00037006411
0.00036969592
0.00036934731
0.00036887743
0.00036853508
0.00036812091
0.00036765958
0.00036729377
0.00036691019
0.00036657404
0.00036600788
0.00036558896
0.00036519644
0.00036487734
0.00036453691
0.00036406855
0.0003636287
0.00036327777
0.00036281598
0.00036235192
0.00036203378
0.00036169268
0.00036125618
0.00036078913
0.00036045045
0.00036007049
0.00035960373
0.00035929689
0.00035889988
0.00035848815
0.00035808948
0.00035770956
0.0003572939
0.00035692097
0.0003565565
0.00035612236
0.00035569968
0.00035528195
0.00035497305
0.00035453486
0.00035410485
0.00035374408
0.00035332379
0.00035297649
0.00035262314
0.00035222986
0.00035190198
0.00035143134
0.00035096859
0.00035060337
0.00035020354
0.00034988104
0.0003494994
0.0003490831
0.00034871986
0.00034838766
0.00034791607
0.00034750297
0.00034716292
0.00034679752
0.00034644807
0.00034611649
0.0003456476
0.00034527353
0.00034486366
0.00034448822
0.00034405896
0.00034370972
0.00034331213
0.00034304682
0.00034261905
0.00034225619
0.00034186317
0.00034144311
0.00034104125
0.00034072105
0.0003403209
0.00033991114
0.00033955378
0.00033929036
0.00033882636
0.00033844306
0.00033807909
0.00033776127
0.00033741389
0.00033692428
0.00033665344
0.00033627791
0.00033586548
0.00033552243
0.00033510267
0.0003348153
0.00033439978
0.00033400737
0.00033360923
0.00033321872
0.0003329356
0.00033256647
0.00033216449
0.00033175145
0.00033140104
0.00033108942
0.00033071221
0.00033029218
0.00032997297
0.00032960364
0.0003292411
0.00032890303
0.00032855984
0.00032815462
0.00032785555
0.00032743829
0.00032713325
0.0003266999
0.00032632341
0.00032594346
0.00032562629
0.00032528525
0.00032492858
0.00032453603
0.0003242284
0.00032385279
0.00032350508
0.00032320266
0.00032280834
0.00032240534
0.00032210138
0.00032172023
0.00032137861
0.00032102517
0.0003206986
0.00032026344
0.00032001149
0.00031963989
0.00031921215
0.00031879859
0.00031854695
0.00031818071
0.00031786071
0.00031748801
0.00031714648
0.0003167215
0.00031644711
0.00031612319
0.00031573023
0.00031537982
0.0003150694
0.0003147875
0.00031438301
0.00031400047
0.00031360635
0.00031331758
0.00031295474
0.00031263937
0.00031230968
0.00031194562
0.00031153861
0.00031118217
0.00031093461
0.00031052562
0.00031018074
0.00030990891
0.00030959997
0.00030928696
0.00030889016
0.00030849923
0.00030809076
0.00030782729
0.00030744768
0.0003071333
0.00030680554
0.00030647745
0.00030610486
0.0003058046
0.00030553126
0.00030520282
0.00030471629
0.00030446518
0.00030415074
0.00030381882
0.00030341174
0.00030313569
0.00030276546
0.00030249928
0.00030210067
0.00030181051
0.00030143492
0.00030116446
0.00030084449
0.00030050767
0.00030012373
0.00029981547
0.0002994753
0.00029915082
0.00029877046
0.00029841225
0.00029812215
0.00029782171
0.00029746263
0.00029716303
0.00029682709
0.00029649577
0.00029614934
0.00029589978
0.00029558115
0.00029519422
0.0002948578
0.00029453594
0.00029420585
0.0002938656
0.0002935598
0.00029325628
0.00029292825
0.00029264227
0.00029226445
0.00029203529
0.00029164538
0.00029123333
0.00029094814
0.00029070958
0.00029032261
0.00028993495
0.00028961411
0.0002893511
0.00028903957
0.00028875846
0.00028846279
0.00028805129
0.00028775391
0.00028745859
0.00028714296
0.0002868005
0.00028654467
0.00028622799
0.00028593955
0.0002855811
0.00028530348
0.00028494973
0.00028462641
0.00028430409
0.00028403447
0.00028371401
0.00028340216
0.00028303685
0.00028275521
0.00028241245
0.00028209266
0.00028170782
0.00028152505
0.00028121466
0.00028092123
0.00028064218
0.0002802134
0.00027991497
0.00027971622
0.00027934014
0.00027901138
0.00027872535
0.0002784243
0.00027812278
0.00027784397
0.00027746113
0.00027714437
0.00027689282
0.0002765932
0.00027631773
0.00027601991
0.0002756397
0.00027537107
0.00027503911
0.00027470727
0.00027439385
0.00027407284
0.00027383925
0.00027361038
0.00027319678
0.00027292853
0.00027266896
0.00027229375
0.0002720078
0.0002717725
0.00027139889
0.00027113571
0.00027083652
0.00027059231
0.00027023512
0.00026997266
0.00026963712
0.00026933648
0.00026911209
0.00026877513
0.00026850184
0.00026815475
0.00026790355
0.00026754232
0.00026721699
0.00026695474
0.00026658608
0.00026627275
0.00026610686
0.00026578936
0.00026552964
0.0002652331
0.000264848
0.00026457472
0.00026434474
0.0002640356
0.00026377535
0.00026345265
0.00026319292
0.00026290872
0.00026266134
0.00026231731
0.00026199801
0.00026168858
0.00026144276
0.00026119343
0.00026085653
0.00026053315
0.00026025035
0.00025995553
0.00025968635
0.00025941059
0.00025909889
0.00025883183
0.00025855747
0.00025823715
0.00025806765
0.00025774739
0.00025746025
0.00025707166
0.00025687076
0.00025660149
0.00025635792
0.00025606787
0.00025576053
0.00025549193
0.00025518885
0.00025486294
0.00025459685
0.00025430805
0.00025409696
0.00025381922
0.00025352964
0.00025317667
0.00025291578
0.00025267512
0.00025236388
0.00025202293
0.00025175506
0.00025148402
0.0002512731
0.00025104004
0.00025069257
0.00025042618
0.0002501152
0.00024996765
0.00024965004
0.00024934902
0.0002491198
0.00024878708
0.00024838766
0.00024821819
0.00024795547
0.00024767118
0.0002473497
0.00024722039
0.00024687665
0.0002466139
0.00024632731
0.00024606253
0.00024575717
0.00024549622
0.00024518257
0.00024491086
0.00024460562
0.00024441342
0.00024416856
0.00024392582
0.00024364727
0.00024333689
0.00024309708
0.00024292037
0.00024251864
0.00024225653
0.00024200926
0.00024182565
0.00024147189
0.0002412067
0.00024092122
0.00024067672
0.00024047375
0.00024017987
0.00023988
0.00023964408
0.00023935
0.00023907854
0.0002388482
0.00023857928
0.00023831935
0.00023804297
0.00023775944
0.00023756
0.0002371906
0.00023697341
0.00023672244
0.00023645136
0.0002362235
0.00023596377
0.00023566437
0.00023542548
0.00023520306
0.00023486328
0.00023463809
0.0002344391
0.00023411697
0.00023387512
0.00023361765
0.00023341103
0.00023308706
0.00023277676
0.00023257763
0.00023226718
0.00023208285
0.00023183913
0.00023154954
0.00023125713
0.00023106557
0.00023073152
0.00023050654
0.00023026178
0.00023003326
0.00022970886
0.00022954117
0.00022924176
0.00022901509
0.00022871091
0.00022849727
0.0002281557
0.00022802975
0.00022772733
0.00022746754
0.00022729898
0.00022703547
0.00022682709
0.00022654716
0.00022631888
0.00022602703
0.00022577999
0.00022556765
0.0002253055
0.0002249948
0.00022476356
0.00022450289
0.00022431811
0.00022408296
0.00022378529
0.00022348126
0.00022324501
0.00022302162
0.00022280068
0.00022252258
0.00022228158
0.0002220287
0.00022180207
0.0002215737
0.00022125521
0.00022107501
0.00022087934
0.00022056259
0.00022035612
0.00022011598
0.00021988875
0.00021960429
0.00021926186
0.00021911485
0.0002188456
0.00021857089
0.00021843314
0.00021819267
0.00021787471
0.00021761493
0.00021744517
0.00021713763
0.00021701293
0.00021677009
0.00021656569
0.00021621777
0.00021599143
0.00021573409
0.00021547041
0.00021525651
0.00021507402
0.00021485888
0.0002146014
0.00021434417
0.00021411633
0.00021391101
0.00021362639
0.00021333645
0.0002131626
0.00021298531
0.00021266595
0.00021250964
0.00021220669
0.00021202392
0.00021183233
0.00021152156
0.00021130904
0.00021102339
0.00021086998
0.00021062704
0.00021035322
0.00021009831
0.00020988
0.00020958754
0.00020943183
0.00020917329
0.00020899677
0.00020882225
0.00020858485
0.0002083186
0.00020808846
0.00020783606
0.00020752841
0.00020734333
0.00020713631
0.00020692893
0.00020661633
0.00020641852
0.00020620297
0.00020596366
0.00020576084
0.00020558813
0.0002053503
0.00020507359
0.00020488634
0.00020472036
0.00020440716
0.00020422717
0.00020397345
0.0002037572
0.00020351048
0.0002033182
0.00020304612
0.00020280651
0.00020265106
0.00020245797
0.0002022004
0.00020192872
0.00020170453
0.00020143815
0.00020121891
0.00020096869
0.00020080767
0.0002005667
0.00020043683
0.00020022987
0.00019991695
0.0001996935
0.00019946166
0.00019933825
0.00019902302
0.00019882464
0.00019866519
0.00019834875
0.00019812211
0.00019799138
0.00019776262
0.0001975132
0.00019728066
0.00019707566
0.00019690632
0.00019667945
0.00019639883
0.00019618431
0.00019596516
0.00019576676
0.00019557707
0.00019533595
0.0001951493
0.00019495927
0.00019472599
0.00019454159
0.00019435775
0.00019408384
0.00019385084
0.00019369285
0.00019344926
0.00019324757
0.00019304136
0.00019281128
0.00019257997
0.00019237885
0.0001921536
0.00019196
0.00019175588
0.000191586
0.00019134844
0.0001911321
0.0001909351
0.00019061803
0.00019046395
0.00019029468
0.00019000996
0.0001898052
0.00018963216
0.0001894212
0.00018924587
0.00018900029
0.00018879102
0.00018856318
0.00018836041
0.0001882189
0.00018798432
0.00018777497
0.0001875895
0.0001873327
0.00018716158
0.00018691675
0.00018673963
0.00018650887
0.00018636935
0.00018614782
0.00018586977
0.00018569696
0.00018550293
0.00018525867
0.00018506988
0.00018486282
0.00018462462
0.00018442706
0.00018421856
0.0001840422
0.000183828
0.00018369903
0.00018344434
0.00018319719
0.0001830409
0.00018279372
0.0001827058
0.0001824238
0.00018218182
0.00018198295
0.00018186193
0.00018165243
0.00018143022
0.00018127501
0.00018102559
0.00018088377
0.00018061901
0.00018044296
0.00018029686
0.0001800428
0.00017988629
0.00017960758
0.000179428
0.00017921577
0.00017907958
0.00017885519
0.0001786916
0.0001784647
0.00017819951
0.00017808493
0.00017786855
0.00017768398
0.00017749633
0.00017729637
0.00017703474
0.00017690068
0.00017668829
0.00017647416
0.00017634629
0.00017613995
0.00017595105
0.00017576081
0.00017547702
0.00017532016
0.00017513544
0.00017492149
0.00017475753
0.00017450807
0.00017430521
0.00017417352
0.00017400504
0.00017380783
0.00017354138
0.00017345142
0.00017318611
0.00017309828
0.00017282265
0.00017262591
0.00017239869
0.00017228718
0.00017206105
0.00017187771
0.00017169265
0.00017148435
0.00017133392
0.00017113629
0.00017098087
0.00017080983
0.00017060779
0.00017039897
0.00017016646
0.0001699576
0.00016981349
0.00016957651
0.00016943223
0.00016924838
0.00016910995
0.00016889744
0.00016872211
0.00016847132
0.00016827953
0.00016816969
0.00016796544
0.00016771282
0.00016756322
0.00016738553
0.00016721211
0.00016710961
0.00016679306
0.00016673058
0.00016648526
0.00016630192
0.0001660862
0.00016593613
0.00016571171
0.00016555993
0.00016538282
0.00016516486
0.00016495095
0.00016476224
0.00016462915
0.00016441119
0.00016428607
0.00016416133
0.0001639851
0.00016379519
0.00016359796
0.0001633909
0.00016325692
0.00016304196
0.00016288576
0.00016262894
0.00016255729
0.00016231931
0.00016212244
0.00016193355
0.00016175066
0.00016164078
0.0001614543
0.0001612068
0.00016104558
0.00016083458
0.00016074134
0.00016055403
0.00016028086
0.00016012558
0.00015994921
0.00015983319
0.00015971572
0.00015945839
0.00015925063
0.00015909568
0.00015896071
0.00015875354
0.00015862963
0.00015843622
0.00015825304
0.0001580281
0.00015790184
0.00015773957
0.00015753596
0.00015736056
0.00015717324
0.00015704242
0.00015682472
0.00015662455
0.00015650518
0.0001562876
0.00015612473
0.0001560083
0.00015580188
0.0001556362
0.00015549455
0.00015529169
0.00015507707
0.00015499692
0.00015483826
0.00015465404
0.00015445957
0.00015430374
0.00015409262
0.00015394096
0.00015378563
0.00015354139
0.00015343061
0.00015325162
0.00015303677
0.00015286407
0.00015276919
0.00015263655
0.00015243894
0.00015221498
0.0001521223
0.00015188732
0.00015173247
0.00015156523
0.00015144901
0.00015126177
0.0001510877
0.00015090399
0.00015073418
0.00015061503
0.00015042149
0.00015025878
0.00015003301
0.00014995852
0.00014976124
0.00014959973
0.00014941917
0.00014927103
0.00014908261
0.0001489659
0.00014875479
0.00014861063
0.00014848189
0.0001481912
0.00014813566
0.00014794825
0.00014776021
0.00014765731
0.00014743094
0.00014730572
0.0001470852
0.00014694306
0.00014672839
0.00014661753
0.00014651085
0.00014633963
0.00014615325
0.00014600171
0.00014577022
0.00014566258
0.00014553894
0.0001453857
0.00014519076
0.0001449853
0.00014484311
0.00014473278
0.0001445588
0.00014441388
0.00014433207
0.00014409205
0.00014389976
0.00014372007
0.00014356576
0.00014348082
0.0001432733
0.00014312539
0.00014297673
0.00014281734
0.00014266907
0.00014248223
0.00014227422
0.00014214835
0.00014199366
0.0001418123
0.00014168471
0.00014158546
0.00014143693
0.00014123399
0.00014114637
0.00014090778
0.00014075074
0.00014068333
0.00014052098
0.00014032604
0.00014019833
0.00014002789
0.0001398459
0.00013963306
0.00013946695
0.00013941107
0.00013920342
0.00013898907
0.00013893865
0.00013876284
0.00013861647
0.00013845145
0.0001383378
0.00013808974
0.00013804696
0.00013781138
0.00013770226
0.00013747725
0.000137429
0.00013721923
0.00013705711
0.00013694879
0.00013681226
0.00013666047
0.00013647802
0.00013631668
0.00013622186
0.00013609063
0.00013589651
0.00013572088
0.00013556131
0.00013547852
0.00013524703
0.00013511589
0.00013496832
0.00013489652
0.00013472172
0.00013455034
0.00013436127
0.00013429279
0.00013410707
0.00013392678
0.00013380003
0.00013367899
0.00013351646
0.00013334774
0.00013321024
0.00013308444
0.00013294896
0.00013279295
0.00013266405
0.00013246939
0.00013232797
0.00013210559
0.0001320093
0.00013184005
0.0001317546
0.00013159926
0.00013144368
0.0001313361
0.00013115714
0.00013100368
0.00013091581
0.0001307557
0.0001305498
0.00013050527
0.00013028953
0.00013016527
0.0001300031
0.00012989866
0.00012970639
0.00012963169
0.00012947035
0.00012930208
0.00012916443
0.00012900955
0.00012890344
0.00012879976
0.00012854738
0.0001284453
0.00012825332
0.00012815483
0.00012804067
0.00012784044
0.00012775091
0.00012755995
0.00012752865
0.0001273286
0.00012718049
0.00012700491
0.00012686159
0.00012680222
0.00012664075
0.00012647384
0.0001262952
0.00012612392
0.00012601496
0.00012589268
0.00012578754
0.00012564051
0.00012552983
0.00012543886
0.00012529589
0.00012508962
0.00012496054
0.00012475422
0.00012466432
0.0001245568
0.00012439131
0.00012418581
0.00012417174
0.0001239868
0.0001238113
0.00012374559
0.00012361858
0.00012337945
0.00012330618
0.00012319043
0.00012306121
0.00012288718
0.00012282332
0.00012265208
0.0001225484
0.00012238682
0.00012222613
0.00012209854
0.00012198162
0.00012183189
0.00012172117
0.00012158836
0.00012138607
0.00012131089
0.00012115415
0.000121041
0.00012089958
0.0001206969
0.00012055247
0.00012055353
0.00012039609
0.0001201639
0.00012006272
0.00011989713
0.00011981427
0.00011968707
0.0001195616
0.00011945391
0.00011928994
0.00011910215
0.00011908126
0.00011888875
0.00011878162
0.0001186529
0.00011856243
0.00011838537
0.00011824319
0.00011808043
0.00011797404
0.00011786302
0.00011772898
0.00011756937
0.00011748632
0.00011732006
0.00011719042
0.00011704049
0.00011695268
0.00011688408
0.00011670328
0.0001165403
0.00011642036
0.00011626842
0.00011619482
0.00011609133
0.00011589516
0.00011577869
0.00011565567
0.00011559882
0.00011540015
0.00011532773
0.00011516967
0.00011509017
0.00011490901
0.00011472374
0.00011469331
0.00011457186
0.00011440177
0.00011426664
0.00011412723
0.00011400742
0.00011393183
0.00011378182
0.00011364665
0.00011349882
0.00011337808
0.00011334565
0.0001131275
0.00011296731
0.00011287562
0.00011274173
0.00011263959
0.00011250447
0.00011231768
0.00011230066
0.00011216417
0.00011198966
0.00011199006
0.00011177758
0.00011163196
0.00011150973
0.00011139512
0.0001112575
0.00011117269
0.00011095646
0.00011088763
0.00011085244
0.00011063132
0.00011053107
0.00011041218
0.00011032292
0.00011025055
0.00011009557
0.00010989536
0.00010975472
0.00010967308
0.00010957557
0.00010947365
0.00010934878
0.00010912804
0.00010905755
0.00010897258
0.00010888943
0.00010876808
0.00010864549
0.00010852457
0.00010833318
0.00010824382
0.0001081384
0.00010799611
0.00010786839
0.000107771
0.00010764579
0.00010759065
0.00010747791
0.00010722185
0.00010710928
0.00010713399
0.00010700258
0.00010685432
0.00010669322
0.00010660345
0.00010644532
0.00010634075
0.00010624962
0.00010612493
0.00010599706
0.00010586368
0.0001057781
0.00010570211
0.00010549674
0.00010536209
0.00010525908
0.00010515567
0.00010507798
0.0001049358
0.00010484082
0.00010465905
0.00010448432
0.00010449858
0.0001044122
0.00010434115
0.00010411376
0.00010400702
0.00010399606
0.00010382826
0.00010370623
0.00010356795
0.00010348894
0.00010337916
0.00010324969
0.00010312041
0.00010301018
0.00010286168
0.00010283742
0.00010265285
0.00010255893
0.00010241099
0.00010226479
0.00010219325
0.00010212229
0.00010201601
0.00010184159
0.00010170489
0.00010164296
0.00010164118
0.00010143033
0.00010128602
0.00010123237
0.00010113514
0.00010098641
0.00010093507
0.00010072154
0.00010058771
0.0001005303
0.00010044789
0.00010036084
0.0001001967
0.00010007529
0.00010000137
9.9885307e-05
9.974547e-05
9.9621182e-05
9.9496312e-05
9.9356519e-05
9.9306526e-05
9.9194855e-05
9.9048593e-05
9.8991433e-05
9.89209e-05
9.8800119e-05
9.8732897e-05
9.8606171e-05
9.8451259e-05
9.8430573e-05
9.8189957e-05
9.804724e-05
9.7997603e-05
9.7938821e-05
9.781251e-05
9.7705117e-05
9.7587828e-05
9.7480661e-05
9.7308664e-05
9.7260745e-05
9.7202057e-05
9.7085773e-05
9.6932352e-05
9.6795899e-05
9.6718635e-05
9.6604359e-05
9.6516582e-05
9.6422169e-05
9.6257769e-05
9.6175121e-05
9.611703e-05
9.6014213e-05
9.5909607e-05
9.5765274e-05
9.5669806e-05
9.5580421e-05
9.5465395e-05
9.5312927e-05
9.5227071e-05
9.5081705e-05
9.4969022e-05
9.4973911e-05
9.4901108e-05
9.4724426e-05
9.462564e-05
9.454778e-05
9.4459647e-05
9.4294468e-05
9.4158364e-05
9.4033989e-05
9.3942064e-05
9.3908449e-05
9.3748487e-05
9.3699251e-05
9.3584735e-05
9.3392737e-05
9.3321709e-05
9.3283285e-05
9.3186092e-05
9.3037328e-05
9.2958398e-05
9.2804636e-05
9.2700961e-05
9.2586561e-05
9.254436e-05
9.2402035e-05
9.2339142e-05
9.2241629e-05
9.2143331e-05
9.2022725e-05
9.1921465e-05
9.1867529e-05
9.1735317e-05
9.1642287e-05
9.1543458e-05
9.1446585e-05
9.1363865e-05
9.1238071e-05
9.1134316e-05
9.1065711e-05
9.0919835e-05
9.0851667e-05
9.0755893e-05
9.065729e-05
9.0469533e-05
9.0403453e-05
9.0301495e-05
9.0241425e-05
9.0158625e-05
9.0015987e-05
8.9953835e-05
8.9790468e-05
8.9756606e-05
8.9566667e-05
8.9551475e-05
8.9456516e-05
8.9344423e-05
8.9264664e-05
8.9202571e-05
8.9037123e-05
8.8925415e-05
8.874081e-05
8.8741879e-05
8.8666377e-05
8.8500237e-05
8.8502449e-05
8.8377565e-05
8.8251654e-05
8.817693e-05
8.8083703e-05
8.7931439e-05
8.787198e-05
8.7804801e-05
8.7630979e-05
8.7525659e-05
8.7484194e-05
8.7405635e-05
8.7222921e-05
8.7177825e-05
8.7095774e-05
8.7010943e-05
8.6886816e-05
8.6841566e-05
8.6687258e-05
8.664262e-05
8.6521293e-05
8.6361295e-05
8.6299595e-05
8.6222739e-05
8.6107182e-05
8.6062828e-05
8.5899999e-05
8.5823958e-05
8.5793574e-05
8.5617954e-05
8.5548301e-05
8.5404754e-05
8.5394873e-05
8.5278269e-05
8.5186111e-05
8.5117528e-05
8.5026717e-05
8.4920197e-05
8.4822212e-05
8.4726642e-05
8.4678497e-05
8.4514621e-05
8.4428299e-05
8.4371073e-05
8.4289008e-05
8.4156738e-05
8.3980573e-05
8.3909188e-05
8.3885483e-05
8.3808067e-05
8.3639701e-05
8.3556988e-05
8.3506478e-05
8.340121e-05
8.333398e-05
8.3234016e-05
8.3176841e-05
8.3036262e-05
8.2955237e-05
8.2904968e-05
8.2789498e-05
8.2645471e-05
8.2631297e-05
8.2573235e-05
8.2408704e-05
8.2263767e-05
8.2235209e-05
8.2127968e-05
8.2040351e-05
8.2027349e-05
8.1867598e-05
8.1727449e-05
8.1692553e-05
8.1542647e-05
8.1506572e-05
8.1406943e-05
8.1321057e-05
8.1178056e-05
8.1136241e-05
8.1027916e-05
8.0998325e-05
8.0831334e-05
8.0703379e-05
8.0720223e-05
8.0619044e-05
8.0552265e-05
8.0475373e-05
8.032818e-05
8.0191334e-05
8.017465e-05
8.0157297e-05
7.9945865e-05
7.9855847e-05
7.981719e-05
7.971716e-05
7.9627978e-05
7.9518839e-05
7.9420686e-05
7.9347919e-05
7.9284284e-05
7.924001e-05
7.9114383e-05
7.8977937e-05
7.9003927e-05
7.8881349e-05
7.8750287e-05
7.8694306e-05
7.8636665e-05
7.8473015e-05
7.8419107e-05
7.8384423e-05
7.8244055e-05
7.8113342e-05
7.8089739e-05
7.7987665e-05
7.790883e-05
7.7807636e-05
7.7755678e-05
7.762912e-05
7.7558798e-05
7.7481498e-05
7.7420278e-05
7.7333614e-05
7.7183671e-05
7.7150682e-05
7.7059383e-05
7.6976481e-05
7.6891774e-05
7.6744611e-05
7.675396e-05
7.6656201e-05
7.6505727e-05
7.6400298e-05
7.6289085e-05
7.6254495e-05
7.6249278e-05
7.6115626e-05
7.6014549e-05
7.5932148e-05
7.5858283e-05
7.5750577e-05
7.5718759e-05
7.568187e-05
7.5492506e-05
7.54914e-05
7.542481e-05
7.5273187e-05
7.5233038e-05
7.5116441e-05
7.5007556e-05
7.4885764e-05
7.4857548e-05
7.4800781e-05
7.4668787e-05
7.463021e-05
7.4508884e-05
7.4483854e-05
7.4336072e-05
7.4281699e-05
7.4168602e-05
7.4192358e-05
7.4048658e-05
7.3963951e-05
7.3866606e-05
7.3820214e-05
7.3739764e-05
7.3627365e-05
7.3557014e-05
7.3541596e-05
7.3417912e-05
7.3282856e-05
7.3219548e-05
7.3179777e-05
7.3035204e-05
7.2989766e-05
7.2897514e-05
7.2759445e-05
7.2747855e-05
7.2610113e-05
7.2506453e-05
7.249981e-05
7.2455856e-05
7.2406387e-05
7.2219307e-05
7.2205832e-05
7.2108756e-05
7.2034731e-05
7.1950672e-05
7.1866831e-05
7.1777271e-05
7.1725306e-05
7.1634546e-05
7.1564711e-05
7.1463335e-05
7.1430783e-05
7.1388902e-05
7.1227929e-05
7.1108363e-05
7.1069982e-05
7.097757e-05
7.0889131e-05
7.0822549e-05
7.0788439e-05
7.0731716e-05
7.0540133e-05
7.0529459e-05
7.0455761e-05
7.0384551e-05
7.0315204e-05
7.0243921e-05
7.0115457e-05
7.0028611e-05
7.0000962e-05
6.9909096e-05
6.9784379e-05
6.9778755e-05
6.9712594e-05
6.9570022e-05
6.952203e-05
6.9443253e-05
6.9361071e-05
6.9340087e-05
6.9243732e-05
6.914269e-05
6.9060436e-05
6.9026763e-05
6.8910267e-05
6.8769907e-05
6.8751928e-05
6.8712732e-05
6.8611276e-05
6.858485e-05
6.8438683e-05
6.845704e-05
6.8303925e-05
6.8229405e-05
6.8109352e-05
6.8164765e-05
6.8033478e-05
6.7990186e-05
6.7872395e-05
6.7768218e-05
6.7696274e-05
6.7687834e-05
6.7545698e-05
6.7523528e-05
6.7398236e-05
6.7313216e-05
6.7286353e-05
6.7210945e-05
6.7078945e-05
6.6996174e-05
6.6851411e-05
6.6867018e-05
6.6845452e-05
6.6685752e-05
6.6664041e-05
6.6559332e-05
6.6530672e-05
6.645696e-05
6.6395325e-05
6.6315064e-05
6.6245011e-05
6.611838e-05
6.6167318e-05
6.6112741e-05
6.5961278e-05
6.5931636e-05
6.5812535e-05
6.5718683e-05
6.5671287e-05
6.5586144e-05
6.55076e-05
6.5474524e-05
6.5444758e-05
6.5283552e-05
6.5202505e-05
6.5118351e-05
6.5083805e-05
6.5034932e-05
6.4914311e-05
6.4883054e-05
6.4832035e-05
6.4714528e-05
6.4661042e-05
6.4586231e-05
6.4484106e-05
6.4398417e-05
6.4377433e-05
6.4268155e-05
6.4193133e-05
6.4095431e-05
6.4044478e-05
6.3993262e-05
6.4035703e-05
6.3827647e-05
6.3760614e-05
6.365704e-05
6.3641091e-05
6.357285e-05
6.3510714e-05
6.3416039e-05
6.3377476e-05
6.3230647e-05
6.3191845e-05
6.3204643e-05
6.3076572e-05
6.2994484e-05
6.2993218e-05
6.2880797e-05
6.2843763e-05
6.2734376e-05
6.2659812e-05
6.2603802e-05
6.2492763e-05
6.253476e-05
6.2412444e-05
6.2366082e-05
6.2340143e-05
6.217778e-05
6.2167441e-05
6.201955e-05
6.1974541e-05
6.188629e-05
6.1873943e-05
6.1785613e-05
6.1718951e-05
6.1645114e-05
6.1569874e-05
6.1498089e-05
6.1425737e-05
6.1389524e-05
6.1335566e-05
6.1270934e-05
6.1156359e-05
6.1068014e-05
6.1131861e-05
6.0976905e-05
6.0882958e-05
6.0888116e-05
6.0796821e-05
6.0690814e-05
6.0641127e-05
6.0623399e-05
6.047167e-05
6.0388815e-05
6.038219e-05
6.0309605e-05
6.0186481e-05
6.0169787e-05
6.0162547e-05
6.0066508e-05
5.9932459e-05
5.9801703e-05
5.9763996e-05
5.9816881e-05
5.9813359e-05
5.963376e-05
5.9566817e-05
5.9525941e-05
5.9339971e-05
5.9341844e-05
5.9289017e-05
5.9248119e-05
5.913297e-05
5.9070131e-05
5.8990492e-05
5.8962254e-05
5.8889007e-05
5.8893998e-05
5.8818612e-05
5.8722653e-05
5.8698857e-05
5.8579819e-05
5.8509071e-05
5.8443988e-05
5.8450936e-05
5.8312409e-05
5.8215068e-05
5.819599e-05
5.8162957e-05
5.8120022e-05
5.8032074e-05
5.7882764e-05
5.79017e-05
5.777858e-05
5.7805522e-05
5.7707373e-05
5.7646554e-05
5.7477861e-05
5.7504938e-05
5.7415364e-05
5.7347883e-05
5.7259691e-05
5.7235964e-05
5.722728e-05
5.7158144e-05
5.706292e-05
5.697439e-05
5.6922112e-05
5.6920791e-05
5.6779401e-05
5.675196e-05
5.672764e-05
5.6604171e-05
5.6492194e-05
5.6429824e-05
5.648415e-05
5.6361485e-05
5.622979e-05
5.6252331e-05
5.6125184e-05
5.6121033e-05
5.6046974e-05
5.5970006e-05
5.5855075e-05
5.5929097e-05
5.5815195e-05
5.5727574e-05
5.5661072e-05
5.5686935e-05
5.5576638e-05
5.5535882e-05
5.5447064e-05
5.5479122e-05
5.538165e-05
5.5267254e-05
5.5215532e-05
5.5182798e-05
5.502089e-05
5.5001321e-05
5.4896049e-05
5.4886041e-05
5.4845794e-05
5.4747572e-05
5.468561e-05
5.4668348e-05
5.4602406e-05
5.4549237e-05
5.4440075e-05
5.4393047e-05
5.4305205e-05
5.4285145e-05
5.4242315e-05
5.4179618e-05
5.4003307e-05
5.4023836e-05
5.3935106e-05
5.395259e-05
5.3886703e-05
5.3834923e-05
5.3800843e-05
5.3761487e-05
5.3624695e-05
5.3562468e-05
5.3482167e-05
5.3408447e-05
5.3389664e-05
5.3383301e-05
5.3368651e-05
5.3175649e-05
5.3157521e-05
5.3072548e-05
5.3056821e-05
5.3024298e-05
5.2946642e-05
5.2842133e-05
5.2829684e-05
5.2735093e-05
5.2755175e-05
5.2596311e-05
5.2610591e-05
5.2563108e-05
5.2527732e-05
5.2451414e-05
5.2397987e-05
5.2257605e-05
5.2158994e-05
5.2147956e-05
5.2181324e-05
5.2055875e-05
5.2007723e-05
5.1887142e-05
5.1872477e-05
5.1784053e-05
5.166958e-05
5.1656254e-05
5.162997e-05
5.159212e-05
5.1575731e-05
5.1447885e-05
5.13624e-05
5.1293799e-05
5.1337254e-05
5.1230734e-05
5.1195781e-05
5.1094128e-05
5.1084371e-05
5.1040308e-05
5.1057294e-05
5.0900631e-05
5.0864419e-05
5.0798015e-05
5.077352e-05
5.0713024e-05
5.0625589e-05
5.0582039e-05
5.0501385e-05
5.0476858e-05
5.0408133e-05
5.0363564e-05
5.0284281e-05
5.0276503e-05
5.0213323e-05
5.0169925e-05
5.0111354e-05
5.0106497e-05
4.9953298e-05
4.9995611e-05
4.9926213e-05
4.9872913e-05
4.9726987e-05
4.9742779e-05
4.9654282e-05
4.9613409e-05
4.9558003e-05
4.9418471e-05
4.9444472e-05
4.9406008e-05
4.9416107e-05
4.9349128e-05
4.9273945e-05
4.917652e-05
4.9043287e-05
4.9014237e-05
4.9023452e-05
4.8912752e-05
4.8875838e-05
4.8783793e-05
4.8770955e-05
4.8753453e-05
4.8675502e-05
4.8609003e-05
4.8565584e-05
4.8486156e-05
4.8471647e-05
4.8381273e-05
4.8380669e-05
4.8278991e-05
4.8173992e-05
4.8217356e-05
4.8173857e-05
4.8081387e-05
4.7988866e-05
4.8038368e-05
4.7918842e-05
4.7856731e-05
4.7842783e-05
4.7778467e-05
4.7769729e-05
4.7693415e-05
4.7592701e-05
4.7554753e-05
4.7530764e-05
4.7424539e-05
4.7376838e-05
4.7349029e-05
4.7338181e-05
4.7264144e-05
4.7142305e-05
4.7153913e-05
4.7082922e-05
4.702259e-05
4.6997862e-05
4.690186e-05
4.6897334e-05
4.6817826e-05
4.6800087e-05
4.6687437e-05
4.6720634e-05
4.6639387e-05
4.6632125e-05
4.6560872e-05
4.6442296e-05
4.6423967e-05
4.6339355e-05
4.6387653e-05
4.6235429e-05
4.614265e-05
4.6087673e-05
4.6103483e-05
4.6149653e-05
4.5986053e-05
4.5948644e-05
4.5909397e-05
4.5835764e-05
4.5780202e-05
4.564369e-05
4.5668916e-05
4.561499e-05
4.5604338e-05
4.5526111e-05
4.547997e-05
4.5457717e-05
4.5378398e-05
4.5360674e-05
4.5351597e-05
4.5294943e-05
4.5148416e-05
4.5135112e-05
4.5035282e-05
4.5060995e-05
4.4943306e-05
4.4932236e-05
4.4861838e-05
4.4932007e-05
4.4818753e-05
4.4774682e-05
4.4738761e-05
4.4617842e-05
4.4561519e-05
4.4562392e-05
4.4496628e-05
4.444351e-05
4.4359633e-05
4.4426961e-05
4.4344451e-05
4.4345565e-05
4.4162214e-05
4.4147553e-05
4.4135908e-05
4.4099637e-05
4.4071527e-05
4.3984015e-05
4.3988664e-05
4.3901491e-05
4.3804081e-05
4.3759555e-05
4.3756212e-05
4.3607746e-05
4.3604523e-05
4.3602788e-05
4.3604421e-05
4.3533986e-05
4.3416483e-05
4.3402353e-05
4.3404791e-05
4.3368025e-05
4.3277832e-05
4.3201431e-05
4.318008e-05
4.3192762e-05
4.3112945e-05
4.3130138e-05
4.3023265e-05
4.2966425e-05
4.2875465e-05
4.281908e-05
4.281817e-05
4.2758344e-05
4.2657459e-05
4.2623327e-05
4.2555534e-05
4.2541975e-05
4.2484233e-05
4.2391559e-05
4.2446503e-05
4.2336414e-05
4.2307496e-05
4.237294e-05
4.2247677e-05
4.2125692e-05
4.2167554e-05
4.2111846e-05
4.2056574e-05
4.2011769e-05
4.1990421e-05
4.190136e-05
4.1830262e-05
4.1776515e-05
4.1703737e-05
4.1698531e-05
4.1675881e-05
4.1624928e-05
4.1598221e-05
4.1449028e-05
4.1460065e-05
4.1434403e-05
4.1330655e-05
4.1354506e-05
4.1277228e-05
4.1197534e-05
4.1164039e-05
4.1160667e-05
4.1127492e-05
4.1054733e-05
4.0931336e-05
4.0992858e-05
4.0972172e-05
4.0883948e-05
4.0835235e-05
4.0815881e-05
4.0721316e-05
4.071182e-05
4.0715884e-05
4.063057e-05
4.0600553e-05
4.0552663e-05
4.0513325e-05
4.0505616e-05
4.0350336e-05
4.0354273e-05
4.0266299e-05
4.0232786e-05
4.0225579e-05
4.0146053e-05
4.0131035e-05
4.0075407e-05
4.0027517e-05
4.0050254e-05
3.9983199e-05
3.9928051e-05
3.9777628e-05
3.9878549e-05
3.9822935e-05
3.9709768e-05
3.9646777e-05
3.973849e-05
3.9657869e-05
3.9530987e-05
3.9526185e-05
3.9412451e-05
3.9446408e-05
3.9360169e-05
3.9386614e-05
3.9363196e-05
3.9247992e-05
3.9168772e-05
3.9160226e-05
3.9179322e-05
3.906545e-05
3.907469e-05
3.8991548e-05
3.8927254e-05
3.8917147e-05
3.884266e-05
3.8843842e-05
3.8764036e-05
3.8715367e-05
3.8700946e-05
3.8710779e-05
3.8549479e-05
3.8590966e-05
3.8524475e-05
3.8465303e-05
3.8518334e-05
3.8468712e-05
3.8359438e-05
3.8354632e-05
3.8309565e-05
3.8264126e-05
3.8136866e-05
3.8150334e-05
3.8058861e-05
3.8060338e-05
3.805786e-05
3.8062451e-05
3.7898692e-05
3.7927828e-05
3.7936916e-05
3.7779442e-05
3.7773294e-05
3.7757178e-05
3.7638823e-05
3.7666137e-05
3.7566198e-05
3.7572991e-05
3.7499456e-05
3.7558821e-05
3.7472953e-05
3.7456481e-05
3.7414062e-05
3.7290625e-05
3.7219037e-05
3.7238588e-05
3.7234113e-05
3.7225942e-05
3.7166963e-05
3.7058915e-05
3.7017209e-05
3.6928373e-05
3.6958143e-05
3.6907561e-05
3.6895228e-05
3.6782429e-05
3.6890586e-05
3.6818943e-05
3.6742967e-05
3.6672864e-05
3.6591991e-05
3.6587906e-05
3.653967e-05
3.650611e-05
3.6408263e-05
3.6424975e-05
3.6430236e-05
3.637376e-05
3.6273239e-05
3.6230245e-05
3.6251196e-05
3.6217152e-05
3.617525e-05
3.614774e-05
3.6078833e-05
3.603143e-05
3.5954381e-05
3.591424e-05
3.5932553e-05
3.5831374e-05
3.5880246e-05
3.5810193e-05
3.573703e-05
3.5727604e-05
3.5699635e-05
3.5650206e-05
3.5601668e-05
3.5575442e-05
3.5534307e-05
3.547141e-05
3.5403333e-05
3.5431796e-05
3.5315828e-05
3.5354657e-05
3.5298686e-05
3.5218472e-05
3.5197278e-05
3.5179688e-05
3.5095643e-05
3.5135119e-05
3.5120436e-05
3.5030735e-05
3.4931461e-05
3.4959074e-05
3.4896184e-05
3.4847806e-05
3.4786015e-05
3.4781362e-05
3.4767705e-05
3.4732995e-05
3.4641216e-05
3.4601835e-05
3.4610799e-05
3.4597637e-05
3.4559675e-05
3.4445649e-05
3.4522469e-05
3.4382847e-05
3.4347875e-05
3.4273799e-05
3.4294149e-05
3.4263434e-05
3.421785e-05
3.4194654e-05
3.42352e-05
3.4143224e-05
3.3999284e-05
3.3956268e-05
3.3929176e-05
3.3971213e-05
3.3862179e-05
3.378687e-05
3.3878616e-05
3.3805361e-05
3.3748322e-05
3.3768345e-05
3.3758501e-05
3.3598215e-05
3.3617838e-05
3.3659937e-05
3.3551387e-05
3.3451e-05
3.3523505e-05
3.3454409e-05
3.3423425e-05
3.3341585e-05
3.3280237e-05
3.3243898e-05
3.3267064e-05
3.3263907e-05
3.3211043e-05
3.3152221e-05
3.3107503e-05
3.2961147e-05
3.2972519e-05
3.2961383e-05
3.2942426e-05
3.2900742e-05
3.2855562e-05
3.2863416e-05
3.2844866e-05
3.2760665e-05
3.2672244e-05
3.2671378e-05
3.2749442e-05
3.2673128e-05
3.2614385e-05
3.2564221e-05
3.2481603e-05
3.2492328e-05
3.2505897e-05
3.2397613e-05
3.2332813e-05
3.2412761e-05
3.2435593e-05
3.2390213e-05
3.2171531e-05
3.2167754e-05
3.2086158e-05
3.2074484e-05
3.2122476e-05
3.2049556e-05
3.1987205e-05
3.2040014e-05
3.1947053e-05
3.194057e-05
3.1939038e-05
3.1965337e-05
3.1742555e-05
3.1814605e-05
3.1738866e-05
3.1717653e-05
3.1660122e-05
3.1706473e-05
3.1660096e-05
3.1646199e-05
3.1480515e-05
3.1515247e-05
3.1439406e-05
3.1437336e-05
3.1431999e-05
3.1370899e-05
3.1342544e-05
3.1353102e-05
3.1273139e-05
3.1158772e-05
3.1134914e-05
3.1170399e-05
3.1123345e-05
3.1066014e-05
3.1065658e-05
3.1084292e-05
3.0993815e-05
3.0884545e-05
3.0883348e-05
3.0963569e-05
3.0860101e-05
3.0776744e-05
3.0777515e-05
3.0717278e-05
3.0714858e-05
3.0714033e-05
3.069183e-05
3.0622934e-05
3.0613792e-05
3.055235e-05
3.0570565e-05
3.0508152e-05
3.0464107e-05
3.039476e-05
3.0347313e-05
3.0364465e-05
3.0265002e-05
3.0259731e-05
3.020357e-05
3.0173351e-05
3.0227518e-05
3.0146821e-05
3.0152432e-05
3.008332e-05
3.0040916e-05
3.0015975e-05
2.9953644e-05
2.9934341e-05
2.9995408e-05
2.9880048e-05
2.9854105e-05
2.9825558e-05
2.9781551e-05
2.9797424e-05
2.9768271e-05
2.9688152e-05
2.9691217e-05
2.9554491e-05
2.9580453e-05
2.960627e-05
2.9524002e-05
2.9506737e-05
2.9428536e-05
2.9397263e-05
2.9373699e-05
2.9385586e-05
2.9314595e-05
2.9276649e-05
2.9213363e-05
2.9210511e-05
2.9222794e-05
2.9170333e-05
2.9175486e-05
2.9068779e-05
2.9049099e-05
2.9028026e-05
2.8996639e-05
2.8959623e-05
2.8968989e-05
2.8981485e-05
2.8923645e-05
2.8917957e-05
2.8791241e-05
2.8742668e-05
2.8801713e-05
2.8700844e-05
2.865912e-05
2.8625949e-05
2.8563543e-05
2.858166e-05
2.8580987e-05
2.8526425e-05
2.8479812e-05
2.850815e-05
2.8388225e-05
2.8393464e-05
2.841344e-05
2.8327475e-05
2.8238566e-05
2.8296057e-05
2.8276792e-05
2.8249951e-05
2.826204e-05
2.8145363e-05
2.8154283e-05
2.8074726e-05
2.807254e-05
2.8095144e-05
2.8038221e-05
2.8028531e-05
2.7928381e-05
2.7852126e-05
2.7907899e-05
2.782495e-05
2.7732898e-05
2.7778799e-05
2.7783148e-05
2.7818302e-05
2.7701039e-05
2.7647062e-05
2.7548724e-05
2.761605e-05
2.7593413e-05
2.75071e-05
2.7475182e-05
2.7512351e-05
2.7449885e-05
2.7455306e-05
2.743704e-05
2.7354343e-05
2.7344957e-05
2.7339182e-05
2.7328208e-05
2.7261547e-05
2.7154478e-05
2.7095532e-05
2.7035145e-05
2.7032031e-05
2.7061942e-05
2.7011867e-05
2.6968228e-05
2.695468e-05
2.698871e-05
2.7027872e-05
2.6958198e-05
2.6919664e-05
2.6849631e-05
2.6829677e-05
2.680147e-05
2.6777318e-05
2.6748063e-05
2.6693908e-05
2.6686877e-05
2.6708243e-05
2.6630072e-05
2.6597811e-05
2.6551128e-05
2.6552492e-05
2.655995e-05
2.6514519e-05
2.6447127e-05
2.6386022e-05
2.6326588e-05
2.6364798e-05
2.6291513e-05
2.6299676e-05
2.6301268e-05
2.6289894e-05
2.6295613e-05
2.6270101e-05
2.6118776e-05
2.6111824e-05
2.6137013e-05
2.6037986e-05
2.6009275e-05
2.602178e-05
2.5972557e-05
2.5901707e-05
2.5918798e-05
2.589764e-05
2.5856059e-05
2.5775847e-05
2.5754749e-05
2.5767713e-05
2.5775276e-05
2.5651119e-05
2.5725345e-05
2.5612018e-05
2.5594061e-05
2.5671658e-05
2.564957e-05
2.5592455e-05
2.5586822e-05
2.5499859e-05
2.5489131e-05
2.5450576e-05
2.540388e-05
2.5380699e-05
2.537553e-05
2.5338064e-05
2.5345444e-05
2.5277217e-05
2.5303743e-05
2.519959e-05
2.5183866e-05
2.5131087e-05
2.5125388e-05
2.509005e-05
2.5097013e-05
2.5094894e-05
2.5069727e-05
2.5042544e-05
2.5008267e-05
2.4934929e-05
2.493419e-05
2.4936549e-05
2.4914696e-05
2.4829325e-05
2.4831083e-05
2.4854164e-05
2.4764855e-05
2.470354e-05
2.4675133e-05
2.4676845e-05
2.4670388e-05
2.4595527e-05
2.4594325e-05
2.4513056e-05
2.4497402e-05
2.4498091e-05
2.4430146e-05
2.4464263e-05
2.4446255e-05
2.4412726e-05
2.4401264e-05
2.4332068e-05
2.4280265e-05
2.4311508e-05
2.4215098e-05
2.4240815e-05
2.4273912e-05
2.420389e-05
2.4126919e-05
2.4096787e-05
2.4064584e-05
2.408848e-05
2.4056955e-05
2.408792e-05
2.3986277e-05
2.4005867e-05
2.3881128e-05
2.3918468e-05
2.3935314e-05
2.3971394e-05
2.3820967e-05
2.382996e-05
2.3779166e-05
2.3743041e-05
2.3775719e-05
2.3682001e-05
2.3719058e-05
2.3676577e-05
2.3598785e-05
2.3597651e-05
2.3501207e-05
2.3526683e-05
2.3560466e-05
2.3453447e-05
2.3473998e-05
2.3463539e-05
2.3463599e-05
2.3522247e-05
2.339634e-05
2.3332352e-05
2.3328452e-05
2.3312061e-05
2.3291368e-05
2.3282484e-05
2.3221712e-05
2.3236993e-05
2.3124301e-05
2.313235e-05
2.3099468e-05
2.31208e-05
2.3130508e-05
2.310711e-05
2.3086863e-05
2.3001741e-05
2.2941513e-05
2.2888042e-05
2.2875522e-05
2.2886046e-05
2.2873777e-05
2.2782913e-05
2.2872426e-05
2.2824479e-05
2.2795361e-05
2.2760818e-05
2.2750291e-05
2.2692411e-05
2.2694332e-05
2.2631079e-05
2.2664915e-05
2.25524e-05
2.2590986e-05
2.2569771e-05
2.2518758e-05
2.2486764e-05
2.2488715e-05
2.2525781e-05
2.2435412e-05
2.2364902e-05
2.2400824e-05
2.2355818e-05
2.2390892e-05
2.2316102e-05
2.2269651e-05
2.2293169e-05
2.2239616e-05
2.2181295e-05
2.2152102e-05
2.2224533e-05
2.2210845e-05
2.2064858e-05
2.2072792e-05
2.2031112e-05
2.2027014e-05
2.196646e-05
2.1925358e-05
2.1950782e-05
2.1921212e-05
2.1836444e-05
2.1855885e-05
2.1891719e-05
2.1866166e-05
2.1846094e-05
2.1805581e-05
2.1799036e-05
2.1757563e-05
2.1693093e-05
2.162037e-05
2.1603088e-05
2.1637768e-05
2.1661186e-05
2.1550028e-05
2.154878e-05
2.1535752e-05
2.1525178e-05
2.1510925e-05
2.1531487e-05
2.1471453e-05
2.1447069e-05
2.1458925e-05
2.1405862e-05
2.1350048e-05
2.1345946e-05
2.128515e-05
2.1319585e-05
2.1292639e-05
2.1260625e-05
2.1229216e-05
2.1158679e-05
2.1206954e-05
2.1199614e-05
2.1149877e-05
2.1111633e-05
2.1028698e-05
2.1021422e-05
2.1008993e-05
2.0990519e-05
2.0965215e-05
2.0999114e-05
2.0967931e-05
2.0957094e-05
2.0919457e-05
2.0855732e-05
2.0807316e-05
2.0838761e-05
2.0780795e-05
2.0772512e-05
2.0770445e-05
2.0714617e-05
2.0645477e-05
2.0703375e-05
2.0667623e-05
2.0615156e-05
2.0584184e-05
2.0612961e-05
2.0636615e-05
2.054886e-05
2.0475209e-05
2.0554289e-05
2.0420037e-05
2.0455447e-05
2.042095e-05
2.0366004e-05
2.0361284e-05
2.0457988e-05
2.0369051e-05
2.0360505e-05
2.035099e-05
2.0249547e-05
2.0236395e-05
2.0229898e-05
2.0264997e-05
2.0217745e-05
2.0138334e-05
2.0180998e-05
2.0124655e-05
2.0127638e-05
2.0064623e-05
2.0101812e-05
2.0022464e-05
2.0033436e-05
1.9999436e-05
1.9994461e-05
1.9962483e-05
1.9905909e-05
1.9901821e-05
1.9855821e-05
1.9878888e-05
1.9845229e-05
1.9759538e-05
1.9838611e-05
1.9801224e-05
1.9744768e-05
1.9707113e-05
1.9708761e-05
1.9703266e-05
1.9688627e-05
1.9651412e-05
1.965272e-05
1.9605468e-05
1.9502335e-05
1.9565796e-05
1.9589555e-05
1.9573914e-05
1.9485737e-05
1.9503348e-05
1.9492074e-05
1.9481007e-05
1.9383373e-05
1.943797e-05
1.9343292e-05
1.9337229e-05
1.9325253e-05
1.9270137e-05
1.9281775e-05
1.9246452e-05
1.9230845e-05
1.9210951e-05
1.9229417e-05
1.9278834e-05
1.9148696e-05
1.9174822e-05
1.9104249e-05
1.9107671e-05
1.9080697e-05
1.9096937e-05
1.9000347e-05
1.9011999e-05
1.8978664e-05
1.898683e-05
1.8959161e-05
1.891299e-05
1.892424e-05
1.8903662e-05
1.8842818e-05
1.8806018e-05
1.8837076e-05
1.8808763e-05
1.8774035e-05
1.8722701e-05
1.8704923e-05
1.8723744e-05
1.8767063e-05
1.87274e-05
1.8632423e-05
1.8595627e-05
1.8648758e-05
1.8585275e-05
1.8529248e-05
1.8574116e-05
1.8522505e-05
1.8515413e-05
1.8535731e-05
1.8494497e-05
1.848232e-05
1.850075e-05
1.8496112e-05
1.8467861e-05
1.8379751e-05
1.8279166e-05
1.8330484e-05
1.8303523e-05
1.8285731e-05
1.8260203e-05
1.8208733e-05
1.8161485e-05
1.826038e-05
1.8252991e-05
1.8165982e-05
1.8161569e-05
1.8124578e-05
1.8106097e-05
1.8164255e-05
1.8077653e-05
1.8093597e-05
1.7944283e-05
1.800891e-05
1.7968816e-05
1.795871e-05
1.7921846e-05
1.792235e-05
1.7911692e-05
1.7948669e-05
1.7926992e-05
1.7893288e-05
1.78434e-05
1.7788034e-05
1.7746872e-05
1.7763679e-05
1.7756181e-05
1.7674429e-05
1.7674562e-05
1.7713513e-05
1.7682762e-05
1.7653334e-05
1.7651008e-05
1.7573218e-05
1.7565546e-05
1.7619526e-05
1.7576855e-05
1.755781e-05
1.7497608e-05
1.7524333e-05
1.7499762e-05
1.7513705e-05
1.7448667e-05
1.7408422e-05
1.7399729e-05
1.740243e-05
1.7409717e-05
1.7355569e-05
1.7349756e-05
1.7277236e-05
1.726858e-05
1.7281918e-05
1.7275446e-05
1.7216456e-05
1.7180919e-05
1.7179536e-05
1.7181857e-05
1.7153876e-05
1.7149041e-05
1.7076789e-05
1.71028e-05
1.7112121e-05
1.7105473e-05
1.7082844e-05
1.709541e-05
1.7043623e-05
1.7059439e-05
1.6948941e-05
1.696849e-05
1.6959068e-05
1.6887705e-05
1.6956379e-05
1.6919612e-05
1.6856247e-05
1.6793831e-05
1.6793394e-05
1.6779079e-05
1.6792268e-05
1.6735363e-05
1.6744878e-05
1.6690528e-05
1.674454e-05
1.674228e-05
1.665096e-05
1.670356e-05
1.6608947e-05
1.6673741e-05
1.6587319e-05
1.6580772e-05
1.6524749e-05
1.6513894e-05
1.642916e-05
1.6589544e-05
1.6552074e-05
1.6530712e-05
1.6442049e-05
1.6478942e-05
1.6520406e-05
1.6401982e-05
1.6381895e-05
1.6381202e-05
1.6306085e-05
1.6314529e-05
1.6376351e-05
1.6289147e-05
1.6281612e-05
1.6277409e-05
1.625989e-05
1.6271864e-05
1.6226966e-05
1.6200845e-05
1.6238027e-05
1.6191269e-05
1.6122816e-05
1.6104539e-05
1.6094635e-05
1.610708e-05
1.6047003e-05
1.6061158e-05
1.6002592e-05
1.6026714e-05
1.5993477e-05
1.6040196e-05
1.6023603e-05
1.5970063e-05
1.5913587e-05
1.5894457e-05
1.5891512e-05
1.5898089e-05
1.5908357e-05
1.5871175e-05
1.5805937e-05
1.5838832e-05
1.5817928e-05
1.577588e-05
1.5752963e-05
1.5782454e-05
1.5761885e-05
1.5761529e-05
1.5635365e-05
1.5666938e-05
1.564549e-05
1.5587319e-05
1.5600863e-05
1.5595617e-05
1.5632471e-05
1.5571799e-05
1.5577129e-05
1.5580057e-05
1.5494763e-05
1.549334e-05
1.5432923e-05
1.5418733e-05
1.5458814e-05
1.5421052e-05
1.5384798e-05
1.5383974e-05
1.5437434e-05
1.5382133e-05
1.5321008e-05
1.5345207e-05
1.5286298e-05
1.5281748e-05
1.5239592e-05
1.5226145e-05
1.5158181e-05
1.5264101e-05
1.5198605e-05
1.5175082e-05
1.5164476e-05
1.516587e-05
1.5153999e-05
1.5121456e-05
1.5084662e-05
1.5173758e-05
1.5045244e-05
1.5060134e-05
1.5035253e-05
1.4969394e-05
1.505308e-05
1.4995454e-05
1.4961399e-05
1.4951843e-05
1.4929236e-05
1.4941042e-05
1.4932486e-05
1.4823979e-05
1.483499e-05
1.4864488e-05
1.4813893e-05
1.4840163e-05
1.4778702e-05
1.4788759e-05
1.4832243e-05
1.4777471e-05
1.4723513e-05
1.4707992e-05
1.473921e-05
1.4694371e-05
1.4701052e-05
1.4720667e-05
1.4649465e-05
1.4684017e-05
1.4527614e-05
1.459147e-05
1.4591767e-05
1.4516309e-05
1.4540393e-05
1.4594467e-05
1.4552065e-05
1.4512165e-05
1.447162e-05
1.4481883e-05
1.443103e-05
1.4444411e-05
1.4363644e-05
1.4384852e-05
1.432957e-05
1.44077e-05
1.433699e-05
1.4349666e-05
1.4344852e-05
1.4340452e-05
1.4332366e-05
1.4295564e-05
1.4253177e-05
1.4322485e-05
1.4241914e-05
1.4213171e-05
1.4165738e-05
1.4177846e-05
1.4175124e-05
1.421752e-05
1.4125149e-05
1.4113642e-05
1.4150764e-05
1.4084401e-05
1.4086243e-05
1.4045356e-05
1.4035455e-05
1.403058e-05
1.4007731e-05
1.3974405e-05
1.3963394e-05
1.3973433e-05
1.3911905e-05
1.3928521e-05
1.391197e-05
1.3960021e-05
1.3864555e-05
1.3868781e-05
1.3903426e-05
1.3838745e-05
1.3828016e-05
1.3777138e-05
1.3714445e-05
1.3775327e-05
1.3780525e-05
1.3704836e-05
1.3691601e-05
1.377019e-05
1.371998e-05
1.3676068e-05
1.3676991e-05
1.3634304e-05
1.3604215e-05
1.3621637e-05
1.3637854e-05
1.357875e-05
1.3623864e-05
1.364986e-05
1.3606168e-05
1.3577971e-05
1.3560057e-05
1.3498628e-05
1.3465122e-05
1.3538503e-05
1.3564514e-05
1.3391148e-05
1.341187e-05
1.339825e-05
1.3329234e-05
1.3401253e-05
1.3346125e-05
1.3369826e-05
1.3314298e-05
1.3358681e-05
1.3365007e-05
1.3282348e-05
1.3249503e-05
1.326639e-05
1.3290532e-05
1.3293076e-05
1.3285338e-05
1.3191525e-05
1.31511e-05
1.3118441e-05
1.3196603e-05
1.3182987e-05
1.3134191e-05
1.3131456e-05
1.3163534e-05
1.3212602e-05
1.3140389e-05
1.3052298e-05
1.3036208e-05
1.3010108e-05
1.3067845e-05
1.3053936e-05
1.2929261e-05
1.3016412e-05
1.298678e-05
1.2912153e-05
1.2933864e-05
1.2948663e-05
1.2855246e-05
1.2913524e-05
1.2947116e-05
1.2909994e-05
1.2817552e-05
1.2849973e-05
1.2821853e-05
1.2795871e-05
1.2746481e-05
1.2741487e-05
1.2747987e-05
1.2749576e-05
1.2799966e-05
1.2780278e-05
1.2722619e-05
1.2672927e-05
1.2709038e-05
1.2719456e-05
1.2688643e-05
1.2637163e-05
1.2645403e-05
1.2631021e-05
1.2618742e-05
1.2609699e-05
1.2556281e-05
1.2526915e-05
1.2484675e-05
1.2556762e-05
1.2491822e-05
1.2464267e-05
1.2445104e-05
1.2491369e-05
1.2478611e-05
1.2467872e-05
1.2460952e-05
1.2473496e-05
1.2432623e-05
1.2367723e-05
1.2334862e-05
1.2345748e-05
1.2368327e-05
1.2294814e-05
1.2303569e-05
1.2347946e-05
1.22903e-05
1.2312718e-05
1.2308661e-05
1.2239911e-05
1.2269905e-05
1.2248212e-05
1.2303678e-05
1.2229284e-05
1.2253389e-05
1.2229422e-05
1.2181182e-05
1.2189214e-05
1.2109269e-05
1.2094635e-05
1.2163991e-05
1.2062803e-05
1.2134799e-05
1.2033156e-05
1.2058113e-05
1.2006823e-05
1.2095217e-05
1.2030266e-05
1.1954812e-05
1.1969236e-05
1.1932474e-05
1.1942876e-05
1.1921166e-05
1.1918918e-05
1.1894626e-05
1.1934333e-05
1.1919547e-05
1.1920849e-05
1.1887821e-05
1.1822514e-05
1.1912932e-05
1.1785666e-05
1.182876e-05
1.1776247e-05
1.1805892e-05
1.1812769e-05
1.178153e-05
1.1724936e-05
1.1785462e-05
1.1759343e-05
1.1704728e-05
1.172974e-05
1.1704241e-05
1.1568776e-05
1.1627816e-05
1.1636736e-05
1.1576919e-05
1.1602874e-05
1.1557779e-05
1.161609e-05
1.1619182e-05
1.1621883e-05
1.1585981e-05
1.1590586e-05
1.153515e-05
1.1502922e-05
1.1510716e-05
1.1467065e-05
1.1442313e-05
1.1498507e-05
1.1467072e-05
1.1417638e-05
1.1476965e-05
1.1433865e-05
1.1417596e-05
1.1413924e-05
1.1413288e-05
1.1392352e-05
1.1381979e-05
1.1332663e-05
1.1332403e-05
1.1304922e-05
1.1332353e-05
1.130198e-05
1.1251308e-05
1.1260508e-05
1.1267882e-05
1.1310027e-05
1.1233818e-05
1.1197461e-05
1.1121294e-05
1.1226512e-05
1.1200519e-05
1.1159942e-05
1.1184878e-05
1.1177809e-05
1.1176398e-05
1.1172134e-05
1.1171028e-05
1.1147117e-05
1.1132641e-05
1.1082545e-05
1.1088184e-05
1.1089493e-05
1.1019959e-05
1.0981457e-05
1.0878261e-05
1.0996115e-05
1.105776e-05
1.0931143e-05
1.0890125e-05
1.0926817e-05
1.0938491e-05
1.0936991e-05
1.0869859e-05
1.0958896e-05
1.0889485e-05
1.0909383e-05
1.0890757e-05
1.0923951e-05
1.0863092e-05
1.0885425e-05
1.0816942e-05
1.080513e-05
1.0794218e-05
1.0799564e-05
1.0788726e-05
1.0753352e-05
1.0832958e-05
1.082556e-05
1.0731434e-05
1.0672205e-05
1.0654256e-05
1.081029e-05
1.0748954e-05
1.0731563e-05
1.0657661e-05
1.0669948e-05
1.0696567e-05
1.0636872e-05
1.0560963e-05
1.0554015e-05
1.0598917e-05
1.0548588e-05
1.0579474e-05
1.0591521e-05
1.0497093e-05
1.0515283e-05
1.0584198e-05
1.061462e-05
1.0526406e-05
1.0489558e-05
1.0509843e-05
1.0447025e-05
1.0500405e-05
1.0386539e-05
1.0421327e-05
1.0429503e-05
1.0332883e-05
1.0390594e-05
1.0450161e-05
1.0304188e-05
1.035263e-05
1.0371647e-05
1.0328647e-05
1.0366983e-05
1.0323615e-05
1.0291374e-05
1.0340598e-05
1.0323132e-05
1.028771e-05
1.0219591e-05
1.028726e-05
1.026284e-05
1.0235939e-05
1.0161831e-05
1.0113546e-05
1.0166535e-05
1.0147548e-05
1.0181594e-05
1.02097e-05
1.0185015e-05
1.0120361e-05
1.0102429e-05
1.0138587e-05
1.0160049e-05
1.0200879e-05
1.0157001e-05
1.0102175e-05
1.0016132e-05
1.0052684e-05
1.0026944e-05
9.9927038e-06
1.0014826e-05
1.0058159e-05
1.0005998e-05
9.9692425e-06
9.9082154e-06
9.9804174e-06
9.9194158e-06
9.980341e-06
9.9501494e-06
9.9088047e-06
9.8739374e-06
9.9377821e-06
9.950063e-06
9.7782113e-06
9.8271094e-06
9.8115879e-06
9.8489527e-06
9.8669852e-06
9.8389819e-06
9.7916291e-06
9.7346119e-06
9.697218e-06
9.7104557e-06
9.7481161e-06
9.7224693e-06
9.710373e-06
9.7596148e-06
9.6619242e-06
9.6967051e-06
9.65039e-06
9.727717e-06
9.6612521e-06
9.6830936e-06
9.6738786e-06
9.6301801e-06
9.6467829e-06
9.5771393e-06
9.6074227e-06
9.6420636e-06
9.5430451e-06
9.5622609e-06
9.5819323e-06
9.605963e-06
9.5820869e-06
9.5731511e-06
9.5761698e-06
9.4605821e-06
9.5195246e-06
9.5112955e-06
9.5173309e-06
9.4293318e-06
9.458332e-06
9.4218713e-06
9.4004427e-06
9.4366487e-06
9.4396801e-06
9.4593915e-06
9.4517764e-06
9.4184743e-06
9.3558274e-06
9.3909748e-06
9.4182788e-06
9.3372582e-06
9.3302178e-06
9.3837389e-06
9.3066174e-06
9.2815653e-06
9.2203218e-06
9.2562441e-06
9.2902992e-06
9.2557229e-06
9.2301143e-06
9.3205445e-06
9.20818e-06
9.2566534e-06
9.1840593e-06
9.1592301e-06
9.1971415e-06
9.2071386e-06
9.1303154e-06
9.1058664e-06
9.1311022e-06
9.1649672e-06
9.1732127e-06
9.1659585e-06
9.159221e-06
9.1641696e-06
9.0783551e-06
9.0123622e-06
9.0493859e-06
9.058027e-06
9.0484436e-06
9.0182448e-06
8.9844552e-06
9.0193043e-06
9.0328667e-06
9.04836e-06
9.0031044e-06
9.0029707e-06
9.0155118e-06
8.8904826e-06
8.916857e-06
8.8436018e-06
8.9459463e-06
8.923741e-06
8.9141022e-06
8.8990073e-06
8.8836814e-06
8.8214019e-06
8.9343448e-06
8.9410996e-06
8.9004234e-06
8.856442e-06
8.8717861e-06
8.8319021e-06
8.7945909e-06
8.7984463e-06
8.7843073e-06
8.699576e-06
8.7996859e-06
8.7918934e-06
8.7496237e-06
8.663159e-06
8.7289845e-06
8.6945029e-06
8.7795024e-06
8.7243161e-06
8.676875e-06
8.7027956e-06
8.7161252e-06
8.6527434e-06
8.6316759e-06
8.6684204e-06
8.6883401e-06
8.7041344e-06
8.6417285e-06
8.6631899e-06
8.6088485e-06
8.564728e-06
8.5874053e-06
8.6301188e-06
8.5203865e-06
8.5533356e-06
8.6115988e-06
8.4810408e-06
8.5520442e-06
8.5413203e-06
8.5267129e-06
8.4885833e-06
8.4770472e-06
8.4840021e-06
8.4710828e-06
8.4827379e-06
8.3953364e-06
8.4865242e-06
8.4576495e-06
8.4752974e-06
8.4250869e-06
8.4293433e-06
8.389603e-06
8.3455679e-06
8.4052563e-06
8.4183057e-06
8.2712286e-06
8.346241e-06
8.4047742e-06
8.4100266e-06
8.2689767e-06
8.2332672e-06
8.2338411e-06
8.2919514e-06
8.2638298e-06
8.2494462e-06
8.2466477e-06
8.2749211e-06
8.2559136e-06
8.218467e-06
8.2384913e-06
8.2250399e-06
8.1815024e-06
8.289162e-06
8.2795477e-06
8.1778689e-06
8.093245e-06
8.1775142e-06
8.1746912e-06
8.1211811e-06
8.0846112e-06
8.1240669e-06
8.1458884e-06
8.1759035e-06
8.1307271e-06
8.1334056e-06
8.135471e-06
8.0577438e-06
8.0677873e-06
8.1063627e-06
8.1141989e-06
8.0734344e-06
7.9696747e-06
7.9904094e-06
8.021746e-06
8.0343161e-06
7.9879101e-06
7.9429201e-06
7.9744104e-06
7.997417e-06
7.9650727e-06
7.9214205e-06
7.9215743e-06
7.9179508e-06
7.9666806e-06
7.9099982e-06
7.9686652e-06
7.8983076e-06
7.9078545e-06
7.9254805e-06
7.8694575e-06
7.8456578e-06
7.8808798e-06
7.8090497e-06
7.8081321e-06
7.9542278e-06
7.8413432e-06
7.7294908e-06
7.8190906e-06
7.7743789e-06
7.7502345e-06
7.8488647e-06
7.8006469e-06
7.6783062e-06
7.7478417e-06
7.7337245e-06
7.7604609e-06
7.7816367e-06
7.7427294e-06
7.7485902e-06
7.6957731e-06
7.6796459e-06
7.6385541e-06
7.6597717e-06
7.6541783e-06
7.7231844e-06
7.7005179e-06
7.5932994e-06
7.6430952e-06
7.6742581e-06
7.638846e-06
7.5857074e-06
7.5488815e-06
7.6456499e-06
7.5838861e-06
7.5910357e-06
7.6223e-06
7.5712405e-06
7.4873296e-06
7.5604084e-06
7.5734497e-06
7.4788645e-06
7.4989198e-06
7.4995928e-06
7.5184066e-06
7.5240928e-06
7.5210933e-06
7.4711247e-06
7.496968e-06
7.4247428e-06
7.409546e-06
7.5244607e-06
7.4559434e-06
7.3922574e-06
7.3950337e-06
7.3545411e-06
7.4284171e-06
7.3830342e-06
7.3049214e-06
7.3927117e-06
7.3983583e-06
7.3633064e-06
7.340826e-06
7.3805263e-06
7.338012e-06
7.3607325e-06
7.348342e-06
7.3712263e-06
7.2394819e-06
7.2960233e-06
7.39602e-06
7.3332139e-06
7.2535158e-06
7.2822118e-06
7.2844559e-06
7.2464777e-06
7.2554326e-06
7.2256694e-06
7.233607e-06
7.218036e-06
7.1463869e-06
7.182352e-06
7.2544562e-06
7.211966e-06
7.0920732e-06
7.1687532e-06
7.2054099e-06
7.2124699e-06
7.1792497e-06
7.1545937e-06
7.0362794e-06
7.1218428e-06
7.1027735e-06
7.1380359e-06
7.0884139e-06
7.1037671e-06
7.1395875e-06
7.155515e-06
7.1217928e-06
7.0550659e-06
6.9922976e-06
7.0158726e-06
7.1084223e-06
7.0312649e-06
6.9872917e-06
6.9759785e-06
6.9383223e-06
7.0318711e-06
7.0212986e-06
6.945153e-06
6.9467469e-06
6.9560961e-06
6.9510829e-06
7.0173705e-06
6.9710909e-06
6.9138528e-06
6.8965192e-06
6.8730947e-06
6.920136e-06
6.9068083e-06
6.867544e-06
6.9511057e-06
6.8831209e-06
6.8700674e-06
6.8629579e-06
6.877171e-06
6.8080726e-06
6.8486329e-06
6.822781e-06
6.7824717e-06
6.8015852e-06
6.7685542e-06
6.7915225e-06
6.868604e-06
6.7749684e-06
6.8096551e-06
6.7558235e-06
6.8084482e-06
6.7401456e-06
6.6837165e-06
6.7299397e-06
6.7902924e-06
6.759311e-06
6.7227716e-06
6.7118117e-06
6.7098058e-06
6.6817479e-06
6.6397934e-06
6.6745474e-06
6.6897032e-06
6.6677894e-06
6.6481239e-06
6.67014e-06
6.6694683e-06
6.648841e-06
6.616503e-06
6.6354396e-06
6.5571644e-06
6.6433477e-06
6.6597595e-06
6.6045409e-06
6.5744357e-06
6.5697222e-06
6.5941585e-06
6.5713957e-06
6.5236377e-06
6.4943351e-06
6.6146954e-06
6.6302737e-06
6.5265067e-06
6.5725985e-06
6.5615436e-06
6.5765153e-06
6.5293348e-06
6.5664462e-06
6.4704054e-06
6.408271e-06
6.482815e-06
6.5246049e-06
6.5268309e-06
6.4120254e-06
6.4318233e-06
6.4685919e-06
6.4376386e-06
6.4165492e-06
6.4376036e-06
6.445182e-06
6.4160354e-06
6.4255014e-06
6.3738917e-06
6.4034534e-06
6.4177148e-06
6.4016945e-06
6.2906743e-06
6.348002e-06
6.2562522e-06
6.3225884e-06
6.3744556e-06
6.346354e-06
6.309861e-06
6.3266189e-06
6.3127027e-06
6.2770737e-06
6.3598804e-06
6.3431485e-06
6.3493349e-06
6.2800736e-06
6.2767331e-06
6.2007689e-06
6.2301724e-06
6.2902022e-06
6.2632071e-06
6.2001182e-06
6.2229315e-06
6.1311912e-06
6.1991773e-06
6.2095842e-06
6.1828177e-06
6.1609612e-06
6.1995352e-06
6.1195647e-06
6.1710666e-06
6.153261e-06
6.1693777e-06
6.1236897e-06
6.1938367e-06
6.131314e-06
6.0673688e-06
6.1316146e-06
6.1276251e-06
6.1427081e-06
6.1567243e-06
6.0692419e-06
6.1481378e-06
6.073567e-06
6.0965122e-06
6.1217306e-06
6.0672733e-06
6.0732405e-06
6.0087823e-06
6.0838902e-06
6.1002711e-06
5.9771992e-06
5.9978242e-06
6.0656935e-06
6.0150978e-06
5.9800259e-06
5.9478516e-06
5.9742633e-06
6.0501407e-06
6.0010393e-06
5.9739923e-06
5.9359522e-06
6.0281677e-06
6.0406728e-06
5.9682716e-06
5.9874624e-06
5.9925901e-06
5.9340746e-06
5.9445083e-06
5.8837059e-06
5.9274298e-06
5.8914065e-06
5.8390001e-06
5.9166377e-06
5.877529e-06
5.8587339e-06
5.8594637e-06
5.866485e-06
5.7878397e-06
5.857562e-06
5.8114392e-06
5.8439864e-06
5.8029177e-06
5.8553583e-06
5.8086707e-06
5.742811e-06
5.7957564e-06
5.8674314e-06
5.8041496e-06
5.7651055e-06
5.7293055e-06
5.7699308e-06
5.827118e-06
5.7748316e-06
5.7546335e-06
5.7802954e-06
5.8402766e-06
5.8609648e-06
5.7124162e-06
5.6829731e-06
5.7474585e-06
5.7092957e-06
5.7034981e-06
5.7195234e-06
5.6647809e-06
5.7406087e-06
5.7084198e-06
5.645672e-06
5.635975e-06
5.6736985e-06
5.6068379e-06
5.6939948e-06
5.6799522e-06
5.6593217e-06
5.5944083e-06
5.6321082e-06
5.6041713e-06
5.6245149e-06
5.5332616e-06
5.5856303e-06
5.534825e-06
5.6212634e-06
5.5538844e-06
5.5313644e-06
5.5521396e-06
5.5304945e-06
5.522716e-06
5.5936202e-06
5.620906e-06
5.5240889e-06
5.5212167e-06
5.5305773e-06
5.5256296e-06
5.4582738e-06
5.5433584e-06
5.4843781e-06
5.4813545e-06
5.4816073e-06
5.4690868e-06
5.4556231e-06
5.4227207e-06
5.507236e-06
5.5820396e-06
5.4227908e-06
5.4438283e-06
5.4493571e-06
5.3697208e-06
5.4372895e-06
5.4073407e-06
5.3610038e-06
5.3959716e-06
5.4180546e-06
5.441334e-06
5.4023571e-06
5.346772e-06
5.3387193e-06
5.3721119e-06
5.375714e-06
5.3868284e-06
5.3759954e-06
5.2789001e-06
5.2817722e-06
5.4183429e-06
5.3521785e-06
5.3375879e-06
5.334276e-06
5.3272452e-06
5.2921159e-06
5.3308759e-06
5.2574032e-06
5.1942125e-06
5.2173186e-06
5.2760556e-06
5.2778837e-06
5.211286e-06
5.2168111e-06
5.2928885e-06
5.2527575e-06
5.2429987e-06
5.3531076e-06
5.2535879e-06
5.2107134e-06
5.1999432e-06
5.2028327e-06
5.213687e-06
5.2336231e-06
5.2355435e-06
5.1456686e-06
5.1592765e-06
5.1652955e-06
5.1483571e-06
5.1873053e-06
5.1884649e-06
5.1938459e-06
5.1845559e-06
5.1228117e-06
5.1056231e-06
5.1423881e-06
5.1838883e-06
5.1454863e-06
5.1017091e-06
5.1440579e-06
5.153418e-06
5.1216407e-06
5.0902431e-06
5.0677004e-06
5.0069061e-06
5.0695503e-06
5.114046e-06
5.0437188e-06
5.0557273e-06
5.0400226e-06
5.0849571e-06
5.0794229e-06
5.1199486e-06
5.1346133e-06
5.0086596e-06
5.0833141e-06
5.0183007e-06
4.9829732e-06
4.9943565e-06
5.0077638e-06
4.9411883e-06
4.983634e-06
4.9996788e-06
4.9030173e-06
4.9299142e-06
4.9247201e-06
4.9955911e-06
4.9638643e-06
4.9584592e-06
4.9335431e-06
4.9255491e-06
4.9455693e-06
4.9764835e-06
4.967681e-06
4.9046903e-06
4.9240803e-06
4.8605707e-06
4.9033406e-06
4.9191049e-06
4.9024866e-06
4.9079663e-06
4.8478914e-06
4.9437617e-06
4.9163532e-06
4.8931843e-06
4.8602019e-06
4.7929248e-06
4.8399625e-06
4.8551519e-06
4.8395664e-06
4.7815947e-06
4.8275542e-06
4.8660072e-06
4.8877423e-06
4.8004649e-06
4.7424369e-06
4.7770886e-06
4.8063971e-06
4.7765488e-06
4.7993522e-06
4.7902968e-06
4.7077169e-06
4.7484123e-06
4.7374688e-06
4.7625053e-06
4.8261459e-06
4.7475246e-06
4.768528e-06
4.7838676e-06
4.6876989e-06
4.6910172e-06
4.6954569e-06
4.6399996e-06
4.7600206e-06
4.6515293e-06
4.7025228e-06
4.7246131e-06
4.7076887e-06
4.6896021e-06
4.7197477e-06
4.7176627e-06
4.5830006e-06
4.7111921e-06
4.6189052e-06
4.7103304e-06
4.6445257e-06
4.7420708e-06
4.733985e-06
4.6809905e-06
4.6793248e-06
4.6442588e-06
4.6513373e-06
4.6250411e-06
4.6591335e-06
4.652813e-06
4.6166997e-06
4.6136784e-06
4.5400011e-06
4.6304785e-06
4.6311802e-06
4.6148461e-06
4.5600291e-06
4.5300185e-06
4.6520054e-06
4.6696109e-06
4.5735383e-06
4.5229804e-06
4.6061923e-06
4.5609127e-06
4.5528468e-06
4.5066199e-06
4.5045226e-06
4.5634688e-06
4.5511251e-06
4.6179102e-06
4.4781605e-06
4.5332322e-06
4.4703011e-06
4.4897902e-06
4.5459956e-06
4.5027e-06
4.4314888e-06
4.3938667e-06
4.4611966e-06
4.4941148e-06
4.3646619e-06
4.3975801e-06
4.4846424e-06
4.4157646e-06
4.4785161e-06
4.4813487e-06
4.4892827e-06
4.4082317e-06
4.4302246e-06
4.4552398e-06
4.4841049e-06
4.4649369e-06
4.4872804e-06
4.4099725e-06
4.460635e-06
4.4664444e-06
4.4181875e-06
4.3186005e-06
4.3357777e-06
4.4224485e-06
4.4558974e-06
4.3685131e-06
4.3322502e-06
4.2667239e-06
4.3613345e-06
4.3867062e-06
4.2818888e-06
4.3323416e-06
4.3181831e-06
4.3714467e-06
4.3838627e-06
4.3444347e-06
4.2529005e-06
4.3251403e-06
4.340598e-06
4.2544011e-06
4.2202209e-06
4.2705465e-06
4.2715301e-06
4.2513434e-06
4.2997708e-06
4.2238412e-06
4.2135553e-06
4.2607303e-06
4.2612246e-06
4.2749944e-06
4.2064926e-06
4.2305128e-06
4.1649591e-06
4.1837111e-06
4.2243719e-06
4.2961492e-06
4.2177153e-06
4.2226179e-06
4.2382153e-06
4.2433735e-06
4.2179558e-06
4.1920712e-06
4.1936255e-06
4.2182137e-06
4.2058368e-06
4.157494e-06
4.172125e-06
4.2309875e-06
4.2168363e-06
4.1032931e-06
4.1258859e-06
4.0747832e-06
4.1320077e-06
4.1134167e-06
4.1552357e-06
4.1392659e-06
4.1539206e-06
4.0950222e-06
4.1010048e-06
4.0284167e-06
4.1123858e-06
4.1622952e-06
4.1174471e-06
4.1127546e-06
4.113956e-06
4.0604232e-06
4.0756431e-06
4.0527202e-06
4.0589371e-06
4.0396385e-06
4.050351e-06
4.0738587e-06
4.1040694e-06
4.0717537e-06
4.0853729e-06
4.1103967e-06
4.0933828e-06
4.0434234e-06
4.0206023e-06
4.0931045e-06
4.0484051e-06
3.9497068e-06
3.974053e-06
3.9438764e-06
4.0145878e-06
4.0074237e-06
4.0299033e-06
4.0236819e-06
4.0133086e-06
3.9616248e-06
3.9483693e-06
3.9293732e-06
3.9379588e-06
3.9626111e-06
4.0066334e-06
3.8571252e-06
3.9191023e-06
3.9545293e-06
4.001382e-06
3.9618294e-06
3.8901139e-06
3.8950534e-06
3.9258093e-06
3.9016727e-06
3.8475469e-06
3.9362785e-06
3.9432048e-06
3.8599505e-06
3.9080032e-06
3.8870062e-06
3.8060591e-06
3.8890225e-06
3.8820021e-06
3.9188612e-06
3.9165557e-06
3.9276097e-06
3.9475344e-06
3.9313959e-06
3.8471021e-06
3.8546591e-06
3.8392154e-06
3.831256e-06
3.8328617e-06
3.8357025e-06
3.9530032e-06
3.8311096e-06
3.874768e-06
3.8415378e-06
3.8479025e-06
3.880662e-06
3.8018441e-06
3.8185276e-06
3.8843755e-06
3.819689e-06
3.801458e-06
3.7613218e-06
3.7959076e-06
3.787786e-06
3.7589514e-06
3.7463446e-06
3.829151e-06
3.8153457e-06
3.7661393e-06
3.8353205e-06
3.7768016e-06
3.7390405e-06
3.753584e-06
3.7353072e-06
3.731958e-06
3.7230054e-06
3.8508169e-06
3.7352418e-06
3.7214763e-06
3.7015318e-06
3.6959866e-06
3.7917835e-06
3.7511313e-06
3.66159e-06
3.6891856e-06
3.7134787e-06
3.6964832e-06
3.6336205e-06
3.6831682e-06
3.6927158e-06
3.6782785e-06
3.6111442e-06
3.6755021e-06
3.7149375e-06
3.6970023e-06
3.6984088e-06
3.6012543e-06
3.6547301e-06
3.6691567e-06
3.6793563e-06
3.594113e-06
3.640725e-06
3.6330755e-06
3.590043e-06
3.6556628e-06
3.654359e-06
3.6439844e-06
3.644458e-06
3.6092936e-06
3.6102106e-06
3.5752873e-06
3.5651919e-06
3.58531e-06
3.5579192e-06
3.5900262e-06
3.5581477e-06
3.5719345e-06
3.5261771e-06
3.5489527e-06
3.559604e-06
3.5727189e-06
3.548261e-06
3.4715406e-06
3.6290121e-06
3.6160766e-06
3.5338273e-06
3.5167711e-06
3.5692258e-06
3.5683568e-06
3.5005021e-06
3.5184728e-06
3.4434711e-06
3.4950297e-06
3.5298219e-06
3.558461e-06
3.5232611e-06
3.4906138e-06
3.4978996e-06
3.4293357e-06
3.5143819e-06
3.5437311e-06
3.4491991e-06
3.4485331e-06
3.4545524e-06
3.5116038e-06
3.5278038e-06
3.4331724e-06
3.4011521e-06
3.4432373e-06
3.4198288e-06
3.3798815e-06
3.4356165e-06
3.483952e-06
3.4022664e-06
3.4059151e-06
3.4475054e-06
3.3868423e-06
3.4596117e-06
3.5017285e-06
3.4141121e-06
3.4546499e-06
3.3798137e-06
3.3775582e-06
3.3626602e-06
3.3629512e-06
3.4195025e-06
3.4012974e-06
3.3638087e-06
3.4125121e-06
3.3470812e-06
3.3487099e-06
3.4134937e-06
3.3708711e-06
3.2851597e-06
3.3526387e-06
3.3521862e-06
3.4087138e-06
3.346523e-06
3.3839319e-06
3.3875567e-06
3.377203e-06
3.387448e-06
3.3451806e-06
3.377922e-06
3.3740007e-06
3.3702693e-06
3.3636909e-06
3.3259987e-06
3.3201095e-06
3.3316865e-06
3.3027966e-06
3.2913413e-06
3.2725304e-06
3.2691039e-06
3.2814098e-06
3.3306546e-06
3.3467545e-06
3.2889977e-06
3.237695e-06
3.3028534e-06
3.3282192e-06
3.2529674e-06
3.2998087e-06
3.2714954e-06
3.3016738e-06
3.2152791e-06
3.2715348e-06
3.297308e-06
3.2193088e-06
3.2969338e-06
3.3095794e-06
3.2476032e-06
3.2060366e-06
3.2354353e-06
3.1973623e-06
3.125079e-06
3.1887594e-06
3.2238006e-06
3.22296e-06
3.1806521e-06
3.1801005e-06
3.1429272e-06
3.2181463e-06
3.2185094e-06
3.1546326e-06
3.2373887e-06
3.1809402e-06
3.1894178e-06
3.1416307e-06
3.203234e-06
3.2265982e-06
3.1802097e-06
3.1330585e-06
3.1523125e-06
3.1271074e-06
3.1835234e-06
3.1853697e-06
3.2126666e-06
3.1609027e-06
3.1510642e-06
3.0827694e-06
3.0855083e-06
3.1143436e-06
3.0779163e-06
3.0956505e-06
3.0886483e-06
3.1745244e-06
3.168127e-06
3.0971785e-06
3.0865392e-06
3.0731803e-06
3.1251218e-06
3.070631e-06
3.0236354e-06
3.0679703e-06
3.0633007e-06
3.0349154e-06
3.0257634e-06
3.0797519e-06
3.1313671e-06
3.1430657e-06
3.1092559e-06
3.119955e-06
3.0294739e-06
3.0484571e-06
3.0236083e-06
3.0164128e-06
3.0201293e-06
3.0379306e-06
2.9445907e-06
3.0212323e-06
3.0625722e-06
2.9904006e-06
3.0716985e-06
3.0120302e-06
2.9925404e-06
3.0462443e-06
3.0583842e-06
3.0000815e-06
2.9240646e-06
2.9591993e-06
3.0598612e-06
2.9928747e-06
2.9733626e-06
2.9594769e-06
2.981096e-06
2.9937362e-06
2.9581367e-06
3.0553981e-06
3.0270162e-06
3.0289027e-06
2.9112607e-06
2.9674236e-06
3.0021511e-06
2.8988577e-06
2.9121459e-06
2.9438872e-06
2.934323e-06
2.9340515e-06
2.9677697e-06
2.9257922e-06
2.8784248e-06
2.9570026e-06
2.9815274e-06
2.9369432e-06
2.9311775e-06
2.9180117e-06
2.8995178e-06
2.9402311e-06
2.9168848e-06
2.9152345e-06
2.8723746e-06
2.8045097e-06
2.9022872e-06
2.9004957e-06
2.90056e-06
2.8266934e-06
2.7894739e-06
2.8998336e-06
2.883959e-06
2.8655793e-06
2.8302698e-06
2.8051008e-06
2.832975e-06
2.8944016e-06
2.8737488e-06
2.843009e-06
2.8206398e-06
2.8844147e-06
2.9298044e-06
2.9008427e-06
2.8893162e-06
2.8756203e-06
2.8333961e-06
2.8365635e-06
2.8258285e-06
2.8500724e-06
2.8116735e-06
2.7738924e-06
2.8151737e-06
2.8051659e-06
2.8099757e-06
2.7951542e-06
2.7063877e-06
2.7424089e-06
2.751503e-06
2.7952697e-06
2.6764617e-06
2.7506451e-06
2.7893923e-06
2.8135653e-06
2.8061224e-06
2.7296285e-06
2.7892481e-06
2.7818021e-06
2.7455003e-06
2.7779681e-06
2.7253864e-06
2.6745029e-06
2.7476824e-06
2.7631563e-06
2.7603523e-06
2.7391836e-06
2.7655817e-06
2.7430535e-06
2.7505987e-06
2.6978437e-06
2.7568842e-06
2.6700486e-06
2.6916252e-06
2.6931077e-06
2.7819215e-06
2.6663481e-06
2.6987739e-06
2.7707649e-06
2.766285e-06
2.7320016e-06
2.7435433e-06
2.6569073e-06
2.7328208e-06
2.682159e-06
2.6852356e-06
2.6657151e-06
2.745948e-06
2.6426617e-06
2.6558939e-06
2.61579e-06
2.646445e-06
2.6630003e-06
2.6864188e-06
2.712927e-06
2.7345857e-06
2.6728831e-06
2.6435298e-06
2.663415e-06
2.6307007e-06
2.572699e-06
2.6364733e-06
2.6537527e-06
2.6203229e-06
2.6718187e-06
2.6355081e-06
2.6272246e-06
2.6294065e-06
2.6391479e-06
2.648098e-06
2.6148227e-06
2.592034e-06
2.6380199e-06
2.6186235e-06
2.5870029e-06
2.6565458e-06
2.6616303e-06
2.6099638e-06
2.6159062e-06
2.6652444e-06
2.6401469e-06
2.5538545e-06
2.5594572e-06
2.5446564e-06
2.6024591e-06
2.6160833e-06
2.551732e-06
2.5648944e-06
2.5893787e-06
2.5619554e-06
2.5799823e-06
2.5386353e-06
2.5741758e-06
2.5055497e-06
2.5824327e-06
2.5121183e-06
2.5566248e-06
2.5532454e-06
2.6163309e-06
2.5079587e-06
2.5845709e-06
2.5254642e-06
2.5151935e-06
2.5646339e-06
2.5358697e-06
2.606032e-06
2.5357385e-06
2.5042752e-06
2.5418346e-06
2.4481653e-06
2.4767146e-06
2.5109175e-06
2.4938799e-06
2.4610879e-06
2.4546086e-06
2.5299671e-06
2.520045e-06
2.5187605e-06
2.465747e-06
2.4162503e-06
2.4300414e-06
2.4819865e-06
2.4960354e-06
2.457891e-06
2.5223337e-06
2.5042227e-06
2.4730728e-06
2.4251235e-06
2.5020702e-06
2.5048341e-06
2.4614781e-06
2.4946719e-06
2.4818551e-06
2.4891215e-06
2.4276003e-06
2.37067e-06
2.4485482e-06
2.4462788e-06
2.427216e-06
2.4919889e-06
2.452749e-06
2.405257e-06
2.4109127e-06
2.4486396e-06
2.3735934e-06
2.4248056e-06
2.3605219e-06
2.4014153e-06
2.3885987e-06
2.3922034e-06
2.419463e-06
2.4299516e-06
2.3704977e-06
2.3864714e-06
2.4087503e-06
2.3451207e-06
2.3670852e-06
2.408937e-06
2.3926357e-06
2.329353e-06
2.3100777e-06
2.3558528e-06
2.3978585e-06
2.4069245e-06
2.3913872e-06
2.3600035e-06
2.4060964e-06
2.3911132e-06
2.3239691e-06
2.3211776e-06
2.2951972e-06
2.3348684e-06
2.3515906e-06
2.3905204e-06
2.3425455e-06
2.4218409e-06
2.3190632e-06
2.2978124e-06
2.3162936e-06
2.2560205e-06
2.3147561e-06
2.316782e-06
2.3550781e-06
2.3127172e-06
2.3576347e-06
2.2953382e-06
2.2399893e-06
2.2395739e-06
2.271026e-06
2.2952504e-06
2.2688466e-06
2.2403735e-06
2.2752777e-06
2.2925078e-06
2.3269615e-06
2.3104744e-06
2.2388165e-06
2.2806637e-06
2.3065345e-06
2.2672002e-06
2.3449952e-06
2.320332e-06
2.3923683e-06
2.282296e-06
2.2722606e-06
2.3040768e-06
2.2987142e-06
2.2768929e-06
2.2912939e-06
2.2624272e-06
2.1839876e-06
2.2571919e-06
2.1909559e-06
2.2568593e-06
2.212731e-06
2.2275265e-06
2.1624232e-06
2.2857996e-06
2.2596168e-06
2.2436609e-06
2.2511986e-06
2.1468236e-06
2.2301131e-06
2.1982917e-06
2.2507036e-06
2.237239e-06
2.1954368e-06
2.1693129e-06
2.2128768e-06
2.2322688e-06
2.1700498e-06
2.1591832e-06
2.170769e-06
2.2584663e-06
2.2008396e-06
2.1769433e-06
2.1849905e-06
2.176103e-06
2.1951423e-06
2.2497661e-06
2.1315936e-06
2.1045528e-06
2.1992983e-06
2.1525414e-06
2.1726069e-06
2.2069582e-06
2.165177e-06
2.1003509e-06
2.1788612e-06
2.1975354e-06
2.1907138e-06
2.1440551e-06
2.1938458e-06
2.0833877e-06
2.0793584e-06
2.1145204e-06
2.1232258e-06
2.1229375e-06
2.1468859e-06
2.1522087e-06
2.1169253e-06
2.1386343e-06
2.1040321e-06
2.1306662e-06
2.1495193e-06
2.1433088e-06
2.1263006e-06
2.1281232e-06
2.1546994e-06
2.1012711e-06
2.0793582e-06
2.1060484e-06
2.0494494e-06
2.0825503e-06
2.1439873e-06
2.0754678e-06
2.112102e-06
2.1417075e-06
2.0576779e-06
2.0776008e-06
2.1356475e-06
2.1566466e-06
2.0800883e-06
2.1039789e-06
2.0924801e-06
2.0485734e-06
2.0437326e-06
2.0493112e-06
2.0348969e-06
2.067924e-06
2.0603154e-06
2.0391533e-06
2.010067e-06
2.0129123e-06
2.0801679e-06
2.0454363e-06
2.0701775e-06
2.0945745e-06
2.0539787e-06
2.0875982e-06
2.0630141e-06
2.0962841e-06
2.0645621e-06
2.0327236e-06
2.0131813e-06
2.048341e-06
2.0397219e-06
2.0266848e-06
2.0149084e-06
1.9965073e-06
2.0378891e-06
2.0276675e-06
1.9569979e-06
2.0424029e-06
2.0613661e-06
1.9846468e-06
1.9852546e-06
1.9780598e-06
1.9712911e-06
1.9903014e-06
2.0753539e-06
2.0225434e-06
1.9405697e-06
1.9956944e-06
2.0230118e-06
2.012293e-06
1.9721331e-06
1.9921604e-06
1.9581455e-06
2.0222117e-06
1.9552481e-06
2.0158193e-06
2.0303273e-06
2.0256787e-06
1.9666411e-06
1.9869867e-06
1.9700133e-06
1.9149884e-06
1.9831889e-06
1.9522279e-06
1.9216288e-06
1.9908953e-06
1.9414761e-06
1.8873652e-06
1.9869613e-06
1.9766014e-06
1.9623401e-06
1.9425281e-06
2.0079121e-06
1.9109723e-06
1.9898869e-06
1.9606337e-06
1.9163574e-06
1.8778507e-06
1.9371989e-06
1.9016568e-06
1.8992656e-06
1.9389247e-06
1.8866816e-06
1.9731203e-06
1.9162717e-06
1.9146635e-06
1.9099109e-06
1.9338104e-06
1.9609299e-06
1.8580191e-06
1.8874169e-06
1.9188265e-06
1.8468968e-06
1.8563774e-06
1.8916115e-06
1.9395197e-06
1.9659858e-06
1.8470481e-06
1.851996e-06
1.8471417e-06
1.9197528e-06
1.8881051e-06
1.8885398e-06
1.9053183e-06
1.9259578e-06
1.8613654e-06
1.918032e-06
1.8648135e-06
1.8992876e-06
1.8729095e-06
1.8450296e-06
1.9277502e-06
1.8562225e-06
1.8459e-06
1.8163479e-06
1.798369e-06
1.8305212e-06
1.8412694e-06
1.7845246e-06
1.8147706e-06
1.8098498e-06
1.8949423e-06
1.8511388e-06
1.8962731e-06
1.8204042e-06
1.8062452e-06
1.8413575e-06
1.9058044e-06
1.890556e-06
1.8723239e-06
1.8406334e-06
1.8405191e-06
1.8300511e-06
1.8481265e-06
1.8298306e-06
1.8163327e-06
1.825332e-06
1.8650239e-06
1.8023891e-06
1.8004249e-06
1.770435e-06
1.8369648e-06
1.8634191e-06
1.7892529e-06
1.8338067e-06
1.7701208e-06
1.8443325e-06
1.8341078e-06
1.7846872e-06
1.8044987e-06
1.7307189e-06
1.8559156e-06
1.7549354e-06
1.7583703e-06
1.7411567e-06
1.7700256e-06
1.7756173e-06
1.8518361e-06
1.8140088e-06
1.7666601e-06
1.7787424e-06
1.7737651e-06
1.8022043e-06
1.7757347e-06
1.7398933e-06
1.7659941e-06
1.6584278e-06
1.7425385e-06
1.8092642e-06
1.7448615e-06
1.7357646e-06
1.7763995e-06
1.7442445e-06
1.7715602e-06
1.7656727e-06
1.7344478e-06
1.7477611e-06
1.7834619e-06
1.7960945e-06
1.7755495e-06
1.7408862e-06
1.8054252e-06
1.7412823e-06
1.7109248e-06
1.691006e-06
1.7206391e-06
1.6945299e-06
1.7500041e-06
1.747859e-06
1.7612256e-06
1.7391963e-06
1.6920184e-06
1.7142452e-06
1.7135118e-06
1.7489035e-06
1.725674e-06
1.7194158e-06
1.6657399e-06
1.6823349e-06
1.7297054e-06
1.7196766e-06
1.6982384e-06
1.7268447e-06
1.7137022e-06
1.6537493e-06
1.722387e-06
1.6813435e-06
1.6489331e-06
1.6892744e-06
1.6988146e-06
1.675571e-06
1.7084495e-06
1.671787e-06
1.7114156e-06
1.658464e-06
1.6447076e-06
1.6172802e-06
1.6334785e-06
1.7004862e-06
1.7070854e-06
1.6347946e-06
1.6118461e-06
1.6932247e-06
1.6018331e-06
1.6822363e-06
1.6523212e-06
1.6549751e-06
1.596782e-06
1.6388004e-06
1.6524283e-06
1.6144442e-06
1.662534e-06
1.662538e-06
1.6298959e-06
1.5835124e-06
1.6668107e-06
1.6276218e-06
1.6550447e-06
1.5902394e-06
1.6318431e-06
1.5575819e-06
1.558255e-06
1.6321889e-06
1.6252035e-06
1.6046182e-06
1.5882215e-06
1.6030389e-06
1.5609081e-06
1.6011031e-06
1.6368806e-06
1.6501223e-06
1.5702398e-06
1.5251555e-06
1.5908291e-06
1.5225186e-06
1.5761885e-06
1.5807614e-06
1.5813096e-06
1.5855371e-06
1.6609735e-06
1.5606164e-06
1.5558804e-06
1.6191549e-06
1.5992267e-06
1.5567186e-06
1.639112e-06
1.5581913e-06
1.5655925e-06
1.4933207e-06
1.510941e-06
1.6092935e-06
1.6267207e-06
1.5206931e-06
1.6406199e-06
1.5594134e-06
1.5552607e-06
1.5030458e-06
1.5458976e-06
1.5780412e-06
1.6144867e-06
1.4900062e-06
1.5154241e-06
1.5368392e-06
1.5559131e-06
1.5404265e-06
1.5286198e-06
1.5573996e-06
1.5420856e-06
1.5629732e-06
1.5203074e-06
1.4980785e-06
1.5305841e-06
1.5980817e-06
1.564205e-06
1.5502085e-06
1.5469027e-06
1.5298405e-06
1.5417754e-06
1.4653044e-06
1.4618042e-06
1.5723806e-06
1.5135024e-06
1.5179417e-06
1.4660735e-06
1.4498432e-06
1.4955075e-06
1.4891201e-06
1.4654528e-06
1.4662984e-06
1.4595022e-06
1.5180708e-06
1.5450513e-06
1.5001838e-06
1.4909072e-06
1.4909762e-06
1.4829437e-06
1.5498113e-06
1.4897327e-06
1.4483802e-06
1.4228746e-06
1.4334778e-06
1.5113561e-06
1.4874456e-06
1.4083166e-06
1.4945787e-06
1.4778767e-06
1.4515227e-06
1.4960734e-06
1.4958847e-06
1.4824211e-06
1.4763048e-06
1.4737743e-06
1.4515431e-06
1.4825919e-06
1.491576e-06
1.4826935e-06
1.4959461e-06
1.5095926e-06
1.5297439e-06
1.4044253e-06
1.3515152e-06
1.5000726e-06
1.496762e-06
1.4344281e-06
1.4408419e-06
1.4317267e-06
1.4144453e-06
1.4153263e-06
1.4690262e-06
1.4291575e-06
1.4539578e-06
1.4902705e-06
1.4491837e-06
1.4080649e-06
1.4046842e-06
1.4193754e-06
1.4627436e-06
1.4119011e-06
1.4542588e-06
1.4224406e-06
1.357731e-06
1.3753759e-06
1.4487214e-06
1.3989177e-06
1.3949261e-06
1.4028134e-06
1.446717e-06
1.4545999e-06
1.3609696e-06
1.4033609e-06
1.3660286e-06
1.3611466e-06
1.4112211e-06
1.4118436e-06
1.3539538e-06
1.3759463e-06
1.395712e-06
1.4155252e-06
1.4009407e-06
1.414036e-06
1.3213503e-06
1.3935878e-06
1.4276411e-06
1.4240891e-06
1.4026735e-06
1.4379751e-06
1.4079053e-06
1.3867837e-06
1.3993953e-06
1.365004e-06
1.3705652e-06
1.364421e-06
1.4127893e-06
1.4319062e-06
1.4674475e-06
1.374386e-06
1.3529632e-06
1.3987964e-06
1.3891894e-06
1.372881e-06
1.3680431e-06
1.3129169e-06
1.3632769e-06
1.336758e-06
1.3069157e-06
1.3408973e-06
1.3398288e-06
1.349571e-06
1.3188785e-06
1.3447641e-06
1.3481259e-06
1.2941674e-06
1.3279796e-06
1.3740639e-06
1.3488066e-06
1.3225304e-06
1.3288236e-06
1.3527018e-06
1.3230325e-06
1.3177607e-06
1.3399717e-06
1.3411291e-06
1.3443392e-06
1.380751e-06
1.3476991e-06
1.3594894e-06
1.2797393e-06
1.3190222e-06
1.3093077e-06
1.2815813e-06
1.3502951e-06
1.3335984e-06
1.3053456e-06
1.3214116e-06
1.3142899e-06
1.2971814e-06
1.338445e-06
1.3209469e-06
1.3021779e-06
1.2813307e-06
1.3178199e-06
1.2738481e-06
1.2608581e-06
1.2705358e-06
1.3648997e-06
1.2685232e-06
1.2572152e-06
1.2851303e-06
1.2983875e-06
1.3179736e-06
1.2826038e-06
1.3367137e-06
1.3502589e-06
1.3191253e-06
1.3368323e-06
1.3487645e-06
1.2690788e-06
1.2297921e-06
1.2890227e-06
1.193131e-06
1.2180966e-06
1.2688494e-06
1.2364926e-06
1.2756142e-06
1.2174503e-06
1.2341732e-06
1.2864981e-06
1.3183151e-06
1.2705864e-06
1.2969692e-06
1.2732098e-06
1.2210852e-06
1.2299284e-06
1.2520278e-06
1.2208736e-06
1.2300969e-06
1.2635355e-06
1.2726747e-06
1.2536028e-06
1.2761336e-06
1.2475722e-06
1.2406337e-06
1.2107459e-06
1.233899e-06
1.311854e-06
1.2449758e-06
1.1997599e-06
1.2039405e-06
1.2788718e-06
1.3144509e-06
1.2391778e-06
1.2435476e-06
1.2623684e-06
1.2626726e-06
1.2099432e-06
1.2263399e-06
1.2530276e-06
1.2832502e-06
1.2165535e-06
1.209965e-06
1.2604474e-06
1.270585e-06
1.2077511e-06
1.1841374e-06
1.2460507e-06
1.2381852e-06
1.2372903e-06
1.2147516e-06
1.1498022e-06
1.1768361e-06
1.230251e-06
1.2320154e-06
1.2093071e-06
1.2083489e-06
1.2182834e-06
1.2542646e-06
1.2512077e-06
1.2047154e-06
1.1934213e-06
1.175355e-06
1.2396708e-06
1.2061533e-06
1.1770464e-06
1.1820894e-06
1.0905471e-06
1.1829374e-06
1.2742776e-06
1.1791466e-06
1.1840979e-06
1.143767e-06
1.183348e-06
1.1936645e-06
1.206212e-06
1.1419721e-06
1.0891306e-06
1.2100689e-06
1.2264538e-06
1.15429e-06
1.1569849e-06
1.1911322e-06
1.1902597e-06
1.145346e-06
1.1792602e-06
1.1575535e-06
1.1654779e-06
1.1548793e-06
1.2160292e-06
1.1732615e-06
1.1428185e-06
1.1362511e-06
1.0615943e-06
1.1276962e-06
1.2066201e-06
1.1830778e-06
1.1899683e-06
1.1180921e-06
1.1216406e-06
1.1550554e-06
1.1104883e-06
1.0807968e-06
1.1416661e-06
1.2181897e-06
1.0643361e-06
1.1953726e-06
1.118205e-06
1.0923783e-06
1.1199161e-06
1.159071e-06
1.1551224e-06
1.1443104e-06
1.1656005e-06
1.1253403e-06
1.19503e-06
1.0928453e-06
1.138219e-06
1.0516328e-06
1.0903831e-06
1.1427015e-06
1.1323658e-06
1.1474867e-06
1.1235368e-06
1.186344e-06
1.153409e-06
1.1211453e-06
1.1018174e-06
1.1152243e-06
1.1880949e-06
1.1005225e-06
1.1242608e-06
1.1142237e-06
1.1947606e-06
1.1210262e-06
1.0877437e-06
1.0675424e-06
1.1111646e-06
1.1348255e-06
1.1430183e-06
1.1973187e-06
1.1177017e-06
1.069071e-06
1.0779286e-06
1.1482492e-06
1.1294736e-06
1.0697161e-06
1.1558932e-06
1.0992071e-06
1.0338673e-06
1.0890595e-06
1.0676698e-06
1.0590995e-06
1.0908019e-06
1.0680105e-06
1.1040427e-06
1.1029681e-06
1.0932466e-06
1.0619416e-06
1.0809576e-06
1.0296587e-06
1.103073e-06
1.1740452e-06
1.1050448e-06
1.1110362e-06
1.1022327e-06
1.064036e-06
1.0295429e-06
1.0087645e-06
9.6200256e-07
1.0202833e-06
1.0778617e-06
1.0733816e-06
9.8561793e-07
1.0631236e-06
1.0829818e-06
1.0412407e-06
1.0340664e-06
1.0362597e-06
1.0054624e-06
1.0529277e-06
9.8261205e-07
1.0796571e-06
1.0432528e-06
1.103833e-06
1.0501639e-06
1.0295128e-06
1.0337702e-06
9.9004853e-07
1.018682e-06
1.0297216e-06
1.0597132e-06
1.0418315e-06
1.0611977e-06
1.0345033e-06
1.0043874e-06
9.9117358e-07
1.0687885e-06
1.0410221e-06
1.0270581e-06
9.806821e-07
1.0981241e-06
1.0607928e-06
9.9213401e-07
9.390788e-07
9.5159464e-07
1.0552382e-06
9.9694535e-07
1.0349312e-06
9.9300917e-07
1.019198e-06
9.9032627e-07
9.978296e-07
1.0126743e-06
1.0583875e-06
1.0905346e-06
1.0142682e-06
1.0853021e-06
1.0837604e-06
9.8319163e-07
9.808947e-07
9.201384e-07
9.6806184e-07
1.0563184e-06
1.0058552e-06
9.7531483e-07
9.7687689e-07
9.7179372e-07
9.8156261e-07
9.8972498e-07
9.9175145e-07
9.7935367e-07
1.0066672e-06
1.0225806e-06
9.9295448e-07
9.6701149e-07
1.0294908e-06
9.8055114e-07
1.0269173e-06
9.9235046e-07
9.9852502e-07
1.0499082e-06
9.9698252e-07
9.5327505e-07
9.7131181e-07
9.5506368e-07
1.0225673e-06
9.7082489e-07
9.868711e-07
1.0344825e-06
1.0585765e-06
9.6035546e-07
9.9547549e-07
1.046908e-06
9.2213259e-07
9.4752659e-07
8.7127233e-07
1.009151e-06
1.0174386e-06
9.7268742e-07
9.1841281e-07
9.8113662e-07
9.5666621e-07
9.6919928e-07
9.1047968e-07
9.4319944e-07
9.7720545e-07
9.4215716e-07
9.1940211e-07
9.6896861e-07
9.2471055e-07
8.8520522e-07
8.5895692e-07
9.135037e-07
9.7189866e-07
9.127366e-07
9.3322467e-07
9.1223387e-07
9.7491602e-07
9.5866517e-07
9.5011029e-07
9.2316839e-07
8.3668533e-07
9.2498175e-07
9.9077829e-07
9.0709187e-07
9.4165887e-07
9.3731853e-07
9.7135808e-07
9.7657448e-07
9.8405008e-07
9.3137606e-07
9.0630988e-07
8.8972615e-07
9.9227509e-07
9.7267207e-07
8.4926342e-07
8.8810731e-07
8.6674135e-07
8.7818364e-07
9.7180725e-07
9.6331837e-07
8.4163543e-07
9.4735435e-07
9.2925927e-07
9.4803198e-07
8.7154945e-07
8.4067563e-07
9.7460793e-07
9.1475431e-07
9.4747924e-07
9.2397346e-07
9.3915969e-07
8.9315938e-07
9.2958362e-07
9.769376e-07
9.2210081e-07
9.569153e-07
9.1988193e-07
9.4353715e-07
9.6070039e-07
8.6843107e-07
8.1881507e-07
8.2383656e-07
8.3372692e-07
9.5428766e-07
8.7994141e-07
8.6638221e-07
9.3267425e-07
9.0597803e-07
9.2702345e-07
9.8235955e-07
8.8701211e-07
8.1371275e-07
8.3640379e-07
8.7696048e-07
9.253929e-07
9.1713929e-07
9.5670555e-07
9.0150002e-07
8.5960187e-07
8.9973747e-07
8.2381206e-07
8.7828869e-07
8.8028168e-07
9.1356475e-07
9.0441574e-07
8.829162e-07
8.2231406e-07
8.6595969e-07
8.3689179e-07
8.9280286e-07
9.2053057e-07
8.2758191e-07
8.6352082e-07
8.4334823e-07
8.2938584e-07
8.5078864e-07
8.495756e-07
8.8483381e-07
9.0349073e-07
8.1740427e-07
8.942348e-07
8.5451603e-07
8.3406235e-07
8.4950329e-07
8.5253464e-07
9.2155796e-07
8.3344025e-07
8.7546914e-07
8.6952804e-07
7.7878724e-07
8.4265832e-07
8.5409567e-07
8.0481391e-07
8.1417625e-07
8.8321559e-07
8.9994927e-07
7.8911694e-07
8.3206521e-07
8.6564449e-07
8.2577725e-07
8.2112064e-07
8.5590722e-07
7.2158053e-07
8.662924e-07
8.8461672e-07
8.5449011e-07
8.8421814e-07
8.2201234e-07
7.7557883e-07
7.6569313e-07
8.8598938e-07
8.9446644e-07
8.6836695e-07
7.6890285e-07
8.8637159e-07
8.741489e-07
8.2623984e-07
8.3437413e-07
8.4010492e-07
7.6594262e-07
8.3010167e-07
7.9012676e-07
7.8350445e-07
7.8978297e-07
8.075794e-07
8.5885642e-07
8.1706656e-07
7.8133883e-07
8.1592185e-07
8.2964095e-07
8.1462628e-07
7.3725272e-07
8.1597113e-07
7.8240868e-07
7.8582207e-07
8.2338545e-07
8.0505839e-07
9.0784243e-07
8.6945124e-07
7.5850386e-07
7.8074271e-07
8.5399734e-07
7.5652491e-07
7.9791857e-07
7.2434676e-07
7.8524329e-07
8.3367991e-07
7.9938246e-07
7.7850632e-07
8.0314521e-07
8.1859361e-07
8.6679717e-07
7.4529692e-07
7.3795292e-07
8.4118392e-07
8.0115592e-07
8.0688454e-07
7.2141773e-07
8.4119637e-07
8.4198058e-07
8.6116586e-07
8.7841784e-07
8.1962452e-07
8.5452848e-07
8.5026005e-07
8.0027513e-07
7.8949824e-07
7.7666994e-07
8.3821328e-07
7.6768708e-07
7.6330906e-07
8.0546533e-07
7.6806191e-07
6.6099318e-07
7.6446622e-07
7.6535554e-07
8.2982092e-07
7.927099e-07
7.5431052e-07
7.2339839e-07
8.0937764e-07
8.0097101e-07
7.917796e-07
8.0298474e-07
8.2699557e-07
7.9251032e-07
8.1667639e-07
8.388036e-07
8.2346003e-07
7.7758995e-07
7.6086087e-07
7.2323445e-07
8.0069736e-07
6.958067e-07
7.0520906e-07
6.7204149e-07
7.1486983e-07
7.3624403e-07
7.353936e-07
7.4241632e-07
7.2055269e-07
7.378448e-07
8.196044e-07
7.5096892e-07
7.2301748e-07
6.9039243e-07
7.3109692e-07
8.1629565e-07
7.5223625e-07
7.7548759e-07
8.2637939e-07
8.582295e-07
8.6068519e-07
7.6240099e-07
7.8430622e-07
7.5698142e-07
7.648112e-07
7.6484423e-07
7.9756313e-07
7.813909e-07
6.7509006e-07
7.0254697e-07
7.9336047e-07
7.896432e-07
7.6053323e-07
7.2407357e-07
8.2209311e-07
8.1650541e-07
7.6678168e-07
7.2139346e-07
7.1444538e-07
7.5146784e-07
7.2447625e-07
7.6331463e-07
7.2797752e-07
7.0812598e-07
6.773891e-07
7.4357638e-07
7.7012629e-07
6.8124444e-07
6.5277101e-07
6.8202843e-07
6.5554258e-07
7.1663572e-07
6.9218919e-07
6.9510128e-07
5.7062641e-07
6.8163132e-07
7.3932279e-07
7.5053214e-07
7.1912416e-07
7.652115e-07
7.3728756e-07
7.2620855e-07
6.6566963e-07
6.9146239e-07
6.5923086e-07
7.135643e-07
7.1535396e-07
7.4555072e-07
7.6579892e-07
7.8287258e-07
7.154992e-07
6.9613913e-07
7.5503846e-07
6.5572289e-07
6.2289075e-07
7.4624018e-07
7.1443367e-07
8.102752e-07
6.5086033e-07
6.7395939e-07
6.5607901e-07
7.2186737e-07
7.4036785e-07
7.1174384e-07
7.3242865e-07
7.6669704e-07
7.1237253e-07
6.9268032e-07
6.3419975e-07
6.9200672e-07
6.6717047e-07
7.0869061e-07
6.4213799e-07
6.7828103e-07
6.693536e-07
6.8042442e-07
7.0804964e-07
7.1322847e-07
7.583746e-07
7.0976671e-07
7.4195214e-07
7.1470129e-07
6.7040531e-07
6.6416004e-07
6.6186209e-07
6.1394587e-07
6.9753031e-07
7.0206926e-07
7.3136459e-07
6.361563e-07
6.855945e-07
6.4934744e-07
6.5245791e-07
6.402185e-07
6.9190861e-07
6.545165e-07
6.6285588e-07
6.0757043e-07
6.7618845e-07
7.1761275e-07
7.2777863e-07
6.7618419e-07
6.849944e-07
6.7955261e-07
6.3080631e-07
6.8076179e-07
5.9191797e-07
7.3001536e-07
6.9710069e-07
6.7186289e-07
7.0509941e-07
5.8623482e-07
6.1947799e-07
6.9734966e-07
6.9032842e-07
6.9576879e-07
6.9760785e-07
7.3510108e-07
7.0536169e-07
6.3227679e-07
5.8980629e-07
6.4768989e-07
6.3889536e-07
6.7118503e-07
6.5586795e-07
6.069381e-07
6.7758316e-07
6.4619445e-07
6.6036301e-07
6.4274121e-07
6.7266132e-07
6.6526599e-07
6.3576863e-07
6.9676486e-07
7.0052511e-07
6.5110311e-07
5.7068286e-07
6.3073497e-07
6.7177257e-07
6.8357286e-07
5.9499439e-07
6.5965418e-07
6.8897225e-07
6.91553e-07
6.8044653e-07
6.7989907e-07
6.308328e-07
6.7998093e-07
6.3932498e-07
6.735599e-07
6.1415051e-07
7.0606166e-07
6.9217481e-07
5.7528689e-07
6.3304071e-07
6.6107202e-07
6.6044919e-07
5.9515554e-07
6.3641721e-07
6.6463105e-07
6.623772e-07
6.4462506e-07
5.8453958e-07
5.945713e-07
7.3222145e-07
7.1192596e-07
6.5213851e-07
6.2871186e-07
6.1785272e-07
7.1634361e-07
6.064555e-07
5.9257542e-07
5.9288533e-07
6.1152684e-07
6.5112044e-07
5.9789198e-07
6.246907e-07
6.6156178e-07
5.9677711e-07
6.1454904e-07
6.3751662e-07
6.6071254e-07
6.4653335e-07
6.6252983e-07
6.5585158e-07
5.9897906e-07
5.8675442e-07
5.4502794e-07
5.2464975e-07
6.3756511e-07
6.3079409e-07
6.0040696e-07
6.0302619e-07
6.1875858e-07
6.3647599e-07
6.8194214e-07
6.6001286e-07
5.7952388e-07
6.7202177e-07
6.5659231e-07
6.2308942e-07
6.3056973e-07
6.288077e-07
6.0724273e-07
6.743997e-07
6.2250496e-07
5.9288249e-07
6.2040493e-07
6.1441978e-07
6.4661958e-07
6.2061264e-07
6.1531472e-07
5.9223783e-07
5.4827996e-07
5.3827546e-07
5.6505939e-07
6.1424294e-07
5.9494522e-07
6.4189277e-07
6.5784724e-07
6.7924111e-07
6.4054814e-07
6.2084445e-07
5.5110803e-07
5.9465714e-07
5.6951717e-07
5.7515274e-07
6.1328149e-07
5.943495e-07
5.2057692e-07
5.9289818e-07
6.7459405e-07
6.2160109e-07
5.9063126e-07
5.9593475e-07
6.4164493e-07
6.1409889e-07
6.037962e-07
5.1973524e-07
5.7342987e-07
5.9995835e-07
5.8550091e-07
5.9954039e-07
6.0469597e-07
6.1928034e-07
6.2931116e-07
6.5461847e-07
6.2727929e-07
5.1416117e-07
5.1096373e-07
6.1314768e-07
6.6240585e-07
6.3934374e-07
6.3047082e-07
6.3945083e-07
5.7456361e-07
5.6465399e-07
5.4529562e-07
5.6712292e-07
5.8750885e-07
6.5033413e-07
5.9463258e-07
6.1271112e-07
5.9690387e-07
5.4381587e-07
6.17669e-07
6.4851969e-07
5.9326067e-07
5.9795718e-07
5.3711909e-07
5.9815761e-07
5.0094638e-07
5.3643646e-07
5.7751174e-07
5.4309942e-07
5.6879287e-07
6.072429e-07
5.6937262e-07
6.0680975e-07
5.9414822e-07
5.0750083e-07
6.1048939e-07
6.334883e-07
5.8216864e-07
5.4957707e-07
5.9220241e-07
5.7877753e-07
5.8510864e-07
5.6273819e-07
5.9854295e-07
5.9102172e-07
5.6940576e-07
5.4876807e-07
5.6903957e-07
6.2015897e-07
5.3627139e-07
5.9600592e-07
5.7152357e-07
6.5432948e-07
5.343116e-07
4.9503416e-07
5.6491996e-07
5.607323e-07
5.9792779e-07
6.1417973e-07
5.8105638e-07
5.5709546e-07
5.4413454e-07
5.7156495e-07
5.9419153e-07
5.6057365e-07
5.9277409e-07
6.1131499e-07
6.0902119e-07
5.3519801e-07
5.7038523e-07
5.575618e-07
4.8040084e-07
5.901577e-07
5.6647337e-07
5.3896531e-07
5.3550752e-07
6.3154738e-07
5.9239727e-07
5.0919994e-07
5.4348607e-07
5.2324839e-07
5.4414693e-07
4.9877269e-07
5.2471023e-07
5.8096441e-07
6.0270759e-07
5.3689718e-07
5.3527009e-07
5.3520529e-07
6.0601246e-07
6.0189325e-07
5.7127011e-07
6.0103184e-07
5.5144716e-07
5.2906211e-07
4.8389205e-07
5.4627577e-07
5.3908389e-07
5.0355646e-07
4.8203867e-07
5.4380536e-07
5.4280906e-07
5.5492563e-07
5.4946133e-07
5.3906115e-07
5.245779e-07
5.5145006e-07
5.5926034e-07
5.6808739e-07
4.8643665e-07
6.2845299e-07
6.1363545e-07
5.4925988e-07
5.067937e-07
5.3319087e-07
6.1584768e-07
4.9440473e-07
5.8810707e-07
5.2328869e-07
5.7031895e-07
5.1871854e-07
4.6596864e-07
5.2270536e-07
5.8364742e-07
4.8568199e-07
4.6818414e-07
5.4356605e-07
5.5608189e-07
5.0578063e-07
4.8939745e-07
4.9201958e-07
4.9821642e-07
6.2647524e-07
5.4607904e-07
4.8258249e-07
5.3261124e-07
5.1382898e-07
5.3154304e-07
5.7461989e-07
5.1947882e-07
5.8054491e-07
5.3504726e-07
5.2426049e-07
6.0364931e-07
5.0232597e-07
4.8437312e-07
4.6827333e-07
4.77507e-07
5.6494855e-07
5.1284184e-07
4.5680846e-07
5.0077898e-07
5.1623363e-07
5.5472015e-07
5.1559056e-07
5.2774141e-07
4.2647565e-07
4.9566103e-07
5.4731436e-07
5.7673708e-07
5.4036144e-07
5.6475079e-07
4.9538653e-07
5.0652596e-07
5.6302588e-07
5.2366221e-07
5.2602161e-07
4.7766889e-07
5.5616198e-07
5.0458732e-07
5.1124505e-07
4.9647008e-07
4.0650855e-07
4.4294489e-07
4.7557489e-07
4.7237066e-07
4.9710303e-07
5.4738007e-07
5.5668755e-07
5.7793937e-07
5.6540387e-07
4.7339836e-07
4.7219598e-07
5.6013067e-07
4.6718236e-07
4.5895064e-07
4.8400807e-07
4.4940845e-07
4.0309382e-07
5.6740384e-07
5.2647761e-07
5.029753e-07
4.9540819e-07
5.0752146e-07
4.5477677e-07
4.2319286e-07
5.0152329e-07
4.7187041e-07
4.5467786e-07
4.8813337e-07
5.6864468e-07
4.9316668e-07
4.405517e-07
4.7894935e-07
5.4837295e-07
5.3048473e-07
5.5293452e-07
4.721378e-07
5.2303125e-07
5.0568565e-07
5.1839663e-07
5.0293539e-07
5.5533587e-07
5.1043878e-07
4.9177839e-07
5.2944625e-07
4.2225304e-07
5.0443651e-07
5.0892277e-07
5.2613728e-07
5.6504911e-07
4.7776575e-07
4.9535043e-07
5.1691342e-07
5.4533075e-07
4.8194403e-07
4.7720857e-07
4.8157227e-07
4.8418786e-07
5.0405879e-07
5.1587983e-07
4.6516132e-07
4.9066051e-07
4.7540823e-07
4.7202059e-07
5.0896591e-07
5.0897131e-07
4.4106142e-07
4.8055949e-07
4.5179098e-07
5.3285055e-07
4.544562e-07
4.8457503e-07
5.289412e-07
5.3970797e-07
4.9218511e-07
4.5679076e-07
4.136777e-07
3.7888503e-07
4.0987604e-07
4.6531704e-07
4.4530955e-07
4.6669564e-07
5.0007247e-07
4.8199371e-07
4.2920288e-07
4.5823876e-07
4.5067233e-07
4.476172e-07
5.0344892e-07
4.9894413e-07
4.5007869e-07
3.8286367e-07
4.9142875e-07
4.6448906e-07
4.4279375e-07
4.3660145e-07
5.0129722e-07
5.0498249e-07
5.0421937e-07
5.2116252e-07
4.9081865e-07
4.5026601e-07
5.1379885e-07
4.6584282e-07
4.3051324e-07
4.6298845e-07
4.527009e-07
5.0487074e-07
5.0100641e-07
5.2287822e-07
5.630896e-07
5.4191747e-07
4.0536105e-07
4.1479245e-07
4.261282e-07
3.9119217e-07
5.2597466e-07
4.7112027e-07
5.1408307e-07
4.8870407e-07
3.9401809e-07
4.3999765e-07
5.239325e-07
4.7233237e-07
4.3177249e-07
5.0729528e-07
4.9379315e-07
4.4965427e-07
4.8856475e-07
4.2179735e-07
4.5561643e-07
4.1764471e-07
4.7856298e-07
4.8089657e-07
4.5846235e-07
5.455999e-07
4.9311802e-07
4.5931884e-07
4.690954e-07
4.2630936e-07
4.5144151e-07
4.3433448e-07
3.9579507e-07
4.0440295e-07
4.6706629e-07
4.3473702e-07
4.804873e-07
4.4500689e-07
4.8342969e-07
5.3645419e-07
4.3304502e-07
4.0128128e-07
4.4702699e-07
4.9768397e-07
4.8778031e-07
4.4607677e-07
4.2197033e-07
4.5436107e-07
4.8347198e-07
4.2317586e-07
4.0112783e-07
5.2940823e-07
4.8852718e-07
4.3182445e-07
4.3184812e-07
4.355812e-07
4.5459171e-07
4.5646698e-07
4.3172525e-07
4.4063714e-07
4.1977037e-07
4.2634093e-07
4.7111158e-07
4.2587905e-07
4.3271726e-07
4.5535646e-07
4.7098865e-07
4.7654521e-07
4.1942596e-07
3.5869439e-07
3.3037486e-07
3.5748474e-07
4.5591366e-07
4.4615086e-07
4.0440537e-07
3.8373057e-07
4.1164344e-07
4.5315514e-07
4.5157185e-07
4.1791296e-07
3.6983772e-07
4.3388559e-07
4.8026493e-07
4.2608607e-07
4.1458662e-07
4.6690045e-07
4.5536891e-07
4.4587867e-07
3.9850204e-07
4.6429571e-07
3.9410892e-07
4.6169328e-07
4.6272805e-07
4.9569212e-07
4.0561653e-07
4.6580286e-07
3.87863e-07
3.9460403e-07
4.1077968e-07
4.2418833e-07
4.0337241e-07
3.9369121e-07
4.5876217e-07
4.5283642e-07
4.0356036e-07
3.770898e-07
4.3505253e-07
4.173389e-07
4.0711365e-07
4.0007751e-07
4.0897882e-07
4.1233102e-07
4.25135e-07
4.8132739e-07
4.2857849e-07
3.8314579e-07
4.2099609e-07
4.6346361e-07
4.8257255e-07
4.4598346e-07
3.8018564e-07
3.3895077e-07
3.5872941e-07
4.1140311e-07
4.0925025e-07
3.7660038e-07
4.5415018e-07
4.6182905e-07
4.4443232e-07
4.9964075e-07
4.6636234e-07
3.3222753e-07
4.2682228e-07
4.3434167e-07
4.8521133e-07
3.8867509e-07
4.1640112e-07
4.473178e-07
4.1607854e-07
3.6457251e-07
4.0200291e-07
4.0134088e-07
4.2253399e-07
4.1201147e-07
4.9096036e-07
4.2663635e-07
4.0212535e-07
4.4346723e-07
4.2404514e-07
4.4092121e-07
4.0428745e-07
4.0973728e-07
4.2271455e-07
4.3157587e-07
4.3417958e-07
3.8586367e-07
4.0411501e-07
3.7088722e-07
4.7015817e-07
3.8762622e-07
3.8985581e-07
3.8670487e-07
3.8219724e-07
3.8947525e-07
4.4776479e-07
4.6961242e-07
4.0818122e-07
4.4771198e-07
4.1857515e-07
3.6955848e-07
3.3033518e-07
3.5953616e-07
3.7513263e-07
3.5035541e-07
4.0797681e-07
3.4189819e-07
4.3093954e-07
3.1566859e-07
3.9888218e-07
4.5954158e-07
4.4187817e-07
4.4735981e-07
4.0463004e-07
4.3458874e-07
4.2768059e-07
4.2464364e-07
3.8423769e-07
4.1541699e-07
3.4541691e-07
4.0308461e-07
3.9081254e-07
4.363452e-07
3.6237017e-07
3.8322139e-07
4.323301e-07
4.1048764e-07
3.8863925e-07
3.4605779e-07
4.3487879e-07
3.7751281e-07
3.3911951e-07
3.7301052e-07
3.8442948e-07
4.011151e-07
4.2221038e-07
4.5139154e-07
4.0231077e-07
4.2575246e-07
3.1566816e-07
4.8949306e-07
4.050417e-07
3.8205837e-07
3.1149304e-07
4.1818799e-07
3.5870465e-07
3.2232231e-07
3.3609908e-07
4.7491491e-07
4.3214976e-07
3.6920267e-07
3.8798541e-07
3.4635408e-07
3.9913482e-07
3.9537713e-07
3.6573368e-07
3.3139509e-07
3.5974972e-07
3.240346e-07
3.6173009e-07
3.6093797e-07
3.9970058e-07
4.1949687e-07
4.0478662e-07
3.5180568e-07
3.3926054e-07
3.7538584e-07
3.569846e-07
3.8602462e-07
4.2055379e-07
4.278964e-07
3.2035322e-07
4.1537911e-07
3.6896486e-07
3.7607884e-07
4.3852282e-07
3.9342308e-07
4.0779224e-07
3.7780686e-07
3.6030818e-07
3.269846e-07
3.4601192e-07
3.8034605e-07
3.6529053e-07
3.1764239e-07
3.6863085e-07
3.4536313e-07
4.5216564e-07
3.9595918e-07
3.4195517e-07
2.9820188e-07
4.1395199e-07
3.8472524e-07
3.6668854e-07
3.776708e-07
4.0834041e-07
3.7102026e-07
4.315402e-07
3.3785682e-07
4.1951756e-07
4.4268208e-07
3.7530515e-07
3.9679153e-07
4.1321258e-07
3.3826254e-07
3.0285096e-07
2.7677186e-07
3.7236629e-07
3.9788111e-07
3.817317e-07
3.4298094e-07
2.7789176e-07
4.5248902e-07
4.2851826e-07
3.4865781e-07
3.6448503e-07
2.9366379e-07
3.8269275e-07
3.992777e-07
4.4847982e-07
4.4084513e-07
3.5795617e-07
3.3300327e-07
4.0440776e-07
3.514956e-07
3.8990828e-07
3.3610999e-07
3.4384294e-07
4.0774944e-07
4.0021678e-07
3.696843e-07
3.1367904e-07
3.129968e-07
3.7471074e-07
3.2989851e-07
3.0964318e-07
3.1028702e-07
3.581095e-07
3.9666796e-07
3.8083786e-07
3.5179872e-07
3.265842e-07
4.118653e-07
3.9573854e-07
3.8871525e-07
3.4264917e-07
3.5664198e-07
2.7447348e-07
3.9071895e-07
3.9525221e-07
3.265759e-07
3.6592516e-07
3.2306795e-07
3.5013352e-07
3.5921315e-07
3.0367016e-07
3.4528216e-07
2.7861284e-07
2.4696024e-07
3.6031949e-07
3.8604199e-07
3.1497558e-07
3.5568223e-07
3.5956486e-07
3.9930595e-07
4.0244984e-07
3.42991e-07
2.914399e-07
3.5902843e-07
3.6096989e-07
3.6258265e-07
3.8312029e-07
4.1399161e-07
3.8727225e-07
3.7783644e-07
3.1940229e-07
3.084582e-07
3.5070903e-07
3.8751358e-07
3.7305574e-07
4.2498183e-07
3.84299e-07
3.5393833e-07
4.0040743e-07
3.8171183e-07
3.5968611e-07
3.6724083e-07
3.103255e-07
3.2807205e-07
3.3370929e-07
3.7714292e-07
3.3047505e-07
3.639089e-07
3.6393286e-07
3.8506158e-07
3.0966447e-07
3.2512696e-07
3.8323654e-07
3.6808061e-07
3.800302e-07
3.8483699e-07
3.5873182e-07
3.2954549e-07
3.2731646e-07
3.6478352e-07
3.8086296e-07
2.5537187e-07
3.178092e-07
2.7128939e-07
3.5445362e-07
4.1251164e-07
3.372937e-07
2.9712854e-07
3.0980084e-07
3.238134e-07
3.301177e-07
3.1420257e-07
3.771874e-07
2.6566474e-07
3.4873668e-07
3.1507045e-07
3.3488058e-07
3.0625935e-07
3.5915667e-07
3.5400143e-07
3.0014465e-07
3.1774766e-07
3.2693126e-07
3.9245256e-07
2.9207706e-07
3.5225116e-07
3.7648152e-07
3.361844e-07
3.4141419e-07
3.2585129e-07
3.03121e-07
2.7817839e-07
3.2514259e-07
3.6085765e-07
3.1686145e-07
3.6227786e-07
3.9081161e-07
3.6665514e-07
3.3063736e-07
2.9238097e-07
2.8722727e-07
2.9029741e-07
3.6146821e-07
3.5176421e-07
3.3819578e-07
2.745455e-07
3.1876044e-07
2.7604568e-07
3.3905161e-07
3.4258764e-07
3.2349243e-07
3.217051e-07
3.3725675e-07
2.7673411e-07
3.0197512e-07
2.6612506e-07
3.522797e-07
3.7120878e-07
2.8376664e-07
2.9890845e-07
3.6373874e-07
3.7139458e-07
3.805942e-07
3.5741817e-07
2.8800437e-07
3.1912438e-07
2.7758236e-07
2.8815981e-07
2.6187962e-07
3.7201329e-07
3.3703847e-07
2.7257224e-07
2.9309589e-07
3.0031305e-07
3.4728257e-07
3.0880702e-07
2.9724376e-07
3.5234862e-07
3.5863309e-07
3.0795366e-07
3.0951603e-07
2.9379316e-07
3.3418186e-07
3.0757226e-07
3.1503666e-07
2.8246811e-07
2.7633584e-07
3.3654007e-07
2.7154064e-07
3.098713e-07
2.5222292e-07
3.4122107e-07
3.0671649e-07
2.8362351e-07
2.6826172e-07
2.7635079e-07
2.7811467e-07
2.8749605e-07
2.8364244e-07
2.7140135e-07
3.0150815e-07
3.5064215e-07
3.2762259e-07
3.2456458e-07
2.9982905e-07
2.4352127e-07
2.1120455e-07
3.0635078e-07
2.9057998e-07
2.6221616e-07
2.5430219e-07
2.9964832e-07
2.8568448e-07
3.3360837e-07
3.1893839e-07
2.7958203e-07
2.8825573e-07
2.9383142e-07
2.7140413e-07
3.1004751e-07
3.3801308e-07
3.3196682e-07
3.0108879e-07
3.5241405e-07
3.3860277e-07
2.9787495e-07
2.2986383e-07
3.1102201e-07
3.4526599e-07
3.1543726e-07
3.3446298e-07
3.1101675e-07
2.5995416e-07
2.654366e-07
3.369596e-07
3.4045314e-07
3.1359482e-07
3.2451879e-07
3.3996872e-07
2.638356e-07
2.855503e-07
2.1817777e-07
3.5558264e-07
2.6448797e-07
3.0705957e-07
3.2574764e-07
2.973793e-07
2.5521754e-07
2.7435746e-07
2.8496319e-07
2.9467205e-07
2.7514241e-07
2.6565306e-07
3.5850371e-07
3.2765917e-07
2.428807e-07
3.0063723e-07
2.4906399e-07
2.4856644e-07
2.8306863e-07
2.923455e-07
2.3183026e-07
2.7547077e-07
2.9566101e-07
3.3075662e-07
3.0695949e-07
2.6641433e-07
2.4364701e-07
2.6099099e-07
3.2678108e-07
3.2008722e-07
2.6809539e-07
3.1412247e-07
3.0782041e-07
2.3901961e-07
2.5251347e-07
3.0090484e-07
3.1917179e-07
3.6455123e-07
3.2776208e-07
2.8079512e-07
2.9312079e-07
2.8531466e-07
3.2015245e-07
3.0787652e-07
2.7883945e-07
2.6794513e-07
2.5673009e-07
2.6599471e-07
3.0512504e-07
2.6723265e-07
2.6359356e-07
2.378135e-07
2.8777356e-07
3.315796e-07
3.1210405e-07
3.0827877e-07
3.0149454e-07
2.471495e-07
3.0445688e-07
2.6532459e-07
3.0159933e-07
2.3178376e-07
3.2995584e-07
2.9045171e-07
2.6389441e-07
2.8355652e-07
3.038015e-07
2.6936388e-07
2.6055304e-07
2.9429205e-07
2.098366e-07
2.2168558e-07
2.3296916e-07
2.4553339e-07
2.7882442e-07
3.2257068e-07
3.0864447e-07
2.5309311e-07
3.1862285e-07
2.8232827e-07
3.0289777e-07
2.7134652e-07
3.1999025e-07
2.5245711e-07
2.5265581e-07
2.8155901e-07
3.0638665e-07
3.1432432e-07
2.819132e-07
2.9608304e-07
2.7782315e-07
2.452673e-07
2.9353475e-07
3.0417416e-07
2.8394243e-07
2.6641811e-07
2.5763543e-07
3.1939885e-07
3.358696e-07
2.7833852e-07
3.8777506e-07
2.6915964e-07
2.0565827e-07
2.6136004e-07
2.7160152e-07
2.2711633e-07
2.6486151e-07
3.5156756e-07
2.9817031e-07
2.5828479e-07
2.8442523e-07
2.7787161e-07
2.7860006e-07
2.608341e-07
2.7332166e-07
2.5499293e-07
2.5304146e-07
2.4432018e-07
2.0594382e-07
2.3377663e-07
2.717411e-07
2.7580597e-07
2.5036934e-07
2.737894e-07
3.0465904e-07
3.0368975e-07
2.6496471e-07
2.9006546e-07
2.6545621e-07
2.7353815e-07
2.4132402e-07
2.7900853e-07
2.1540862e-07
3.165205e-07
3.2489262e-07
2.8498829e-07
2.9108008e-07
2.7046346e-07
2.7431733e-07
2.4438248e-07
2.6986575e-07
2.5812236e-07
2.5491849e-07
2.9303979e-07
2.1758314e-07
2.0404576e-07
2.749733e-07
2.2319935e-07
1.7439847e-07
2.4094481e-07
2.8664491e-07
3.1969302e-07
2.7035864e-07
2.4658272e-07
2.1699171e-07
2.7491726e-07
2.3875688e-07
2.7599626e-07
2.9801771e-07
2.8851758e-07
2.55933e-07
3.4403106e-07
2.6356417e-07
2.4352849e-07
2.4109357e-07
2.6158006e-07
3.1015659e-07
2.1291811e-07
2.6283533e-07
2.1864147e-07
1.9261934e-07
2.7480709e-07
2.4437105e-07
2.0959459e-07
2.2004167e-07
1.9778284e-07
2.7391258e-07
2.6941714e-07
2.6103208e-07
1.9956848e-07
2.361537e-07
2.7911727e-07
3.0106901e-07
3.1053767e-07
3.1556806e-07
2.683343e-07
2.5339622e-07
2.5021134e-07
2.7533048e-07
2.8003282e-07
2.5804286e-07
2.9474319e-07
2.9440068e-07
2.746396e-07
2.4352229e-07
2.3893764e-07
2.4937953e-07
2.3718184e-07
2.4745279e-07
2.2299113e-07
2.2606184e-07
2.369279e-07
2.4661963e-07
2.554668e-07
2.3355827e-07
2.2853656e-07
3.198943e-07
2.1629823e-07
2.1869866e-07
2.7157708e-07
2.6206345e-07
1.8188695e-07
3.1164512e-07
2.658164e-07
2.5425379e-07
2.5441605e-07
2.2391056e-07
3.16388e-07
2.4511777e-07
2.0483185e-07
1.8190062e-07
1.2257107e-07
1.9492006e-07
2.9454918e-07
2.5755855e-07
2.3451487e-07
2.4562689e-07
3.1272751e-07
2.6476053e-07
2.5249201e-07
2.4476392e-07
2.9701195e-07
2.6985737e-07
2.2062862e-07
2.3019324e-07
2.7008346e-07
3.3186009e-07
2.4330802e-07
2.4258054e-07
1.5151126e-07
2.3467624e-07
2.5487603e-07
2.7825843e-07
2.6500939e-07
2.3105402e-07
2.4298186e-07
2.4427499e-07
2.5824539e-07
2.1132729e-07
2.9698836e-07
2.6655249e-07
1.9384903e-07
2.4560146e-07
2.2279428e-07
2.0660576e-07
2.2302859e-07
2.2602939e-07
2.8715894e-07
2.69292e-07
1.6812467e-07
2.4202689e-07
3.1262192e-07
1.83103e-07
2.0639324e-07
2.5918783e-07
2.1330871e-07
1.9426555e-07
2.7321161e-07
3.1781667e-07
2.2535235e-07
2.1620293e-07
2.0619295e-07
2.0761485e-07
2.0518705e-07
3.0466043e-07
2.1540248e-07
1.9818097e-07
2.6881216e-07
1.5893625e-07
2.0190258e-07
2.0216395e-07
1.9505173e-07
1.9869793e-07
2.1149758e-07
2.0270497e-07
1.9563913e-07
2.3024852e-07
2.2104054e-07
1.7130866e-07
1.9865875e-07
2.1458109e-07
1.9779215e-07
2.160439e-07
2.2898536e-07
2.9400798e-07
2.4708763e-07
2.2013889e-07
2.7026817e-07
2.1869228e-07
2.2789845e-07
2.3751458e-07
2.1595619e-07
2.0996531e-07
1.9835315e-07
2.8558853e-07
2.4483603e-07
1.822651e-07
1.6604831e-07
2.0568734e-07
2.0578945e-07
2.3520984e-07
2.6973203e-07
2.4279248e-07
2.4149733e-07
2.6043415e-07
2.40319e-07
1.8797702e-07
2.7233858e-07
2.1182078e-07
1.8751598e-07
2.2809844e-07
1.7096656e-07
2.1002803e-07
1.0456984e-07
1.4839948e-07
2.8824513e-07
2.1769179e-07
1.8192158e-07
2.4770102e-07
2.1153843e-07
1.6459869e-07
1.9921994e-07
2.2148339e-07
1.5309639e-07
2.7340022e-07
2.2306217e-07
1.920517e-07
1.4203771e-07
2.5697497e-07
2.2941509e-07
2.2652571e-07
2.1793653e-07
1.9586514e-07
2.2623308e-07
2.3265599e-07
1.893043e-07
2.2048965e-07
2.0570887e-07
2.3070207e-07
1.8039648e-07
1.997218e-07
2.3577547e-07
2.4894379e-07
2.1844008e-07
1.5547388e-07
2.5775012e-07
2.3143258e-07
1.6720276e-07
1.6782229e-07
2.372516e-07
2.5763569e-07
2.7443923e-07
2.3164749e-07
2.3990461e-07
2.3701091e-07
1.7769604e-07
2.2849341e-07
2.0092995e-07
2.1874776e-07
2.521991e-07
2.2562939e-07
2.2558936e-07
1.8551617e-07
1.7335398e-07
1.4473979e-07
1.6175518e-07
2.2151737e-07
2.3503853e-07
1.4303772e-07
1.7815611e-07
1.4749922e-07
2.241631e-07
2.0614225e-07
1.8528833e-07
8.7170712e-08
2.1256449e-07
1.9607215e-07
2.2863765e-07
2.0515735e-07
2.5047598e-07
2.0242786e-07
2.3019078e-07
1.6640853e-07
2.2643582e-07
1.8300152e-07
1.7770687e-07
2.6521275e-07
2.1255049e-07
2.0808298e-07
1.9726781e-07
1.6316221e-07
1.5346139e-07
1.743374e-07
2.2179375e-07
1.7214757e-07
2.1392286e-07
2.4047733e-07
2.4680853e-07
1.2851699e-07
1.8434839e-07
1.9426882e-07
2.439385e-07
1.9330012e-07
1.9688888e-07
2.1247075e-07
1.8415581e-07
2.0671939e-07
2.8904094e-07
2.0867259e-07
1.9807948e-07
1.8835665e-07
1.6552286e-07
2.261382e-07
1.9851969e-07
1.4373792e-07
1.04985e-07
1.178721e-07
1.8963139e-07
2.1871897e-07
1.4397996e-07
1.8548035e-07
1.7820248e-07
1.9175135e-07
1.7030612e-07
2.3172313e-07
1.2772689e-07
1.6185048e-07
1.9031201e-07
1.9734277e-07
2.2088032e-07
2.4808259e-07
2.0680359e-07
1.369108e-07
1.6276451e-07
1.4480474e-07
1.8586407e-07
1.9662161e-07
2.6990713e-07
2.4969623e-07
2.385959e-07
1.5457339e-07
1.6354682e-07
2.2265367e-07
2.1998534e-07
1.813624e-07
1.5740544e-07
1.6894144e-07
1.8423262e-07
2.3371133e-07
1.7039093e-07
1.5879385e-07
1.3080414e-07
1.9433509e-07
2.0549911e-07
1.8067041e-07
1.958288e-07
1.9957979e-07
2.1030669e-07
1.9315193e-07
2.091376e-07
1.589214e-07
1.6813694e-07
2.2889594e-07
1.5948005e-07
1.3974136e-07
1.0936466e-07
1.6070069e-07
1.2508742e-07
1.7057567e-07
2.1228742e-07
1.3028334e-07
1.5868976e-07
1.5214577e-07
1.4466923e-07
1.5283716e-07
1.3734254e-07
1.5219548e-07
1.7624504e-07
1.976948e-07
1.966412e-07
2.0755579e-07
1.8926337e-07
1.6924747e-07
1.3699362e-07
1.9856157e-07
1.907888e-07
1.6957239e-07
1.3536595e-07
1.4514117e-07
2.2036312e-07
1.8456907e-07
1.9373002e-07
1.949298e-07
1.8213471e-07
1.9168328e-07
1.4583628e-07
1.7926811e-07
1.5842306e-07
1.9721332e-07
2.0624735e-07
1.4908696e-07
1.0862654e-07
1.292733e-07
1.9100509e-07
1.4879383e-07
1.5404629e-07
1.356925e-07
1.4496462e-07
1.4831457e-07
1.8896691e-07
1.9363073e-07
1.6716247e-07
2.3212102e-07
1.7268398e-07
1.5903173e-07
1.441248e-07
1.1565763e-07
1.4524444e-07
1.2190952e-07
1.2091047e-07
1.5839949e-07
1.6327304e-07
1.3271945e-07
1.0250548e-07
1.7634585e-07
2.0060919e-07
1.5328716e-07
1.6029287e-07
1.8263148e-07
2.1208136e-07
1.7178452e-07
1.3421207e-07
1.6993511e-07
2.8950234e-07
1.8276158e-07
2.0117987e-07
1.4112574e-07
1.6445046e-07
1.9614484e-07
2.0193993e-07
1.9954491e-07
1.9388622e-07
1.2616862e-07
1.6855324e-07
1.300802e-07
1.2534984e-07
1.4160196e-07
1.1951235e-07
1.4218419e-07
1.2740747e-07
2.2928855e-07
1.6772623e-07
1.3647714e-07
1.0475358e-07
1.9792903e-07
1.5030716e-07
1.5732554e-07
1.6847781e-07
1.6861613e-07
1.5965385e-07
2.2137014e-07
1.841546e-07
1.6475651e-07
1.7522424e-07
1.1498716e-07
1.7126031e-07
1.6458245e-07
1.2367843e-07
1.1600461e-07
8.836453e-08
1.0527679e-07
1.8657691e-07
1.515204e-07
1.5687193e-07
1.2116689e-07
1.3772562e-07
1.7963561e-07
1.5127833e-07
2.1741113e-07
1.0740481e-07
1.8045122e-07
1.8922839e-07
2.0412014e-07
2.0264346e-07
1.7624534e-07
1.3994179e-07
1.7856544e-07
2.0323941e-07
2.0034958e-07
1.1865684e-07
1.1363819e-07
1.9250194e-07
1.575287e-07
1.5430733e-07
1.2627143e-07
1.2895759e-07
1.8290751e-07
1.6702649e-07
1.9687002e-07
1.6164718e-07
1.3199048e-07
1.971311e-07
2.1469299e-07
1.5540896e-07
1.1850571e-07
1.9293563e-07
1.7342489e-07
1.286833e-07
2.0346818e-07
1.7494344e-07
1.5076178e-07
1.0995473e-07
1.8243199e-07
1.5621319e-07
1.4954958e-07
1.9093855e-07
1.5320165e-07
1.6794445e-07
9.6504813e-08
1.1872638e-07
6.5100117e-08
5.4369583e-08
1.9794625e-07
2.275698e-07
1.6082915e-07
1.4123314e-07
1.2233399e-07
1.4462348e-07
1.185651e-07
1.4167836e-07
1.498809e-07
1.9274364e-07
1.2250368e-07
1.5493362e-07
1.8340829e-07
2.6366411e-07
1.3997521e-07
1.1891482e-07
9.6894183e-08
1.0300128e-07
1.2678589e-07
1.1653037e-07
1.8615432e-07
2.1680351e-07
1.3489937e-07
1.1037651e-07
1.7203911e-07
1.5490922e-07
2.0291601e-07
2.2914865e-07
2.0405949e-07
1.4471293e-07
1.5424696e-07
1.2167519e-07
9.7043319e-08
1.1798686e-07
1.3187429e-07
1.1514018e-07
1.7676922e-07
1.6506768e-07
1.3184858e-07
1.510174e-07
1.7789394e-07
[truncated: 2,042,750 more chars]
