# Supplementary material for: A Synaptic Mechanism for Temporal Filtering of Visual Signals
Source: PLoS Biol. 2014 Oct 21;12(10):e1001972. doi: 10.1371/journal.pbio.1001972 (PMC4205119; doi:10.1371/journal.pbio.1001972)
Supplement: Data S1 — All raw data files as well as averages and statistical parameters presented in the manuscript. Formats provided include raw-text (Ascii) and Excel (xls). In addition, we provide the original Igor-Pro files (Wavemetrics), which contain both the raw data and the original figure formatting. Data referring to particular panels are located in the respective folders. For any further information, please contact Tom Baden at thomas.baden@uni-tuebingen.de. (ZIP) [file pbio.1001972.s009.zip › fig4/Fig4C/Fig4C_samp.xlsx]

## Sheet: Sheet1
Calcium_large	Calcium_Small	Stimulus
9.09363e-07	2.24104e-06	0
1.62812e-05	4.42498e-05	0
5.69192e-05	0.000154546	0
0.000122334	0.000332253	0
0.000212152	0.000575934	0
0.000325922	0.000884564	0
0.000463172	0.00125679	0
0.000623558	0.00169142	0
0.000806659	0.00218731	0
0.00101195	0.00274325	0
0.00123916	0.00335824	0
0.0014878	0.00403106	0
0.00175765	0.00476058	0
0.00204816	0.00554579	0
0.00235901	0.00638576	0
0.00268984	0.00727918	0
0.00304029	0.0082252	0
0.00341002	0.00922277	0
0.00379866	0.0102709	0
0.00420587	0.0113687	0
0.00463129	0.0125151	0
0.00507464	0.0137092	0
0.00553558	0.0149502	0
0.00601372	0.0162372	0
0.00650892	0.0175691	0
0.00702076	0.0189451	0
0.0075489	0.0203646	0
0.00809307	0.0218265	0
0.00865303	0.02333	0
0.0092284	0.0248744	0
0.00981897	0.0264589	0
0.0104245	0.0280825	0
0.0110446	0.0297447	0
0.0116791	0.0314448	0
0.0123277	0.0331817	0
0.0129901	0.034955	0
0.0136661	0.0367638	0
0.0143555	0.0386075	0
0.015058	0.0404854	0
0.0157733	0.0423968	0
0.0165012	0.0443411	0
0.0172416	0.0463176	0
0.0179941	0.0483257	0
0.0187584	0.0503645	0
0.0195345	0.0524338	0
0.020322	0.0545328	0
0.0211209	0.0566609	0
0.0219308	0.0588175	0
0.0227516	0.061002	0
0.023583	0.0632138	0
0.0244249	0.0654527	0
0.025277	0.0677177	0
0.0261392	0.0700085	0
0.0270113	0.0723244	0
0.0278931	0.0746652	0
0.0287844	0.0770301	0
0.029685	0.0794186	0
0.0305948	0.0818303	0
0.0315135	0.0842649	0
0.032441	0.0867216	0
0.0333772	0.0892002	0
0.0343219	0.0917002	0
0.0352748	0.0942209	0
0.0362359	0.0967621	0
0.0372051	0.0993234	0
0.0381821	0.101904	0
0.0391668	0.104504	0
0.0401589	0.107123	0
0.0411586	0.10976	0
0.0421655	0.112415	0
0.0431794	0.115088	0
0.0442004	0.117778	0
0.0452282	0.120485	0
0.0462627	0.123208	0
0.0473038	0.125947	0
0.0483513	0.128702	0
0.0494052	0.131473	0
0.0504652	0.134258	0
0.0515314	0.137058	0
0.0526034	0.139873	0
0.0536814	0.142702	0
0.0547649	0.145544	0
0.0558542	0.1484	0
0.0569488	0.151269	0
0.058049	0.154151	0
0.0591544	0.157045	0
0.0602649	0.159952	0
0.0613805	0.16287	0
0.062501	0.1658	0
0.0636264	0.168742	0
0.0647566	0.171695	0
0.0658915	0.174659	0
0.0670309	0.177633	0
0.0681748	0.180617	0
0.069323	0.183612	0
0.0704755	0.186617	0
0.0716322	0.189631	0
0.0727931	0.192654	0
0.0739579	0.195687	0
0.0751267	0.198728	0
0.0762994	0.201779	0
0.0774758	0.204837	0
0.0786559	0.207904	0
0.0798396	0.210979	0
0.0810269	0.214062	0
0.0822176	0.217153	0
0.0834116	0.22025	0
0.084609	0.223355	0
0.0858097	0.226467	0
0.0870134	0.229586	0
0.0882204	0.232712	0
0.0894302	0.235844	0
0.0906431	0.238982	0
0.0918589	0.242126	0
0.0930775	0.245276	0
0.0942988	0.248432	0
0.0955229	0.251594	0
0.0967496	0.254761	0
0.0979788	0.257933	0
0.0992106	0.26111	0
0.100445	0.264293	0
0.101681	0.26748	0
0.10292	0.270671	0
0.104162	0.273867	0
0.105405	0.277068	0
0.106651	0.280272	0
0.107899	0.283481	0
0.109149	0.286694	0
0.1104	0.28991	0
0.111654	0.29313	0
0.11291	0.296353	0
0.114168	0.29958	0
0.115427	0.30281	0
0.116688	0.306044	0
0.117951	0.30928	0
0.119216	0.312519	0
0.120482	0.315761	0
0.12175	0.319006	0
0.12302	0.322253	0
0.124291	0.325502	0
0.125563	0.328754	0
0.126837	0.332008	0
0.128112	0.335265	0
0.129389	0.338523	0
0.130667	0.341783	0
0.131946	0.345045	0
0.133227	0.348309	0
0.134508	0.351574	0
0.135791	0.354841	0
0.137075	0.358109	0
0.13836	0.361379	0
0.139646	0.36465	0
0.140933	0.367922	0
0.142221	0.371195	0
0.143511	0.374469	0
0.144801	0.377744	0
0.146092	0.38102	0
0.147383	0.384297	0
0.148676	0.387574	0
0.149969	0.390852	0
0.151264	0.394131	0
0.152559	0.39741	0
0.153854	0.400689	0
0.155151	0.403968	0
0.156448	0.407248	0
0.157745	0.410528	0
0.159044	0.413808	0
0.160343	0.417089	0
0.161642	0.420369	0
0.162942	0.423649	0
0.164243	0.426929	0
0.165544	0.430209	0
0.166845	0.433488	0
0.168147	0.436767	0
0.169449	0.440046	0
0.170752	0.443324	0
0.172055	0.446602	0
0.173359	0.449879	0
0.174663	0.453156	0
0.175967	0.456432	0
0.177271	0.459707	0
0.178576	0.462981	0
0.179881	0.466255	0
0.181186	0.469528	0
0.182491	0.4728	0
0.183797	0.476071	0
0.185103	0.479341	0
0.186409	0.48261	0
0.187715	0.485878	0
0.189021	0.489144	0
0.190327	0.49241	0
0.191634	0.495674	0
0.19294	0.498937	0
0.194247	0.502199	0
0.195553	0.50546	0
0.19686	0.508719	0
0.198166	0.511976	0
0.199473	0.515232	0
0.20078	0.518487	0
0.202086	0.52174	0
0.203393	0.524992	0
0.204699	0.528242	0
0.206005	0.531491	0
0.207312	0.534738	0
0.208618	0.537983	0
0.209924	0.541226	0
0.21123	0.544468	0
0.212536	0.547708	0
0.213841	0.550946	0
0.215147	0.554182	0
0.216452	0.557416	0
0.217757	0.560649	0
0.219062	0.563879	0
0.220367	0.567108	0
0.221671	0.570334	0
0.222976	0.573559	0
0.22428	0.576782	0
0.225583	0.580002	0
0.226887	0.583221	0
0.22819	0.586437	0
0.229493	0.589651	0
0.230796	0.592863	0
0.232098	0.596074	0
0.2334	0.599281	0
0.234702	0.602487	0
0.236003	0.60569	0
0.237304	0.608891	0
0.238605	0.61209	0
0.239905	0.615286	0
0.241205	0.618481	0
0.242505	0.621673	0
0.243804	0.624862	0
0.245103	0.628049	0
0.246401	0.631234	0
0.247699	0.634416	0
0.248997	0.637596	0
0.250294	0.640774	0
0.251591	0.643949	0
0.252887	0.647122	0
0.254183	0.650292	0
0.255478	0.653459	0
0.256773	0.656624	0
0.258068	0.659787	0
0.259362	0.662947	0
0.260655	0.666105	0
0.261948	0.66926	0
0.263241	0.672412	0
0.264533	0.675562	0
0.265825	0.678709	0
0.267116	0.681853	0
0.268406	0.684995	0
0.269696	0.688134	0
0.270986	0.691271	0
0.272275	0.694405	0
0.273563	0.697536	0
0.274851	0.700664	0
0.276139	0.703791	0
0.277426	0.706914	0
0.278712	0.710034	0
0.279998	0.713152	0
0.281283	0.716267	0
0.282567	0.719379	0
0.283851	0.722488	0
0.285135	0.725595	0
0.286418	0.728699	0
0.2877	0.7318	0
0.288982	0.734899	0
0.290263	0.737994	0
0.291544	0.741087	0
0.292823	0.744177	0
0.294103	0.747264	0
0.295381	0.750348	0
0.29666	0.75343	0
0.297937	0.756508	0
0.299214	0.759584	0
0.30049	0.762657	0
0.301766	0.765727	0
0.303041	0.768794	0
0.304315	0.771858	0
0.305589	0.77492	0
0.306862	0.777978	0
0.308134	0.781034	0
0.309406	0.784087	0
0.310677	0.787136	0
0.311948	0.790183	0
0.313218	0.793227	0
0.314487	0.796268	0
0.315755	0.799307	0
0.317023	0.802342	0
0.31829	0.805374	0
0.319557	0.808403	0
0.320823	0.81143	0
0.322088	0.814453	0
0.323353	0.817474	0
0.324616	0.820492	0
0.32588	0.823506	0
0.327142	0.826518	0
0.328404	0.829527	0
0.329665	0.832533	0
0.330925	0.835535	0
0.332185	0.838535	0
0.333444	0.841532	0
0.334702	0.844526	0
0.33596	0.847517	0
0.337217	0.850505	0
0.338473	0.85349	0
0.339729	0.856472	0
0.340984	0.859451	0
0.342238	0.862427	0
0.343491	0.8654	0
0.344744	0.86837	0
0.345996	0.871337	0
0.347248	0.874301	0
0.348498	0.877262	0
0.349748	0.88022	0
0.350997	0.883175	0
0.352246	0.886127	0
0.353493	0.889076	0
0.35474	0.892022	0
0.355987	0.894965	0
0.357232	0.897905	0
0.358477	0.900842	0
0.359721	0.903776	0
0.360965	0.906707	0
0.362207	0.909635	0
0.363449	0.91256	0
0.36469	0.915482	0
0.365931	0.918401	0
0.367171	0.921317	0
0.36841	0.92423	0
0.369648	0.92714	0
0.370885	0.930047	0
0.372122	0.932951	0
0.373358	0.935852	0
0.374594	0.93875	0
0.375828	0.941645	0
0.377062	0.944536	0
0.378295	0.947425	0
0.379527	0.950311	0
0.380759	0.953194	0
0.38199	0.956074	0
0.38322	0.95895	0
0.384449	0.961824	0
0.385678	0.964695	0
0.386906	0.967563	0
0.388133	0.970428	0
0.38936	0.973289	0
0.390585	0.976148	0
0.39181	0.979004	0
0.393034	0.981857	0
0.394258	0.984707	0
0.39548	0.987553	0
0.396702	0.990397	0
0.397923	0.993238	0
0.399144	0.996075	0
0.400363	0.99891	0
0.401583	1.00174	0
0.402801	1.00457	0
0.404018	1.0074	0
0.405235	1.01022	0
0.406451	1.01304	0
0.407666	1.01586	0
0.40888	1.01867	0
0.410094	1.02148	0
0.411307	1.02429	0
0.412519	1.02709	0
0.41373	1.02989	0
0.414941	1.03269	0
0.41615	1.03549	0
0.417359	1.03828	0
0.418568	1.04107	0
0.419775	1.04386	0
0.420982	1.04664	0
0.422188	1.04942	0
0.423394	1.0522	0
0.424598	1.05498	0
0.425802	1.05775	0
0.427005	1.06052	0
0.428207	1.06328	0
0.429409	1.06605	0
0.430609	1.06881	0
0.431809	1.07156	0
0.433009	1.07432	0
0.434207	1.07707	0
0.435405	1.07982	0
0.436602	1.08256	0
0.437798	1.08531	0
0.438993	1.08804	0
0.440188	1.09078	0
0.441382	1.09351	0
0.442575	1.09625	0
0.443767	1.09897	0
0.444959	1.1017	0
0.44615	1.10442	0
0.44734	1.10714	0
0.448529	1.10985	0
0.449718	1.11257	0
0.450906	1.11528	0
0.452093	1.11798	0
0.453279	1.12069	0
0.454465	1.12339	0
0.45565	1.12609	0
0.456834	1.12878	0
0.458017	1.13148	0
0.459199	1.13417	0
0.460381	1.13685	0
0.461562	1.13954	0
0.462742	1.14222	0
0.463922	1.14489	0
0.4651	1.14757	0
0.466278	1.15024	0
0.467456	1.15291	0
0.468632	1.15558	0
0.469808	1.15824	0
0.470983	1.1609	0
0.472157	1.16356	0
0.47333	1.16621	0
0.474503	1.16887	0
0.475675	1.17151	0
0.476846	1.17416	0
0.478016	1.1768	0
0.479186	1.17944	0
0.480355	1.18208	0
0.481523	1.18472	0
0.48269	1.18735	0
0.483857	1.18998	0
0.485022	1.1926	0
0.486188	1.19523	0
0.487352	1.19785	0
0.488515	1.20046	0
0.489678	1.20308	0
0.49084	1.20569	0
0.492002	1.2083	0
0.493162	1.2109	0
0.494322	1.21351	0
0.495481	1.21611	0
0.496639	1.21871	0
0.497797	1.2213	0
0.498954	1.22389	0
0.50011	1.22648	0
0.501265	1.22907	0
0.502419	1.23165	0
0.503573	1.23423	0
0.504726	1.23681	0
0.505878	1.23938	0
0.50703	1.24196	0
0.508181	1.24453	0
0.509331	1.24709	0
0.51048	1.24966	0
0.511628	1.25222	0
0.512776	1.25477	0
0.513923	1.25733	0
0.51507	1.25988	0
0.516215	1.26243	0
0.51736	1.26498	0
0.518504	1.26752	0
0.519647	1.27006	0
0.52079	1.2726	0
0.521931	1.27514	0
0.523072	1.27767	0
0.524213	1.2802	0
0.525352	1.28273	0
0.526491	1.28525	0
0.527629	1.28778	0
0.528766	1.29029	0
0.529903	1.29281	0
0.531039	1.29532	0
0.532174	1.29784	0
0.533308	1.30034	0
0.534442	1.30285	0
0.535575	1.30535	0
0.536707	1.30785	0
0.537838	1.31035	0
0.538969	1.31284	0
0.540099	1.31533	0
0.541228	1.31782	0
0.542356	1.32031	0
0.543484	1.32279	0
0.544611	1.32527	0
0.545737	1.32775	0
0.546862	1.33023	0
0.547987	1.3327	0
0.549111	1.33517	0
0.550234	1.33764	0
0.551356	1.3401	0
0.552478	1.34256	0
0.553599	1.34502	0
0.55472	1.34748	0
0.555839	1.34993	0
0.556958	1.35238	0
0.558076	1.35483	0
0.559193	1.35728	0
0.56031	1.35972	0
0.561426	1.36216	0
0.562541	1.3646	0
0.563655	1.36703	0
0.564769	1.36946	0
0.565882	1.37189	0
0.566994	1.37432	0
0.568105	1.37674	0
0.569216	1.37917	0
0.570326	1.38158	0
0.571436	1.384	0
0.572544	1.38641	0
0.573652	1.38882	0
0.574759	1.39123	0
0.575865	1.39364	0
0.576971	1.39604	0
0.578076	1.39844	0
0.57918	1.40084	0
0.580283	1.40323	0
0.581386	1.40563	0
0.582488	1.40802	0
0.583589	1.4104	0
0.58469	1.41279	0
0.58579	1.41517	0
0.586889	1.41755	0
0.587987	1.41993	0
0.589085	1.4223	0
0.590182	1.42467	0
0.591278	1.42704	0
0.592373	1.42941	0
0.593468	1.43177	0
0.594562	1.43413	0
0.595655	1.43649	0
0.596748	1.43884	0
0.59784	1.4412	0
0.598931	1.44355	0
0.600021	1.4459	0
0.601111	1.44824	0
0.6022	1.45058	0
0.603288	1.45292	0
0.604376	1.45526	0
0.605463	1.4576	0
0.606549	1.45993	0
0.607634	1.46226	0
0.608719	1.46459	0
0.609803	1.46691	0
0.610886	1.46923	0
0.611969	1.47155	0
0.61305	1.47387	0
0.614132	1.47619	0
0.615212	1.4785	0
0.616292	1.48081	0
0.617371	1.48311	0
0.618449	1.48542	0
0.619526	1.48772	0
0.620603	1.49002	0
0.621679	1.49232	0
0.622755	1.49461	0
0.623829	1.4969	0
0.624903	1.49919	0
0.625977	1.50148	0
0.627049	1.50376	0
0.628121	1.50605	0
0.629192	1.50832	0
0.630263	1.5106	0
0.631332	1.51287	0
0.632401	1.51515	0
0.63347	1.51742	0
0.634537	1.51968	0
0.635604	1.52195	0
0.636671	1.52421	0
0.637736	1.52647	0
0.638801	1.52872	0
0.639865	1.53098	0
0.640928	1.53323	0
0.641991	1.53548	0
0.643053	1.53773	0
0.644114	1.53997	0
0.645175	1.54221	0
0.646235	1.54445	0
0.647294	1.54669	0
0.648353	1.54892	0
0.64941	1.55115	0
0.650467	1.55338	0
0.651524	1.55561	0
0.65258	1.55784	0
0.653635	1.56006	0
0.654689	1.56228	0
0.655742	1.56449	0
0.656795	1.56671	0
0.657848	1.56892	0
0.658899	1.57113	0
0.65995	1.57334	0
0.661	1.57554	0
0.662049	1.57775	0
0.663098	1.57995	0
0.664146	1.58214	0
0.665193	1.58434	0
0.66624	1.58653	0
0.667286	1.58872	0
0.668331	1.59091	0
0.669376	1.5931	0
0.67042	1.59528	0
0.671463	1.59746	0
0.672506	1.59964	0
0.673547	1.60182	0
0.674589	1.60399	0
0.675629	1.60616	0
0.676669	1.60833	0
0.677708	1.6105	0
0.678746	1.61266	0
0.679784	1.61482	0
0.680821	1.61698	0
0.681857	1.61914	0
0.682893	1.62129	0
0.683928	1.62344	0
0.684962	1.62559	0
0.685996	1.62774	0
0.687029	1.62989	0
0.688061	1.63203	0
0.689092	1.63417	0
0.690123	1.63631	0
0.691154	1.63844	0
0.692183	1.64058	0
0.693212	1.64271	0
0.69424	1.64484	0
0.695267	1.64696	0
0.696294	1.64909	0
0.69732	1.65121	0
0.698345	1.65333	0
0.69937	1.65544	0
0.700394	1.65756	0
0.701418	1.65967	0
0.70244	1.66178	0
0.703462	1.66389	0
0.704484	1.66599	0
0.705504	1.6681	0
0.706524	1.6702	0
0.707544	1.67229	0
0.708562	1.67439	0
0.70958	1.67648	0
0.710598	1.67858	0
0.711614	1.68066	0
0.71263	1.68275	0
0.713646	1.68484	0
0.71466	1.68692	0
0.715674	1.689	0
0.716687	1.69108	0
0.7177	1.69315	0
0.718712	1.69522	0
0.719723	1.69729	0
0.720734	1.69936	0
0.721744	1.70143	0
0.722753	1.70349	0
0.723761	1.70555	0
0.724769	1.70761	0
0.725777	1.70967	0
0.726783	1.71172	0
0.727789	1.71378	0
0.728794	1.71583	0
0.729799	1.71788	0
0.730803	1.71992	0
0.731806	1.72196	0
0.732809	1.72401	0
0.733811	1.72604	0
0.734812	1.72808	0
0.735813	1.73012	0
0.736813	1.73215	0
0.737812	1.73418	0
0.73881	1.73621	0
0.739808	1.73823	0
0.740806	1.74025	0
0.741802	1.74227	0
0.742798	1.74429	0
0.743794	1.74631	0
0.744788	1.74832	0
0.745782	1.75034	0
0.746776	1.75235	0
0.747769	1.75435	0
0.74876	1.75636	0
0.749752	1.75836	0
0.750742	1.76036	0
0.751733	1.76236	0
0.752722	1.76436	0
0.753711	1.76635	0
0.754699	1.76835	0
0.755686	1.77034	0
0.756673	1.77232	0
0.757659	1.77431	0
0.758645	1.77629	0
0.75963	1.77827	0
0.760614	1.78025	0
0.761597	1.78223	0
0.76258	1.7842	0
0.763562	1.78618	0
0.764544	1.78815	0
0.765525	1.79012	0
0.766505	1.79208	0
0.767485	1.79405	0
0.768464	1.79601	0
0.769442	1.79797	0
0.77042	1.79992	0
0.771397	1.80188	0
0.772373	1.80383	0
0.773349	1.80578	0
0.774324	1.80773	0
0.775298	1.80968	0
0.776272	1.81162	0
0.777246	1.81356	0
0.778218	1.8155	0
0.77919	1.81744	0
0.780161	1.81938	0
0.781132	1.82131	0
0.782102	1.82324	0
0.783071	1.82517	0
0.78404	1.8271	0
0.785008	1.82903	0
0.785975	1.83095	0
0.786942	1.83287	0
0.787908	1.83479	0
0.788873	1.83671	0
0.789838	1.83862	0
0.790802	1.84053	0
0.791766	1.84244	0
0.792729	1.84435	0
0.793691	1.84626	0
0.794653	1.84816	0
0.795614	1.85006	0
0.796574	1.85196	0
0.797534	1.85386	0
0.798493	1.85576	0
0.799451	1.85765	0
0.800409	1.85954	0
0.801366	1.86143	0
0.802323	1.86332	0
0.803279	1.8652	0
0.804234	1.86709	0
0.805189	1.86897	0
0.806143	1.87085	0
0.807096	1.87272	0
0.808049	1.8746	0
0.809001	1.87647	0
0.809953	1.87834	0
0.810903	1.88021	0
0.811854	1.88208	0
0.812803	1.88394	0
0.813752	1.8858	0
0.814701	1.88767	0
0.815648	1.88952	0
0.816595	1.89138	0
0.817542	1.89323	0
0.818488	1.89509	0
0.819433	1.89694	0
0.820378	1.89878	0
0.821322	1.90063	0
0.822265	1.90248	0
0.823208	1.90432	0
0.82415	1.90616	0
0.825091	1.908	0
0.826032	1.90983	0
0.826972	1.91167	0
0.827912	1.9135	0
0.828851	1.91533	0
0.829789	1.91715	0
0.830727	1.91898	0
0.831664	1.9208	0
0.832601	1.92263	0
0.833537	1.92445	0
0.834472	1.92626	0
0.835406	1.92808	0
0.83634	1.92989	0
0.837274	1.93171	0
0.838207	1.93352	0
0.839139	1.93532	0
0.84007	1.93713	0
0.841001	1.93893	0
0.841932	1.94073	0
0.842861	1.94253	0
0.84379	1.94433	0
0.844719	1.94613	0
0.845647	1.94792	0
0.846574	1.94971	0
0.847501	1.9515	0
0.848427	1.95329	0
0.849352	1.95508	0
0.850277	1.95686	0
0.851201	1.95864	0
0.852125	1.96042	0
0.853047	1.9622	0
0.85397	1.96398	0
0.854892	1.96575	0
0.855813	1.96752	0
0.856733	1.9693	0
0.857653	1.97106	0
0.858573	1.97283	0
0.859491	1.97459	0
0.860409	1.97636	0
0.861327	1.97812	0
0.862244	1.97988	0
0.86316	1.98163	0
0.864075	1.98339	0
0.864991	1.98514	0
0.865905	1.98689	0
0.866819	1.98864	0
0.867732	1.99039	0
0.868645	1.99213	0
0.869557	1.99388	0
0.870468	1.99562	0
0.871379	1.99736	0
0.872289	1.99909	0
0.873199	2.00083	0
0.874108	2.00256	0
0.875016	2.00429	0
0.875924	2.00602	0
0.876831	2.00775	0
0.877738	2.00948	0
0.878644	2.0112	0
0.879549	2.01292	0
0.880454	2.01464	0
0.881358	2.01636	0
0.882262	2.01808	0
0.883165	2.01979	0
0.884067	2.02151	0
0.884969	2.02322	0
0.88587	2.02493	0
0.886771	2.02663	0
0.887671	2.02834	0
0.88857	2.03004	0
0.889469	2.03174	0
0.890367	2.03344	0
0.891265	2.03514	0
0.892162	2.03683	0
0.893058	2.03853	0
0.893954	2.04022	0
0.894849	2.04191	0
0.895744	2.0436	0
0.896638	2.04529	0
0.897532	2.04697	0
0.898425	2.04865	0
0.899317	2.05033	0
0.900209	2.05201	0
0.9011	2.05369	0
0.90199	2.05536	0
0.90288	2.05704	0
0.90377	2.05871	0
0.904658	2.06038	0
0.905547	2.06205	0
0.906434	2.06371	0
0.907321	2.06538	0
0.908208	2.06704	0
0.909093	2.0687	0
0.909979	2.07036	0
0.910863	2.07202	0
0.911747	2.07367	0
0.912631	2.07532	0
0.913514	2.07698	0
0.914396	2.07862	0
0.915278	2.08027	0
0.916159	2.08192	0
0.91704	2.08356	0
0.91792	2.0852	0
0.918799	2.08685	0
0.919678	2.08848	0
0.920556	2.09012	0
0.921434	2.09176	0
0.922311	2.09339	0
0.923187	2.09502	0
0.924063	2.09665	0
0.924938	2.09828	0
0.925813	2.0999	0
0.926687	2.10153	0
0.927561	2.10315	0
0.928434	2.10477	0
0.929306	2.10639	0
0.930178	2.10801	0
0.93105	2.10962	0
0.93192	2.11124	0
0.93279	2.11285	0
0.93366	2.11446	0
0.934529	2.11607	0
0.935397	2.11767	0
0.936265	2.11928	0
0.937132	2.12088	0
0.937999	2.12248	0
0.938865	2.12408	0
0.939731	2.12568	0
0.940596	2.12727	0
0.94146	2.12887	0
0.942324	2.13046	0
0.943187	2.13205	0
0.94405	2.13364	0
0.944912	2.13523	0
0.945773	2.13681	0
0.946634	2.1384	0
0.947495	2.13998	0
0.948355	2.14156	0
0.949214	2.14314	0
0.950073	2.14471	0
0.950931	2.14629	0
0.951788	2.14786	0
0.952645	2.14943	0
0.953502	2.151	0
0.954357	2.15257	0
0.955213	2.15414	0
0.956067	2.1557	0
0.956922	2.15726	0
0.957775	2.15882	0
0.958628	2.16038	0
0.959481	2.16194	0
0.960332	2.1635	0
0.961184	2.16505	0
0.962034	2.1666	0
0.962885	2.16815	0
0.963734	2.1697	0
0.964583	2.17125	0
0.965432	2.1728	0
0.96628	2.17434	0
0.967127	2.17588	0
0.967974	2.17742	0
0.96882	2.17896	0
0.969666	2.1805	0
0.970511	2.18203	0
0.971356	2.18357	0
0.9722	2.1851	0
0.973043	2.18663	0
0.973886	2.18816	0
0.974728	2.18968	0
0.97557	2.19121	0
0.976411	2.19273	0
0.977252	2.19426	0
0.978092	2.19578	0
0.978932	2.19729	0
0.979771	2.19881	0
0.98061	2.20033	0
0.981447	2.20184	0
0.982285	2.20335	0
0.983121	2.20486	0
0.983958	2.20637	0
0.984793	2.20788	0
0.985628	2.20938	0
0.986463	2.21089	0
0.987297	2.21239	0
0.988131	2.21389	0
0.988963	2.21539	0
0.989796	2.21688	0
0.990628	2.21838	0
0.991459	2.21987	0
0.99229	2.22136	0
0.99312	2.22285	0
0.993949	2.22434	0
0.994778	2.22583	0
0.995607	2.22731	0
0.996435	2.2288	0
0.997262	2.23028	0
0.998089	2.23176	0
0.998915	2.23324	0
0.999741	2.23472	0
1.00057	2.23619	0
1.00139	2.23767	0
1.00222	2.23914	0
1.00304	2.24061	0
1.00386	2.24208	0
1.00468	2.24355	0
1.00551	2.24501	0
1.00633	2.24648	0
1.00715	2.24794	0
1.00797	2.2494	0
1.00879	2.25086	0
1.00961	2.25232	0
1.01043	2.25377	0
1.01124	2.25523	0
1.01206	2.25668	0
1.01288	2.25813	0
1.0137	2.25958	0
1.01451	2.26103	0
1.01533	2.26248	0
1.01614	2.26392	0
1.01696	2.26536	0
1.01777	2.26681	0
1.01858	2.26825	0
1.0194	2.26968	0
1.02021	2.27112	0
1.02102	2.27256	0
1.02183	2.27399	0
1.02264	2.27542	0
1.02345	2.27685	0
1.02426	2.27828	0
1.02507	2.27971	0
1.02588	2.28114	0
1.02669	2.28256	0
1.02749	2.28398	0
1.0283	2.2854	0
1.02911	2.28682	0
1.02991	2.28824	0
1.03072	2.28966	0
1.03152	2.29107	0
1.03233	2.29249	0
1.03313	2.2939	0
1.03393	2.29531	0
1.03474	2.29672	0
1.03554	2.29813	0
1.03634	2.29953	0
1.03714	2.30094	0
1.03794	2.30234	0
1.03874	2.30374	0
1.03954	2.30514	0
1.04034	2.30654	0
1.04114	2.30793	0
1.04194	2.30933	0
1.04273	2.31072	0
1.04353	2.31211	0
1.04433	2.3135	0
1.04512	2.31489	0
1.04592	2.31628	0
1.04671	2.31766	0
1.04751	2.31905	0
1.0483	2.32043	0
1.04909	2.32181	0
1.04989	2.32319	0
1.05068	2.32457	0
1.05147	2.32594	0
1.05226	2.32732	0
1.05305	2.32869	0
1.05384	2.33006	0
1.05463	2.33143	0
1.05542	2.3328	0
1.05621	2.33417	0
1.057	2.33554	0
1.05778	2.3369	0
1.05857	2.33826	0
1.05936	2.33963	0
1.06014	2.34099	0
1.06093	2.34234	0
1.06171	2.3437	0
1.0625	2.34506	0
1.06328	2.34641	0
1.06406	2.34776	0
1.06485	2.34911	0
1.06563	2.35046	0
1.06641	2.35181	0
1.06719	2.35316	0
1.06797	2.3545	0
1.06875	2.35585	0
1.06953	2.35719	0
1.07031	2.35853	0
1.07109	2.35987	0
1.07187	2.3612	0
1.07264	2.36254	0
1.07342	2.36387	0
1.0742	2.36521	0
1.07497	2.36654	0
1.07575	2.36787	0
1.07652	2.3692	0
1.0773	2.37053	0
1.07807	2.37185	0
1.07884	2.37318	0
1.07962	2.3745	0
1.08039	2.37582	0
1.08116	2.37714	0
1.08193	2.37846	0
1.0827	2.37977	0
1.08347	2.38109	0
1.08424	2.3824	0
1.08501	2.38372	0
1.08578	2.38503	0
1.08655	2.38634	0
1.08732	2.38765	0
1.08809	2.38895	0
1.08885	2.39026	0
1.08962	2.39156	0
1.09038	2.39286	0
1.09115	2.39417	0
1.09191	2.39547	0
1.09268	2.39676	0
1.09344	2.39806	0
1.0942	2.39936	0
1.09497	2.40065	0
1.09573	2.40194	0
1.09649	2.40323	0
1.09725	2.40452	0
1.09801	2.40581	0
1.09877	2.4071	0
1.09953	2.40838	0
1.10029	2.40967	0
1.10105	2.41095	0
1.10181	2.41223	0
1.10257	2.41351	0
1.10332	2.41479	0
1.10408	2.41607	0
1.10484	2.41734	0
1.10559	2.41862	0
1.10635	2.41989	0
1.1071	2.42116	0
1.10786	2.42243	0
1.10861	2.4237	0
1.10936	2.42497	0
1.11012	2.42623	0
1.11087	2.42749	0
1.11162	2.42876	0
1.11237	2.43002	0
1.11312	2.43128	0
1.11387	2.43254	0
1.11462	2.4338	0
1.11537	2.43505	0
1.11612	2.43631	0
1.11687	2.43756	0
1.11762	2.43881	0
1.11836	2.44006	0
1.11911	2.44131	0
1.11986	2.44256	0
1.1206	2.4438	0
1.12135	2.44505	0
1.12209	2.44629	0
1.12284	2.44753	0
1.12358	2.44878	0
1.12432	2.45002	0
1.12506	2.45125	0
1.12581	2.45249	0
1.12655	2.45373	0
1.12729	2.45496	0
1.12803	2.45619	0
1.12877	2.45742	0
1.12951	2.45865	0
1.13025	2.45988	0
1.13099	2.46111	0
1.13173	2.46233	0
1.13247	2.46356	0
1.1332	2.46478	0
1.13394	2.466	0
1.13468	2.46722	0
1.13541	2.46844	0
1.13615	2.46966	0
1.13688	2.47088	0
1.13762	2.47209	0
1.13835	2.47331	0
1.13908	2.47452	0
1.13982	2.47573	0
1.14055	2.47694	0
1.14128	2.47815	0
1.14201	2.47935	0
1.14274	2.48056	0
1.14347	2.48176	0
1.1442	2.48297	0
1.14493	2.48417	0
1.14566	2.48537	0
1.14639	2.48657	0
1.14712	2.48777	0
1.14785	2.48896	0
1.14858	2.49016	0
1.1493	2.49135	0
1.15003	2.49254	0
1.15075	2.49374	0
1.15148	2.49492	0
1.1522	2.49611	0
1.15293	2.4973	0
1.15365	2.49849	0
1.15438	2.49967	0
1.1551	2.50085	0
1.15582	2.50204	0
1.15654	2.50322	0
1.15726	2.5044	0
1.15799	2.50557	0
1.15871	2.50675	0
1.15943	2.50793	0
1.16014	2.5091	0
1.16086	2.51027	0
1.16158	2.51145	0
1.1623	2.51262	0
1.16302	2.51378	0
1.16374	2.51495	0
1.16445	2.51612	0
1.16517	2.51728	0
1.16588	2.51845	0
1.1666	2.51961	0
1.16731	2.52077	0
1.16803	2.52193	0
1.16874	2.52309	0
1.16946	2.52425	0
1.17017	2.5254	0
1.17088	2.52656	0
1.17159	2.52771	0
1.1723	2.52886	0
1.17301	2.53002	0
1.17373	2.53117	0
1.17444	2.53231	0
1.17514	2.53346	0
1.17585	2.53461	0
1.17656	2.53575	0
1.17727	2.5369	0
1.17798	2.53804	0
1.17869	2.53918	0
1.17939	2.54032	0
1.1801	2.54146	0
1.1808	2.54259	0
1.18151	2.54373	0
1.18222	2.54486	0
1.18292	2.546	0
1.18362	2.54713	0
1.18433	2.54826	0
1.18503	2.54939	0
1.18573	2.55052	0
1.18643	2.55165	0
1.18714	2.55277	0
1.18784	2.5539	0
1.18854	2.55502	0
1.18924	2.55614	0
1.18994	2.55726	0
1.19064	2.55838	0
1.19134	2.5595	0
1.19203	2.56062	0
1.19273	2.56173	0
1.19343	2.56285	0
1.19413	2.56396	0
1.19482	2.56508	0
1.19552	2.56619	0
1.19622	2.5673	0
1.19691	2.56841	0
1.19761	2.56951	0
1.1983	2.57062	0
1.19899	2.57172	0
1.19969	2.57283	0
1.20038	2.57393	0
1.20107	2.57503	0
1.20176	2.57613	0
1.20246	2.57723	0
1.20315	2.57833	0
1.20384	2.57943	0
1.20453	2.58052	0
1.20522	2.58161	0
1.20591	2.58271	0
1.20659	2.5838	0
1.20728	2.58489	0
1.20797	2.58598	0
1.20866	2.58707	0
1.20934	2.58815	0
1.21003	2.58924	0
1.21072	2.59032	0
1.2114	2.59141	0
1.21209	2.59249	0
1.21277	2.59357	0
1.21346	2.59465	0
1.21414	2.59573	0
1.21482	2.59681	0
1.21551	2.59788	0
1.21619	2.59896	0
1.21687	2.60003	0
1.21755	2.6011	0
1.21823	2.60217	0
1.21891	2.60324	0
1.21959	2.60431	0
1.22027	2.60538	0
1.22095	2.60645	0
1.22163	2.60751	0
1.22231	2.60858	0
1.22299	2.60964	0
1.22367	2.6107	0
1.22434	2.61176	0
1.22502	2.61282	0
1.2257	2.61388	0
1.22637	2.61494	0
1.22705	2.61599	0
1.22772	2.61705	0
1.2284	2.6181	0
1.22907	2.61916	0
1.22974	2.62021	0
1.23042	2.62126	0
1.23109	2.62231	0
1.23176	2.62336	0
1.23243	2.6244	0
1.2331	2.62545	0
1.23377	2.62649	0
1.23444	2.62754	0
1.23511	2.62858	0
1.23578	2.62962	0
1.23645	2.63066	0
1.23712	2.6317	0
1.23779	2.63274	0
1.23846	2.63377	0
1.23912	2.63481	0
1.23979	2.63584	0
1.24046	2.63687	0
1.24112	2.63791	0
1.24179	2.63894	0
1.24245	2.63997	0
1.24312	2.641	0
1.24378	2.64202	0
1.24445	2.64305	0
1.24511	2.64407	0
1.24577	2.6451	0
1.24643	2.64612	0
1.2471	2.64714	0
1.24776	2.64816	0
1.24842	2.64918	0
1.24908	2.6502	0
1.24974	2.65122	0
1.2504	2.65223	0
1.25106	2.65325	0
1.25172	2.65426	0
1.25238	2.65528	0
1.25303	2.65629	0
1.25369	2.6573	0
1.25435	2.65831	0
1.255	2.65932	0
1.25566	2.66032	0
1.25632	2.66133	0
1.25697	2.66233	0
1.25763	2.66334	0
1.25828	2.66434	0
1.25894	2.66534	0
1.25959	2.66634	0
1.26024	2.66734	0
1.26089	2.66834	0
1.26155	2.66934	0
1.2622	2.67033	0
1.26285	2.67133	0
1.2635	2.67232	0
1.26415	2.67331	0
1.2648	2.67431	0
1.26545	2.6753	0
1.2661	2.67629	0
1.26675	2.67727	0
1.2674	2.67826	0
1.26805	2.67925	0
1.26869	2.68023	0
1.26934	2.68122	0
1.26999	2.6822	0
1.27063	2.68318	0
1.27128	2.68416	0
1.27193	2.68514	0
1.27257	2.68612	0
1.27322	2.6871	0
1.27386	2.68808	0
1.2745	2.68905	0
1.27515	2.69003	0
1.27579	2.691	0
1.27643	2.69197	0
1.27707	2.69294	0
1.27772	2.69391	0
1.27836	2.69488	0
1.279	2.69585	0
1.27964	2.69682	0
1.28028	2.69778	0
1.28092	2.69875	0
1.28156	2.69971	0
1.2822	2.70067	0
1.28283	2.70164	0
1.28347	2.7026	0
1.28411	2.70355	0
1.28475	2.70451	0
1.28538	2.70547	0
1.28602	2.70643	0
1.28665	2.70738	0
1.28729	2.70834	0
1.28792	2.70929	0
1.28856	2.71024	0
1.28919	2.71119	0
1.28983	2.71214	0
1.29046	2.71309	0
1.29109	2.71404	0
1.29172	2.71499	0
1.29236	2.71593	0
1.29299	2.71688	0
1.29362	2.71782	0
1.29425	2.71876	0
1.29488	2.7197	0
1.29551	2.72064	0
1.29614	2.72158	0
1.29677	2.72252	0
1.2974	2.72346	0
1.29803	2.7244	0
1.29865	2.72533	0
1.29928	2.72627	0
1.29991	2.7272	0
1.30053	2.72813	0
1.30116	2.72906	0
1.30179	2.72999	0
1.30241	2.73092	0
1.30304	2.73185	0
1.30366	2.73278	0
1.30428	2.7337	0
1.30491	2.73463	0
1.30553	2.73555	0
1.30615	2.73648	0
1.30678	2.7374	0
1.3074	2.73832	0
1.30802	2.73924	0
1.30864	2.74016	0
1.30926	2.74108	0
1.30988	2.74199	0
1.3105	2.74291	0
1.31112	2.74382	0
1.31174	2.74474	0
1.31236	2.74565	0
1.31298	2.74656	0
1.3136	2.74747	0
1.31421	2.74838	0
1.31483	2.74929	0
1.31545	2.7502	0
1.31606	2.75111	0
1.31668	2.75201	0
1.31729	2.75292	0
1.31791	2.75382	0
1.31852	2.75472	0
1.31914	2.75563	0
1.31975	2.75653	0
1.32036	2.75743	0
1.32098	2.75833	0
1.32159	2.75922	0
1.3222	2.76012	0
1.32281	2.76102	0
1.32343	2.76191	0
1.32404	2.76281	0
1.32465	2.7637	0
1.32526	2.76459	0
1.32587	2.76548	0
1.32648	2.76637	0
1.32709	2.76726	0
1.32769	2.76815	0
1.3283	2.76904	0
1.32891	2.76992	0
1.32952	2.77081	0
1.33012	2.77169	0
1.33073	2.77258	0
1.33134	2.77346	0
1.33194	2.77434	0
1.33255	2.77522	0
1.33315	2.7761	0
1.33376	2.77698	0
1.33436	2.77785	0
1.33496	2.77873	0
1.33557	2.77961	0
1.33617	2.78048	0
1.33677	2.78135	0
1.33738	2.78223	0
1.33798	2.7831	0
1.33858	2.78397	0
1.33918	2.78484	0
1.33978	2.78571	0
1.34038	2.78657	0
1.34098	2.78744	0
1.34158	2.78831	0
1.34218	2.78917	0
1.34278	2.79004	0
1.34337	2.7909	0
1.34397	2.79176	0
1.34457	2.79262	0
1.34517	2.79348	0
1.34576	2.79434	0
1.34636	2.7952	0
1.34695	2.79606	0
1.34755	2.79691	0
1.34814	2.79777	0
1.34874	2.79862	0
1.34933	2.79948	0
1.34993	2.80033	0
1.35052	2.80118	0
1.35111	2.80203	0
1.35171	2.80288	0
1.3523	2.80373	0
1.35289	2.80458	0
1.35348	2.80542	0
1.35407	2.80627	0
1.35466	2.80711	0
1.35525	2.80796	0
1.35584	2.8088	0
1.35643	2.80964	0
1.35702	2.81049	0
1.35761	2.81133	0
1.3582	2.81217	0
1.35879	2.813	0
1.35938	2.81384	0
1.35996	2.81468	0
1.36055	2.81551	0
1.36114	2.81635	0
1.36172	2.81718	0
1.36231	2.81802	0
1.36289	2.81885	0
1.36348	2.81968	0
1.36406	2.82051	0
1.36465	2.82134	0
1.36523	2.82217	0
1.36581	2.82299	0
1.3664	2.82382	0
1.36698	2.82465	0
1.36756	2.82547	0
1.36814	2.8263	0
1.36872	2.82712	0
1.3693	2.82794	0
1.36988	2.82876	0
1.37046	2.82958	0
1.37104	2.8304	0
1.37162	2.83122	0
1.3722	2.83204	0
1.37278	2.83285	0
1.37336	2.83367	0
1.37394	2.83449	0
1.37452	2.8353	0
1.37509	2.83611	0
1.37567	2.83692	0
1.37625	2.83774	0
1.37682	2.83855	0
1.3774	2.83935	0
1.37797	2.84016	0
1.37855	2.84097	0
1.37912	2.84178	0
1.3797	2.84258	0
1.38027	2.84339	0
1.38084	2.84419	0
1.38142	2.845	0
1.38199	2.8458	0
1.38256	2.8466	0
1.38313	2.8474	0
1.3837	2.8482	0
1.38427	2.849	0
1.38484	2.8498	0
1.38542	2.85059	0
1.38599	2.85139	0
1.38655	2.85218	0
1.38712	2.85298	0
1.38769	2.85377	0
1.38826	2.85457	0
1.38883	2.85536	0
1.3894	2.85615	0
1.38996	2.85694	0
1.39053	2.85773	0
1.3911	2.85852	0
1.39166	2.8593	0
1.39223	2.86009	0
1.39279	2.86088	0
1.39336	2.86166	0
1.39392	2.86244	0
1.39449	2.86323	0
1.39505	2.86401	0
1.39562	2.86479	0
1.39618	2.86557	0
1.39674	2.86635	0
1.3973	2.86713	0
1.39787	2.86791	0
1.39843	2.86868	0
1.39899	2.86946	0
1.39955	2.87024	0
1.40011	2.87101	0
1.40067	2.87178	0
1.40123	2.87256	0
1.40179	2.87333	0
1.40235	2.8741	0
1.40291	2.87487	0
1.40347	2.87564	0
1.40402	2.87641	0
1.40458	2.87718	0
1.40514	2.87794	0
1.4057	2.87871	0
1.40625	2.87947	0
1.40681	2.88024	0
1.40736	2.881	0
1.40792	2.88176	0
1.40847	2.88253	0
1.40903	2.88329	0
1.40958	2.88405	0
1.41014	2.88481	0
1.41069	2.88556	0
1.41124	2.88632	0
1.4118	2.88708	0
1.41235	2.88783	0
1.4129	2.88859	0
1.41345	2.88934	0
1.414	2.8901	0
1.41456	2.89085	0
1.41511	2.8916	0
1.41566	2.89235	0
1.41621	2.8931	0
1.41676	2.89385	0
1.4173	2.8946	0
1.41785	2.89535	0
1.4184	2.8961	0
1.41895	2.89684	0
1.4195	2.89759	0
1.42005	2.89833	0
1.42059	2.89907	0
1.42114	2.89982	0
1.42168	2.90056	0
1.42223	2.9013	0
1.42278	2.90204	0
1.42332	2.90278	0
1.42387	2.90352	0
1.42441	2.90426	0
1.42495	2.90499	0
1.4255	2.90573	0
1.42604	2.90646	0
1.42658	2.9072	0
1.42713	2.90793	0
1.42767	2.90866	0
1.42821	2.9094	0
1.42875	2.91013	0
1.42929	2.91086	0
1.42984	2.91159	0
1.43038	2.91232	0
1.43092	2.91305	0
1.43146	2.91377	0
1.432	2.9145	0
1.43253	2.91522	0
1.43307	2.91595	0
1.43361	2.91667	0
1.43415	2.9174	0
1.43469	2.91812	0
1.43522	2.91884	0
1.43576	2.91956	0
1.4363	2.92028	0
1.43683	2.921	0
1.43737	2.92172	0
1.43791	2.92244	0
1.43844	2.92315	0
1.43898	2.92387	0
1.43951	2.92459	0
1.44004	2.9253	0
1.44058	2.92601	0
1.44111	2.92673	0
1.44164	2.92744	0
1.44218	2.92815	0
1.44271	2.92886	0
1.44324	2.92957	0
1.44377	2.93028	0
1.4443	2.93099	0
1.44483	2.9317	0
1.44537	2.9324	0
1.4459	2.93311	0
1.44643	2.93381	0
1.44695	2.93452	0
1.44748	2.93522	0
1.44801	2.93592	0
1.44854	2.93663	0
1.44907	2.93733	0
1.4496	2.93803	0
1.45012	2.93873	0
1.45065	2.93943	0
1.45118	2.94012	0
1.4517	2.94082	0
1.45223	2.94152	0
1.45276	2.94221	0
1.45328	2.94291	0
1.45381	2.9436	0
1.45433	2.9443	0
1.45486	2.94499	0
1.45538	2.94568	0
1.4559	2.94637	0
1.45643	2.94706	0
1.45695	2.94775	0
1.45747	2.94844	0
1.45799	2.94913	0
1.45852	2.94982	0
1.45904	2.95051	0
1.45956	2.95119	0
1.46008	2.95188	0
1.4606	2.95256	0
1.46112	2.95324	0
1.46164	2.95393	0
1.46216	2.95461	0
1.46268	2.95529	0
1.4632	2.95597	0
1.46372	2.95665	0
1.46423	2.95733	0
1.46475	2.95801	0
1.46527	2.95869	0
1.46579	2.95936	0
1.4663	2.96004	0
1.46682	2.96072	0
1.46733	2.96139	0
1.46785	2.96206	0
1.46837	2.96274	0
1.46888	2.96341	0
1.4694	2.96408	0
1.46991	2.96475	0
1.47042	2.96542	0
1.47094	2.96609	0
1.47145	2.96676	0
1.47196	2.96743	0
1.47248	2.9681	0
1.47299	2.96876	0
1.4735	2.96943	0
1.47401	2.97009	0
1.47452	2.97076	0
1.47503	2.97142	0
1.47554	2.97208	0
1.47605	2.97275	0
1.47656	2.97341	0
1.47707	2.97407	0
1.47758	2.97473	0
1.47809	2.97539	0
1.4786	2.97605	0
1.47911	2.9767	0
1.47962	2.97736	0
1.48012	2.97802	0
1.48063	2.97867	0
1.48114	2.97933	0
1.48165	2.97998	0
1.48215	2.98063	0
1.48266	2.98129	0
1.48316	2.98194	0
1.48367	2.98259	0
1.48417	2.98324	0
1.48468	2.98389	0
1.48518	2.98454	0
1.48569	2.98519	0
1.48619	2.98584	0
1.48669	2.98648	0
1.48719	2.98713	0
1.4877	2.98777	0
1.4882	2.98842	0
1.4887	2.98906	0
1.4892	2.98971	0
1.4897	2.99035	0
1.4902	2.99099	0
1.49071	2.99163	0
1.49121	2.99227	0
1.49171	2.99291	0
1.49221	2.99355	0
1.4927	2.99419	0
1.4932	2.99483	0
1.4937	2.99547	0
1.4942	2.9961	0
1.4947	2.99674	0
1.4952	2.99737	0
1.49569	2.99801	0
1.49619	2.99864	0
1.49669	2.99927	0
1.49718	2.99991	0
1.49768	3.00054	0
1.49817	3.00117	0
1.49867	3.0018	0
1.49916	3.00243	0
1.49966	3.00306	0
1.50015	3.00368	0
1.50065	3.00431	0
1.50114	3.00494	0
1.50163	3.00556	0
1.50213	3.00619	0
1.50262	3.00681	0
1.50311	3.00744	0
1.5036	3.00806	0
1.5041	3.00868	0
1.50459	3.0093	0
1.50508	3.00993	0
1.50557	3.01055	0
1.50606	3.01117	0
1.50655	3.01178	0
1.50704	3.0124	0
1.50753	3.01302	0
1.50802	3.01364	0
1.50851	3.01425	0
1.50899	3.01487	0
1.50948	3.01548	0
1.50997	3.0161	0
1.51046	3.01671	0
1.51094	3.01733	0
1.51143	3.01794	0
1.51192	3.01855	0
1.5124	3.01916	0
1.51289	3.01977	0
1.51337	3.02038	0
1.51386	3.02099	0
1.51435	3.0216	0
1.51483	3.0222	0
1.51531	3.02281	0
1.5158	3.02342	0
1.51628	3.02402	0
1.51676	3.02463	0
1.51725	3.02523	0
1.51773	3.02583	0
1.51821	3.02644	0
1.51869	3.02704	0
1.51918	3.02764	0
1.51966	3.02824	0
1.52014	3.02884	0
1.52062	3.02944	0
1.5211	3.03004	0
1.52158	3.03064	0
1.52206	3.03124	0
1.52254	3.03183	0
1.52302	3.03243	0
1.5235	3.03302	0
1.52398	3.03362	0
1.52445	3.03421	0
1.52493	3.03481	0
1.52541	3.0354	0
1.52589	3.03599	0
1.52636	3.03659	0
1.52684	3.03718	0
1.52732	3.03777	0
1.52779	3.03836	0
1.52827	3.03895	0
1.52874	3.03953	0
1.52922	3.04012	0
1.52969	3.04071	0
1.53017	3.04129	0
1.53064	3.04188	0
1.53111	3.04247	0
1.53159	3.04305	0
1.53206	3.04363	0
1.53253	3.04422	0
1.53301	3.0448	0
1.53348	3.04538	0
1.53395	3.04596	0
1.53442	3.04654	0
1.53489	3.04712	0
1.53536	3.0477	0
1.53584	3.04828	0
1.53631	3.04886	0
1.53678	3.04944	0
1.53724	3.05001	0
1.53771	3.05059	0
1.53818	3.05117	0
1.53865	3.05174	0
1.53912	3.05231	0
1.53959	3.05289	0
1.54006	3.05346	0
1.54052	3.05403	0
1.54099	3.05461	0
1.54146	3.05518	0
1.54193	3.05575	0
1.54239	3.05632	0
1.54286	3.05689	0
1.54332	3.05745	0
1.54379	3.05802	0
1.54425	3.05859	0
1.54472	3.05916	0
1.54518	3.05972	0
1.54565	3.06029	0
1.54611	3.06085	0
1.54657	3.06142	0
1.54704	3.06198	0
1.5475	3.06254	0
1.54796	3.06311	0
1.54843	3.06367	0
1.54889	3.06423	0
1.54935	3.06479	0
1.54981	3.06535	0
1.55027	3.06591	0
1.55073	3.06647	0
1.55119	3.06702	0
1.55165	3.06758	0
1.55211	3.06814	0
1.55257	3.0687	0
1.55303	3.06925	0
1.55349	3.06981	0
1.55395	3.07036	0
1.55441	3.07091	0
1.55486	3.07147	0
1.55532	3.07202	0
1.55578	3.07257	0
1.55624	3.07312	0
1.55669	3.07367	0
1.55715	3.07422	0
1.55761	3.07477	0
1.55806	3.07532	0
1.55852	3.07587	0
1.55897	3.07642	0
1.55943	3.07696	0
1.55988	3.07751	0
1.56034	3.07806	0
1.56079	3.0786	0
1.56125	3.07915	0
1.5617	3.07969	0
1.56215	3.08023	0
1.56261	3.08078	0
1.56306	3.08132	0
1.56351	3.08186	0
1.56396	3.0824	0
1.56441	3.08294	0
1.56487	3.08348	0
1.56532	3.08402	0
1.56577	3.08456	0
1.56622	3.0851	0
1.56667	3.08564	0
1.56712	3.08617	0
1.56757	3.08671	0
1.56802	3.08724	0
1.56847	3.08778	0
1.56891	3.08831	0
1.56936	3.08885	0
1.56981	3.08938	0
1.57026	3.08991	0
1.57071	3.09045	0
1.57115	3.09098	0
1.5716	3.09151	0
1.57205	3.09204	0
1.57249	3.09257	0
1.57294	3.0931	0
1.57339	3.09363	0
1.57383	3.09415	0
1.57428	3.09468	0
1.57472	3.09521	0
1.57517	3.09574	0
1.57561	3.09626	0
1.57605	3.09679	0
1.5765	3.09731	0
1.57694	3.09783	0
1.57738	3.09836	0
1.57783	3.09888	0
1.57827	3.0994	0
1.57871	3.09992	0
1.57915	3.10045	0
1.57959	3.10097	0
1.58004	3.10149	0
1.58048	3.10201	0
1.58092	3.10252	0
1.58136	3.10304	0
1.5818	3.10356	0
1.58224	3.10408	0
1.58268	3.10459	0
1.58312	3.10511	0
1.58356	3.10563	0
1.584	3.10614	0
1.58443	3.10665	0
1.58487	3.10717	0
1.58531	3.10768	0
1.58575	3.10819	0
1.58618	3.10871	0
1.58662	3.10922	0
1.58706	3.10973	0
1.58749	3.11024	0
1.58793	3.11075	0
1.58837	3.11126	0
1.5888	3.11177	0
1.58924	3.11227	0
1.58967	3.11278	0
1.59011	3.11329	0
1.59054	3.11379	0
1.59098	3.1143	0
1.59141	3.11481	0
1.59184	3.11531	0
1.59228	3.11581	0
1.59271	3.11632	0
1.59314	3.11682	0
1.59357	3.11732	0
1.59401	3.11783	0
1.59444	3.11833	0
1.59487	3.11883	0
1.5953	3.11933	0
1.59573	3.11983	0
1.59616	3.12033	0
1.59659	3.12083	0
1.59702	3.12132	0
1.59745	3.12182	0
1.59788	3.12232	0
1.59831	3.12281	0
1.59874	3.12331	0
1.59917	3.12381	0
1.5996	3.1243	0
1.60003	3.12479	0
1.60045	3.12529	0
1.60088	3.12578	0
1.60131	3.12627	0
1.60174	3.12677	0
1.60216	3.12726	0
1.60259	3.12775	0
1.60301	3.12824	0
1.60344	3.12873	0
1.60387	3.12922	0
1.60429	3.12971	0
1.60472	3.13019	0
1.60514	3.13068	0
1.60557	3.13117	0
1.60599	3.13166	0
1.60641	3.13214	0
1.60684	3.13263	0
1.60726	3.13311	0
1.60768	3.1336	0
1.60811	3.13408	0
1.60853	3.13456	0
1.60895	3.13505	0
1.60937	3.13553	0
1.60979	3.13601	0
1.61022	3.13649	0
1.61064	3.13697	0
1.61106	3.13745	0
1.61148	3.13793	0
1.6119	3.13841	0
1.61232	3.13889	0
1.61274	3.13937	0
1.61316	3.13985	0
1.61358	3.14032	0
1.614	3.1408	0
1.61441	3.14128	0
1.61483	3.14175	0
1.61525	3.14223	0
1.61567	3.1427	0
1.61609	3.14318	0
1.6165	3.14365	0
1.61692	3.14412	0
1.61734	3.14459	0
1.61775	3.14507	0
1.61817	3.14554	0
1.61858	3.14601	0
1.619	3.14648	0
1.61942	3.14695	0
1.61983	3.14742	0
1.62024	3.14789	0
1.62066	3.14835	0
1.62107	3.14882	0
1.62149	3.14929	0
1.6219	3.14976	0
1.62231	3.15022	0
1.62273	3.15069	0
1.62314	3.15115	0
1.62355	3.15162	0
1.62396	3.15208	0
1.62438	3.15255	0
[truncated: 65,548 more rows]
