# Supplementary material for: A Synaptic Mechanism for Temporal Filtering of Visual Signals
Source: PLoS Biol. 2014 Oct 21;12(10):e1001972. doi: 10.1371/journal.pbio.1001972 (PMC4205119; doi:10.1371/journal.pbio.1001972)
Supplement: Data S1 — All raw data files as well as averages and statistical parameters presented in the manuscript. Formats provided include raw-text (Ascii) and Excel (xls). In addition, we provide the original Igor-Pro files (Wavemetrics), which contain both the raw data and the original figure formatting. Data referring to particular panels are located in the respective folders. For any further information, please contact Tom Baden at thomas.baden@uni-tuebingen.de. (ZIP) [file pbio.1001972.s009.zip › fig5/Fig5B/Cumulative_release_Model.txt]

Cumulative_release_Model
0
0
4.1723251e-06
4.4939545e-05
0.00011876534
0.00024644012
0.00044754031
0.00072704424
0.0010942563
0.0015654857
0.002152246
0.002865534
0.0037210924
0.0047413814
0.0059275012
0.0072988803
0.0088627096
0.010631355
0.01261587
0.014844663
0.017319933
0.020048803
0.023051521
0.026328735
0.029901842
0.033781957
0.037987154
0.042528871
0.047411155
0.052635647
0.058244199
0.064231023
0.070604533
0.077376969
0.084579185
0.092212602
0.10027383
0.10878524
0.11776298
0.12721941
0.13715227
0.14757907
0.15853076
0.17000329
0.18199986
0.19453928
0.20764646
0.22131348
0.23555312
0.25037724
0.26580253
0.28184864
0.29851893
0.31581855
0.33375356
0.35235697
0.37161809
0.39156929
0.41220123
0.43354836
0.45558536
0.47835574
0.50186116
0.52610701
0.55110669
0.57687199
0.60340428
0.63071829
0.65883601
0.68776345
0.71750271
0.7480728
0.77948427
0.81173873
0.84485018
0.87884319
0.91370308
0.94944918
0.98609143
1.0236593
1.0621302
1.1015385
1.1418844
1.1831832
1.2254398
1.2686682
1.3128755
1.3580751
1.4042709
1.4514726
1.4996988
1.5489502
1.5992422
1.650568
1.7029573
1.7564216
1.8109518
1.866575
1.9232922
1.9811007
2.0400212
2.1000667
2.1612363
2.2235596
2.2870259
2.3516533
2.4174306
2.4843864
2.5525222
2.6218703
2.69241
2.7641554
2.8371274
2.9113297
2.9867628
3.0634437
3.1413808
3.2205827
3.3010478
3.3828115
3.4658518
3.5501883
3.6358216
3.7227814
3.8110542
3.9006631
3.9915974
4.0838871
4.1775169
4.2725129
4.3688765
4.4666266
4.565764
4.666296
4.7682161
4.871563
4.9763141
5.0824909
5.1901045
5.2991505
5.4096513
5.5216055
5.6350231
5.7499022
5.8662658
5.9841237
6.1034622
6.2242961
6.3466444
6.4705119
6.5958986
6.7228155
6.8512549
6.9812393
7.1127763
7.2458768
7.3805375
7.5167699
7.654572
7.793962
7.934938
8.0775137
8.2216978
8.3674946
8.5149021
8.6639271
8.8145809
8.9668798
9.1208143
9.2764006
9.4336472
9.5925474
9.7531223
9.9153719
10.07929
10.244897
10.412202
10.581204
10.751911
10.924322
11.098454
11.274306
11.451884
11.631202
11.812247
11.995053
12.179601
12.365911
12.553968
12.743801
12.935397
13.128771
13.323924
13.520872
13.719601
13.920135
14.12247
14.326614
14.532578
14.740357
14.949951
15.161388
15.374647
15.589755
15.806699
16.025488
16.246132
16.468632
16.692978
16.919205
17.147297
17.377264
17.609119
17.84285
18.07847
18.315985
18.555397
18.796709
19.039934
19.285055
19.532097
19.78105
20.031931
20.284729
20.539467
20.796137
21.054739
21.315281
21.577765
21.842194
22.108572
22.376913
22.647203
22.919458
23.193672
23.469862
23.748007
24.028139
24.310246
24.594343
24.880415
25.168478
25.458523
25.75057
26.044611
26.340651
26.638683
26.938734
27.240772
27.544834
27.850908
28.158998
28.469107
28.781242
29.095388
29.411558
29.729769
30.050005
30.372267
30.69656
31.022902
31.351271
31.681677
32.014141
32.348648
32.685196
33.023792
33.364449
33.707146
34.051899
34.398712
34.74757
35.098499
35.451496
35.806545
36.163662
36.522842
36.884094
37.247402
37.612789
37.98024
38.349762
38.721359
39.095036
39.470783
39.848606
40.228516
40.6105
40.994568
41.380707
41.768936
42.159256
42.551643
42.946117
43.34267
43.741306
44.142029
44.544834
44.949734
45.356709
45.765781
46.176937
46.590176
47.005512
47.422916
47.842407
48.263996
48.687668
49.113426
49.541267
49.971199
50.403225
50.837326
51.27351
51.711781
52.152145
52.594582
53.039116
53.485729
53.934425
54.385201
54.838058
55.292999
55.750023
56.209122
56.670303
57.133564
57.5989
58.066315
58.535812
59.007378
59.481018
59.956726
60.434505
60.914349
61.396271
61.880253
62.366291
62.854401
63.344574
63.836811
64.331116
64.827477
65.32589
65.826363
66.32888
66.83345
67.340073
67.848747
68.359459
68.872223
69.387039
69.903885
70.422775
70.943695
71.46666
71.991646
72.518654
73.047699
73.578781
74.11187
74.646988
75.184113
75.723251
76.264404
76.807571
77.352745
77.899925
78.449104
79.000282
79.553444
80.108612
80.665771
81.224922
81.786049
82.349167
82.914253
83.481323
84.050354
84.621368
85.194344
85.769287
86.346184
86.925041
87.505836
88.088593
88.673294
89.259933
89.848518
90.439041
91.031494
91.62587
92.222168
92.820389
93.420532
94.022583
94.626549
95.232422
95.840195
96.449852
97.061409
97.674858
98.290192
98.90741
99.526512
100.14749
100.77033
101.39503
102.0216
102.65002
103.2803
103.91243
104.5464
105.18221
105.81986
106.45933
107.10062
107.74374
108.38867
109.03542
109.68396
110.33432
110.98647
111.64041
112.29614
112.95365
113.61294
114.27399
114.93683
115.60143
116.26776
116.93586
117.6057
118.27728
118.95061
119.62566
120.30244
120.98094
121.66115
122.34307
123.0267
123.71204
124.39906
125.08778
125.77818
126.47025
127.16398
127.85938
128.55646
129.25517
129.95554
130.65755
131.36119
132.06647
132.77336
133.48189
134.19202
134.90375
135.6171
136.33203
137.04857
137.76668
138.48637
139.20764
139.93047
140.65486
141.3808
142.10828
142.8373
143.56786
144.29994
145.03355
145.76868
146.50531
147.24345
147.98309
148.72421
149.46681
150.21089
150.95644
151.70345
152.45192
153.20184
153.9532
154.70601
155.46025
156.2159
156.97296
157.73143
158.4913
159.25258
160.01524
160.7793
161.54472
162.31151
163.07965
163.84915
164.62001
165.39221
166.16574
166.9406
167.71678
168.49426
169.27306
170.05315
170.83453
171.61719
172.40114
173.18634
173.97281
174.76054
175.54951
176.33974
177.13118
177.92384
178.71774
179.51285
180.30916
181.10666
181.90535
182.70522
183.50626
184.30846
185.11182
185.91634
186.722
187.52879
188.33672
189.14577
189.95592
190.76718
191.57954
192.39299
193.20753
194.02315
194.83983
195.65756
196.47635
197.29619
198.11707
198.93898
199.7619
200.58583
201.41077
202.23669
203.06363
203.89154
204.72043
205.55028
206.38109
207.21284
208.04555
208.87918
209.71375
210.54922
211.38562
212.22292
213.0611
213.90018
214.74013
215.58095
216.42264
217.26518
218.10857
218.95279
219.79784
220.64371
221.4904
222.33789
223.18619
224.03528
224.88515
225.73579
226.5872
227.43938
228.2923
229.14597
230.00035
230.85547
231.7113
232.56784
233.42509
234.28304
235.14165
236.00095
236.86092
237.72154
238.58282
239.44475
240.30731
241.17049
242.03429
242.8987
243.76372
244.62933
245.49553
246.3623
247.22964
248.09756
248.96602
249.83502
250.70456
251.57463
252.44524
253.31635
254.18796
255.06007
255.93268
256.80576
257.67932
258.55334
259.42783
260.30273
261.17807
262.05383
262.93002
263.80664
264.68365
265.56107
266.43887
267.31705
268.19562
269.07455
269.95386
270.8335
271.71347
272.59378
273.4744
274.35535
275.2366
276.11816
277
277.88211
278.7645
279.64716
280.53009
281.41327
282.29669
283.18033
284.06421
284.9483
285.83261
286.7171
287.60181
288.48669
289.37177
290.25699
291.14236
292.02789
292.91357
293.79941
294.68536
295.57144
296.45761
297.3439
298.23029
299.11676
300.00333
300.88995
301.77664
302.66339
303.5502
304.43704
305.32391
306.21082
307.09775
307.98468
308.87161
309.75854
310.64545
311.53235
312.41922
313.30603
314.19281
315.07953
315.96619
316.85278
317.73929
318.62573
319.51208
320.39832
321.28445
322.17047
323.05637
323.94214
324.82776
325.71323
326.59854
327.4837
328.36871
329.25354
330.13818
331.02264
331.90689
332.79092
333.67474
334.55835
335.44174
336.32489
337.20779
338.09042
338.97281
339.85492
340.73676
341.61832
342.4996
343.38058
344.26126
345.14163
346.0217
346.90143
347.78082
348.65988
349.5386
350.41696
351.29495
352.17258
353.04984
353.92673
354.80322
355.67932
356.55502
357.4303
358.30515
359.1796
360.05362
360.92719
361.80032
362.673
363.54523
364.41699
365.28827
366.15909
367.02939
367.8992
368.76852
369.63733
370.50565
371.37344
372.24069
373.10742
373.9736
374.83923
375.70432
376.56885
377.4328
378.2962
379.159
380.02121
380.88284
381.74387
382.60431
383.46414
384.32333
385.18192
386.03986
386.89716
387.75381
388.60983
389.46521
390.31992
391.17395
392.02731
392.88
393.73199
394.58328
395.4339
396.28378
397.13297
397.98145
398.82919
399.67621
400.52249
401.36804
402.21283
403.05688
403.90018
404.74271
405.58447
406.42545
407.26566
408.10507
408.9437
409.78152
410.61853
411.45474
412.29013
413.12473
413.9585
414.79141
415.6235
416.45474
417.28513
418.11465
418.94333
419.77115
420.59811
421.42419
422.24939
423.0737
423.89713
424.71967
425.54129
426.36203
427.18185
428.00076
428.81876
429.63583
430.45197
431.26715
432.08139
432.89468
433.70703
434.51843
435.32889
436.13837
436.94687
437.75439
438.56094
439.36652
440.17111
440.9747
441.77728
442.57889
443.37949
444.17905
444.9776
445.77515
446.57166
447.36713
448.16159
448.95502
449.74738
450.5387
451.32898
452.11819
452.90634
453.69345
454.47949
455.26447
456.04834
456.83115
457.61285
458.39349
459.17303
459.95148
460.72882
461.50507
462.28021
463.05423
463.82715
464.59894
465.3696
466.13913
466.90753
467.6748
468.44095
469.20596
469.96982
470.73251
471.49408
472.25449
473.01373
473.77182
474.52875
475.28448
476.03906
476.79245
477.54468
478.29572
479.04556
479.79422
480.54169
481.28796
482.03305
482.77692
483.51959
484.26105
485.00131
485.74036
486.47818
487.21478
487.95016
488.68433
489.41724
490.14893
490.87939
491.60861
492.33661
493.06335
493.78885
494.51309
495.23608
495.95782
496.67831
497.39755
498.11551
498.83221
499.54767
500.26184
500.97473
501.68637
502.39673
503.1058
503.8136
504.52011
505.22534
505.92929
506.63196
507.33331
508.03339
508.73218
509.42966
510.12585
510.82074
511.51431
512.2066
512.89758
513.58722
514.27557
514.96259
515.64832
516.3327
517.01581
517.69757
518.37799
519.05713
519.73492
520.41138
521.08655
521.76038
522.43286
523.104
523.7738
524.44226
525.10938
525.77515
526.43958
527.10266
527.7644
528.4248
529.08386
529.74158
530.39795
531.05298
531.70667
532.35901
533.01001
533.65961
534.30786
534.95477
535.60034
536.24451
536.88733
537.52881
538.16895
538.80768
539.44507
540.08112
540.71576
541.34906
541.98096
542.61151
543.24072
543.86853
544.495
545.12006
545.74377
546.36609
546.98706
547.60663
548.22485
548.84167
549.45715
550.07123
550.68396
551.29529
551.90527
552.51385
553.12109
553.72693
554.33136
554.93445
555.53613
556.13647
556.73541
557.33301
557.9292
558.52399
559.11743
559.70947
560.30017
560.88947
561.47736
562.0639
562.64905
563.23285
563.81525
564.39624
564.97589
565.55414
566.13104
566.70654
567.28064
567.85339
568.42474
568.99475
569.56335
570.13062
570.69647
571.26093
571.82404
572.38574
572.94611
573.50507
574.06268
574.6189
575.17377
575.72723
576.27936
576.83008
577.37946
577.92743
578.47406
579.01929
579.56317
580.10565
580.64679
581.18658
581.72498
582.26202
582.79767
583.33197
583.86493
584.39648
584.9267
585.45557
585.98309
586.50922
587.034
587.55743
588.07953
588.60022
589.11957
589.63757
590.15424
590.66956
591.18353
591.69611
592.20734
592.71722
593.22577
593.73297
594.23883
594.74335
595.24652
595.74835
596.24884
596.74799
597.24579
597.74231
598.23749
598.73132
599.22382
599.71497
600.20477
600.6933
601.18048
601.66632
602.15088
602.63409
603.11597
603.59656
604.07581
604.55377
605.0304
605.50574
605.97974
606.45245
606.92383
607.39392
607.86267
608.33014
608.79633
609.26117
609.72473
610.18701
610.64801
611.10773
611.5661
612.02319
612.479
612.93353
613.38678
613.83875
614.28943
614.73883
615.18695
615.63379
616.07935
616.52368
616.96674
617.40851
617.849
618.28827
618.72626
619.16296
619.59845
620.03265
620.46558
620.89728
621.3277
621.7569
622.18488
622.61157
623.03705
623.4613
623.88428
624.30603
624.72656
625.14587
625.5639
625.98071
626.3963
626.81067
627.22382
627.63574
628.04645
628.45593
628.86426
629.27136
629.67725
630.08191
630.48541
630.8877
631.28876
631.68866
632.08734
632.4848
632.8811
633.27625
633.67017
634.06293
634.45447
634.84485
635.23407
635.62213
636.00897
636.39465
636.77917
637.16254
637.54474
637.92578
638.30566
638.68439
639.06195
639.43842
639.81372
640.18787
640.56085
640.93274
641.30347
641.67303
642.0415
642.40881
642.77502
643.14014
643.50409
643.86694
644.22864
644.58923
644.94873
645.30713
645.66443
646.02063
646.37573
646.72974
647.08264
647.43445
647.78516
648.13477
648.48328
648.83069
649.17706
649.52234
649.86652
650.20966
650.5517
650.8927
651.2326
651.57147
651.9093
652.24603
652.58173
652.91638
653.25
653.58258
653.91406
654.24451
654.57391
654.90228
655.22961
655.55597
655.88129
656.20557
656.52881
656.85107
657.1723
657.49249
657.81171
658.12988
658.44708
658.76324
659.07843
659.39264
659.70581
660.01801
660.32922
660.63947
660.94873
661.25702
661.56427
661.87061
662.17596
662.48035
662.78375
663.08618
663.38763
663.68817
663.98773
664.28632
664.58398
664.88068
665.17645
665.47125
665.76514
666.05811
666.3501
666.64117
666.93134
667.22058
667.50891
667.79633
668.08282
668.36841
668.65308
668.93683
669.21967
669.50159
669.78259
670.06274
670.34198
670.62036
670.89783
671.17438
671.45007
671.72491
671.99884
672.27191
672.54413
672.81543
673.08588
673.35547
673.62421
673.89209
674.15912
674.42529
674.69061
674.95508
675.21869
675.48151
675.74347
676.00458
676.26489
676.52435
676.78296
677.04077
677.29773
677.55389
677.80927
678.06378
678.3175
678.57043
678.82257
679.07391
679.3244
679.5741
679.823
680.07117
680.31854
680.56512
680.81091
681.05591
681.30011
681.54358
681.78625
682.0282
682.26935
682.50977
682.74939
682.98828
683.22638
683.46375
683.70038
683.93628
684.17139
684.40576
684.6394
684.87231
685.10449
685.33594
685.56665
685.79663
686.02594
686.25452
686.48236
686.70947
686.93591
687.16162
687.38666
687.61096
687.83459
688.0575
688.27972
688.50128
688.72211
688.94226
689.16174
689.38055
689.59869
689.81616
690.0329
690.24902
690.46448
690.67926
690.89337
691.10681
691.31958
691.53174
691.74323
691.95404
692.16425
692.37378
692.5827
692.79095
692.9986
693.20557
693.41193
693.61768
693.82281
694.02728
694.23114
694.43439
694.63702
694.83905
695.04047
695.24127
695.44147
695.64105
695.84003
696.03845
696.23627
696.43347
696.63013
696.82617
697.02161
697.21649
697.41077
697.60449
697.79767
697.99023
698.18225
698.37372
698.56458
698.75488
698.94464
699.13385
699.32251
699.51062
699.69818
699.88519
700.07166
700.25757
700.44293
700.62775
700.81207
700.99585
701.17908
701.36182
701.54401
701.72565
701.9068
702.0874
702.26752
702.44708
702.62616
702.80475
702.98285
703.1604
703.33746
703.51404
703.69012
703.86572
704.04083
704.21545
704.38959
704.56323
704.73639
704.90906
705.08124
705.25293
705.42413
705.59491
705.7652
705.935
706.10437
706.27325
706.44171
706.60968
706.77722
706.94427
707.1109
707.2771
707.44281
707.60809
707.77295
707.93738
708.10132
708.26483
708.42792
708.59058
708.75281
708.91461
709.07599
709.23694
709.39746
709.55762
709.71735
709.87665
710.03552
710.19397
710.35205
710.5097
710.66699
710.82385
710.98029
711.13635
711.29199
711.44727
711.60217
711.75665
711.91077
712.06451
712.21783
712.37079
712.52338
712.6756
712.82745
712.97894
713.13
713.2807
713.43103
713.58099
713.73065
713.87994
714.02887
714.17743
714.32562
714.47345
714.62097
714.76813
714.91492
715.0614
715.20752
715.35327
715.49872
715.6438
715.78857
715.93298
716.07709
716.22083
716.36426
716.50739
716.65015
716.7926
716.93475
717.0766
717.21814
717.35931
717.50018
717.64075
717.78101
717.92096
718.06061
718.19995
718.33899
718.47772
718.61615
718.75427
718.89215
719.02972
719.16699
719.30396
719.44067
719.57709
719.7132
719.84906
719.98462
720.11987
720.25488
720.38959
720.52405
720.6582
720.79211
720.92572
721.05908
721.1922
721.32501
721.45758
721.5899
721.72192
721.8537
721.98523
722.11652
722.24756
722.37836
722.50891
722.63916
722.76917
722.89893
723.02844
723.15771
723.28674
723.41559
723.54419
723.67255
723.80066
723.92853
724.05615
724.18359
724.31079
724.43774
724.56445
724.69098
724.81726
724.94336
725.06921
725.19482
725.32025
725.44543
725.57043
725.69519
725.81976
725.94409
726.06824
726.1922
726.31592
726.43945
726.56281
726.68591
726.80884
726.93158
727.05414
727.17645
727.29858
727.42053
727.5423
727.66388
727.78528
727.90649
728.02753
728.14838
728.26904
728.38953
728.50983
728.62994
728.74988
728.86963
728.9892
729.10858
729.22778
729.34686
729.46576
729.58447
729.703
729.82141
729.93964
730.05768
730.1756
730.29333
730.41089
730.52832
730.64557
730.7627
730.87964
730.9964
731.11304
731.22949
731.34583
731.46204
731.57806
731.69397
731.80969
731.92529
732.04077
732.15607
732.27124
732.38629
732.50116
732.61591
732.73053
732.84503
732.95935
733.07355
733.18762
733.30157
733.41541
733.52911
733.6427
733.75616
733.86945
733.9826
734.09564
734.20856
734.32135
734.43402
734.54657
734.65906
734.77142
734.88367
734.99579
735.10779
735.21967
735.33142
735.44305
735.55463
735.66608
735.7774
735.88861
735.99976
736.11078
736.22168
736.33246
736.44318
736.55377
736.66425
736.77466
736.88495
736.99518
737.10529
737.21527
737.3252
737.435
737.54474
737.65436
737.76392
737.87335
737.98273
738.09198
738.20117
738.31024
738.41925
738.5282
738.63702
738.74579
738.85449
738.96307
739.07159
739.18005
739.28839
739.39667
739.50488
739.61298
739.72101
739.82898
739.93689
740.04474
740.15247
740.26013
740.36774
740.47528
740.58276
740.69019
740.79755
740.90479
741.01196
741.11908
741.22614
741.33313
741.44006
741.54694
741.65375
741.7605
741.86719
741.97382
742.08038
742.18689
742.29333
742.39972
742.50604
742.61237
742.71863
742.82483
742.93097
743.03705
743.14307
743.24902
743.35492
743.46082
743.56665
743.67242
743.77814
743.88385
743.9895
744.09509
744.20062
744.30615
744.41162
744.51703
744.62238
744.72772
744.83301
744.93823
745.04346
745.14862
745.25378
745.35889
745.46393
745.56897
745.67395
745.77887
745.88379
745.98865
746.09351
746.1983
746.3031
746.40784
746.51257
746.61725
746.72192
746.82654
746.93115
747.03571
747.14026
747.24475
747.34924
747.45367
747.55811
747.66254
747.76691
747.87128
747.97559
748.0799
748.1842
748.28845
748.3927
748.49695
748.60114
748.70532
748.80951
748.91364
749.01776
749.12189
749.22595
749.33002
749.43408
749.53815
749.64215
749.74615
749.85016
749.95416
750.05811
750.16205
750.26599
750.36993
750.47388
750.57776
750.68164
750.78552
750.8894
750.99329
751.09717
751.20099
751.30481
751.40863
751.51245
751.61627
751.72009
751.82391
751.92773
752.03156
752.13538
752.23914
752.3429
752.44666
752.55042
752.65417
752.75793
752.86169
752.96545
753.06921
753.17297
753.27673
753.38049
753.48425
753.58801
753.69177
753.79553
753.89929
754.00305
754.10681
754.21057
754.31433
754.41815
754.52197
754.62579
754.72961
754.83344
754.93726
755.04108
755.1449
755.24872
755.35254
755.45636
755.56024
755.66412
755.76801
755.87189
755.97577
756.07965
756.18353
756.28748
756.39142
756.49536
756.5993
756.70325
756.80725
756.91125
757.01526
757.11926
757.22327
757.32733
757.4314
757.53546
757.63953
757.74359
757.84772
757.95184
758.05597
758.1601
758.26428
758.36847
758.47266
758.5769
758.68115
758.7854
758.88965
758.99396
759.09827
759.20258
759.30695
759.41132
759.51569
759.62012
759.72455
759.82898
759.93341
760.0379
760.1424
760.24695
760.3515
760.45605
760.56067
760.66528
760.7699
760.87457
760.97925
761.08392
761.18866
761.2934
761.39819
761.50299
761.60779
761.71265
761.8175
761.92242
762.02734
762.13226
762.23724
762.34222
762.44727
762.55231
762.65735
762.76245
762.86755
762.97272
763.07788
763.18311
763.28833
763.39362
763.4989
763.60419
763.70953
763.81488
763.92029
764.0257
764.13116
764.23663
764.34216
764.44769
764.55328
764.65887
764.76453
764.87018
764.97589
765.0816
765.18738
765.29315
765.39899
765.50482
765.61072
765.71661
765.82257
765.92853
766.03455
766.14056
766.24664
766.35278
766.45892
766.56512
766.67133
766.77759
766.88385
766.99017
767.0965
767.20288
767.30927
767.41571
767.52222
767.62872
767.73529
767.84186
767.94849
768.05511
768.1618
768.26855
768.37531
768.48212
768.58893
768.6958
768.80273
768.90967
769.01666
769.12366
769.23071
769.33783
769.44495
769.55212
769.6593
769.76654
769.87384
769.98114
770.0885
770.19586
770.30328
770.41077
770.51825
770.62579
770.7334
770.841
770.94867
771.05634
771.16406
771.27185
771.37964
771.48749
771.5954
771.70331
771.81128
771.91931
772.02734
772.13544
772.24359
772.35175
772.45996
772.56824
772.67651
772.78485
772.89325
773.00165
773.11011
773.21863
773.32715
773.43573
773.54437
773.65302
773.76172
773.87048
773.97925
774.08807
774.19696
774.30585
774.41479
774.5238
774.63281
774.74188
774.85101
774.96021
775.0694
775.17865
775.28796
775.39728
775.50665
775.61609
775.72552
775.83502
775.94458
776.0542
776.16382
776.2735
776.38324
776.49298
776.60278
776.71265
776.82257
776.9325
777.04248
777.15253
777.26257
777.37268
777.48285
777.59308
777.70331
777.8136
777.92395
778.03436
778.14478
778.25525
778.36578
778.47632
778.58691
778.69757
778.80829
778.91901
779.02979
779.14062
779.25153
779.36243
779.47339
779.58441
779.6955
779.80658
779.91772
780.02893
780.1402
780.25146
780.36279
780.47418
780.58563
780.69708
780.80859
780.92017
781.0318
781.14343
781.25513
781.36688
781.4787
781.59052
781.70239
781.81433
781.92633
782.03833
782.15039
782.26251
782.37469
782.48688
782.59912
782.71143
782.82379
782.93622
783.04865
783.16113
783.27368
783.38629
783.4989
783.61157
783.7243
783.8371
783.94995
784.06281
784.17572
784.2887
784.40173
784.51477
784.62787
784.74103
784.85425
784.96753
785.08081
785.19415
785.30756
785.42102
785.53448
785.64801
785.7616
785.87524
785.98895
786.10266
786.21643
786.33026
786.44415
786.55804
786.672
786.78601
786.90009
787.01422
787.12836
787.24255
787.35681
787.47113
787.58551
787.69989
787.81433
787.92883
788.0434
788.15802
788.27264
788.38733
788.50208
788.61688
788.73175
788.84662
788.96155
789.07654
789.19159
789.3067
789.42181
789.53699
789.65222
789.76752
789.88281
789.99817
790.11359
790.22906
790.3446
790.46021
790.57581
790.69147
790.80719
790.92297
791.03882
791.15466
791.27057
791.38654
791.50256
791.61865
791.73474
791.85089
791.9671
792.08337
792.19971
792.31604
792.43243
792.54889
792.66541
792.78198
792.89856
793.0152
793.1319
793.24866
793.36548
793.4823
793.59918
793.71613
793.83313
793.9502
794.06726
794.18439
794.30157
794.41882
794.53613
794.6535
794.77087
794.88831
795.0058
795.12335
795.24097
795.35858
795.47626
795.59399
795.71179
795.82965
795.94751
796.06543
796.18341
796.30145
796.41956
796.53766
796.65582
796.77405
796.89233
797.01068
797.12909
797.2475
797.36597
797.4845
797.60309
797.72174
797.84039
797.95911
798.07788
798.19672
798.31561
798.43451
798.55347
798.67249
798.79156
798.91071
799.02991
799.14911
799.26837
799.3877
799.50708
799.62653
799.74597
799.86548
799.98505
800.10468
800.22437
800.34412
800.46387
800.58368
800.70355
800.82349
800.94348
801.06348
801.18353
801.30365
801.42383
801.54407
801.66431
801.78461
801.90497
802.02539
802.14587
802.26642
802.38696
802.50757
802.62823
802.74896
802.86975
802.99054
803.11139
803.2323
803.35327
803.4743
803.5954
803.71649
803.83765
803.95886
804.08014
804.20148
804.32281
804.44421
804.56567
804.68719
804.80878
804.93036
805.052
805.17371
805.29547
805.4173
805.53918
805.66107
805.78302
805.90503
806.0271
806.14923
806.27136
806.39355
806.51581
806.63812
806.7605
806.88293
807.00537
807.12787
807.25043
807.37305
807.49573
807.61841
807.74115
807.86395
807.98682
808.10974
808.23267
808.35565
808.4787
808.60181
808.72498
808.84821
808.97144
809.09473
809.21808
809.34149
809.46497
809.58844
809.71198
809.83557
809.95923
810.08295
810.20667
810.33044
810.45428
810.57819
810.70215
810.82617
810.9502
811.07428
811.19843
811.32263
811.4469
811.57117
811.6955
811.81989
811.94434
812.06885
812.19336
812.31793
812.44257
812.56726
812.69202
812.81677
812.94159
813.06647
813.19141
813.31641
813.44147
813.56653
813.69165
813.81683
813.94208
814.06738
814.19269
814.31805
814.44348
814.56897
814.69452
814.82007
814.94568
815.07135
815.19708
815.32288
815.44867
815.57452
815.70044
815.82642
815.95245
816.07849
816.20459
816.33075
816.45697
816.58325
816.70959
816.83594
816.96234
817.08881
817.21533
817.34192
817.46851
817.59515
817.72186
817.84863
817.97546
818.10229
818.22919
818.35614
818.48315
818.61023
818.7373
818.86444
818.99164
819.1189
819.24622
819.37354
819.50092
819.62836
819.75586
819.88342
820.01099
820.13861
820.2663
820.39404
820.52185
820.64966
820.77753
820.90546
821.03345
821.1615
821.28955
821.41766
821.54584
821.67407
821.80237
821.93066
822.05902
822.18744
822.31592
822.44446
822.573
822.7016
822.83026
822.95898
823.08777
823.21655
823.3454
823.4743
823.60327
823.7323
823.86133
823.99042
824.11957
824.24878
824.37805
824.50732
824.63666
824.76605
824.89551
825.02502
825.15454
825.28412
825.41376
825.54346
825.67322
825.80298
825.9328
826.06268
826.19263
826.32263
826.45264
826.5827
826.71283
826.84302
826.97321
827.10345
827.23376
827.36414
827.49457
827.625
827.75549
827.88605
828.01666
828.14734
828.27802
828.40875
828.53955
828.67041
828.80133
828.93225
829.06323
829.19427
829.32538
829.45648
829.58765
829.71887
829.85016
829.98151
830.11285
830.24426
830.37573
830.50726
830.63885
830.77045
830.9021
831.03381
831.16559
831.29742
831.42926
831.56116
831.69312
831.82513
831.95715
832.08923
832.22137
832.35358
832.48584
832.6181
832.75043
832.88281
833.01526
833.14777
833.28027
833.41284
833.54547
833.67816
833.81085
833.9436
834.07642
834.20929
834.34222
834.47516
834.60815
834.74121
834.87433
835.00745
835.14062
835.27386
835.40717
835.54053
835.67389
835.80731
835.9408
836.07434
836.20789
836.34149
836.47516
836.60889
836.74268
836.87646
837.01031
837.14423
837.2782
837.41223
837.54626
837.68036
837.81451
837.94873
838.08295
838.21722
838.35156
838.48596
838.62036
838.75482
838.88934
839.02393
839.15857
839.29321
839.42792
839.56268
839.69751
839.83234
839.96722
840.10217
840.23718
840.37225
840.50732
840.64246
840.77765
840.9129
841.04816
841.18347
841.31885
841.45428
841.58978
841.72528
841.86084
841.99646
842.13214
842.26782
842.40356
842.53937
842.67523
842.8111
842.94702
843.08301
843.21906
843.35516
843.49127
843.62744
843.76367
843.89996
844.03625
844.17261
844.30902
844.4455
844.58197
844.71851
844.8551
844.99176
845.12848
845.2652
845.40198
845.53882
845.67572
845.81262
845.94958
846.08661
846.22369
846.36078
846.49792
846.63513
846.7724
846.90967
847.047
847.18439
847.32184
847.45935
847.59686
847.73444
847.87207
848.00977
848.14746
848.28522
848.42303
848.56091
848.69879
848.83673
848.97473
849.11279
849.25085
849.38898
849.52716
849.66541
849.80365
849.94196
850.08032
850.21875
850.35718
850.49567
850.63422
850.77283
850.9115
851.05017
851.1889
851.3277
851.46655
851.60541
851.74432
851.8833
852.02234
852.16138
852.30048
852.43964
852.57886
852.71808
852.85736
852.9967
853.13611
853.27551
853.41498
853.5545
853.69409
853.83368
853.97333
854.11304
854.25281
854.39258
854.53241
854.6723
854.81226
854.95221
855.09222
855.2323
855.37244
855.51257
855.65277
855.79303
855.93335
856.07367
856.21405
856.35449
856.495
856.6355
856.77606
856.91669
857.05737
857.19806
857.33881
857.47961
857.62048
857.76135
857.90228
858.04327
858.18433
858.32538
858.46649
858.60767
858.7489
858.89014
859.03143
859.17279
859.31421
859.45563
859.59711
859.73865
859.88025
860.02185
860.16351
860.30524
860.44702
860.58881
860.73065
860.87256
861.01447
861.15643
861.29846
861.44055
861.58264
861.72479
861.867
862.00928
862.15155
862.29388
862.43628
862.57874
862.72119
862.86371
863.00629
863.14893
863.29156
863.43427
863.57703
863.71985
863.86267
864.00555
864.1485
864.2915
864.43451
864.57758
864.7207
864.86383
865.00702
865.15027
865.29358
865.43689
865.58026
865.72369
865.86719
866.01068
866.15424
866.29785
866.44153
866.58521
866.72894
866.87274
867.01654
867.1604
867.30432
867.4483
867.59229
867.73633
867.88043
868.0246
868.16876
868.31299
868.45728
868.60162
868.74597
868.89038
869.03485
869.17932
869.32385
869.46844
869.6131
869.75775
869.90247
870.04724
870.19208
870.33691
870.48181
870.62677
870.77173
870.91675
871.06183
871.20697
871.35211
871.49731
871.64258
871.7879
871.93323
872.07861
872.22406
872.36951
872.51501
872.66058
872.80621
872.95184
873.09753
873.24329
873.3891
873.53491
873.68079
873.82672
873.97266
874.11865
874.26471
874.41083
874.55695
874.70312
874.84937
874.99561
875.14191
875.28827
875.43469
875.58112
875.7276
875.87415
876.02075
876.16736
876.31403
876.46075
876.60748
876.75427
876.90112
877.04803
877.19495
877.34192
877.48895
877.63599
877.78308
877.93024
878.07745
878.22467
878.37195
878.51929
878.66663
878.81403
878.96149
879.10901
879.25653
879.40411
879.55176
879.6994
879.84711
879.99487
880.1427
880.29053
880.43842
880.58636
880.73431
880.88232
881.0304
881.17853
881.32666
881.47485
881.62311
881.77136
881.91968
882.06805
882.21649
882.36493
882.51343
882.66199
882.81055
882.95917
883.10785
883.25659
883.40533
883.55414
883.703
883.85187
884.00079
884.14978
884.29883
884.44788
884.59698
884.74615
884.89532
885.04456
885.19385
885.34314
885.49249
885.64191
885.79138
885.94086
886.09039
886.23999
886.38959
886.53925
886.68896
886.83875
886.98853
887.13837
887.28827
887.43817
887.58813
887.73816
887.88818
888.03827
888.18842
888.33862
888.48883
888.6391
888.78943
888.93976
889.09015
889.2406
889.39105
889.54156
889.69214
889.84277
889.99341
890.1441
890.29486
890.44562
890.59644
890.74731
890.89819
891.04913
891.20013
891.3512
891.50226
891.65338
891.80457
891.95575
892.10699
892.2583
892.40961
892.56097
892.7124
892.86389
893.01538
893.16693
893.31854
893.47015
893.62183
893.77356
893.92529
894.07709
894.22894
894.3808
894.53271
894.68469
894.83673
894.98877
895.14087
895.29303
895.44519
895.59741
895.74969
895.90198
896.05432
896.20673
896.35913
896.5116
896.66412
896.81671
896.9693
897.12195
897.27466
897.42737
897.58014
897.73297
897.8858
898.0387
898.19165
898.3446
898.49762
898.6507
898.80377
898.95691
899.11011
899.26337
899.41663
899.56995
899.72333
899.87671
900.03015
900.18365
900.33716
900.49072
900.64435
900.79797
900.95166
901.10541
901.25916
901.41296
901.56683
901.7207
901.87463
902.02863
902.18268
902.33673
902.49084
902.64502
902.79919
902.95343
903.10773
903.26202
903.41638
903.5708
903.72522
903.8797
904.03424
904.18878
904.34338
904.49805
904.65271
904.80743
904.96222
905.117
905.27185
905.42676
905.58167
905.73663
905.89166
906.04675
906.20184
906.35699
906.51221
906.66742
906.82269
906.97803
907.13336
907.28876
907.44421
907.59967
907.75519
907.91077
908.06635
908.22198
908.37769
908.53339
908.68915
908.84497
909.00079
909.15668
909.31262
909.46857
909.62457
909.78064
909.93671
910.09283
910.24902
910.40521
910.56146
910.71777
910.87408
911.03046
911.18689
911.34332
911.49982
911.65637
911.81293
911.96954
912.12622
912.2829
912.43964
912.59644
912.75323
912.9101
913.06702
913.22394
913.38092
913.53796
913.69501
913.85211
914.00928
914.16644
914.32367
914.48096
914.63824
914.79559
914.953
915.11041
915.26788
915.42542
915.58295
915.74054
915.89819
916.05585
916.21356
916.37134
916.52911
916.68695
916.84485
917.00275
917.16071
917.31873
917.47675
917.63483
917.79297
917.95111
918.10931
918.26758
918.42584
918.58417
918.74255
918.90094
919.05939
919.2179
919.3764
919.53497
919.6936
919.85223
920.01093
920.16968
920.32843
920.48724
920.64612
920.80499
920.96393
921.12286
921.28186
921.44092
921.59998
921.75909
921.91827
922.07745
922.23669
922.396
922.5553
922.71466
922.87408
923.03351
923.19299
923.35254
923.51208
923.67169
923.83136
923.99103
924.15076
924.31055
924.47034
924.63019
924.7901
924.95001
925.10999
925.26996
925.42999
925.59009
925.75018
925.91034
926.07056
926.23077
926.39105
926.55139
926.71173
926.87213
927.03259
927.19305
927.35358
927.51416
927.67474
927.83539
927.99603
928.15674
928.3175
928.47827
928.6391
928.79999
928.96088
929.12183
929.28284
929.44385
929.60492
929.76605
929.92719
930.08838
930.24963
930.41089
930.5722
930.73352
930.8949
931.05634
931.21777
931.37927
931.54083
931.70239
931.86401
932.0257
932.18738
932.34912
932.51093
932.67273
932.83459
932.99646
933.15839
933.32037
933.48236
933.64441
933.80652
933.96863
934.1308
934.29303
934.45526
934.61755
934.77985
934.9422
935.10461
935.26703
935.4295
935.59204
935.75458
935.91718
936.07983
936.24249
936.40521
936.56793
936.73071
936.89355
937.0564
937.2193
937.38226
937.54523
937.70825
937.87134
938.03442
938.19757
938.36072
938.52393
938.68719
938.85046
939.01379
939.17719
939.34058
939.50403
939.66748
939.83099
939.99457
940.15814
940.32178
940.48547
940.64917
940.81293
940.97675
941.14056
941.30444
941.46832
941.63226
941.79626
941.96027
942.12433
942.28845
942.45258
942.61676
942.78094
942.94519
943.1095
943.2738
943.43817
943.6026
943.76703
943.93152
944.09601
944.26056
944.42517
944.58978
944.75446
944.91919
945.08392
945.24872
945.41351
945.57837
945.74329
945.9082
946.07318
946.23822
946.40326
946.56836
946.73346
946.89862
947.06384
947.22906
947.39435
947.55963
947.72498
947.89038
948.05579
948.22125
948.38678
948.55231
948.7179
948.88348
949.04913
949.21484
949.38055
949.54633
949.71216
949.87799
950.04388
950.20978
950.37573
950.54175
950.70776
950.87384
951.03992
951.20605
951.37225
951.53845
951.70471
951.87103
952.03735
952.20374
952.37012
952.53656
952.70306
952.86957
953.03613
953.2027
953.36932
953.53601
953.7027
953.86945
954.03625
954.20306
954.36993
954.5368
954.70374
954.87073
955.03772
955.20477
955.37183
955.53894
955.70612
955.87329
956.04053
956.20776
956.37506
956.54242
956.70978
956.8772
957.04462
957.2121
957.37964
957.54718
957.71478
957.88245
958.05011
958.21783
958.38556
958.55334
958.72119
958.88904
959.05695
959.22485
959.39282
959.56085
959.72888
959.89697
960.06506
960.23322
960.40143
960.56964
960.73792
960.90619
961.07452
961.24292
961.41132
961.57977
961.74823
961.91675
962.08533
962.25391
962.42255
962.59119
962.75989
962.92865
963.09741
963.26624
963.43506
963.60394
963.77289
963.94183
964.11084
964.27985
964.44891
964.61804
964.78717
964.95636
965.12555
965.2948
965.46411
965.63342
965.8028
965.97217
966.1416
966.3111
966.48059
966.65015
966.8197
966.98932
967.159
967.32867
967.49841
967.66815
967.83795
968.00781
968.17767
968.3476
968.51752
968.6875
968.85748
969.02753
969.19763
969.36774
969.5379
969.70807
969.8783
970.04858
970.21887
970.38922
970.55957
970.72998
970.90045
971.07092
971.24146
971.41199
971.58258
971.75323
971.92389
972.0946
972.26532
972.4361
972.60687
972.77771
972.94861
973.11951
973.29047
973.46143
973.63245
973.80353
973.97461
974.14575
974.31689
974.4881
974.65936
974.83063
975.00195
975.17328
975.34467
975.51605
975.6875
975.85901
976.03052
976.20209
976.37366
976.54529
976.71698
976.88867
977.06042
977.23218
977.40399
977.57581
977.74768
977.91962
978.09155
978.26355
978.43555
978.6076
978.77966
978.95178
979.12396
979.29614
979.46838
979.64062
979.81293
979.98529
980.15765
980.33008
980.5025
980.67499
980.84747
981.02002
981.19263
981.36523
981.5379
981.71057
981.8833
982.05603
982.22882
982.40167
982.57452
982.74744
982.92035
983.09332
983.2663
983.43933
983.61243
983.78552
983.95868
984.13184
984.30505
984.47833
984.65161
984.82495
984.99829
985.17169
985.34509
985.51855
985.69208
985.8656
986.03918
986.21277
986.38641
986.56006
986.73376
986.90747
987.08124
987.25507
987.42889
987.60278
987.77667
987.95062
988.12457
988.29858
988.47266
988.64673
988.82086
988.995
989.16919
989.34338
989.51764
989.69196
989.86627
990.04065
990.21503
990.38947
990.5639
990.7384
990.91296
991.08752
991.26215
991.43677
991.61145
991.78613
991.96088
992.13562
992.31042
992.48529
992.66016
992.83508
993.01001
993.185
993.35999
993.53503
993.71014
993.88525
994.06042
994.2356
994.41083
994.58606
994.76135
994.93665
995.112
995.28741
995.46283
995.63831
995.81378
995.98932
996.16486
996.34045
996.51605
996.69171
996.86743
997.04315
997.21893
997.39471
997.57056
997.7464
997.9223
998.09827
998.27423
998.45026
998.62628
998.80237
998.97845
999.1546
999.33075
999.50696
999.68317
999.85944
1000.0358
1000.2121
1000.3885
1000.5649
1000.7413
1000.9178
1001.0943
1001.2708
1001.4474
1001.624
1001.8007
1001.9774
1002.1541
1002.3308
1002.5076
1002.6844
1002.8612
1003.0381
1003.215
1003.392
1003.569
1003.746
1003.923
1004.1001
1004.2772
1004.4543
1004.6315
1004.8087
1004.986
1005.1633
1005.3406
1005.5179
1005.6953
1005.8727
1006.0502
1006.2277
1006.4052
1006.5827
1006.7603
1006.9379
1007.1155
1007.2932
1007.4709
1007.6487
1007.8265
1008.0043
1008.1821
1008.36
1008.5379
1008.7158
1008.8938
1009.0718
1009.2499
1009.428
1009.6061
1009.7842
1009.9624
1010.1406
1010.3188
1010.4971
1010.6754
1010.8538
1011.0321
1011.2105
1011.389
1011.5674
1011.746
1011.9245
1012.1031
1012.2817
1012.4603
1012.639
1012.8177
1012.9964
1013.1752
1013.3539
1013.5328
1013.7117
1013.8906
1014.0695
1014.2485
1014.4275
1014.6065
1014.7856
1014.9647
1015.1438
1015.3229
1015.5021
1015.6813
1015.8606
1016.0399
1016.2192
1016.3986
1016.5779
1016.7574
1016.9368
1017.1163
1017.2958
1017.4754
1017.655
1017.8346
1018.0142
1018.1939
1018.3736
1018.5533
1018.7331
1018.9129
1019.0928
1019.2726
1019.4526
1019.6325
1019.8125
1019.9925
1020.1725
1020.3526
1020.5327
1020.7128
1020.893
1021.0732
1021.2534
1021.4337
1021.614
1021.7943
1021.9746
1022.155
1022.3354
1022.5159
1022.6964
1022.877
1023.0575
1023.2381
1023.4187
1023.5994
1023.78
1023.9608
1024.1415
1024.3223
1024.5031
1024.6838
1024.8647
1025.0457
1025.2266
1025.4075
1025.5885
1025.7695
1025.9506
1026.1317
1026.3129
1026.494
1026.6752
1026.8564
1027.0377
1027.219
1027.4003
1027.5817
1027.7631
1027.9445
1028.1259
1028.3074
1028.4889
1028.6704
1028.8519
1029.0336
1029.2152
1029.3969
1029.5785
1029.7603
1029.942
1030.1238
1030.3055
1030.4874
1030.6693
1030.8512
1031.0332
1031.2152
1031.3972
1031.5792
1031.7614
1031.9435
1032.1256
1032.3077
1032.49
1032.6722
1032.8545
1033.0367
1033.2191
1033.4015
1033.5839
1033.7662
1033.9487
1034.1312
1034.3137
1034.4962
1034.6788
1034.8615
1035.0441
1035.2267
1035.4094
1035.5922
1035.7749
1035.9576
1036.1405
1036.3234
1036.5062
1036.6891
1036.8721
1037.0551
1037.238
1037.421
1037.6041
1037.7872
1037.9703
1038.1534
1038.3367
1038.5199
1038.7031
1038.8865
1039.0698
1039.2532
1039.4365
1039.62
1039.8035
1039.9869
1040.1704
1040.354
1040.5376
1040.7212
1040.9048
1041.0885
1041.2722
1041.4559
1041.6396
1041.8235
1042.0073
1042.1912
1042.375
1042.559
1042.7429
1042.9269
1043.1108
1043.2949
1043.479
1043.6631
1043.8472
1044.0314
1044.2156
1044.3998
1044.584
1044.7683
1044.9526
1045.137
1045.3213
1045.5057
1045.6902
1045.8746
1046.0591
1046.2437
1046.4282
1046.6128
1046.7974
1046.9821
1047.1667
1047.3514
1047.5361
1047.7209
1047.9058
1048.0906
1048.2754
1048.4603
1048.6453
1048.8302
1049.0151
1049.2002
1049.3853
1049.5703
1049.7554
1049.9404
1050.1256
1050.3108
1050.496
1050.6812
1050.8665
1051.0518
1051.2371
1051.4224
1051.6078
1051.7932
1051.9786
1052.1641
1052.3496
1052.5352
1052.7207
1052.9062
1053.0919
1053.2776
1053.4633
1053.6489
1053.8347
1054.0205
1054.2063
1054.3921
1054.578
1054.7639
1054.9498
1055.1357
1055.3218
1055.5078
1055.6938
1055.8799
1056.066
1056.2522
1056.4384
1056.6245
1056.8108
1056.9971
1057.1833
1057.3696
1057.556
1057.7424
1057.9288
1058.1152
1058.3016
1058.4882
1058.6747
1058.8612
1059.0477
1059.2344
1059.421
1059.6077
1059.7943
1059.9811
1060.1678
1060.3546
1060.5414
1060.7283
1060.9152
1061.1021
1061.2889
1061.476
1061.663
1061.85
1062.037
1062.2241
1062.4113
1062.5984
1062.7855
1062.9727
1063.1599
1063.3472
1063.5344
1063.7217
1063.9091
1064.0964
1064.2838
1064.4712
1064.6587
1064.8462
1065.0337
1065.2212
1065.4088
1065.5964
1065.7841
1065.9717
1066.1594
1066.3472
1066.5349
1066.7227
1066.9104
1067.0983
1067.2861
1067.474
1067.6619
1067.8499
1068.0378
1068.2258
1068.4138
1068.6019
1068.79
1068.9781
1069.1663
1069.3545
1069.5427
1069.731
1069.9192
1070.1075
1070.2959
1070.4843
1070.6726
1070.861
1071.0494
1071.2379
1071.4264
1071.6149
1071.8035
1071.9921
1072.1807
1072.3693
1072.558
1072.7467
1072.9354
1073.1241
1073.3129
1073.5017
1073.6906
1073.8794
1074.0682
1074.2572
1074.4462
1074.6351
1074.8241
1075.0132
1075.2023
1075.3914
1075.5804
1075.7697
1075.9589
1076.1481
1076.3373
1076.5265
1076.7158
1076.9052
1077.0945
1077.2838
1077.4733
1077.6627
1077.8522
1078.0416
1078.2312
1078.4208
1078.6104
1078.7999
1078.9895
1079.1792
1079.3689
1079.5586
1079.7483
1079.9381
1080.1279
1080.3177
1080.5076
1080.6975
1080.8875
1081.0774
1081.2673
1081.4573
1081.6473
1081.8374
1082.0275
1082.2175
1082.4077
1082.5979
1082.7881
1082.9783
1083.1685
1083.3588
1083.5491
1083.7394
1083.9297
1084.1201
1084.3105
1084.501
1084.6914
1084.882
1085.0725
1085.2631
1085.4536
1085.6442
1085.8348
1086.0255
1086.2162
1086.4069
1086.5977
1086.7885
1086.9792
1087.17
1087.3608
1087.5518
1087.7427
1087.9336
1088.1245
1088.3156
1088.5066
1088.6976
1088.8887
1089.0797
1089.2709
1089.462
1089.6532
1089.8444
1090.0356
1090.2269
1090.4182
1090.6095
1090.8008
1090.9922
1091.1836
1091.375
1091.5664
1091.7579
1091.9495
1092.141
1092.3325
1092.5242
1092.7158
1092.9075
1093.0991
1093.2908
1093.4825
1093.6743
1093.8661
1094.0579
1094.2498
1094.4417
1094.6335
1094.8254
1095.0173
1095.2094
1095.4014
1095.5934
1095.7854
1095.9774
1096.1696
1096.3617
1096.5538
1096.746
1096.9382
1097.1305
1097.3228
1097.515
1097.7073
1097.8997
1098.092
1098.2844
1098.4768
1098.6693
1098.8618
1099.0543
1099.2468
1099.4393
1099.632
1099.8246
1100.0172
1100.2098
1100.4026
1100.5953
1100.7881
1100.9808
1101.1736
1101.3665
1101.5593
1101.7522
1101.9451
1102.1379
1102.3309
1102.5239
1102.7169
1102.9099
1103.103
1103.2961
1103.4893
1103.6824
1103.8755
1104.0687
1104.262
1104.4552
1104.6484
1104.8418
1105.0352
1105.2285
1105.4219
1105.6152
1105.8087
1106.0022
1106.1957
1106.3892
1106.5826
1106.7762
1106.9698
1107.1635
1107.3571
1107.5508
1107.7445
1107.9382
1108.132
1108.3257
1108.5195
1108.7134
1108.9072
1109.1011
1109.2949
1109.4889
1109.6829
1109.8768
1110.0708
1110.2649
1110.459
1110.6531
1110.8472
1111.0413
1111.2355
1111.4297
1111.6239
1111.8181
1112.0123
1112.2067
1112.401
1112.5953
1112.7897
1112.984
1113.1785
1113.3729
1113.5674
1113.7618
1113.9564
1114.151
1114.3456
1114.5402
1114.7347
1114.9294
1115.1241
1115.3188
1115.5135
1115.7083
1115.9031
1116.0979
1116.2927
1116.4875
1116.6824
1116.8773
1117.0723
1117.2672
1117.4622
1117.6572
1117.8523
1118.0474
1118.2424
1118.4375
1118.6327
1118.8279
1119.0231
1119.2183
1119.4135
1119.6088
1119.8041
1119.9994
1120.1947
1120.39
1120.5854
1120.7809
1120.9763
1121.1718
1121.3672
1121.5627
1121.7583
1121.9539
1122.1494
1122.3451
1122.5408
1122.7365
1122.9321
1123.1278
1123.3236
1123.5194
1123.7152
1123.911
1124.1068
1124.3027
1124.4987
1124.6946
1124.8905
1125.0864
1125.2825
1125.4785
1125.6746
1125.8706
1126.0667
1126.2628
1126.459
1126.6552
1126.8513
1127.0475
1127.2438
1127.4401
1127.6364
1127.8326
1128.0289
1128.2253
1128.4218
1128.6182
1128.8146
1129.011
1129.2075
1129.4041
1129.6006
1129.7971
1129.9937
1130.1903
1130.387
1130.5836
1130.7803
1130.9769
1131.1737
1131.3705
1131.5673
1131.764
1131.9609
1132.1578
1132.3547
1132.5516
1132.7485
1132.9456
1133.1426
1133.3396
1133.5366
1133.7336
1133.9308
1134.1279
1134.3251
1134.5222
1134.7194
1134.9166
1135.1139
1135.3112
1135.5084
1135.7057
1135.9031
1136.1005
1136.2979
1136.4952
1136.6926
1136.89
1137.0875
1137.285
1137.4825
1137.6801
1137.8776
1138.0752
1138.2728
1138.4705
1138.6681
1138.8657
1139.0635
1139.2612
1139.459
1139.6567
1139.8545
1140.0524
1140.2502
1140.4481
1140.646
1140.8439
1141.0419
1141.2399
1141.4379
1141.6359
1141.8339
1142.032
1142.2301
1142.4282
1142.6263
1142.8245
1143.0227
1143.2209
1143.4192
1143.6174
1143.8157
1144.014
1144.2124
1144.4108
1144.6091
1144.8075
1145.006
1145.2045
1145.403
1145.6014
1145.7999
1145.9985
1146.1971
1146.3958
1146.5944
1146.793
1146.9916
1147.1903
1147.389
1147.5878
1147.7865
1147.9852
1148.1841
1148.3829
1148.5818
1148.7806
1148.9795
1149.1785
1149.3774
1149.5764
1149.7754
1149.9744
1150.1735
1150.3726
1150.5717
1150.7708
1150.9698
1151.1691
1151.3683
1151.5675
1151.7667
1151.9659
1152.1652
1152.3645
1152.5638
1152.7632
1152.9625
1153.1619
1153.3613
1153.5608
1153.7603
1153.9597
1154.1592
1154.3588
1154.5583
1154.7579
1154.9575
1155.1571
1155.3568
1155.5565
1155.7562
1155.9559
1156.1556
1156.3553
1156.5552
1156.755
1156.9548
1157.1547
1157.3545
1157.5544
1157.7544
1157.9543
1158.1543
1158.3542
1158.5543
1158.7544
1158.9545
1159.1545
1159.3546
1159.5547
1159.7549
1159.9551
1160.1553
1160.3555
1160.5557
1160.756
1160.9563
1161.1566
1161.3569
1161.5573
1161.7577
1161.9581
1162.1586
1162.359
1162.5594
1162.7599
1162.9604
1163.161
1163.3616
1163.5621
1163.7627
1163.9634
1164.1641
1164.3647
1164.5654
1164.7661
1164.9668
1165.1676
1165.3684
1165.5692
1165.77
1165.9708
1166.1718
1166.3727
1166.5736
1166.7745
1166.9755
1167.1764
1167.3774
1167.5785
1167.7795
1167.9806
1168.1816
1168.3828
1168.584
1168.7852
1168.9863
1169.1875
1169.3887
1169.59
1169.7913
1169.9926
1170.1938
1170.3951
1170.5966
1170.798
1170.9994
1171.2008
1171.4022
1171.6036
1171.8052
1172.0067
1172.2083
1172.4098
1172.6113
1172.813
1173.0146
1173.2163
1173.418
1173.6196
1173.8213
1174.0231
1174.2249
1174.4266
1174.6284
1174.8302
1175.0321
1175.234
1175.4359
1175.6378
1175.8397
1176.0416
1176.2437
1176.4457
1176.6477
1176.8497
1177.0518
1177.2539
1177.4561
1177.6582
1177.8604
1178.0625
1178.2646
1178.4669
1178.6692
1178.8715
1179.0737
1179.276
1179.4783
1179.6807
1179.8831
1180.0854
1180.2878
1180.4902
1180.6927
1180.8953
1181.0978
1181.3003
1181.5028
1181.7053
1181.908
1182.1106
1182.3132
1182.5159
1182.7185
1182.9211
1183.1239
1183.3267
1183.5294
1183.7322
1183.9349
1184.1377
1184.3406
1184.5435
1184.7463
1184.9492
1185.1521
1185.3551
1185.5581
1185.7611
1185.9641
1186.1671
1186.3701
1186.5732
1186.7764
1186.9795
1187.1826
1187.3857
1187.5889
1187.7921
1187.9954
1188.1986
1188.4019
1188.6051
1188.8083
1189.0117
1189.2151
1189.4185
1189.6218
1189.8252
1190.0286
1190.2321
1190.4355
1190.639
1190.8425
1191.046
1191.2496
1191.4532
1191.6569
1191.8605
1192.0641
1192.2677
1192.4714
1192.6752
1192.8789
1193.0826
1193.2864
1193.4901
1193.694
1193.8978
1194.1017
1194.3055
1194.5094
1194.7133
1194.9172
1195.1212
1195.3252
1195.5292
1195.7332
1195.9371
1196.1412
1196.3453
1196.5494
1196.7535
1196.9576
1197.1617
1197.366
1197.5702
1197.7744
1197.9786
1198.1829
1198.3871
1198.5914
1198.7958
1199.0001
1199.2045
1199.4088
1199.6132
1199.8176
1200.0221
1200.2266
1200.431
1200.6355
1200.84
1201.0446
1201.2491
1201.4537
1201.6583
1201.8629
1202.0675
1202.2722
1202.4769
1202.6816
1202.8864
1203.0911
1203.2958
1203.5006
1203.7054
1203.9103
1204.1151
1204.3199
1204.5248
1204.7297
1204.9347
1205.1396
1205.3446
1205.5496
1205.7545
1205.9596
1206.1647
1206.3698
1206.5748
1206.7799
1206.985
1207.1902
1207.3954
1207.6006
1207.8058
1208.011
1208.2162
1208.4215
1208.6268
1208.8322
1209.0375
1209.2428
1209.4481
1209.6534
1209.8589
1210.0643
1210.2698
1210.4752
1210.6807
1210.8861
1211.0917
1211.2972
1211.5028
1211.7084
1211.9139
1212.1195
1212.3252
1212.5309
1212.7366
1212.9423
1213.1479
1213.3536
1213.5594
1213.7653
1213.9711
1214.1769
1214.3827
1214.5885
1214.7944
1215.0004
1215.2063
1215.4122
1215.6182
1215.8241
1216.03
1216.2361
1216.4421
1216.6482
1216.8542
1217.0603
1217.2664
1217.4725
1217.6787
1217.8849
1218.0911
1218.2972
1218.5034
1218.7097
1218.916
1219.1223
1219.3286
1219.5349
1219.7412
1219.9475
1220.1539
1220.3604
1220.5668
1220.7732
1220.9796
1221.186
1221.3926
1221.5991
1221.8057
1222.0122
1222.2188
1222.4253
1222.6318
1222.8385
1223.0452
1223.2518
1223.4585
1223.6652
1223.8718
1224.0786
1224.2854
1224.4922
1224.699
1224.9058
1225.1125
1225.3193
1225.5262
1225.7332
1225.9401
1226.147
1226.3539
1226.5608
1226.7678
1226.9749
1227.1819
1227.3889
1227.5959
1227.803
1228.01
1228.2172
1228.4243
1228.6315
1228.8386
1229.0458
1229.2529
1229.4602
1229.6675
1229.8748
1230.082
1230.2893
1230.4966
1230.7039
1230.9113
1231.1187
1231.326
1231.5334
1231.7408
1231.9482
1232.1558
1232.3633
1232.5708
1232.7783
1232.9858
1233.1934
1233.4009
1233.6085
1233.8162
1234.0238
1234.2314
1234.4391
1234.6467
1234.8544
1235.0621
1235.2699
1235.4777
1235.6854
1235.8932
1236.101
1236.3088
1236.5167
1236.7246
1236.9325
1237.1404
1237.3483
1237.5562
1237.7642
1237.9722
1238.1802
1238.3882
1238.5962
1238.8042
1239.0122
1239.2203
1239.4285
1239.6366
1239.8447
1240.0529
1240.261
1240.4691
1240.6774
1240.8856
1241.0939
1241.3021
1241.5104
1241.7186
1241.927
1242.1354
1242.3438
1242.5521
1242.7605
1242.9689
1243.1772
1243.3857
1243.5942
1243.8027
1244.0112
1244.2197
1244.4282
1244.6367
1244.8453
1245.054
1245.2626
1245.4712
1245.6798
1245.8884
1246.097
1246.3058
1246.5145
1246.7233
1246.932
1247.1407
1247.3495
1247.5582
1247.7671
1247.976
1248.1848
1248.3937
1248.6025
1248.8114
1249.0203
1249.2292
1249.4382
1249.6472
1249.8562
1250.0652
1250.2742
1250.4832
1250.6923
1250.9014
1251.1105
1251.3196
1251.5287
1251.7378
1251.9469
1252.1561
1252.3654
1252.5746
1252.7838
1252.993
1253.2023
1253.4115
1253.6208
1253.8302
1254.0396
1254.2489
1254.4583
1254.6676
1254.877
1255.0864
1255.2959
1255.5054
1255.7148
1255.9243
1256.1338
1256.3433
1256.5529
1256.7625
1256.972
1257.1816
1257.3912
1257.6008
1257.8104
1258.02
1258.2297
1258.4395
1258.6492
1258.8589
1259.0686
1259.2783
1259.488
1259.6979
1259.9077
1260.1176
1260.3274
1260.5372
1260.7471
1260.9569
1261.1669
1261.3768
1261.5868
1261.7968
1262.0067
1262.2167
1262.4266
1262.6367
1262.8468
1263.0569
1263.267
1263.4771
1263.6871
1263.8972
1264.1073
1264.3175
1264.5277
1264.7379
1264.9481
1265.1583
1265.3685
1265.5787
1265.7891
1265.9994
1266.2097
1266.42
1266.6304
1266.8407
1267.051
1267.2615
1267.4719
1267.6824
1267.8928
1268.1033
1268.3137
1268.5242
1268.7346
1268.9452
1269.1558
1269.3663
1269.5769
1269.7875
1269.998
1270.2086
1270.4193
1270.63
1270.8407
1271.0514
1271.2621
1271.4728
1271.6835
1271.8942
1272.105
1272.3158
1272.5266
1272.7374
1272.9482
1273.1591
1273.3699
1273.5808
1273.7917
1274.0027
1274.2136
1274.4246
1274.6355
1274.8464
1275.0574
1275.2684
1275.4795
1275.6906
1275.9016
1276.1127
1276.3237
1276.5348
1276.7458
1276.957
1277.1682
1277.3794
1277.5906
1277.8018
1278.0129
1278.2241
1278.4354
1278.6467
1278.858
1279.0693
1279.2806
1279.4919
1279.7032
1279.9146
1280.126
1280.3374
1280.5488
1280.7603
1280.9717
1281.1831
1281.3945
1281.606
1281.8175
1282.0291
1282.2406
1282.4521
1282.6637
1282.8752
1283.0868
1283.2983
1283.51
1283.7217
1283.9333
1284.145
1284.3567
1284.5684
1284.78
1284.9917
1285.2035
1285.4153
1285.6271
1285.8389
1286.0507
1286.2625
1286.4742
1286.686
1286.8979
1287.1099
1287.3218
1287.5337
1287.7456
1287.9575
1288.1694
1288.3813
1288.5934
1288.8054
1289.0175
1289.2295
1289.4415
1289.6536
1289.8656
1290.0776
1290.2898
1290.502
1290.7141
1290.9263
1291.1384
1291.3506
1291.5627
1291.7749
1291.9872
1292.1995
1292.4117
1292.624
1292.8363
1293.0486
1293.2609
1293.4731
1293.6855
1293.8979
1294.1104
1294.3228
1294.5352
1294.7476
1294.96
1295.1724
1295.3849
1295.5974
1295.8099
1296.0225
1296.235
1296.4475
1296.66
1296.8726
1297.0852
1297.2979
1297.5105
1297.7231
1297.9358
1298.1484
1298.3611
1298.5737
1298.7865
1298.9993
1299.212
1299.4248
1299.6376
1299.8503
1300.0631
1300.2759
1300.4886
1300.7015
1300.9144
1301.1273
1301.3402
1301.5531
1301.766
1301.9789
1302.1918
1302.4048
1302.6178
1302.8308
1303.0438
1303.2568
1303.4698
1303.6829
1303.8959
1304.1089
1304.322
1304.5352
1304.7483
1304.9614
1305.1746
1305.3877
1305.6008
1305.814
1306.0272
1306.2405
1306.4537
1306.667
1306.8802
1307.0935
1307.3068
1307.52
1307.7333
1307.9467
1308.16
1308.3734
1308.5868
1308.8002
1309.0135
1309.2269
1309.4403
1309.6538
1309.8673
1310.0808
1310.2943
1310.5078
1310.7213
1310.9348
1311.1483
1311.3618
1311.5754
1311.7891
1312.0027
1312.2163
1312.4299
1312.6436
1312.8572
1313.0708
1313.2844
1313.4982
1313.7119
1313.9257
1314.1394
1314.3531
1314.5669
1314.7806
1314.9944
1315.2083
1315.4221
1315.636
1315.8499
1316.0637
1316.2776
1316.4915
1316.7053
1316.9192
1317.1332
1317.3472
1317.5612
1317.7751
1317.9891
1318.2031
1318.4171
1318.6311
1318.8451
1319.0592
1319.2733
1319.4874
1319.7015
1319.9156
1320.1298
1320.3439
1320.558
1320.7721
1320.9863
1321.2006
1321.4148
1321.629
1321.8433
1322.0575
1322.2717
1322.486
1322.7002
1322.9146
1323.1289
1323.3433
1323.5576
1323.772
1323.9863
1324.2007
1324.415
1324.6294
1324.8439
1325.0583
1325.2728
1325.4873
1325.7018
1325.9163
1326.1307
1326.3452
1326.5597
1326.7742
1326.9888
1327.2034
1327.418
1327.6326
1327.8472
1328.0618
1328.2764
1328.491
1328.7056
1328.9203
1329.135
1329.3497
1329.5645
1329.7792
1329.9939
1330.2086
1330.4233
1330.6381
1330.8529
1331.0677
1331.2826
1331.4974
1331.7123
1331.9271
1332.142
1332.3568
1332.5717
1332.7865
1333.0015
1333.2164
1333.4314
1333.6464
1333.8613
1334.0763
1334.2913
1334.5062
1334.7212
1334.9363
1335.1514
1335.3665
1335.5815
1335.7966
1336.0117
1336.2268
1336.4419
1336.657
1336.8721
1337.0873
1337.3025
1337.5177
1337.7329
1337.9481
1338.1633
1338.3785
1338.5938
1338.809
1339.0243
1339.2396
1339.455
1339.6703
1339.8856
1340.101
1340.3163
1340.5316
1340.7469
1340.9623
1341.1777
1341.3932
1341.6086
1341.8241
1342.0396
1342.255
1342.4705
1342.6859
1342.9014
1343.1168
1343.3324
1343.548
1343.7635
1343.9791
1344.1947
1344.4103
1344.6259
1344.8414
1345.057
1345.2726
1345.4883
1345.704
1345.9197
1346.1354
1346.3511
1346.5668
1346.7825
1346.9982
1347.2139
1347.4296
1347.6454
1347.8612
1348.077
1348.2928
1348.5087
1348.7245
1348.9403
1349.1561
1349.3719
1349.5878
1349.8037
1350.0197
1350.2356
1350.4515
1350.6675
1350.8834
1351.0994
1351.3153
1351.5312
1351.7472
1351.9633
1352.1793
1352.3954
1352.6115
1352.8275
1353.0436
1353.2596
1353.4757
1353.6918
1353.9078
1354.124
1354.3402
1354.5564
1354.7726
1354.9888
1355.205
1355.4211
1355.6373
1355.8535
1356.0697
1356.2859
1356.5022
1356.7185
1356.9348
1357.1511
1357.3674
1357.5837
1357.8
1358.0164
1358.2327
1358.449
1358.6654
1358.8818
1359.0983
1359.3147
1359.5311
1359.7476
1359.964
1360.1804
1360.3969
1360.6133
1360.8297
1361.0463
1361.2628
1361.4794
1361.6959
1361.9125
1362.129
1362.3456
1362.5621
1362.7787
1362.9952
1363.2119
1363.4286
1363.6453
1363.8619
1364.0786
1364.2953
1364.512
1364.7286
1364.9453
1365.162
1365.3787
1365.5955
1365.8123
1366.0291
1366.2458
1366.4626
1366.6794
1366.8962
1367.113
1367.3298
1367.5466
1367.7634
1367.9803
1368.1973
1368.4142
1368.6311
1368.848
1369.0649
1369.2819
1369.4988
1369.7157
1369.9326
1370.1495
1370.3666
1370.5836
1370.8007
1371.0177
1371.2347
1371.4518
1371.6688
1371.8859
1372.1029
1372.3199
1372.537
1372.7542
1372.9713
1373.1885
1373.4056
1373.6228
1373.84
1374.0571
1374.2743
1374.4915
1374.7086
1374.9258
1375.1429
1375.3602
1375.5775
1375.7948
1376.0121
1376.2294
1376.4467
1376.6639
1376.8812
1377.0985
1377.3158
1377.5331
1377.7505
1377.9679
1378.1853
1378.4027
1378.6201
1378.8375
1379.0549
1379.2723
1379.4897
1379.7072
1379.9246
1380.142
1380.3595
1380.577
1380.7946
1381.0121
1381.2296
1381.4471
1381.6647
1381.8822
1382.0997
1382.3173
1382.5348
1382.7524
1382.9701
1383.1877
1383.4054
1383.623
1383.8407
1384.0583
1384.276
1384.4937
1384.7113
1384.929
1385.1466
1385.3644
1385.5822
1385.7999
1386.0177
1386.2355
1386.4532
1386.671
1386.8888
1387.1066
1387.3243
1387.5421
1387.7599
1387.9778
1388.1957
1388.4136
1388.6315
1388.8494
1389.0673
1389.2852
1389.5031
1389.7209
1389.9388
1390.1567
1390.3746
1390.5927
1390.8107
1391.0287
1391.2467
1391.4647
1391.6827
1391.9008
1392.1188
1392.3368
1392.5548
1392.7728
1392.9908
1393.209
1393.4271
1393.6453
1393.8634
1394.0815
1394.2997
1394.5178
1394.736
1394.9541
1395.1722
1395.3904
1395.6085
1395.8267
1396.0449
1396.2632
1396.4814
1396.6997
1396.918
1397.1362
1397.3545
1397.5728
1397.791
1398.0093
1398.2275
1398.4458
1398.6642
1398.8826
1399.101
1399.3193
1399.5377
1399.7561
1399.9745
1400.1929
1400.4113
1400.6296
1400.848
1401.0664
1401.2848
1401.5033
1401.7218
1401.9403
1402.1588
1402.3773
1402.5958
1402.8143
1403.0328
1403.2513
1403.4698
1403.6884
1403.9069
1404.1254
1404.344
1404.5626
1404.7812
1404.9999
1405.2185
1405.4371
1405.6558
1405.8744
1406.093
1406.3116
1406.5303
1406.7489
1406.9675
1407.1863
1407.405
1407.6238
1407.8425
1408.0613
1408.28
1408.4988
1408.7175
1408.9363
1409.155
1409.3738
1409.5925
1409.8113
1410.03
1410.2489
1410.4678
1410.6866
1410.9055
1411.1244
1411.3433
1411.5621
1411.781
1411.9999
1412.2188
1412.4376
1412.6565
1412.8754
1413.0944
1413.3134
1413.5323
1413.7513
1413.9703
1414.1893
1414.4083
1414.6273
1414.8463
1415.0653
1415.2843
1415.5033
1415.7223
1415.9413
1416.1604
1416.3795
1416.5986
1416.8177
1417.0369
1417.256
1417.4751
1417.6942
1417.9133
1418.1324
1418.3516
1418.5707
1418.7898
1419.0089
1419.2281
1419.4474
1419.6666
1419.8859
1420.1051
1420.3243
1420.5436
1420.7628
1420.9821
1421.2013
1421.4205
1421.6398
1421.859
1422.0782
1422.2976
1422.517
1422.7363
1422.9557
1423.175
1423.3944
1423.6138
1423.8331
1424.0525
1424.2719
1424.4912
1424.7106
1424.9299
1425.1493
1425.3687
1425.5881
1425.8076
1426.0271
1426.2466
1426.4661
1426.6855
1426.905
1427.1245
1427.344
1427.5635
1427.783
1428.0024
1428.2219
1428.4414
1428.6609
1428.8805
1429.1001
1429.3197
1429.5393
1429.7589
1429.9785
1430.1981
1430.4177
1430.6373
1430.8569
1431.0765
1431.2961
1431.5157
1431.7354
1431.955
1432.1747
1432.3944
1432.6141
1432.8339
1433.0536
1433.2733
1433.493
1433.7128
1433.9325
1434.1522
1434.3719
1434.5917
1434.8114
1435.0311
1435.2509
1435.4707
1435.6906
1435.9104
1436.1302
1436.3501
1436.5699
1436.7898
1437.0096
1437.2295
1437.4493
1437.6692
1437.889
1438.1089
1438.3287
1438.5486
1438.7684
1438.9884
1439.2084
1439.4283
1439.6483
1439.8683
1440.0883
1440.3082
1440.5282
1440.7482
1440.9681
1441.1881
1441.4081
1441.6281
1441.848
1442.068
1442.288
1442.5081
1442.7281
1442.9482
1443.1683
1443.3884
1443.6085
1443.8286
1444.0487
1444.2688
1444.4889
1444.709
1444.9291
1445.1492
1445.3693
1445.5894
1445.8094
1446.0297
1446.2499
1446.4701
1446.6903
1446.9105
1447.1307
1447.351
1447.5712
1447.7914
1448.0116
1448.2318
1448.452
1448.6722
1448.8925
1449.1127
1449.3329
1449.5531
1449.7734
1449.9938
1450.2141
1450.4344
1450.6548
1450.8751
1451.0955
1451.3158
1451.5361
1451.7565
1451.9768
1452.1971
1452.4175
1452.6378
1452.8582
1453.0785
1453.2988
1453.5193
1453.7397
1453.9602
1454.1807
1454.4011
1454.6216
1454.842
1455.0625
1455.283
1455.5034
1455.7239
1455.9443
1456.1648
1456.3853
1456.6057
1456.8262
1457.0466
1457.2672
1457.4878
1457.7084
1457.929
1458.1495
1458.3701
1458.5907
1458.8113
1459.0319
1459.2524
1459.473
1459.6936
1459.9142
1460.1348
1460.3553
1460.5759
1460.7965
1461.0171
1461.2378
1461.4585
1461.6792
1461.8999
1462.1206
1462.3413
1462.562
1462.7827
1463.0034
1463.2241
1463.4448
1463.6655
1463.8862
1464.1069
1464.3276
1464.5483
1464.769
1464.9897
1465.2104
1465.4313
1465.6521
1465.8729
1466.0938
1466.3146
1466.5354
1466.7562
1466.9771
1467.1979
1467.4187
1467.6395
1467.8604
1468.0812
1468.302
1468.5228
1468.7437
1468.9645
1469.1853
1469.4061
1469.6271
1469.848
1470.069
1470.2899
1470.5109
1470.7318
1470.9528
1471.1737
1471.3947
1471.6156
1471.8365
1472.0575
1472.2784
1472.4994
1472.7203
1472.9413
1473.1622
1473.3832
1473.6041
1473.8252
1474.0463
1474.2673
1474.4884
1474.7095
1474.9305
1475.1516
1475.3727
1475.5938
1475.8148
1476.0359
1476.257
1476.478
1476.6991
1476.9202
1477.1412
1477.3623
1477.5834
1477.8044
1478.0255
1478.2467
1478.4679
1478.6891
1478.9103
1479.1315
1479.3527
1479.5739
1479.795
1480.0162
1480.2374
1480.4586
1480.6798
1480.901
1481.1222
1481.3434
1481.5646
1481.7858
1482.007
1482.2281
1482.4493
1482.6705
1482.8918
1483.1132
1483.3345
1483.5558
1483.7771
1483.9984
1484.2197
1484.441
1484.6624
1484.8837
1485.105
1485.3263
1485.5476
1485.7689
1485.9902
1486.2115
1486.4329
1486.6542
1486.8755
1487.0968
1487.3181
1487.5394
1487.7609
1487.9823
1488.2037
1488.4252
1488.6466
1488.868
1489.0895
1489.3109
1489.5323
1489.7538
1489.9752
1490.1967
1490.4181
1490.6395
1490.861
1491.0824
1491.3038
1491.5253
1491.7467
1491.9681
1492.1896
1492.411
1492.6326
1492.8541
1493.0757
1493.2972
1493.5188
1493.7404
1493.9619
1494.1835
1494.405
1494.6266
1494.8481
1495.0697
1495.2913
1495.5128
1495.7344
1495.9559
1496.1775
1496.399
1496.6206
1496.8422
1497.0637
1497.2853
1497.5068
1497.7284
1497.9501
1498.1718
1498.3934
1498.6151
1498.8368
1499.0585
1499.2802
1499.5018
1499.7235
1499.9452
1500.1669
1500.3885
1500.6102
1500.8319
1501.0536
1501.2753
1501.4969
1501.7186
1501.9403
1502.162
1502.3837
1502.6053
1502.827
1503.0487
1503.2705
1503.4923
1503.7141
1503.9359
1504.1577
1504.3795
1504.6013
1504.8231
1505.0449
1505.2667
1505.4885
1505.7103
1505.9321
1506.1539
1506.3757
1506.5975
1506.8193
1507.0411
1507.2629
1507.4847
1507.7065
1507.9283
1508.1501
1508.3719
1508.5938
1508.8156
1509.0375
1509.2594
1509.4813
1509.7032
1509.9252
1510.1471
1510.369
1510.5909
1510.8129
1511.0348
1511.2567
1511.4786
1511.7006
1511.9225
1512.1444
1512.3663
1512.5883
1512.8102
1513.0321
1513.254
1513.476
1513.6979
1513.9198
1514.1417
1514.3636
1514.5856
1514.8075
1515.0295
1515.2516
1515.4736
1515.6957
1515.9177
1516.1398
1516.3618
1516.5839
1516.8059
1517.028
1517.25
1517.472
1517.6941
1517.9161
1518.1382
1518.3602
1518.5823
1518.8043
1519.0264
1519.2484
1519.4705
1519.6925
1519.9146
1520.1366
1520.3586
1520.5807
1520.8027
1521.0248
1521.2468
1521.469
1521.6912
1521.9133
1522.1355
1522.3577
1522.5798
1522.802
1523.0242
1523.2463
1523.4685
1523.6907
1523.9128
1524.135
1524.3572
1524.5793
1524.8015
1525.0237
1525.2458
1525.468
1525.6902
1525.9124
1526.1345
1526.3567
1526.5789
1526.801
1527.0232
1527.2454
1527.4675
1527.6897
1527.9119
1528.134
1528.3563
1528.5786
1528.8009
1529.0232
1529.2455
1529.4678
1529.6901
1529.9124
1530.1346
1530.3569
1530.5792
1530.8015
1531.0238
1531.2461
1531.4684
1531.6907
1531.913
1532.1353
1532.3575
1532.5798
1532.8021
1533.0244
1533.2467
1533.469
1533.6913
1533.9136
1534.1359
1534.3582
1534.5804
1534.8027
1535.025
1535.2473
1535.4696
1535.692
1535.9144
1536.1368
1536.3593
1536.5817
1536.8041
1537.0265
1537.2489
1537.4713
1537.6937
1537.9161
1538.1385
1538.361
1538.5834
1538.8058
1539.0282
1539.2506
1539.473
1539.6954
1539.9178
1540.1403
1540.3627
1540.5851
1540.8075
1541.0299
1541.2523
1541.4747
1541.6971
1541.9196
1542.142
1542.3644
1542.5868
1542.8092
1543.0316
1543.254
1543.4764
1543.6989
1543.9214
1544.1439
1544.3665
1544.589
1544.8115
1545.0341
1545.2566
1545.4791
1545.7017
1545.9242
1546.1467
1546.3693
1546.5918
1546.8143
1547.0369
1547.2594
1547.4819
1547.7045
1547.927
1548.1495
1548.3721
1548.5946
1548.8171
1549.0397
1549.2622
1549.4847
1549.7073
1549.9298
1550.1523
1550.3749
1550.5974
1550.8199
1551.0425
1551.265
1551.4875
1551.7101
1551.9326
1552.1552
1552.3777
1552.6002
1552.8228
1553.0454
1553.2681
1553.4907
1553.7134
1553.936
1554.1587
1554.3813
1554.604
1554.8267
1555.0493
1555.272
1555.4946
1555.7173
1555.9399
1556.1626
1556.3853
1556.6079
1556.8306
1557.0532
1557.2759
1557.4985
1557.7212
1557.9438
1558.1665
1558.3892
1558.6118
1558.8345
1559.0571
1559.2798
1559.5024
1559.7251
1559.9478
1560.1704
1560.3931
1560.6157
1560.8384
1561.061
1561.2837
1561.5063
1561.729
1561.9517
1562.1743
1562.397
1562.6196
1562.8423
1563.0649
1563.2876
1563.5104
1563.7332
1563.9559
1564.1787
1564.4015
1564.6243
1564.847
1565.0698
1565.2926
1565.5154
1565.7382
1565.9609
1566.1837
1566.4065
1566.6293
1566.8521
1567.0748
1567.2976
1567.5204
1567.7432
1567.9659
1568.1887
1568.4115
1568.6343
1568.8571
1569.0798
1569.3026
1569.5254
1569.7482
1569.9709
1570.1937
1570.4165
1570.6393
1570.8621
1571.0848
1571.3076
1571.5304
1571.7532
1571.976
1572.1987
1572.4215
1572.6443
1572.8671
1573.0898
1573.3126
1573.5354
1573.7582
1573.981
1574.2037
1574.4265
1574.6493
1574.8721
1575.0948
1575.3176
1575.5404
1575.7632
1575.986
1576.2089
1576.4318
1576.6547
1576.8776
1577.1005
1577.3234
1577.5463
1577.7692
1577.9921
1578.215
1578.4379
1578.6608
1578.8837
1579.1066
1579.3295
1579.5524
1579.7753
1579.9982
1580.2211
1580.444
1580.6669
1580.8898
1581.1127
1581.3356
1581.5585
1581.7814
1582.0043
1582.2272
1582.4501
1582.673
1582.8959
1583.1188
1583.3417
1583.5646
1583.7875
1584.0104
1584.2333
1584.4562
1584.6791
1584.902
1585.1249
1585.3478
1585.5707
1585.7936
1586.0165
1586.2394
1586.4623
1586.6852
1586.9081
1587.131
1587.3539
1587.5768
1587.7997
1588.0226
1588.2455
1588.4684
1588.6913
1588.9142
1589.1371
1589.36
1589.5829
1589.8058
1590.0287
1590.2516
1590.4745
1590.6974
1590.9203
1591.1432
1591.3661
1591.589
1591.8119
1592.0348
1592.2577
1592.4806
1592.7035
1592.9264
1593.1493
1593.3722
1593.5951
1593.8181
1594.0411
1594.2642
1594.4872
1594.7102
1594.9332
1595.1562
1595.3793
1595.6023
1595.8253
1596.0483
1596.2714
1596.4944
1596.7174
1596.9404
1597.1635
1597.3865
1597.6095
1597.8325
1598.0555
1598.2786
1598.5016
1598.7246
1598.9476
1599.1707
1599.3937
1599.6167
1599.8397
1600.0627
1600.2858
1600.5088
1600.7318
1600.9548
1601.1779
1601.4009
1601.6239
1601.8469
1602.0699
1602.293
1602.516
1602.739
1602.962
1603.1851
1603.4081
1603.6311
1603.8541
1604.0771
1604.3002
1604.5232
1604.7462
1604.9692
1605.1923
1605.4153
1605.6383
1605.8613
1606.0844
1606.3074
1606.5304
1606.7534
1606.9764
1607.1995
1607.4225
1607.6455
1607.8685
1608.0916
1608.3146
1608.5376
1608.7606
1608.9836
1609.2067
1609.4297
1609.6527
1609.8757
1610.0988
1610.3218
1610.5448
1610.7678
1610.9908
1611.2139
1611.4369
1611.6599
1611.8829
1612.106
1612.329
1612.552
1612.775
1612.998
1613.2211
1613.4441
1613.6671
1613.8901
1614.1132
1614.3362
1614.5592
1614.7822
1615.0052
1615.2283
1615.4513
1615.6743
1615.8973
1616.1204
1616.3434
1616.5664
1616.7894
1617.0125
1617.2355
1617.4585
1617.6815
1617.9045
1618.1276
1618.3506
1618.5736
1618.7966
1619.0197
1619.2427
1619.4657
1619.6887
1619.9117
1620.1348
1620.3578
1620.5808
1620.8038
1621.0269
1621.2499
1621.4729
1621.6959
1621.9189
1622.142
1622.365
1622.588
1622.811
1623.0341
1623.2571
1623.4801
1623.7031
1623.9261
1624.1492
1624.3722
1624.5952
1624.8182
1625.0413
1625.2643
1625.4873
1625.7103
1625.9333
1626.1564
1626.3794
1626.6024
1626.8254
1627.0485
1627.2715
1627.4945
1627.7175
1627.9406
1628.1636
1628.3866
1628.6096
1628.8326
1629.0557
1629.2787
1629.5017
1629.7247
1629.9478
1630.1708
1630.3938
1630.6168
1630.8398
1631.0629
1631.2859
1631.5089
1631.7319
1631.955
1632.178
1632.401
1632.624
1632.847
1633.0701
1633.2931
1633.5161
1633.7391
1633.9622
1634.1852
1634.4082
1634.6312
1634.8542
1635.0773
1635.3003
1635.5233
1635.7463
1635.9694
1636.1924
1636.4154
1636.6384
1636.8615
1637.0845
1637.3075
1637.5305
1637.7535
1637.9766
1638.1996
1638.4226
1638.6456
1638.8687
1639.0917
1639.3147
1639.5377
1639.7607
1639.9838
1640.2068
1640.4298
1640.6528
1640.8759
1641.0989
1641.3219
1641.5449
1641.7679
1641.991
1642.214
1642.437
1642.66
1642.8831
1643.1061
1643.3291
1643.5521
1643.7751
1643.9982
1644.2212
1644.4442
1644.6672
1644.8903
1645.1133
1645.3363
1645.5593
1645.7823
1646.0054
1646.2284
1646.4514
1646.6744
1646.8975
1647.1205
1647.3435
1647.5665
1647.7896
1648.0126
1648.2356
1648.4586
1648.6816
1648.9047
1649.1277
1649.3507
1649.5737
1649.7968
1650.0198
1650.2428
1650.4658
1650.6888
1650.9119
1651.1349
1651.3579
1651.5809
1651.804
1652.027
1652.25
1652.473
1652.696
1652.9191
1653.1421
1653.3651
1653.5881
1653.8112
1654.0342
1654.2572
1654.4802
1654.7032
1654.9263
1655.1493
1655.3723
1655.5953
1655.8184
1656.0414
1656.2644
1656.4874
1656.7104
1656.9335
1657.1565
1657.3795
1657.6025
1657.8256
1658.0485
1658.2714
1658.4943
1658.7172
1658.9401
1659.163
1659.3859
1659.6088
1659.8317
1660.0546
1660.2775
1660.5004
1660.7233
1660.9462
1661.1691
1661.392
1661.6149
1661.8378
1662.0607
1662.2836
1662.5065
1662.7294
1662.9523
1663.1752
1663.3981
1663.621
1663.8439
1664.0668
1664.2897
1664.5126
1664.7355
1664.9584
1665.1813
1665.4042
1665.6271
1665.85
1666.0729
1666.2958
1666.5187
1666.7416
1666.9645
1667.1874
1667.4103
1667.6332
1667.8561
1668.079
1668.3019
1668.5248
1668.7477
1668.9706
1669.1935
1669.4164
1669.6393
1669.8622
1670.0851
1670.308
1670.5309
1670.7538
1670.9767
1671.1996
1671.4225
1671.6454
1671.8683
1672.0912
1672.3141
1672.537
1672.7599
1672.9828
1673.2057
1673.4286
1673.6515
1673.8744
1674.0973
1674.3202
1674.5431
1674.766
1674.9889
1675.2118
1675.4347
1675.6576
1675.8805
1676.1034
1676.3262
1676.549
1676.7717
1676.9945
1677.2173
1677.4401
1677.6628
1677.8856
1678.1084
1678.3312
1678.554
1678.7767
1678.9995
1679.2223
1679.4451
1679.6678
1679.8906
1680.1134
1680.3362
1680.559
1680.7817
1681.0045
1681.2273
1681.4501
1681.6729
1681.8956
1682.1184
1682.3412
1682.564
1682.7867
1683.0095
1683.2323
1683.4551
1683.6779
1683.9006
1684.1234
1684.3462
1684.569
1684.7917
1685.0145
1685.2373
1685.4601
1685.6829
1685.9056
1686.1284
1686.3512
1686.574
1686.7968
1687.0195
1687.2423
1687.4651
1687.6879
1687.9106
1688.1334
1688.3562
1688.579
1688.8018
1689.0245
1689.2473
1689.4701
1689.6927
1689.9154
1690.1381
1690.3607
1690.5834
1690.806
1691.0287
1691.2513
1691.474
1691.6967
1691.9193
1692.142
1692.3646
1692.5873
1692.8099
1693.0326
1693.2552
1693.4779
1693.7006
1693.9232
1694.1459
1694.3685
1694.5912
1694.8138
1695.0365
1695.2592
1695.4818
1695.7045
1695.9271
1696.1498
1696.3724
1696.5951
1696.8177
1697.0404
1697.2631
1697.4857
1697.7084
1697.931
1698.1537
1698.3763
1698.599
1698.8217
1699.0443
1699.267
1699.4896
1699.7123
1699.9349
1700.1576
1700.3802
1700.6029
1700.8254
1701.048
1701.2705
1701.493
1701.7156
1701.9381
1702.1606
1702.3832
1702.6057
1702.8282
1703.0508
1703.2733
1703.4958
1703.7184
1703.9409
1704.1635
1704.386
1704.6085
1704.8311
1705.0536
1705.2761
1705.4987
1705.7212
1705.9437
1706.1663
1706.3888
1706.6113
1706.8339
1707.0564
1707.2789
1707.5015
1707.724
1707.9465
1708.1691
1708.3916
1708.6141
1708.8367
1709.0592
1709.2817
1709.5043
1709.7268
1709.9493
1710.1719
1710.3944
1710.6168
1710.8392
1711.0616
1711.2841
1711.5065
1711.7289
1711.9513
1712.1737
1712.3961
1712.6185
1712.8409
1713.0634
1713.2858
1713.5082
1713.7306
1713.953
1714.1754
1714.3978
1714.6202
1714.8427
1715.0651
1715.2875
1715.5099
1715.7323
1715.9547
1716.1771
1716.3995
1716.6219
1716.8444
1717.0668
1717.2892
1717.5116
1717.734
1717.9564
1718.1788
1718.4012
1718.6237
1718.8461
1719.0685
1719.2909
1719.5132
1719.7355
1719.9578
1720.1801
1720.4023
1720.6246
1720.8469
1721.0692
1721.2915
1721.5138
1721.7361
1721.9584
1722.1807
1722.403
1722.6252
1722.8475
1723.0698
1723.2921
1723.5144
1723.7367
1723.959
1724.1813
1724.4036
1724.6259
1724.8481
1725.0704
1725.2927
1725.515
1725.7373
1725.9596
1726.1819
1726.4042
1726.6265
1726.8488
1727.071
1727.2933
1727.5155
1727.7377
1727.9598
1728.182
1728.4042
1728.6263
1728.8485
1729.0707
1729.2928
1729.515
1729.7372
1729.9594
1730.1815
1730.4037
1730.6259
1730.848
1731.0702
1731.2924
1731.5145
1731.7367
1731.9589
1732.181
1732.4032
1732.6254
1732.8475
1733.0697
1733.2919
1733.514
1733.7362
1733.9584
1734.1805
1734.4027
1734.6249
1734.847
1735.0691
1735.2911
1735.5132
1735.7352
1735.9573
1736.1793
1736.4014
1736.6234
1736.8455
1737.0675
1737.2896
1737.5116
1737.7336
1737.9557
1738.1777
1738.3998
1738.6218
1738.8439
1739.0659
1739.288
1739.51
1739.7321
1739.9541
1740.1761
1740.3982
1740.6202
1740.8423
1741.0643
1741.2864
1741.5084
1741.7305
1741.9524
1742.1743
1742.3962
1742.6182
1742.8401
1743.062
1743.2839
1743.5059
1743.7278
1743.9497
1744.1716
1744.3936
1744.6155
1744.8374
1745.0593
1745.2812
1745.5032
1745.7251
1745.947
1746.1689
1746.3909
1746.6128
1746.8347
1747.0566
1747.2786
1747.5005
1747.7224
1747.9443
1748.1663
1748.3882
1748.61
1748.8318
1749.0536
1749.2754
1749.4972
1749.719
1749.9408
1750.1626
1750.3844
1750.6062
1750.828
1751.0498
1751.2716
1751.4934
1751.7152
1751.937
1752.1588
1752.3806
1752.6024
1752.8242
1753.046
1753.2678
1753.4896
1753.7114
1753.9332
1754.155
1754.3768
1754.5986
1754.8204
1755.0421
1755.2638
1755.4855
1755.7072
1755.9288
1756.1505
1756.3722
1756.5939
1756.8156
1757.0372
1757.2589
1757.4806
1757.7023
1757.924
1758.1456
1758.3673
1758.589
1758.8107
1759.0323
1759.254
1759.4757
1759.6974
1759.9191
1760.1407
1760.3624
1760.5841
1760.8058
1761.0273
1761.2489
1761.4705
1761.692
1761.9136
1762.1351
1762.3567
1762.5782
1762.7998
1763.0214
1763.2429
1763.4645
1763.686
1763.9076
1764.1292
1764.3507
1764.5723
1764.7938
1765.0154
1765.2369
1765.4585
1765.6801
1765.9016
1766.1232
1766.3447
1766.5663
1766.7878
1767.0093
1767.2307
1767.4521
1767.6736
1767.895
1768.1165
1768.3379
1768.5593
1768.7808
1769.0022
1769.2236
1769.4451
1769.6665
1769.8879
1770.1094
1770.3308
1770.5522
1770.7737
1770.9951
1771.2166
1771.438
1771.6594
1771.8809
1772.1023
1772.3237
1772.545
1772.7664
1772.9877
1773.209
1773.4303
1773.6516
1773.8729
1774.0942
1774.3156
1774.5369
1774.7582
1774.9795
1775.2008
1775.4221
1775.6434
1775.8647
1776.0861
1776.3074
1776.5287
1776.75
1776.9713
1777.1926
1777.4139
1777.6353
1777.8566
1778.0778
1778.299
1778.5201
1778.7413
1778.9625
1779.1837
1779.4049
1779.6261
1779.8473
1780.0685
1780.2897
1780.5109
1780.7321
1780.9532
1781.1744
1781.3956
1781.6168
1781.838
1782.0592
1782.2804
1782.5016
1782.7228
1782.944
1783.165
1783.3861
1783.6072
1783.8282
1784.0493
1784.2704
1784.4915
1784.7125
1784.9336
1785.1547
1785.3757
1785.5968
1785.8179
1786.0389
1786.26
1786.4811
1786.7021
1786.9232
1787.1443
1787.3654
1787.5864
1787.8075
1788.0286
1788.2495
1788.4705
1788.6914
1788.9124
1789.1333
1789.3542
1789.5752
1789.7961
1790.0171
1790.238
1790.459
1790.6799
1790.9009
1791.1218
1791.3428
1791.5637
1791.7847
1792.0056
1792.2266
1792.4475
1792.6685
1792.8894
1793.1104
1793.3312
1793.552
1793.7728
1793.9937
1794.2145
1794.4353
1794.6561
1794.877
1795.0978
1795.3186
1795.5394
1795.7603
1795.9811
1796.2019
1796.4227
1796.6436
1796.8644
1797.0852
1797.306
1797.5269
1797.7477
1797.9685
1798.1892
1798.4099
1798.6306
1798.8513
1799.072
1799.2927
1799.5134
1799.7341
1799.9548
1800.1755
1800.3962
1800.6169
1800.8376
1801.0583
1801.2791
1801.4998
1801.7205
1801.9412
1802.1619
1802.3826
1802.6033
1802.8239
1803.0444
1803.265
1803.4856
1803.7062
1803.9268
1804.1473
1804.3679
1804.5885
1804.8091
1805.0297
1805.2502
1805.4708
1805.6914
1805.912
1806.1326
1806.3531
1806.5737
1806.7943
1807.0149
1807.2355
1807.4559
1807.6764
1807.8969
1808.1173
1808.3378
1808.5582
1808.7787
1808.9991
1809.2196
1809.4401
1809.6605
1809.881
1810.1014
1810.3219
1810.5424
1810.7628
1810.9833
1811.2037
1811.4242
1811.6447
1811.865
1812.0853
1812.3057
1812.526
1812.7463
1812.9667
1813.187
1813.4073
1813.6277
1813.848
1814.0684
1814.2887
1814.509
1814.7294
1814.9497
1815.17
1815.3904
1815.6107
1815.8311
1816.0514
1816.2716
1816.4918
1816.712
1816.9323
1817.1525
1817.3727
1817.5929
1817.8131
1818.0333
1818.2535
1818.4738
1818.694
1818.9142
1819.1344
1819.3546
1819.5748
1819.795
1820.0153
1820.2355
1820.4557
1820.6758
1820.8959
1821.116
1821.3361
1821.5562
1821.7762
1821.9963
1822.2164
1822.4365
1822.6566
1822.8767
1823.0968
1823.3169
1823.537
1823.7571
1823.9772
1824.1973
1824.4174
1824.6375
1824.8574
1825.0774
1825.2974
1825.5173
1825.7373
1825.9573
1826.1772
1826.3972
1826.6172
1826.8372
1827.0571
1827.2771
1827.4971
1827.717
1827.937
1828.157
1828.377
1828.5969
1828.8169
1829.0367
1829.2566
1829.4764
1829.6963
1829.9161
1830.136
1830.3558
1830.5757
1830.7955
1831.0154
1831.2352
1831.4551
1831.6749
1831.8948
1832.1146
1832.3345
1832.5543
1832.7742
1832.994
1833.2137
1833.4335
1833.6532
1833.8729
1834.0927
1834.3124
1834.5321
1834.7518
1834.9716
1835.1913
1835.411
1835.6307
1835.8505
1836.0702
1836.2899
1836.5096
1836.7294
1836.9491
1837.1687
1837.3883
1837.6079
1837.8275
1838.0471
1838.2667
1838.4863
1838.7059
1838.9255
1839.1451
1839.3647
1839.5844
1839.804
1840.0236
1840.2432
1840.4628
1840.6824
1840.902
1841.1215
1841.3409
1841.5604
1841.7799
1841.9994
1842.2189
1842.4384
1842.6578
1842.8773
1843.0968
1843.3163
1843.5358
1843.7552
1843.9747
1844.1942
1844.4137
1844.6332
1844.8527
1845.072
1845.2914
1845.5107
1845.7301
1845.9495
1846.1688
1846.3882
1846.6075
1846.8269
1847.0463
1847.2656
1847.485
1847.7043
1847.9237
1848.1431
1848.3624
1848.5818
1848.801
1849.0203
1849.2395
1849.4587
1849.678
1849.8972
1850.1165
1850.3357
1850.5549
1850.7742
1850.9934
1851.2126
1851.4319
1851.6511
1851.8704
1852.0896
1852.3088
1852.528
1852.7471
1852.9662
1853.1853
1853.4044
1853.6235
1853.8427
1854.0618
1854.2809
1854.5
1854.7191
1854.9382
1855.1573
1855.3765
1855.5956
1855.8147
1856.0338
1856.2528
1856.4718
1856.6908
1856.9098
1857.1288
1857.3478
1857.5668
1857.7858
1858.0048
1858.2238
1858.4427
1858.6617
1858.8807
1859.0997
1859.3187
1859.5377
1859.7567
1859.9756
1860.1945
1860.4133
1860.6322
1860.8511
1861.0699
1861.2888
1861.5077
1861.7266
1861.9454
1862.1643
1862.3832
1862.6021
1862.8209
1863.0398
1863.2587
1863.4774
1863.6962
1863.9149
1864.1337
1864.3524
1864.5712
1864.7899
1865.0087
1865.2274
1865.4462
1865.6649
1865.8837
1866.1024
1866.3212
1866.5399
1866.7587
1866.9774
1867.196
1867.4147
1867.6333
1867.8519
1868.0706
1868.2892
1868.5078
1868.7264
1868.9451
1869.1637
1869.3823
1869.601
1869.8196
1870.0382
1870.2568
1870.4755
1870.694
1870.9125
1871.131
1871.3495
1871.568
1871.7865
1872.005
1872.2235
1872.442
1872.6605
1872.879
1873.0975
1873.316
1873.5345
1873.7531
1873.9716
1874.1899
1874.4083
1874.6267
1874.8451
1875.0635
1875.2819
1875.5002
1875.7186
1875.937
1876.1554
1876.3738
1876.5922
1876.8105
1877.0289
1877.2473
1877.4656
1877.6838
1877.9021
1878.1204
1878.3386
1878.5569
1878.7751
1878.9934
1879.2117
1879.4299
1879.6482
1879.8665
1880.0847
1880.303
1880.5212
1880.7395
1880.9576
1881.1758
1881.3939
1881.6121
1881.8302
1882.0483
1882.2665
1882.4846
1882.7028
1882.9209
1883.139
1883.3572
1883.5753
1883.7935
1884.0116
1884.2296
1884.4476
1884.6656
1884.8837
1885.1017
1885.3197
1885.5377
1885.7557
1885.9738
1886.1918
1886.4098
1886.6278
1886.8458
1887.0638
1887.2819
1887.4999
1887.7178
1887.9357
1888.1536
1888.3715
1888.5894
1888.8073
1889.0251
1889.243
1889.4609
1889.6788
1889.8967
1890.1146
1890.3325
1890.5504
1890.7683
1890.9861
1891.2039
1891.4216
1891.6394
1891.8572
1892.075
1892.2927
1892.5105
1892.7283
1892.946
1893.1638
1893.3816
1893.5994
1893.8171
1894.0349
1894.2526
1894.4702
1894.6879
1894.9055
1895.1232
1895.3408
1895.5585
1895.7761
1895.9938
1896.2114
1896.4291
1896.6467
1896.8644
1897.082
1897.2996
1897.5171
1897.7346
1897.9521
1898.1697
1898.3872
1898.6047
1898.8223
1899.0398
1899.2573
1899.4749
1899.6924
1899.9099
1900.1274
1900.345
1900.5624
1900.7798
1900.9972
1901.2146
1901.432
1901.6494
1901.8668
1902.0842
1902.3016
1902.519
1902.7365
1902.9539
1903.1713
1903.3887
1903.6061
1903.8234
1904.0406
1904.2579
1904.4752
1904.6925
1904.9098
1905.1271
1905.3444
1905.5616
1905.7789
1905.9962
1906.2135
1906.4308
1906.6481
1906.8652
1907.0824
1907.2996
1907.5167
1907.7339
1907.951
1908.1682
1908.3854
1908.6025
1908.8197
1909.0369
1909.254
1909.4712
1909.6884
1909.9054
1910.1224
1910.3395
1910.5565
1910.7736
1910.9906
1911.2076
1911.4247
1911.6417
1911.8588
1912.0758
1912.2928
1912.5099
1912.7269
1912.9438
1913.1608
1913.3777
1913.5946
1913.8115
1914.0284
1914.2454
1914.4623
1914.6792
1914.8961
1915.113
1915.33
1915.5469
1915.7638
1915.9806
1916.1974
1916.4142
1916.631
1916.8478
1917.0646
1917.2814
1917.4982
1917.715
1917.9318
1918.1486
1918.3654
1918.5822
1918.799
1919.0156
1919.2323
1919.449
1919.6656
1919.8823
1920.099
1920.3157
1920.5323
1920.749
1920.9657
1921.1824
1921.399
1921.6157
1921.8324
1922.049
1922.2655
1922.4821
1922.6986
1922.9152
1923.1317
1923.3483
1923.5648
1923.7814
1923.9979
1924.2145
1924.431
1924.6476
1924.8641
1925.0806
1925.297
1925.5134
1925.7299
1925.9463
1926.1627
1926.3792
1926.5956
1926.812
1927.0284
1927.2449
1927.4613
1927.6777
1927.894
1928.1104
1928.3267
1928.543
1928.7593
1928.9756
1929.1919
1929.4082
1929.6245
1929.8408
1930.0571
1930.2734
1930.4897
1930.7061
1930.9222
1931.1384
1931.3546
1931.5708
1931.787
1932.0032
1932.2194
1932.4355
1932.6517
1932.8679
1933.0841
1933.3003
1933.5165
1933.7325
1933.9486
1934.1647
1934.3807
1934.5968
1934.8129
1935.0289
1935.245
1935.4611
1935.6771
1935.8932
1936.1093
1936.3253
1936.5413
1936.7572
1936.9731
1937.1891
1937.405
1937.621
1937.8369
1938.0529
1938.2688
1938.4847
1938.7007
1938.9166
1939.1326
1939.3485
1939.5643
1939.7802
1939.996
1940.2118
1940.4276
1940.6434
1940.8593
1941.0751
1941.2909
1941.5067
1941.7225
1941.9384
1942.1542
1942.3699
1942.5856
1942.8013
1943.017
1943.2327
1943.4484
1943.6641
1943.8798
1944.0955
1944.3112
1944.5269
1944.7426
1944.9583
1945.1738
1945.3894
1945.605
1945.8206
1946.0361
1946.2517
1946.4673
1946.6829
1946.8984
1947.114
1947.3296
1947.5452
1947.7607
1947.9762
1948.1917
1948.4071
1948.6226
1948.838
1949.0535
1949.2689
1949.4844
1949.6998
1949.9153
1950.1307
1950.3462
1950.5616
1950.777
1950.9923
1951.2076
1951.423
1951.6383
1951.8536
1952.069
1952.2843
1952.4996
1952.715
1952.9303
1953.1456
1953.3608
1953.576
1953.7913
1954.0065
1954.2217
1954.4369
1954.6521
1954.8673
1955.0825
1955.2977
1955.5129
1955.7281
1955.9434
1956.1584
1956.3735
1956.5886
1956.8037
1957.0188
1957.2339
1957.449
1957.6641
1957.8792
1958.0942
1958.3093
1958.5244
1958.7395
1958.9545
1959.1694
1959.3844
1959.5994
1959.8143
1960.0293
1960.2443
1960.4592
1960.6742
1960.8892
1961.1041
1961.3191
1961.5339
1961.7488
1961.9636
1962.1785
1962.3933
1962.6082
1962.823
1963.0378
1963.2527
1963.4675
1963.6824
1963.8972
1964.1121
1964.3268
1964.5415
1964.7562
1964.9709
1965.1857
1965.4004
1965.6151
1965.8298
1966.0446
1966.2593
1966.474
1966.6887
1966.9033
1967.1179
1967.3325
1967.5471
1967.7617
1967.9763
1968.1909
1968.4055
1968.6201
1968.8347
1969.0493
1969.2639
1969.4784
1969.6929
1969.9073
1970.1218
1970.3363
1970.5508
1970.7653
1970.9797
1971.1942
1971.4087
1971.6232
1971.8376
1972.052
1972.2664
1972.4807
1972.6951
1972.9094
1973.1238
1973.3381
1973.5525
1973.7668
1973.9812
1974.1956
1974.4099
1974.6243
1974.8385
1975.0527
1975.267
1975.4812
1975.6954
1975.9097
1976.1239
1976.3381
1976.5524
1976.7666
1976.9808
1977.1951
1977.4092
1977.6233
1977.8374
1978.0515
1978.2656
1978.4797
1978.6938
1978.908
1979.1221
1979.3362
1979.5503
1979.7644
1979.9784
1980.1924
1980.4064
1980.6204
1980.8344
1981.0483
1981.2623
1981.4763
1981.6903
1981.9043
1982.1183
1982.3323
1982.5461
1982.76
1982.9739
1983.1877
1983.4016
1983.6155
1983.8293
1984.0432
1984.2571
1984.4709
1984.6848
1984.8987
1985.1124
1985.3262
1985.5399
1985.7537
1985.9674
1986.1812
1986.3949
1986.6086
1986.8224
1987.0361
1987.2499
1987.4635
1987.6771
1987.8907
1988.1044
1988.318
1988.5316
1988.7452
1988.9589
1989.1725
1989.3861
1989.5997
1989.8134
1990.0269
1990.2404
1990.4539
1990.6674
1990.8809
1991.0944
1991.3079
1991.5214
1991.7349
1991.9484
1992.1619
1992.3754
1992.5887
1992.8021
1993.0155
1993.2289
1993.4423
1993.6556
1993.869
1994.0824
1994.2958
1994.5092
1994.7225
1994.9359
1995.1492
1995.3624
1995.5757
1995.7889
1996.0022
1996.2155
1996.4287
1996.642
1996.8552
1997.0685
1997.2817
1997.4949
1997.708
1997.9211
1998.1343
1998.3474
1998.5605
1998.7737
1998.9868
1999.2
1999.4131
1999.6262
1999.8394
2000.0524
2000.2654
2000.4784
2000.6914
2000.9044
2001.1174
2001.3304
2001.5435
2001.7565
2001.9695
2002.1825
2002.3954
2002.6083
2002.8212
2003.0341
2003.2469
2003.4598
2003.6727
2003.8856
2004.0985
2004.3114
2004.5243
2004.7372
2004.95
2005.1627
2005.3755
2005.5883
2005.801
2006.0138
2006.2266
2006.4393
2006.6521
2006.8649
2007.0776
2007.2903
2007.5029
2007.7156
2007.9282
2008.1409
2008.3535
2008.5662
2008.7788
2008.9915
2009.2041
2009.4167
2009.6293
2009.8418
2010.0543
2010.2668
2010.4794
2010.6919
2010.9044
2011.1169
2011.3295
2011.542
2011.7545
2011.967
2012.1794
2012.3918
2012.6042
2012.8167
2013.0291
2013.2415
2013.4539
2013.6663
2013.8787
2014.0911
2014.3035
2014.5157
2014.728
2014.9403
2015.1526
2015.3649
2015.5771
2015.7894
2016.0017
2016.214
2016.4263
2016.6385
2016.8507
2017.0629
2017.275
2017.4872
2017.6993
2017.9115
2018.1237
2018.3358
2018.548
2018.7601
2018.9723
2019.1843
2019.3964
2019.6084
2019.8204
2020.0325
2020.2445
2020.4565
2020.6686
2020.8806
2021.0927
2021.3047
2021.5166
2021.7285
2021.9404
2022.1523
2022.3643
2022.5762
2022.7881
2023
2023.2119
2023.4238
2023.6357
2023.8477
2024.0594
2024.2712
2024.483
2024.6948
2024.9066
2025.1184
2025.3302
2025.542
2025.7538
2025.9656
2026.1774
2026.389
2026.6007
2026.8124
2027.024
2027.2357
2027.4474
2027.6591
2027.8707
2028.0824
2028.2941
2028.5057
2028.7173
2028.9288
2029.1404
2029.3519
2029.5635
2029.775
2029.9866
2030.1981
2030.4097
2030.6212
2030.8326
2031.0441
2031.2555
2031.4669
2031.6783
2031.8898
2032.1012
2032.3126
2032.524
2032.7355
2032.9469
2033.1582
2033.3695
2033.5808
2033.7921
2034.0034
2034.2147
2034.426
2034.6373
2034.8486
2035.0599
2035.2712
2035.4824
2035.6936
2035.9048
2036.116
2036.3271
2036.5383
2036.7495
2036.9607
2037.1719
2037.3831
2037.5942
2037.8053
2038.0164
2038.2274
2038.4385
2038.6495
2038.8606
2039.0717
2039.2827
2039.4938
2039.7048
2039.9159
2040.1268
2040.3378
2040.5487
2040.7596
2040.9706
2041.1815
2041.3925
2041.6034
2041.8143
2042.0253
2042.2361
2042.4469
2042.6577
2042.8685
2043.0793
2043.2902
2043.501
2043.7118
2043.9226
2044.1334
2044.3442
2044.5549
2044.7656
2044.9763
2045.187
2045.3977
2045.6084
2045.8191
2046.0298
2046.2405
2046.4512
2046.6619
2046.8724
2047.083
2047.2936
2047.5042
2047.7147
2047.9253
2048.1357
2048.3462
2048.5566
2048.7671
2048.9775
2049.188
2049.3984
2049.6089
2049.8193
2050.0298
2050.2402
2050.4507
2050.6611
2050.8716
2051.082
2051.2925
2051.5029
2051.7134
2051.9238
2052.1343
2052.3445
2052.5547
2052.7649
2052.9751
2053.1853
2053.3955
2053.6057
2053.8159
2054.0261
2054.2363
2054.4465
2054.6567
2054.8669
2055.0771
2055.2874
2055.4976
2055.7078
2055.918
2056.1282
2056.3384
2056.5486
2056.7585
2056.9685
2057.1785
2057.3884
2057.5984
2057.8083
2058.0183
2058.2283
2058.4382
2058.6482
2058.8582
2059.0681
2059.2781
2059.488
2059.698
2059.908
2060.1179
2060.3279
2060.5378
2060.7478
2060.9578
2061.1675
2061.3772
2061.5869
2061.7966
2062.0063
2062.2161
2062.4258
2062.6355
2062.8452
2063.0549
2063.2646
2063.4744
2063.6841
2063.8938
2064.1035
2064.3132
2064.5229
2064.7327
2064.9424
2065.1521
2065.3618
2065.5713
2065.7808
2065.9902
2066.1997
2066.4092
2066.6187
2066.8281
2067.0376
2067.2471
2067.4565
2067.666
2067.8755
2068.085
2068.2944
2068.5039
2068.7134
2068.9229
2069.1323
2069.3418
2069.5513
2069.7605
2069.9697
2070.179
2070.3882
2070.5974
2070.8066
2071.0159
2071.2251
2071.4343
2071.6436
2071.8528
2072.062
2072.2712
2072.4805
2072.6897
2072.8989
2073.1082
2073.3174
2073.5266
2073.7358
2073.9451
2074.1541
2074.363
2074.572
2074.781
2074.99
2075.199
2075.408
2075.6169
2075.8259
2076.0349
2076.2439
2076.4529
2076.6619
2076.8708
2077.0798
2077.2888
2077.4978
2077.7068
2077.9158
2078.1248
2078.3335
2078.5422
2078.751
2078.9597
2079.1685
2079.3772
2079.5859
2079.7947
2080.0034
2080.2122
2080.4209
2080.6296
2080.8384
2081.0471
2081.2559
2081.4646
2081.6733
2081.8821
2082.0908
2082.2996
2082.5081
2082.7166
2082.925
2083.1335
2083.342
2083.5505
2083.759
2083.9675
2084.176
2084.3845
2084.593
2084.8015
2085.01
2085.2185
2085.427
2085.6355
2085.844
2086.0525
2086.261
2086.4695
2086.678
2086.8862
2087.0945
2087.3027
2087.511
2087.7192
2087.9275
2088.1357
2088.344
2088.5522
2088.7605
2088.9688
2089.177
2089.3853
2089.5935
2089.8018
2090.01
2090.2183
2090.4265
2090.6348
2090.843
2091.051
2091.259
2091.467
2091.675
2091.8831
2092.0911
2092.2991
2092.5071
2092.7151
2092.9231
2093.1311
2093.3391
2093.5471
2093.7551
2093.9631
2094.1711
2094.3792
2094.5872
2094.7952
2095.0029
2095.2107
2095.4185
2095.6262
2095.834
2096.0417
2096.2495
2096.4573
2096.665
2096.8728
2097.0806
2097.2883
2097.4961
2097.7039
2097.9116
2098.1194
2098.3271
2098.5349
2098.7427
2098.9504
2099.158
2099.3655
2099.573
2099.7805
2099.988
2100.1956
2100.4031
2100.6106
2100.8181
2101.0256
2101.2332
2101.4407
2101.6482
2101.8557
2102.0632
2102.2708
2102.4783
2102.6858
2102.8933
2103.1008
2103.3081
2103.5154
2103.7227
2103.9299
2104.1372
2104.3445
2104.5518
2104.759
2104.9663
2105.1736
2105.3809
2105.5881
2105.7954
2106.0027
2106.21
2106.4172
2106.6245
2106.8318
2107.0391
2107.2461
2107.4531
2107.6602
2107.8672
2108.0742
2108.2812
2108.4883
2108.6953
2108.9023
2109.1094
2109.3164
2109.5234
2109.7305
2109.9375
2110.1445
2110.3516
2110.5586
2110.7656
2110.9727
2111.1797
2111.3865
2111.5933
2111.8
2112.0068
2112.2136
2112.4204
2112.6272
2112.834
2113.0408
2113.2476
2113.4543
2113.6611
2113.8679
2114.0747
2114.2815
2114.4883
2114.6951
2114.9019
2115.1086
2115.3152
2115.5217
2115.7283
2115.9348
2116.1414
2116.3479
2116.5544
2116.761
2116.9675
2117.1741
2117.3806
2117.5872
2117.7937
2118.0002
2118.2068
2118.4133
2118.6199
2118.8264
2119.033
2119.2395
2119.4458
2119.6521
2119.8584
2120.0647
2120.271
2120.4773
2120.6836
2120.8899
2121.0962
2121.3025
2121.5088
2121.7151
2121.9214
2122.1277
2122.334
2122.5403
2122.7466
2122.9529
2123.1592
2123.3652
2123.5713
2123.7773
2123.9834
2124.1895
2124.3955
2124.6016
2124.8076
2125.0137
2125.2197
2125.4258
2125.6318
2125.8379
2126.0439
2126.25
2126.4561
2126.6621
2126.8682
2127.0742
2127.28
2127.4858
2127.6917
2127.8975
2128.1033
2128.3091
2128.5149
2128.7207
2128.9265
2129.1323
2129.3381
2129.5439
2129.7498
2129.9556
2130.1614
2130.3672
2130.573
2130.7788
2130.9846
2131.1902
2131.3958
2131.6013
2131.8069
2132.0125
2132.218
2132.4236
2132.6292
2132.8347
2133.0403
2133.2458
2133.4514
2133.657
2133.8625
2134.0681
2134.2737
2134.4792
2134.6848
2134.8904
2135.0957
2135.301
2135.5063
2135.7117
2135.917
2136.1223
2136.3276
2136.533
2136.7383
2136.9436
2137.1489
2137.3542
2137.5596
2137.7649
2137.9702
2138.1755
2138.3809
2138.5862
2138.7915
2138.9966
2139.2017
2139.4067
2139.6118
2139.8169
2140.022
2140.2271
2140.4321
2140.6372
2140.8423
2141.0474
2141.2524
2141.4575
2141.6626
2141.8677
2142.0728
2142.2778
2142.4829
2142.6877
2142.8926
2143.0974
2143.3022
2143.5071
2143.7119
2143.9167
2144.1216
2144.3264
2144.5312
2144.7361
2144.9409
2145.1458
2145.3506
2145.5554
2145.7603
2145.9651
2146.1699
2146.3748
2146.5793
2146.7839
2146.9885
2147.1931
2147.3977
2147.6023
2147.8069
2148.0115
2148.2161
2148.4207
2148.6252
2148.8298
2149.0344
2149.239
2149.4436
2149.6482
2149.8528
2150.0574
2150.262
2150.4663
2150.6707
2150.875
2151.0793
2151.2837
2151.488
2151.6924
2151.8967
2152.1011
2152.3054
2152.5098
2152.7141
2152.9185
2153.1228
2153.3271
2153.5315
2153.7358
2153.9402
2154.1443
2154.3484
2154.5525
2154.7566
2154.9607
2155.1648
2155.3689
2155.573
2155.7771
2155.9812
2156.1853
2156.3894
2156.5935
2156.7976
2157.0017
2157.2058
2157.4099
2157.614
2157.8181
2158.022
2158.2258
2158.4297
2158.6335
2158.8374
2159.0413
2159.2451
2159.449
2159.6528
2159.8567
2160.0605
2160.2644
2160.4683
2160.6721
2160.876
2161.0798
2161.2837
2161.4875
2161.6912
2161.8948
2162.0984
2162.302
2162.5056
2162.7092
2162.9128
2163.1165
2163.3201
2163.5237
2163.7273
2163.9309
2164.1345
2164.3381
2164.5417
2164.7454
2164.949
2165.1526
2165.356
2165.5593
2165.7627
2165.9661
2166.1694
2166.3728
2166.5762
2166.7795
2166.9829
2167.1863
2167.3896
2167.593
2167.7964
2167.9998
2168.2031
2168.4065
2168.6099
2168.8132
2169.0166
2169.2197
2169.4229
2169.626
2169.8291
2170.0322
2170.2354
2170.4385
2170.6416
2170.8447
2171.0479
2171.251
2171.4541
2171.6572
2171.8604
2172.0635
2172.2666
2172.4697
2172.6729
2172.8757
2173.0786
2173.2815
2173.4844
2173.6873
2173.8901
2174.093
2174.2959
2174.4988
2174.7017
2174.9045
2175.1074
2175.3103
2175.5132
2175.7161
2175.9189
2176.1218
2176.3247
2176.5273
2176.73
2176.9326
2177.1353
2177.3379
2177.5405
2177.7432
2177.9458
2178.1484
2178.3511
2178.5537
2178.7563
2178.959
2179.1616
2179.3643
2179.5669
2179.7695
2179.9722
2180.1746
2180.377
2180.5793
2180.7817
2180.9841
2181.1865
2181.3889
2181.5913
2181.7937
2181.9961
2182.1985
2182.4009
2182.6033
2182.8057
2183.0081
2183.2104
2183.4128
2183.6152
2183.8174
2184.0195
2184.2217
2184.4238
2184.626
2184.8281
2185.0303
2185.2324
2185.4346
2185.6367
2185.8389
2186.041
2186.2432
2186.4453
2186.6475
2186.8496
2187.0518
2187.2539
2187.4558
2187.6577
2187.8596
2188.0615
2188.2634
2188.4653
2188.6672
2188.8691
2189.071
2189.2729
2189.4749
2189.6768
2189.8787
2190.0806
2190.2825
2190.4844
2190.6863
2190.8882
2191.0898
2191.2915
2191.4932
2191.6948
2191.8965
2192.0981
2192.2998
2192.5015
2192.7031
2192.9048
2193.1064
2193.3081
2193.5098
2193.7114
2193.9131
2194.1147
2194.3164
2194.5178
2194.7192
2194.9207
2195.1221
2195.3235
2195.5249
2195.7263
2195.9277
2196.1292
2196.3306
2196.532
2196.7334
2196.9348
2197.1362
2197.3376
2197.5391
2197.7405
2197.9419
2198.1431
2198.3442
2198.5454
2198.7466
2198.9478
2199.1489
2199.3501
2199.5513
2199.7524
2199.9536
2200.1548
2200.356
2200.5571
2200.7583
2200.9595
2201.1606
2201.3618
2201.563
2201.7639
2201.9648
2202.1658
2202.3667
2202.5676
2202.7686
2202.9695
2203.1704
2203.3713
2203.5723
2203.7732
2203.9741
2204.175
2204.376
2204.5769
2204.7778
2204.9788
2205.1797
2205.3804
2205.5811
2205.7817
2205.9824
2206.1831
2206.3838
2206.5845
2206.7852
2206.9858
2207.1865
2207.3872
2207.5879
2207.7886
2207.9893
2208.1899
2208.3906
2208.5913
2208.7917
2208.9922
2209.1926
2209.3931
2209.5935
2209.7939
2209.9944
2210.1948
2210.3953
2210.5957
2210.7961
2210.9966
2211.197
2211.3975
2211.5979
2211.7983
2211.9988
2212.1992
2212.3994
2212.5996
2212.7998
2213
2213.2002
2213.4004
2213.6006
2213.8008
2214.001
2214.2012
2214.4014
2214.6016
2214.8018
2215.002
2215.2021
2215.4023
2215.6025
2215.8025
2216.0024
2216.2024
2216.4023
2216.6023
2216.8022
2217.0022
2217.2021
2217.4021
2217.6021
2217.802
2218.002
2218.2019
2218.4019
2218.6018
2218.8018
2219.0017
2219.2017
2219.4014
2219.6011
2219.8008
2220.0005
2220.2002
2220.3999
2220.5996
2220.7993
2220.999
2221.1987
2221.3984
2221.5981
2221.7979
2221.9976
2222.1973
2222.397
2222.5967
2222.7961
2222.9956
2223.1951
2223.3945
2223.594
2223.7935
2223.9929
2224.1924
2224.3918
2224.5913
2224.7908
2224.9902
2225.1897
2225.3892
2225.5886
2225.7881
2225.9875
2226.1868
2226.386
2226.5852
2226.7844
2226.9836
2227.1829
2227.3821
2227.5813
2227.7805
2227.9797
2228.179
2228.3782
2228.5774
2228.7766
2228.9758
2229.175
2229.3743
2229.5735
2229.7725
2229.9714
2230.1704
2230.3694
2230.5684
2230.7673
2230.9663
2231.1653
2231.3643
2231.5632
2231.7622
2231.9612
2232.1602
2232.3591
2232.5581
2232.7571
2232.9561
2233.1548
2233.3535
2233.5522
2233.751
2233.9497
2234.1484
2234.3472
2234.5459
2234.7446
2234.9434
2235.1421
2235.3408
2235.5396
2235.7383
2235.937
2236.1357
2236.3345
2236.533
2236.7314
2236.9299
2237.1284
2237.3269
2237.5254
2237.7239
2237.9224
2238.1208
2238.3193
2238.5178
2238.7163
2238.9148
2239.1133
2239.3118
2239.5103
2239.7087
2239.907
2240.1052
2240.3035
2240.5017
2240.7
2240.8982
2241.0964
2241.2947
2241.4929
2241.6912
2241.8894
2242.0876
2242.2859
2242.4841
2242.6824
2242.8806
2243.0789
2243.2769
2243.4749
2243.6729
2243.8708
2244.0688
2244.2668
2244.4648
2244.6628
2244.8608
2245.0588
2245.2568
2245.4548
2245.6528
2245.8508
2246.0488
2246.2468
2246.4448
2246.6426
2246.8403
2247.0381
2247.2358
2247.4336
2247.6313
2247.8291
2248.0269
2248.2246
2248.4224
2248.6201
2248.8179
2249.0156
2249.2134
2249.4111
2249.6089
2249.8066
2250.0042
2250.2017
2250.3992
2250.5967
2250.7942
2250.9917
2251.1892
2251.3867
2251.5842
2251.7817
2251.9792
2252.1768
2252.3743
2252.5718
2252.7693
2252.9668
2253.1643
2253.3616
2253.5588
2253.7561
2253.9534
2254.1506
2254.3479
2254.5452
2254.7424
2254.9397
2255.137
2255.3342
2255.5315
2255.7288
2255.926
2256.1233
2256.3206
2256.5178
2256.7148
2256.9119
2257.1089
2257.3059
2257.5029
2257.7
2257.897
2258.094
2258.291
2258.488
2258.6851
2258.8821
2259.0791
2259.2761
2259.4731
2259.6702
2259.8672
2260.064
2260.2607
2260.4575
2260.6543
2260.8511
2261.0479
2261.2446
2261.4414
2261.6382
2261.835
2262.0317
2262.2285
2262.4253
2262.6221
2262.8188
2263.0156
2263.2124
2263.4089
2263.6055
2263.802
2263.9985
2264.1951
2264.3916
2264.5881
2264.7847
2264.9812
2265.1777
2265.3743
2265.5708
2265.7673
2265.9639
2266.1604
2266.3569
2266.5535
2266.7498
2266.946
2267.1423
2267.3386
2267.5349
2267.7312
2267.9275
2268.1238
2268.3201
2268.5164
2268.7126
2268.9089
2269.1052
2269.3015
2269.4978
2269.6941
2269.8904
2270.0864
2270.2825
2270.4785
2270.6746
2270.8706
2271.0667
2271.2627
2271.4587
2271.6548
2271.8508
2272.0469
2272.2429
2272.439
2272.635
2272.8311
2273.0271
2273.2231
2273.4189
2273.6147
2273.8105
2274.0063
2274.2021
2274.3979
2274.5938
2274.7896
2274.9854
2275.1812
2275.377
2275.5728
2275.7686
2275.9644
2276.1602
2276.356
2276.5515
2276.7471
2276.9426
2277.1382
2277.3337
2277.5293
2277.7249
2277.9204
2278.116
2278.3115
2278.5071
2278.7026
2278.8982
2279.0938
2279.2893
2279.4849
2279.6804
2279.8757
2280.071
2280.2664
2280.4617
2280.657
2280.8523
2281.0476
2281.2429
2281.4382
2281.6335
2281.8289
2282.0242
2282.2195
2282.4148
2282.6101
2282.8054
2283.0007
2283.1958
2283.3909
2283.5859
2283.781
2283.9761
2284.1711
2284.3662
2284.5613
2284.7563
2284.9514
2285.1465
2285.3416
2285.5366
2285.7317
2285.9268
2286.1218
2286.3167
2286.5115
2286.7063
2286.9011
2287.0959
2287.2908
2287.4856
2287.6804
2287.8752
2288.0701
2288.2649
2288.4597
2288.6545
2288.8494
2289.0442
2289.239
2289.4338
2289.6284
2289.823
2290.0176
2290.2122
2290.4067
2290.6013
2290.7959
2290.9905
2291.1851
2291.3796
2291.5742
2291.7688
2291.9634
2292.158
2292.3525
2292.5471
2292.7417
2292.936
2293.1304
2293.3247
2293.519
2293.7134
2293.9077
2294.1021
2294.2964
2294.4907
2294.6851
2294.8794
2295.0737
2295.2681
2295.4624
2295.6567
2295.8511
2296.0452
2296.2393
2296.4333
2296.6274
2296.8215
2297.0156
2297.2097
2297.4038
2297.5979
2297.792
2297.9861
2298.1802
2298.3743
2298.5684
2298.7625
2298.9565
2299.1506
2299.3445
2299.5383
2299.7322
2299.926
2300.1199
2300.3137
2300.5076
2300.7014
2300.8953
2301.0891
2301.283
2301.4768
2301.6707
2301.8645
2302.0583
2302.2522
2302.4458
2302.6394
2302.833
2303.0266
2303.2202
2303.4138
2303.6074
2303.801
2303.9946
2304.1882
2304.3818
2304.5754
2304.769
2304.9626
2305.1562
2305.3499
2305.5435
2305.7368
2305.9302
2306.1235
2306.3169
2306.5103
2306.7036
2306.897
2307.0903
2307.2837
2307.4771
2307.6704
2307.8638
2308.0571
2308.2505
2308.4438
2308.6372
2308.8303
2309.0234
2309.2166
2309.4097
2309.6028
2309.7959
2309.989
2310.1821
2310.3752
2310.5684
2310.7615
2310.9546
2311.1477
2311.3408
2311.5339
2311.7271
2311.9199
2312.1128
2312.3057
2312.4985
2312.6914
2312.8843
2313.0771
2313.27
2313.4629
2313.6558
2313.8486
2314.0415
2314.2344
2314.4272
2314.6201
2314.813
2315.0059
2315.1985
2315.3911
2315.5837
2315.7764
2315.969
2316.1616
2316.3542
2316.5469
2316.7395
2316.9321
2317.1248
2317.3174
2317.51
2317.7026
2317.8953
2318.0879
2318.2803
2318.4727
2318.665
2318.8574
2319.0498
2319.2422
2319.4346
2319.627
2319.8193
2320.0117
2320.2041
2320.3965
2320.5889
2320.7812
2320.9736
2321.166
2321.3582
2321.5503
2321.7424
2321.9346
2322.1267
2322.3188
2322.511
2322.7031
2322.8953
2323.0874
2323.2795
2323.4717
2323.6638
2323.856
2324.0481
2324.2402
2324.4324
2324.6243
2324.8162
2325.0081
2325.2
2325.3918
2325.5837
2325.7756
2325.9675
2326.1594
2326.3513
2326.5432
2326.7351
2326.927
2327.1189
2327.3108
2327.5027
2327.6943
2327.886
2328.0776
2328.2693
2328.4609
2328.6526
2328.8442
2329.0359
2329.2275
2329.4192
2329.6108
2329.8025
2329.9941
2330.1858
2330.3774
2330.5691
2330.7605
2330.9519
2331.1433
2331.3347
2331.5261
2331.7175
2331.9089
2332.1003
2332.2917
2332.4832
2332.6746
2332.866
2333.0574
2333.2488
2333.4402
2333.6316
2333.823
2334.0142
2334.2053
2334.3965
2334.5876
2334.7788
2334.97
2335.1611
2335.3523
2335.5435
2335.7346
2335.9258
2336.1169
2336.3081
2336.4993
2336.6904
2336.8816
2337.0725
2337.2634
2337.4543
2337.6453
2337.8362
2338.0271
2338.218
2338.4089
2338.5999
2338.7908
2338.9817
2339.1726
2339.3635
2339.5544
2339.7454
2339.9363
2340.127
2340.3176
2340.5083
2340.699
2340.8896
2341.0803
2341.271
2341.4617
2341.6523
2341.843
2342.0337
2342.2244
2342.415
2342.6057
2342.7964
2342.9871
2343.1775
2343.3679
2343.5583
2343.7488
2343.9392
2344.1296
2344.3201
2344.5105
2344.7009
2344.8914
2345.0818
2345.2722
2345.4626
2345.6531
2345.8435
2346.0339
2346.2241
2346.4143
2346.6045
2346.7947
2346.9849
2347.175
2347.3652
2347.5554
2347.7456
2347.9358
2348.126
2348.3162
2348.5063
2348.6965
2348.8867
2349.0769
2349.2668
2349.4568
2349.6467
2349.8367
2350.0266
2350.2166
2350.4065
2350.5964
2350.7864
2350.9763
2351.1663
2351.3562
2351.5461
2351.7361
2351.926
2352.116
2352.3057
2352.4954
2352.6851
2352.8748
2353.0645
2353.2542
2353.4438
2353.6335
2353.8232
2354.0129
2354.2026
2354.3923
2354.582
2354.7717
2354.9614
2355.1511
2355.3408
2355.5303
2355.7197
2355.9092
2356.0986
2356.2881
2356.4775
2356.667
2356.8564
2357.0459
2357.2354
2357.4248
2357.6143
2357.8037
2357.9932
2358.1826
2358.3721
2358.5613
2358.7505
2358.9397
2359.1289
2359.3181
2359.5073
2359.6965
2359.8857
2360.075
2360.2642
2360.4534
2360.6426
2360.8318
2361.021
2361.2102
2361.3994
2361.5884
2361.7773
2361.9663
2362.1553
2362.3442
2362.5332
2362.7222
2362.9111
2363.1001
2363.2891
2363.478
2363.667
2363.856
2364.0449
2364.2339
2364.4229
2364.6116
2364.8003
2364.989
2365.1777
2365.3665
2365.5552
2365.7439
2365.9326
2366.1213
2366.3101
2366.4988
2366.6875
2366.8762
2367.0649
2367.2537
2367.4424
2367.6309
2367.8193
2368.0078
2368.1963
2368.3848
2368.5732
2368.7617
2368.9502
2369.1387
2369.3271
2369.5156
2369.7041
2369.8926
2370.0811
2370.2695
2370.458
2370.6462
2370.8345
2371.0227
2371.2109
2371.3992
2371.5874
2371.7756
2371.9639
2372.1521
2372.3403
2372.5286
2372.7168
2372.905
2373.0933
2373.2815
2373.4697
2373.6577
2373.8457
2374.0337
2374.2217
2374.4097
2374.5977
2374.7856
2374.9736
2375.1616
2375.3496
2375.5376
2375.7256
2375.9136
2376.1016
2376.2896
2376.4775
2376.6653
2376.853
2377.0408
2377.2285
2377.4163
2377.604
2377.7917
2377.9795
2378.1672
2378.355
2378.5427
2378.7305
2378.9182
2379.106
2379.2937
2379.4812
2379.6687
2379.8562
2380.0437
2380.2312
2380.4187
2380.6062
2380.7937
2380.9812
2381.1687
2381.3562
2381.5437
2381.7312
2381.9187
2382.1062
2382.2937
2382.481
2382.6682
2382.8555
2383.0427
2383.23
2383.4172
2383.6045
2383.7917
2383.979
2384.1663
2384.3535
2384.5408
2384.728
2384.9153
2385.1025
2385.2898
2385.4768
2385.6638
2385.8508
2386.0378
2386.2249
2386.4119
2386.5989
2386.7859
2386.9729
2387.1599
2387.3469
2387.5339
2387.7209
2387.908
2388.095
2388.282
2388.4688
2388.6555
2388.8423
2389.0291
2389.2158
2389.4026
2389.5894
2389.7761
2389.9629
2390.1497
2390.3364
2390.5232
2390.71
2390.8967
2391.0835
2391.2703
2391.4568
2391.6433
2391.8298
2392.0164
2392.2029
2392.3894
2392.5759
2392.7625
2392.949
2393.1355
2393.322
2393.5085
2393.6951
2393.8816
2394.0681
2394.2546
2394.4409
2394.6272
2394.8135
2394.9998
2395.186
2395.3723
2395.5586
2395.7449
2395.9312
2396.1174
2396.3037
2396.49
2396.6763
2396.8625
2397.0488
2397.2351
2397.4211
2397.6072
2397.7932
2397.9792
2398.1653
2398.3513
2398.5374
2398.7234
2398.9094
2399.0955
2399.2815
2399.4675
2399.6536
2399.8396
2400.0256
2400.2117
2400.3975
2400.5833
2400.769
2400.9548
2401.1406
2401.3264
2401.5122
2401.698
2401.8838
2402.0696
2402.2554
2402.4412
2402.627
2402.8127
2402.9985
2403.1841
2403.3696
2403.5552
2403.7407
2403.9263
2404.1118
2404.2974
2404.4829
2404.6685
2404.854
2405.0396
2405.2251
2405.4106
2405.5962
2405.7817
2405.9673
2406.1526
2406.3379
2406.5232
2406.7085
2406.8938
2407.0791
2407.2644
2407.4497
2407.635
2407.8203
2408.0056
2408.1909
2408.3762
2408.5615
2408.7468
2408.9321
2409.1172
2409.3022
2409.4873
2409.6724
2409.8574
2410.0425
2410.2275
2410.4126
2410.5977
2410.7827
2410.9678
2411.1528
2411.3379
2411.5229
2411.708
2411.8931
2412.0779
2412.2627
2412.4475
2412.6323
2412.8171
2413.002
2413.1868
2413.3716
2413.5564
2413.7412
2413.926
2414.1108
2414.2957
2414.4805
2414.6653
2414.8501
2415.0347
2415.2192
2415.4038
2415.5884
2415.7729
2415.9575
2416.1421
2416.3267
2416.5112
2416.6958
2416.8804
2417.0649
2417.2495
2417.4341
2417.6187
2417.803
2417.9873
2418.1716
2418.356
2418.5403
2418.7246
2418.9089
2419.0933
2419.2776
2419.4619
2419.6462
2419.8306
2420.0149
2420.1992
2420.3835
2420.5679
2420.752
2420.936
2421.1201
2421.3042
2421.4883
2421.6724
2421.8564
2422.0405
2422.2246
2422.4087
2422.5928
2422.7769
2422.9609
2423.145
2423.3291
2423.5132
2423.697
2423.8809
2424.0647
2424.2485
2424.4324
2424.6162
2424.8
2424.9839
2425.1677
2425.3516
2425.5354
2425.7192
2425.9031
2426.0869
2426.2708
2426.4546
2426.6382
2426.8218
2427.0054
2427.189
2427.3726
2427.5562
2427.7397
2427.9233
2428.1069
2428.2905
2428.4741
2428.6577
2428.8413
2429.0249
2429.2085
2429.3918
2429.5752
2429.7585
2429.9419
2430.1252
2430.3086
2430.4919
2430.6753
2430.8586
2431.042
2431.2253
2431.4087
2431.592
2431.7754
2431.9587
2432.1421
2432.3252
2432.5083
2432.6914
2432.8745
2433.0576
2433.2407
2433.4238
2433.6069
2433.79
2433.9731
2434.1562
2434.3394
2434.5225
2434.7056
2434.8887
2435.0718
2435.2546
2435.4375
2435.6204
2435.8032
2435.9861
2436.1689
2436.3518
2436.5347
2436.7175
2436.9004
2437.0833
2437.2661
2437.449
2437.6318
2437.8147
2437.9973
2438.1799
2438.3625
2438.5452
2438.7278
2438.9104
2439.093
2439.2756
2439.4583
2439.6409
2439.8235
2440.0061
2440.1887
2440.3713
2440.554
2440.7366
2440.9189
2441.1013
2441.2837
2441.4661
2441.6484
2441.8308
2442.0132
2442.1956
2442.3779
2442.5603
2442.7427
2442.925
2443.1074
2443.2898
2443.4722
2443.6545
2443.8367
2444.0188
2444.2009
2444.3831
2444.5652
2444.7473
2444.9294
2445.1116
2445.2937
2445.4758
2445.658
2445.8401
2446.0222
2446.2043
2446.3865
2446.5684
2446.7502
2446.9321
2447.114
2447.2959
2447.4778
2447.6597
2447.8416
2448.0234
2448.2053
2448.3872
2448.5691
2448.751
2448.9329
2449.1147
2449.2966
2449.4783
2449.6599
2449.8416
2450.0232
2450.2048
2450.3865
2450.5681
2450.7498
2450.9314
2451.113
2451.2947
2451.4763
2451.658
2451.8396
2452.0212
2452.2029
2452.3843
2452.5657
2452.7471
2452.9285
2453.1099
2453.2913
2453.4727
2453.6541
2453.8354
2454.0168
2454.1982
2454.3796
2454.561
2454.7424
2454.9238
2455.105
2455.2861
2455.4673
2455.6484
2455.8296
2456.0107
2456.1919
2456.373
2456.5542
2456.7354
2456.9165
2457.0977
2457.2788
2457.46
2457.6411
2457.8223
2458.0032
2458.1841
2458.365
2458.5459
2458.7268
2458.9077
2459.0886
2459.2695
2459.4504
2459.6313
2459.8123
2459.9932
2460.1741
2460.355
2460.5359
2460.7168
2460.8975
2461.0781
2461.2588
2461.4395
2461.6201
2461.8008
2461.9814
2462.1621
2462.3428
2462.5234
2462.7041
2462.8848
2463.0654
2463.2461
2463.4268
2463.6072
2463.7876
2463.968
2464.1484
2464.3289
2464.5093
2464.6897
2464.8701
2465.0505
2465.231
2465.4114
2465.5918
2465.7722
2465.9526
2466.1331
2466.3135
2466.4937
2466.6738
2466.854
2467.0342
2467.2144
2467.3945
2467.5747
2467.7549
2467.9351
2468.1152
2468.2954
2468.4756
2468.6558
2468.8359
2469.0161
2469.1963
2469.3762
2469.5562
2469.7361
2469.916
2470.0959
2470.2759
2470.4558
2470.6357
2470.8157
2470.9956
2471.1755
2471.3555
2471.5354
2471.7153
2471.8953
2472.075
2472.2546
2472.4343
2472.614
2472.7937
2472.9734
2473.1531
2473.3328
2473.5125
2473.6921
2473.8718
2474.0515
2474.2312
2474.4109
2474.5906
2474.7703
2474.9497
2475.1292
2475.3086
2475.488
2475.6675
2475.8469
2476.0264
2476.2058
2476.3853
2476.5647
2476.7441
2476.9236
2477.103
2477.2825
2477.4619
2477.6411
2477.8203
2477.9995
2478.1787
2478.3579
2478.5371
2478.7163
2478.8955
2479.0747
2479.2539
2479.4331
2479.6123
2479.7915
2479.9707
2480.1499
2480.3291
2480.5081
2480.687
2480.866
2481.0449
2481.2239
2481.4028
2481.5818
2481.7607
2481.9397
2482.1187
2482.2976
2482.4766
2482.6555
2482.8345
2483.0134
2483.1924
2483.3711
2483.5498
2483.7285
2483.9072
2484.0859
2484.2646
2484.4434
2484.6221
2484.8008
2484.9795
2485.1582
2485.3369
2485.5156
2485.6943
2485.873
2486.0515
2486.23
2486.4084
2486.5869
2486.7654
2486.9438
2487.1223
2487.3008
2487.4792
2487.6577
2487.8362
2488.0146
2488.1931
2488.3716
2488.55
2488.7285
2488.9067
2489.085
2489.2632
2489.4414
2489.6196
2489.7979
2489.9761
2490.1543
2490.3325
2490.5107
2490.689
2490.8672
2491.0454
2491.2236
2491.4019
2491.5798
2491.7578
2491.9358
2492.1138
2492.2917
2492.4697
2492.6477
2492.8257
2493.0037
2493.1816
2493.3596
2493.5376
2493.7156
2493.8936
2494.0715
2494.2495
2494.4272
2494.605
2494.7827
2494.9604
2495.1382
2495.3159
2495.4937
2495.6714
2495.8491
2496.0269
2496.2046
2496.3823
2496.5601
2496.7378
2496.9155
2497.093
2497.2705
2497.448
2497.6255
2497.803
2497.9805
2498.158
2498.3354
2498.5129
2498.6904
2498.8679
2499.0454
2499.2229
2499.4004
2499.5779
2499.7554
2499.9326
2500.1099
2500.2871
2500.4644
2500.6416
2500.8188
2500.9961
2501.1733
2501.3506
2501.5278
2501.7051
2501.8823
2502.0596
2502.2368
2502.4141
2502.5913
2502.7683
2502.9453
2503.1223
2503.2993
2503.4763
2503.6533
2503.8303
2504.0073
2504.1843
2504.3613
2504.5383
2504.7153
2504.8923
2505.0693
2505.2463
2505.4231
2505.5999
2505.7766
2505.9534
2506.1301
2506.3069
2506.4836
2506.6604
2506.8372
2507.0139
2507.1907
2507.3674
2507.5442
2507.7209
2507.8977
2508.0745
2508.251
2508.4275
2508.604
2508.7805
2508.957
2509.1335
2509.3101
2509.4866
2509.6631
2509.8396
2510.0161
2510.1926
2510.3691
2510.5457
2510.7222
2510.8984
2511.0747
2511.251
2511.4272
2511.6035
2511.7798
2511.9561
2512.1323
2512.3086
2512.4849
2512.6611
2512.8374
2513.0137
2513.1899
2513.3662
2513.5425
2513.7185
2513.8945
2514.0706
2514.2466
2514.4226
2514.5986
2514.7747
2514.9507
2515.1267
2515.3027
2515.4788
2515.6548
2515.8308
2516.0068
2516.1829
2516.3586
2516.5344
2516.7102
2516.886
2517.0618
2517.2375
2517.4133
2517.5891
2517.7649
2517.9407
2518.1165
2518.2922
2518.468
2518.6438
2518.8196
2518.9954
2519.1709
2519.3464
2519.522
2519.6975
2519.873
2520.0486
2520.2241
2520.3997
2520.5752
2520.7507
2520.9263
2521.1018
2521.2773
2521.4529
2521.6284
2521.804
2521.9792
2522.1545
2522.3298
2522.5051
2522.6804
2522.8557
2523.031
2523.2063
2523.3816
2523.5569
2523.7322
2523.9075
2524.0828
2524.2581
2524.4333
2524.6084
2524.7834
2524.9585
2525.1335
2525.3086
2525.4836
2525.6587
2525.8337
2526.0088
2526.1838
2526.3589
2526.5339
2526.709
2526.884
2527.0591
2527.2341
2527.4089
2527.5837
2527.7585
2527.9333
2528.1082
2528.283
2528.4578
2528.6326
2528.8074
2528.9822
2529.157
2529.3318
2529.5066
2529.6814
2529.8562
2530.0308
2530.2053
2530.3799
2530.5544
2530.729
2530.9036
2531.0781
2531.2527
2531.4272
2531.6018
2531.7764
2531.9509
2532.1255
2532.3
2532.4746
2532.6492
2532.8235
2532.9978
2533.1721
2533.3464
2533.5208
2533.6951
2533.8694
2534.0437
2534.218
2534.3923
2534.5667
2534.741
2534.9153
2535.0896
2535.2639
2535.438
2535.6121
2535.7861
2535.9602
2536.1343
2536.3083
2536.4824
2536.6565
2536.8306
2537.0046
2537.1787
2537.3528
2537.5269
2537.7009
2537.875
2538.0491
2538.2229
2538.3967
2538.5706
2538.7444
2538.9182
2539.092
2539.2659
2539.4397
2539.6135
2539.7874
2539.9612
2540.135
2540.3088
2540.4827
2540.6565
2540.8301
2541.0037
2541.1772
2541.3508
2541.5244
2541.698
2541.8716
2542.0452
2542.2188
2542.3923
2542.5659
2542.7395
2542.9131
2543.0867
2543.2603
2543.4338
2543.6072
2543.7805
2543.9539
2544.1272
2544.3005
2544.4739
2544.6472
2544.8206
2544.9939
2545.1672
2545.3406
2545.5139
2545.6873
2545.8606
2546.0339
2546.2073
2546.3804
2546.5535
2546.7266
2546.8997
2547.0728
2547.2458
2547.4189
2547.592
2547.7651
2547.9382
2548.1113
2548.2844
2548.4575
2548.6306
2548.8037
2548.9766
2549.1494
2549.3223
2549.4951
2549.668
2549.8408
2550.0137
2550.1865
2550.3594
2550.5322
2550.7051
2550.8779
2551.0508
2551.2236
2551.3965
2551.5693
2551.7419
2551.9146
2552.0872
2552.2598
2552.4324
2552.605
2552.7776
2552.9502
2553.1228
2553.2954
2553.468
2553.6406
2553.8132
2553.9858
2554.1584
2554.3308
2554.5032
2554.6755
2554.8479
2555.0203
2555.1926
2555.365
2555.5374
2555.7097
2555.8821
2556.0544
2556.2268
2556.3992
2556.5715
2556.7439
2556.9163
2557.0884
2557.2605
2557.4326
2557.6047
2557.7769
2557.949
2558.1211
2558.2932
2558.4653
2558.6375
2558.8096
2558.9817
2559.1538
2559.3259
2559.498
2559.6702
2559.842
2560.0139
2560.1858
2560.3577
2560.5295
2560.7014
2560.8733
2561.0452
2561.217
2561.3889
2561.5608
2561.7327
2561.9045
2562.0764
2562.2483
2562.4199
2562.5916
2562.7632
2562.9348
2563.1064
2563.2781
2563.4497
2563.6213
2563.793
2563.9646
2564.1362
2564.3079
2564.4795
2564.6511
2564.8228
2564.9944
2565.1658
2565.3372
2565.5085
2565.6799
2565.8513
2566.0227
2566.1941
2566.3655
2566.5369
2566.7083
2566.8796
2567.051
2567.2224
2567.3938
2567.5652
2567.7363
2567.9075
2568.0786
2568.2498
2568.4209
2568.592
2568.7632
2568.9343
2569.1055
2569.2766
2569.4478
2569.6189
2569.79
2569.9612
2570.1323
2570.3035
2570.4744
2570.6453
2570.8162
2570.9871
2571.158
2571.3289
2571.4998
2571.6707
2571.8416
2572.0125
2572.1833
2572.3542
2572.5251
2572.696
2572.8669
2573.0378
2573.2085
2573.3792
2573.5498
2573.7205
2573.8911
2574.0618
2574.2324
2574.4031
2574.5737
2574.7444
2574.915
2575.0857
2575.2563
2575.427
2575.5977
2575.7681
2575.9385
2576.1089
2576.2793
2576.4497
2576.6201
2576.7905
2576.9609
2577.1313
2577.3018
2577.4722
2577.6426
2577.813
2577.9834
2578.1538
2578.3242
2578.4944
2578.6646
2578.8347
2579.0049
2579.175
2579.3452
2579.5154
2579.6855
2579.8557
2580.0259
2580.196
2580.3662
2580.5364
2580.7065
2580.8767
2581.0466
2581.2166
2581.3865
2581.5564
2581.7263
2581.8962
2582.0662
2582.2361
2582.406
2582.5759
2582.7458
2582.9158
2583.0857
2583.2556
2583.4255
2583.5955
2583.7651
2583.9348
2584.1045
2584.2742
2584.4438
2584.6135
2584.7832
2584.9529
2585.1226
2585.2922
2585.4619
2585.6316
2585.8013
2585.9709
2586.1406
2586.3103
2586.4797
2586.6492
2586.8186
2586.988
2587.1575
2587.3269
2587.4963
2587.6658
2587.8352
2588.0046
2588.1741
2588.3435
2588.5129
2588.6824
2588.8518
2589.021
2589.1902
2589.3594
2589.5286
2589.6978
2589.8669
2590.0361
2590.2053
2590.3745
2590.5437
2590.7129
2590.8821
2591.0513
2591.2205
2591.3896
2591.5588
2591.7278
2591.8967
2592.0657
2592.2346
2592.4036
2592.5725
2592.7415
2592.9104
2593.0793
2593.2483
2593.4172
2593.5862
2593.7551
2593.9241
2594.093
2594.262
2594.4307
2594.5994
2594.7681
2594.9368
2595.1055
2595.2742
2595.4429
2595.6116
2595.7803
2595.949
2596.1177
2596.2864
2596.4551
2596.6238
2596.7925
2596.9609
2597.1294
2597.2979
2597.4663
2597.6348
2597.8032
2597.9717
2598.1401
2598.3086
2598.4771
2598.6455
2598.814
2598.9824
2599.1509
2599.3193
2599.4878
2599.656
2599.8242
2599.9924
2600.1606
2600.3289
2600.4971
2600.6653
2600.8335
2601.0017
2601.1699
2601.3381
2601.5063
2601.6746
2601.8428
2602.011
2602.1792
2602.3472
2602.5151
2602.6831
2602.8511
2603.019
2603.187
2603.355
2603.5229
2603.6909
2603.8589
2604.0269
2604.1948
2604.3628
2604.5308
2604.6987
2604.8665
2605.0342
2605.2019
2605.3696
2605.5374
2605.7051
2605.8728
2606.0405
2606.2083
2606.376
2606.5437
2606.7114
2606.8792
2607.0469
2607.2146
2607.3823
2607.5498
2607.7173
2607.8848
2608.0522
2608.2197
2608.3872
2608.5547
2608.7222
2608.8896
2609.0571
2609.2246
2609.3921
2609.5596
2609.7271
2609.8945
2610.062
2610.2292
2610.3965
2610.5637
2610.731
2610.8982
2611.0654
2611.2327
2611.3999
2611.5671
2611.7344
2611.9016
2612.0688
2612.2361
2612.4033
2612.5706
2612.7375
2612.9045
2613.0715
2613.2385
2613.4055
2613.5725
2613.7395
2613.9065
2614.0735
2614.2405
2614.4075
2614.5745
2614.7415
2614.9084
2615.0754
2615.2424
2615.4092
2615.5759
2615.7427
2615.9094
2616.0762
2616.2429
2616.4097
2616.5764
2616.7432
2616.9099
2617.0767
2617.2434
2617.4102
2617.5769
2617.7437
2617.9104
2618.0769
2618.2434
2618.4099
2618.5764
2618.7429
2618.9094
2619.0759
2619.2424
2619.4089
2619.5754
2619.7419
2619.9084
2620.075
2620.2415
2620.408
2620.5742
2620.7405
2620.9067
2621.073
2621.2393
2621.4055
2621.5718
2621.738
2621.9043
2622.0706
2622.2368
2622.4031
2622.5693
2622.7356
2622.9019
2623.0681
2623.2341
2623.4001
2623.5662
2623.7322
2623.8982
2624.0642
2624.2302
2624.3962
2624.5623
2624.7283
2624.8943
2625.0603
2625.2263
2625.3923
2625.5583
2625.7244
2625.8901
2626.0559
2626.2217
2626.3875
2626.5532
2626.719
2626.8848
2627.0505
2627.2163
2627.3821
2627.5479
2627.7136
2627.8794
2628.0452
2628.2109
2628.3767
2628.5422
2628.7078
2628.8733
2629.0388
2629.2043
2629.3699
2629.5354
2629.7009
2629.8665
2630.032
2630.1975
2630.363
2630.5286
2630.6941
2630.8596
2631.0249
2631.1902
2631.3555
2631.5208
2631.686
2631.8513
2632.0166
2632.1819
2632.3472
2632.5125
2632.6777
2632.843
2633.0083
2633.1736
2633.3389
2633.5042
2633.6692
2633.8342
2633.9993
2634.1643
2634.3293
2634.4944
2634.6594
2634.8245
2634.9895
2635.1545
2635.3196
2635.4846
2635.6497
2635.8147
2635.9797
2636.1448
2636.3096
2636.4744
2636.6392
2636.804
2636.9688
2637.1335
2637.2983
2637.4631
2637.6279
2637.7927
2637.9575
2638.1223
2638.2871
2638.4519
2638.6167
2638.7815
2638.946
2639.1106
2639.2751
2639.4397
2639.6042
2639.7688
2639.9333
2640.0979
2640.2625
2640.427
2640.5916
2640.7561
2640.9207
2641.0852
2641.2498
2641.4143
2641.5786
2641.7429
2641.9072
2642.0715
2642.2358
2642.4001
2642.5645
2642.7288
2642.8931
2643.0574
2643.2217
2643.386
2643.5503
2643.7146
2643.8789
2644.043
2644.207
2644.3711
2644.5352
2644.6992
2644.8633
2645.0273
2645.1914
2645.3555
2645.5195
2645.6836
2645.8477
2646.0117
2646.1758
2646.3398
2646.5039
2646.6677
2646.8315
2646.9954
2647.1592
2647.323
2647.4868
2647.6506
2647.8145
2647.9783
2648.1421
2648.3059
2648.4697
2648.6335
2648.7974
2648.9612
2649.125
2649.2886
2649.4521
2649.6157
2649.7793
2649.9429
2650.1064
2650.27
2650.4336
2650.5972
2650.7607
2650.9243
2651.0879
2651.2515
2651.415
2651.5786
2651.7422
2651.9055
2652.0688
2652.2322
2652.3955
2652.5588
2652.7222
2652.8855
2653.0488
2653.2122
2653.3755
2653.5388
2653.7021
2653.8655
2654.0288
2654.1921
2654.3555
2654.5186
2654.6816
2654.8447
2655.0078
2655.1709
2655.334
2655.4971
2655.6602
2655.8232
2655.9863
2656.1494
2656.3125
2656.4756
2656.6387
2656.8018
2656.9648
2657.1277
2657.2905
2657.4534
2657.6162
2657.7791
2657.9419
2658.1047
2658.2676
2658.4304
2658.5933
2658.7561
2658.9189
2659.0818
2659.2446
2659.4075
2659.5703
2659.7329
2659.8955
2660.0581
2660.2207
2660.3833
2660.5459
2660.7085
2660.8711
2661.0337
2661.1963
2661.3589
2661.5215
2661.6841
2661.8467
2662.0093
2662.1716
2662.334
2662.4963
2662.6587
2662.821
2662.9834
2663.1458
2663.3081
2663.4705
2663.6328
2663.7952
2663.9575
2664.1199
2664.2822
2664.4446
2664.6069
2664.769
2664.9312
2665.0933
2665.2554
2665.4175
2665.5796
2665.7417
2665.9038
2666.0659
2666.228
2666.3901
2666.5522
2666.7144
2666.8765
2667.0386
2667.2007
2667.3625
2667.5244
2667.6863
2667.8481
2668.01
2668.1719
2668.3337
2668.4956
2668.6575
2668.8193
2668.9812
2669.1431
2669.3049
2669.4668
2669.6287
2669.7905
2669.9521
2670.1138
2670.2754
2670.437
2670.5986
2670.7603
2670.9219
2671.0835
2671.2451
2671.4067
2671.5684
2671.73
2671.8916
2672.0532
2672.2148
2672.3765
2672.5378
2672.6992
2672.8606
2673.022
2673.1833
2673.3447
2673.5061
2673.6675
2673.8289
2673.9902
2674.1516
2674.313
2674.4744
2674.6357
2674.7971
2674.9585
2675.1196
2675.2808
2675.4419
2675.603
2675.7642
2675.9253
2676.0864
2676.2476
2676.4087
2676.5698
2676.731
2676.8921
2677.0532
2677.2144
2677.3755
2677.5366
2677.6975
2677.8584
2678.0193
2678.1802
2678.3411
2678.502
2678.6628
2678.8237
2678.9846
2679.1455
2679.3064
2679.4673
2679.6282
2679.7891
2679.95
2680.1108
2680.2715
2680.4321
2680.5928
2680.7534
2680.9141
2681.0747
2681.2354
2681.396
2681.5566
2681.7173
2681.8779
2682.0386
2682.1992
2682.3599
2682.5205
2682.6812
2682.8416
2683.002
2683.1624
2683.3228
2683.4832
2683.6436
2683.804
2683.9644
2684.1248
2684.2852
2684.4456
2684.606
2684.7664
2684.9268
2685.0872
2685.2476
2685.4077
2685.5679
2685.728
2685.8882
2686.0483
2686.2085
2686.3687
2686.5288
2686.689
2686.8491
2687.0093
2687.1694
2687.3296
2687.4897
2687.6499
2687.8101
2687.97
2688.1299
2688.2898
2688.4497
2688.6096
2688.7695
2688.9294
2689.0894
2689.2493
2689.4092
2689.5691
2689.729
2689.8889
2690.0488
2690.2087
2690.3687
2690.5283
2690.688
2690.8477
2691.0073
2691.167
2691.3267
2691.4863
2691.646
2691.8057
2691.9653
2692.125
2692.2847
2692.4443
2692.604
2692.7637
2692.9233
2693.0828
2693.2422
2693.4016
2693.561
2693.7205
2693.8799
2694.0393
2694.1987
2694.3582
2694.5176
2694.677
2694.8364
2694.9958
2695.1553
2695.3147
2695.4741
2695.6333
2695.7925
2695.9517
2696.1108
2696.27
2696.4292
2696.5884
2696.7476
2696.9067
2697.0659
2697.2251
2697.3843
2697.5435
2697.7026
2697.8618
2698.021
2698.1799
2698.3389
2698.4978
2698.6567
2698.8157
2698.9746
2699.1335
2699.2925
2699.4514
2699.6104
2699.7693
2699.9282
2700.0872
2700.2461
2700.405
2700.564
2700.7229
2700.8816
2701.0403
2701.199
2701.3577
2701.5164
2701.675
2701.8337
2701.9924
2702.1511
2702.3098
2702.4685
2702.6272
2702.7859
2702.9446
2703.1033
2703.262
2703.4204
2703.5789
2703.7373
2703.8958
2704.0542
2704.2126
2704.3711
2704.5295
2704.688
2704.8464
2705.0049
2705.1633
2705.3218
2705.4802
2705.6387
2705.7971
2705.9553
2706.1135
2706.2717
2706.4299
2706.5881
2706.7463
2706.9045
2707.0627
2707.2209
2707.3792
2707.5374
2707.6956
2707.8538
2708.012
2708.1702
2708.3284
2708.4863
2708.6443
2708.8022
2708.9602
2709.1182
2709.2761
2709.4341
2709.592
2709.75
2709.908
2710.0659
2710.2239
2710.3818
2710.5398
2710.6978
2710.8557
2711.0134
2711.1711
2711.3289
2711.4866
2711.6443
2711.802
2711.9597
2712.1174
2712.2751
2712.4329
2712.5906
2712.7483
2712.906
2713.0637
2713.2214
2713.3792
2713.5366
2713.6941
2713.8516
2714.009
2714.1665
2714.324
2714.4814
2714.6389
2714.7964
2714.9539
2715.1113
2715.2688
2715.4263
2715.5837
2715.7412
2715.8987
2716.0562
2716.2134
2716.3706
2716.5278
2716.6851
2716.8423
2716.9995
2717.1567
2717.314
2717.4712
2717.6284
2717.7856
2717.9429
2718.1001
2718.2573
2718.4146
2718.5718
2718.7288
2718.8857
2719.0427
2719.1997
2719.3567
2719.5137
2719.6707
2719.8276
2719.9846
2720.1416
2720.2986
2720.4556
2720.6125
2720.7695
2720.9265
2721.0835
2721.2402
2721.397
2721.5537
2721.7104
2721.8672
2722.0239
2722.1807
2722.3374
2722.4941
2722.6509
2722.8076
2722.9644
2723.1211
2723.2778
2723.4346
2723.5913
2723.7478
2723.9043
2724.0608
2724.2173
2724.3738
2724.5303
2724.6868
2724.8433
2724.9998
2725.1562
2725.3127
2725.4692
2725.6257
2725.7822
2725.9387
2726.0952
2726.2517
2726.408
2726.5642
2726.7205
2726.8767
2727.033
2727.1892
2727.3455
2727.5017
2727.658
2727.8142
2727.9705
2728.1267
2728.283
2728.4392
2728.5955
2728.7517
2728.9077
2729.0637
2729.2197
2729.3757
2729.5317
2729.6877
2729.8438
2729.9998
2730.1558
2730.3118
2730.4678
2730.6238
2730.7798
2730.9358
2731.0918
2731.2478
2731.4036
2731.5593
2731.7151
2731.8708
2732.0266
2732.1824
2732.3381
2732.4939
2732.6497
2732.8054
2732.9612
2733.1169
2733.2727
2733.4285
2733.5842
2733.74
2733.8955
2734.051
2734.2065
2734.3621
2734.5176
2734.6731
2734.8286
2734.9841
2735.1396
2735.2952
2735.4507
2735.6062
2735.7617
2735.9172
2736.0728
2736.2283
2736.3838
2736.5391
2736.6943
2736.8496
2737.0049
2737.1602
2737.3154
2737.4707
2737.626
2737.7812
2737.9365
2738.0918
2738.2471
2738.4023
2738.5576
2738.7129
2738.8682
2739.0232
2739.1782
2739.3333
2739.4883
2739.6433
2739.7983
2739.9534
2740.1084
2740.2634
2740.4185
2740.5735
2740.7285
2740.8835
2741.0386
2741.1936
2741.3486
2741.5037
2741.6584
2741.8132
2741.968
2742.1228
2742.2776
2742.4324
2742.5872
2742.7419
2742.8967
2743.0515
2743.2063
2743.3611
2743.5159
2743.6707
2743.8254
2743.9802
2744.1348
2744.2893
2744.4438
2744.5984
2744.7529
2744.9075
2745.062
2745.2166
2745.3711
2745.5256
2745.6802
2745.8347
2745.9893
2746.1438
2746.2983
2746.4529
2746.6072
2746.7615
2746.9158
2747.0701
2747.2244
2747.3787
2747.533
2747.6873
2747.8416
2747.9958
2748.1501
2748.3044
2748.4587
2748.613
2748.7673
2748.9216
2749.0759
2749.23
2749.384
2749.5381
2749.6921
2749.8462
2750.0002
2750.1543
2750.3083
2750.4624
2750.6165
2750.7705
2750.9246
2751.0786
2751.2327
2751.3867
2751.5408
2751.6946
2751.8484
2752.0022
2752.156
2752.3098
2752.4636
2752.6174
2752.7712
2752.925
2753.0789
2753.2327
2753.3865
2753.5403
2753.6941
2753.8479
2754.0017
2754.1555
2754.3091
2754.4626
2754.6162
2754.7698
2754.9233
2755.0769
2755.2305
2755.384
2755.5376
2755.6912
2755.8447
2755.9983
2756.1519
2756.3054
2756.459
2756.6125
2756.7659
2756.9192
2757.0725
2757.2258
2757.3792
2757.5325
2757.6858
2757.8391
2757.9924
2758.1458
2758.2991
2758.4524
2758.6057
2758.759
2758.9124
2759.0657
2759.219
2759.3721
2759.5251
2759.6782
2759.8313
2759.9844
2760.1375
2760.2905
2760.4436
2760.5967
2760.7498
2760.9028
2761.0559
2761.209
2761.3621
2761.5151
2761.6682
2761.821
2761.9739
2762.1267
2762.2795
2762.4324
2762.5852
2762.738
2762.8909
2763.0437
2763.1965
2763.3494
2763.5022
2763.655
2763.8079
2763.9607
2764.1135
2764.2664
2764.4189
2764.5715
2764.7241
2764.8767
2765.0293
2765.1819
2765.3345
2765.4871
2765.6396
2765.7922
2765.9448
2766.0974
2766.25
2766.4026
2766.5552
2766.7078
2766.8604
2767.0127
2767.165
2767.3174
2767.4697
2767.6221
2767.7744
2767.9268
2768.0791
2768.2314
2768.3838
2768.5361
2768.6885
2768.8408
2768.9932
2769.1455
2769.2979
2769.45
2769.6021
2769.7542
2769.9062
2770.0583
2770.2104
2770.3625
2770.5146
2770.6667
2770.8188
2770.9709
2771.123
2771.2751
2771.4272
2771.5793
2771.7314
2771.8835
2772.0354
2772.1873
2772.3391
2772.491
2772.6428
2772.7947
2772.9465
2773.0984
2773.2502
2773.4021
2773.554
2773.7058
2773.8577
2774.0095
2774.1614
2774.3132
2774.4648
2774.6165
2774.7681
2774.9197
2775.0713
2775.2229
2775.3745
2775.5261
2775.6777
2775.8293
2775.981
2776.1326
2776.2842
2776.4358
2776.5874
2776.739
2776.8906
2777.042
2777.1934
2777.3447
2777.4961
2777.6475
2777.7988
2777.9502
2778.1016
2778.2529
2778.4043
2778.5557
2778.707
2778.8584
2779.0098
2779.1611
2779.3125
2779.4639
2779.615
2779.7661
2779.9172
2780.0684
2780.2195
2780.3706
2780.5217
2780.6729
2780.824
2780.9751
2781.1262
2781.2773
2781.4285
2781.5796
2781.7307
2781.8818
2782.033
2782.1838
2782.3347
2782.4856
2782.6365
2782.7874
2782.9382
2783.0891
2783.24
2783.3909
2783.5417
2783.6926
2783.8435
2783.9944
2784.1453
2784.2961
2784.447
2784.5977
2784.7483
2784.8989
2785.0496
2785.2002
2785.3508
2785.5015
2785.6521
2785.8027
2785.9534
2786.104
2786.2546
2786.4053
2786.5559
2786.7065
2786.8572
2787.0078
2787.1582
2787.3086
2787.459
2787.6094
2787.7598
2787.9102
2788.0605
2788.2109
2788.3613
2788.5117
2788.6621
2788.8125
2788.9629
2789.1133
2789.2637
2789.4141
2789.5645
2789.7146
2789.8647
2790.0149
2790.165
2790.3152
2790.4653
2790.6155
2790.7656
2790.9158
2791.0659
2791.2161
2791.3662
2791.5164
2791.6665
2791.8167
2791.9668
2792.1169
2792.2668
2792.4167
2792.5667
2792.7166
2792.8665
2793.0164
2793.1663
2793.3162
2793.4661
2793.616
2793.7659
2793.9158
2794.0657
2794.2156
2794.3655
2794.5154
2794.6653
2794.8149
2794.9646
2795.1143
2795.2639
2795.4136
2795.5632
2795.7129
2795.8625
2796.0122
2796.1619
2796.3115
2796.4612
2796.6108
2796.7605
2796.9102
2797.0598
2797.2095
2797.3589
2797.5083
2797.6577
2797.8071
2797.9565
2798.106
2798.2554
2798.4048
2798.5542
2798.7036
2798.853
2799.0024
2799.1519
2799.3013
2799.4507
2799.6001
2799.7493
2799.8984
2800.0476
2800.1968
2800.3459
2800.4951
2800.6443
2800.7935
2800.9426
2801.0918
2801.241
2801.3901
2801.5393
2801.6885
2801.8376
2801.9868
2802.136
2802.2849
2802.4338
2802.5828
2802.7317
2802.8806
2803.0295
2803.1785
2803.3274
2803.4763
2803.6252
2803.7742
2803.9231
2804.072
2804.2209
2804.3699
2804.5188
2804.6677
2804.8164
2804.9651
2805.1138
2805.2625
2805.4111
2805.5598
2805.7085
2805.8572
2806.0059
2806.1545
2806.3032
2806.4519
2806.6006
2806.7493
2806.8979
2807.0466
2807.1953
2807.3438
2807.4922
2807.6406
2807.7891
2807.9375
2808.0859
2808.2344
2808.3828
2808.5312
2808.6797
2808.8281
2808.9766
2809.125
2809.2734
2809.4219
2809.5703
2809.7188
2809.8669
2810.0151
2810.1633
2810.3115
2810.4597
2810.6079
2810.7561
2810.9043
2811.0525
2811.2007
2811.3489
2811.4971
2811.6453
2811.7935
2811.9417
2812.0898
2812.238
2812.386
2812.5339
2812.6819
2812.8298
2812.9778
2813.1257
2813.2737
2813.4216
2813.5696
2813.7175
2813.8655
2814.0134
2814.1614
2814.3093
2814.4573
2814.6052
2814.7532
2814.9009
2815.0486
2815.1963
2815.344
2815.4917
2815.6394
2815.7871
2815.9348
2816.0825
2816.2302
2816.3779
2816.5256
2816.6733
2816.821
2816.9688
2817.1165
2817.2642
2817.4119
2817.5593
2817.7068
2817.8542
2818.0017
2818.1492
2818.2966
2818.4441
2818.5916
2818.739
2818.8865
2819.0339
2819.1814
2819.3289
2819.4763
2819.6238
2819.7712
2819.9187
2820.0659
2820.2131
2820.3604
2820.5076
2820.6548
2820.802
2820.9492
2821.0964
2821.2437
2821.3909
2821.5381
2821.6853
2821.8325
2821.9797
2822.127
2822.2742
2822.4214
2822.5684
2822.7153
2822.8623
2823.0093
2823.1562
2823.3032
2823.4502
2823.5972
2823.7441
2823.8911
2824.0381
2824.1851
2824.332
2824.479
2824.626
2824.7729
2824.9199
2825.0667
2825.2134
2825.3601
2825.5068
2825.6536
2825.8003
2825.947
2826.0938
2826.2405
2826.3872
2826.5339
2826.6807
2826.8274
2826.9741
2827.1208
2827.2676
2827.4143
2827.5608
2827.7073
2827.8538
2828.0002
2828.1467
2828.2932
2828.4397
2828.5862
2828.7327
2828.8792
2829.0256
2829.1721
2829.3186
2829.4651
2829.6116
2829.7581
2829.9045
2830.0508
2830.197
2830.3433
2830.4895
2830.6357
2830.782
2830.9282
2831.0745
2831.2207
2831.3669
2831.5132
2831.6594
2831.8057
2831.9519
2832.0981
2832.2444
2832.3906
2832.5369
2832.6829
2832.8289
2832.9749
2833.1208
2833.2668
2833.4128
2833.5588
2833.7048
2833.8508
2833.9968
2834.1428
2834.2888
2834.4348
2834.5808
2834.7268
2834.8728
2835.0188
2835.1646
2835.3103
2835.4561
2835.6018
2835.7476
2835.8933
2836.0391
2836.1848
2836.3306
2836.4763
2836.6221
2836.7678
2836.9136
2837.0593
2837.2051
2837.3508
2837.4966
2837.6421
2837.7876
2837.9331
2838.0786
2838.2241
2838.3696
2838.5151
2838.6606
2838.8062
2838.9517
2839.0972
2839.2427
2839.3882
2839.5337
2839.6792
2839.8247
2839.9702
2840.1157
2840.261
2840.4062
2840.5515
2840.6968
2840.842
2840.9873
2841.1326
2841.2778
2841.4231
2841.5684
2841.7136
2841.8589
2842.0042
2842.1494
2842.2947
2842.4399
2842.5852
2842.7302
2842.8752
2843.0203
2843.1653
2843.3103
2843.4553
2843.6003
2843.7454
2843.8904
2844.0354
2844.1804
2844.3254
2844.4705
2844.6155
2844.7605
2844.9055
2845.0505
2845.1953
2845.3401
2845.4849
2845.6296
2845.7744
2845.9192
2846.064
2846.2087
2846.3535
2846.4983
2846.6431
2846.7878
2846.9326
2847.0774
2847.2222
2847.3669
2847.5117
2847.6565
2847.801
2847.9456
2848.0901
2848.2346
2848.3792
2848.5237
2848.6682
2848.8127
2848.9573
2849.1018
2849.2463
2849.3909
2849.5354
2849.6799
2849.8245
2849.969
2850.1135
2850.2578
2850.4021
2850.5464
2850.6907
2850.835
2850.9792
2851.1235
2851.2678
2851.4121
2851.5564
2851.7007
2851.845
2851.9893
2852.1335
2852.2778
2852.4221
2852.5664
2852.7107
2852.8547
2852.9988
2853.1428
2853.2869
2853.4309
2853.575
2853.719
2853.863
2854.0071
2854.1511
2854.2952
2854.4392
2854.5833
2854.7273
2854.8713
2855.0154
2855.1594
2855.3032
2855.447
2855.5908
2855.7346
2855.8784
2856.0222
2856.166
2856.3098
2856.4536
2856.5974
2856.7412
2856.885
2857.0288
2857.1726
2857.3164
2857.4602
2857.604
2857.7478
2857.8914
2858.0349
2858.1785
2858.322
2858.4656
2858.6091
2858.7527
2858.8962
2859.0398
2859.1833
2859.3269
2859.4705
2859.614
2859.7576
2859.9011
2860.0447
2860.1882
2860.3318
2860.4751
2860.6184
2860.7617
2860.905
2861.0483
2861.1917
2861.335
2861.4783
2861.6216
2861.7649
2861.9082
2862.0515
2862.1948
2862.3381
2862.4814
2862.6248
2862.7681
2862.9111
2863.0542
2863.1973
2863.3403
2863.4834
2863.6265
2863.7695
2863.9126
2864.0557
2864.1987
2864.3418
2864.4849
2864.6279
2864.771
2864.9141
2865.0571
2865.2002
2865.3433
2865.4861
2865.6289
2865.7717
2865.9146
2866.0574
2866.2002
2866.343
2866.4858
2866.6287
2866.7715
2866.9143
2867.0571
2867.2
2867.3428
2867.4856
2867.6284
2867.7712
2867.9138
2868.0564
2868.199
2868.3416
2868.4841
2868.6267
2868.7693
2868.9119
2869.0544
2869.197
2869.3396
2869.4822
2869.6248
2869.7673
2869.9099
2870.0525
2870.1951
2870.3376
2870.48
2870.6223
2870.7646
2870.907
2871.0493
2871.1917
2871.334
2871.4763
2871.6187
2871.761
2871.9033
2872.0457
2872.188
2872.3303
2872.4727
2872.615
2872.7573
2872.8997
2873.0417
2873.1838
2873.3259
2873.468
2873.6101
2873.7522
2873.8943
2874.0364
2874.1785
2874.3206
2874.4626
2874.6047
2874.7468
2874.8889
2875.031
2875.1731
2875.3152
2875.4573
2875.5991
2875.741
2875.8828
2876.0247
2876.1665
2876.3083
2876.4502
2876.592
2876.7339
2876.8757
2877.0176
2877.1594
2877.3013
2877.4431
2877.585
2877.7268
2877.8687
2878.0105
2878.1521
2878.2937
2878.4353
2878.5769
2878.7185
2878.8601
2879.0017
2879.1433
2879.2849
2879.4265
2879.5681
2879.7097
2879.8513
2879.9929
2880.1345
2880.2761
2880.4177
2880.5593
2880.7007
2880.842
2880.9834
2881.1248
2881.2661
2881.4075
2881.5488
2881.6902
2881.8315
2881.9729
2882.1143
2882.2556
2882.397
2882.5383
2882.6797
2882.821
2882.9624
2883.1035
2883.2446
2883.3857
2883.5269
2883.668
2883.8091
2883.9502
2884.0913
2884.2324
2884.3735
2884.5146
2884.6558
2884.7969
2884.938
2885.0791
2885.2202
2885.3613
2885.5024
2885.6433
2885.7842
2885.925
2886.0659
2886.2068
2886.3477
2886.4885
2886.6294
2886.7703
2886.9111
2887.052
2887.1929
2887.3337
2887.4746
2887.6155
2887.7563
2887.8972
2888.0381
2888.1787
2888.3193
2888.46
2888.6006
2888.7412
2888.8818
2889.0225
2889.1631
2889.3037
2889.4443
2889.585
2889.7256
2889.8662
2890.0068
2890.1475
2890.2881
2890.4287
2890.5693
2890.7097
2890.8501
2890.9905
2891.1309
2891.2712
2891.4116
2891.552
2891.6924
2891.8328
2891.9731
2892.1135
2892.2539
2892.3943
2892.5347
2892.675
2892.8154
2892.9558
2893.0962
2893.2363
2893.3765
2893.5166
2893.6567
2893.7969
2893.937
2894.0771
2894.2173
2894.3574
2894.4976
2894.6377
2894.7778
2894.918
2895.0581
2895.1982
2895.3384
2895.4785
2895.6187
2895.7585
2895.8984
2896.0383
2896.1782
2896.3181
2896.458
2896.5979
2896.7378
2896.8777
2897.0176
2897.1575
2897.2974
2897.4373
2897.5771
2897.717
2897.8569
2897.9968
2898.1367
2898.2766
2898.4163
2898.5559
2898.6956
2898.8352
2898.9749
2899.1145
2899.2542
2899.3938
2899.5334
2899.6731
2899.8127
2899.9524
2900.092
2900.2317
2900.3713
2900.511
2900.6506
2900.7903
2900.9297
2901.0691
2901.2085
2901.3479
2901.4873
2901.6267
2901.7661
2901.9055
2902.0449
2902.1843
2902.3237
2902.4631
2902.6025
2902.7419
2902.8813
2903.0208
2903.1602
2903.2996
2903.4387
2903.5779
2903.717
2903.8562
2903.9954
2904.1345
2904.2737
2904.4128
2904.552
2904.6912
2904.8303
2904.9695
2905.1086
2905.2478
2905.387
2905.5261
2905.6653
2905.8044
2905.9434
2906.0823
2906.2212
2906.3601
2906.499
2906.6379
2906.7769
2906.9158
2907.0547
2907.1936
2907.3325
2907.4714
2907.6104
2907.7493
2907.8882
2908.0271
2908.166
2908.3049
2908.4436
2908.5823
2908.7209
2908.8596
2908.9983
2909.137
2909.2756
2909.4143
2909.553
2909.6917
2909.8303
2909.969
2910.1077
2910.2463
2910.385
2910.5237
2910.6624
2910.801
2910.9397
2911.0781
2911.2166
2911.355
2911.4934
2911.6318
2911.7703
2911.9087
2912.0471
2912.1855
2912.324
2912.4624
2912.6008
2912.7393
2912.8777
2913.0161
2913.1545
2913.293
2913.4314
2913.5696
2913.7078
2913.8459
2913.9841
2914.1223
2914.2605
2914.3987
2914.5369
2914.675
2914.8132
2914.9514
2915.0896
2915.2278
2915.366
2915.5042
2915.6423
2915.7805
2915.9187
2916.0569
2916.1948
2916.3328
2916.4707
2916.6086
2916.7466
2916.8845
2917.0225
2917.1604
2917.2983
2917.4363
2917.5742
2917.7122
2917.8501
2917.988
2918.126
2918.2639
2918.4019
2918.5398
2918.6775
2918.8152
2918.9529
2919.0906
2919.2283
2919.366
2919.5037
2919.6414
2919.7791
2919.9167
2920.0544
2920.1921
2920.3298
2920.4675
2920.6052
2920.7429
2920.8806
2921.0183
2921.1558
2921.2932
2921.4307
2921.5681
2921.7056
2921.843
2921.9805
2922.1179
2922.2554
2922.3928
2922.5303
2922.6677
2922.8052
2922.9426
2923.0801
2923.2175
2923.355
2923.4924
2923.6299
2923.7671
2923.9043
2924.0415
2924.1787
2924.3159
2924.4531
2924.5903
2924.7275
2924.8647
2925.002
2925.1392
2925.2764
2925.4136
2925.5508
2925.688
2925.8252
2925.9624
2926.0996
2926.2368
2926.3738
2926.5107
2926.6477
2926.7847
2926.9216
2927.0586
2927.1956
2927.3325
2927.4695
2927.6064
2927.7434
2927.8804
2928.0173
2928.1543
2928.2913
2928.4282
2928.5652
2928.7021
2928.8389
2928.9756
2929.1123
2929.249
2929.3857
2929.5225
2929.6592
2929.7959
2929.9326
2930.0693
2930.2061
2930.3428
2930.4795
2930.6162
2930.7529
2930.8896
2931.0264
2931.1631
2931.2998
2931.4363
2931.5728
2931.7092
2931.8457
2931.9822
2932.1187
2932.2551
2932.3916
2932.5281
2932.6646
2932.801
2932.9375
2933.074
2933.2104
2933.3469
2933.4834
2933.6199
2933.7563
2933.8928
2934.0291
2934.1653
2934.3015
2934.4377
2934.574
2934.7102
2934.8464
2934.9827
2935.1189
2935.2551
2935.3914
2935.5276
2935.6638
2935.8
2935.9363
2936.0725
2936.2087
2936.345
2936.481
2936.6169
2936.7529
2936.8889
2937.0249
2937.1609
2937.2969
2937.4329
2937.5688
2937.7048
2937.8408
2937.9768
2938.1128
2938.2488
2938.3848
2938.5208
2938.6567
2938.7927
2938.9287
2939.0645
2939.2002
2939.3359
2939.4717
2939.6074
2939.7432
2939.8789
2940.0146
2940.1504
2940.2861
2940.4219
2940.5576
2940.6934
2940.8291
2940.9648
2941.1006
2941.2363
2941.3721
2941.5078
2941.6433
2941.7788
2941.9143
2942.0498
2942.1853
2942.3208
2942.4563
2942.5918
2942.7273
2942.8628
2942.9983
2943.1338
2943.2693
2943.4048
2943.5403
2943.6758
2943.8113
2943.9468
2944.0823
2944.2175
2944.3528
2944.488
2944.6233
2944.7585
2944.8938
2945.0291
2945.1643
2945.2996
2945.4348
2945.5701
2945.7053
2945.8406
2945.9758
2946.1111
2946.2463
2946.3816
2946.5168
2946.6521
2946.7871
2946.9221
2947.0571
2947.1921
2947.3271
2947.4622
2947.5972
2947.7322
2947.8672
2948.0022
2948.1372
2948.2722
2948.4072
2948.5422
2948.6772
2948.8123
2948.9473
2949.0823
2949.2173
2949.3521
2949.4868
2949.6216
2949.7563
2949.8911
2950.0259
2950.1606
2950.2954
2950.4302
2950.5649
2950.6997
2950.8345
2950.9692
2951.104
2951.2388
2951.3735
2951.5083
2951.6431
2951.7778
2951.9124
2952.0469
2952.1814
2952.3159
2952.4504
2952.585
2952.7195
2952.854
2952.9885
2953.123
2953.2576
2953.3921
2953.5266
2953.6611
2953.7957
2953.9302
2954.0647
2954.1992
2954.3337
2954.468
2954.6023
2954.7366
2954.8708
2955.0051
2955.1394
2955.2737
2955.408
2955.5422
2955.6765
2955.8108
2955.9451
2956.0793
2956.2136
2956.3479
2956.4822
2956.6165
2956.7507
2956.885
2957.019
2957.1531
2957.2871
2957.4211
2957.5552
2957.6892
2957.8232
2957.9573
2958.0913
2958.2253
2958.3594
2958.4934
2958.6274
2958.7615
2958.8955
2959.0295
2959.1636
2959.2976
2959.4316
2959.5654
2959.6992
2959.833
2959.9668
2960.1006
2960.2344
2960.3682
2960.502
2960.6357
2960.7695
2960.9033
2961.0371
2961.1709
2961.3047
2961.4385
2961.5723
2961.7061
2961.8398
2961.9736
2962.1072
2962.2407
2962.3743
2962.5078
2962.6414
2962.7749
2962.9084
2963.042
2963.1755
2963.3091
2963.4426
2963.5762
2963.7097
2963.8433
2963.9768
2964.1104
2964.2439
2964.3774
2964.511
2964.6443
2964.7776
2964.9109
2965.0442
2965.1775
2965.3108
2965.4441
2965.5774
2965.7107
2965.844
2965.9773
2966.1106
2966.2439
2966.3772
2966.5105
2966.6438
2966.7771
2966.9104
2967.0437
2967.177
2967.3101
2967.4431
2967.5762
2967.7092
2967.8423
2967.9753
2968.1084
2968.2415
2968.3745
2968.5076
2968.6406
2968.7737
2968.9067
2969.0398
2969.1729
2969.3059
2969.439
2969.572
2969.7051
2969.8379
2969.9707
2970.1035
2970.2363
2970.3691
2970.502
2970.6348
2970.7676
2970.9004
2971.0332
2971.166
2971.2988
2971.4316
2971.5645
2971.6973
2971.8301
2971.9629
2972.0957
2972.2285
2972.3611
2972.4937
2972.6262
2972.7588
2972.8914
2973.0239
2973.1565
2973.2891
2973.4216
2973.5542
2973.6868
2973.8193
2973.9519
2974.0845
2974.217
2974.3496
2974.4822
2974.6147
2974.7473
2974.8799
2975.0122
2975.1445
2975.2769
2975.4092
2975.5415
2975.6738
2975.8062
2975.9385
2976.0708
2976.2031
2976.3354
2976.4678
2976.6001
2976.7324
2976.8647
2976.9971
2977.1294
2977.2617
2977.394
2977.5261
2977.6582
2977.7903
2977.9224
2978.0544
2978.1865
2978.3186
2978.4507
2978.5828
2978.7148
2978.8469
2978.979
2979.1111
2979.2432
2979.3752
2979.5073
2979.6394
2979.7715
2979.9036
2980.0356
2980.1675
2980.2993
2980.4312
2980.563
2980.6948
2980.8267
2980.9585
2981.0903
2981.2222
2981.354
2981.4858
2981.6177
2981.7495
2981.8813
2982.0132
2982.145
2982.2769
2982.4087
2982.5405
2982.6721
2982.8037
2982.9353
2983.0669
2983.1985
2983.3301
2983.4617
2983.5933
2983.7249
2983.8564
2983.988
2984.1196
2984.2512
2984.3828
2984.5144
2984.646
2984.7776
2984.9092
2985.0408
2985.1724
2985.3037
2985.4351
2985.5664
2985.6978
2985.8291
2985.9604
2986.0918
2986.2231
2986.3545
2986.4858
2986.6172
2986.7485
2986.8799
2987.0112
2987.1426
2987.2739
2987.4053
2987.5366
2987.668
2987.7993
2987.9304
2988.0615
2988.1926
2988.3237
2988.4548
2988.5859
2988.717
2988.8481
2988.9792
2989.1104
2989.2415
2989.3726
2989.5037
2989.6348
2989.7659
2989.897
2990.0281
2990.1592
2990.2903
2990.4211
2990.552
2990.6829
2990.8137
2990.9446
2991.0754
2991.2063
2991.3372
2991.468
2991.5989
2991.7297
2991.8606
2991.9915
2992.1223
2992.2532
2992.384
2992.5149
2992.6458
2992.7766
2992.9075
2993.0381
2993.1687
2993.2993
2993.4299
2993.5605
2993.6912
2993.8218
2993.9524
2994.083
2994.2136
2994.3442
2994.4749
2994.6055
2994.7361
2994.8667
2994.9973
2995.1279
2995.2585
2995.3892
2995.5198
2995.6501
2995.7805
2995.9109
2996.0413
2996.1716
2996.302
2996.4324
2996.5627
2996.6931
2996.8235
2996.9539
2997.0842
2997.2146
2997.345
2997.4753
2997.6057
2997.7361
2997.8665
2997.9968
2998.1272
2998.2573
2998.3875
2998.5176
2998.6477
2998.7778
2998.908
2999.0381
2999.1682
2999.2983
2999.4285
2999.5586
2999.6887
2999.8188
2999.949
3000.0791
3000.2092
3000.3394
3000.4695
3000.5996
3000.7297
3000.8596
3000.9895
3001.1194
3001.2493
3001.3792
3001.509
3001.6389
3001.7688
3001.8987
3002.0286
3002.1584
3002.2883
3002.4182
3002.5481
3002.678
3002.8079
3002.9377
3003.0676
3003.1975
3003.3274
3003.457
3003.5867
3003.7163
3003.8459
3003.9756
3004.1052
3004.2349
3004.3645
3004.4941
3004.6238
3004.7534
3004.8831
3005.0127
3005.1423
3005.272
3005.4016
3005.5312
3005.6609
3005.7905
3005.9202
3006.0496
3006.179
3006.3083
3006.4377
3006.5671
3006.6965
3006.8259
3006.9553
3007.0847
3007.2141
3007.3435
3007.4729
3007.6023
3007.7317
3007.8611
3007.9905
3008.1199
3008.2493
3008.3787
3008.5081
3008.6372
3008.7664
3008.8955
3009.0247
3009.1538
3009.283
3009.4121
3009.5413
3009.6704
3009.7996
3009.9287
3010.0579
3010.187
3010.3162
3010.4453
3010.5745
3010.7036
3010.8328
3010.9619
3011.0911
3011.22
3011.3489
3011.4778
3011.6067
3011.7356
3011.8645
3011.9934
3012.1223
3012.2512
3012.3801
3012.509
3012.6379
3012.7668
3012.8958
3013.0247
3013.1536
3013.2825
3013.4114
3013.5403
3013.6692
3013.7981
3013.9268
3014.0554
3014.1841
3014.3127
3014.4414
3014.5701
3014.6987
3014.8274
3014.9561
3015.0847
3015.2134
3015.342
3015.4707
3015.5994
3015.728
3015.8567
3015.9854
3016.114
3016.2427
3016.3713
3016.4998
3016.6282
3016.7566
3016.885
3017.0134
3017.1418
3017.2703
3017.3987
3017.5271
3017.6555
3017.7839
3017.9124
3018.0408
3018.1692
3018.2976
3018.426
3018.5544
3018.6829
3018.8113
3018.9397
3019.0679
3019.196
3019.3242
3019.4524
3019.5806
3019.7087
3019.8369
3019.9651
3020.0933
3020.2214
3020.3496
3020.4778
3020.606
3020.7341
3020.8623
3020.9905
3021.1187
3021.2468
3021.375
3021.5032
3021.6313
3021.7593
3021.8872
3022.0151
3022.1431
3022.271
3022.3989
3022.5269
3022.6548
3022.7827
3022.9106
3023.0386
3023.1665
3023.2944
3023.4224
3023.5503
3023.6782
3023.8062
3023.9341
3024.062
3024.1899
3024.3176
3024.4453
3024.573
3024.7007
3024.8284
3024.9561
3025.0837
3025.2114
3025.3391
3025.4668
3025.5945
3025.7222
3025.8499
3025.9775
3026.1052
3026.2329
3026.3606
3026.4883
3026.616
3026.7437
3026.8713
3026.9988
3027.1262
3027.2537
3027.3811
3027.5085
3027.636
3027.7634
3027.8909
3028.0183
3028.1458
3028.2732
3028.4006
3028.5281
3028.6555
3028.783
3028.9104
3029.0378
3029.1653
3029.2927
3029.4202
3029.5474
3029.6746
3029.8018
3029.929
3030.0562
3030.1833
3030.3105
3030.4377
3030.5649
3030.6921
3030.8193
3030.9465
3031.0737
3031.2009
3031.3281
3031.4553
3031.5825
3031.7097
3031.8369
3031.9641
3032.0913
3032.2183
3032.3452
3032.4722
3032.5991
3032.7261
3032.853
3032.98
3033.1069
3033.2339
3033.3608
3033.4878
3033.6147
3033.7417
3033.8687
3033.9956
3034.1226
3034.2495
3034.3765
3034.5034
3034.6304
3034.7573
3034.884
3035.0107
3035.1375
3035.2642
3035.3909
3035.5176
3035.6443
3035.771
3035.8977
3036.0244
3036.1511
3036.2778
3036.4045
3036.5312
3036.658
3036.7847
3036.9114
3037.0381
3037.1648
3037.2915
3037.418
3037.5444
3037.6709
3037.7974
3037.9238
3038.0503
3038.1768
3038.3032
3038.4297
3038.5562
3038.6826
3038.8091
3038.9355
3039.062
3039.1885
3039.3149
3039.4414
3039.5679
3039.6943
3039.8208
3039.9473
3040.0735
3040.1997
3040.3259
3040.4521
3040.5784
3040.7046
3040.8308
3040.957
3041.0833
3041.2095
3041.3357
3041.4619
3041.5881
3041.7144
3041.8406
3041.9668
3042.093
3042.2192
3042.3455
3042.4717
3042.5979
3042.7239
3042.8499
3042.9758
3043.1018
3043.2278
3043.3538
3043.4797
3043.6057
3043.7317
3043.8577
3043.9836
3044.1096
3044.2356
3044.3616
3044.4875
3044.6135
3044.7395
3044.8655
3044.9915
3045.1174
3045.2434
3045.3691
3045.4949
3045.6206
3045.7463
3045.8721
3045.9978
3046.1235
3046.2493
3046.375
3046.5007
3046.6265
3046.7522
3046.8779
3047.0037
3047.1294
3047.2551
3047.3809
3047.5066
3047.6323
3047.7581
3047.8838
3048.0093
3048.1348
3048.2603
3048.3857
3048.5112
3048.6367
3048.7622
3048.8877
3049.0132
3049.1387
3049.2642
3049.3896
3049.5151
3049.6406
3049.7661
3049.8916
3050.0171
3050.1426
3050.2681
3050.3936
3050.519
3050.6443
3050.7695
3050.8948
3051.02
3051.1453
3051.2705
3051.3958
3051.521
3051.6462
3051.7715
3051.8967
3052.022
3052.1472
3052.2725
3052.3977
3052.5229
3052.6482
3052.7734
3052.8987
3053.0239
3053.1492
3053.2744
3053.3994
3053.5244
3053.6494
3053.7744
3053.8994
3054.0244
3054.1494
3054.2744
3054.3994
3054.5244
3054.6494
3054.7744
3054.8994
3055.0244
3055.1494
3055.2744
3055.3994
3055.5244
3055.6494
3055.7744
3055.8994
3056.0242
3056.1489
3056.2737
3056.3984
3056.5232
3056.6479
3056.7727
3056.8975
3057.0222
3057.147
3057.2717
3057.3965
3057.5212
3057.646
3057.7708
3057.8955
3058.0203
3058.145
3058.2698
3058.3945
3058.5193
3058.6438
3058.7683
3058.8928
3059.0173
3059.1418
3059.2664
3059.3909
3059.5154
3059.6399
3059.7644
3059.8889
3060.0134
3060.1379
3060.2625
3060.387
3060.5115
3060.636
3060.7605
3060.885
3061.0095
3061.134
3061.2585
3061.3828
3061.5071
3061.6313
3061.7556
3061.8799
3062.0042
3062.1284
3062.2527
3062.377
3062.5012
3062.6255
3062.7498
3062.874
3062.9983
3063.1226
3063.2468
3063.3711
3063.4954
3063.6196
3063.7439
3063.8682
3063.9922
3064.1162
3064.2402
3064.3643
3064.4883
3064.6123
3064.7363
3064.8604
3064.9844
3065.1084
3065.2324
3065.3564
3065.4805
3065.6045
3065.7285
3065.8525
3065.9766
3066.1006
3066.2246
3066.3486
3066.4727
3066.5967
3066.7205
3066.8442
3066.968
3067.0918
3067.2156
3067.3394
3067.4631
3067.5869
3067.7107
3067.8345
3067.9583
3068.082
3068.2058
3068.3296
3068.4534
3068.5771
3068.7009
3068.8247
3068.9485
3069.0723
3069.196
3069.3196
3069.4431
3069.5667
3069.6902
3069.8137
3069.9373
3070.0608
3070.1843
3070.3079
3070.4314
3070.5549
3070.6785
3070.802
3070.9255
3071.0491
3071.1726
3071.2961
3071.4197
3071.5432
3071.6667
3071.7903
3071.9138
3072.0371
3072.1604
3072.2837
3072.407
3072.5303
3072.6536
3072.7769
3072.9001
3073.0234
3073.1467
3073.27
3073.3933
3073.5166
3073.6399
3073.7632
3073.8865
3074.0098
3074.1331
3074.2563
3074.3796
3074.5029
3074.6262
3074.7493
3074.8723
3074.9954
3075.1184
3075.2415
3075.3645
3075.4875
3075.6106
3075.7336
3075.8567
3075.9797
3076.1028
3076.2258
3076.3489
3076.4719
3076.595
3076.718
3076.8411
3076.9641
3077.0872
3077.2102
3077.333
3077.4558
3077.5786
3077.7014
3077.8242
3077.947
3078.0698
3078.1926
3078.3154
3078.4382
3078.561
3078.6838
3078.8066
3078.9294
3079.0522
3079.175
3079.2979
3079.4207
3079.5435
3079.6663
3079.7891
3079.9119
3080.0344
3080.157
3080.2795
3080.4021
3080.5247
3080.6472
3080.7698
3080.8923
3081.0149
3081.1375
3081.26
3081.3826
3081.5051
3081.6277
3081.7502
3081.8728
3081.9954
3082.1179
3082.2405
3082.363
3082.4856
3082.6082
3082.7305
3082.8528
3082.9751
3083.0974
3083.2197
3083.342
3083.4644
3083.5867
3083.709
3083.8313
3083.9536
3084.0759
3084.1982
3084.3206
3084.4429
3084.5652
3084.6875
3084.8098
3084.9321
3085.0544
3085.1768
3085.2991
3085.4211
3085.5432
3085.6653
3085.7874
3085.9094
3086.0315
3086.1536
3086.2756
3086.3977
3086.5198
3086.6418
3086.7639
3086.886
3087.0081
3087.1301
3087.2522
3087.3743
3087.4963
3087.6184
3087.7405
3087.8625
3087.9846
3088.1064
3088.2283
3088.3501
3088.4719
3088.5938
3088.7156
3088.8374
3088.9592
3089.0811
3089.2029
3089.3247
3089.4465
3089.5684
3089.6902
3089.812
3089.9338
3090.0557
3090.1775
3090.2993
3090.4211
3090.543
3090.6648
3090.7866
3090.9082
3091.0298
3091.1514
3091.2729
3091.3945
3091.5161
3091.6377
3091.7593
3091.8809
3092.0024
3092.124
3092.2456
3092.3672
3092.4888
3092.6104
3092.7319
3092.8535
3092.9751
3093.0967
3093.2183
3093.3398
3093.4614
3093.5828
3093.7041
3093.8254
3093.9468
3094.0681
3094.1895
3094.3108
3094.4321
3094.5535
3094.6748
3094.7961
3094.9175
3095.0388
3095.1602
3095.2815
3095.4028
3095.5242
3095.6455
3095.7668
3095.8882
3096.0095
3096.1309
3096.252
3096.373
3096.4941
3096.6152
3096.7363
3096.8574
3096.9785
3097.0996
3097.2207
3097.3418
3097.4629
3097.584
3097.7051
3097.8262
3097.9473
3098.0684
3098.1895
3098.3105
3098.4316
3098.5527
3098.6738
3098.7949
3098.916
3099.0369
3099.1577
3099.2786
3099.3994
3099.5203
3099.6411
3099.762
3099.8828
3100.0037
3100.1245
3100.2454
3100.3662
3100.4871
3100.6079
3100.7288
3100.8496
3100.9705
3101.0913
3101.2122
3101.333
3101.4539
3101.5747
3101.6953
3101.8159
3101.9365
3102.0571
3102.1777
3102.2983
3102.4189
3102.5396
3102.6602
3102.7808
3102.9014
3103.022
3103.1426
3103.2632
3103.3838
3103.5044
3103.625
3103.7456
3103.8662
3103.9868
3104.1074
3104.228
3104.3486
3104.469
3104.5894
3104.7097
3104.8301
3104.9504
3105.0708
3105.1912
3105.3115
3105.4319
3105.5522
3105.6726
3105.793
3105.9133
3106.0337
3106.1541
3106.2744
3106.3948
3106.5151
3106.6355
3106.7559
3106.8762
3106.9966
3107.1169
3107.2371
3107.3572
3107.4773
3107.5974
3107.7175
3107.8376
3107.9578
3108.0779
3108.198
3108.3181
3108.4382
3108.5583
3108.6785
3108.7986
3108.9187
3109.0388
3109.1589
3109.2791
3109.3992
3109.5193
3109.6394
3109.7595
3109.8794
3109.9993
3110.1191
3110.239
3110.3589
3110.4788
3110.5986
3110.7185
3110.8384
3110.9583
3111.0781
3111.198
3111.3179
3111.4377
3111.5576
3111.6775
3111.7974
3111.9172
3112.0371
3112.157
3112.2769
3112.3967
3112.5166
3112.6362
3112.7559
3112.8755
3112.9951
3113.1147
3113.2344
3113.354
3113.4736
3113.5933
3113.7129
3113.8325
3113.9521
3114.0718
3114.1914
3114.311
3114.4307
3114.5503
3114.6699
3114.7896
3114.9092
3115.0288
3115.1484
3115.2681
3115.3875
3115.5068
3115.6262
3115.7456
3115.865
3115.9844
3116.1038
3116.2231
3116.3425
3116.4619
3116.5813
3116.7007
3116.8201
3116.9395
3117.0588
3117.1782
3117.2976
3117.417
3117.5364
3117.6558
3117.7751
3117.8945
3118.0139
3118.1331
3118.2522
3118.3713
3118.4905
3118.6096
3118.7288
3118.8479
3118.967
3119.0862
3119.2053
3119.3245
3119.4436
3119.5627
3119.6819
3119.801
3119.9202
3120.0393
3120.1584
3120.2776
3120.3967
3120.5159
3120.635
3120.7542
3120.873
3120.9919
3121.1108
3121.2297
3121.3486
3121.4675
3121.5864
3121.7053
3121.8242
3121.9431
3122.062
3122.1809
3122.2998
3122.4187
3122.5376
3122.6565
3122.7754
3122.8943
3123.0132
3123.1321
3123.251
3123.3699
3123.4888
3123.6074
3123.7261
3123.8447
3123.9634
3124.082
3124.2007
3124.3193
3124.438
3124.5566
3124.6753
3124.7939
3124.9126
3125.0312
3125.1499
3125.2686
3125.3872
3125.5059
3125.6245
3125.7432
3125.8618
3125.9805
3126.0991
3126.2178
3126.3364
3126.4548
3126.5732
3126.6917
3126.8101
3126.9285
3127.0469
3127.1653
3127.2837
3127.4021
3127.5205
3127.6389
3127.7573
3127.8757
3127.9941
3128.1125
3128.231
3128.3494
3128.4678
3128.5862
3128.7046
3128.823
3128.9414
3129.0598
3129.178
3129.2961
3129.4143
3129.5325
3129.6506
3129.7688
3129.887
3130.0051
3130.1233
3130.2415
3130.3596
3130.4778
3130.5959
3130.7141
3130.8323
3130.9504
3131.0686
3131.1868
3131.3049
3131.4231
3131.5413
3131.6594
3131.7776
3131.8958
3132.0137
3132.1316
3132.2495
3132.3674
3132.4854
3132.6033
3132.7212
3132.8391
3132.957
3133.075
3133.1929
3133.3108
3133.4287
3133.5466
3133.6646
3133.7825
3133.9004
3134.0183
3134.1362
3134.2542
3134.3721
3134.49
3134.6079
3134.7256
3134.8433
3134.9609
3135.0786
3135.1963
3135.314
3135.4316
3135.5493
3135.667
3135.7847
3135.9023
3136.02
3136.1377
3136.2554
3136.373
3136.4907
3136.6084
3136.7261
3136.8438
3136.9614
3137.0791
3137.1968
3137.3145
3137.4321
3137.5496
3137.667
3137.7844
3137.9019
3138.0193
3138.1367
3138.2542
3138.3716
3138.489
3138.6064
3138.7239
3138.8413
3138.9587
3139.0762
3139.1936
3139.311
3139.4285
3139.5459
3139.6633
3139.7808
3139.8982
3140.0156
3140.1331
3140.2505
3140.3677
3140.4849
3140.6021
3140.7192
3140.8364
3140.9536
3141.0708
3141.188
3141.3052
3141.4224
3141.5396
3141.6567
3141.7739
3141.8911
3142.0083
3142.1255
3142.2427
3142.3599
3142.4771
3142.5942
3142.7114
3142.8286
3142.9458
3143.0627
3143.1797
3143.2966
3143.4136
3143.5305
3143.6475
3143.7644
3143.8813
3143.9983
3144.1152
3144.2322
3144.3491
3144.4661
3144.583
3144.7
3144.8169
3144.9338
3145.0508
3145.1677
3145.2847
3145.4016
3145.5186
3145.6355
3145.7524
3145.8691
3145.9858
3146.1025
3146.2192
3146.3359
3146.4526
3146.5693
3146.686
3146.8027
3146.9194
3147.0361
3147.1528
3147.2695
3147.3862
3147.5029
3147.6196
3147.7363
3147.853
3147.9697
3148.0864
3148.2031
3148.3198
3148.4365
3148.5532
3148.6697
3148.7861
3148.9026
3149.019
3149.1355
3149.252
3149.3684
3149.4849
3149.6013
3149.7178
3149.8342
3149.9507
3150.0671
3150.1836
3150.3
3150.4165
3150.533
3150.6494
3150.7659
3150.8823
3150.9988
3151.1152
3151.2317
3151.3481
3151.4646
3151.5808
3151.697
3151.8132
3151.9294
3152.0457
3152.1619
3152.2781
3152.3943
3152.5105
3152.6267
3152.7429
3152.8591
3152.9753
3153.0916
3153.2078
3153.324
3153.4402
3153.5564
3153.6726
3153.7888
3153.905
3154.0212
3154.1375
3154.2537
3154.3696
3154.4856
3154.6016
3154.7175
3154.8335
3154.9495
3155.0654
3155.1814
3155.2974
3155.4133
3155.5293
3155.6453
3155.7612
3155.8772
3155.9932
3156.1091
3156.2251
3156.3411
3156.457
3156.573
3156.689
3156.8049
3156.9209
3157.0369
3157.1526
3157.2683
3157.384
3157.4998
3157.6155
3157.7312
3157.8469
3157.9626
3158.0784
3158.1941
3158.3098
3158.4255
3158.5413
3158.657
3158.7727
3158.8884
3159.0042
3159.1199
3159.2356
3159.3513
3159.467
3159.5828
3159.6985
3159.8142
3159.9299
3160.0454
3160.1609
3160.2764
3160.3918
3160.5073
3160.6228
3160.7383
3160.8538
3160.9692
3161.0847
3161.2002
3161.3157
3161.4312
3161.5466
3161.6621
3161.7776
3161.8931
3162.0085
3162.124
3162.2395
3162.355
3162.4705
3162.5859
3162.7014
3162.8167
3162.9319
3163.0471
3163.1624
3163.2776
3163.3928
3163.5081
3163.6233
3163.7385
3163.8538
3163.969
3164.0842
3164.1995
3164.3147
3164.4299
3164.5452
3164.6604
3164.7756
3164.8909
3165.0061
3165.1213
3165.2366
3165.3518
3165.467
3165.5823
3165.6973
3165.8123
3165.9272
3166.0422
3166.1572
3166.2722
3166.3872
3166.5022
3166.6172
3166.7322
3166.8472
3166.9622
3167.0771
3167.1921
3167.3071
3167.4221
3167.5371
3167.6521
3167.7671
3167.8821
3167.9971
3168.1121
3168.2271
3168.342
3168.457
3168.5718
3168.6865
3168.8013
3168.916
3169.0308
3169.1455
3169.2603
3169.375
3169.4897
3169.6045
3169.7192
3169.834
3169.9487
3170.0635
3170.1782
3170.293
3170.4077
3170.5225
3170.6372
3170.752
3170.8667
3170.9814
3171.0962
3171.2109
3171.3254
3171.4399
3171.5544
3171.6689
3171.7834
3171.8979
3172.0125
3172.127
3172.2415
3172.356
3172.4705
3172.585
3172.6995
3172.814
3172.9285
3173.043
3173.1575
3173.272
3173.3865
3173.501
3173.6155
3173.73
3173.8445
3173.959
3174.0735
3174.1877
3174.302
3174.4163
3174.5305
3174.6448
3174.759
3174.8733
3174.9875
3175.1018
3175.2161
3175.3303
3175.4446
3175.5588
3175.6731
3175.7874
3175.9016
3176.0159
3176.1301
3176.2444
3176.3586
3176.4729
3176.5872
3176.7014
3176.8157
3176.9299
3177.0439
3177.158
3177.272
3177.386
3177.5
3177.614
3177.728
3177.842
3177.9561
3178.0701
3178.1841
3178.2981
3178.4121
3178.5261
3178.6401
3178.7542
3178.8682
3178.9822
3179.0962
3179.2102
3179.3242
3179.4382
3179.5522
3179.6663
3179.7803
3179.8943
3180.0081
3180.1218
3180.2356
3180.3494
3180.4631
3180.5769
3180.6907
3180.8044
3180.9182
3181.032
3181.1458
3181.2595
3181.3733
3181.4871
3181.6008
3181.7146
3181.8284
3181.9421
3182.0559
3182.1697
3182.2834
3182.3972
3182.511
3182.6248
3182.7385
3182.8521
3182.9656
3183.0791
3183.1926
3183.3062
3183.4197
3183.5332
3183.6467
3183.7603
3183.8738
3183.9873
3184.1008
3184.2144
3184.3279
3184.4414
3184.5549
3184.6685
3184.782
3184.8955
3185.009
3185.1226
3185.2361
3185.3496
3185.4631
3185.5767
3185.6899
3185.8032
3185.9165
3186.0298
3186.1431
3186.2563
3186.3696
3186.4829
3186.5962
3186.7095
3186.8228
3186.936
3187.0493
3187.1626
3187.2759
3187.3892
3187.5024
3187.6157
3187.729
3187.8423
3187.9556
3188.0688
3188.1821
3188.2954
3188.4087
3188.522
3188.635
3188.748
3188.8611
3188.9741
3189.0872
3189.2002
3189.3132
3189.4263
3189.5393
3189.6523
3189.7654
3189.8784
3189.9915
3190.1045
3190.2175
3190.3306
3190.4436
3190.5566
3190.6697
3190.7827
3190.8958
3191.0088
3191.1218
3191.2349
3191.3479
3191.4609
3191.5737
3191.6865
3191.7993
3191.9121
3192.0249
3192.1377
3192.2505
3192.3633
3192.4761
3192.5889
3192.7017
3192.8145
3192.9272
3193.04
3193.1528
3193.2656
3193.3784
3193.4912
3193.604
3193.7168
3193.8296
3193.9424
3194.0552
3194.168
3194.2808
3194.3933
3194.5059
3194.6184
3194.731
3194.8435
3194.9561
3195.0686
3195.1812
3195.2937
3195.4062
3195.5188
3195.6313
3195.7439
3195.8564
3195.969
3196.0815
3196.1941
3196.3066
3196.4192
3196.5317
3196.6443
3196.7568
3196.8694
3196.9819
3197.0945
3197.207
3197.3193
3197.4316
3197.5439
3197.6562
3197.7686
3197.8809
3197.9932
3198.1055
3198.2178
3198.3301
3198.4424
3198.5547
3198.667
3198.7793
3198.8916
3199.0039
3199.1162
3199.2285
3199.3408
3199.4531
3199.5654
3199.6777
3199.79
3199.9023
3200.0146
3200.127
3200.239
3200.3511
3200.4631
3200.5752
3200.6873
3200.7993
3200.9114
3201.0234
3201.1355
3201.2476
3201.3596
3201.4717
3201.5837
3201.6958
3201.8079
3201.9199
3202.032
3202.144
3202.2561
3202.3682
3202.4802
3202.5923
3202.7043
3202.8164
3202.9285
3203.0405
3203.1523
3203.2642
3203.376
3203.4878
3203.5996
3203.7114
3203.8232
3203.9351
3204.0469
3204.1587
3204.2705
3204.3823
3204.4941
3204.606
3204.7178
3204.8296
3204.9414
3205.0532
3205.165
3205.2769
3205.3887
3205.5005
3205.6123
3205.7241
3205.8359
3205.9478
3206.0596
3206.1711
3206.2827
3206.3943
3206.5059
3206.6174
3206.729
3206.8406
3206.9521
3207.0637
3207.1753
3207.2869
3207.3984
3207.51
3207.6216
3207.7332
3207.8447
3207.9563
3208.0679
3208.1794
3208.291
3208.4026
3208.5142
3208.6257
3208.7373
3208.8489
3208.9604
3209.0718
3209.1831
3209.2944
3209.4058
3209.5171
3209.6284
3209.7397
3209.8511
3209.9624
3210.0737
3210.1851
3210.2964
3210.4077
3210.519
3210.6304
3210.7417
3210.853
3210.9644
3211.0757
3211.187
3211.2983
3211.4097
3211.521
3211.6323
3211.7437
3211.855
3211.9663
3212.0774
3212.1885
3212.2996
3212.4106
3212.5217
3212.6328
3212.7439
3212.855
3212.9661
3213.0771
3213.1882
3213.2993
3213.4104
3213.5215
3213.6326
3213.7437
3213.8547
3213.9658
3214.0769
3214.188
3214.2991
3214.4102
3214.5212
3214.6323
3214.7434
3214.8545
3214.9653
3215.0762
3215.187
3215.2979
3215.4087
3215.5195
3215.6304
3215.7412
3215.8521
3215.9629
3216.0737
3216.1846
3216.2954
3216.4062
3216.5171
3216.6279
3216.7388
3216.8496
3216.9604
3217.0713
3217.1821
3217.293
3217.4038
3217.5146
3217.6255
3217.7363
3217.8472
3217.9578
3218.0684
3218.179
3218.2896
3218.4001
3218.5107
3218.6213
3218.7319
3218.8425
3218.9531
3219.0637
3219.1743
3219.2849
3219.3955
3219.5061
3219.6167
3219.7273
3219.8379
3219.9485
3220.0591
3220.1697
3220.2803
3220.3909
3220.5015
3220.6121
3220.7227
3220.8333
3220.9436
3221.054
3221.1643
3221.2747
3221.385
3221.4954
3221.6057
3221.7161
3221.8264
3221.9368
3222.0471
3222.1575
3222.2678
3222.3782
3222.4885
3222.5989
3222.7092
3222.8196
3222.9299
3223.0403
3223.1506
3223.261
3223.3713
3223.4817
3223.592
3223.7024
3223.8127
3223.9229
3224.033
3224.1431
3224.2532
3224.3633
3224.4734
3224.5835
3224.6936
3224.8037
3224.9138
3225.0239
3225.134
3225.2441
3225.3542
3225.4644
3225.5745
3225.6846
3225.7947
3225.9048
3226.0149
3226.125
3226.2351
3226.3452
3226.4553
3226.5654
3226.6755
3226.7856
3226.8955
3227.0054
3227.1152
3227.2251
3227.335
3227.4448
3227.5547
3227.6646
3227.7744
3227.8843
3227.9941
3228.104
3228.2139
3228.3237
3228.4336
3228.5435
3228.6533
3228.7632
3228.873
3228.9829
3229.0928
3229.2026
3229.3125
3229.4224
3229.5322
3229.6421
3229.752
3229.8618
3229.9714
3230.0811
3230.1907
3230.3003
3230.4099
3230.5195
3230.6292
3230.7388
3230.8484
3230.958
3231.0676
3231.1772
3231.2869
3231.3965
3231.5061
3231.6157
3231.7253
3231.835
3231.9446
3232.0542
3232.1638
3232.2734
3232.3831
3232.4927
3232.6023
3232.7119
3232.8215
3232.9309
3233.0403
3233.1497
3233.259
3233.3684
3233.4778
3233.5872
3233.6965
3233.8059
3233.9153
3234.0247
3234.134
3234.2434
3234.3528
3234.4622
3234.5715
3234.6809
3234.7903
3234.8997
3235.009
3235.1184
3235.2278
3235.3372
3235.4465
3235.5559
3235.6653
3235.7747
3235.884
3235.9932
3236.1023
3236.2114
3236.3206
3236.4297
3236.5388
3236.6479
3236.7571
3236.8662
3236.9753
3237.0845
3237.1936
3237.3027
3237.4119
3237.521
3237.6301
3237.7393
3237.8484
3237.9575
3238.0667
3238.1758
3238.2849
3238.394
3238.5032
3238.6123
3238.7214
3238.8306
3238.9395
3239.0483
3239.1572
3239.2661
3239.375
3239.4839
3239.5928
3239.7017
3239.8105
3239.9194
3240.0283
3240.1372
3240.2461
3240.355
3240.4639
3240.5728
3240.6816
3240.7905
3240.8994
3241.0083
3241.1172
3241.2261
3241.335
3241.4438
3241.5527
3241.6616
3241.7705
3241.8794
3241.988
3242.0967
3242.2053
3242.314
3242.4226
3242.5312
3242.6399
3242.7485
3242.8572
3242.9658
3243.0745
3243.1831
3243.2917
3243.4004
3243.509
3243.6177
3243.7263
3243.835
3243.9436
3244.0522
3244.1609
3244.2695
3244.3782
3244.4868
3244.5955
3244.7041
3244.8127
3244.9214
3245.0298
3245.1382
3245.2466
3245.355
3245.4634
3245.5718
3245.6802
3245.7886
3245.897
3246.0054
3246.1138
3246.2222
3246.3306
3246.439
3246.5474
3246.6558
3246.7642
3246.8726
3246.981
3247.0894
3247.1978
3247.3062
3247.4146
3247.5229
3247.6313
3247.7397
3247.8481
3247.9565
3248.0649
3248.1731
3248.2812
3248.3894
3248.4976
3248.6057
3248.7139
3248.822
3248.9302
3249.0383
3249.1465
3249.2546
3249.3628
3249.4709
3249.5791
3249.6873
3249.7954
3249.9036
3250.0117
3250.1199
3250.228
3250.3362
3250.4443
3250.5525
3250.6606
3250.7688
3250.877
3250.9851
3251.0933
3251.2012
3251.3091
3251.417
3251.5249
3251.6328
3251.7407
3251.8486
3251.9565
3252.0645
3252.1724
3252.2803
3252.3882
3252.4961
3252.604
3252.7119
3252.8198
3252.9277
3253.0356
3253.1436
3253.2515
3253.3594
3253.4673
3253.5752
3253.6831
3253.791
3253.8989
3254.0068
3254.1147
3254.2224
3254.3301
3254.4377
3254.5454
3254.6531
3254.7607
3254.8684
3254.9761
3255.0837
3255.1914
3255.2991
3255.4067
3255.5144
3255.6221
3255.7297
3255.8374
3255.9451
3256.0527
3256.1604
3256.2681
3256.3757
3256.4834
3256.5911
3256.6987
3256.8064
3256.9141
3257.0217
3257.1294
3257.2371
3257.3445
3257.4519
3257.5593
3257.6667
3257.7742
3257.8816
3257.989
3258.0964
3258.2039
3258.3113
3258.4187
3258.5261
3258.6335
3258.741
3258.8484
3258.9558
3259.0632
3259.1707
3259.2781
3259.3855
3259.4929
3259.6003
3259.7078
3259.8152
3259.9226
3260.03
3260.1375
3260.2449
3260.3523
3260.4595
3260.5667
3260.6738
3260.781
3260.8882
3260.9954
3261.1025
3261.2097
3261.3169
3261.4241
3261.5312
3261.6384
3261.7456
3261.8528
3261.96
3262.0671
3262.1743
3262.2815
3262.3887
3262.4958
3262.603
3262.7102
3262.8174
3262.9246
3263.0317
3263.1389
3263.2461
3263.3533
3263.4604
3263.5674
3263.6743
3263.7812
3263.8882
3263.9951
3264.1021
3264.209
3264.3159
3264.4229
3264.5298
3264.6367
3264.7437
3264.8506
3264.9575
3265.0645
3265.1714
3265.2783
3265.3853
3265.4922
3265.5991
3265.7061
3265.813
3265.9199
3266.0269
3266.1338
3266.2407
3266.3477
3266.4546
3266.5615
3266.6682
3266.7749
3266.8816
3266.9883
3267.095
3267.2017
3267.3083
3267.415
3267.5217
3267.6284
3267.7351
3267.8418
3267.9485
3268.0552
3268.1619
3268.2686
3268.3752
3268.4819
3268.5886
3268.6953
3268.802
3268.9087
3269.0154
3269.1221
3269.2288
3269.3354
3269.4421
3269.5488
3269.6555
3269.762
3269.8684
3269.9749
3270.0813
3270.1877
3270.2942
3270.4006
3270.5071
3270.6135
3270.72
3270.8264
3270.9329
3271.0393
3271.1458
3271.2522
3271.3586
3271.4651
3271.5715
3271.678
3271.7844
3271.8909
3271.9973
3272.1038
3272.2102
3272.3167
3272.4231
3272.5295
3272.636
3272.7424
3272.8489
3272.9551
3273.0613
3273.1675
3273.2737
3273.3799
3273.4861
3273.5923
3273.6985
3273.8047
3273.9109
3274.0171
3274.1233
3274.2295
3274.3357
3274.4419
3274.5481
3274.6543
3274.7605
3274.8667
3274.9729
3275.0791
3275.1853
3275.2915
3275.3977
3275.5039
3275.6101
3275.7163
3275.8225
3275.9287
3276.0347
3276.1406
3276.2466
3276.3525
3276.4585
3276.5645
3276.6704
3276.7764
3276.8823
3276.9883
3277.0942
3277.2002
3277.3062
3277.4121
3277.5181
3277.624
3277.73
3277.8359
3277.9419
3278.0479
3278.1538
3278.2598
3278.3657
3278.4717
3278.5776
3278.6836
3278.7896
3278.8955
3279.0015
3279.1074
3279.2131
3279.3188
3279.4246
3279.5303
3279.636
3279.7417
3279.8474
3279.9531
3280.0588
3280.1646
3280.2703
3280.376
3280.4817
3280.5874
3280.6931
3280.7988
3280.9045
3281.0103
3281.116
3281.2217
3281.3274
3281.4331
3281.5388
3281.6445
3281.7502
3281.856
3281.9617
3282.0674
3282.1731
3282.2788
3282.3843
3282.4897
3282.5952
3282.7007
3282.8062
3282.9116
3283.0171
3283.1226
3283.228
3283.3335
3283.439
3283.5444
3283.6499
3283.7554
3283.8608
3283.9663
3284.0718
3284.1772
3284.2827
3284.3882
3284.4937
3284.5991
3284.7046
3284.8101
3284.9155
3285.021
3285.1265
3285.2319
3285.3374
3285.4429
3285.5481
3285.6533
3285.7585
3285.8638
3285.969
3286.0742
3286.1794
3286.2847
3286.3899
3286.4951
3286.6003
3286.7056
3286.8108
3286.916
3287.0212
3287.1265
3287.2317
3287.3369
3287.4421
3287.5474
3287.6526
3287.7578
3287.863
3287.9683
3288.0735
3288.1787
3288.2839
3288.3892
3288.4944
3288.5996
3288.7048
3288.8098
3288.9148
3289.0198
3289.1248
3289.2297
3289.3347
3289.4397
3289.5447
3289.6497
3289.7546
3289.8596
3289.9646
3290.0696
3290.1746
3290.2795
3290.3845
3290.4895
3290.5945
3290.6995
3290.8044
3290.9094
3291.0144
3291.1194
3291.2244
3291.3293
3291.4343
3291.5393
3291.6443
3291.7493
3291.8542
3291.959
3292.0637
3292.1685
3292.2732
3292.3779
3292.4827
3292.5874
3292.6921
3292.7969
3292.9016
3293.0063
3293.1111
3293.2158
3293.3206
3293.4253
3293.53
3293.6348
3293.7395
3293.8442
3293.949
3294.0537
3294.1584
3294.2632
3294.3679
3294.4727
3294.5774
3294.6821
3294.7869
3294.8916
3294.9963
3295.1011
3295.2056
3295.3101
3295.4146
3295.519
3295.6235
3295.728
3295.8325
3295.937
3296.0415
3296.146
3296.2505
3296.355
3296.4595
3296.564
3296.6685
3296.7729
3296.8774
3296.9819
3297.0864
3297.1909
3297.2954
3297.3999
3297.5044
3297.6089
3297.7134
3297.8179
3297.9224
3298.0269
3298.1313
3298.2358
3298.3403
3298.4446
3298.5488
3298.6531
3298.7573
3298.8616
3298.9658
3299.0701
3299.1743
3299.2786
3299.3828
3299.4871
3299.5913
3299.6956
3299.7998
3299.9041
3300.0083
3300.1125
3300.2168
3300.321
3300.4253
3300.5295
3300.6338
3300.738
3300.8423
3300.9465
3301.0508
3301.155
3301.2593
3301.3635
3301.4678
3301.572
3301.676
3301.78
3301.884
3301.988
3302.092
3302.196
3302.3
3302.4041
3302.5081
3302.6121
3302.7161
3302.8201
3302.9241
3303.0281
3303.1321
3303.2361
3303.3401
3303.4441
3303.5481
3303.6521
3303.7561
3303.8601
3303.9641
3304.0681
3304.1721
3304.2761
3304.3801
3304.4841
3304.5881
3304.6921
3304.7961
3304.8999
3305.0037
3305.1074
3305.2112
3305.3149
3305.4187
3305.5225
3305.6262
3305.73
3305.8337
3305.9375
3306.0413
3306.145
3306.2488
3306.3525
3306.4563
3306.5601
3306.6638
3306.7676
3306.8713
3306.9751
3307.0789
3307.1826
3307.2864
3307.3901
3307.4939
3307.5977
3307.7014
3307.8052
3307.9089
3308.0127
3308.1165
3308.22
3308.3235
3308.427
3308.5305
3308.634
3308.7375
3308.8411
3308.9446
3309.0481
3309.1516
3309.2551
3309.3586
3309.4622
3309.5657
3309.6692
3309.7727
3309.8762
3309.9797
3310.0833
3310.1868
3310.2903
3310.3938
3310.4973
3310.6008
3310.7043
3310.8079
3310.9114
3311.0149
3311.1184
3311.2219
3311.3254
3311.4287
3311.532
3311.6353
3311.7385
3311.8418
3311.9451
3312.0483
3312.1516
3312.2549
3312.3582
3312.4614
3312.5647
3312.668
3312.7712
3312.8745
3312.9778
3313.0811
3313.1843
3313.2876
3313.3909
3313.4941
3313.5974
3313.7007
3313.804
3313.9072
3314.0105
3314.1138
3314.217
3314.3203
3314.4236
3314.5269
3314.6301
3314.7332
3314.8362
3314.9392
3315.0422
3315.1453
3315.2483
3315.3513
3315.4543
3315.5574
3315.6604
3315.7634
3315.8665
3315.9695
3316.0725
3316.1755
3316.2786
3316.3816
3316.4846
3316.5876
3316.6907
3316.7937
3316.8967
3316.9998
3317.1028
3317.2058
3317.3088
3317.4119
3317.5149
3317.6179
3317.7209
3317.824
3317.927
3318.0298
3318.1326
3318.2354
3318.3381
3318.4409
3318.5437
3318.6465
3318.7493
3318.8521
3318.9548
3319.0576
3319.1604
3319.2632
3319.366
3319.4688
3319.5715
3319.6743
3319.7771
3319.8799
3319.9827
3320.0854
3320.1882
3320.291
3320.3938
3320.4966
3320.5994
3320.7021
3320.8049
3320.9077
3321.0105
3321.1133
3321.2161
3321.3188
3321.4214
3321.5239
3321.6265
3321.729
3321.8315
3321.9341
3322.0366
3322.1392
3322.2417
3322.3442
3322.4468
3322.5493
3322.6519
3322.7544
3322.8569
3322.9595
3323.062
3323.1646
3323.2671
3323.3696
3323.4722
3323.5747
3323.6772
3323.7798
3323.8823
3323.9849
3324.0874
3324.1899
3324.2925
3324.395
3324.4976
3324.6001
3324.7024
3324.8047
3324.907
3325.0093
3325.1116
3325.2139
3325.3162
3325.4185
3325.5208
3325.623
3325.7253
3325.8276
3325.9299
3326.0322
3326.1345
3326.2368
3326.3391
3326.4414
3326.5437
3326.646
3326.7483
3326.8506
3326.9529
3327.0552
3327.1575
3327.2598
3327.3621
3327.4644
3327.5667
3327.6689
3327.7712
3327.8735
3327.9758
3328.0779
3328.1799
3328.282
3328.384
3328.4861
3328.5881
3328.6902
3328.7922
3328.8943
3328.9963
3329.0984
3329.2004
3329.3025
3329.4045
3329.5066
3329.6086
3329.7107
3329.8127
3329.9148
3330.0168
3330.1189
3330.2209
3330.323
3330.425
3330.5271
3330.6292
3330.7312
3330.8333
3330.9353
3331.0374
3331.1394
3331.2415
3331.3435
3331.4453
3331.5471
3331.6489
3331.7507
3331.8525
3331.9543
3332.0562
3332.158
3332.2598
3332.3616
3332.4634
3332.5652
3332.667
3332.7688
3332.8706
3332.9724
3333.0742
3333.176
3333.2778
3333.3796
3333.4814
3333.5833
3333.6851
3333.7869
3333.8887
3333.9905
3334.0923
3334.1941
3334.2959
3334.3977
3334.4995
3334.6013
3334.7031
3334.8047
3334.9062
3335.0078
3335.1094
3335.2109
3335.3125
3335.4141
3335.5156
3335.6172
3335.7188
3335.8203
3335.9219
3336.0234
3336.125
3336.2266
3336.3281
3336.4297
3336.5312
3336.6328
3336.7344
3336.8359
3336.9375
3337.0391
3337.1406
3337.2422
3337.3438
3337.4453
3337.5469
3337.6484
3337.75
3337.8516
3337.9531
3338.0547
3338.156
3338.2573
3338.3586
3338.46
3338.5613
3338.6626
3338.7639
3338.8652
3338.9666
3339.0679
3339.1692
3339.2705
3339.3718
3339.4731
3339.5745
3339.6758
3339.7771
3339.8784
3339.9797
3340.0811
3340.1824
3340.2837
3340.385
3340.4863
3340.5876
3340.689
3340.7903
3340.8916
3340.9929
3341.0942
3341.1956
3341.2969
3341.3982
3341.4995
3341.6006
3341.7017
3341.8027
3341.9038
3342.0049
3342.106
3342.207
3342.3081
3342.4092
3342.5103
3342.6113
3342.7124
3342.8135
3342.9146
3343.0156
3343.1167
3343.2178
3343.3188
3343.4199
3343.521
3343.6221
3343.7231
3343.8242
3343.9253
3344.0264
3344.1274
3344.2285
3344.3296
3344.4307
3344.5317
3344.6328
3344.7339
3344.835
3344.936
3345.0369
3345.1377
3345.2385
3345.3394
3345.4402
3345.541
3345.6418
3345.7427
3345.8435
3345.9443
3346.0452
3346.146
3346.2468
3346.3477
3346.4485
3346.5493
3346.6501
3346.751
3346.8518
3346.9526
3347.0535
3347.1543
3347.2551
3347.356
3347.4568
3347.5576
3347.6584
3347.7593
3347.8601
3347.9609
3348.0618
3348.1626
3348.2634
3348.3643
3348.4648
3348.5654
3348.666
3348.7666
3348.8672
3348.9678
3349.0684
3349.1689
3349.2695
3349.3701
3349.4707
3349.5713
3349.6719
3349.7725
3349.873
3349.9736
3350.0742
3350.1748
3350.2754
3350.376
3350.4766
3350.5771
3350.6777
3350.7783
3350.8789
3350.9795
3351.0801
3351.1807
3351.2812
3351.3818
3351.4824
3351.583
3351.6836
3351.7842
3351.8845
3351.9849
3352.0852
3352.1855
3352.2859
3352.3862
3352.4866
3352.5869
3352.6873
3352.7876
3352.8879
3352.9883
3353.0886
3353.189
3353.2893
3353.3896
3353.49
3353.5903
3353.6907
3353.791
3353.8914
3353.9917
3354.092
3354.1924
3354.2927
3354.3931
3354.4934
3354.5938
3354.6941
3354.7944
3354.8948
3354.9951
3355.0955
3355.1958
3355.2961
3355.3962
3355.4963
3355.5964
3355.6965
3355.7966
3355.8967
3355.9968
3356.0969
3356.197
3356.2971
3356.3972
3356.4973
3356.5974
3356.6975
3356.7976
3356.8977
3356.9978
3357.0979
3357.198
3357.2981
3357.3982
3357.4983
3357.5984
3357.6985
3357.7986
3357.8987
3357.9988
3358.0989
3358.199
3358.2991
3358.3992
3358.4993
3358.5994
3358.6995
3358.7996
3358.8994
3358.9993
3359.0991
3359.199
3359.2988
3359.3987
3359.4985
3359.5984
3359.6982
3359.7981
3359.8979
3359.9978
3360.0977
3360.1975
3360.2974
3360.3972
3360.4971
3360.5969
3360.6968
3360.7966
3360.8965
3360.9963
3361.0962
3361.196
3361.2959
3361.3958
3361.4956
3361.5955
3361.6953
3361.7952
3361.895
3361.9949
3362.0947
3362.1946
3362.2944
3362.394
3362.4937
3362.5933
3362.6929
3362.7925
3362.8921
3362.9917
3363.0913
3363.1909
3363.2905
3363.3901
3363.4897
3363.5894
3363.689
3363.7886
3363.8882
3363.9878
3364.0874
3364.187
3364.2866
3364.3862
3364.4858
3364.5854
3364.6851
3364.7847
3364.8843
3364.9839
3365.0835
3365.1831
3365.2827
3365.3823
3365.4819
3365.5815
3365.6812
3365.7808
3365.8801
3365.9795
3366.0789
3366.1782
3366.2776
3366.377
3366.4763
3366.5757
3366.675
3366.7744
3366.8738
3366.9731
3367.0725
3367.1719
3367.2712
3367.3706
3367.47
3367.5693
3367.6687
3367.7681
3367.8674
3367.9668
3368.0662
3368.1655
3368.2649
3368.3643
3368.4636
3368.563
3368.6624
3368.7617
3368.8611
3368.9604
3369.0598
3369.1592
3369.2585
3369.3579
3369.457
3369.5562
3369.6553
3369.7544
3369.8535
3369.9526
3370.0518
3370.1509
3370.25
3370.3491
3370.4482
3370.5474
3370.6465
3370.7456
3370.8447
3370.9438
3371.043
3371.1421
3371.2412
3371.3403
3371.4395
3371.5386
3371.6377
3371.7368
3371.8359
3371.9351
3372.0342
3372.1333
3372.2324
3372.3315
3372.4307
3372.5298
3372.6289
3372.728
3372.8271
3372.9263
3373.0251
3373.124
3373.2229
3373.3218
3373.4207
3373.5195
3373.6184
3373.7173
3373.8162
3373.915
3374.0139
3374.1128
3374.2117
3374.3105
3374.4094
3374.5083
3374.6072
3374.7061
3374.8049
3374.9038
3375.0027
3375.1016
3375.2004
3375.2993
3375.3982
3375.4971
3375.5959
3375.6948
3375.7937
3375.8926
3375.9915
3376.0903
3376.1892
3376.2881
3376.387
3376.4858
3376.5845
3376.6831
3376.7817
3376.8804
3376.979
3377.0776
3377.1763
3377.2749
3377.3735
3377.4722
3377.5708
3377.6694
3377.7681
3377.8667
3377.9653
3378.064
3378.1626
3378.2612
3378.3599
3378.4585
3378.5571
3378.6558
3378.7544
3378.853
3378.9517
3379.0503
3379.1489
3379.2476
3379.3462
3379.4448
3379.5435
3379.6421
3379.7407
3379.8394
3379.938
3380.0366
3380.135
3380.2334
3380.3318
3380.4302
3380.5286
3380.627
3380.7253
3380.8237
3380.9221
3381.0205
3381.1189
3381.2173
3381.3157
3381.4141
3381.5125
3381.6108
3381.7092
3381.8076
3381.906
3382.0044
3382.1028
3382.2012
3382.2996
3382.3979
3382.4963
3382.5947
3382.6931
3382.7915
3382.8899
3382.9883
3383.0867
3383.1851
3383.2834
3383.3818
3383.4802
3383.5786
3383.677
3383.7751
3383.8733
3383.9714
3384.0696
3384.1677
3384.2659
3384.364
3384.4622
3384.5603
3384.6584
3384.7566
3384.8547
3384.9529
3385.051
3385.1492
3385.2473
3385.3455
3385.4436
3385.5417
3385.6399
3385.738
3385.8362
3385.9343
3386.0325
3386.1306
3386.2288
3386.3269
3386.425
3386.5232
3386.6213
3386.7195
3386.8176
3386.9158
3387.0139
3387.1121
3387.2102
3387.3083
3387.4062
3387.5042
3387.6021
3387.7
3387.7979
3387.8958
3387.9937
3388.0916
3388.1895
3388.2874
3388.3853
3388.4832
3388.5811
3388.679
3388.7769
3388.8748
3388.9727
3389.0706
3389.1685
3389.2664
3389.3643
3389.4622
3389.5601
3389.658
3389.7559
3389.8538
3389.9517
3390.0496
3390.1475
3390.2454
3390.3433
3390.4412
3390.5391
3390.637
3390.7349
3390.8328
3390.9307
3391.0283
3391.126
3391.2236
3391.3213
3391.4189
3391.5166
3391.6143
3391.7119
3391.8096
3391.9072
3392.0049
3392.1025
3392.2002
3392.2979
3392.3955
3392.4932
3392.5908
3392.6885
3392.7861
3392.8838
3392.9814
3393.0791
3393.1768
3393.2744
3393.3721
3393.4697
3393.5674
3393.665
3393.7627
3393.8604
3393.958
3394.0557
3394.1533
3394.251
3394.3486
3394.4463
3394.5439
3394.6416
3394.739
3394.8364
3394.9338
3395.0312
3395.1287
3395.2261
3395.3235
3395.4209
3395.5183
3395.6157
3395.7131
3395.8105
3395.908
3396.0054
3396.1028
3396.2002
3396.2976
3396.395
3396.4924
3396.5898
3396.6873
3396.7847
3396.8821
3396.9795
3397.0769
3397.1743
3397.2717
3397.3691
3397.4666
3397.564
3397.6614
3397.7588
3397.8562
3397.9536
3398.051
3398.1484
3398.2458
3398.3433
3398.4404
3398.5376
3398.6348
3398.7319
3398.8291
3398.9263
3399.0234
3399.1206
3399.2178
3399.3149
3399.4121
3399.5093
3399.6064
3399.7036
3399.8008
3399.8979
3399.9951
3400.0923
3400.1895
3400.2866
3400.3838
3400.481
3400.5781
3400.6753
3400.7725
3400.8696
3400.9668
3401.064
3401.1611
3401.2583
3401.3555
3401.4526
3401.5498
3401.647
3401.7441
3401.8413
3401.9385
3402.0356
3402.1326
3402.2295
3402.3264
3402.4233
3402.5203
3402.6172
3402.7141
3402.811
3402.908
3403.0049
3403.1018
3403.1987
3403.2957
3403.3926
3403.4895
3403.5864
3403.6833
3403.7803
3403.8772
3403.9741
3404.071
3404.168
3404.2649
3404.3618
3404.4587
3404.5557
3404.6526
3404.7495
3404.8464
3404.9434
3405.0403
3405.1372
3405.2341
3405.3311
3405.428
3405.5249
3405.6218
3405.7188
3405.8157
3405.9124
3406.009
3406.1057
3406.2024
3406.2991
3406.3958
3406.4924
3406.5891
3406.6858
3406.7825
3406.8792
3406.9758
3407.0725
3407.1692
3407.2659
3407.3625
3407.4592
3407.5559
3407.6526
3407.7493
3407.8459
3407.9426
3408.0393
3408.136
3408.2327
3408.3293
3408.426
3408.5227
3408.6194
3408.7161
3408.8127
3408.9094
3409.0061
3409.1028
3409.1995
3409.2961
3409.3928
3409.4895
3409.5862
3409.6826
3409.7791
3409.8755
3409.9719
3410.0684
3410.1648
3410.2612
3410.3577
3410.4541
3410.5505
3410.647
3410.7434
3410.8398
3410.9363
3411.0327
3411.1292
3411.2256
3411.322
3411.4185
3411.5149
3411.6113
3411.7078
3411.8042
3411.9006
3411.9971
3412.0935
3412.1899
3412.2864
3412.3828
3412.4792
3412.5757
3412.6721
3412.7686
3412.865
3412.9614
3413.0579
3413.1543
3413.2507
3413.3472
3413.4434
3413.5396
3413.6357
3413.7319
3413.8281
3413.9243
3414.0205
3414.1167
3414.2129
3414.3091
3414.4053
3414.5015
3414.5977
3414.6938
3414.79
3414.8862
3414.9824
3415.0786
3415.1748
3415.271
3415.3672
3415.4634
3415.5596
3415.6558
3415.752
3415.8481
3415.9443
3416.0405
3416.1367
3416.2329
3416.3291
3416.4253
3416.5215
3416.6177
3416.7139
3416.8101
3416.9062
3417.0024
3417.0986
3417.1946
3417.2905
3417.3865
3417.4824
3417.5784
3417.6743
3417.7703
3417.8662
3417.9622
3418.0581
3418.1541
3418.25
3418.3459
3418.4419
3418.5378
3418.6338
3418.7297
3418.8257
3418.9216
3419.0176
3419.1135
3419.2095
3419.3054
3419.4014
3419.4973
3419.5933
3419.6892
3419.7852
3419.8811
3419.9771
3420.073
3420.1689
3420.2649
3420.3608
3420.4568
3420.5527
3420.6487
3420.7446
3420.8406
3420.9365
3421.0322
3421.1279
3421.2236
3421.3193
3421.415
3421.5107
3421.6064
3421.7021
3421.7979
3421.8936
3421.9893
3422.085
3422.1807
3422.2764
3422.3721
3422.4678
3422.5635
3422.6592
3422.7549
3422.8506
3422.9463
3423.042
3423.1377
3423.2334
3423.3291
3423.4248
3423.5205
3423.6162
3423.7119
3423.8076
3423.9033
3423.999
3424.0947
3424.1904
3424.2861
3424.3818
3424.4775
3424.5732
3424.6689
3424.7646
3424.8604
3424.9558
3425.0513
3425.1467
3425.2422
3425.3376
3425.4331
3425.5286
3425.624
3425.7195
3425.8149
3425.9104
3426.0059
3426.1013
3426.1968
3426.2922
3426.3877
3426.4832
3426.5786
3426.6741
3426.7695
3426.865
3426.9604
3427.0559
3427.1514
3427.2468
3427.3423
3427.4377
3427.5332
3427.6287
3427.7241
3427.8196
3427.915
3428.0105
3428.106
3428.2014
3428.2969
3428.3923
3428.4878
3428.5833
3428.6787
3428.7739
3428.8691
3428.9644
3429.0596
3429.1548
3429.25
3429.3452
3429.4404
3429.5356
3429.6309
3429.7261
3429.8213
3429.9165
3430.0117
3430.1069
3430.2021
3430.2974
3430.3926
3430.4878
3430.583
3430.6782
3430.7734
3430.8687
3430.9639
3431.0591
3431.1543
3431.2495
3431.3447
3431.4399
3431.5352
3431.6304
3431.7256
3431.8208
3431.916
3432.0112
3432.1064
3432.2017
3432.2969
3432.3921
3432.4873
3432.5825
3432.6775
3432.7725
3432.8674
3432.9624
3433.0574
3433.1523
3433.2473
3433.3423
3433.4373
3433.5322
3433.6272
3433.7222
3433.8171
3433.9121
3434.0071
3434.1021
3434.197
3434.292
3434.387
3434.4819
3434.5769
3434.6719
3434.7668
3434.8618
3434.9568
3435.0518
3435.1467
3435.2417
3435.3367
3435.4316
3435.5266
3435.6216
3435.7166
3435.8115
3435.9065
3436.0015
3436.0964
3436.1914
3436.2864
3436.3813
3436.4763
3436.5713
3436.666
3436.7607
3436.8555
3436.9502
3437.0449
3437.1396
3437.2344
3437.3291
3437.4238
3437.5186
3437.6133
3437.708
3437.8027
3437.8975
3437.9922
3438.0869
3438.1816
3438.2764
3438.3711
3438.4658
3438.5605
3438.6553
3438.75
3438.8447
3438.9395
3439.0342
3439.1289
3439.2236
3439.3184
3439.4131
3439.5078
3439.6025
3439.6973
3439.792
3439.8867
3439.9814
3440.0762
3440.1709
3440.2656
3440.3604
3440.4551
3440.5496
3440.644
3440.7385
3440.833
3440.9275
3441.022
3441.1165
3441.2109
3441.3054
3441.3999
3441.4944
3441.5889
3441.6833
3441.7778
3441.8723
3441.9668
3442.0613
3442.1558
3442.2502
3442.3447
3442.4392
3442.5337
3442.6282
3442.7227
3442.8171
3442.9116
3443.0061
3443.1006
3443.1951
3443.2896
3443.384
3443.4785
3443.573
3443.6675
3443.762
3443.8564
3443.9509
3444.0454
3444.1399
3444.2344
3444.3289
3444.4233
3444.5176
3444.6118
3444.7061
3444.8003
3444.8945
3444.9888
3445.083
3445.1772
3445.2715
3445.3657
3445.46
3445.5542
3445.6484
3445.7427
3445.8369
3445.9312
3446.0254
3446.1196
3446.2139
3446.3081
3446.4023
3446.4966
3446.5908
3446.6851
3446.7793
3446.8735
3446.9678
3447.062
3447.1562
3447.2505
3447.3447
3447.439
3447.5332
3447.6274
3447.7217
3447.8159
3447.9102
3448.0044
3448.0986
3448.1929
3448.2871
3448.3813
3448.4756
3448.5696
3448.6636
3448.7576
3448.8516
3448.9456
3449.0396
3449.1335
3449.2275
3449.3215
3449.4155
3449.5095
3449.6035
3449.6975
3449.7915
3449.8855
3449.9795
3450.0735
3450.1675
3450.2615
3450.3555
3450.4495
3450.5435
3450.6375
3450.7314
3450.8254
3450.9194
3451.0134
3451.1074
3451.2014
3451.2954
3451.3894
3451.4834
3451.5774
3451.6714
3451.7654
3451.8594
3451.9534
3452.0474
3452.1414
3452.2354
3452.3293
3452.4233
3452.5173
3452.6111
3452.7048
3452.7986
3452.8923
3452.9861
3453.0798
3453.1736
3453.2673
3453.3611
3453.4548
3453.5486
3453.6423
3453.7361
3453.8298
3453.9236
3454.0173
3454.1111
3454.2048
3454.2986
3454.3923
3454.4861
3454.5798
3454.6736
3454.7673
3454.8611
3454.9548
3455.0486
3455.1423
3455.2361
3455.3298
3455.4236
3455.5173
3455.6111
3455.7048
3455.7986
3455.8923
3455.9861
3456.0798
3456.1736
3456.2673
3456.3611
3456.4548
3456.5486
3456.6421
3456.7356
3456.8291
3456.9226
3457.0161
3457.1096
3457.2031
3457.2966
3457.3901
3457.4836
3457.5771
3457.6707
3457.7642
3457.8577
3457.9512
3458.0447
3458.1382
3458.2317
3458.3252
3458.4187
3458.5122
3458.6057
3458.6992
3458.7927
3458.8862
3458.9797
3459.0732
3459.1667
3459.2603
3459.3538
3459.4473
3459.5408
3459.6343
3459.7278
3459.8213
3459.9148
3460.0083
3460.1018
3460.1953
3460.2888
3460.3823
3460.4758
3460.5693
3460.6628
3460.7561
3460.8494
3460.9426
3461.0359
3461.1292
3461.2224
3461.3157
3461.4089
3461.5022
3461.5955
3461.6887
3461.782
3461.8752
3461.9685
3462.0618
3462.155
3462.2483
3462.3416
3462.4348
3462.5281
3462.6213
3462.7146
3462.8079
3462.9011
3462.9944
3463.0876
3463.1809
3463.2742
3463.3674
3463.4607
3463.554
3463.6472
3463.7405
3463.8337
3463.927
3464.0203
3464.1135
3464.2068
3464.3
3464.3933
3464.4866
3464.5798
3464.6731
3464.7664
3464.8594
3464.9524
3465.0454
3465.1384
3465.2314
3465.3245
3465.4175
3465.5105
3465.6035
3465.6965
3465.7896
3465.8826
3465.9756
3466.0686
3466.1616
3466.2546
3466.3477
3466.4407
3466.5337
3466.6267
3466.7197
3466.8127
3466.9058
3466.9988
3467.0918
3467.1848
3467.2778
3467.3708
3467.4639
3467.5569
3467.6499
3467.7429
3467.8359
3467.929
3468.022
3468.115
3468.208
3468.301
3468.394
3468.4871
3468.5801
3468.6731
3468.7661
3468.8591
3468.9521
3469.0449
3469.1377
3469.2305
3469.3232
3469.416
3469.5088
3469.6016
3469.6943
3469.7871
3469.8799
3469.9727
3470.0654
3470.1582
3470.251
3470.3438
3470.4365
3470.5293
3470.6221
3470.7148
3470.8076
3470.9004
3470.9932
3471.0859
3471.1787
3471.2715
3471.3643
3471.457
3471.5498
3471.6426
3471.7354
3471.8281
3471.9209
3472.0137
3472.1064
3472.1992
3472.292
3472.3848
3472.4775
3472.5703
3472.6631
3472.7559
3472.8486
3472.9414
3473.0342
3473.127
3473.2195
3473.312
3473.4045
3473.4971
3473.5896
3473.6821
3473.7747
3473.8672
3473.9597
3474.0522
3474.1448
3474.2373
3474.3298
3474.4224
3474.5149
3474.6074
3474.7
3474.7925
3474.885
3474.9775
3475.0701
3475.1626
3475.2551
3475.3477
3475.4402
3475.5327
3475.6252
3475.7178
3475.8103
3475.9028
3475.9954
3476.0879
3476.1804
3476.2729
3476.3655
3476.458
3476.5505
3476.6431
3476.7356
3476.8281
3476.9207
3477.0132
3477.1057
3477.1982
3477.2908
3477.3833
3477.4756
3477.5679
3477.6602
3477.7524
3477.8447
3477.937
3478.0293
3478.1216
3478.2139
3478.3062
3478.3984
3478.4907
3478.583
3478.6753
3478.7676
3478.8599
3478.9521
3479.0444
3479.1367
3479.229
3479.3213
3479.4136
3479.5059
3479.5981
3479.6904
3479.7827
3479.875
3479.9673
3480.0596
3480.1519
3480.2441
3480.3364
3480.4287
3480.521
3480.6133
3480.7056
3480.7979
3480.8901
3480.9824
3481.0747
3481.167
3481.2593
3481.3516
3481.4438
3481.5361
3481.6284
3481.7205
3481.8125
3481.9045
3481.9966
3482.0886
3482.1807
3482.2727
3482.3647
3482.4568
3482.5488
3482.6409
3482.7329
3482.825
3482.917
3483.009
3483.1011
3483.1931
3483.2852
3483.3772
3483.4692
3483.5613
3483.6533
3483.7454
3483.8374
3483.9294
3484.0215
3484.1135
3484.2056
3484.2976
3484.3896
3484.4817
3484.5737
3484.6658
3484.7578
3484.8499
3484.9419
3485.0339
3485.126
3485.218
3485.3101
3485.4021
3485.4941
3485.5862
3485.6782
3485.7703
3485.8623
3485.9541
3486.0459
3486.1377
3486.2295
3486.3213
3486.4131
3486.5049
3486.5967
3486.6885
3486.7803
3486.8721
3486.9639
3487.0557
3487.1475
3487.2393
3487.3311
3487.4229
3487.5146
3487.6064
3487.6982
3487.79
3487.8818
3487.9736
3488.0654
3488.1572
3488.249
3488.3408
3488.4326
3488.5244
3488.6162
3488.708
3488.7998
3488.8916
3488.9834
3489.0752
3489.167
3489.2588
3489.3506
3489.4424
3489.5342
3489.626
3489.7178
3489.8096
3489.9014
3489.9932
3490.085
3490.1768
3490.2683
3490.3599
3490.4514
3490.543
3490.6345
3490.7261
3490.8176
3490.9092
3491.0007
3491.0923
3491.1838
3491.2754
3491.3669
3491.4585
3491.55
3491.6416
3491.7332
3491.8247
3491.9163
3492.0078
3492.0994
3492.1909
3492.2825
3492.374
3492.4656
3492.5571
3492.6487
3492.7402
3492.8318
3492.9233
3493.0149
3493.1064
3493.198
3493.2896
3493.3811
3493.4727
3493.5642
3493.6558
3493.7473
3493.8389
3493.9304
3494.022
3494.1135
3494.2051
3494.2966
3494.3882
3494.4797
3494.5713
3494.6626
3494.7539
3494.8452
3494.9365
3495.0278
3495.1191
3495.2104
3495.3018
3495.3931
3495.4844
3495.5757
3495.667
3495.7583
3495.8496
3495.9409
3496.0322
3496.1235
3496.2148
3496.3062
3496.3975
3496.4888
3496.5801
3496.6714
3496.7627
3496.854
3496.9453
3497.0366
3497.1279
3497.2192
3497.3105
3497.4019
3497.4932
3497.5845
3497.6758
3497.7671
3497.8584
3497.9497
3498.041
3498.1323
3498.2236
3498.3149
3498.4062
3498.4976
3498.5889
3498.6802
3498.7715
3498.8628
3498.9541
3499.0452
3499.1362
3499.2273
3499.3184
3499.4094
3499.5005
3499.5916
3499.6826
3499.7737
3499.8647
3499.9558
3500.0469
3500.1379
3500.229
3500.3201
3500.4111
3500.5022
3500.5933
3500.6843
3500.7754
3500.8665
3500.9575
3501.0486
3501.1396
3501.2307
3501.3218
3501.4128
3501.5039
3501.595
3501.686
3501.7771
3501.8682
3501.9592
3502.0503
3502.1414
3502.2324
3502.3235
3502.4146
3502.5056
3502.5967
3502.6877
3502.7788
3502.8699
3502.9609
3503.052
3503.1431
3503.2341
3503.3252
3503.4163
3503.5071
3503.5979
3503.6887
3503.7795
3503.8704
3503.9612
3504.052
3504.1428
3504.2336
3504.3245
3504.4153
3504.5061
3504.5969
3504.6877
3504.7786
3504.8694
3504.9602
3505.051
3505.1418
3505.2327
3505.3235
3505.4143
3505.5051
3505.5959
3505.6868
3505.7776
3505.8684
3505.9592
3506.05
3506.1409
3506.2317
3506.3225
3506.4133
3506.5042
3506.595
3506.6858
3506.7766
3506.8674
3506.9583
3507.0491
3507.1399
3507.2307
3507.3215
3507.4124
3507.5032
3507.594
3507.6848
3507.7756
3507.8665
3507.957
3508.0476
3508.1382
3508.2288
3508.3193
3508.4099
3508.5005
3508.5911
3508.6816
3508.7722
3508.8628
3508.9534
3509.0439
3509.1345
3509.2251
3509.3157
3509.4062
3509.4968
3509.5874
3509.678
3509.7686
3509.8591
3509.9497
3510.0403
3510.1309
3510.2214
3510.312
3510.4026
3510.4932
3510.5837
3510.6743
3510.7649
3510.8555
3510.946
3511.0366
3511.1272
3511.2178
3511.3083
3511.3989
3511.4895
3511.5801
3511.6707
3511.7612
3511.8518
3511.9424
3512.033
3512.1235
3512.2141
3512.3047
3512.3953
3512.4856
3512.5759
3512.6663
3512.7566
3512.8469
3512.9373
3513.0276
3513.1179
3513.2083
3513.2986
3513.3889
3513.4792
3513.5696
3513.6599
3513.7502
3513.8406
3513.9309
3514.0212
3514.1116
3514.2019
3514.2922
3514.3826
3514.4729
3514.5632
3514.6536
3514.7439
3514.8342
3514.9246
3515.0149
3515.1052
3515.1956
3515.2859
3515.3762
3515.4666
3515.5569
3515.6472
3515.7375
3515.8279
3515.9182
3516.0085
3516.0989
3516.1892
3516.2795
3516.3699
3516.4602
3516.5505
3516.6409
3516.7312
3516.8215
3516.9119
3517.002
3517.092
3517.1821
3517.2722
3517.3623
3517.4524
3517.5425
3517.6326
3517.7227
3517.8127
3517.9028
3517.9929
3518.083
3518.1731
3518.2632
3518.3533
3518.4434
3518.5334
3518.6235
3518.7136
3518.8037
3518.8938
3518.9839
3519.074
3519.1641
3519.2542
3519.3442
3519.4343
3519.5244
3519.6145
3519.7046
3519.7947
3519.8848
3519.9749
3520.0649
3520.155
3520.2451
3520.3352
3520.4253
3520.5154
3520.6055
3520.6956
3520.7856
3520.8757
3520.9658
3521.0559
3521.146
3521.2361
3521.3262
3521.4163
3521.5063
3521.5962
3521.686
3521.7759
3521.8657
3521.9556
3522.0454
3522.1353
3522.2251
3522.3149
3522.4048
3522.4946
3522.5845
3522.6743
3522.7642
3522.854
3522.9438
3523.0337
3523.1235
3523.2134
3523.3032
3523.3931
3523.4829
3523.5728
3523.6626
3523.7524
3523.8423
3523.9321
3524.022
3524.1118
3524.2017
3524.2915
3524.3813
3524.4712
3524.561
3524.6509
3524.7407
3524.8306
3524.9204
3525.0103
3525.1001
3525.1899
3525.2798
3525.3696
3525.4595
3525.5493
3525.6392
3525.729
3525.8188
3525.9087
3525.9985
3526.0884
3526.1782
3526.2678
3526.3574
3526.447
3526.5366
3526.6262
3526.7158
3526.8054
3526.895
3526.9846
3527.0742
3527.1638
3527.2534
3527.343
3527.4326
3527.5222
3527.6118
3527.7014
3527.791
3527.8806
3527.9702
3528.0598
3528.1494
3528.239
3528.3286
3528.4182
3528.5078
3528.5974
3528.687
3528.7766
3528.8662
3528.9558
3529.0454
3529.135
3529.2246
3529.3142
3529.4038
3529.4934
3529.583
3529.6726
3529.7622
3529.8518
3529.9414
3530.031
3530.1206
3530.2102
3530.2998
3530.3894
3530.479
3530.5686
3530.6582
3530.7478
3530.8374
3530.9268
3531.0161
3531.1055
3531.1948
3531.2842
3531.3735
3531.4629
3531.5522
3531.6416
3531.731
3531.8203
3531.9097
3531.999
3532.0884
3532.1777
3532.2671
3532.3564
3532.4458
3532.5352
3532.6245
3532.7139
3532.8032
3532.8926
3532.9819
3533.0713
3533.1606
3533.25
3533.3394
3533.4287
3533.5181
3533.6074
3533.6968
3533.7861
3533.8755
3533.9648
3534.0542
3534.1436
3534.2329
3534.3223
3534.4116
3534.501
3534.5903
3534.6797
3534.769
3534.8584
3534.9478
3535.0371
3535.1265
3535.2158
3535.3052
3535.3945
3535.4839
3535.5732
3535.6624
3535.7515
3535.8406
3535.9297
3536.0188
3536.1079
3536.197
3536.2861
3536.3752
3536.4644
3536.5535
3536.6426
3536.7317
3536.8208
3536.9099
3536.999
3537.0881
3537.1772
3537.2664
3537.3555
3537.4446
3537.5337
3537.6228
3537.7119
3537.801
3537.8901
3537.9792
3538.0684
3538.1575
3538.2466
3538.3357
3538.4248
3538.5139
3538.603
3538.6921
3538.7812
3538.8704
3538.9595
3539.0486
3539.1377
3539.2268
3539.3159
3539.405
3539.4941
3539.5833
3539.6724
3539.7615
3539.8506
3539.9397
3540.0288
3540.1179
3540.207
3540.2961
3540.385
3540.4739
3540.5627
3540.6516
3540.7405
3540.8293
3540.9182
3541.0071
3541.0959
3541.1848
3541.2737
3541.3625
3541.4514
3541.5403
3541.6292
3541.718
3541.8069
3541.8958
3541.9846
3542.0735
3542.1624
3542.2512
3542.3401
3542.429
3542.5178
3542.6067
3542.6956
3542.7844
3542.8733
3542.9622
3543.051
3543.1399
3543.2288
3543.3176
3543.4065
3543.4954
3543.5842
3543.6731
3543.762
3543.8508
3543.9397
3544.0286
3544.1174
3544.2063
3544.2952
3544.384
3544.4729
3544.5618
3544.6506
3544.7395
3544.8284
3544.9172
3545.0061
3545.095
3545.1836
3545.2722
3545.3608
3545.4495
3545.5381
3545.6267
3545.7153
3545.804
3545.8926
3545.9812
3546.0698
3546.1584
3546.2471
3546.3357
3546.4243
3546.5129
3546.6016
3546.6902
3546.7788
3546.8674
3546.9561
3547.0447
3547.1333
3547.2219
3547.3105
3547.3992
3547.4878
3547.5764
3547.665
3547.7537
3547.8423
3547.9309
3548.0195
3548.1082
3548.1968
3548.2854
3548.374
3548.4626
3548.5513
3548.6399
3548.7285
3548.8171
3548.9058
3548.9944
3549.083
3549.1716
3549.2603
3549.3489
3549.4375
3549.5261
3549.6147
3549.7034
3549.792
3549.8806
3549.9692
3550.0576
3550.146
3550.2344
3550.3228
3550.4111
3550.4995
3550.5879
3550.6763
3550.7646
3550.853
3550.9414
3551.0298
3551.1182
3551.2065
3551.2949
3551.3833
3551.4717
3551.5601
3551.6484
3551.7368
3551.8252
3551.9136
3552.002
3552.0903
3552.1787
3552.2671
3552.3555
3552.4438
3552.5322
3552.6206
3552.709
3552.7974
3552.8857
3552.9741
3553.0625
3553.1509
3553.2393
3553.3276
3553.416
3553.5044
3553.5928
3553.6812
3553.7695
3553.8579
3553.9463
3554.0347
3554.123
3554.2114
3554.2998
3554.3882
3554.4766
3554.5649
3554.6533
3554.7417
3554.8301
3554.9185
3555.0066
3555.0947
3555.1829
3555.271
3555.3591
3555.4473
3555.5354
3555.6235
3555.7117
3555.7998
3555.8879
3555.9761
3556.0642
3556.1523
3556.2405
3556.3286
3556.4167
3556.5049
3556.593
3556.6812
3556.7693
3556.8574
3556.9456
3557.0337
3557.1218
3557.21
3557.2981
3557.3862
3557.4744
3557.5625
3557.6506
3557.7388
3557.8269
3557.915
3558.0032
3558.0913
3558.1794
3558.2676
3558.3557
3558.4438
3558.532
3558.6201
3558.7083
3558.7964
3558.8845
3558.9727
3559.0608
3559.1489
3559.2371
3559.3252
3559.4133
3559.5015
3559.5896
3559.6777
3559.7659
3559.854
3559.9419
3560.0298
3560.1177
3560.2056
3560.2935
3560.3813
3560.4692
3560.5571
3560.645
3560.7329
3560.8208
3560.9087
3560.9966
3561.0845
3561.1724
3561.2603
3561.3481
3561.436
3561.5239
3561.6118
3561.6997
3561.7876
3561.8755
3561.9634
3562.0513
3562.1392
3562.2271
3562.3149
3562.4028
3562.4907
3562.5786
3562.6665
3562.7544
3562.8423
3562.9302
3563.0181
3563.106
3563.1938
3563.2817
3563.3696
3563.4575
3563.5454
3563.6333
3563.7212
3563.8091
3563.897
3563.9849
3564.0728
3564.1606
3564.2485
3564.3364
3564.4243
3564.5122
3564.6001
3564.688
3564.7759
3564.8638
3564.9517
3565.0393
3565.127
3565.2146
3565.3022
3565.3899
3565.4775
3565.5652
3565.6528
3565.7405
3565.8281
3565.9158
3566.0034
3566.0911
3566.1787
3566.2664
3566.354
3566.4417
3566.5293
3566.6169
3566.7046
3566.7922
3566.8799
3566.9675
3567.0552
3567.1428
3567.2305
3567.3181
3567.4058
3567.4934
3567.5811
3567.6687
3567.7563
3567.844
3567.9316
3568.0193
3568.1069
3568.1946
3568.2822
3568.3699
3568.4575
3568.5452
3568.6328
3568.7205
3568.8081
3568.8958
3568.9834
3569.071
3569.1587
3569.2463
3569.334
3569.4216
3569.5093
3569.5969
3569.6846
3569.7722
3569.8599
3569.9475
3570.0352
3570.1226
3570.21
3570.2974
3570.3848
3570.4722
3570.5596
3570.647
3570.7344
3570.8218
3570.9092
3570.9966
3571.084
3571.1714
3571.2588
3571.3462
3571.4336
3571.521
3571.6084
3571.6958
3571.7832
3571.8706
3571.958
3572.0454
3572.1328
3572.2202
3572.3076
3572.395
3572.4824
3572.5698
3572.6572
3572.7446
3572.832
3572.9194
3573.0068
3573.0942
3573.1816
3573.269
3573.3564
3573.4438
3573.5312
3573.6187
3573.7061
3573.7935
3573.8809
3573.9683
3574.0557
3574.1431
3574.2305
3574.3179
3574.4053
3574.4927
3574.5801
3574.6675
3574.7549
3574.8423
3574.9297
3575.0171
3575.1045
3575.1917
3575.2788
3575.366
3575.4531
3575.5403
3575.6274
3575.7146
3575.8018
3575.8889
3575.9761
3576.0632
3576.1504
3576.2375
3576.3247
3576.4119
3576.499
3576.5862
3576.6733
3576.7605
3576.8477
3576.9348
3577.022
3577.1091
3577.1963
3577.2834
3577.3706
3577.4578
3577.5449
3577.6321
3577.7192
3577.8064
3577.8936
3577.9807
3578.0679
3578.155
3578.2422
3578.3293
3578.4165
3578.5037
3578.5908
3578.678
3578.7651
3578.8523
3578.9395
3579.0266
3579.1138
3579.2009
3579.2881
3579.3752
3579.4624
3579.5496
3579.6367
3579.7239
3579.811
3579.8982
3579.9854
3580.0725
3580.1597
3580.2468
3580.334
3580.4209
3580.5078
3580.5947
3580.6816
3580.7686
3580.8555
3580.9424
3581.0293
3581.1162
3581.2031
3581.29
3581.377
3581.4639
3581.5508
3581.6377
3581.7246
3581.8115
3581.8984
3581.9854
3582.0723
3582.1592
3582.2461
3582.333
3582.4199
3582.5068
3582.5938
3582.6807
3582.7676
3582.8545
3582.9414
3583.0283
3583.1152
3583.2021
3583.2891
3583.376
3583.4629
3583.5498
3583.6367
3583.7236
3583.8105
3583.8975
3583.9844
3584.0713
3584.1582
3584.2451
3584.332
3584.4189
3584.5059
3584.5928
3584.6797
3584.7666
3584.8535
3584.9404
3585.0273
3585.1143
3585.2012
3585.2881
3585.375
3585.4619
3585.5488
3585.6355
3585.7222
3585.8088
3585.8955
3585.9822
3586.0688
3586.1555
3586.2422
3586.3289
3586.4155
3586.5022
3586.5889
3586.6755
3586.7622
3586.8489
3586.9355
3587.0222
3587.1089
3587.1956
3587.2822
3587.3689
3587.4556
3587.5422
3587.6289
3587.7156
3587.8022
3587.8889
3587.9756
3588.0623
3588.1489
3588.2356
3588.3223
3588.4089
3588.4956
3588.5823
3588.6689
3588.7556
3588.8423
3588.929
3589.0156
3589.1023
3589.189
3589.2756
3589.3623
3589.449
3589.5356
3589.6223
3589.709
3589.7957
3589.8823
3589.969
3590.0557
3590.1423
3590.229
3590.3157
3590.4023
3590.489
3590.5757
3590.6624
3590.749
3590.8357
3590.9224
3591.0088
3591.0952
3591.1816
3591.2681
3591.3545
3591.4409
3591.5273
3591.6138
3591.7002
3591.7866
3591.873
3591.9595
3592.0459
3592.1323
3592.2188
3592.3052
3592.3916
3592.478
3592.5645
3592.6509
3592.7373
3592.8237
3592.9102
3592.9966
3593.083
3593.1694
3593.2559
3593.3423
3593.4287
3593.5151
3593.6016
3593.688
3593.7744
3593.8608
3593.9473
3594.0337
3594.1201
3594.2065
3594.293
3594.3794
3594.4658
3594.5522
3594.6387
3594.7251
3594.8115
3594.8979
3594.9844
3595.0708
3595.1572
3595.2437
3595.3301
3595.4165
3595.5029
3595.5894
3595.6758
3595.7622
3595.8486
3595.9351
3596.0215
3596.1079
3596.1943
3596.2808
3596.3669
3596.4531
3596.5393
3596.6255
3596.7117
3596.7979
3596.884
3596.9702
3597.0564
3597.1426
3597.2288
3597.3149
3597.4011
3597.4873
3597.5735
3597.6597
3597.7458
3597.832
3597.9182
3598.0044
3598.0906
3598.1768
3598.2629
3598.3491
3598.4353
3598.5215
3598.6077
3598.6938
3598.78
3598.8662
3598.9524
3599.0386
3599.1248
3599.2109
3599.2971
3599.3833
3599.4695
3599.5557
3599.6418
3599.728
3599.8142
3599.9004
3599.9866
3600.0728
3600.1589
3600.2451
3600.3313
3600.4175
3600.5037
3600.5898
3600.676
3600.7622
3600.8484
3600.9346
3601.0208
3601.1069
3601.1931
3601.2793
3601.3655
3601.4517
3601.5378
3601.624
3601.7102
3601.7964
3601.8823
3601.9683
3602.0542
3602.1401
3602.2261
3602.312
3602.3979
3602.4839
3602.5698
3602.6558
3602.7417
3602.8276
3602.9136
3602.9995
3603.0854
3603.1714
3603.2573
3603.3433
3603.4292
3603.5151
3603.6011
3603.687
3603.7729
3603.8589
3603.9448
3604.0308
3604.1167
3604.2026
3604.2886
3604.3745
3604.4604
3604.5464
3604.6323
3604.7183
3604.8042
3604.8901
3604.9761
3605.062
3605.1479
3605.2339
3605.3198
3605.4058
3605.4917
3605.5776
3605.6636
3605.7495
3605.8354
3605.9214
3606.0073
3606.0933
3606.1792
3606.2651
3606.3511
3606.437
3606.5229
3606.6089
3606.6948
3606.7808
3606.8667
3606.9526
3607.0386
3607.1245
3607.2104
3607.2964
3607.3821
3607.4678
3607.5535
3607.6392
3607.7249
3607.8105
3607.8962
3607.9819
3608.0676
3608.1533
3608.239
3608.3247
3608.4104
3608.4961
3608.5818
3608.6675
3608.7532
3608.8389
3608.9246
3609.0103
3609.0959
3609.1816
3609.2673
3609.353
3609.4387
3609.5244
3609.6101
3609.6958
3609.7815
3609.8672
3609.9529
3610.0386
3610.1243
3610.21
3610.2957
3610.3813
3610.467
3610.5527
3610.6384
3610.7241
3610.8098
3610.8955
3610.9812
3611.0669
3611.1526
3611.2383
3611.324
3611.4097
3611.4954
3611.5811
3611.6667
3611.7524
3611.8381
3611.9238
3612.0095
3612.0952
3612.1809
3612.2666
3612.3523
3612.438
3612.5237
3612.6094
3612.6951
3612.7808
3612.8665
3612.9519
3613.0374
3613.1228
3613.2083
3613.2937
3613.3792
3613.4646
3613.55
3613.6355
3613.7209
3613.8064
3613.8918
3613.9773
3614.0627
3614.1482
3614.2336
3614.3191
3614.4045
3614.49
3614.5754
3614.6609
3614.7463
3614.8318
3614.9172
3615.0027
3615.0881
3615.1736
3615.259
3615.3445
3615.4299
3615.5154
3615.6008
3615.6863
3615.7717
3615.8572
3615.9426
3616.0281
3616.1135
3616.199
3616.2844
3616.3699
3616.4553
3616.5408
3616.6262
3616.7117
3616.7971
3616.8826
3616.968
3617.0535
3617.1389
3617.2244
3617.3098
3617.3953
3617.4807
3617.5662
3617.6516
3617.7371
3617.8225
3617.908
3617.9934
3618.0789
3618.1643
3618.2498
3618.3352
3618.4207
3618.5061
3618.5916
3618.6768
3618.762
3618.8472
3618.9324
3619.0176
3619.1028
3619.188
3619.2732
3619.3584
3619.4436
3619.5288
3619.614
3619.6992
3619.7844
3619.8696
3619.9548
3620.04
3620.1252
3620.2104
3620.2957
3620.3809
3620.4661
3620.5513
3620.6365
3620.7217
3620.8069
3620.8921
3620.9773
3621.0625
3621.1477
3621.2329
3621.3181
3621.4033
3621.4885
3621.5737
3621.6589
3621.7441
3621.8293
3621.9146
3621.9998
3622.085
3622.1702
3622.2554
3622.3406
3622.4258
3622.511
3622.5962
3622.6814
3622.7666
3622.8518
3622.937
3623.0222
3623.1074
3623.1926
3623.2778
3623.363
3623.4482
3623.5334
3623.6187
3623.7039
3623.7891
3623.8743
3623.9595
3624.0447
3624.1299
3624.2151
3624.3003
3624.3853
3624.4702
3624.5552
3624.6401
3624.7251
3624.8101
3624.895
3624.98
3625.0649
3625.1499
3625.2349
3625.3198
3625.4048
3625.4897
3625.5747
3625.6597
3625.7446
3625.8296
3625.9146
3625.9995
3626.0845
3626.1694
3626.2544
3626.3394
3626.4243
3626.5093
3626.5942
3626.6792
3626.7642
3626.8491
3626.9341
3627.019
3627.104
3627.189
3627.2739
3627.3589
3627.4438
3627.5288
3627.6138
3627.6987
3627.7837
3627.8687
3627.9536
3628.0386
3628.1235
3628.2085
3628.2935
3628.3784
3628.4634
3628.5483
3628.6333
3628.7183
3628.8032
3628.8882
3628.9731
3629.0581
3629.1431
3629.228
3629.313
3629.3979
3629.4829
3629.5679
3629.6528
3629.7378
3629.8228
3629.9077
3629.9927
3630.0776
3630.1626
3630.2473
3630.332
3630.4167
3630.5015
3630.5862
3630.6709
3630.7556
3630.8403
3630.925
3631.0098
3631.0945
3631.1792
3631.2639
3631.3486
3631.4333
3631.5181
3631.6028
3631.6875
3631.7722
3631.8569
3631.9417
3632.0264
3632.1111
3632.1958
3632.2805
3632.3652
3632.45
3632.5347
3632.6194
3632.7041
3632.7888
3632.8735
3632.9583
3633.043
3633.1277
3633.2124
3633.2971
3633.3818
3633.4666
3633.5513
3633.636
3633.7207
3633.8054
3633.8901
3633.9749
3634.0596
3634.1443
3634.229
3634.3137
3634.3984
3634.4832
3634.5679
3634.6526
3634.7373
3634.822
3634.9067
3634.9915
3635.0762
3635.1609
3635.2456
3635.3303
3635.415
3635.4998
3635.5845
3635.6692
3635.7539
3635.8386
3635.9233
3636.0081
3636.0928
3636.1772
3636.2617
3636.3462
3636.4307
3636.5151
3636.5996
3636.6841
3636.7686
3636.853
3636.9375
3637.022
3637.1064
3637.1909
3637.2754
3637.3599
3637.4443
3637.5288
3637.6133
3637.6978
3637.7822
3637.8667
3637.9512
3638.0356
3638.1201
3638.2046
3638.2891
3638.3735
3638.458
3638.5425
3638.627
3638.7114
3638.7959
3638.8804
3638.9648
3639.0493
3639.1338
3639.2183
3639.3027
3639.3872
3639.4717
3639.5562
3639.6406
3639.7251
3639.8096
3639.894
3639.9785
3640.063
3640.1475
3640.2319
3640.3164
3640.4009
3640.4854
3640.5698
3640.6543
3640.7388
3640.8232
3640.9077
3640.9922
3641.0767
3641.1611
3641.2456
3641.3301
3641.4146
3641.499
3641.5835
3641.668
3641.7524
3641.8369
3641.9214
3642.0059
3642.0903
3642.1746
3642.2588
3642.343
3642.4272
3642.5115
3642.5957
3642.6799
3642.7642
3642.8484
3642.9326
3643.0168
3643.1011
3643.1853
3643.2695
3643.3538
3643.438
3643.5222
3643.6064
3643.6907
3643.7749
3643.8591
3643.9434
3644.0276
3644.1118
3644.196
3644.2803
3644.3645
3644.4487
3644.533
3644.6172
3644.7014
3644.7856
3644.8699
3644.9541
3645.0383
3645.1226
3645.2068
3645.291
3645.3752
3645.4595
3645.5437
3645.6279
3645.7122
3645.7964
3645.8806
3645.9648
3646.0491
3646.1333
3646.2175
3646.3018
3646.386
3646.4702
3646.5544
3646.6387
3646.7229
3646.8071
3646.8914
3646.9756
3647.0598
3647.144
3647.2283
3647.3125
3647.3967
3647.481
3647.5652
3647.6494
3647.7336
3647.8179
3647.9021
3647.9863
3648.0706
3648.1548
3648.2388
3648.3228
3648.4067
3648.4907
3648.5747
3648.6587
3648.7427
3648.8267
3648.9106
3648.9946
3649.0786
3649.1626
3649.2466
3649.3306
3649.4146
3649.4985
3649.5825
3649.6665
3649.7505
3649.8345
3649.9185
3650.0024
3650.0864
3650.1704
3650.2544
3650.3384
3650.4224
3650.5063
3650.5903
3650.6743
3650.7583
3650.8423
3650.9263
3651.0103
3651.0942
3651.1782
3651.2622
3651.3462
3651.4302
3651.5142
3651.5981
3651.6821
3651.7661
3651.8501
3651.9341
3652.0181
3652.1021
3652.186
3652.27
3652.354
3652.438
3652.522
3652.606
3652.6899
3652.7739
3652.8579
3652.9419
3653.0259
3653.1099
3653.1938
3653.2778
3653.3618
3653.4458
3653.5298
3653.6138
3653.6978
3653.7817
3653.8657
3653.9497
3654.0337
3654.1177
3654.2017
3654.2856
3654.3696
3654.4534
3654.5371
3654.6208
3654.7046
3654.7883
3654.8721
3654.9558
3655.0396
3655.1233
3655.207
3655.2908
3655.3745
3655.4583
3655.542
3655.6257
3655.7095
3655.7932
3655.877
3655.9607
3656.0444
3656.1282
3656.2119
3656.2957
3656.3794
3656.4631
3656.5469
3656.6306
3656.7144
3656.7981
3656.8818
3656.9656
3657.0493
3657.1331
3657.2168
3657.3005
3657.3843
3657.468
3657.5518
3657.6355
3657.7192
3657.803
3657.8867
3657.9705
3658.0542
3658.1379
3658.2217
3658.3054
3658.3892
3658.4729
3658.5566
3658.6404
3658.7241
3658.8079
3658.8916
3658.9753
3659.0591
3659.1428
3659.2266
3659.3103
3659.394
3659.4778
3659.5615
3659.6453
3659.729
3659.8127
3659.8965
3659.9802
3660.064
3660.1477
3660.2314
3660.3152
3660.3989
3660.4827
3660.5664
3660.6501
3660.7336
3660.8171
3660.9006
3660.9841
3661.0676
3661.1511
3661.2346
3661.3181
3661.4016
3661.4851
3661.5686
3661.6521
3661.7356
3661.8191
3661.9026
3661.9861
3662.0696
3662.1531
3662.2366
3662.3201
3662.4036
3662.4871
3662.5706
3662.6541
3662.7375
3662.821
3662.9045
3662.988
3663.0715
3663.155
3663.2385
3663.322
3663.4055
3663.489
3663.5725
3663.656
3663.7395
3663.823
3663.9065
3663.99
3664.0735
3664.157
3664.2405
3664.324
3664.4075
3664.491
3664.5745
3664.658
3664.7415
3664.825
3664.9084
3664.9919
3665.0754
3665.1589
3665.2424
3665.3259
3665.4094
3665.4929
3665.5764
3665.6599
3665.7434
3665.8269
3665.9104
3665.9939
3666.0774
3666.1609
3666.2444
3666.3279
3666.4114
3666.4949
3666.5784
3666.6619
3666.7454
3666.8289
3666.9124
3666.9958
3667.0791
3667.1624
3667.2456
3667.3289
3667.4121
3667.4954
3667.5786
3667.6619
3667.7451
3667.8284
3667.9116
3667.9949
3668.0781
3668.1614
3668.2446
3668.3279
3668.4111
3668.4944
3668.5776
3668.6609
3668.7441
3668.8274
3668.9106
3668.9939
3669.0771
3669.1604
3669.2437
3669.3269
3669.4102
3669.4934
3669.5767
3669.6599
3669.7432
3669.8264
3669.9097
3669.9929
3670.0762
3670.1594
3670.2427
3670.3259
3670.4092
3670.4924
3670.5757
3670.6589
3670.7422
3670.8254
3670.9087
3670.9919
3671.0752
3671.1584
3671.2417
3671.325
3671.4082
3671.4915
3671.5747
3671.658
3671.7412
3671.8245
3671.9077
3671.991
3672.0742
3672.1575
3672.2407
3672.324
3672.4072
3672.4905
3672.5737
3672.657
3672.7402
3672.8235
3672.9067
3672.99
3673.0732
3673.1565
3673.2397
3673.323
3673.4062
3673.4895
3673.5725
3673.6555
3673.7385
3673.8215
3673.9045
3673.9875
3674.0706
3674.1536
3674.2366
3674.3196
3674.4026
3674.4856
3674.5686
3674.6516
3674.7346
3674.8176
3674.9006
3674.9836
3675.0667
3675.1497
3675.2327
3675.3157
3675.3987
3675.4817
3675.5647
3675.6477
3675.7307
3675.8137
3675.8967
3675.9797
3676.0627
3676.1458
3676.2288
3676.3118
3676.3948
3676.4778
3676.5608
3676.6438
3676.7268
3676.8098
3676.8928
3676.9758
3677.0588
3677.1418
3677.2249
3677.3079
3677.3909
3677.4739
3677.5569
3677.6399
3677.7229
3677.8059
3677.8889
3677.9719
3678.0549
3678.1379
3678.2209
3678.304
3678.387
3678.47
3678.553
3678.636
3678.719
3678.802
3678.885
3678.968
3679.051
3679.134
3679.217
3679.3
3679.3831
3679.4661
3679.5491
3679.6321
3679.7151
3679.7981
3679.8811
3679.9641
3680.0471
3680.1301
3680.2129
3680.2957
3680.3784
3680.4612
3680.5439
3680.6267
3680.7095
3680.7922
3680.875
3680.9578
3681.0405
3681.1233
3681.2061
3681.2888
3681.3716
3681.4543
3681.5371
3681.6199
3681.7026
3681.7854
3681.8682
3681.9509
3682.0337
3682.1165
3682.1992
3682.282
3682.3647
3682.4475
3682.5303
3682.613
3682.6958
3682.7786
3682.8613
3682.9441
3683.0269
3683.1096
3683.1924
3683.2751
3683.3579
3683.4407
3683.5234
3683.6062
3683.689
3683.7717
3683.8545
3683.9373
3684.02
3684.1028
3684.1855
3684.2683
3684.3511
3684.4338
3684.5166
3684.5994
3684.6821
3684.7649
3684.8477
3684.9304
3685.0132
3685.0959
3685.1787
3685.2615
3685.3442
3685.427
3685.5098
3685.5925
3685.6753
3685.7581
3685.8408
3685.9236
3686.0063
3686.0891
3686.1719
3686.2546
3686.3374
3686.4202
3686.5029
3686.5857
3686.6685
3686.7512
3686.834
3686.9165
3686.999
3687.0815
3687.1641
3687.2466
3687.3291
3687.4116
3687.4941
3687.5767
3687.6592
3687.7417
3687.8242
3687.9067
3687.9893
3688.0718
3688.1543
3688.2368
3688.3193
3688.4019
3688.4844
3688.5669
3688.6494
3688.7319
3688.8145
3688.897
3688.9795
3689.062
3689.1445
3689.2271
3689.3096
3689.3921
3689.4746
3689.5571
3689.6396
3689.7222
3689.8047
3689.8872
3689.9697
3690.0522
3690.1348
3690.2173
3690.2998
3690.3823
3690.4648
3690.5474
3690.6299
3690.7124
3690.7949
3690.8774
3690.96
3691.0425
3691.125
3691.2075
3691.29
3691.3726
3691.4551
3691.5376
3691.6201
3691.7026
3691.7852
3691.8677
3691.9502
3692.0327
3692.1152
3692.1978
3692.2803
3692.3628
3692.4453
3692.5278
3692.6104
3692.6929
3692.7754
3692.8579
3692.9404
3693.0229
3693.1055
3693.188
3693.2705
3693.353
3693.4355
3693.5181
3693.6006
3693.6831
3693.7654
3693.8477
3693.9299
3694.0122
3694.0945
3694.1768
3694.259
3694.3413
3694.4236
3694.5059
3694.5881
3694.6704
3694.7527
3694.835
3694.9172
3694.9995
3695.0818
3695.1641
3695.2463
3695.3286
3695.4109
3695.4932
3695.5754
3695.6577
3695.74
3695.8223
3695.9045
3695.9868
3696.0691
3696.1514
3696.2336
3696.3159
3696.3982
3696.4805
3696.5627
3696.645
3696.7273
3696.8096
3696.8918
3696.9741
3697.0564
3697.1387
3697.2209
3697.3032
3697.3855
3697.4678
3697.55
3697.6323
3697.7146
3697.7969
3697.8792
3697.9614
3698.0437
3698.126
3698.2083
3698.2905
3698.3728
3698.4551
3698.5374
3698.6196
3698.7019
3698.7842
3698.8665
3698.9487
3699.031
3699.1133
3699.1956
3699.2778
3699.3601
3699.4424
3699.5247
3699.6069
3699.6892
3699.7715
3699.8538
3699.936
3700.0183
3700.1006
3700.1829
3700.2651
3700.3474
3700.4297
3700.512
3700.5942
3700.6765
3700.7585
3700.8406
3700.9226
3701.0046
3701.0867
3701.1687
3701.2507
3701.3328
3701.4148
3701.4968
3701.5789
3701.6609
3701.7429
3701.825
3701.907
3701.989
3702.071
3702.1531
3702.2351
3702.3171
3702.3992
3702.4812
3702.5632
3702.6453
3702.7273
3702.8093
3702.8914
3702.9734
3703.0554
3703.1375
3703.2195
3703.3015
3703.3835
3703.4656
3703.5476
3703.6296
3703.7117
3703.7937
3703.8757
3703.9578
3704.0398
3704.1218
3704.2039
3704.2859
3704.3679
3704.45
3704.532
3704.614
3704.696
3704.7781
3704.8601
3704.9421
3705.0242
3705.1062
3705.1882
3705.2703
3705.3523
3705.4343
3705.5164
3705.5984
3705.6804
3705.7625
3705.8445
3705.9265
3706.0085
3706.0906
3706.1726
3706.2546
3706.3367
3706.4187
3706.5007
3706.5828
3706.6648
3706.7468
3706.8289
3706.9109
3706.9929
3707.075
3707.157
3707.239
3707.321
3707.4031
3707.4851
3707.5671
3707.6492
3707.7312
3707.813
3707.8948
3707.9766
3708.0583
3708.1401
3708.2219
3708.3037
3708.3855
3708.4673
3708.5491
3708.6309
3708.7126
3708.7944
3708.8762
3708.958
3709.0398
3709.1216
3709.2034
3709.2852
3709.3669
3709.4487
3709.5305
3709.6123
3709.6941
3709.7759
3709.8577
3709.9395
3710.0212
3710.103
3710.1848
3710.2666
3710.3484
3710.4302
3710.512
3710.5938
3710.6755
3710.7573
3710.8391
3710.9209
3711.0027
3711.0845
3711.1663
3711.248
3711.3298
3711.4116
3711.4934
3711.5752
3711.657
3711.7388
3711.8206
3711.9023
3711.9841
3712.0659
3712.1477
3712.2295
3712.3113
3712.3931
3712.4749
3712.5566
3712.6384
3712.7202
3712.802
3712.8838
3712.9656
3713.0474
3713.1292
3713.2109
3713.2927
3713.3745
3713.4563
3713.5381
3713.6199
3713.7017
3713.7834
3713.8652
3713.947
3714.0288
3714.1106
3714.1924
3714.2742
3714.356
3714.4377
3714.5195
3714.6013
3714.6831
3714.7649
3714.8467
3714.9285
3715.0103
3715.0918
3715.1733
3715.2549
3715.3364
3715.418
3715.4995
3715.5811
3715.6626
3715.7441
3715.8257
3715.9072
3715.9888
3716.0703
3716.1519
3716.2334
3716.3149
3716.3965
3716.478
3716.5596
3716.6411
3716.7227
3716.8042
3716.8857
3716.9673
3717.0488
3717.1304
3717.2119
3717.2935
3717.375
3717.4565
3717.5381
3717.6196
3717.7012
3717.7827
3717.8643
3717.9458
3718.0273
3718.1089
3718.1904
3718.272
3718.3535
3718.4351
3718.5166
3718.5981
3718.6797
3718.7612
3718.8428
3718.9243
3719.0059
3719.0874
3719.1689
3719.2505
3719.332
3719.4136
3719.4951
3719.5767
3719.6582
3719.7397
3719.8213
3719.9028
3719.9844
3720.0659
3720.1475
3720.229
3720.3105
3720.3921
3720.4736
3720.5552
3720.6367
3720.7183
3720.7998
3720.8813
3720.9629
3721.0444
3721.126
3721.2075
3721.2891
3721.3706
3721.4521
3721.5337
3721.6152
3721.6968
3721.7783
3721.8599
3721.9414
3722.0229
3722.1045
3722.186
3722.2676
3722.3491
3722.4307
3722.512
3722.5933
3722.6746
3722.7559
3722.8372
3722.9185
3722.9998
3723.0811
3723.1624
3723.2437
3723.325
3723.4062
3723.4875
3723.5688
3723.6501
3723.7314
3723.8127
3723.894
3723.9753
3724.0566
3724.1379
3724.2192
3724.3005
3724.3818
3724.4631
3724.5444
3724.6257
3724.707
3724.7883
3724.8696
3724.9509
3725.0322
3725.1135
3725.1948
3725.2761
3725.3574
3725.4387
3725.52
3725.6013
3725.6826
3725.7639
3725.8452
3725.9265
3726.0078
3726.0891
3726.1704
3726.2517
3726.333
3726.4143
3726.4956
3726.5769
3726.6582
3726.7395
3726.8208
3726.9021
3726.9834
3727.0647
3727.146
3727.2273
3727.3086
3727.3899
3727.4712
3727.5525
3727.6338
3727.7151
3727.7964
3727.8777
3727.959
3728.0403
3728.1216
3728.2029
3728.2842
3728.3655
3728.4468
3728.5281
3728.6094
3728.6907
3728.772
3728.8533
3728.9346
3729.0159
3729.0972
3729.1785
3729.2598
3729.3411
3729.4224
3729.5037
3729.585
3729.6663
3729.7476
3729.8289
3729.9102
3729.9912
3730.0723
3730.1533
3730.2344
3730.3154
3730.3965
3730.4775
3730.5586
3730.6396
3730.7207
3730.8018
3730.8828
3730.9639
3731.0449
3731.126
3731.207
3731.2881
3731.3691
3731.4502
3731.5312
3731.6123
3731.6934
3731.7744
3731.8555
3731.9365
3732.0176
3732.0986
3732.1797
3732.2607
3732.3418
3732.4229
3732.5039
3732.585
3732.666
3732.7471
3732.8281
3732.9092
3732.9902
3733.0713
3733.1523
3733.2334
3733.3145
3733.3955
3733.4766
3733.5576
3733.6387
3733.7197
3733.8008
3733.8818
3733.9629
3734.0439
3734.125
3734.2061
3734.2871
3734.3682
3734.4492
3734.5303
3734.6113
3734.6924
3734.7734
3734.8545
3734.9355
3735.0166
3735.0977
3735.1787
3735.2598
3735.3408
3735.4219
3735.5029
3735.584
3735.665
3735.7461
3735.8271
3735.9082
3735.9893
3736.0703
3736.1514
3736.2324
3736.3135
3736.3945
3736.4756
3736.5566
3736.6377
3736.7188
3736.7998
3736.8809
3736.9619
3737.043
3737.124
3737.2051
3737.2861
3737.3672
3737.4482
3737.5293
3737.6104
3737.6912
3737.772
3737.8528
3737.9336
3738.0144
3738.0952
3738.176
3738.2568
3738.3376
3738.4185
3738.4993
3738.5801
3738.6609
3738.7417
3738.8225
3738.9033
3738.9841
3739.0649
3739.1458
3739.2266
3739.3074
3739.3882
3739.469
3739.5498
3739.6306
3739.7114
3739.7922
3739.873
3739.9539
3740.0347
3740.1155
3740.1963
3740.2771
3740.3579
3740.4387
3740.5195
3740.6003
3740.6812
3740.762
3740.8428
3740.9236
3741.0044
3741.0852
3741.166
3741.2468
3741.3276
3741.4084
3741.4893
3741.5701
3741.6509
3741.7317
3741.8125
3741.8933
3741.9741
3742.0549
3742.1357
3742.2166
3742.2974
3742.3782
3742.459
3742.5398
3742.6206
3742.7014
3742.7822
3742.863
3742.9438
3743.0247
3743.1055
3743.1863
3743.2671
3743.3479
3743.4287
3743.5095
3743.5903
3743.6711
3743.752
3743.8328
3743.9136
3743.9944
3744.0752
3744.156
3744.2368
3744.3176
3744.3984
3744.4792
3744.5601
3744.6409
3744.7217
3744.8025
3744.8833
3744.9641
3745.0449
3745.1257
3745.2065
3745.2874
3745.3682
3745.449
3745.5298
3745.6104
3745.6909
3745.7715
3745.8521
3745.9326
3746.0132
3746.0938
3746.1743
3746.2549
3746.3354
3746.416
3746.4966
3746.5771
3746.6577
3746.7383
3746.8188
3746.8994
3746.98
3747.0605
3747.1411
3747.2217
3747.3022
3747.3828
3747.4634
3747.5439
3747.6245
3747.7051
3747.7856
3747.8662
3747.9468
3748.0273
3748.1079
3748.1885
3748.269
3748.3496
3748.4302
3748.5107
3748.5913
3748.6719
3748.7524
3748.833
3748.9136
3748.9941
3749.0747
3749.1553
3749.2358
3749.3164
3749.397
3749.4775
3749.5581
3749.6387
3749.7192
3749.7998
3749.8804
3749.9609
3750.0415
3750.1221
3750.2026
3750.2832
3750.3638
3750.4443
3750.5249
3750.6055
3750.686
3750.7666
3750.8472
3750.9277
3751.0083
3751.0889
3751.1694
3751.25
3751.3306
3751.4111
3751.4917
3751.5723
3751.6528
3751.7334
3751.814
3751.8945
3751.9751
3752.0557
3752.1362
3752.2168
3752.2974
3752.3779
3752.4585
3752.5391
3752.6196
3752.7002
3752.7808
3752.8613
3752.9419
3753.0225
3753.103
3753.1836
3753.2642
3753.3447
3753.4253
3753.5059
3753.5864
3753.6667
3753.7471
3753.8274
3753.9077
3753.988
3754.0684
3754.1487
3754.229
3754.3093
3754.3896
3754.47
3754.5503
3754.6306
3754.7109
3754.7913
3754.8716
3754.9519
3755.0322
3755.1125
3755.1929
3755.2732
3755.3535
3755.4338
3755.5142
3755.5945
3755.6748
3755.7551
3755.8354
3755.9158
3755.9961
3756.0764
3756.1567
3756.2371
3756.3174
3756.3977
3756.478
3756.5583
3756.6387
3756.719
3756.7993
3756.8796
3756.96
3757.0403
3757.1206
3757.2009
3757.2812
3757.3616
3757.4419
3757.5222
3757.6025
3757.6829
3757.7632
3757.8435
3757.9238
3758.0042
3758.0845
3758.1648
3758.2451
3758.3254
3758.4058
3758.4861
3758.5664
3758.6467
3758.7271
3758.8074
3758.8877
3758.968
3759.0483
3759.1287
3759.209
3759.2893
3759.3696
3759.45
3759.5303
3759.6106
3759.6909
3759.7712
3759.8516
3759.9319
3760.0122
3760.0925
3760.1729
3760.2532
3760.3335
3760.4138
3760.4941
3760.5745
3760.6548
3760.7351
3760.8154
3760.8958
3760.9761
3761.0564
3761.1367
3761.217
3761.2974
3761.3777
3761.458
3761.5383
3761.6187
3761.699
3761.7793
3761.8596
3761.9397
3762.0198
3762.0999
3762.1799
3762.26
3762.3401
3762.4202
3762.5002
3762.5803
3762.6604
3762.7405
3762.8206
3762.9006
3762.9807
3763.0608
3763.1409
3763.2209
3763.301
3763.3811
3763.4612
3763.5413
3763.6213
3763.7014
3763.7815
3763.8616
3763.9417
3764.0217
3764.1018
3764.1819
3764.262
3764.342
3764.4221
3764.5022
3764.5823
3764.6624
3764.7424
3764.8225
3764.9026
3764.9827
3765.0627
3765.1428
3765.2229
3765.303
3765.3831
3765.4631
3765.5432
3765.6233
3765.7034
3765.7834
3765.8635
3765.9436
3766.0237
3766.1038
3766.1838
3766.2639
3766.344
3766.4241
3766.5042
3766.5842
3766.6643
3766.7444
3766.8245
3766.9045
3766.9846
3767.0647
3767.1448
3767.2249
3767.3049
3767.385
3767.4651
3767.5452
3767.6252
3767.7053
3767.7854
3767.8655
3767.9456
3768.0256
3768.1057
3768.1858
3768.2659
3768.3459
3768.426
3768.5061
3768.5862
3768.6663
3768.7463
3768.8264
3768.9065
3768.9866
3769.0667
3769.1467
3769.2268
3769.3069
3769.387
3769.467
3769.5471
3769.6272
3769.7073
3769.7874
3769.8674
3769.9475
3770.0276
3770.1077
3770.1877
3770.2678
3770.3477
3770.4275
3770.5073
3770.5872
3770.667
3770.7468
3770.8267
3770.9065
3770.9863
3771.0662
3771.146
3771.2258
3771.3057
3771.3855
3771.4653
3771.5452
3771.625
3771.7048
3771.7847
3771.8645
3771.9443
3772.0242
3772.104
3772.1838
3772.2637
3772.3435
3772.4233
3772.5032
3772.583
3772.6628
3772.7427
3772.8225
3772.9023
3772.9822
3773.062
3773.1418
3773.2217
3773.3015
3773.3813
3773.4612
3773.541
3773.6208
3773.7007
3773.7805
3773.8604
3773.9402
3774.02
3774.0999
3774.1797
3774.2595
3774.3394
3774.4192
3774.499
3774.5789
3774.6587
3774.7385
3774.8184
3774.8982
3774.978
3775.0579
3775.1377
3775.2175
3775.2974
3775.3772
3775.457
3775.5369
3775.6167
3775.6965
3775.7764
3775.8562
3775.936
3776.0159
3776.0957
3776.1755
3776.2554
3776.3352
3776.415
3776.4949
3776.5747
3776.6545
3776.7344
3776.8142
3776.894
3776.9739
3777.0537
3777.1335
3777.2134
3777.2932
3777.373
3777.4529
3777.5327
3777.6125
3777.6924
3777.7722
3777.8521
3777.9319
3778.0117
3778.0916
3778.1714
3778.2512
3778.3311
3778.4109
3778.4907
3778.5706
3778.6504
3778.7302
3778.8101
3778.8899
3778.9697
3779.0493
3779.1289
3779.2085
3779.2881
3779.3677
3779.4473
3779.5269
3779.6064
3779.686
3779.7656
3779.8452
3779.9248
3780.0044
3780.084
3780.1636
3780.2432
3780.3228
3780.4023
3780.4819
3780.5615
3780.6411
3780.7207
3780.8003
3780.8799
3780.9595
3781.0391
3781.1187
3781.1982
3781.2778
3781.3574
3781.437
3781.5166
3781.5962
3781.6758
3781.7554
3781.835
3781.9146
3781.9941
3782.0737
3782.1533
3782.2329
3782.3125
3782.3921
3782.4717
3782.5513
3782.6309
3782.7104
3782.79
3782.8696
3782.9492
3783.0288
3783.1084
3783.188
3783.2676
3783.3472
3783.4268
3783.5063
3783.5859
3783.6655
3783.7451
3783.8247
3783.9043
3783.9839
3784.0635
3784.1431
3784.2227
3784.3022
3784.3818
3784.4614
3784.541
3784.6206
3784.7002
3784.7798
3784.8594
3784.939
3785.0186
3785.0981
3785.1777
3785.2573
3785.3369
3785.4165
3785.4961
3785.5757
3785.6553
3785.7349
3785.8145
3785.894
3785.9736
3786.0532
3786.1328
3786.2124
3786.292
3786.3716
3786.4512
3786.5308
3786.6104
3786.6899
3786.7695
3786.8491
3786.9287
3787.0083
3787.0879
3787.1675
3787.2471
3787.3267
3787.4062
3787.4858
3787.5654
3787.645
3787.7246
3787.8042
3787.8835
3787.9629
3788.0422
3788.1216
3788.2009
3788.2803
3788.3596
3788.439
3788.5183
3788.5977
3788.677
3788.7563
3788.8357
3788.915
3788.9944
3789.0737
3789.1531
3789.2324
3789.3118
3789.3911
3789.4705
3789.5498
3789.6292
3789.7085
3789.7878
3789.8672
3789.9465
3790.0259
3790.1052
3790.1846
3790.2639
3790.3433
3790.4226
3790.502
3790.5813
3790.6606
3790.74
3790.8193
3790.8987
3790.978
3791.0574
3791.1367
3791.2161
3791.2954
3791.3748
3791.4541
3791.5334
3791.6128
3791.6921
3791.7715
3791.8508
3791.9302
3792.0095
3792.0889
3792.1682
3792.2476
3792.3269
3792.4062
3792.4856
3792.5649
3792.6443
3792.7236
3792.803
3792.8823
3792.9617
3793.041
3793.1204
3793.1997
3793.2791
3793.3584
3793.4377
3793.5171
3793.5964
3793.6758
3793.7551
3793.8345
3793.9138
3793.9932
3794.0725
3794.1519
3794.2312
3794.3105
3794.3899
3794.4692
3794.5486
3794.6279
3794.7073
3794.7866
3794.866
3794.9453
3795.0247
3795.104
3795.1833
3795.2627
3795.342
3795.4214
3795.5007
3795.5801
3795.6594
3795.7388
3795.8181
3795.8975
3795.9768
3796.0562
3796.1355
3796.2148
3796.2942
3796.3735
3796.4529
3796.5322
3796.6116
3796.6909
3796.7703
3796.8496
3796.929
3797.0081
3797.0872
3797.1663
3797.2454
3797.3245
3797.4036
3797.4827
3797.5618
3797.6409
3797.72
3797.7991
3797.8782
3797.9573
3798.0364
3798.1155
3798.1946
3798.2737
3798.3528
3798.4319
3798.511
3798.5901
3798.6692
3798.7483
3798.8274
3798.9065
3798.9856
3799.0647
3799.1438
3799.2229
3799.302
3799.3811
3799.4602
3799.5393
3799.6184
3799.6975
3799.7766
3799.8557
3799.9348
3800.0139
3800.093
3800.1721
3800.2512
3800.3303
3800.4094
3800.4885
3800.5676
3800.6467
3800.7258
3800.8049
3800.884
3800.9631
3801.0422
3801.1213
3801.2004
3801.2795
3801.3586
3801.4377
3801.5168
3801.5959
3801.675
3801.7542
3801.8333
3801.9124
3801.9915
3802.0706
3802.1497
3802.2288
3802.3079
3802.387
3802.4661
3802.5452
3802.6243
3802.7034
3802.7825
3802.8616
3802.9407
3803.0198
3803.0989
3803.178
3803.2571
3803.3362
3803.4153
3803.4944
3803.5735
3803.6526
3803.7317
3803.8108
3803.8899
3803.969
3804.0481
3804.1272
3804.2063
3804.2854
3804.3645
3804.4436
3804.5227
3804.6018
3804.6809
3804.76
3804.8391
3804.9182
3804.9973
3805.0764
3805.1555
3805.2346
3805.3137
3805.3928
3805.4719
3805.551
3805.6301
3805.7092
3805.7883
3805.8674
3805.9465
3806.0256
3806.1047
3806.1838
3806.2629
3806.342
3806.4209
3806.4998
3806.5786
3806.6575
3806.7363
3806.8152
3806.894
3806.9729
3807.0518
3807.1306
3807.2095
3807.2883
3807.3672
3807.446
3807.5249
3807.6038
3807.6826
3807.7615
3807.8403
3807.9192
3807.998
3808.0769
3808.1558
3808.2346
3808.3135
3808.3923
3808.4712
3808.55
3808.6289
3808.7078
3808.7866
3808.8655
3808.9443
3809.0232
3809.1021
3809.1809
3809.2598
3809.3386
3809.4175
3809.4963
3809.5752
3809.6541
3809.7329
3809.8118
3809.8906
3809.9695
3810.0483
3810.1272
3810.2061
3810.2849
3810.3638
3810.4426
3810.5215
3810.6003
3810.6792
3810.7581
3810.8369
3810.9158
3810.9946
3811.0735
3811.1523
3811.2312
3811.3101
3811.3889
3811.4678
3811.5466
3811.6255
3811.7043
3811.7832
3811.8621
3811.9409
3812.0198
3812.0986
3812.1775
3812.2563
3812.3352
3812.4141
3812.4929
3812.5718
3812.6506
3812.7295
3812.8083
3812.8872
3812.9661
3813.0449
3813.1238
3813.2026
3813.2815
3813.3604
3813.4392
3813.5181
3813.5969
3813.6758
3813.7546
3813.8335
3813.9124
3813.9912
3814.0701
3814.1489
3814.2278
3814.3066
3814.3855
3814.4644
3814.5432
3814.6221
3814.7009
3814.7798
3814.8586
3814.9375
3815.0164
3815.0952
3815.1741
3815.2529
3815.3318
3815.4106
3815.4895
3815.5684
3815.6472
3815.7261
3815.8049
3815.8838
3815.9626
3816.0413
3816.1199
3816.1985
3816.2771
3816.3557
3816.4343
3816.5129
3816.5916
3816.6702
3816.7488
3816.8274
3816.906
3816.9846
3817.0632
3817.1418
3817.2205
3817.2991
3817.3777
3817.4563
3817.5349
3817.6135
3817.6921
3817.7708
3817.8494
3817.928
3818.0066
3818.0852
3818.1638
3818.2424
3818.321
3818.3997
3818.4783
3818.5569
3818.6355
3818.7141
3818.7927
3818.8713
3818.95
3819.0286
3819.1072
3819.1858
3819.2644
3819.343
3819.4216
3819.5002
3819.5789
3819.6575
3819.7361
3819.8147
3819.8933
3819.9719
3820.0505
3820.1292
3820.2078
3820.2864
3820.365
3820.4436
3820.5222
3820.6008
3820.6794
3820.7581
3820.8367
3820.9153
3820.9939
3821.0725
3821.1511
3821.2297
3821.3083
3821.387
3821.4656
3821.5442
3821.6228
3821.7014
3821.78
3821.8586
3821.9373
3822.0159
3822.0945
3822.1731
3822.2517
3822.3303
3822.4089
3822.4875
3822.5662
3822.6448
3822.7234
3822.802
3822.8806
3822.9592
3823.0378
3823.1165
3823.1951
3823.2737
3823.3523
3823.4309
3823.5095
3823.5881
3823.6667
3823.7454
3823.824
3823.9026
3823.9812
3824.0598
3824.1384
3824.217
3824.2957
3824.3743
3824.4529
3824.5315
3824.6101
3824.6887
3824.7673
3824.8459
3824.9246
3825.0032
3825.0818
3825.1604
3825.239
3825.3176
3825.3962
3825.4749
3825.5535
3825.6321
3825.7107
3825.7893
3825.8679
3825.9465
3826.0249
3826.1033
3826.1816
3826.26
3826.3384
3826.4167
3826.4951
3826.5735
3826.6519
3826.7302
3826.8086
3826.887
3826.9653
3827.0437
3827.1221
3827.2004
3827.2788
3827.3572
3827.4355
3827.5139
3827.5923
3827.6707
3827.749
3827.8274
3827.9058
3827.9841
3828.0625
3828.1409
3828.2192
3828.2976
3828.376
3828.4543
3828.5327
3828.6111
3828.6895
3828.7678
3828.8462
3828.9246
3829.0029
3829.0813
3829.1597
3829.238
3829.3164
3829.3948
3829.4731
3829.5515
3829.6299
3829.7083
3829.7866
3829.865
3829.9434
3830.0217
3830.1001
3830.1785
3830.2568
3830.3352
3830.4136
3830.4919
3830.5703
3830.6487
3830.7271
3830.8054
3830.8838
3830.9622
3831.0405
3831.1189
3831.1973
3831.2756
3831.354
3831.4324
3831.5107
3831.5891
3831.6675
3831.7458
3831.8242
3831.9026
3831.981
3832.0593
3832.1377
3832.2161
3832.2944
3832.3728
3832.4512
3832.5295
3832.6079
3832.6863
3832.7646
3832.843
3832.9214
3832.9998
3833.0781
3833.1565
3833.2349
3833.3132
3833.3916
3833.47
3833.5483
3833.6267
3833.7051
3833.7834
3833.8618
3833.9402
3834.0186
3834.0969
3834.1753
3834.2537
3834.332
3834.4104
3834.4888
3834.5671
3834.6455
3834.7239
3834.8022
3834.8806
3834.959
3835.0374
3835.1157
3835.1941
3835.2725
3835.3508
3835.4292
3835.5076
3835.5859
3835.6643
3835.7427
3835.821
3835.8994
3835.9778
3836.0562
3836.1345
3836.2129
3836.291
3836.3691
3836.4473
3836.5254
3836.6035
3836.6816
3836.7598
3836.8379
3836.916
3836.9941
3837.0723
3837.1504
3837.2285
3837.3066
3837.3848
3837.4629
3837.541
3837.6191
3837.6973
3837.7754
3837.8535
3837.9316
3838.0098
3838.0879
3838.166
3838.2441
3838.3223
3838.4004
3838.4785
3838.5566
3838.6348
3838.7129
3838.791
3838.8691
3838.9473
3839.0254
3839.1035
3839.1816
3839.2598
3839.3379
3839.416
3839.4941
3839.5723
3839.6504
3839.7285
3839.8066
3839.8848
3839.9629
3840.041
3840.1191
3840.1973
3840.2754
3840.3535
3840.4316
3840.5098
3840.5879
3840.666
3840.7441
3840.8223
3840.9004
3840.9785
3841.0566
3841.1348
3841.2129
3841.291
3841.3691
3841.4473
3841.5254
3841.6035
3841.6816
3841.7598
3841.8379
3841.916
3841.9941
3842.0723
3842.1504
3842.2285
3842.3066
3842.3848
3842.4629
3842.541
3842.6191
3842.6973
3842.7754
3842.8535
3842.9316
3843.0098
3843.0879
3843.166
3843.2441
3843.3223
3843.4004
3843.4785
3843.5566
3843.6348
3843.7129
3843.791
3843.8691
3843.9473
3844.0254
3844.1035
3844.1816
3844.2598
3844.3379
3844.416
3844.4941
3844.5723
3844.6504
3844.7285
3844.8066
3844.8848
3844.9629
3845.041
3845.1191
3845.1973
3845.2754
3845.3535
3845.4316
3845.5098
3845.5879
3845.666
3845.7441
3845.8223
3845.9004
3845.9785
3846.0566
3846.1348
3846.2129
3846.291
3846.3691
3846.4473
3846.5254
3846.6035
3846.6816
3846.7598
3846.8376
3846.9155
3846.9934
3847.0713
3847.1492
3847.2271
3847.3049
3847.3828
3847.4607
3847.5386
3847.6165
3847.6943
3847.7722
3847.8501
3847.928
3848.0059
3848.0837
3848.1616
3848.2395
3848.3174
3848.3953
3848.4731
3848.551
3848.6289
3848.7068
3848.7847
3848.8625
3848.9404
3849.0183
3849.0962
3849.1741
3849.252
3849.3298
3849.4077
3849.4856
3849.5635
3849.6414
3849.7192
3849.7971
3849.875
3849.9529
3850.0308
3850.1086
3850.1865
3850.2644
3850.3423
3850.4202
3850.498
3850.5759
3850.6538
3850.7317
3850.8096
3850.8875
3850.9653
3851.0432
3851.1211
3851.199
3851.2769
3851.3547
3851.4326
3851.5105
3851.5884
3851.6663
3851.7441
3851.822
3851.8999
3851.9778
3852.0557
3852.1335
3852.2114
3852.2893
3852.3672
3852.4451
3852.5229
3852.6008
3852.6787
3852.7566
3852.8345
3852.9124
3852.9902
3853.0681
3853.146
3853.2239
3853.3018
3853.3796
3853.4575
3853.5354
3853.6133
3853.6912
3853.769
3853.8469
3853.9248
3854.0027
3854.0806
3854.1584
3854.2363
3854.3142
3854.3921
3854.47
3854.5479
3854.6257
3854.7036
3854.7815
3854.8594
3854.9373
3855.0151
3855.093
3855.1709
3855.2488
3855.3267
3855.4045
3855.4824
3855.5603
3855.6382
3855.7161
3855.7939
3855.8718
3855.9497
3856.0276
3856.1055
3856.1833
3856.2612
3856.3391
3856.417
3856.4949
3856.5728
3856.6506
3856.7285
3856.8064
3856.8843
3856.9622
3857.04
3857.1179
3857.1958
3857.2737
3857.3516
3857.4294
3857.5073
3857.5852
3857.6631
3857.741
3857.8186
3857.8962
3857.9739
3858.0515
3858.1292
3858.2068
3858.2844
3858.3621
3858.4397
3858.5173
3858.595
3858.6726
3858.7502
3858.8279
3858.9055
3858.9832
3859.0608
3859.1384
3859.2161
3859.2937
3859.3713
3859.449
3859.5266
3859.6042
3859.6819
3859.7595
3859.8372
3859.9148
3859.9924
3860.0701
3860.1477
3860.2253
3860.303
3860.3806
3860.4583
3860.5359
3860.6135
3860.6912
3860.7688
3860.8464
3860.9241
3861.0017
3861.0793
3861.157
3861.2346
3861.3123
3861.3899
3861.4675
3861.5452
3861.6228
3861.7004
3861.7781
3861.8557
3861.9333
3862.011
3862.0886
3862.1663
3862.2439
3862.3215
3862.3992
3862.4768
3862.5544
3862.6321
3862.7097
3862.7874
3862.865
3862.9426
3863.0203
3863.0979
3863.1755
3863.2532
3863.3308
3863.4084
3863.4861
3863.5637
3863.6414
3863.719
3863.7966
3863.8743
3863.9519
3864.0295
3864.1072
3864.1848
3864.2625
3864.3401
3864.4177
3864.4954
3864.573
3864.6506
3864.7283
3864.8059
3864.8835
3864.9612
3865.0388
3865.1165
3865.1941
3865.2717
3865.3494
3865.427
3865.5046
3865.5823
3865.6599
3865.7375
3865.8152
3865.8928
3865.9705
3866.0481
3866.1257
3866.2034
3866.281
3866.3586
3866.4363
3866.5139
3866.5916
3866.6692
3866.7468
3866.8245
3866.9021
3866.9797
3867.0574
3867.135
3867.2126
3867.2903
3867.3679
3867.4456
3867.5232
3867.6008
3867.6785
3867.7561
3867.8337
3867.9114
3867.989
3868.0667
3868.1443
3868.2219
3868.2996
3868.3772
3868.4548
3868.5325
3868.6101
3868.6877
3868.7654
3868.843
3868.9207
3868.9983
3869.0759
3869.1533
3869.2307
3869.3081
3869.3855
3869.4629
3869.5403
3869.6177
3869.6951
3869.7725
3869.8499
3869.9272
3870.0046
3870.082
3870.1594
3870.2368
3870.3142
3870.3916
3870.469
3870.5464
3870.6238
3870.7012
3870.7786
3870.856
3870.9333
3871.0107
3871.0881
3871.1655
3871.2429
3871.3203
3871.3977
3871.4751
3871.5525
3871.6299
3871.7073
3871.7847
3871.8621
3871.9395
3872.0168
3872.0942
3872.1716
3872.249
3872.3264
3872.4038
3872.4812
3872.5586
3872.636
3872.7134
3872.7908
3872.8682
3872.9456
3873.0229
3873.1003
3873.1777
3873.2551
3873.3325
3873.4099
3873.4873
3873.5647
3873.6421
3873.7195
3873.7969
3873.8743
3873.9517
3874.0291
3874.1064
3874.1838
3874.2612
3874.3386
3874.416
3874.4934
3874.5708
3874.6482
3874.7256
3874.803
3874.8804
3874.9578
3875.0352
3875.1125
3875.1899
3875.2673
3875.3447
3875.4221
3875.4995
3875.5769
3875.6543
3875.7317
3875.8091
3875.8865
3875.9639
3876.0413
3876.1187
3876.196
3876.2734
3876.3508
3876.4282
3876.5056
3876.583
3876.6604
3876.7378
3876.8152
3876.8926
3876.97
3877.0474
3877.1248
3877.2021
3877.2795
3877.3569
3877.4343
3877.5117
3877.5891
3877.6665
3877.7439
3877.8213
3877.8987
3877.9761
3878.0535
3878.1309
3878.2083
3878.2856
3878.363
3878.4404
3878.5178
3878.5952
3878.6726
3878.75
3878.8274
3878.9048
3878.9822
3879.0596
3879.137
3879.2144
3879.2917
3879.3691
3879.4465
3879.5239
3879.6013
3879.6787
3879.7561
3879.8335
3879.9109
3879.9883
3880.0657
3880.1431
3880.2205
3880.2979
3880.3752
3880.4526
3880.53
3880.6074
3880.6848
3880.7622
3880.8396
3880.9167
3880.9939
3881.071
3881.1482
3881.2253
3881.3025
3881.3796
3881.4568
3881.5339
3881.6111
3881.6882
3881.7654
3881.8425
3881.9197
3881.9968
3882.074
3882.1511
3882.2283
3882.3054
3882.3826
3882.4597
3882.5369
3882.614
3882.6912
3882.7683
3882.8455
3882.9226
3882.9998
3883.0769
3883.1541
3883.2312
3883.3083
3883.3855
3883.4626
3883.5398
3883.6169
3883.6941
3883.7712
3883.8484
3883.9255
3884.0027
3884.0798
3884.157
3884.2341
3884.3113
3884.3884
3884.4656
3884.5427
3884.6199
3884.697
3884.7742
3884.8513
3884.9285
3885.0056
3885.0828
3885.1599
3885.2371
3885.3142
3885.3914
3885.4685
3885.5457
3885.6228
3885.7
3885.7771
3885.8542
3885.9314
3886.0085
3886.0857
3886.1628
3886.24
3886.3171
3886.3943
3886.4714
3886.5486
3886.6257
3886.7029
3886.78
3886.8572
3886.9343
3887.0115
3887.0886
3887.1658
3887.2429
3887.3201
3887.3972
3887.4744
3887.5515
3887.6287
3887.7058
3887.783
3887.8601
3887.9373
3888.0144
3888.0916
3888.1687
3888.2458
3888.323
3888.4001
3888.4773
3888.5544
3888.6316
3888.7087
3888.7859
3888.863
3888.9402
3889.0173
3889.0945
3889.1716
3889.2488
3889.3259
3889.4031
3889.4802
3889.5574
3889.6345
3889.7117
3889.7888
3889.866
3889.9431
3890.0203
3890.0974
3890.1746
3890.2517
3890.3289
3890.406
3890.4832
3890.5603
3890.6375
3890.7146
3890.7917
3890.8689
3890.946
3891.0232
3891.1003
3891.1775
3891.2546
3891.3318
3891.4089
3891.4861
3891.5632
3891.6404
3891.7175
3891.7947
3891.8718
3891.949
3892.0261
3892.1033
3892.1804
3892.2576
3892.3347
3892.4119
3892.489
3892.5662
3892.6433
3892.7205
3892.7976
3892.8748
3892.9519
3893.0291
3893.1062
3893.1831
3893.26
3893.3369
3893.4138
3893.4907
3893.5676
3893.6445
3893.7214
3893.7983
3893.8752
3893.9521
3894.0291
3894.106
3894.1829
3894.2598
3894.3367
3894.4136
3894.4905
3894.5674
3894.6443
3894.7212
3894.7981
3894.875
3894.9519
3895.0288
3895.1057
3895.1826
3895.2595
3895.3364
3895.4133
3895.4902
3895.5671
3895.644
3895.7209
3895.7979
3895.8748
3895.9517
3896.0286
3896.1055
3896.1824
3896.2593
3896.3362
3896.4131
3896.49
3896.5669
3896.6438
3896.7207
3896.7976
3896.8745
3896.9514
3897.0283
3897.1052
3897.1821
3897.259
3897.3359
3897.4128
3897.4897
3897.5667
3897.6436
3897.7205
3897.7974
3897.8743
3897.9512
3898.0281
3898.105
3898.1819
3898.2588
3898.3357
3898.4126
3898.4895
3898.5664
3898.6433
3898.7202
3898.7971
3898.874
3898.9509
3899.0278
3899.1047
3899.1816
3899.2585
3899.3354
3899.4124
3899.4893
3899.5662
3899.6431
3899.72
3899.7969
3899.8738
3899.9507
3900.0276
3900.1045
3900.1814
3900.2583
3900.3352
3900.4121
3900.489
3900.5659
3900.6428
3900.7197
3900.7966
3900.8735
3900.9504
3901.0273
3901.1042
3901.1812
3901.2581
3901.335
3901.4119
3901.4888
3901.5657
3901.6426
3901.7195
3901.7964
3901.8733
3901.9502
3902.0271
3902.104
3902.1809
3902.2578
3902.3347
3902.4116
3902.4885
3902.5654
3902.6423
3902.7192
3902.7961
3902.873
3902.95
3903.0269
3903.1038
3903.1807
3903.2576
3903.3345
3903.4114
3903.4883
3903.5652
3903.6421
3903.719
3903.7959
3903.8728
3903.9497
3904.0266
3904.1035
3904.1804
3904.2573
3904.3342
3904.4111
3904.488
3904.5649
3904.6418
3904.7188
3904.7957
3904.8726
3904.9495
3905.0264
3905.1033
3905.1802
3905.2571
3905.334
3905.4109
3905.4878
3905.5647
3905.6416
3905.7185
3905.7954
3905.8721
3905.9487
3906.0254
3906.1021
3906.1787
3906.2554
3906.332
3906.4087
3906.4854
3906.562
3906.6387
3906.7153
3906.792
3906.8687
3906.9453
3907.022
3907.0986
3907.1753
3907.252
3907.3286
3907.4053
3907.4819
3907.5586
3907.6353
3907.7119
3907.7886
3907.8652
3907.9419
3908.0186
3908.0952
3908.1719
3908.2485
3908.3252
3908.4019
3908.4785
3908.5552
3908.6318
3908.7085
3908.7852
3908.8618
3908.9385
3909.0151
3909.0918
3909.1685
3909.2451
3909.3218
3909.3984
3909.4751
3909.5518
3909.6284
3909.7051
3909.7817
3909.8584
3909.9351
3910.0117
3910.0884
3910.165
3910.2417
3910.3184
3910.395
3910.4717
3910.5483
3910.625
3910.7017
3910.7783
3910.855
3910.9316
3911.0083
3911.085
3911.1616
3911.2383
3911.3149
3911.3916
3911.4683
3911.5449
3911.6216
3911.6982
3911.7749
3911.8516
3911.9282
3912.0049
3912.0815
3912.1582
3912.2349
3912.3115
3912.3882
3912.4648
3912.5415
3912.6182
3912.6948
3912.7715
3912.8481
3912.9248
3913.0015
3913.0781
3913.1548
3913.2314
3913.3081
3913.3848
3913.4614
3913.5381
3913.6147
3913.6914
3913.7681
3913.8447
3913.9214
3913.998
3914.0747
3914.1514
3914.228
3914.3047
3914.3813
3914.458
3914.5347
3914.6113
3914.688
3914.7646
3914.8413
3914.918
3914.9946
3915.0713
3915.1479
3915.2246
3915.3013
3915.3779
3915.4546
3915.5312
3915.6079
3915.6846
3915.7612
3915.8379
3915.9146
3915.9912
3916.0679
3916.1445
3916.2212
3916.2979
3916.3745
3916.4512
3916.5278
3916.6045
3916.6812
3916.7578
3916.8345
3916.9111
3916.9878
3917.0645
3917.1411
3917.2178
3917.2944
3917.3711
3917.4478
3917.5244
3917.6011
3917.6777
3917.7544
3917.8311
3917.9077
3917.9844
3918.061
3918.1377
3918.2144
3918.291
3918.3677
3918.4443
3918.521
3918.5977
3918.6743
3918.751
3918.8276
3918.9043
3918.981
3919.0576
3919.134
3919.2104
3919.2869
3919.3633
3919.4397
3919.5161
3919.5925
3919.6689
3919.7454
3919.8218
3919.8982
3919.9746
3920.051
3920.1274
3920.2039
3920.2803
3920.3567
3920.4331
3920.5095
3920.5859
3920.6624
3920.7388
3920.8152
3920.8916
3920.968
3921.0444
3921.1208
3921.1973
3921.2737
3921.3501
3921.4265
3921.5029
3921.5793
3921.6558
3921.7322
3921.8086
3921.885
3921.9614
3922.0378
3922.1143
3922.1907
3922.2671
3922.3435
3922.4199
3922.4963
3922.5728
3922.6492
3922.7256
3922.802
3922.8784
3922.9548
3923.0312
3923.1077
3923.1841
3923.2605
3923.3369
3923.4133
3923.4897
3923.5662
3923.6426
3923.719
3923.7954
3923.8718
3923.9482
3924.0247
3924.1011
3924.1775
3924.2539
3924.3303
3924.4067
3924.4832
3924.5596
3924.636
3924.7124
3924.7888
3924.8652
3924.9417
3925.0181
3925.0945
3925.1709
3925.2473
3925.3237
3925.4001
3925.4766
3925.553
3925.6294
3925.7058
3925.7822
3925.8586
3925.9351
3926.0115
3926.0879
3926.1643
3926.2407
3926.3171
3926.3936
3926.47
3926.5464
3926.6228
3926.6992
3926.7756
3926.8521
3926.9285
3927.0049
3927.0813
3927.1577
3927.2341
3927.3105
3927.387
3927.4634
3927.5398
3927.6162
3927.6926
3927.769
3927.8455
3927.9219
3927.9983
3928.0747
3928.1511
3928.2275
3928.304
3928.3804
3928.4568
3928.5332
3928.6096
3928.686
3928.7625
3928.8389
3928.9153
3928.9917
3929.0681
3929.1445
3929.2209
3929.2974
3929.3738
3929.4502
3929.5266
3929.603
3929.6794
3929.7559
3929.8323
3929.9087
3929.9851
3930.0615
3930.1379
3930.2144
3930.2908
3930.3672
3930.4436
3930.52
3930.5964
3930.6729
3930.7493
3930.8257
3930.9021
3930.9785
3931.0549
3931.1313
3931.2078
3931.2842
3931.3606
3931.437
3931.5134
3931.5898
3931.6663
3931.7427
3931.8191
3931.8955
3931.9719
3932.0483
3932.1248
3932.2012
3932.2776
3932.354
3932.4304
3932.5068
3932.5833
3932.6597
3932.7361
3932.8125
3932.8889
3932.9653
3933.0415
3933.1177
3933.1938
3933.27
3933.3462
3933.4224
3933.4985
3933.5747
3933.6509
3933.7271
3933.8032
3933.8794
3933.9556
3934.0317
3934.1079
3934.1841
3934.2603
3934.3364
3934.4126
3934.4888
3934.5649
3934.6411
3934.7173
3934.7935
3934.8696
3934.9458
3935.022
3935.0981
3935.1743
3935.2505
3935.3267
3935.4028
3935.479
3935.5552
3935.6313
3935.7075
3935.7837
3935.8599
3935.936
3936.0122
3936.0884
3936.1646
3936.2407
3936.3169
3936.3931
3936.4692
3936.5454
3936.6216
3936.6978
3936.7739
3936.8501
3936.9263
3937.0024
3937.0786
3937.1548
3937.231
3937.3071
3937.3833
3937.4595
3937.5356
3937.6118
3937.688
3937.7642
3937.8403
3937.9165
3937.9927
3938.0688
3938.145
3938.2212
3938.2974
3938.3735
3938.4497
3938.5259
3938.6021
3938.6782
3938.7544
3938.8306
3938.9067
3938.9829
3939.0591
3939.1353
3939.2114
3939.2876
3939.3638
3939.4399
3939.5161
3939.5923
3939.6685
3939.7446
3939.8208
3939.897
3939.9731
3940.0493
3940.1255
3940.2017
3940.2778
3940.354
3940.4302
3940.5063
3940.5825
3940.6587
3940.7349
3940.811
3940.8872
3940.9634
3941.0396
3941.1157
3941.1919
3941.2681
3941.3442
3941.4204
3941.4966
3941.5728
3941.6489
3941.7251
3941.8013
3941.8774
3941.9536
3942.0298
3942.106
3942.1821
3942.2583
3942.3345
3942.4106
3942.4868
3942.563
3942.6392
3942.7153
3942.7915
3942.8677
3942.9438
3943.02
3943.0962
3943.1724
3943.2485
3943.3247
3943.4009
3943.4771
3943.5532
3943.6294
3943.7056
3943.7817
3943.8579
3943.9341
3944.0103
3944.0864
3944.1626
3944.2388
3944.3149
3944.3911
3944.4673
3944.5435
3944.6196
3944.6958
3944.772
3944.8481
3944.9243
3945.0005
3945.0767
3945.1528
3945.229
3945.3052
3945.3813
3945.4575
3945.5337
3945.6099
3945.686
3945.7622
3945.8384
3945.9146
3945.9907
3946.0669
3946.1431
3946.2192
3946.2954
3946.3716
3946.4478
3946.5239
3946.6001
3946.6763
3946.7524
3946.8286
3946.9048
3946.981
3947.0571
3947.1333
3947.2095
3947.2856
3947.3618
3947.438
3947.5142
3947.5901
3947.666
3947.7419
3947.8179
3947.8938
3947.9697
3948.0457
3948.1216
3948.1975
3948.2734
3948.3494
3948.4253
3948.5012
3948.5771
3948.6531
3948.729
3948.8049
3948.8809
3948.9568
3949.0327
3949.1086
3949.1846
3949.2605
3949.3364
3949.4124
3949.4883
3949.5642
3949.6401
3949.7161
3949.792
3949.8679
3949.9438
3950.0198
3950.0957
3950.1716
3950.2476
3950.3235
3950.3994
3950.4753
3950.5513
3950.6272
3950.7031
3950.7791
3950.855
3950.9309
3951.0068
3951.0828
3951.1587
3951.2346
3951.3105
3951.3865
3951.4624
3951.5383
3951.6143
3951.6902
3951.7661
3951.842
3951.918
3951.9939
3952.0698
3952.1458
3952.2217
3952.2976
3952.3735
3952.4495
3952.5254
3952.6013
3952.6772
3952.7532
3952.8291
3952.905
3952.981
3953.0569
3953.1328
3953.2087
3953.2847
3953.3606
3953.4365
3953.5125
3953.5884
3953.6643
3953.7402
3953.8162
3953.8921
3953.968
3954.0439
3954.1199
3954.1958
3954.2717
3954.3477
3954.4236
3954.4995
3954.5754
3954.6514
3954.7273
3954.8032
3954.8792
3954.9551
3955.031
3955.1069
3955.1829
3955.2588
3955.3347
3955.4106
3955.4866
3955.5625
3955.6384
3955.7144
3955.7903
3955.8662
3955.9421
3956.0181
3956.094
3956.1699
3956.2458
3956.3218
3956.3977
3956.4736
3956.5496
3956.6255
3956.7014
3956.7773
3956.8533
3956.9292
3957.0051
3957.0811
3957.157
3957.2329
3957.3088
3957.3848
3957.4607
3957.5366
3957.6125
3957.6885
3957.7644
3957.8403
3957.9163
3957.9922
3958.0681
3958.144
3958.22
3958.2959
3958.3718
3958.4478
3958.5237
3958.5996
3958.6755
3958.7515
3958.8274
3958.9033
3958.9792
3959.0552
3959.1311
3959.207
3959.283
3959.3589
3959.4348
3959.5107
3959.5867
3959.6626
3959.7385
3959.8145
3959.8904
3959.9663
3960.0422
3960.1182
3960.1941
3960.27
3960.3459
3960.4219
3960.4978
3960.5737
3960.6497
3960.7256
3960.8015
3960.8774
3960.9534
3961.0293
3961.1052
3961.1812
3961.2571
3961.333
3961.4089
3961.4849
3961.5608
3961.6367
3961.7126
3961.7886
3961.8645
3961.9404
3962.0164
3962.0923
3962.1682
3962.2441
3962.3201
3962.396
3962.4719
3962.5479
3962.6238
3962.6997
3962.7756
3962.8513
3962.927
3963.0027
3963.0784
3963.1541
3963.2297
3963.3054
3963.3811
3963.4568
3963.5325
3963.6082
3963.6838
3963.7595
3963.8352
3963.9109
3963.9866
3964.0623
3964.1379
3964.2136
3964.2893
3964.365
3964.4407
3964.5164
3964.592
3964.6677
3964.7434
3964.8191
3964.8948
3964.9705
3965.0461
3965.1218
3965.1975
3965.2732
3965.3489
3965.4246
3965.5002
3965.5759
3965.6516
3965.7273
3965.803
3965.8787
3965.9543
3966.03
3966.1057
3966.1814
3966.2571
3966.3328
3966.4084
3966.4841
3966.5598
3966.6355
3966.7112
3966.7869
3966.8625
3966.9382
3967.0139
3967.0896
3967.1653
3967.241
3967.3167
3967.3923
3967.468
3967.5437
3967.6194
3967.6951
3967.7708
3967.8464
3967.9221
3967.9978
3968.0735
3968.1492
3968.2249
3968.3005
3968.3762
3968.4519
3968.5276
3968.6033
3968.679
3968.7546
3968.8303
3968.906
3968.9817
3969.0574
3969.1331
3969.2087
3969.2844
3969.3601
3969.4358
3969.5115
3969.5872
3969.6628
3969.7385
3969.8142
3969.8899
3969.9656
3970.0413
3970.1169
3970.1926
3970.2683
3970.344
3970.4197
3970.4954
3970.571
3970.6467
3970.7224
3970.7981
3970.8738
3970.9495
3971.0251
3971.1008
3971.1765
3971.2522
3971.3279
3971.4036
3971.4792
3971.5549
3971.6306
3971.7063
3971.782
3971.8577
3971.9333
3972.009
3972.0847
3972.1604
3972.2361
3972.3118
3972.3875
3972.4631
3972.5388
3972.6145
3972.6902
3972.7659
3972.8416
3972.9172
3972.9929
3973.0686
3973.1443
3973.22
3973.2957
3973.3713
3973.447
3973.5227
3973.5984
3973.6741
3973.7498
3973.8254
3973.9011
3973.9768
3974.0525
3974.1282
3974.2039
3974.2795
3974.3552
3974.4309
3974.5066
3974.5823
3974.658
3974.7336
3974.8093
3974.885
3974.9607
3975.0364
3975.1121
3975.1877
3975.2634
3975.3391
3975.4148
3975.4905
3975.5662
3975.6418
3975.7175
3975.7932
3975.8689
3975.9446
3976.0203
3976.0959
3976.1716
3976.2473
3976.323
3976.3987
3976.4744
3976.55
3976.6257
3976.7014
3976.7771
3976.8528
3976.9285
3977.0042
3977.0798
3977.1555
3977.2312
3977.3069
3977.3826
3977.4583
3977.5339
3977.6096
3977.6853
3977.761
3977.8367
3977.9124
3977.988
3978.0637
3978.1394
3978.2151
3978.2908
3978.3665
3978.4421
3978.5178
3978.5935
3978.6692
3978.7449
3978.8206
3978.8962
3978.9717
3979.0471
3979.1226
3979.198
3979.2734
3979.3489
3979.4243
3979.4998
3979.5752
3979.6506
3979.7261
3979.8015
3979.877
3979.9524
3980.0278
3980.1033
3980.1787
3980.2542
3980.3296
3980.405
3980.4805
3980.5559
3980.6313
3980.7068
3980.7822
3980.8577
3980.9331
3981.0085
3981.084
3981.1594
3981.2349
3981.3103
3981.3857
3981.4612
3981.5366
3981.6121
3981.6875
3981.7629
3981.8384
3981.9138
3981.9893
3982.0647
3982.1401
3982.2156
3982.291
3982.3665
3982.4419
3982.5173
3982.5928
3982.6682
3982.7437
3982.8191
3982.8945
3982.97
3983.0454
3983.1208
3983.1963
3983.2717
3983.3472
3983.4226
3983.498
3983.5735
3983.6489
3983.7244
3983.7998
3983.8752
3983.9507
3984.0261
3984.1016
3984.177
3984.2524
3984.3279
3984.4033
3984.4788
3984.5542
3984.6296
3984.7051
3984.7805
3984.856
3984.9314
3985.0068
3985.0823
3985.1577
3985.2332
3985.3086
3985.384
3985.4595
3985.5349
3985.6104
3985.6858
3985.7612
3985.8367
3985.9121
3985.9875
3986.063
3986.1384
3986.2139
3986.2893
3986.3647
3986.4402
3986.5156
3986.5911
3986.6665
3986.7419
3986.8174
3986.8928
3986.9683
3987.0437
3987.1191
3987.1946
3987.27
3987.3455
3987.4209
3987.4963
3987.5718
3987.6472
3987.7227
3987.7981
3987.8735
3987.949
3988.0244
3988.0999
3988.1753
3988.2507
3988.3262
3988.4016
3988.4771
3988.5525
3988.6279
3988.7034
3988.7788
3988.8542
3988.9297
3989.0051
3989.0806
3989.156
3989.2314
3989.3069
3989.3823
3989.4578
3989.5332
3989.6086
3989.6841
3989.7595
3989.835
3989.9104
3989.9858
3990.0613
3990.1367
3990.2122
3990.2876
3990.363
3990.4385
3990.5139
3990.5894
3990.6648
3990.7402
3990.8157
3990.8911
3990.9666
3991.042
3991.1174
3991.1929
3991.2683
3991.3438
3991.4192
3991.4946
3991.5701
3991.6455
3991.7209
3991.7964
3991.8718
3991.9473
3992.0227
3992.0981
3992.1736
3992.249
3992.3245
3992.3999
3992.4753
3992.5508
3992.6262
3992.7017
3992.7771
3992.8525
3992.928
3993.0034
3993.0789
3993.1543
3993.2297
3993.3052
3993.3806
3993.4561
3993.5315
3993.6069
3993.6824
3993.7578
3993.8333
3993.9087
3993.9841
3994.0596
3994.135
3994.2104
3994.2859
3994.3613
3994.4368
3994.5122
3994.5876
3994.6631
3994.7385
3994.814
3994.8894
3994.9648
3995.0403
3995.1157
3995.1912
3995.2666
3995.342
3995.4175
3995.4929
3995.5684
3995.6438
3995.7192
3995.7947
3995.8701
3995.9456
3996.0208
3996.0959
3996.1711
3996.2463
3996.3215
3996.3967
3996.4719
3996.5471
3996.6223
3996.6975
3996.7727
3996.8479
3996.9231
3996.9983
3997.0735
3997.1487
3997.2239
3997.2991
3997.3743
3997.4495
3997.5247
3997.5999
3997.675
3997.7502
3997.8254
3997.9006
3997.9758
3998.051
3998.1262
3998.2014
3998.2766
3998.3518
3998.427
3998.5022
3998.5774
3998.6526
3998.7278
3998.803
3998.8782
3998.9534
3999.0286
3999.1038
3999.179
3999.2542
3999.3293
3999.4045
3999.4797
3999.5549
3999.6301
3999.7053
3999.7805
3999.8557
3999.9309
4000.0061
4000.0813
4000.1565
4000.2317
4000.3069
4000.3821
4000.4573
4000.5325
4000.6077
4000.6829
4000.7581
4000.8333
4000.9084
4000.9836
4001.0588
4001.134
4001.2092
4001.2844
4001.3596
4001.4348
4001.51
4001.5852
4001.6604
4001.7356
4001.8108
4001.886
4001.9612
4002.0364
4002.1116
4002.1868
4002.262
4002.3372
4002.4124
4002.4875
4002.5627
4002.6379
4002.7131
4002.7883
4002.8635
4002.9387
4003.0139
4003.0891
4003.1643
4003.2395
4003.3147
4003.3899
4003.4651
4003.5403
4003.6155
4003.6907
4003.7659
4003.8411
4003.9163
4003.9915
4004.0667
4004.1418
4004.217
4004.2922
4004.3674
4004.4426
4004.5178
4004.593
4004.6682
4004.7434
4004.8186
4004.8938
4004.969
4005.0442
4005.1194
4005.1946
4005.2698
4005.345
4005.4202
4005.4954
4005.5706
4005.6458
4005.7209
4005.7961
4005.8713
4005.9465
4006.0217
4006.0969
4006.1721
4006.2473
4006.3225
4006.3977
4006.4729
4006.5481
4006.6233
4006.6985
4006.7737
4006.8489
4006.9241
4006.9993
4007.0745
4007.1497
4007.2249
4007.3
4007.3752
4007.4504
4007.5256
4007.6008
4007.676
4007.7512
4007.8264
4007.9016
4007.9768
4008.052
4008.1272
4008.2024
4008.2776
4008.3528
4008.428
4008.5032
4008.5784
4008.6536
4008.7288
4008.804
4008.8792
4008.9543
4009.0295
4009.1047
4009.1799
4009.2551
4009.3303
4009.4055
4009.4807
4009.5559
4009.6311
4009.7063
4009.7815
4009.8567
4009.9319
4010.0071
4010.0823
4010.1575
4010.2327
4010.3079
4010.3831
4010.4583
4010.5334
4010.6086
4010.6838
4010.759
4010.8342
4010.9094
4010.9846
4011.0598
4011.135
4011.2102
4011.2854
4011.3606
4011.4358
4011.511
4011.5862
4011.6614
4011.7366
4011.8118
4011.887
4011.9622
4012.0374
4012.1125
4012.1877
4012.2629
4012.3381
4012.4133
4012.4885
4012.5637
4012.6389
4012.7141
4012.7893
4012.8645
4012.9397
4013.0149
4013.0901
4013.1653
4013.2405
4013.3157
4013.3909
4013.4661
4013.5413
4013.6165
4013.6917
4013.7668
4013.842
4013.9172
4013.9924
4014.0674
4014.1423
4014.2173
4014.2922
4014.3672
4014.4421
4014.5171
4014.592
4014.667
4014.7419
4014.8169
4014.8918
4014.9668
4015.0417
4015.1167
4015.1917
4015.2666
4015.3416
4015.4165
4015.4915
4015.5664
4015.6414
4015.7163
4015.7913
4015.8662
4015.9412
4016.0161
4016.0911
4016.166
4016.241
4016.3159
4016.3909
4016.4658
4016.5408
4016.6157
4016.6907
4016.7656
4016.8406
4016.9155
4016.9905
4017.0654
4017.1404
4017.2153
4017.2903
4017.3652
4017.4402
4017.5151
4017.5901
4017.665
4017.74
4017.8149
4017.8899
4017.9648
4018.0398
4018.1147
4018.1897
4018.2646
4018.3396
4018.4146
4018.4895
4018.5645
4018.6394
4018.7144
4018.7893
4018.8643
4018.9392
4019.0142
4019.0891
4019.1641
4019.239
4019.314
4019.3889
4019.4639
4019.5388
4019.6138
4019.6887
4019.7637
4019.8386
4019.9136
4019.9885
4020.0635
4020.1384
4020.2134
4020.2883
4020.3633
4020.4382
4020.5132
4020.5881
4020.6631
4020.738
4020.813
4020.8879
4020.9629
4021.0378
4021.1128
4021.1877
4021.2627
4021.3376
4021.4126
4021.4875
4021.5625
4021.6375
4021.7124
4021.7874
4021.8623
4021.9373
4022.0122
4022.0872
4022.1621
4022.2371
4022.312
4022.387
4022.4619
4022.5369
4022.6118
4022.6868
4022.7617
4022.8367
4022.9116
4022.9866
4023.0615
4023.1365
4023.2114
4023.2864
4023.3613
4023.4363
4023.5112
4023.5862
4023.6611
4023.7361
4023.811
4023.886
4023.9609
4024.0359
4024.1108
4024.1858
4024.2607
4024.3357
4024.4106
4024.4856
4024.5605
4024.6355
4024.7104
4024.7854
4024.8604
4024.9353
4025.0103
4025.0852
4025.1602
4025.2351
4025.3101
4025.385
4025.46
4025.5349
4025.6099
4025.6848
4025.7598
4025.8347
4025.9097
4025.9846
4026.0596
4026.1345
4026.2095
4026.2844
4026.3594
4026.4343
4026.5093
4026.5842
4026.6592
4026.7341
4026.8091
4026.884
4026.959
4027.0339
4027.1089
4027.1838
4027.2588
4027.3337
4027.4087
4027.4836
4027.5586
4027.6335
4027.7085
4027.7834
4027.8584
4027.9333
4028.0083
4028.0833
4028.1582
4028.2332
4028.3081
4028.3831
4028.458
4028.533
4028.6079
4028.6829
4028.7578
4028.8328
4028.9077
4028.9827
4029.0576
4029.1326
4029.2075
4029.2825
4029.3574
4029.4324
4029.5073
4029.5823
4029.6572
4029.7322
4029.8071
4029.8821
4029.957
4030.032
4030.1069
4030.1819
4030.2568
4030.3318
4030.4067
4030.4817
4030.5566
4030.6316
4030.7065
4030.7815
4030.8564
4030.9314
4031.0063
4031.0813
4031.1562
4031.2312
4031.3062
4031.3811
4031.4561
4031.531
4031.606
4031.6809
4031.7559
4031.8308
4031.9058
4031.9807
4032.0557
4032.1306
4032.2056
4032.2805
4032.3555
4032.4304
4032.5054
4032.5803
4032.6553
4032.7302
4032.8052
4032.8801
4032.9551
4033.03
4033.105
4033.1799
4033.2549
4033.3296
4033.4043
4033.479
4033.5537
4033.6284
4033.7031
4033.7778
4033.8525
4033.9272
4034.002
4034.0767
4034.1514
4034.2261
4034.3008
4034.3755
4034.4502
4034.5249
4034.5996
4034.6743
4034.749
4034.8237
4034.8984
4034.9731
4035.0479
4035.1226
4035.1973
4035.272
4035.3467
4035.4214
4035.4961
4035.5708
4035.6455
4035.7202
4035.7949
4035.8696
4035.9443
4036.019
4036.0938
4036.1685
4036.2432
4036.3179
4036.3926
4036.4673
4036.542
4036.6167
4036.6914
4036.7661
4036.8408
4036.9155
4036.9902
4037.0649
4037.1396
4037.2144
4037.2891
4037.3638
4037.4385
4037.5132
4037.5879
4037.6626
4037.7373
4037.812
4037.8867
4037.9614
4038.0361
4038.1108
4038.1855
4038.2603
4038.335
4038.4097
4038.4844
4038.5591
4038.6338
4038.7085
4038.7832
4038.8579
4038.9326
4039.0073
4039.082
4039.1567
4039.2314
4039.3062
4039.3809
4039.4556
4039.5303
4039.605
4039.6797
4039.7544
4039.8291
4039.9038
4039.9785
4040.0532
4040.1279
4040.2026
4040.2773
4040.3521
4040.4268
4040.5015
4040.5762
4040.6509
4040.7256
4040.8003
4040.875
4040.9497
4041.0244
4041.0991
4041.1738
4041.2485
4041.3232
4041.3979
4041.4727
4041.5474
4041.6221
4041.6968
4041.7715
4041.8462
4041.9209
4041.9956
4042.0703
4042.145
4042.2197
4042.2944
4042.3691
4042.4438
4042.5186
4042.5933
4042.668
4042.7427
4042.8174
4042.8921
4042.9668
4043.0415
4043.1162
4043.1909
4043.2656
4043.3403
4043.415
4043.4897
4043.5645
4043.6392
4043.7139
4043.7886
4043.8633
4043.938
4044.0127
4044.0874
4044.1621
4044.2368
4044.3115
4044.3862
4044.4609
4044.5356
4044.6104
4044.6851
4044.7598
4044.8345
4044.9092
4044.9839
4045.0586
4045.1333
4045.208
4045.2827
4045.3574
4045.4321
4045.5068
4045.5815
4045.6562
4045.731
4045.8057
4045.8804
4045.9551
4046.0298
4046.1045
4046.1792
4046.2539
4046.3286
4046.4033
4046.478
4046.5527
4046.6274
4046.7021
4046.7769
4046.8516
4046.9263
4047.001
4047.0757
4047.1504
4047.2251
4047.2998
4047.3745
4047.4492
4047.5239
4047.5986
4047.6733
4047.748
4047.8228
4047.8975
4047.9722
4048.0469
4048.1216
4048.1963
4048.271
4048.3457
4048.4204
4048.4951
4048.5698
4048.6445
4048.7192
4048.7939
4048.8687
4048.9434
4049.0181
4049.0928
4049.1675
4049.2422
4049.3169
4049.3916
4049.4663
4049.541
4049.6157
4049.6904
4049.7651
4049.8398
4049.9146
4049.9893
4050.064
4050.1387
4050.2134
4050.2881
4050.3628
4050.4375
4050.5122
4050.5869
4050.6616
4050.7363
4050.811
4050.8857
4050.9604
4051.0352
4051.1099
4051.1846
4051.2593
4051.334
4051.4087
4051.4834
4051.5581
4051.6328
4051.7075
4051.7822
4051.8569
4051.9316
4052.0063
4052.0811
4052.1558
4052.2305
4052.3052
4052.3799
4052.4546
4052.5293
4052.604
4052.6787
4052.7534
4052.8281
4052.9028
4052.9775
4053.0522
4053.127
4053.2017
4053.2764
4053.3511
4053.4258
4053.5005
4053.5752
4053.6499
4053.7246
4053.7993
4053.874
4053.9485
4054.0229
4054.0974
4054.1719
4054.2463
4054.3208
4054.3953
4054.4697
4054.5442
4054.6187
4054.6931
4054.7676
4054.842
4054.9165
4054.991
4055.0654
4055.1399
4055.2144
4055.2888
4055.3633
4055.4377
4055.5122
4055.5867
4055.6611
4055.7356
4055.8101
4055.8845
4055.959
4056.0334
4056.1079
4056.1824
4056.2568
4056.3313
4056.4058
4056.4802
4056.5547
4056.6292
4056.7036
4056.7781
4056.8525
4056.927
4057.0015
4057.0759
4057.1504
4057.2249
4057.2993
4057.3738
4057.4482
4057.5227
4057.5972
4057.6716
4057.7461
4057.8206
4057.895
4057.9695
4058.0439
4058.1184
4058.1929
4058.2673
4058.3418
4058.4163
4058.4907
4058.5652
4058.6396
4058.7141
4058.7886
4058.863
4058.9375
4059.012
4059.0864
4059.1609
4059.2354
4059.3098
4059.3843
4059.4587
4059.5332
4059.6077
4059.6821
4059.7566
4059.8311
4059.9055
4059.98
4060.0544
4060.1289
4060.2034
4060.2778
4060.3523
4060.4268
4060.5012
4060.5757
4060.6501
4060.7246
4060.7991
4060.8735
4060.948
4061.0225
4061.0969
4061.1714
4061.2458
4061.3203
4061.3948
4061.4692
4061.5437
4061.6182
4061.6926
4061.7671
4061.8416
4061.916
4061.9905
4062.0649
4062.1394
4062.2139
4062.2883
4062.3628
4062.4373
4062.5117
4062.5862
4062.6606
4062.7351
4062.8096
4062.884
4062.9585
4063.033
4063.1074
4063.1819
4063.2563
4063.3308
4063.4053
4063.4797
4063.5542
4063.6287
4063.7031
4063.7776
4063.8521
4063.9265
4064.001
4064.0754
4064.1499
4064.2244
4064.2988
4064.3733
4064.4478
4064.5222
4064.5967
4064.6711
4064.7456
4064.8201
4064.8945
4064.969
4065.0435
4065.1179
4065.1924
4065.2668
4065.3413
4065.4158
4065.4902
4065.5647
4065.6392
4065.7136
4065.7881
4065.8625
4065.937
4066.0115
4066.0859
4066.1604
4066.2349
4066.3093
4066.3838
4066.4583
4066.5327
4066.6072
4066.6816
4066.7561
4066.8306
4066.905
4066.9795
4067.054
4067.1284
4067.2029
4067.2773
4067.3518
4067.4263
4067.5007
4067.5752
4067.6497
4067.7241
4067.7986
4067.873
4067.9475
4068.022
4068.0964
4068.1709
4068.2454
4068.3198
4068.3943
4068.4688
4068.5432
4068.6177
4068.6921
4068.7666
4068.8411
4068.9155
4068.99
4069.0645
4069.1389
4069.2134
4069.2878
4069.3623
4069.4368
4069.5112
4069.5857
4069.6602
4069.7346
4069.8091
4069.8835
4069.958
4070.0325
4070.1069
4070.1814
4070.2559
4070.3303
4070.4048
4070.4792
4070.5537
4070.6282
4070.7026
4070.7771
4070.8516
4070.926
4071.0005
4071.075
4071.1494
4071.2239
4071.2983
4071.3728
4071.4473
4071.5217
4071.5962
4071.6707
4071.7451
4071.8196
4071.894
4071.9685
4072.043
4072.1174
4072.1919
4072.2664
4072.3408
4072.4153
4072.4897
4072.5642
4072.6387
4072.7131
4072.7876
4072.8621
4072.9365
4073.011
4073.0854
4073.1599
4073.2344
4073.3088
4073.3833
4073.4578
4073.5322
4073.6067
4073.6812
4073.7556
4073.8301
4073.9045
4073.979
4074.0535
4074.1279
4074.2024
4074.2769
4074.3513
4074.4258
4074.5002
4074.5747
4074.6492
4074.7236
4074.7981
4074.8726
4074.947
4075.0215
4075.0959
4075.1704
4075.2449
4075.3193
4075.3938
4075.4683
4075.5427
4075.6172
4075.6917
4075.7661
4075.8406
4075.915
4075.9895
4076.064
4076.1382
4076.2124
4076.2866
4076.3608
4076.4351
4076.5093
4076.5835
4076.6577
4076.7319
4076.8062
4076.8804
4076.9546
4077.0288
4077.103
4077.1772
4077.2515
4077.3257
4077.3999
4077.4741
4077.5483
4077.6226
4077.6968
4077.771
4077.8452
4077.9194
4077.9937
4078.0679
4078.1421
4078.2163
4078.2905
4078.3647
4078.439
4078.5132
4078.5874
4078.6616
4078.7358
4078.8101
4078.8843
4078.9585
4079.0327
4079.1069
4079.1812
4079.2554
4079.3296
4079.4038
4079.478
4079.5522
4079.6265
4079.7007
4079.7749
4079.8491
4079.9233
4079.9976
4080.0718
4080.146
4080.2202
4080.2944
4080.3687
4080.4429
4080.5171
4080.5913
4080.6655
4080.7397
4080.814
4080.8882
4080.9624
4081.0366
4081.1108
4081.1851
4081.2593
4081.3335
4081.4077
4081.4819
4081.5562
4081.6304
4081.7046
4081.7788
4081.853
4081.9272
4082.0015
4082.0757
4082.1499
4082.2241
4082.2983
4082.3726
4082.4468
4082.521
4082.5952
4082.6694
4082.7437
4082.8179
4082.8921
4082.9663
4083.0405
4083.1147
4083.189
4083.2632
4083.3374
4083.4116
4083.4858
4083.5601
4083.6343
4083.7085
4083.7827
4083.8569
4083.9312
4084.0054
4084.0796
4084.1538
4084.228
4084.3022
4084.3765
4084.4507
4084.5249
4084.5991
4084.6733
4084.7476
4084.8218
4084.896
4084.9702
4085.0444
4085.1187
4085.1929
4085.2671
4085.3413
4085.4155
4085.4897
4085.564
4085.6382
4085.7124
4085.7866
4085.8608
4085.9351
4086.0093
4086.0835
4086.1577
4086.2319
4086.3062
4086.3804
4086.4546
4086.5288
4086.603
4086.6772
4086.7515
4086.8257
4086.8999
4086.9741
4087.0483
4087.1226
4087.1968
4087.271
4087.3452
4087.4194
4087.4937
4087.5679
4087.6421
4087.7163
4087.7905
4087.8647
4087.939
4088.0132
4088.0874
4088.1616
4088.2358
4088.3101
4088.3843
4088.4585
4088.5327
4088.6069
4088.6812
4088.7554
4088.8296
4088.9038
4088.978
4089.0522
4089.1265
4089.2007
4089.2749
4089.3491
4089.4233
4089.4976
4089.5718
4089.646
4089.7202
4089.7944
4089.8687
4089.9429
4090.0171
4090.0913
4090.1655
4090.2397
4090.314
4090.3882
4090.4624
4090.5366
4090.6108
4090.6851
4090.7593
4090.8335
4090.9077
4090.9819
4091.0562
4091.1304
4091.2046
4091.2788
4091.353
4091.4272
4091.5015
4091.5757
4091.6499
4091.7241
4091.7983
4091.8726
4091.9468
4092.021
4092.0952
4092.1694
4092.2437
4092.3179
4092.3921
4092.4663
4092.5405
4092.6147
4092.689
4092.7632
4092.8374
4092.9116
4092.9858
4093.0601
4093.1343
4093.2085
4093.2827
4093.3569
4093.4312
4093.5054
4093.5796
4093.6538
4093.728
4093.8022
4093.8765
4093.9507
4094.0249
4094.0991
4094.1733
4094.2476
4094.3218
4094.396
4094.4702
4094.5444
4094.6187
4094.6929
4094.7671
4094.8413
4094.9155
4094.9897
4095.064
4095.1382
4095.2124
4095.2866
4095.3608
4095.4351
4095.5093
4095.5835
4095.6577
4095.7319
4095.8062
4095.8804
4095.9546
4096.0288
4096.103
4096.1772
4096.2515
4096.3257
4096.3999
4096.4741
4096.5483
4096.6226
4096.6968
4096.771
4096.8452
4096.9194
4096.9937
4097.0679
4097.1421
4097.2163
4097.2905
4097.3647
4097.439
4097.5132
4097.5874
4097.6616
4097.7358
4097.8101
4097.8843
4097.9585
4098.0327
4098.1069
4098.1812
4098.2554
4098.3296
4098.4038
4098.478
4098.5522
4098.6265
4098.7007
4098.7749
4098.8491
4098.9233
4098.9976
4099.0718
4099.146
4099.2202
4099.2944
4099.3687
4099.4429
4099.5171
4099.5913
4099.6655
4099.7397
4099.814
4099.8882
4099.9624
4100.0366
4100.1108
4100.1851
4100.2593
4100.3335
4100.4077
4100.4819
4100.5562
4100.6304
4100.7046
4100.7788
4100.853
4100.9272
4101.0015
4101.0757
4101.1499
4101.2241
4101.2983
4101.3726
4101.4468
4101.521
4101.5952
4101.6694
4101.7437
4101.8179
4101.8921
4101.9663
4102.0405
4102.1147
4102.189
4102.2632
4102.3374
4102.4116
4102.4858
4102.5601
4102.6343
4102.7085
4102.7827
4102.8569
4102.9312
4103.0054
4103.0796
4103.1538
4103.228
4103.3022
4103.3765
4103.4507
4103.5249
4103.5991
4103.6733
4103.7476
4103.8218
4103.896
4103.9702
4104.0444
4104.1187
4104.1929
4104.2671
4104.3413
4104.4155
4104.4897
4104.564
4104.6382
4104.7124
4104.7866
4104.8608
4104.9351
4105.0093
4105.0835
4105.1577
4105.2319
4105.3062
4105.3804
4105.4546
4105.5288
4105.603
4105.6772
4105.7515
4105.8257
4105.8999
4105.9741
4106.0483
4106.1226
4106.1968
4106.271
4106.3452
4106.4194
4106.4937
4106.5679
4106.6421
4106.7163
4106.7905
4106.8647
4106.939
4107.0132
4107.0874
4107.1616
4107.2358
4107.3101
4107.3843
4107.4585
4107.5327
4107.6069
4107.6812
4107.7554
4107.8296
4107.9038
4107.978
4108.0522
4108.1265
4108.2007
4108.2749
4108.3491
4108.4233
4108.4976
4108.5718
4108.646
4108.7202
4108.7944
4108.8687
4108.9429
4109.0171
4109.0913
4109.1655
4109.2397
4109.314
4109.3882
4109.4624
4109.5366
4109.6108
4109.6851
4109.7593
4109.8335
4109.9077
4109.9819
4110.0562
4110.1304
4110.2046
4110.2788
4110.353
4110.4272
4110.5015
4110.5757
4110.6499
4110.7241
4110.7983
4110.8726
4110.9468
4111.021
4111.0952
4111.1694
4111.2437
4111.3179
4111.3921
4111.4663
4111.5405
4111.6147
4111.689
4111.7632
4111.8374
4111.9116
4111.9858
4112.0601
4112.1343
4112.2085
4112.2827
4112.3569
4112.4312
4112.5054
4112.5796
4112.6538
4112.728
4112.8022
4112.8765
4112.9502
4113.0239
4113.0977
4113.1714
4113.2451
4113.3188
4113.3926
4113.4663
4113.54
4113.6138
4113.6875
4113.7612
4113.835
4113.9087
4113.9824
4114.0562
4114.1299
4114.2036
4114.2773
4114.3511
4114.4248
4114.4985
4114.5723
4114.646
4114.7197
4114.7935
4114.8672
4114.9409
4115.0146
4115.0884
4115.1621
4115.2358
4115.3096
4115.3833
4115.457
4115.5308
4115.6045
4115.6782
4115.752
4115.8257
4115.8994
4115.9731
4116.0469
4116.1206
4116.1943
4116.2681
4116.3418
4116.4155
4116.4893
4116.563
4116.6367
4116.7104
4116.7842
4116.8579
4116.9316
4117.0054
4117.0791
4117.1528
4117.2266
4117.3003
4117.374
4117.4478
4117.5215
4117.5952
4117.6689
4117.7427
4117.8164
4117.8901
4117.9639
4118.0376
4118.1113
4118.1851
4118.2588
4118.3325
4118.4062
4118.48
4118.5537
4118.6274
4118.7012
4118.7749
4118.8486
4118.9224
4118.9961
4119.0698
4119.1436
4119.2173
4119.291
4119.3647
4119.4385
4119.5122
4119.5859
4119.6597
4119.7334
4119.8071
4119.8809
4119.9546
4120.0283
4120.1021
4120.1758
4120.2495
4120.3232
4120.397
4120.4707
4120.5444
4120.6182
4120.6919
4120.7656
4120.8394
4120.9131
4120.9868
4121.0605
4121.1343
4121.208
4121.2817
4121.3555
4121.4292
4121.5029
4121.5767
4121.6504
4121.7241
4121.7979
4121.8716
4121.9453
4122.019
4122.0928
4122.1665
4122.2402
4122.314
4122.3877
4122.4614
4122.5352
4122.6089
4122.6826
4122.7563
4122.8301
4122.9038
4122.9775
4123.0513
4123.125
4123.1987
4123.2725
4123.3462
4123.4199
4123.4937
4123.5674
4123.6411
4123.7148
4123.7886
4123.8623
4123.936
4124.0098
4124.0835
4124.1572
4124.231
4124.3047
4124.3784
4124.4521
4124.5259
4124.5996
4124.6733
4124.7471
4124.8208
4124.8945
4124.9683
4125.042
4125.1157
4125.1895
4125.2632
4125.3369
4125.4106
4125.4844
4125.5581
4125.6318
4125.7056
4125.7793
4125.853
4125.9268
4126.0005
4126.0742
4126.1479
4126.2217
4126.2954
4126.3691
4126.4429
4126.5166
4126.5903
4126.6641
4126.7378
4126.8115
4126.8853
4126.959
4127.0327
4127.1064
4127.1802
4127.2539
4127.3276
4127.4014
4127.4751
4127.5488
4127.6226
4127.6963
4127.77
4127.8438
4127.9175
4127.9912
4128.0649
4128.1387
4128.2124
4128.2861
4128.3599
4128.4336
4128.5073
4128.5811
4128.6548
4128.7285
4128.8022
4128.876
4128.9497
4129.0234
4129.0972
4129.1709
4129.2446
4129.3184
4129.3921
4129.4658
4129.5396
4129.6133
4129.687
4129.7607
4129.8345
4129.9082
4129.9819
4130.0557
4130.1294
4130.2031
4130.2769
4130.3506
4130.4243
4130.498
4130.5718
4130.6455
4130.7192
4130.793
4130.8667
4130.9404
4131.0142
4131.0879
4131.1616
4131.2354
4131.3091
4131.3828
4131.4565
4131.5303
4131.604
4131.6777
4131.7515
4131.8252
4131.8989
4131.9727
4132.0464
4132.1201
4132.1938
4132.2676
4132.3413
4132.415
4132.4888
4132.5625
4132.6362
4132.71
4132.7837
4132.8574
4132.9312
4133.0049
4133.0786
4133.1523
4133.2261
4133.2998
4133.3735
4133.4473
4133.521
4133.5947
4133.6685
4133.7422
4133.8159
4133.8896
4133.9634
4134.0371
4134.1108
4134.1846
4134.2583
4134.332
4134.4058
4134.4795
4134.5532
4134.627
4134.7007
4134.7744
4134.8481
4134.9219
4134.9956
4135.0693
4135.1431
4135.2168
4135.2905
4135.3643
4135.438
4135.5117
4135.5854
4135.6592
4135.7329
4135.8066
4135.8804
4135.9541
4136.0278
4136.1016
4136.1753
4136.249
4136.3228
4136.3965
4136.4702
4136.5439
4136.6177
4136.6914
4136.7651
4136.8389
4136.9126
4136.9863
4137.0601
4137.1338
4137.2075
4137.2812
4137.355
4137.4287
4137.5024
4137.5762
4137.6499
4137.7236
4137.7974
4137.8711
4137.9448
4138.0186
4138.0923
4138.166
4138.2397
4138.3135
4138.3872
4138.4609
4138.5347
4138.6084
4138.6821
4138.7559
4138.8296
4138.9033
4138.9771
4139.0508
4139.1245
4139.1982
4139.272
4139.3457
4139.4194
4139.4932
4139.5669
4139.6406
4139.7144
4139.7881
4139.8618
4139.9355
4140.0093
4140.083
4140.1567
4140.2305
4140.3042
4140.3779
4140.4517
4140.5254
4140.5991
4140.6729
4140.7466
4140.8203
4140.894
4140.9678
4141.0415
4141.1152
4141.189
4141.2627
4141.3364
4141.4102
4141.4839
4141.5576
4141.6313
4141.7051
4141.7788
4141.8525
4141.9263
4142
4142.0737
4142.1475
4142.2212
4142.2949
4142.3687
4142.4424
4142.5161
4142.5898
4142.6636
4142.7373
4142.811
4142.8848
4142.9585
4143.0322
4143.106
4143.1797
4143.2534
4143.3271
4143.4009
4143.4746
4143.5483
4143.6221
4143.6958
4143.7695
4143.8433
4143.917
4143.9907
4144.0645
4144.1382
4144.2119
4144.2856
4144.3594
4144.4331
4144.5068
4144.5806
4144.6543
4144.728
4144.8018
4144.8755
4144.9492
4145.0229
4145.0967
4145.1704
4145.2441
4145.3179
4145.3916
4145.4653
4145.5391
4145.6128
4145.6865
4145.7603
4145.834
4145.9077
4145.9814
4146.0552
4146.1289
4146.2026
4146.2764
4146.3501
4146.4238
4146.4976
4146.5713
4146.645
4146.7188
4146.7925
4146.8662
4146.9399
4147.0137
4147.0874
4147.1611
4147.2349
4147.3086
4147.3823
4147.4561
4147.5298
4147.6035
4147.6772
4147.751
4147.8247
4147.8984
4147.9722
4148.0459
4148.1196
4148.1934
4148.2671
4148.3408
4148.4146
4148.4883
4148.562
4148.6357
4148.7095
4148.7832
4148.8569
4148.9307
4149.0044
4149.0781
4149.1519
4149.2256
4149.2993
4149.373
4149.4468
4149.5205
4149.5942
4149.668
4149.7417
4149.8154
4149.8892
4149.9629
4150.0366
4150.1104
4150.1841
4150.2578
4150.3315
4150.4053
4150.479
4150.5527
4150.6265
4150.7002
4150.7739
4150.8477
4150.9214
4150.9951
4151.0688
4151.1426
4151.2163
4151.29
4151.3638
4151.4375
4151.5112
4151.585
4151.6587
4151.7324
4151.8062
4151.8799
4151.9536
4152.0273
4152.1011
4152.1748
4152.2485
4152.3223
4152.396
4152.4697
4152.5435
4152.6172
4152.6909
4152.7646
4152.8384
4152.9121
4152.9858
4153.0596
4153.1333
4153.207
4153.2808
4153.3545
4153.4282
4153.502
4153.5757
4153.6494
4153.7231
4153.7969
4153.8706
4153.9443
4154.0181
4154.0918
4154.1655
4154.2393
4154.313
4154.3867
4154.4604
4154.5342
4154.6079
4154.6816
4154.7554
4154.8291
4154.9028
4154.9766
4155.0503
4155.124
4155.1978
4155.2715
4155.3452
4155.4189
4155.4927
4155.5664
4155.6401
4155.7139
4155.7876
4155.8613
4155.9351
4156.0088
4156.0825
4156.1562
4156.23
4156.3037
4156.3774
4156.4512
4156.5249
4156.5986
4156.6724
4156.7461
4156.8198
4156.8936
4156.9673
4157.041
4157.1147
4157.1885
4157.2622
4157.3359
4157.4097
4157.4834
4157.5571
4157.6309
4157.7046
4157.7783
4157.8521
4157.9258
4157.9995
4158.0732
4158.147
4158.2207
4158.2944
4158.3682
4158.4419
4158.5156
4158.5894
4158.6631
4158.7368
4158.8105
4158.8843
4158.958
4159.0317
4159.1055
4159.1792
4159.2529
4159.3267
4159.4004
4159.4741
4159.5479
4159.6216
4159.6953
4159.769
4159.8428
4159.9165
4159.9902
4160.064
4160.1377
4160.2114
4160.2852
4160.3589
4160.4326
4160.5063
4160.5801
4160.6538
4160.7275
4160.8013
4160.875
4160.9487
4161.0225
4161.0962
4161.1699
4161.2437
4161.3174
4161.3911
4161.4648
4161.5386
4161.6123
4161.686
4161.7598
4161.8335
4161.9072
4161.981
4162.0547
4162.1284
4162.2021
4162.2759
4162.3496
4162.4233
4162.4971
4162.5708
4162.6445
4162.7183
4162.792
4162.8657
4162.9395
4163.0132
4163.0869
4163.1606
4163.2344
4163.3081
4163.3818
4163.4556
4163.5293
4163.603
4163.6768
4163.7505
4163.8242
4163.8979
4163.9717
4164.0454
4164.1191
4164.1929
4164.2666
4164.3403
4164.4141
4164.4878
4164.5615
4164.6353
4164.709
4164.7827
4164.8564
4164.9302
4165.0039
4165.0776
4165.1514
4165.2251
4165.2988
4165.3726
4165.4463
4165.52
4165.5938
4165.6675
4165.7412
4165.8149
4165.8887
4165.9624
4166.0361
4166.1099
4166.1836
4166.2573
4166.3311
4166.4048
4166.4785
4166.5522
4166.626
4166.6997
4166.7734
4166.8472
4166.9209
4166.9946
4167.0684
4167.1421
4167.2158
4167.2896
4167.3633
4167.437
4167.5107
4167.5845
4167.6582
4167.7319
4167.8057
4167.8794
4167.9531
4168.0269
4168.1006
4168.1743
4168.248
4168.3218
4168.3955
4168.4692
4168.543
4168.6167
4168.6904
4168.7642
4168.8379
4168.9116
4168.9854
4169.0591
4169.1328
4169.2065
4169.2803
4169.354
4169.4277
4169.5015
4169.5752
4169.6489
4169.7227
4169.7964
4169.8701
4169.9438
4170.0176
4170.0913
4170.165
4170.2388
4170.3125
4170.3862
4170.46
4170.5337
4170.6074
4170.6807
4170.7539
4170.8271
4170.9004
4170.9736
4171.0469
4171.1201
4171.1934
4171.2666
4171.3398
4171.4131
4171.4863
4171.5596
4171.6328
4171.7061
4171.7793
4171.8525
4171.9258
4171.999
4172.0723
4172.1455
4172.2188
4172.292
4172.3652
4172.4385
4172.5117
4172.585
4172.6582
4172.7314
4172.8047
4172.8779
4172.9512
4173.0244
4173.0977
4173.1709
4173.2441
4173.3174
4173.3906
4173.4639
4173.5371
4173.6104
4173.6836
4173.7568
4173.8301
4173.9033
4173.9766
4174.0498
4174.123
4174.1963
4174.2695
4174.3428
4174.416
4174.4893
4174.5625
4174.6357
4174.709
4174.7822
4174.8555
4174.9287
4175.002
4175.0752
4175.1484
4175.2217
4175.2949
4175.3682
4175.4414
4175.5146
4175.5879
4175.6611
4175.7344
4175.8076
4175.8809
4175.9541
4176.0273
4176.1006
4176.1738
4176.2471
4176.3203
4176.3936
4176.4668
4176.54
4176.6133
4176.6865
4176.7598
4176.833
4176.9062
4176.9795
4177.0527
4177.126
4177.1992
4177.2725
4177.3457
4177.4189
4177.4922
4177.5654
4177.6387
4177.7119
4177.7852
4177.8584
4177.9316
4178.0049
4178.0781
4178.1514
4178.2246
4178.2979
4178.3711
4178.4443
4178.5176
4178.5908
4178.6641
4178.7373
4178.8105
4178.8838
4178.957
4179.0303
4179.1035
4179.1768
4179.25
4179.3232
4179.3965
4179.4697
4179.543
4179.6162
4179.6895
4179.7627
4179.8359
4179.9092
4179.9824
4180.0557
4180.1289
4180.2021
4180.2754
4180.3486
4180.4219
4180.4951
4180.5684
4180.6416
4180.7148
4180.7881
4180.8613
4180.9346
4181.0078
4181.0811
4181.1543
4181.2275
4181.3008
4181.374
4181.4473
4181.5205
4181.5938
4181.667
4181.7402
4181.8135
4181.8867
4181.96
4182.0332
4182.1064
4182.1797
4182.2529
4182.3262
4182.3994
4182.4727
4182.5459
4182.6191
4182.6924
4182.7656
4182.8389
4182.9121
4182.9854
4183.0586
4183.1318
4183.2051
4183.2783
4183.3516
4183.4248
4183.498
4183.5713
4183.6445
4183.7178
4183.791
4183.8643
4183.9375
4184.0107
4184.084
4184.1572
4184.2305
4184.3037
4184.377
4184.4502
4184.5234
4184.5967
4184.6699
4184.7432
4184.8164
4184.8896
4184.9629
4185.0361
4185.1094
4185.1826
4185.2559
4185.3291
4185.4023
4185.4756
4185.5488
4185.6221
4185.6953
4185.7686
4185.8418
4185.915
4185.9883
4186.0615
4186.1348
4186.208
4186.2812
4186.3545
4186.4277
4186.501
4186.5742
4186.6475
4186.7207
4186.7939
4186.8672
4186.9404
4187.0137
4187.0869
4187.1602
4187.2334
4187.3066
4187.3799
4187.4531
4187.5264
4187.5996
4187.6729
4187.7461
4187.8193
4187.8926
4187.9658
4188.0391
4188.1123
4188.1855
4188.2588
4188.332
4188.4053
4188.4785
4188.5518
4188.625
4188.6982
4188.7715
4188.8447
4188.918
4188.9912
4189.0645
4189.1377
4189.2109
4189.2842
4189.3574
4189.4307
4189.5039
4189.5771
4189.6504
4189.7236
4189.7969
4189.8701
4189.9434
4190.0166
4190.0898
4190.1631
4190.2363
4190.3096
4190.3828
4190.4561
4190.5293
4190.6025
4190.6758
4190.749
4190.8223
4190.8955
4190.9688
4191.042
4191.1152
4191.1885
4191.2617
4191.335
4191.4082
4191.4814
4191.5547
4191.6279
4191.7012
4191.7744
4191.8477
4191.9209
4191.9941
4192.0674
4192.1406
4192.2139
4192.2871
4192.3604
4192.4336
4192.5068
4192.5801
4192.6533
4192.7266
4192.7998
4192.873
4192.9463
4193.0195
4193.0928
4193.166
4193.2393
4193.3125
4193.3857
4193.459
4193.5322
4193.6055
4193.6787
4193.752
4193.8252
4193.8984
4193.9717
4194.0449
4194.1182
4194.1914
4194.2646
4194.3379
4194.4111
4194.4844
4194.5576
4194.6309
4194.7041
4194.7773
4194.8506
4194.9238
4194.9971
4195.0703
4195.1436
4195.2168
4195.29
4195.3633
4195.4365
4195.5098
4195.583
4195.6562
4195.7295
4195.8027
4195.876
4195.9492
4196.0225
4196.0957
4196.1689
4196.2422
4196.3154
4196.3887
4196.4619
4196.5352
4196.6084
4196.6816
4196.7549
4196.8281
4196.9014
4196.9746
4197.0479
4197.1211
4197.1943
4197.2676
4197.3408
4197.4141
4197.4873
4197.5605
4197.6338
4197.707
4197.7803
4197.8535
4197.9268
4198
4198.0732
4198.1465
4198.2197
4198.293
4198.3662
4198.4395
4198.5127
4198.5859
4198.6592
4198.7324
4198.8057
4198.8789
4198.9521
4199.0254
4199.0986
4199.1719
4199.2451
4199.3184
4199.3916
4199.4648
4199.5381
4199.6113
4199.6846
4199.7578
4199.8311
4199.9043
4199.9775
4200.0508
4200.124
4200.1973
4200.2705
4200.3438
4200.417
4200.4902
4200.5635
4200.6367
4200.71
4200.7832
4200.8564
4200.9297
4201.0029
4201.0762
4201.1494
4201.2227
4201.2959
4201.3691
4201.4424
4201.5156
4201.5889
4201.6621
4201.7354
4201.8086
4201.8818
4201.9551
4202.0283
4202.1016
4202.1748
4202.248
4202.3213
4202.3945
4202.4678
4202.541
4202.6143
4202.6875
4202.7607
4202.834
4202.9072
4202.9805
4203.0537
4203.127
4203.2002
4203.2734
4203.3467
4203.4199
4203.4932
4203.5664
4203.6396
4203.7129
4203.7861
4203.8594
4203.9326
4204.0059
4204.0791
4204.1523
4204.2256
4204.2988
4204.3721
4204.4453
4204.5186
4204.5918
4204.665
4204.7383
4204.8115
4204.8848
4204.958
4205.0312
4205.1045
4205.1777
4205.251
4205.3242
4205.3975
4205.4707
4205.5439
4205.6172
4205.6904
4205.7637
4205.8369
4205.9102
4205.9834
4206.0566
4206.1299
4206.2031
4206.2764
4206.3496
4206.4229
4206.4961
4206.5693
4206.6426
4206.7158
4206.7891
4206.8623
4206.9355
4207.0088
4207.082
4207.1553
4207.2285
4207.3018
4207.375
4207.4482
4207.5215
4207.5947
4207.668
4207.7412
4207.8145
4207.8877
4207.9609
4208.0342
4208.1074
4208.1807
4208.2539
4208.3271
4208.4004
4208.4736
4208.5469
4208.6201
4208.6934
4208.7666
4208.8398
4208.9131
4208.9863
4209.0596
4209.1328
4209.2061
4209.2793
4209.3525
4209.4258
4209.499
4209.5723
4209.6455
4209.7188
4209.792
4209.8652
4209.9385
4210.0117
4210.085
4210.1582
4210.2314
4210.3047
4210.3779
4210.4512
4210.5244
4210.5977
4210.6709
4210.7441
4210.8174
4210.8906
4210.9639
4211.0371
4211.1104
4211.1836
4211.2568
4211.3301
4211.4033
4211.4766
4211.5498
4211.623
4211.6963
4211.7695
4211.8428
4211.916
4211.9893
4212.0625
4212.1357
4212.209
4212.2822
4212.3555
4212.4287
4212.502
4212.5752
4212.6484
4212.7217
4212.7949
4212.8682
4212.9414
4213.0146
4213.0879
4213.1611
4213.2344
4213.3076
4213.3809
4213.4541
4213.5273
4213.6006
4213.6738
4213.7471
4213.8203
4213.8936
4213.9668
4214.04
4214.1133
4214.1865
4214.2598
4214.333
4214.4062
4214.4795
4214.5527
4214.626
4214.6992
4214.7725
4214.8457
4214.9189
4214.9922
4215.0654
4215.1387
4215.2119
4215.2852
4215.3584
4215.4316
4215.5049
4215.5781
4215.6514
4215.7246
4215.7979
4215.8711
4215.9443
4216.0176
4216.0908
4216.1641
4216.2373
4216.3105
4216.3838
4216.457
4216.5303
4216.6035
4216.6768
4216.75
4216.8232
4216.8965
4216.9697
4217.043
4217.1162
4217.1895
4217.2627
4217.3359
4217.4092
4217.4824
4217.5557
4217.6289
4217.7021
4217.7754
4217.8486
4217.9219
4217.9951
4218.0684
4218.1416
4218.2148
4218.2881
4218.3613
4218.4346
4218.5078
4218.5811
4218.6543
4218.7275
4218.8008
4218.874
4218.9473
4219.0205
4219.0938
4219.167
4219.2402
4219.3135
4219.3867
4219.46
4219.5332
4219.6064
4219.6797
4219.7529
4219.8262
4219.8994
4219.9727
4220.0459
4220.1191
4220.1924
4220.2656
4220.3389
4220.4121
4220.4854
4220.5586
4220.6318
4220.7051
4220.7783
4220.8516
4220.9248
4220.998
4221.0713
4221.1445
4221.2178
4221.291
4221.3643
4221.4375
4221.5107
4221.584
4221.6572
4221.7305
4221.8037
4221.877
4221.9502
4222.0234
4222.0967
4222.1699
4222.2432
4222.3164
4222.3896
4222.4629
4222.5361
4222.6094
4222.6826
4222.7559
4222.8291
4222.9023
4222.9756
4223.0488
4223.1221
4223.1953
4223.2686
4223.3418
4223.415
4223.4883
4223.5615
4223.6348
4223.708
4223.7812
4223.8545
4223.9277
4224.001
4224.0742
4224.1475
4224.2207
4224.2939
4224.3672
4224.4404
4224.5137
4224.5869
4224.6602
4224.7334
4224.8066
4224.8799
4224.9531
4225.0264
4225.0996
4225.1729
4225.2461
4225.3193
4225.3926
4225.4658
4225.5391
4225.6123
4225.6855
4225.7588
4225.832
4225.9053
4225.9785
4226.0518
4226.125
4226.1982
4226.2715
4226.3447
4226.418
4226.4912
4226.5645
4226.6377
4226.7109
4226.7842
4226.8574
4226.9307
4227.0039
4227.0771
4227.1504
4227.2236
4227.2969
4227.3701
4227.4434
4227.5166
4227.5898
4227.6631
4227.7363
4227.8096
4227.8828
4227.9561
4228.0293
4228.1025
4228.1758
4228.249
4228.3223
4228.3955
4228.4688
4228.542
4228.6152
4228.6885
4228.7617
4228.835
4228.9082
4228.9814
4229.0547
4229.1279
4229.2012
4229.2744
4229.3477
4229.4209
4229.4941
4229.5674
4229.6406
4229.7139
4229.7871
4229.8604
4229.9336
4230.0068
4230.0801
4230.1533
4230.2266
4230.2998
4230.373
4230.4463
4230.5195
4230.5928
4230.666
4230.7393
4230.8125
4230.8857
4230.959
4231.0322
4231.1055
4231.1787
4231.252
4231.3252
4231.3984
4231.4717
4231.5449
4231.6182
4231.6914
4231.7646
4231.8379
4231.9111
4231.9844
4232.0576
4232.1309
4232.2041
4232.2773
4232.3506
4232.4238
4232.4971
4232.5703
4232.6436
4232.7168
4232.79
4232.8633
4232.9365
4233.0098
4233.083
4233.1562
4233.2295
4233.3027
4233.376
4233.4492
4233.5225
4233.5957
4233.6689
4233.7422
4233.8154
4233.8887
4233.9619
4234.0352
4234.1084
4234.1816
4234.2549
4234.3281
4234.4014
4234.4746
4234.5479
4234.6211
4234.6943
4234.7676
4234.8408
4234.9141
4234.9873
4235.0605
4235.1338
4235.207
4235.2803
4235.3535
4235.4268
4235.5
4235.5732
4235.6465
4235.7197
4235.793
4235.8662
4235.9395
4236.0127
4236.0859
4236.1592
4236.2324
4236.3057
4236.3789
4236.4521
4236.5254
4236.5986
4236.6719
4236.7451
4236.8184
4236.8916
4236.9648
4237.0381
4237.1113
4237.1846
4237.2578
4237.3311
4237.4043
4237.4775
4237.5508
4237.624
4237.6973
4237.7705
4237.8438
4237.917
4237.9902
4238.0635
4238.1367
4238.21
4238.2832
4238.3564
4238.4297
4238.5029
4238.5762
4238.6494
4238.7227
4238.7959
4238.8691
4238.9424
4239.0156
4239.0889
4239.1621
4239.2354
4239.3086
4239.3818
4239.4551
4239.5283
4239.6016
4239.6748
4239.748
4239.8213
4239.8945
4239.9678
4240.041
4240.1143
4240.1875
4240.2607
4240.334
4240.4072
4240.4805
4240.5537
4240.627
4240.7002
4240.7734
4240.8467
4240.9199
4240.9932
4241.0664
4241.1396
4241.2129
4241.2861
4241.3594
4241.4326
4241.5059
4241.5791
4241.6523
4241.7256
4241.7988
4241.8721
4241.9453
4242.0186
4242.0918
4242.165
4242.2383
4242.3115
4242.3848
4242.458
4242.5312
4242.6045
4242.6772
4242.75
4242.8228
4242.8955
4242.9683
4243.041
4243.1138
4243.1865
4243.2593
4243.332
4243.4048
4243.4775
4243.5503
4243.623
4243.6958
4243.7686
4243.8413
4243.9141
4243.9868
4244.0596
4244.1323
4244.2051
4244.2778
4244.3506
4244.4233
4244.4961
4244.5688
4244.6416
4244.7144
4244.7871
4244.8599
4244.9326
4245.0054
4245.0781
4245.1509
4245.2236
4245.2964
4245.3691
4245.4419
4245.5146
4245.5874
4245.6602
4245.7329
4245.8057
4245.8784
4245.9512
4246.0239
4246.0967
4246.1694
4246.2422
4246.3149
4246.3877
4246.4604
4246.5332
4246.606
4246.6787
4246.7515
4246.8242
4246.897
4246.9697
4247.0425
4247.1152
4247.188
4247.2607
4247.3335
4247.4062
4247.479
4247.5518
4247.6245
4247.6973
4247.77
4247.8428
4247.9155
4247.9883
4248.061
4248.1338
4248.2065
4248.2793
4248.3521
4248.4248
4248.4976
4248.5703
4248.6431
4248.7158
4248.7886
4248.8613
4248.9341
4249.0068
4249.0796
4249.1523
4249.2251
4249.2979
4249.3706
4249.4434
4249.5161
4249.5889
4249.6616
4249.7344
4249.8071
4249.8799
4249.9526
4250.0254
4250.0981
4250.1709
4250.2437
4250.3164
4250.3892
4250.4619
4250.5347
4250.6074
4250.6802
4250.7529
4250.8257
4250.8984
4250.9712
4251.0439
4251.1167
4251.1895
4251.2622
4251.335
4251.4077
4251.4805
4251.5532
4251.626
4251.6987
4251.7715
4251.8442
4251.917
4251.9897
4252.0625
4252.1353
4252.208
4252.2808
4252.3535
4252.4263
4252.499
4252.5718
4252.6445
4252.7173
4252.79
4252.8628
4252.9355
4253.0083
4253.0811
4253.1538
4253.2266
4253.2993
4253.3721
4253.4448
4253.5176
4253.5903
4253.6631
4253.7358
4253.8086
4253.8813
4253.9541
4254.0269
4254.0996
4254.1724
4254.2451
4254.3179
4254.3906
4254.4634
4254.5361
4254.6089
4254.6816
4254.7544
4254.8271
4254.8999
4254.9727
4255.0454
4255.1182
4255.1909
4255.2637
4255.3364
4255.4092
4255.4819
4255.5547
4255.6274
4255.7002
4255.7729
4255.8457
4255.9185
4255.9912
4256.064
4256.1367
4256.2095
4256.2822
4256.355
4256.4277
4256.5005
4256.5732
4256.646
4256.7188
4256.7915
4256.8643
4256.937
4257.0098
4257.0825
4257.1553
4257.228
4257.3008
4257.3735
4257.4463
4257.519
4257.5918
4257.6646
4257.7373
4257.8101
4257.8828
4257.9556
4258.0283
4258.1011
4258.1738
4258.2466
4258.3193
4258.3921
4258.4648
4258.5376
4258.6104
4258.6831
4258.7559
4258.8286
4258.9014
4258.9741
4259.0469
4259.1196
4259.1924
4259.2651
4259.3379
4259.4106
4259.4834
4259.5562
4259.6289
4259.7017
4259.7744
4259.8472
4259.9199
4259.9927
4260.0654
4260.1382
4260.2109
4260.2837
4260.3564
4260.4292
4260.502
4260.5747
4260.6475
4260.7202
4260.793
4260.8657
4260.9385
4261.0112
4261.084
4261.1567
4261.2295
4261.3022
4261.375
4261.4478
4261.5205
4261.5933
4261.666
4261.7388
4261.8115
4261.8843
4261.957
4262.0298
4262.1025
4262.1753
4262.248
4262.3208
4262.3936
4262.4663
4262.5391
4262.6118
4262.6846
4262.7573
4262.8301
4262.9028
4262.9756
4263.0483
4263.1211
4263.1938
4263.2666
4263.3394
4263.4121
4263.4849
4263.5576
4263.6304
4263.7031
4263.7759
4263.8486
4263.9214
4263.9941
4264.0669
4264.1396
4264.2124
4264.2852
4264.3579
4264.4307
4264.5034
4264.5762
4264.6489
4264.7217
4264.7944
4264.8672
4264.9399
4265.0127
4265.0854
4265.1582
4265.231
4265.3037
4265.3765
4265.4492
4265.522
4265.5947
4265.6675
4265.7402
4265.813
4265.8857
4265.9585
4266.0312
4266.104
4266.1768
4266.2495
4266.3223
4266.395
4266.4678
4266.5405
4266.6133
4266.686
4266.7588
4266.8315
4266.9043
4266.9771
4267.0498
4267.1226
4267.1953
4267.2681
4267.3408
4267.4136
4267.4863
4267.5591
4267.6318
4267.7046
4267.7773
4267.8501
4267.9229
4267.9956
4268.0684
4268.1411
4268.2139
4268.2866
4268.3594
4268.4321
4268.5049
4268.5776
4268.6504
4268.7231
4268.7959
4268.8687
4268.9414
4269.0142
4269.0869
4269.1597
4269.2324
4269.3052
4269.3779
4269.4507
4269.5234
4269.5962
4269.6689
4269.7417
4269.8145
4269.8872
4269.96
4270.0327
4270.1055
4270.1782
4270.251
4270.3237
4270.3965
4270.4692
4270.542
4270.6147
4270.6875
4270.7603
4270.833
4270.9058
4270.9785
4271.0513
4271.124
4271.1968
4271.2695
4271.3423
4271.415
4271.4878
4271.5605
4271.6333
4271.7061
4271.7788
4271.8516
4271.9243
4271.9971
4272.0698
4272.1426
4272.2153
4272.2881
4272.3608
4272.4336
4272.5063
4272.5791
4272.6519
4272.7246
4272.7974
4272.8701
4272.9429
4273.0156
4273.0884
4273.1611
4273.2339
4273.3066
4273.3794
4273.4521
4273.5249
4273.5977
4273.6704
4273.7432
4273.8159
4273.8887
4273.9614
4274.0342
4274.1069
4274.1797
4274.2524
4274.3252
4274.3979
4274.4707
4274.5435
4274.6162
4274.689
4274.7617
4274.8345
4274.9072
4274.98
4275.0527
4275.1255
4275.1982
4275.271
4275.3438
4275.4165
4275.4893
4275.562
4275.6348
4275.7075
4275.7803
4275.853
4275.9258
4275.9985
4276.0713
4276.144
4276.2168
4276.2896
4276.3623
4276.4351
4276.5078
4276.5806
4276.6533
4276.7261
4276.7988
4276.8716
4276.9443
4277.0171
4277.0898
4277.1626
4277.2354
4277.3081
4277.3809
4277.4536
4277.5264
4277.5991
4277.6719
4277.7446
4277.8174
4277.8901
4277.9629
4278.0356
4278.1084
4278.1812
4278.2539
4278.3267
4278.3994
4278.4722
4278.5449
4278.6177
4278.6904
4278.7632
4278.8359
4278.9087
4278.9814
4279.0542
4279.127
4279.1997
4279.2725
4279.3452
4279.418
4279.4907
4279.5635
4279.6362
4279.709
4279.7817
4279.8545
4279.9272
4280
4280.0728
4280.1455
4280.2183
4280.291
4280.3638
4280.4365
4280.5093
4280.582
4280.6548
4280.7275
4280.8003
4280.873
4280.9458
4281.0186
4281.0913
4281.1641
4281.2368
4281.3096
4281.3823
4281.4551
4281.5278
4281.6006
4281.6733
4281.7461
4281.8188
4281.8916
4281.9644
4282.0371
4282.1099
4282.1826
4282.2554
4282.3281
4282.4009
4282.4736
4282.5464
4282.6191
4282.6919
4282.7646
4282.8374
4282.9102
4282.9829
4283.0557
4283.1284
4283.2012
4283.2739
4283.3467
4283.4194
4283.4922
4283.5649
4283.6377
4283.7104
4283.7832
4283.856
4283.9287
4284.0015
4284.0742
4284.147
4284.2197
4284.2925
4284.3652
4284.438
4284.5107
4284.5835
4284.6562
4284.729
4284.8018
4284.8745
4284.9473
4285.02
4285.0928
4285.1655
4285.2383
4285.311
4285.3838
4285.4565
4285.5293
4285.6021
4285.6748
4285.7476
4285.8203
4285.8931
4285.9658
4286.0386
4286.1113
4286.1841
4286.2568
4286.3296
4286.4023
4286.4751
4286.5479
4286.6206
4286.6934
4286.7661
4286.8389
4286.9116
4286.9844
4287.0571
4287.1299
4287.2026
4287.2754
4287.3481
4287.4209
4287.4937
4287.5664
4287.6392
4287.7119
4287.7847
4287.8574
4287.9302
4288.0029
4288.0757
4288.1484
4288.2212
4288.2939
4288.3667
4288.4395
4288.5122
4288.585
4288.6577
4288.7305
4288.8032
4288.876
4288.9487
4289.0215
4289.0942
4289.167
4289.2397
4289.3125
4289.3853
4289.458
4289.5308
4289.6035
4289.6763
4289.749
4289.8218
4289.8945
4289.9673
4290.04
4290.1128
4290.1855
4290.2583
4290.3311
4290.4038
4290.4766
4290.5493
4290.6221
4290.6948
4290.7676
4290.8403
4290.9131
4290.9858
4291.0586
4291.1313
4291.2041
4291.2769
4291.3496
4291.4224
4291.4951
4291.5679
4291.6406
4291.7134
4291.7861
4291.8589
4291.9316
4292.0044
4292.0771
4292.1499
4292.2227
4292.2954
4292.3682
4292.4409
4292.5137
4292.5864
4292.6592
4292.7319
4292.8047
4292.8774
4292.9502
4293.0229
4293.0957
4293.1685
4293.2412
4293.314
4293.3867
4293.4595
4293.5322
4293.605
4293.6777
4293.7505
4293.8232
4293.896
4293.9688
4294.0415
4294.1143
4294.187
4294.2598
4294.3325
4294.4053
4294.478
4294.5508
4294.6235
4294.6963
4294.769
4294.8418
4294.9146
4294.9873
4295.0601
4295.1328
4295.2056
4295.2783
4295.3511
4295.4238
4295.4966
4295.5693
4295.6421
4295.7148
4295.7876
4295.8604
4295.9331
4296.0059
4296.0786
4296.1514
4296.2241
4296.2969
4296.3696
4296.4424
4296.5151
4296.5879
4296.6606
4296.7334
4296.8062
4296.8789
4296.9517
4297.0244
4297.0972
4297.1699
4297.2427
4297.3154
4297.3882
4297.4609
4297.5337
4297.6064
4297.6792
4297.752
4297.8247
4297.8975
4297.9702
4298.043
4298.1157
4298.1885
4298.2612
4298.334
4298.4067
4298.4795
4298.5522
4298.625
4298.6978
4298.7705
4298.8433
4298.916
4298.9888
4299.0615
4299.1343
4299.207
4299.2798
4299.3525
4299.4253
4299.498
4299.5708
4299.6436
4299.7163
4299.7891
4299.8618
4299.9346
4300.0073
4300.0801
4300.1528
4300.2256
4300.2983
4300.3711
4300.4438
4300.5166
4300.5894
4300.6621
4300.7349
4300.8076
4300.8804
4300.9531
4301.0259
4301.0986
4301.1714
4301.2441
4301.3169
4301.3896
4301.4624
4301.5352
4301.6079
4301.6807
4301.7534
4301.8262
4301.8989
4301.9717
4302.0444
4302.1172
4302.1899
4302.2627
4302.3354
4302.4082
4302.481
4302.5537
4302.6265
4302.6992
4302.772
4302.8447
4302.9175
4302.9902
4303.063
4303.1357
4303.2085
4303.2812
4303.354
4303.4268
4303.4995
4303.5723
4303.645
4303.7178
4303.7905
4303.8633
4303.936
4304.0088
4304.0815
4304.1543
4304.2271
4304.2998
4304.3726
4304.4453
4304.5181
4304.5908
4304.6636
4304.7363
4304.8091
4304.8818
4304.9546
4305.0273
4305.1001
4305.1729
4305.2456
4305.3184
4305.3911
4305.4639
4305.5366
4305.6094
4305.6821
4305.7549
4305.8276
4305.9004
4305.9731
4306.0459
4306.1187
4306.1914
4306.2642
4306.3369
4306.4097
4306.4824
4306.5552
4306.6279
4306.7007
4306.7734
4306.8462
4306.9189
4306.9917
4307.0645
4307.1372
4307.21
4307.2827
4307.3555
4307.4282
4307.501
4307.5737
4307.6465
4307.7192
4307.792
4307.8647
4307.9375
4308.0103
4308.083
4308.1558
4308.2285
4308.3013
4308.374
4308.4468
4308.5195
4308.5923
4308.665
4308.7378
4308.8105
4308.8833
4308.9561
4309.0288
4309.1016
4309.1743
4309.2471
4309.3198
4309.3926
4309.4653
4309.5381
4309.6108
4309.6836
4309.7563
4309.8291
4309.9019
4309.9746
4310.0474
4310.1201
4310.1929
4310.2656
4310.3384
4310.4111
4310.4839
4310.5566
4310.6294
4310.7021
4310.7749
4310.8477
4310.9204
4310.9932
4311.0659
4311.1387
4311.2114
4311.2842
4311.3569
4311.4297
4311.5024
4311.5752
4311.6479
4311.7207
4311.7935
4311.8662
4311.939
4312.0117
4312.0845
4312.1572
4312.23
4312.3027
4312.3755
4312.4482
4312.521
4312.5938
4312.6665
4312.7393
4312.812
4312.8848
4312.9575
4313.0303
4313.103
4313.1758
4313.2485
4313.3213
4313.394
4313.4668
4313.5396
4313.6123
4313.6851
4313.7578
4313.8306
4313.9033
4313.9761
4314.0488
4314.1216
4314.1943
4314.2671
4314.3398
4314.4126
4314.4854
4314.5581
4314.6309
4314.7036
4314.7764
4314.8491
4314.9219
4314.9946
4315.0674
4315.1401
4315.2129
4315.2856
4315.3584
4315.4312
4315.5039
4315.5767
4315.6494
4315.7222
4315.7949
4315.8677
4315.9404
4316.0132
4316.0859
4316.1587
4316.2314
4316.3042
4316.377
4316.4497
4316.5225
4316.5952
4316.668
4316.7407
4316.8135
4316.8862
4316.959
4317.0317
4317.1045
4317.1772
4317.25
4317.3228
4317.3955
4317.4683
4317.541
4317.6138
4317.6865
4317.7593
4317.832
4317.9048
4317.9775
4318.0503
4318.123
4318.1958
4318.2686
4318.3413
4318.4141
4318.4868
4318.5596
4318.6323
4318.7051
4318.7778
4318.8506
4318.9233
4318.9961
4319.0688
4319.1416
4319.2144
4319.2871
4319.3599
4319.4326
4319.5054
4319.5781
4319.6509
4319.7236
4319.7964
4319.8691
4319.9419
4320.0146
4320.0874
4320.1602
4320.2329
4320.3057
4320.3784
4320.4512
4320.5239
4320.5967
4320.6694
4320.7422
4320.8149
4320.8877
4320.9604
4321.0332
4321.106
4321.1787
4321.2515
4321.3242
4321.397
4321.4697
4321.5425
4321.6152
4321.688
4321.7607
4321.8335
4321.9062
4321.979
4322.0518
4322.1245
4322.1973
4322.27
4322.3428
4322.4155
4322.4883
4322.561
4322.6338
4322.7065
4322.7793
4322.8521
4322.9248
4322.9976
4323.0703
4323.1431
4323.2158
4323.2886
4323.3613
4323.4341
4323.5068
4323.5796
4323.6523
4323.7251
4323.7979
4323.8706
4323.9434
4324.0161
4324.0889
4324.1616
4324.2344
4324.3071
4324.3799
4324.4526
4324.5254
4324.5981
4324.6709
4324.7437
4324.8164
4324.8892
4324.9619
4325.0347
4325.1074
4325.1802
4325.2529
4325.3257
4325.3984
4325.4712
4325.5439
4325.6167
4325.6895
4325.7622
4325.835
4325.9077
4325.9805
4326.0532
4326.126
4326.1987
4326.2715
4326.3442
4326.417
4326.4897
4326.5625
4326.6353
4326.708
4326.7808
4326.8535
4326.9263
4326.999
4327.0718
4327.1445
4327.2173
4327.29
4327.3628
4327.4355
4327.5083
4327.5811
4327.6538
4327.7266
4327.7993
4327.8721
4327.9448
4328.0176
4328.0903
4328.1631
4328.2358
4328.3086
4328.3813
4328.4541
4328.5269
4328.5996
4328.6724
4328.7451
4328.8179
4328.8906
4328.9634
4329.0361
4329.1089
4329.1816
4329.2544
4329.3271
4329.3999
4329.4727
4329.5454
4329.6182
4329.6909
4329.7637
4329.8364
4329.9092
4329.9819
4330.0547
4330.1274
4330.2002
4330.2729
4330.3457
4330.4185
4330.4912
4330.564
4330.6367
4330.7095
4330.7822
4330.855
4330.9277
4331.0005
4331.0732
4331.146
4331.2188
4331.2915
4331.3643
4331.437
4331.5098
4331.5825
4331.6553
4331.728
4331.8008
4331.8735
4331.9463
4332.019
4332.0918
4332.1646
4332.2373
4332.3101
4332.3828
4332.4556
4332.5283
4332.6011
4332.6738
4332.7466
4332.8193
4332.8921
4332.9648
4333.0376
4333.1104
4333.1831
4333.2559
4333.3286
4333.4014
4333.4741
4333.5469
4333.6196
4333.6924
4333.7651
4333.8379
4333.9106
4333.9834
4334.0562
4334.1289
4334.2017
4334.2744
4334.3472
4334.4199
4334.4927
4334.5654
4334.6382
4334.7109
4334.7837
4334.8564
4334.9292
4335.002
4335.0747
4335.1475
4335.2202
4335.293
4335.3657
4335.4385
4335.5112
4335.584
4335.6567
4335.7295
4335.8022
4335.875
4335.9478
4336.0205
4336.0933
4336.166
4336.2388
4336.3115
4336.3843
4336.457
4336.5298
4336.6025
4336.6753
4336.748
4336.8208
4336.8936
4336.9663
4337.0391
4337.1118
4337.1846
4337.2573
4337.3301
4337.4028
4337.4756
4337.5483
4337.6211
4337.6938
4337.7666
4337.8394
4337.9116
4337.9839
4338.0562
4338.1284
4338.2007
4338.2729
4338.3452
4338.4175
4338.4897
4338.562
4338.6343
4338.7065
4338.7788
4338.8511
4338.9233
4338.9956
4339.0679
4339.1401
4339.2124
4339.2847
4339.3569
4339.4292
4339.5015
4339.5737
4339.646
4339.7183
4339.7905
4339.8628
4339.9351
4340.0073
4340.0796
4340.1519
4340.2241
4340.2964
4340.3687
4340.4409
4340.5132
4340.5854
4340.6577
4340.73
4340.8022
4340.8745
4340.9468
4341.019
4341.0913
4341.1636
4341.2358
4341.3081
4341.3804
4341.4526
4341.5249
4341.5972
4341.6694
4341.7417
4341.814
4341.8862
4341.9585
4342.0308
4342.103
4342.1753
4342.2476
4342.3198
4342.3921
4342.4644
4342.5366
4342.6089
4342.6812
4342.7534
4342.8257
4342.8979
4342.9702
4343.0425
4343.1147
4343.187
4343.2593
4343.3315
4343.4038
4343.4761
4343.5483
4343.6206
4343.6929
4343.7651
4343.8374
4343.9097
4343.9819
4344.0542
4344.1265
4344.1987
4344.271
4344.3433
4344.4155
4344.4878
4344.5601
4344.6323
4344.7046
4344.7769
4344.8491
4344.9214
4344.9937
4345.0659
4345.1382
4345.2104
4345.2827
4345.355
4345.4272
4345.4995
4345.5718
4345.644
4345.7163
4345.7886
4345.8608
4345.9331
4346.0054
4346.0776
4346.1499
4346.2222
4346.2944
4346.3667
4346.439
4346.5112
4346.5835
4346.6558
4346.728
4346.8003
4346.8726
4346.9448
4347.0171
4347.0894
4347.1616
4347.2339
4347.3062
4347.3784
4347.4507
4347.5229
4347.5952
4347.6675
4347.7397
4347.812
4347.8843
4347.9565
4348.0288
4348.1011
4348.1733
4348.2456
4348.3179
4348.3901
4348.4624
4348.5347
4348.6069
4348.6792
4348.7515
4348.8237
4348.896
4348.9683
4349.0405
4349.1128
4349.1851
4349.2573
4349.3296
4349.4019
4349.4741
4349.5464
4349.6187
4349.6909
4349.7632
4349.8354
4349.9077
4349.98
4350.0522
4350.1245
4350.1968
4350.269
4350.3413
4350.4136
4350.4858
4350.5581
4350.6304
4350.7026
4350.7749
4350.8472
4350.9194
4350.9917
4351.064
4351.1362
4351.2085
4351.2808
4351.353
4351.4253
4351.4976
4351.5698
4351.6421
4351.7144
4351.7866
4351.8589
4351.9312
4352.0034
4352.0757
4352.1479
4352.2202
4352.2925
4352.3647
4352.437
4352.5093
4352.5815
4352.6538
4352.7261
4352.7983
4352.8706
4352.9429
4353.0151
4353.0874
4353.1597
4353.2319
4353.3042
4353.3765
4353.4487
4353.521
4353.5933
4353.6655
4353.7378
4353.8101
4353.8823
4353.9546
4354.0269
4354.0991
4354.1714
4354.2437
4354.3159
4354.3882
4354.4604
4354.5327
4354.605
4354.6772
4354.7495
4354.8218
4354.894
4354.9663
4355.0386
4355.1108
4355.1831
4355.2554
4355.3276
4355.3999
4355.4722
4355.5444
4355.6167
4355.689
4355.7612
4355.8335
4355.9058
4355.978
4356.0503
4356.1226
4356.1948
4356.2671
4356.3394
4356.4116
4356.4839
4356.5562
4356.6284
4356.7007
4356.7729
4356.8452
4356.9175
4356.9897
4357.062
4357.1343
4357.2065
4357.2788
4357.3511
4357.4233
4357.4956
4357.5679
4357.6401
4357.7124
4357.7847
4357.8569
4357.9292
4358.0015
4358.0737
4358.146
4358.2183
4358.2905
4358.3628
4358.4351
4358.5073
4358.5796
4358.6519
4358.7241
4358.7964
4358.8687
4358.9409
4359.0132
4359.0854
4359.1577
4359.23
4359.3022
4359.3745
4359.4468
4359.519
4359.5913
4359.6636
4359.7358
4359.8081
4359.8804
4359.9526
4360.0249
4360.0972
4360.1694
4360.2417
4360.314
4360.3862
4360.4585
4360.5308
4360.603
4360.6753
4360.7476
4360.8198
4360.8921
4360.9644
4361.0366
4361.1089
4361.1812
4361.2534
4361.3257
4361.3979
4361.4702
4361.5425
4361.6147
4361.687
4361.7593
4361.8315
4361.9038
4361.9761
4362.0483
4362.1206
4362.1929
4362.2651
4362.3374
4362.4097
4362.4819
4362.5542
4362.6265
4362.6987
4362.771
4362.8433
4362.9155
4362.9878
4363.0601
4363.1323
4363.2046
4363.2769
4363.3491
4363.4214
4363.4937
4363.5659
4363.6382
4363.7104
4363.7827
4363.855
4363.9272
4363.9995
4364.0718
4364.144
4364.2163
4364.2886
4364.3608
4364.4331
4364.5054
4364.5776
4364.6499
4364.7222
4364.7944
4364.8667
4364.939
4365.0112
4365.0835
4365.1558
4365.228
4365.3003
4365.3726
4365.4448
4365.5171
4365.5894
4365.6616
4365.7339
4365.8062
4365.8784
4365.9507
4366.0229
4366.0952
4366.1675
4366.2397
4366.312
4366.3843
4366.4565
4366.5288
4366.6011
4366.6733
4366.7456
4366.8179
4366.8901
4366.9624
4367.0347
4367.1069
4367.1792
4367.2515
4367.3237
4367.396
4367.4683
4367.5405
4367.6128
4367.6851
4367.7573
4367.8296
4367.9019
4367.9741
4368.0464
4368.1187
4368.1909
4368.2632
4368.3354
4368.4077
4368.48
4368.5522
4368.6245
4368.6968
4368.769
4368.8413
4368.9136
4368.9858
4369.0581
4369.1304
4369.2026
4369.2749
4369.3472
4369.4194
4369.4917
4369.564
4369.6362
4369.7085
4369.7808
4369.853
4369.9253
4369.9976
4370.0698
4370.1421
4370.2144
4370.2866
4370.3589
4370.4312
4370.5034
4370.5757
4370.6479
4370.7202
4370.7925
4370.8647
4370.937
4371.0093
4371.0815
4371.1538
4371.2261
4371.2983
4371.3706
4371.4429
4371.5151
4371.5874
4371.6597
4371.7319
4371.8042
4371.8765
4371.9487
4372.021
4372.0933
4372.1655
4372.2378
4372.3101
4372.3823
4372.4546
4372.5269
4372.5991
4372.6714
4372.7437
4372.8159
4372.8882
4372.9604
4373.0327
4373.105
4373.1772
4373.2495
4373.3218
4373.394
4373.4663
4373.5386
4373.6108
4373.6831
4373.7554
4373.8276
4373.8999
4373.9722
4374.0444
4374.1167
4374.189
4374.2612
4374.3335
4374.4058
4374.478
4374.5503
4374.6226
4374.6948
4374.7671
4374.8394
4374.9116
4374.9839
4375.0562
4375.1284
4375.2007
4375.2729
4375.3452
4375.4175
4375.4897
4375.562
4375.6343
4375.7065
4375.7788
4375.8511
4375.9233
4375.9956
4376.0679
4376.1401
4376.2124
4376.2847
4376.3569
4376.4292
4376.5015
4376.5737
4376.646
4376.7183
4376.7905
4376.8628
4376.9351
4377.0073
4377.0796
4377.1519
4377.2241
4377.2964
4377.3687
4377.4409
4377.5132
4377.5854
4377.6577
4377.73
4377.8022
4377.8745
4377.9468
4378.019
4378.0913
4378.1636
4378.2358
4378.3081
4378.3804
4378.4526
4378.5249
4378.5972
4378.6694
4378.7417
4378.814
4378.8862
4378.9585
4379.0308
4379.103
4379.1753
4379.2476
4379.3198
4379.3921
4379.4644
4379.5366
4379.6089
4379.6812
4379.7534
4379.8257
4379.8979
4379.9702
4380.0425
4380.1147
4380.187
4380.2593
4380.3315
4380.4038
4380.4761
4380.5483
4380.6206
4380.6929
4380.7651
4380.8374
4380.9097
4380.9819
4381.0542
4381.1265
4381.1987
4381.271
4381.3433
4381.4155
4381.4878
4381.5601
4381.6323
4381.7046
4381.7769
4381.8491
4381.9214
4381.9937
4382.0659
4382.1382
4382.2104
4382.2827
4382.355
4382.4272
4382.4995
4382.5718
4382.644
4382.7163
4382.7886
4382.8608
4382.9331
4383.0054
4383.0776
4383.1499
4383.2222
4383.2944
4383.3667
4383.439
4383.5112
4383.5835
4383.6558
4383.728
4383.8003
4383.8726
4383.9448
4384.0171
4384.0894
4384.1616
4384.2339
4384.3062
4384.3784
4384.4507
4384.5229
4384.5952
4384.6675
4384.7397
4384.812
4384.8843
4384.9565
4385.0288
4385.1011
4385.1733
4385.2456
4385.3179
4385.3901
4385.4624
4385.5347
4385.6069
4385.6792
4385.7515
4385.8237
4385.896
4385.9683
4386.0405
4386.1128
4386.1851
4386.2573
4386.3296
4386.4019
4386.4741
4386.5464
4386.6187
4386.6909
4386.7632
4386.8354
4386.9077
4386.98
4387.0522
4387.1245
4387.1968
4387.269
4387.3413
4387.4136
4387.4858
4387.5581
4387.6304
4387.7026
4387.7749
4387.8472
4387.9194
4387.9917
4388.064
4388.1362
4388.2085
4388.2808
4388.353
4388.4253
4388.4976
4388.5698
4388.6421
4388.7144
4388.7866
4388.8589
4388.9312
4389.0034
4389.0757
4389.1479
4389.2202
4389.2925
4389.3647
4389.437
4389.5093
4389.5815
4389.6538
4389.7261
4389.7983
4389.8706
4389.9429
4390.0151
4390.0874
4390.1597
4390.2319
4390.3042
4390.3765
4390.4487
4390.521
4390.5933
4390.6655
4390.7378
4390.8101
4390.8823
4390.9546
4391.0269
4391.0991
4391.1714
4391.2437
4391.3159
4391.3882
4391.4604
4391.5327
4391.605
4391.6772
4391.7495
4391.8218
4391.894
4391.9663
4392.0386
4392.1108
4392.1831
4392.2554
4392.3276
4392.3999
4392.4722
4392.5444
4392.6167
4392.689
4392.7612
4392.8335
4392.9058
4392.978
4393.0503
4393.1226
4393.1948
4393.2671
4393.3394
4393.4116
4393.4839
4393.5562
4393.6284
4393.7007
4393.7729
4393.8452
4393.9175
4393.9897
4394.062
4394.1343
4394.2065
4394.2788
4394.3511
4394.4233
4394.4956
4394.5679
4394.6401
4394.7124
4394.7847
4394.8569
4394.9292
4395.0015
4395.0737
4395.146
4395.2183
4395.2905
4395.3628
4395.4351
4395.5073
4395.5796
4395.6519
4395.7241
4395.7964
4395.8687
4395.9409
4396.0132
4396.0854
4396.1577
4396.23
4396.3022
4396.3745
4396.4468
4396.519
4396.5913
4396.6636
4396.7358
4396.8081
4396.8804
4396.9526
4397.0249
4397.0972
4397.1694
4397.2417
4397.314
4397.3862
4397.4585
4397.5308
4397.603
4397.6753
4397.7476
4397.8198
4397.8921
4397.9644
4398.0366
4398.1089
4398.1812
4398.2534
4398.3257
4398.3979
4398.4702
4398.5425
4398.6147
4398.687
4398.7593
4398.8315
4398.9038
4398.9761
4399.0483
4399.1206
4399.1929
4399.2651
4399.3374
4399.4097
4399.4819
4399.5542
4399.6265
4399.6987
4399.771
4399.8433
4399.9155
4399.9878
4400.0601
4400.1323
4400.2046
4400.2769
4400.3491
4400.4214
4400.4937
4400.5659
4400.6382
4400.7104
4400.7827
4400.855
4400.9272
4400.9995
4401.0718
4401.144
4401.2163
4401.2886
4401.3608
4401.4331
4401.5054
4401.5776
4401.6499
4401.7222
4401.7944
4401.8667
4401.939
4402.0112
4402.0835
4402.1558
4402.228
4402.3003
4402.3726
4402.4448
4402.5171
4402.5894
4402.6616
4402.7339
4402.8062
4402.8784
4402.9507
4403.0229
4403.0952
4403.1675
4403.2397
4403.312
4403.3843
4403.4565
4403.5288
4403.6011
4403.6733
4403.7456
4403.8179
4403.8901
4403.9624
4404.0347
4404.1069
4404.1792
4404.2515
4404.3237
4404.396
4404.4683
4404.5405
4404.6128
4404.6851
4404.7573
4404.8296
4404.9019
4404.9741
4405.0464
4405.1187
4405.1909
4405.2632
4405.3354
4405.4077
4405.48
4405.5522
4405.6245
4405.6968
4405.769
4405.8413
4405.9136
4405.9858
4406.0581
4406.1304
4406.2026
4406.2749
4406.3472
4406.4194
4406.4917
4406.564
4406.6362
4406.7085
4406.7808
4406.853
4406.9253
4406.9976
4407.0698
4407.1421
4407.2144
4407.2866
4407.3589
4407.4312
4407.5034
4407.5757
4407.6479
4407.7202
4407.7925
4407.8647
4407.937
4408.0093
4408.0815
4408.1538
4408.2261
4408.2983
4408.3706
4408.4429
4408.5151
4408.5874
4408.6597
4408.7319
4408.8042
4408.8765
4408.9487
4409.021
4409.0933
4409.1655
4409.2378
4409.3101
4409.3823
4409.4546
4409.5269
4409.5991
4409.6714
4409.7437
4409.8159
4409.8882
4409.9604
4410.0327
4410.105
4410.1772
4410.2495
4410.3218
4410.394
4410.4663
4410.5386
4410.6108
4410.6831
4410.7554
4410.8276
4410.8999
4410.9722
4411.0444
4411.1167
4411.189
4411.2612
4411.3335
4411.4058
4411.478
4411.5503
4411.6226
4411.6948
4411.7671
4411.8394
4411.9116
4411.9839
4412.0562
4412.1284
4412.2007
4412.2729
4412.3452
4412.4175
4412.4897
4412.562
4412.6343
4412.7065
4412.7788
4412.8511
4412.9233
4412.9956
4413.0679
4413.1401
4413.2124
4413.2847
4413.3569
4413.4292
4413.5015
4413.5737
4413.646
4413.7183
4413.7905
4413.8628
4413.9351
4414.0073
4414.0796
4414.1519
4414.2241
4414.2964
4414.3687
4414.4409
4414.5132
4414.5854
4414.6577
4414.73
4414.8022
4414.8745
4414.9468
4415.019
4415.0913
4415.1636
4415.2358
4415.3081
4415.3804
4415.4526
4415.5249
4415.5972
4415.6694
4415.7417
4415.814
4415.8862
4415.9585
4416.0308
4416.103
4416.1753
4416.2476
4416.3198
4416.3921
4416.4644
4416.5366
4416.6089
4416.6812
4416.7534
4416.8257
4416.8979
4416.9702
4417.0425
4417.1147
4417.187
4417.2593
4417.3315
4417.4038
4417.4761
4417.5483
4417.6206
4417.6929
4417.7651
4417.8374
4417.9097
4417.9819
4418.0542
4418.1265
4418.1987
4418.271
4418.3433
4418.4155
4418.4878
4418.5601
4418.6323
4418.7046
4418.7769
4418.8491
4418.9214
4418.9937
4419.0659
4419.1382
4419.2104
4419.2827
4419.355
4419.4272
4419.4995
4419.5718
4419.644
4419.7163
4419.7886
4419.8608
4419.9331
4420.0054
4420.0776
4420.1499
4420.2222
4420.2944
4420.3667
4420.439
4420.5112
4420.5835
4420.6558
4420.728
4420.8003
4420.8726
4420.9448
4421.0171
4421.0894
4421.1616
4421.2339
4421.3062
4421.3784
4421.4507
4421.5229
4421.5952
4421.6675
4421.7397
4421.812
4421.8843
4421.9565
4422.0288
4422.1011
4422.1733
4422.2456
4422.3179
4422.3901
4422.4624
4422.5347
4422.6069
4422.6792
4422.7515
4422.8237
4422.896
4422.9683
4423.0405
4423.1128
4423.1851
4423.2573
4423.3296
4423.4019
4423.4741
4423.5464
4423.6187
4423.6909
4423.7632
4423.8354
4423.9077
4423.98
4424.0522
4424.1245
4424.1968
4424.269
4424.3413
4424.4136
4424.4858
4424.5581
4424.6304
4424.7026
4424.7749
4424.8472
4424.9194
4424.9917
4425.064
4425.1362
4425.2085
4425.2808
4425.353
4425.4253
4425.4976
4425.5698
4425.6421
4425.7144
4425.7866
4425.8589
4425.9312
4426.0034
4426.0757
4426.1479
4426.2202
4426.2925
4426.3647
4426.437
4426.5093
4426.5815
4426.6538
4426.7261
4426.7983
4426.8706
4426.9429
4427.0151
4427.0874
4427.1597
4427.2319
4427.3042
4427.3765
4427.4487
4427.521
4427.5933
4427.6655
4427.7378
4427.8101
4427.8823
4427.9546
4428.0269
4428.0991
4428.1714
4428.2437
4428.3159
4428.3882
4428.4604
4428.5327
4428.605
4428.6772
4428.7495
4428.8218
4428.894
4428.9663
4429.0386
4429.1108
4429.1831
4429.2554
4429.3276
4429.3999
4429.4722
4429.5444
4429.6167
4429.689
4429.7612
4429.8335
4429.9058
4429.978
4430.0503
4430.1226
4430.1948
4430.2671
4430.3394
4430.4116
4430.4839
4430.5562
4430.6284
4430.7007
4430.7729
4430.8452
4430.9175
4430.9897
4431.062
4431.1343
4431.2065
4431.2788
4431.3511
4431.4233
4431.4956
4431.5679
4431.6401
4431.7124
4431.7847
4431.8569
4431.9292
4432.0015
4432.0737
4432.146
4432.2183
4432.2905
4432.3628
4432.4351
4432.5073
4432.5796
4432.6519
4432.7241
4432.7964
4432.8687
4432.9409
4433.0132
4433.0854
4433.1577
4433.23
4433.3022
4433.3745
4433.4468
4433.519
4433.5913
4433.6636
4433.7358
4433.8081
4433.8804
4433.9526
4434.0249
4434.0972
4434.1694
4434.2417
4434.314
4434.3862
4434.4585
4434.5308
4434.603
4434.6753
4434.7476
4434.8198
4434.8921
4434.9644
4435.0366
4435.1089
4435.1812
4435.2534
4435.3257
4435.3979
4435.4702
4435.5425
4435.6147
4435.687
4435.7593
4435.8315
4435.9038
4435.9761
4436.0483
4436.1206
4436.1929
4436.2651
4436.3374
4436.4097
4436.4819
4436.5542
4436.6265
4436.6987
4436.771
4436.8433
4436.9155
4436.9878
4437.0601
4437.1323
4437.2046
4437.2769
4437.3491
4437.4214
4437.4937
4437.5659
4437.6382
4437.7104
4437.7827
4437.855
4437.9272
4437.9995
4438.0718
4438.144
4438.2163
4438.2886
4438.3608
4438.4331
4438.5054
4438.5776
4438.6499
4438.7222
4438.7944
4438.8667
4438.939
4439.0112
4439.0835
4439.1558
4439.228
4439.3003
4439.3726
4439.4448
4439.5171
4439.5894
4439.6616
4439.7339
4439.8062
4439.8784
4439.9507
4440.0229
4440.0952
4440.1675
4440.2397
4440.312
4440.3843
4440.4565
4440.5288
4440.6011
4440.6733
4440.7456
4440.8179
4440.8901
4440.9624
4441.0347
4441.1069
4441.1792
4441.2515
4441.3237
4441.396
4441.4683
4441.5405
4441.6128
4441.6851
4441.7573
4441.8296
4441.9019
4441.9741
4442.0464
4442.1187
4442.1909
4442.2632
4442.3354
4442.4077
4442.48
4442.5522
4442.6245
4442.6968
4442.769
4442.8413
4442.9136
4442.9858
4443.0581
4443.1304
4443.2026
4443.2749
4443.3472
4443.4194
4443.4917
4443.564
4443.6362
4443.7085
4443.7808
4443.853
4443.9253
4443.9976
4444.0698
4444.1421
4444.2144
4444.2866
4444.3589
4444.4312
4444.5034
4444.5757
4444.6479
4444.7202
4444.7925
4444.8647
4444.937
4445.0093
4445.0815
4445.1538
4445.2261
4445.2983
4445.3706
4445.4429
4445.5151
4445.5874
4445.6597
4445.7319
4445.8042
4445.8765
4445.9487
4446.021
4446.0933
4446.1655
4446.2378
4446.3101
4446.3823
4446.4546
4446.5269
4446.5991
4446.6714
4446.7437
4446.8159
4446.8882
4446.9604
4447.0327
4447.105
4447.1772
4447.2495
4447.3218
4447.394
4447.4663
4447.5386
4447.6108
4447.6831
4447.7554
4447.8276
4447.8999
4447.9722
4448.0444
4448.1167
4448.189
4448.2612
4448.3335
4448.4058
4448.478
4448.5503
4448.6226
4448.6948
4448.7671
4448.8394
4448.9116
4448.9839
4449.0562
4449.1284
4449.2007
4449.2729
4449.3452
4449.4175
4449.4897
4449.562
4449.6343
4449.7065
4449.7788
4449.8511
4449.9233
4449.9956
4450.0679
4450.1401
4450.2124
4450.2847
4450.3569
4450.4292
4450.5015
4450.5737
4450.646
4450.7183
4450.7905
4450.8628
4450.9351
4451.0073
4451.0796
4451.1519
4451.2241
4451.2964
4451.3687
4451.4409
4451.5132
4451.5854
4451.6577
4451.73
4451.8022
4451.8745
4451.9468
4452.019
4452.0913
4452.1636
4452.2358
4452.3081
4452.3804
4452.4526
4452.5249
4452.5972
4452.6694
4452.7417
4452.814
4452.8862
4452.9585
4453.0308
4453.103
4453.1753
4453.2476
4453.3198
4453.3921
4453.4644
4453.5366
4453.6089
4453.6812
4453.7534
4453.8257
4453.8979
4453.9702
4454.0425
4454.1147
4454.187
4454.2593
4454.3315
4454.4038
4454.4761
4454.5483
4454.6206
4454.6929
4454.7651
4454.8374
4454.9097
4454.9819
4455.0542
4455.1265
4455.1987
4455.271
4455.3433
4455.4155
4455.4878
4455.5601
4455.6323
4455.7046
4455.7769
4455.8491
4455.9214
4455.9937
4456.0659
4456.1382
4456.2104
4456.2827
4456.355
4456.4272
4456.4995
4456.5718
4456.644
4456.7163
4456.7886
4456.8608
4456.9331
4457.0054
4457.0776
4457.1499
4457.2222
4457.2944
4457.3667
4457.439
4457.5112
4457.5835
4457.6558
4457.728
4457.8003
4457.8726
4457.9448
4458.0171
4458.0894
4458.1616
4458.2339
4458.3062
4458.3784
4458.4507
4458.5229
4458.5952
4458.6675
4458.7397
4458.812
4458.8843
4458.9565
4459.0288
4459.1011
4459.1733
4459.2456
4459.3179
4459.3901
4459.4624
4459.5347
4459.6069
4459.6792
4459.7515
4459.8237
4459.896
4459.9683
4460.0405
4460.1128
4460.1851
4460.2573
4460.3296
4460.4019
4460.4741
4460.5464
4460.6187
4460.6909
4460.7632
4460.8354
4460.9077
4460.98
4461.0522
4461.1245
4461.1968
4461.269
4461.3413
4461.4136
4461.4858
4461.5581
4461.6304
4461.7026
4461.7749
4461.8472
4461.9194
4461.9917
4462.064
4462.1362
4462.2085
4462.2808
4462.353
4462.4253
4462.4976
4462.5698
4462.6421
4462.7144
4462.7866
4462.8589
4462.9312
4463.0034
4463.0757
4463.1479
4463.2202
4463.2925
4463.3647
4463.437
4463.5093
4463.5815
4463.6538
4463.7261
4463.7983
4463.8706
4463.9429
4464.0151
4464.0874
4464.1597
4464.2319
4464.3042
4464.3765
4464.4487
4464.521
4464.5933
4464.6655
4464.7378
4464.8101
4464.8823
4464.9546
4465.0269
4465.0991
4465.1714
4465.2437
4465.3159
4465.3882
4465.4604
4465.5327
4465.605
4465.6772
4465.7495
4465.8218
4465.894
4465.9663
4466.0386
4466.1108
4466.1831
4466.2554
4466.3276
4466.3999
4466.4722
4466.5444
4466.6167
4466.689
4466.7612
4466.8335
4466.9058
4466.978
4467.0503
4467.1226
4467.1948
4467.2671
4467.3394
4467.4116
4467.4839
4467.5562
4467.6284
4467.7007
4467.7729
4467.8452
4467.9175
4467.9897
4468.062
4468.1343
4468.2065
4468.2788
4468.3511
4468.4233
4468.4956
4468.5679
4468.6401
4468.7124
4468.7847
4468.8569
4468.9292
4469.0015
4469.0737
4469.146
4469.2183
4469.2905
4469.3628
4469.4351
4469.5073
4469.5796
4469.6519
4469.7241
4469.7964
4469.8687
4469.9409
4470.0132
4470.0854
4470.1577
4470.23
4470.3022
4470.3745
4470.4468
4470.519
4470.5913
4470.6636
4470.7358
4470.8081
4470.8804
4470.9526
4471.0249
4471.0972
4471.1694
4471.2417
4471.314
4471.3862
4471.4585
4471.5308
4471.603
4471.6753
4471.7476
4471.8198
4471.8921
4471.9644
4472.0366
4472.1089
4472.1812
4472.2534
4472.3257
4472.3979
4472.4702
4472.5425
4472.6147
4472.687
4472.7593
4472.8315
4472.9038
4472.9761
4473.0483
4473.1206
4473.1929
4473.2651
4473.3374
4473.4097
4473.4819
4473.5542
4473.6265
4473.6987
4473.771
4473.8433
4473.9155
4473.9878
4474.0601
4474.1323
4474.2046
4474.2769
4474.3491
4474.4214
4474.4937
4474.5659
4474.6382
4474.7104
4474.7827
4474.855
4474.9272
4474.9995
4475.0718
4475.144
4475.2163
4475.2886
4475.3608
4475.4331
4475.5054
4475.5776
4475.6499
4475.7222
4475.7939
4475.8657
4475.9375
4476.0093
4476.0811
4476.1528
4476.2246
4476.2964
4476.3682
4476.4399
4476.5117
4476.5835
4476.6553
4476.7271
4476.7988
4476.8706
4476.9424
4477.0142
4477.0859
4477.1577
4477.2295
4477.3013
4477.373
4477.4448
4477.5166
4477.5884
4477.6602
4477.7319
4477.8037
4477.8755
4477.9473
4478.019
4478.0908
4478.1626
4478.2344
4478.3062
4478.3779
4478.4497
4478.5215
4478.5933
4478.665
4478.7368
4478.8086
4478.8804
4478.9521
4479.0239
4479.0957
4479.1675
4479.2393
4479.311
4479.3828
4479.4546
4479.5264
4479.5981
4479.6699
4479.7417
4479.8135
4479.8853
4479.957
4480.0288
4480.1006
4480.1724
4480.2441
4480.3159
4480.3877
4480.4595
4480.5312
4480.603
4480.6748
4480.7466
4480.8184
4480.8901
4480.9619
4481.0337
4481.1055
4481.1772
4481.249
4481.3208
4481.3926
4481.4644
4481.5361
4481.6079
4481.6797
4481.7515
4481.8232
4481.895
4481.9668
4482.0386
4482.1104
4482.1821
4482.2539
4482.3257
4482.3975
4482.4692
4482.541
4482.6128
4482.6846
4482.7563
4482.8281
4482.8999
4482.9717
4483.0435
4483.1152
4483.187
4483.2588
4483.3306
4483.4023
4483.4741
4483.5459
4483.6177
4483.6895
4483.7612
4483.833
4483.9048
4483.9766
4484.0483
4484.1201
4484.1919
4484.2637
4484.3354
4484.4072
4484.479
4484.5508
4484.6226
4484.6943
4484.7661
4484.8379
4484.9097
4484.9814
4485.0532
4485.125
4485.1968
4485.2686
4485.3403
4485.4121
4485.4839
4485.5557
4485.6274
4485.6992
4485.771
4485.8428
4485.9146
4485.9863
4486.0581
4486.1299
4486.2017
4486.2734
4486.3452
4486.417
4486.4888
4486.5605
4486.6323
4486.7041
4486.7759
4486.8477
4486.9194
4486.9912
4487.063
4487.1348
4487.2065
4487.2783
4487.3501
4487.4219
4487.4937
4487.5654
4487.6372
4487.709
4487.7808
4487.8525
4487.9243
4487.9961
4488.0679
4488.1396
4488.2114
4488.2832
4488.355
4488.4268
4488.4985
4488.5703
4488.6421
4488.7139
4488.7856
4488.8574
4488.9292
4489.001
4489.0728
4489.1445
4489.2163
4489.2881
4489.3599
4489.4316
4489.5034
4489.5752
4489.647
4489.7188
4489.7905
4489.8623
4489.9341
4490.0059
4490.0776
4490.1494
4490.2212
4490.293
4490.3647
4490.4365
4490.5083
4490.5801
4490.6519
4490.7236
4490.7954
4490.8672
4490.939
4491.0107
4491.0825
4491.1543
4491.2261
4491.2979
4491.3696
4491.4414
4491.5132
4491.585
4491.6567
4491.7285
4491.8003
4491.8721
4491.9438
4492.0156
4492.0874
4492.1592
4492.231
4492.3027
4492.3745
4492.4463
4492.5181
4492.5898
4492.6616
4492.7334
4492.8052
4492.877
4492.9487
4493.0205
4493.0923
4493.1641
4493.2358
4493.3076
4493.3794
4493.4512
4493.5229
4493.5947
4493.6665
4493.7383
4493.8101
4493.8818
4493.9536
4494.0254
4494.0972
4494.1689
4494.2407
4494.3125
4494.3843
4494.4561
4494.5278
4494.5996
4494.6714
4494.7432
4494.8149
4494.8867
4494.9585
4495.0303
4495.1021
4495.1738
4495.2456
4495.3174
4495.3892
4495.4609
4495.5327
4495.6045
4495.6763
4495.748
4495.8198
4495.8916
4495.9634
4496.0352
4496.1069
4496.1787
4496.2505
4496.3223
4496.394
4496.4658
4496.5376
4496.6094
4496.6812
4496.7529
4496.8247
4496.8965
4496.9683
4497.04
4497.1118
4497.1836
4497.2554
4497.3271
4497.3989
4497.4707
4497.5425
4497.6143
4497.686
4497.7578
4497.8296
4497.9014
4497.9731
4498.0449
4498.1167
4498.1885
4498.2603
4498.332
4498.4038
4498.4756
4498.5474
4498.6191
4498.6909
4498.7627
4498.8345
4498.9062
4498.978
4499.0498
4499.1216
4499.1934
4499.2651
4499.3369
4499.4087
4499.4805
4499.5522
4499.624
4499.6958
4499.7676
4499.8394
4499.9111
4499.9829
4500.0547
4500.1265
4500.1982
4500.27
4500.3418
4500.4136
4500.4854
4500.5571
4500.6289
4500.7007
4500.7725
4500.8442
4500.916
4500.9878
4501.0596
4501.1313
4501.2031
4501.2749
4501.3467
4501.4185
4501.4902
4501.562
4501.6338
4501.7056
4501.7773
4501.8491
4501.9209
4501.9927
4502.0645
4502.1362
4502.208
4502.2798
4502.3516
4502.4233
4502.4951
4502.5669
4502.6387
4502.7104
4502.7822
4502.854
4502.9258
4502.9976
4503.0693
4503.1411
4503.2129
4503.2847
4503.3564
4503.4282
4503.5
4503.5718
4503.6436
4503.7153
4503.7871
4503.8589
4503.9307
4504.0024
4504.0742
4504.146
4504.2178
4504.2896
4504.3613
4504.4331
4504.5049
4504.5767
4504.6484
4504.7202
4504.792
4504.8638
4504.9355
4505.0073
4505.0791
4505.1509
4505.2227
4505.2944
4505.3662
4505.438
4505.5098
4505.5815
4505.6533
4505.7251
4505.7969
4505.8687
4505.9404
4506.0122
4506.084
4506.1558
4506.2275
4506.2993
4506.3711
4506.4429
4506.5146
4506.5864
4506.6582
4506.73
4506.8018
4506.8735
4506.9453
4507.0171
4507.0889
4507.1606
4507.2324
4507.3042
4507.376
4507.4478
4507.5195
4507.5913
4507.6631
4507.7349
4507.8066
4507.8784
4507.9502
4508.022
4508.0938
4508.1655
4508.2373
4508.3091
4508.3809
4508.4526
4508.5244
4508.5962
4508.668
4508.7397
4508.8115
4508.8833
4508.9551
4509.0269
4509.0986
4509.1704
4509.2422
4509.314
4509.3857
4509.4575
4509.5293
4509.6011
4509.6729
4509.7446
4509.8164
4509.8882
4509.96
4510.0317
4510.1035
4510.1753
4510.2471
4510.3188
4510.3906
4510.4624
4510.5342
4510.606
4510.6777
4510.7495
4510.8213
4510.8931
4510.9648
4511.0366
4511.1084
4511.1802
4511.252
4511.3237
4511.3955
4511.4673
4511.5391
4511.6108
4511.6826
4511.7544
4511.8262
4511.8979
4511.9697
4512.0415
4512.1133
4512.1851
4512.2568
4512.3286
4512.4004
4512.4722
4512.5439
4512.6157
4512.6875
4512.7593
4512.8311
4512.9028
4512.9746
4513.0464
4513.1182
4513.1899
4513.2617
4513.3335
4513.4053
4513.4771
4513.5488
4513.6206
4513.6924
4513.7642
4513.8359
4513.9077
4513.9795
4514.0513
4514.123
4514.1948
4514.2666
4514.3384
4514.4102
4514.4819
4514.5537
4514.6255
4514.6973
4514.769
4514.8408
4514.9126
4514.9844
4515.0562
4515.1279
4515.1997
4515.2715
4515.3433
4515.415
4515.4868
4515.5586
4515.6304
4515.7021
4515.7739
4515.8457
4515.9175
4515.9893
4516.061
4516.1328
4516.2046
4516.2764
4516.3481
4516.4199
4516.4917
4516.5635
4516.6353
4516.707
4516.7788
4516.8506
4516.9224
4516.9941
4517.0659
4517.1377
4517.2095
4517.2812
4517.353
4517.4248
4517.4966
4517.5684
4517.6401
4517.7119
4517.7837
4517.8555
4517.9272
4517.999
4518.0708
4518.1426
4518.2144
4518.2861
4518.3579
4518.4297
4518.5015
4518.5732
4518.645
4518.7168
4518.7886
4518.8604
4518.9321
4519.0039
4519.0757
4519.1475
4519.2192
4519.291
4519.3628
4519.4346
4519.5063
4519.5781
4519.6499
4519.7217
4519.7935
4519.8652
4519.937
4520.0088
4520.0806
4520.1523
4520.2241
4520.2959
4520.3677
4520.4395
4520.5112
4520.583
4520.6548
4520.7266
4520.7983
4520.8701
4520.9419
4521.0137
4521.0854
4521.1572
4521.229
4521.3008
4521.3726
4521.4443
4521.5161
4521.5879
4521.6597
4521.7314
4521.8032
4521.875
4521.9468
4522.0186
4522.0903
4522.1621
4522.2339
4522.3057
4522.3774
4522.4492
4522.521
4522.5928
4522.6646
4522.7363
4522.8081
4522.8799
4522.9517
4523.0234
4523.0952
4523.167
4523.2388
4523.3105
4523.3823
4523.4541
4523.5259
4523.5977
4523.6694
4523.7412
4523.813
4523.8848
4523.9565
4524.0283
4524.1001
4524.1719
4524.2437
4524.3154
4524.3872
4524.459
4524.5308
4524.6025
4524.6743
4524.7461
4524.8179
4524.8896
4524.9614
4525.0332
4525.105
4525.1768
4525.2485
4525.3203
4525.3921
4525.4639
4525.5356
4525.6074
4525.6792
4525.751
4525.8228
4525.8945
4525.9663
4526.0381
4526.1099
4526.1816
4526.2534
4526.3252
4526.397
4526.4688
4526.5405
4526.6123
4526.6841
4526.7559
4526.8276
4526.8994
4526.9712
4527.043
4527.1147
4527.1865
4527.2583
4527.3301
4527.4019
4527.4736
4527.5454
4527.6172
4527.689
4527.7607
4527.8325
4527.9043
4527.9761
4528.0479
4528.1196
4528.1914
4528.2632
4528.335
4528.4067
4528.4785
4528.5503
4528.6221
4528.6938
4528.7656
4528.8374
4528.9092
4528.981
4529.0527
4529.1245
4529.1963
4529.2681
4529.3398
4529.4116
4529.4834
4529.5552
4529.627
4529.6987
4529.7705
4529.8423
4529.9141
4529.9858
4530.0576
4530.1294
4530.2012
4530.2729
4530.3447
4530.4165
4530.4883
4530.5601
4530.6318
4530.7036
4530.7754
4530.8472
4530.9189
4530.9907
4531.0625
4531.1343
4531.2061
4531.2778
4531.3496
4531.4214
4531.4932
4531.5649
4531.6367
4531.7085
4531.7803
4531.8521
4531.9238
4531.9956
4532.0674
4532.1392
4532.2109
4532.2827
4532.3545
4532.4263
4532.498
4532.5698
4532.6416
4532.7134
4532.7852
4532.8569
4532.9287
4533.0005
4533.0723
4533.144
4533.2158
4533.2876
4533.3594
4533.4312
4533.5029
4533.5747
4533.6465
4533.7183
4533.79
4533.8618
4533.9336
4534.0054
4534.0771
4534.1489
4534.2207
4534.2925
4534.3643
4534.436
4534.5078
4534.5796
4534.6514
4534.7231
4534.7949
4534.8667
4534.9385
4535.0103
4535.082
4535.1538
4535.2256
4535.2974
4535.3691
4535.4409
4535.5127
4535.5845
4535.6562
4535.728
4535.7998
4535.8716
4535.9434
4536.0151
4536.0869
4536.1587
4536.2305
4536.3022
4536.374
4536.4458
4536.5176
4536.5894
4536.6611
4536.7329
4536.8047
4536.8765
4536.9482
4537.02
4537.0918
4537.1636
4537.2354
4537.3071
4537.3789
4537.4507
4537.5225
4537.5942
4537.666
4537.7378
4537.8096
4537.8813
4537.9531
4538.0249
4538.0967
4538.1685
4538.2402
4538.312
4538.3838
4538.4556
4538.5273
4538.5991
4538.6709
4538.7427
4538.8145
4538.8862
4538.958
4539.0298
4539.1016
4539.1733
4539.2451
4539.3169
4539.3887
4539.4604
4539.5322
4539.604
4539.6758
4539.7476
4539.8193
4539.8911
4539.9629
4540.0347
4540.1064
4540.1782
4540.25
4540.3218
4540.3936
4540.4653
4540.5371
4540.6089
4540.6807
4540.7524
4540.8242
4540.896
4540.9678
4541.0396
4541.1113
4541.1831
4541.2549
4541.3267
4541.3984
4541.4702
4541.542
4541.6138
4541.6855
4541.7573
4541.8291
4541.9009
4541.9727
4542.0444
4542.1162
4542.188
4542.2598
4542.3315
4542.4033
4542.4751
4542.5469
4542.6187
4542.6904
4542.7622
4542.834
4542.9058
4542.9775
4543.0493
4543.1211
4543.1929
4543.2646
4543.3364
4543.4082
4543.48
4543.5518
4543.6235
4543.6953
4543.7671
4543.8389
4543.9106
4543.9824
4544.0542
4544.126
4544.1978
4544.2695
4544.3413
4544.4131
4544.4849
4544.5566
4544.6284
4544.7002
4544.772
4544.8438
4544.9155
4544.9873
4545.0591
4545.1309
4545.2026
4545.2744
4545.3462
4545.418
4545.4897
4545.5615
4545.6333
4545.7051
4545.7769
4545.8486
4545.9204
4545.9922
4546.064
4546.1357
4546.2075
4546.2793
4546.3511
4546.4229
4546.4946
4546.5664
4546.6382
4546.71
4546.7817
4546.8535
4546.9253
4546.9971
4547.0688
4547.1406
4547.2124
4547.2842
4547.356
4547.4277
4547.4995
4547.5713
4547.6431
4547.7148
4547.7866
4547.8584
4547.9302
4548.002
4548.0737
4548.1455
4548.2173
4548.2891
4548.3608
4548.4326
4548.5044
4548.5762
4548.6479
4548.7197
4548.7915
4548.8633
4548.9351
4549.0068
4549.0786
4549.1504
4549.2222
4549.2939
4549.3657
4549.4375
4549.5093
4549.5811
4549.6528
4549.7246
4549.7964
4549.8682
4549.9399
4550.0117
4550.0835
4550.1553
4550.2271
4550.2988
4550.3706
4550.4424
4550.5142
4550.5859
4550.6577
4550.7295
4550.8013
4550.873
4550.9448
4551.0166
4551.0884
4551.1602
4551.2319
4551.3037
4551.3755
4551.4473
4551.519
4551.5908
4551.6626
4551.7344
4551.8062
4551.8779
4551.9497
4552.0215
4552.0933
4552.165
4552.2368
4552.3086
4552.3804
4552.4521
4552.5239
4552.5957
4552.6675
4552.7393
4552.811
4552.8828
4552.9546
4553.0264
4553.0981
4553.1699
4553.2417
4553.3135
4553.3853
4553.457
4553.5288
4553.6006
4553.6724
4553.7441
4553.8159
4553.8877
4553.9595
4554.0312
4554.103
4554.1748
4554.2466
4554.3184
4554.3901
4554.4619
4554.5337
4554.6055
4554.6772
4554.749
4554.8208
4554.8926
4554.9644
4555.0361
4555.1079
4555.1797
4555.2515
4555.3232
4555.395
4555.4668
4555.5386
4555.6104
4555.6821
4555.7539
4555.8257
4555.8975
4555.9692
4556.041
4556.1128
4556.1846
4556.2563
4556.3281
4556.3999
4556.4717
4556.5435
4556.6152
4556.687
4556.7588
4556.8306
4556.9023
4556.9741
4557.0459
4557.1177
4557.1895
4557.2612
4557.333
4557.4048
4557.4766
4557.5483
4557.6201
4557.6919
4557.7637
4557.8354
4557.9072
4557.979
4558.0508
4558.1226
4558.1943
4558.2661
4558.3379
4558.4097
4558.4814
4558.5532
4558.625
4558.6968
4558.7686
4558.8403
4558.9121
4558.9839
4559.0557
4559.1274
4559.1992
4559.271
4559.3428
4559.4146
4559.4863
4559.5581
4559.6299
4559.7017
4559.7734
4559.8452
4559.917
4559.9888
4560.0605
4560.1323
4560.2041
4560.2759
4560.3477
4560.4194
4560.4912
4560.563
4560.6348
4560.7065
4560.7783
4560.8501
4560.9219
4560.9937
4561.0654
4561.1372
4561.209
4561.2808
4561.3525
4561.4243
4561.4961
4561.5679
4561.6396
4561.7114
4561.7832
4561.855
4561.9268
4561.9985
4562.0703
4562.1421
4562.2139
4562.2856
4562.3574
4562.4292
4562.501
4562.5728
4562.6445
4562.7163
4562.7881
4562.8599
4562.9316
4563.0034
4563.0752
4563.147
4563.2188
4563.2905
4563.3623
4563.4341
4563.5059
4563.5776
4563.6494
4563.7212
4563.793
4563.8647
4563.9365
4564.0083
4564.0801
4564.1519
4564.2236
4564.2954
4564.3672
4564.439
4564.5107
4564.5825
4564.6543
4564.7261
4564.7979
4564.8696
4564.9414
4565.0132
4565.085
4565.1567
4565.2285
4565.3003
4565.3721
4565.4438
4565.5156
4565.5874
4565.6592
4565.731
4565.8027
4565.8745
4565.9463
4566.0181
4566.0898
4566.1616
4566.2334
4566.3052
4566.377
4566.4487
4566.5205
4566.5923
4566.6641
4566.7358
4566.8076
4566.8794
4566.9512
4567.0229
4567.0947
4567.1665
4567.2383
4567.3101
4567.3818
4567.4536
4567.5254
4567.5972
4567.6689
4567.7407
4567.8125
4567.8843
4567.9561
4568.0278
4568.0996
4568.1714
4568.2432
4568.3149
4568.3867
4568.4585
4568.5303
4568.6021
4568.6738
4568.7456
4568.8174
4568.8892
4568.9609
4569.0327
4569.1045
4569.1763
4569.248
4569.3198
4569.3916
4569.4634
4569.5352
4569.6069
4569.6787
4569.7505
4569.8223
4569.894
4569.9658
4570.0376
4570.1094
4570.1812
4570.2529
4570.3247
4570.3965
4570.4683
4570.54
4570.6118
4570.6836
4570.7554
4570.8271
4570.8989
4570.9707
4571.0425
4571.1143
4571.186
4571.2578
4571.3296
4571.4014
4571.4731
4571.5449
4571.6167
4571.6885
4571.7603
4571.832
4571.9038
4571.9756
4572.0474
4572.1191
4572.1909
4572.2627
4572.3345
4572.4062
4572.478
4572.5498
4572.6216
4572.6934
4572.7651
4572.8369
4572.9087
4572.9805
4573.0522
4573.124
4573.1958
4573.2676
4573.3394
4573.4111
4573.4829
4573.5547
4573.6265
4573.6982
4573.77
4573.8418
4573.9136
4573.9854
4574.0571
4574.1289
4574.2007
4574.2725
4574.3442
4574.416
4574.4878
4574.5596
4574.6313
4574.7031
4574.7749
4574.8467
4574.9185
4574.9902
4575.062
4575.1338
4575.2056
4575.2773
4575.3491
4575.4209
4575.4927
4575.5645
4575.6362
4575.708
4575.7798
4575.8516
4575.9233
4575.9951
4576.0669
4576.1387
4576.2104
4576.2822
4576.354
4576.4258
4576.4976
4576.5693
4576.6411
4576.7129
4576.7847
4576.8564
4576.9282
4577
4577.0718
4577.1436
4577.2153
4577.2871
4577.3589
4577.4307
4577.5024
4577.5742
4577.646
4577.7178
4577.7896
4577.8613
4577.9331
4578.0049
4578.0767
4578.1484
4578.2202
4578.292
4578.3638
4578.4355
4578.5073
4578.5791
4578.6509
4578.7227
4578.7944
4578.8662
4578.938
4579.0098
4579.0815
4579.1533
4579.2251
4579.2969
4579.3687
4579.4404
4579.5122
4579.584
4579.6558
4579.7275
4579.7993
4579.8711
4579.9429
4580.0146
4580.0864
4580.1582
4580.23
4580.3018
4580.3735
4580.4453
4580.5171
4580.5889
4580.6606
4580.7324
4580.8042
4580.876
4580.9478
4581.0195
4581.0913
4581.1631
4581.2349
4581.3066
4581.3784
4581.4502
4581.522
4581.5938
4581.6655
4581.7373
4581.8091
4581.8809
4581.9526
4582.0244
4582.0962
4582.168
4582.2397
4582.3115
4582.3833
4582.4551
4582.5269
4582.5986
4582.6704
4582.7422
4582.814
4582.8857
4582.9575
4583.0293
4583.1011
4583.1729
4583.2446
4583.3164
4583.3882
4583.46
4583.5317
4583.6035
4583.6753
4583.7471
4583.8188
4583.8906
4583.9624
4584.0342
4584.106
4584.1777
4584.2495
4584.3213
4584.3931
4584.4648
4584.5366
4584.6084
4584.6802
4584.752
4584.8237
4584.8955
4584.9673
4585.0391
4585.1108
4585.1826
4585.2544
4585.3262
4585.3979
4585.4697
4585.5415
4585.6133
4585.6851
4585.7568
4585.8286
4585.9004
4585.9722
4586.0439
4586.1157
4586.1875
4586.2593
4586.3311
4586.4028
4586.4746
4586.5464
4586.6182
4586.6899
4586.7617
4586.8335
4586.9053
4586.9771
4587.0488
4587.1206
4587.1924
4587.2642
4587.3359
4587.4077
4587.4795
4587.5513
4587.623
4587.6948
4587.7666
4587.8384
4587.9102
4587.9819
4588.0537
4588.1255
4588.1973
4588.269
4588.3408
4588.4126
4588.4844
4588.5562
4588.6279
4588.6997
4588.7715
4588.8433
4588.915
4588.9868
4589.0586
4589.1304
4589.2021
4589.2739
4589.3457
4589.4175
4589.4893
4589.561
4589.6328
4589.7046
4589.7764
4589.8481
4589.9199
4589.9917
4590.0635
4590.1353
4590.207
4590.2788
4590.3506
4590.4224
4590.4941
4590.5659
4590.6377
4590.7095
4590.7812
4590.853
4590.9248
4590.9966
4591.0684
4591.1401
4591.2119
4591.2837
4591.3555
4591.4272
4591.499
4591.5708
4591.6426
4591.7144
4591.7861
4591.8579
4591.9297
4592.0015
4592.0732
4592.145
4592.2168
4592.2886
4592.3604
4592.4321
4592.5039
4592.5757
4592.6475
4592.7192
4592.791
4592.8628
4592.9346
4593.0063
4593.0781
4593.1499
4593.2217
4593.2935
4593.3652
4593.437
4593.5088
4593.5806
4593.6523
4593.7241
4593.7959
4593.8677
4593.9395
4594.0112
4594.083
4594.1548
4594.2266
4594.2983
4594.3701
4594.4419
4594.5137
4594.5854
4594.6572
4594.729
4594.8008
4594.8726
4594.9443
4595.0161
4595.0879
4595.1597
4595.2314
4595.3032
4595.375
4595.4468
4595.5186
4595.5903
4595.6621
4595.7339
4595.8057
4595.8774
4595.9492
4596.021
4596.0928
4596.1646
4596.2363
4596.3081
4596.3799
4596.4517
4596.5234
4596.5952
4596.667
4596.7388
4596.8105
4596.8823
4596.9541
4597.0259
4597.0977
4597.1694
4597.2412
4597.313
4597.3848
4597.4565
4597.5283
4597.6001
4597.6719
4597.7437
4597.8154
4597.8872
4597.959
4598.0308
4598.1025
4598.1743
4598.2461
4598.3179
4598.3896
4598.4614
4598.5332
4598.605
4598.6768
4598.7485
4598.8203
4598.8921
4598.9639
4599.0356
4599.1074
4599.1792
4599.251
4599.3228
4599.3945
4599.4663
4599.5381
4599.6099
4599.6816
4599.7534
4599.8252
4599.897
4599.9688
4600.0405
4600.1123
4600.1841
4600.2559
4600.3276
4600.3994
4600.4712
4600.543
4600.6147
4600.6865
4600.7583
4600.8301
4600.9019
4600.9736
4601.0454
4601.1172
4601.189
4601.2607
4601.3325
4601.4043
4601.4761
4601.5479
4601.6196
4601.6914
4601.7632
4601.835
4601.9067
4601.9785
4602.0503
4602.1221
4602.1938
4602.2656
4602.3374
4602.4092
4602.481
4602.5527
4602.6245
4602.6963
4602.7681
4602.8398
4602.9116
4602.9834
4603.0552
4603.127
4603.1987
4603.2705
4603.3423
4603.4141
4603.4858
4603.5576
4603.6294
4603.7012
4603.7729
4603.8447
4603.9165
4603.9883
4604.0601
4604.1318
4604.2036
4604.2754
4604.3472
4604.4189
4604.4907
4604.5625
4604.6343
4604.7061
4604.7778
4604.8496
4604.9214
4604.9932
4605.0649
4605.1367
4605.2085
4605.2803
4605.3521
4605.4238
4605.4956
4605.5674
4605.6392
4605.7109
4605.7827
4605.8545
4605.9263
4605.998
4606.0698
4606.1416
4606.2134
4606.2852
4606.3569
4606.4287
4606.5005
4606.5723
4606.644
4606.7158
4606.7876
4606.8594
4606.9312
4607.0029
4607.0747
4607.1465
4607.2183
4607.29
4607.3618
4607.4336
4607.5054
4607.5771
4607.6489
4607.7207
4607.7925
4607.8643
4607.936
4608.0078
4608.0796
4608.1514
4608.2231
4608.2949
4608.3667
4608.4385
4608.5103
4608.582
4608.6538
4608.7256
4608.7974
4608.8691
4608.9409
4609.0127
4609.0845
4609.1562
4609.228
4609.2998
4609.3716
4609.4434
4609.5151
4609.5869
4609.6587
4609.7305
4609.8022
4609.874
4609.9458
4610.0176
4610.0894
4610.1611
4610.2329
4610.3047
4610.3765
4610.4482
4610.52
4610.5918
4610.6636
4610.7354
4610.8071
4610.8789
4610.9507
4611.0225
4611.0942
4611.166
4611.2378
4611.3096
4611.3813
4611.4531
4611.5249
4611.5967
4611.6685
4611.7402
4611.812
4611.8838
4611.9556
4612.0273
4612.0991
4612.1709
4612.2427
4612.3145
4612.3862
4612.458
4612.5298
4612.6016
4612.6733
4612.7451
4612.8169
4612.8887
4612.9604
4613.0322
4613.104
4613.1758
4613.2476
4613.3193
4613.3911
4613.4629
4613.5347
4613.6064
4613.6782
4613.75
4613.8218
4613.8936
4613.9653
4614.0371
4614.1089
4614.1807
4614.2524
4614.3242
4614.396
4614.4678
4614.5396
4614.6113
4614.6831
4614.7549
4614.8267
4614.8984
4614.9702
4615.042
4615.1138
4615.1855
4615.2573
4615.3291
4615.4009
4615.4727
4615.5444
4615.6162
4615.688
4615.7598
4615.8315
4615.9033
4615.9751
4616.0469
4616.1187
4616.1904
4616.2622
4616.334
4616.4058
4616.4775
4616.5493
4616.6211
4616.6929
4616.7646
4616.8364
4616.9082
4616.98
4617.0518
4617.1235
4617.1953
4617.2671
4617.3389
4617.4106
4617.4824
4617.5542
4617.626
4617.6978
4617.7695
4617.8413
4617.9131
4617.9849
4618.0566
4618.1284
4618.2002
4618.272
4618.3438
4618.4155
4618.4873
4618.5591
4618.6309
4618.7026
4618.7744
4618.8462
4618.918
4618.9897
4619.0615
4619.1333
4619.2051
4619.2769
4619.3486
4619.4204
4619.4922
4619.564
4619.6357
4619.7075
4619.7793
4619.8511
4619.9229
4619.9946
4620.0664
4620.1382
4620.21
4620.2817
4620.3535
4620.4253
4620.4971
4620.5688
4620.6406
4620.7124
4620.7842
4620.856
4620.9277
4620.9995
4621.0713
4621.1431
4621.2148
4621.2866
4621.3584
4621.4302
4621.502
4621.5737
4621.6455
4621.7173
4621.7891
4621.8608
4621.9326
4622.0044
4622.0762
4622.1479
4622.2197
4622.2915
4622.3633
4622.4351
4622.5068
4622.5786
4622.6504
4622.7222
4622.7939
4622.8657
4622.9375
4623.0093
4623.0811
4623.1528
4623.2246
4623.2964
4623.3682
4623.4399
4623.5117
4623.5835
4623.6553
4623.7271
4623.7988
4623.8706
4623.9424
4624.0142
4624.0859
4624.1577
4624.2295
4624.3013
4624.373
4624.4448
4624.5166
4624.5884
4624.6602
4624.7319
4624.8037
4624.8755
4624.9473
4625.019
4625.0908
4625.1626
4625.2344
4625.3062
4625.3779
4625.4497
4625.5215
4625.5933
4625.665
4625.7368
4625.8086
4625.8804
4625.9521
4626.0239
4626.0957
4626.1675
4626.2393
4626.311
4626.3828
4626.4546
4626.5264
4626.5981
4626.6699
4626.7417
4626.8135
4626.8853
4626.957
4627.0288
4627.1006
4627.1724
4627.2441
4627.3159
4627.3877
4627.4595
4627.5312
4627.603
4627.6748
4627.7466
4627.8184
4627.8901
4627.9619
4628.0337
4628.1055
4628.1772
4628.249
4628.3208
4628.3926
4628.4644
4628.5361
4628.6079
4628.6797
4628.7515
4628.8232
4628.895
4628.9668
4629.0386
4629.1104
4629.1821
4629.2539
4629.3257
4629.3975
4629.4692
4629.541
4629.6128
4629.6846
4629.7563
4629.8281
4629.8999
4629.9717
4630.0435
4630.1152
4630.187
4630.2588
4630.3306
4630.4023
4630.4741
4630.5459
4630.6177
4630.6895
4630.7612
4630.833
4630.9048
4630.9766
4631.0483
4631.1201
4631.1919
4631.2637
4631.3354
4631.4072
4631.479
4631.5508
4631.6226
4631.6943
4631.7661
4631.8379
4631.9097
4631.9814
4632.0532
4632.125
4632.1968
4632.2686
4632.3403
4632.4121
4632.4839
4632.5557
4632.6274
4632.6992
4632.771
4632.8428
4632.9146
4632.9863
4633.0581
4633.1299
4633.2017
4633.2734
4633.3452
4633.417
4633.4888
4633.5605
4633.6323
4633.7041
4633.7759
4633.8477
4633.9194
4633.9912
4634.063
4634.1348
4634.2065
4634.2783
4634.3501
4634.4219
4634.4937
4634.5654
4634.6372
4634.709
4634.7808
4634.8525
4634.9243
4634.9961
4635.0679
4635.1396
4635.2114
4635.2832
4635.355
4635.4268
4635.4985
4635.5703
4635.6421
4635.7139
4635.7856
4635.8574
4635.9292
4636.001
4636.0728
4636.1445
4636.2163
4636.2881
4636.3599
4636.4316
4636.5034
4636.5752
4636.647
4636.7188
4636.7905
4636.8623
4636.9341
4637.0059
4637.0776
4637.1494
4637.2212
4637.293
4637.3647
4637.4365
4637.5083
4637.5801
4637.6519
4637.7236
4637.7954
4637.8672
4637.939
4638.0107
4638.0825
4638.1543
4638.2261
4638.2979
4638.3696
4638.4414
4638.5132
4638.585
4638.6567
4638.7285
4638.8003
4638.8721
4638.9438
4639.0156
4639.0874
4639.1592
4639.231
4639.3027
4639.3745
4639.4463
4639.5181
4639.5898
4639.6616
4639.7334
4639.8052
4639.877
4639.9487
4640.0205
4640.0923
4640.1641
4640.2358
4640.3076
4640.3794
4640.4512
4640.5229
4640.5947
4640.6665
4640.7383
4640.8101
4640.8818
4640.9536
4641.0254
4641.0972
4641.1689
4641.2407
4641.3125
4641.3843
4641.4561
4641.5278
4641.5996
4641.6714
4641.7432
4641.8149
4641.8867
4641.9585
4642.0303
4642.1021
4642.1738
4642.2456
4642.3174
4642.3892
4642.4609
4642.5327
4642.6045
4642.6763
4642.748
4642.8198
4642.8916
4642.9634
4643.0352
4643.1069
4643.1787
4643.2505
4643.3223
4643.394
4643.4658
4643.5376
4643.6094
4643.6812
4643.7529
4643.8247
4643.8965
4643.9683
4644.04
4644.1118
4644.1836
4644.2554
4644.3271
4644.3989
4644.4707
4644.5425
4644.6143
4644.686
4644.7578
4644.8296
4644.9014
4644.9731
4645.0449
4645.1167
4645.1885
4645.2603
4645.332
4645.4038
4645.4756
4645.5474
4645.6191
4645.6909
4645.7627
4645.8345
4645.9062
4645.978
4646.0498
4646.1216
4646.1934
4646.2651
4646.3369
4646.4087
4646.4805
4646.5522
4646.624
4646.6958
4646.7676
4646.8394
4646.9111
4646.9829
4647.0547
4647.1265
4647.1982
4647.27
4647.3418
4647.4136
4647.4854
4647.5571
4647.6289
4647.7007
4647.7725
4647.8442
4647.916
4647.9878
4648.0596
4648.1313
4648.2031
4648.2749
4648.3467
4648.4185
4648.4902
4648.562
4648.6338
4648.7056
4648.7773
4648.8491
4648.9209
4648.9927
4649.0645
4649.1362
4649.208
4649.2798
4649.3516
4649.4233
4649.4951
4649.5669
4649.6387
4649.7104
4649.7822
4649.854
4649.9258
4649.9976
4650.0693
4650.1411
4650.2129
4650.2847
4650.3564
4650.4282
4650.5
4650.5718
4650.6436
4650.7153
4650.7871
4650.8589
4650.9307
4651.0024
4651.0742
4651.146
4651.2178
4651.2896
4651.3613
4651.4331
4651.5049
4651.5767
4651.6484
4651.7202
4651.792
4651.8638
4651.9355
4652.0073
4652.0791
4652.1509
4652.2227
4652.2944
4652.3662
4652.438
4652.5098
4652.5815
4652.6533
4652.7251
4652.7969
4652.8687
4652.9404
4653.0122
4653.084
4653.1558
4653.2275
4653.2993
4653.3711
4653.4429
4653.5146
4653.5864
4653.6582
4653.73
4653.8018
4653.8735
4653.9453
4654.0171
4654.0889
4654.1606
4654.2324
4654.3042
4654.376
4654.4478
4654.5195
4654.5913
4654.6631
4654.7349
4654.8066
4654.8784
4654.9502
4655.022
4655.0938
4655.1655
4655.2373
4655.3091
4655.3809
4655.4526
4655.5244
4655.5962
4655.668
4655.7397
4655.8115
4655.8833
4655.9551
4656.0269
4656.0986
4656.1704
4656.2422
4656.314
4656.3857
4656.4575
4656.5293
4656.6011
4656.6729
4656.7446
4656.8164
4656.8882
4656.96
4657.0317
4657.1035
4657.1753
4657.2471
4657.3188
4657.3906
4657.4624
4657.5342
4657.606
4657.6777
4657.7495
4657.8213
4657.8931
4657.9648
4658.0366
4658.1084
4658.1802
4658.252
4658.3237
4658.3955
4658.4673
4658.5391
4658.6108
4658.6826
4658.7544
4658.8262
4658.8979
4658.9697
4659.0415
4659.1133
4659.1851
4659.2568
4659.3286
4659.4004
4659.4722
4659.5439
4659.6157
4659.6875
4659.7593
4659.8311
4659.9028
4659.9746
4660.0464
4660.1182
4660.1899
4660.2617
4660.3335
4660.4053
4660.4771
4660.5488
4660.6206
4660.6924
4660.7642
4660.8359
4660.9077
4660.9795
4661.0513
4661.123
4661.1948
4661.2666
4661.3384
4661.4102
4661.4819
4661.5537
4661.6255
4661.6973
4661.769
4661.8408
4661.9126
4661.9844
4662.0562
4662.1279
4662.1997
4662.2715
4662.3433
4662.415
4662.4868
4662.5586
4662.6304
4662.7021
4662.7739
4662.8457
4662.9175
4662.9893
4663.061
4663.1328
4663.2046
4663.2764
4663.3481
4663.4199
4663.4917
4663.5635
4663.6353
4663.707
4663.7788
4663.8506
4663.9224
4663.9941
4664.0659
4664.1377
4664.2095
4664.2812
4664.353
4664.4248
4664.4966
4664.5684
4664.6401
4664.7119
4664.7837
4664.8555
4664.9272
4664.999
4665.0708
4665.1426
4665.2144
4665.2861
4665.3579
4665.4297
4665.5015
4665.5732
4665.645
4665.7168
4665.7886
4665.8604
4665.9321
4666.0039
4666.0757
4666.1475
4666.2192
4666.291
4666.3628
4666.4346
4666.5063
4666.5781
4666.6499
4666.7217
4666.7935
4666.8652
4666.937
4667.0088
4667.0806
4667.1523
4667.2241
4667.2959
4667.3677
4667.4395
4667.5112
4667.583
4667.6548
4667.7266
4667.7983
4667.8701
4667.9419
4668.0137
4668.0854
4668.1572
4668.229
4668.3008
4668.3726
4668.4443
4668.5161
4668.5879
4668.6597
4668.7314
4668.8032
4668.875
4668.9468
4669.0186
4669.0903
4669.1621
4669.2339
4669.3057
4669.3774
4669.4492
4669.521
4669.5928
4669.6646
4669.7363
4669.8081
4669.8799
4669.9517
4670.0234
4670.0952
4670.167
4670.2388
4670.3105
4670.3823
4670.4541
4670.5259
4670.5977
4670.6694
4670.7412
4670.813
4670.8848
4670.9565
4671.0283
4671.1001
4671.1719
4671.2437
4671.3154
4671.3872
4671.459
4671.5308
4671.6025
4671.6743
4671.7461
4671.8179
4671.8896
4671.9614
4672.0332
4672.105
4672.1768
4672.2485
4672.3203
4672.3921
4672.4639
4672.5356
4672.6074
4672.6792
4672.751
4672.8228
4672.8945
4672.9663
4673.0381
4673.1099
4673.1816
4673.2534
4673.3252
4673.397
4673.4688
4673.5405
4673.6123
4673.6841
4673.7559
4673.8276
4673.8994
4673.9712
4674.043
4674.1147
4674.1865
4674.2583
4674.3301
4674.4019
4674.4736
4674.5454
4674.6172
4674.689
4674.7607
4674.8325
4674.9043
4674.9761
4675.0479
4675.1196
4675.1914
4675.2632
4675.335
4675.4067
4675.4785
4675.5503
4675.6221
4675.6938
4675.7656
4675.8374
4675.9092
4675.981
4676.0527
4676.1245
4676.1963
4676.2681
4676.3398
4676.4116
4676.4834
4676.5552
4676.627
4676.6987
4676.7705
4676.8423
4676.9141
4676.9858
4677.0576
4677.1294
4677.2012
4677.2729
4677.3447
4677.4165
4677.4883
4677.5601
4677.6318
4677.7036
4677.7754
4677.8472
4677.9189
4677.9907
4678.0625
4678.1343
4678.2061
4678.2778
4678.3496
4678.4214
4678.4932
4678.5649
4678.6367
4678.7085
4678.7803
4678.8521
4678.9238
4678.9956
4679.0674
4679.1392
4679.2109
4679.2827
4679.3545
4679.4263
4679.498
4679.5698
4679.6416
4679.7134
4679.7852
4679.8569
4679.9287
4680.0005
4680.0723
4680.144
4680.2158
4680.2876
4680.3594
4680.4312
4680.5029
4680.5747
4680.6465
4680.7183
4680.79
4680.8618
4680.9336
4681.0054
4681.0771
4681.1489
4681.2207
4681.2925
4681.3643
4681.436
4681.5078
4681.5796
4681.6514
4681.7231
4681.7949
4681.8667
4681.9385
4682.0103
4682.082
4682.1538
4682.2256
4682.2974
4682.3691
4682.4409
4682.5127
4682.5845
4682.6562
4682.728
4682.7998
4682.8716
4682.9434
4683.0151
4683.0869
4683.1587
4683.2305
4683.3022
4683.374
4683.4458
4683.5176
4683.5894
4683.6611
4683.7329
4683.8047
4683.8765
4683.9482
4684.02
4684.0918
4684.1636
4684.2354
4684.3071
4684.3789
4684.4507
4684.5225
4684.5942
4684.666
4684.7378
4684.8096
4684.8813
4684.9531
4685.0249
4685.0967
4685.1685
4685.2402
4685.312
4685.3838
4685.4556
4685.5273
4685.5991
4685.6709
4685.7427
4685.8145
4685.8862
4685.958
4686.0298
4686.1016
4686.1733
4686.2451
4686.3169
4686.3887
4686.4604
4686.5322
4686.604
4686.6758
4686.7476
4686.8193
4686.8911
4686.9629
4687.0347
4687.1064
4687.1782
4687.25
4687.3218
4687.3936
4687.4653
4687.5371
4687.6089
4687.6807
4687.7524
4687.8242
4687.896
4687.9678
4688.0396
4688.1113
4688.1831
4688.2549
4688.3267
4688.3984
4688.4702
4688.542
4688.6138
4688.6855
4688.7573
4688.8291
4688.9009
4688.9727
4689.0444
4689.1162
4689.188
4689.2598
4689.3315
4689.4033
4689.4751
4689.5469
4689.6187
4689.6904
4689.7622
4689.834
4689.9058
4689.9775
4690.0493
4690.1211
4690.1929
4690.2646
4690.3364
4690.4082
4690.48
4690.5518
4690.6235
4690.6953
4690.7671
4690.8389
4690.9106
4690.9824
4691.0542
4691.126
4691.1978
4691.2695
4691.3413
4691.4131
4691.4849
4691.5566
4691.6284
4691.7002
4691.772
4691.8438
4691.9155
4691.9873
4692.0591
4692.1309
4692.2026
4692.2744
4692.3462
4692.418
4692.4897
4692.5615
4692.6333
4692.7051
4692.7769
4692.8486
4692.9204
4692.9922
4693.064
4693.1357
4693.2075
4693.2793
4693.3511
4693.4229
4693.4946
4693.5664
4693.6382
4693.71
4693.7817
4693.8535
4693.9253
4693.9971
4694.0688
4694.1406
4694.2124
4694.2842
4694.356
4694.4277
4694.4995
4694.5713
4694.6431
4694.7148
4694.7866
4694.8584
4694.9302
4695.002
4695.0737
4695.1455
4695.2173
4695.2891
4695.3608
4695.4326
4695.5044
4695.5762
4695.6479
4695.7197
4695.7915
4695.8633
4695.9351
4696.0068
4696.0786
4696.1504
4696.2222
4696.2939
4696.3657
4696.4375
4696.5093
4696.5811
4696.6528
4696.7246
4696.7964
4696.8682
4696.9399
4697.0117
4697.0835
4697.1553
4697.2271
4697.2988
4697.3706
4697.4424
4697.5142
4697.5859
4697.6577
4697.7295
4697.8013
4697.873
4697.9448
4698.0166
4698.0884
4698.1602
4698.2319
4698.3037
4698.3755
4698.4473
4698.519
4698.5908
4698.6626
4698.7344
4698.8062
4698.8779
4698.9497
4699.0215
4699.0933
4699.165
4699.2368
4699.3086
4699.3804
4699.4521
4699.5239
4699.5957
4699.6675
4699.7393
4699.811
4699.8828
4699.9546
4700.0264
4700.0981
4700.1699
4700.2417
4700.3135
4700.3853
4700.457
4700.5288
4700.6006
4700.6724
4700.7441
4700.8159
4700.8877
4700.9595
4701.0312
4701.103
4701.1748
4701.2466
4701.3184
4701.3901
4701.4619
4701.5337
4701.6055
4701.6772
4701.749
4701.8208
4701.8926
4701.9644
4702.0361
4702.1079
4702.1797
4702.2515
4702.3232
4702.395
4702.4668
4702.5386
4702.6104
4702.6821
4702.7539
4702.8257
4702.8975
4702.9692
4703.041
4703.1128
4703.1846
4703.2563
4703.3281
4703.3999
4703.4717
4703.5435
4703.6152
4703.687
4703.7588
4703.8306
4703.9023
4703.9741
4704.0459
4704.1177
4704.1895
4704.2612
4704.333
4704.4048
4704.4766
4704.5483
4704.6201
4704.6919
4704.7637
4704.8354
4704.9072
4704.979
4705.0508
4705.1226
4705.1943
4705.2661
4705.3379
4705.4097
4705.4814
4705.5532
4705.625
4705.6968
4705.7686
4705.8403
4705.9121
4705.9839
4706.0557
4706.1274
4706.1992
4706.271
4706.3428
4706.4146
4706.4863
4706.5581
4706.6299
4706.7017
4706.7734
4706.8452
4706.917
4706.9888
4707.0605
4707.1323
4707.2041
4707.2759
4707.3477
4707.4194
4707.4912
4707.563
4707.6348
4707.7065
4707.7783
4707.8501
4707.9219
4707.9932
4708.0645
4708.1357
4708.207
4708.2783
4708.3496
4708.4209
4708.4922
4708.5635
4708.6348
4708.7061
4708.7773
4708.8486
4708.9199
4708.9912
4709.0625
4709.1338
4709.2051
4709.2764
4709.3477
4709.4189
4709.4902
4709.5615
4709.6328
4709.7041
4709.7754
4709.8467
4709.918
4709.9893
4710.0605
4710.1318
4710.2031
4710.2744
4710.3457
4710.417
4710.4883
4710.5596
4710.6309
4710.7021
4710.7734
4710.8447
4710.916
4710.9873
4711.0586
4711.1299
4711.2012
4711.2725
4711.3438
4711.415
4711.4863
4711.5576
4711.6289
4711.7002
4711.7715
4711.8428
4711.9141
4711.9854
4712.0566
4712.1279
4712.1992
4712.2705
4712.3418
4712.4131
4712.4844
4712.5557
4712.627
4712.6982
4712.7695
4712.8408
4712.9121
4712.9834
4713.0547
4713.126
4713.1973
4713.2686
4713.3398
4713.4111
4713.4824
4713.5537
4713.625
4713.6963
4713.7676
4713.8389
4713.9102
4713.9814
4714.0527
4714.124
4714.1953
4714.2666
4714.3379
4714.4092
4714.4805
4714.5518
4714.623
4714.6943
4714.7656
4714.8369
4714.9082
4714.9795
4715.0508
4715.1221
4715.1934
4715.2646
4715.3359
4715.4072
4715.4785
4715.5498
4715.6211
4715.6924
4715.7637
4715.835
4715.9062
4715.9775
4716.0488
4716.1201
4716.1914
4716.2627
4716.334
4716.4053
4716.4766
4716.5479
4716.6191
4716.6904
4716.7617
4716.833
4716.9043
4716.9756
4717.0469
4717.1182
4717.1895
4717.2607
4717.332
4717.4033
4717.4746
4717.5459
4717.6172
4717.6885
4717.7598
4717.8311
4717.9023
4717.9736
4718.0449
4718.1162
4718.1875
4718.2588
4718.3301
4718.4014
4718.4727
4718.5439
4718.6152
4718.6865
4718.7578
4718.8291
4718.9004
4718.9717
4719.043
4719.1143
4719.1855
4719.2568
4719.3281
4719.3994
4719.4707
4719.542
4719.6133
4719.6846
4719.7559
4719.8271
4719.8984
4719.9697
4720.041
4720.1123
4720.1836
4720.2549
4720.3262
4720.3975
4720.4688
4720.54
4720.6113
4720.6826
4720.7539
4720.8252
4720.8965
4720.9678
4721.0391
4721.1104
4721.1816
4721.2529
4721.3242
4721.3955
4721.4668
4721.5381
4721.6094
4721.6807
4721.752
4721.8232
4721.8945
4721.9658
4722.0371
4722.1084
4722.1797
4722.251
4722.3223
4722.3936
4722.4648
4722.5361
4722.6074
4722.6787
4722.75
4722.8213
4722.8926
4722.9639
4723.0352
4723.1064
4723.1777
4723.249
4723.3203
4723.3916
4723.4629
4723.5342
4723.6055
4723.6768
4723.748
4723.8193
4723.8906
4723.9619
4724.0332
4724.1045
4724.1758
4724.2471
4724.3184
4724.3896
4724.4609
4724.5322
4724.6035
4724.6748
4724.7461
4724.8174
4724.8887
4724.96
4725.0312
4725.1025
4725.1738
4725.2451
4725.3164
4725.3877
4725.459
4725.5303
4725.6016
4725.6729
4725.7441
4725.8154
4725.8867
4725.958
4726.0293
4726.1006
4726.1719
4726.2432
4726.3145
4726.3857
4726.457
4726.5283
4726.5996
4726.6709
4726.7422
4726.8135
4726.8848
4726.9561
4727.0273
4727.0986
4727.1699
4727.2412
4727.3125
4727.3838
4727.4551
4727.5264
4727.5977
4727.6689
4727.7402
4727.8115
4727.8828
4727.9541
4728.0254
4728.0967
4728.168
4728.2393
4728.3105
4728.3818
4728.4531
4728.5244
4728.5957
4728.667
4728.7383
4728.8096
4728.8809
4728.9521
4729.0234
4729.0947
4729.166
4729.2373
4729.3086
4729.3799
4729.4512
4729.5225
4729.5938
4729.665
4729.7363
4729.8076
4729.8789
4729.9502
4730.0215
4730.0928
4730.1641
4730.2354
4730.3066
4730.3779
4730.4492
4730.5205
4730.5918
4730.6631
4730.7344
4730.8057
4730.877
4730.9482
4731.0195
4731.0908
4731.1621
4731.2334
4731.3047
4731.376
4731.4473
4731.5186
4731.5898
4731.6611
4731.7324
4731.8037
4731.875
4731.9463
4732.0176
4732.0889
4732.1602
4732.2314
4732.3027
4732.374
4732.4453
4732.5166
4732.5879
4732.6592
4732.7305
4732.8018
4732.873
4732.9443
4733.0156
4733.0869
4733.1582
4733.2295
4733.3008
4733.3721
4733.4434
4733.5146
4733.5859
4733.6572
4733.7285
4733.7998
4733.8711
4733.9424
4734.0137
4734.085
4734.1562
4734.2275
4734.2988
4734.3701
4734.4414
4734.5127
4734.584
4734.6553
4734.7266
4734.7979
4734.8691
4734.9404
4735.0117
4735.083
4735.1543
4735.2256
4735.2969
4735.3682
4735.4395
4735.5107
4735.582
4735.6533
4735.7246
4735.7959
4735.8672
4735.9385
4736.0098
4736.0811
4736.1523
4736.2236
4736.2949
4736.3662
4736.4375
4736.5088
4736.5801
4736.6514
4736.7227
4736.7939
4736.8652
4736.9365
4737.0078
4737.0791
4737.1504
4737.2217
4737.293
4737.3643
4737.4355
4737.5068
4737.5781
4737.6494
4737.7207
4737.792
4737.8633
4737.9346
4738.0059
4738.0771
4738.1484
4738.2197
4738.291
4738.3623
4738.4336
4738.5049
4738.5762
4738.6475
4738.7188
4738.79
4738.8613
4738.9326
4739.0039
4739.0752
4739.1465
4739.2178
4739.2891
4739.3604
4739.4316
4739.5029
4739.5742
4739.6455
4739.7168
4739.7881
4739.8594
4739.9307
4740.002
4740.0732
4740.1445
4740.2158
4740.2871
4740.3584
4740.4297
4740.501
4740.5723
4740.6436
4740.7148
4740.7861
4740.8574
4740.9287
4741
4741.0713
4741.1426
4741.2139
4741.2852
4741.3564
4741.4277
4741.499
4741.5703
4741.6416
4741.7129
4741.7842
4741.8555
4741.9268
4741.998
4742.0693
4742.1406
4742.2119
4742.2832
4742.3545
4742.4258
4742.4971
4742.5684
4742.6396
4742.7109
4742.7822
4742.8535
4742.9248
4742.9961
4743.0674
4743.1387
4743.21
4743.2812
4743.3525
4743.4238
4743.4951
4743.5664
4743.6377
4743.709
4743.7803
4743.8516
4743.9229
4743.9941
4744.0654
4744.1367
4744.208
4744.2793
4744.3506
4744.4219
4744.4932
4744.5645
4744.6357
4744.707
4744.7783
4744.8496
4744.9209
4744.9922
4745.0635
4745.1348
4745.2061
4745.2773
4745.3486
4745.4199
4745.4912
4745.5625
4745.6338
4745.7051
4745.7764
4745.8477
4745.9189
4745.9902
4746.0615
4746.1328
4746.2041
4746.2754
4746.3467
4746.418
4746.4893
4746.5605
4746.6318
4746.7031
4746.7744
4746.8457
4746.917
4746.9883
4747.0596
4747.1309
4747.2021
4747.2734
4747.3447
4747.416
4747.4873
4747.5586
4747.6299
4747.7012
4747.7725
4747.8438
4747.915
4747.9863
4748.0576
4748.1289
4748.2002
4748.2715
4748.3428
4748.4141
4748.4854
4748.5566
4748.6279
4748.6992
4748.7705
4748.8418
4748.9131
4748.9844
4749.0557
4749.127
4749.1982
4749.2695
4749.3408
4749.4121
4749.4834
4749.5547
4749.626
4749.6973
4749.7686
4749.8398
4749.9111
4749.9824
4750.0537
4750.125
4750.1963
4750.2676
4750.3389
4750.4102
4750.4814
4750.5527
4750.624
4750.6953
4750.7666
4750.8379
4750.9092
4750.9805
4751.0518
4751.123
4751.1943
4751.2656
4751.3369
4751.4082
4751.4795
4751.5508
4751.6221
4751.6934
4751.7646
4751.8359
4751.9072
4751.9785
4752.0498
4752.1211
4752.1924
4752.2637
4752.335
4752.4062
4752.4775
4752.5488
4752.6201
4752.6914
4752.7627
4752.834
4752.9053
4752.9766
4753.0479
4753.1191
4753.1904
4753.2617
4753.333
4753.4043
4753.4756
4753.5469
4753.6182
4753.6895
4753.7607
4753.832
4753.9033
4753.9746
4754.0459
4754.1172
4754.1885
4754.2598
4754.3311
4754.4023
4754.4736
4754.5449
4754.6162
4754.6875
4754.7588
4754.8301
4754.9014
4754.9727
4755.0439
4755.1152
4755.1865
4755.2578
4755.3291
4755.4004
4755.4717
4755.543
4755.6143
4755.6855
4755.7568
4755.8281
4755.8994
4755.9707
4756.042
4756.1133
4756.1846
4756.2559
4756.3271
4756.3984
4756.4697
4756.541
4756.6123
4756.6836
4756.7549
4756.8262
4756.8975
4756.9688
4757.04
4757.1113
4757.1826
4757.2539
4757.3252
4757.3965
4757.4678
4757.5391
4757.6104
4757.6816
4757.7529
4757.8242
4757.8955
4757.9668
4758.0381
4758.1094
4758.1807
4758.252
4758.3232
4758.3945
4758.4658
4758.5371
4758.6084
4758.6797
4758.751
4758.8223
4758.8936
4758.9648
4759.0361
4759.1074
4759.1787
4759.25
4759.3213
4759.3926
4759.4639
4759.5352
4759.6064
4759.6777
4759.749
4759.8203
4759.8916
4759.9629
4760.0342
4760.1055
4760.1768
4760.248
4760.3193
4760.3906
4760.4619
4760.5332
4760.6045
4760.6758
4760.7471
4760.8184
4760.8896
4760.9609
4761.0322
4761.1035
4761.1748
4761.2461
4761.3174
4761.3887
4761.46
4761.5312
4761.6025
4761.6738
4761.7451
4761.8164
4761.8877
4761.959
4762.0303
4762.1016
4762.1729
4762.2441
4762.3154
4762.3867
4762.458
4762.5293
4762.6006
4762.6719
4762.7432
4762.8145
4762.8857
4762.957
4763.0283
4763.0996
4763.1709
4763.2422
4763.3135
4763.3848
4763.4561
4763.5273
4763.5986
4763.6699
4763.7412
4763.8125
4763.8838
4763.9551
4764.0264
4764.0977
4764.1689
4764.2402
4764.3115
4764.3828
4764.4541
4764.5254
4764.5967
4764.668
4764.7393
4764.8105
4764.8818
4764.9531
4765.0244
4765.0957
4765.167
4765.2383
4765.3096
4765.3809
4765.4521
4765.5234
4765.5947
4765.666
4765.7373
4765.8086
4765.8799
4765.9512
4766.0225
4766.0938
4766.165
4766.2363
4766.3076
4766.3789
4766.4502
4766.5215
4766.5928
4766.6641
4766.7354
4766.8066
4766.8779
4766.9492
4767.0205
4767.0918
4767.1631
4767.2344
4767.3057
4767.377
4767.4482
4767.5195
4767.5908
4767.6621
4767.7334
4767.8047
4767.876
4767.9473
4768.0186
4768.0898
4768.1611
4768.2324
4768.3037
4768.375
4768.4463
4768.5176
4768.5889
4768.6602
4768.7314
4768.8027
4768.874
4768.9453
4769.0166
4769.0879
4769.1592
4769.2305
4769.3018
4769.373
4769.4443
4769.5156
4769.5869
4769.6582
4769.7295
4769.8008
4769.8721
4769.9434
4770.0146
4770.0859
4770.1572
4770.2285
4770.2998
4770.3711
4770.4424
4770.5137
4770.585
4770.6562
4770.7275
4770.7988
4770.8701
4770.9414
4771.0127
4771.084
4771.1553
4771.2266
4771.2979
4771.3691
4771.4404
4771.5117
4771.583
4771.6543
4771.7256
4771.7969
4771.8682
4771.9395
4772.0107
4772.082
4772.1533
4772.2246
4772.2959
4772.3672
4772.4385
4772.5098
4772.5811
4772.6523
4772.7236
4772.7949
4772.8662
4772.9375
4773.0088
4773.0801
4773.1514
4773.2227
4773.2939
4773.3652
4773.4365
4773.5078
4773.5791
4773.6504
4773.7217
4773.793
4773.8643
4773.9355
4774.0068
4774.0781
4774.1494
4774.2207
4774.292
4774.3633
4774.4346
4774.5059
4774.5771
4774.6484
4774.7197
4774.791
4774.8623
4774.9336
4775.0049
4775.0762
4775.1475
4775.2188
4775.29
4775.3613
4775.4326
4775.5039
4775.5752
4775.6465
4775.7178
4775.7891
4775.8604
4775.9316
4776.0029
4776.0742
4776.1455
4776.2168
4776.2881
4776.3594
4776.4307
4776.502
4776.5732
4776.6445
4776.7158
4776.7871
4776.8584
4776.9297
4777.001
4777.0723
4777.1436
4777.2148
4777.2861
4777.3574
4777.4287
4777.5
4777.5713
4777.6426
4777.7139
4777.7852
4777.8564
4777.9277
4777.999
4778.0703
4778.1416
4778.2129
4778.2842
4778.3555
4778.4268
4778.498
4778.5693
4778.6406
4778.7119
4778.7832
4778.8545
4778.9258
4778.9971
4779.0684
4779.1396
4779.2109
4779.2822
4779.3535
4779.4248
4779.4961
4779.5674
4779.6387
4779.71
4779.7812
4779.8525
4779.9238
4779.9951
4780.0664
4780.1377
4780.209
4780.2803
4780.3516
4780.4229
4780.4941
4780.5654
4780.6367
4780.708
4780.7793
4780.8506
4780.9219
4780.9932
4781.0645
4781.1357
4781.207
4781.2783
4781.3496
4781.4209
4781.4922
4781.5635
4781.6348
4781.7061
4781.7773
4781.8486
4781.9199
4781.9912
4782.0625
4782.1338
4782.2051
4782.2764
4782.3477
4782.4189
4782.4902
4782.5615
4782.6328
4782.7041
4782.7754
4782.8467
4782.918
4782.9893
4783.0605
4783.1318
4783.2031
4783.2744
4783.3457
4783.417
4783.4883
4783.5596
4783.6309
4783.7021
4783.7734
4783.8447
4783.916
4783.9873
4784.0586
4784.1299
4784.2012
4784.2725
4784.3438
4784.415
4784.4863
4784.5576
4784.6289
4784.7002
4784.7715
4784.8428
4784.9141
4784.9854
4785.0566
4785.1279
4785.1992
4785.2705
4785.3418
4785.4131
4785.4844
4785.5557
4785.627
4785.6982
4785.7695
4785.8408
4785.9121
4785.9834
4786.0547
4786.126
4786.1973
4786.2686
4786.3398
4786.4111
4786.4824
4786.5537
4786.625
4786.6963
4786.7676
4786.8389
4786.9102
4786.9814
4787.0527
4787.124
4787.1953
4787.2666
4787.3379
4787.4092
4787.4805
4787.5518
4787.623
4787.6943
4787.7656
4787.8369
4787.9082
4787.9795
4788.0508
4788.1221
4788.1934
4788.2646
4788.3359
4788.4072
4788.4785
4788.5498
4788.6211
4788.6924
4788.7637
4788.835
4788.9062
4788.9775
4789.0488
4789.1201
4789.1914
4789.2627
4789.334
4789.4053
4789.4766
4789.5479
4789.6191
4789.6904
4789.7617
4789.833
4789.9043
4789.9756
4790.0469
4790.1182
4790.1895
4790.2607
4790.332
4790.4033
4790.4746
4790.5459
4790.6172
4790.6885
4790.7598
4790.8311
4790.9023
4790.9736
4791.0449
4791.1162
4791.1875
4791.2588
4791.3301
4791.4014
4791.4727
4791.5439
4791.6152
4791.6865
4791.7578
4791.8291
4791.9004
4791.9717
4792.043
4792.1143
4792.1855
4792.2568
4792.3281
4792.3994
4792.4707
4792.542
4792.6133
4792.6846
4792.7559
4792.8271
4792.8984
4792.9697
4793.041
4793.1123
4793.1836
4793.2549
4793.3262
4793.3975
4793.4688
4793.54
4793.6113
4793.6826
4793.7539
4793.8252
4793.8965
4793.9678
4794.0391
4794.1104
4794.1816
4794.2529
4794.3242
4794.3955
4794.4668
4794.5381
4794.6094
4794.6807
4794.752
4794.8232
4794.8945
4794.9658
4795.0371
4795.1084
4795.1797
4795.251
4795.3223
4795.3936
4795.4648
4795.5361
4795.6074
4795.6787
4795.75
4795.8213
4795.8926
4795.9639
4796.0352
4796.1064
4796.1777
4796.249
4796.3203
4796.3916
4796.4629
4796.5342
4796.6055
4796.6768
4796.748
4796.8193
4796.8906
4796.9619
4797.0332
4797.1045
4797.1758
4797.2471
4797.3184
4797.3896
4797.4609
4797.5322
4797.6035
4797.6748
4797.7461
4797.8174
4797.8887
4797.96
4798.0312
4798.1025
4798.1738
4798.2451
4798.3164
4798.3877
4798.459
4798.5303
4798.6016
4798.6729
4798.7441
4798.8154
4798.8867
4798.958
4799.0293
4799.1006
4799.1719
4799.2432
4799.3145
4799.3857
4799.457
4799.5283
4799.5996
4799.6709
4799.7422
4799.8135
4799.8848
4799.9561
4800.0273
4800.0986
4800.1699
4800.2412
4800.3125
4800.3838
4800.4551
4800.5264
4800.5977
4800.6689
4800.7402
4800.8115
4800.8828
4800.9541
4801.0254
4801.0967
4801.168
4801.2393
4801.3105
4801.3818
4801.4531
4801.5244
4801.5957
4801.667
4801.7383
4801.8096
4801.8809
4801.9521
4802.0234
4802.0947
4802.166
4802.2373
4802.3086
4802.3799
4802.4512
4802.5225
4802.5938
4802.665
4802.7363
4802.8076
4802.8789
4802.9502
4803.0215
4803.0928
4803.1641
4803.2354
4803.3066
4803.3779
4803.4492
4803.5205
4803.5918
4803.6631
4803.7344
4803.8057
4803.877
4803.9482
4804.0195
4804.0908
4804.1621
4804.2334
4804.3047
4804.376
4804.4473
4804.5186
4804.5898
4804.6611
4804.7324
4804.8037
4804.875
4804.9463
4805.0176
4805.0889
4805.1602
4805.2314
4805.3027
4805.374
4805.4453
4805.5166
4805.5879
4805.6592
4805.7305
4805.8018
4805.873
4805.9443
4806.0156
4806.0869
4806.1582
4806.2295
4806.3008
4806.3721
4806.4434
4806.5146
4806.5859
4806.6572
4806.7285
4806.7998
4806.8711
4806.9424
4807.0137
4807.085
4807.1562
4807.2275
4807.2988
4807.3701
4807.4414
4807.5127
4807.584
4807.6553
4807.7266
4807.7979
4807.8691
4807.9404
4808.0117
4808.083
4808.1543
4808.2256
4808.2969
4808.3682
4808.4395
4808.5107
4808.582
4808.6533
4808.7246
4808.7959
4808.8672
4808.9385
4809.0098
4809.0811
4809.1523
4809.2236
4809.2949
4809.3662
4809.4375
4809.5088
4809.5801
4809.6514
4809.7227
4809.7939
4809.8652
4809.9365
4810.0078
4810.0791
4810.1504
4810.2217
4810.293
4810.3643
4810.4355
4810.5068
4810.5781
4810.6494
4810.7207
4810.792
4810.8633
4810.9346
4811.0059
4811.0771
4811.1484
4811.2197
4811.291
4811.3623
4811.4336
4811.5049
4811.5762
4811.6475
4811.7188
4811.79
4811.8613
4811.9326
4812.0039
4812.0752
4812.1465
4812.2178
4812.2891
4812.3604
4812.4316
4812.5029
4812.5742
4812.6455
4812.7168
4812.7881
4812.8594
4812.9307
4813.002
4813.0732
4813.1445
4813.2158
4813.2871
4813.3584
4813.4297
4813.501
4813.5723
4813.6436
4813.7148
4813.7861
4813.8574
4813.9287
4814
4814.0713
4814.1426
4814.2139
4814.2852
4814.3564
4814.4277
4814.499
4814.5703
4814.6416
4814.7129
4814.7842
4814.8555
4814.9268
4814.998
4815.0693
4815.1406
4815.2119
4815.2832
4815.3545
4815.4258
4815.4971
4815.5684
4815.6396
4815.7109
4815.7822
4815.8535
4815.9248
4815.9961
4816.0674
4816.1387
4816.21
4816.2812
4816.3525
4816.4238
4816.4951
4816.5664
4816.6377
4816.709
4816.7803
4816.8516
4816.9229
4816.9941
4817.0654
4817.1367
4817.208
4817.2793
4817.3506
4817.4219
4817.4932
4817.5645
4817.6357
4817.707
4817.7783
4817.8496
4817.9209
4817.9922
4818.0635
4818.1348
4818.2061
4818.2773
4818.3486
4818.4199
4818.4912
4818.5625
4818.6338
4818.7051
4818.7764
4818.8477
4818.9189
4818.9902
4819.0615
4819.1328
4819.2041
4819.2754
4819.3467
4819.418
4819.4893
4819.5605
4819.6318
4819.7031
4819.7744
4819.8457
4819.917
4819.9883
4820.0596
4820.1309
4820.2021
4820.2734
4820.3447
4820.416
4820.4873
4820.5586
4820.6299
4820.7012
4820.7725
4820.8438
4820.915
4820.9863
4821.0576
4821.1289
4821.2002
4821.2715
4821.3428
4821.4141
4821.4854
4821.5566
4821.6279
4821.6992
4821.7705
4821.8418
4821.9131
4821.9844
4822.0557
4822.127
4822.1982
4822.2695
4822.3408
4822.4121
4822.4834
4822.5547
4822.626
4822.6973
4822.7686
4822.8398
4822.9111
4822.9824
4823.0537
4823.125
4823.1963
4823.2676
4823.3389
4823.4102
4823.4814
4823.5527
4823.624
4823.6953
4823.7666
4823.8379
4823.9092
4823.9805
4824.0518
4824.123
4824.1943
4824.2656
4824.3369
4824.4082
4824.4795
4824.5508
4824.6221
4824.6934
4824.7646
4824.8359
4824.9072
4824.9785
4825.0498
4825.1211
4825.1924
4825.2637
4825.335
4825.4062
4825.4775
4825.5488
4825.6201
4825.6914
4825.7627
4825.834
4825.9053
4825.9766
4826.0479
4826.1191
4826.1904
4826.2617
4826.333
4826.4043
4826.4756
4826.5469
4826.6182
4826.6895
4826.7607
4826.832
4826.9033
4826.9746
4827.0459
4827.1172
4827.1885
4827.2598
4827.3311
4827.4023
4827.4736
4827.5449
4827.6162
4827.6875
4827.7588
4827.8301
4827.9014
4827.9727
4828.0439
4828.1152
4828.1865
4828.2578
4828.3291
4828.4004
4828.4717
4828.543
4828.6143
4828.6855
4828.7568
4828.8281
4828.8994
4828.9707
4829.042
4829.1133
4829.1846
4829.2559
4829.3271
4829.3984
4829.4697
4829.541
4829.6123
4829.6836
4829.7549
4829.8262
4829.8975
4829.9688
4830.04
4830.1113
4830.1826
4830.2539
4830.3252
4830.3965
4830.4678
4830.5391
4830.6104
4830.6816
4830.7529
4830.8242
4830.8955
4830.9668
4831.0381
4831.1094
4831.1807
4831.252
4831.3232
4831.3945
4831.4658
4831.5371
4831.6084
4831.6797
4831.751
4831.8223
4831.8936
4831.9648
4832.0361
4832.1074
4832.1787
4832.25
4832.3213
4832.3926
4832.4639
4832.5352
4832.6064
4832.6777
4832.749
4832.8203
4832.8916
4832.9629
4833.0342
4833.1055
4833.1768
4833.248
4833.3193
4833.3906
4833.4619
4833.5332
4833.6045
4833.6758
4833.7471
4833.8184
4833.8896
4833.9609
4834.0322
4834.1035
4834.1748
4834.2461
4834.3174
4834.3887
4834.46
4834.5312
4834.6025
4834.6738
4834.7451
4834.8164
4834.8877
4834.959
4835.0303
4835.1016
4835.1729
4835.2441
4835.3154
4835.3867
4835.458
4835.5293
4835.6006
4835.6719
4835.7432
4835.8145
4835.8857
4835.957
4836.0283
4836.0996
4836.1709
4836.2422
4836.3135
4836.3848
4836.4561
4836.5273
4836.5986
4836.6699
4836.7412
4836.8125
4836.8838
4836.9551
4837.0264
4837.0977
4837.1689
4837.2402
4837.3115
4837.3828
4837.4541
4837.5254
4837.5967
4837.668
4837.7393
4837.8105
4837.8818
4837.9531
4838.0244
4838.0957
4838.167
4838.2383
4838.3096
4838.3809
4838.4521
4838.5234
4838.5947
4838.666
4838.7373
4838.8086
4838.8799
4838.9512
4839.0225
4839.0938
4839.165
4839.2363
4839.3076
4839.3789
4839.4502
4839.5215
4839.5928
4839.6641
4839.7354
4839.8066
4839.8779
4839.9492
4840.0205
4840.0918
4840.1631
4840.2344
4840.3057
4840.377
4840.4482
4840.5195
4840.5908
4840.6621
4840.7334
4840.8047
4840.876
4840.9473
4841.0186
4841.0898
4841.1611
4841.2324
4841.3037
4841.375
4841.4463
4841.5176
4841.5889
4841.6602
4841.7314
4841.8027
4841.874
4841.9453
4842.0166
4842.0879
4842.1592
4842.2305
4842.3018
4842.373
4842.4443
4842.5156
4842.5869
4842.6582
4842.7295
4842.8008
4842.8721
4842.9434
4843.0146
4843.0859
4843.1572
4843.2285
4843.2998
4843.3711
4843.4424
4843.5137
4843.585
4843.6562
4843.7275
4843.7988
4843.8701
4843.9414
4844.0127
4844.084
4844.1553
4844.2266
4844.2979
4844.3691
4844.4404
4844.5117
4844.583
4844.6543
4844.7256
4844.7969
4844.8682
4844.9395
4845.0107
4845.082
4845.1533
4845.2246
4845.2959
4845.3672
4845.4385
4845.5098
4845.5811
4845.6523
4845.7236
4845.7949
4845.8662
4845.9375
4846.0088
4846.0801
4846.1514
4846.2227
4846.2939
4846.3652
4846.4365
4846.5078
4846.5791
4846.6504
4846.7217
4846.793
4846.8643
4846.9355
4847.0068
4847.0781
4847.1494
4847.2207
4847.292
4847.3633
4847.4346
4847.5059
4847.5771
4847.6484
4847.7197
4847.791
4847.8623
4847.9336
4848.0049
4848.0762
4848.1475
4848.2188
4848.29
4848.3613
4848.4326
4848.5039
4848.5752
4848.6465
4848.7178
4848.7891
4848.8604
4848.9316
4849.0029
4849.0742
4849.1455
4849.2168
4849.2881
4849.3594
4849.4307
4849.502
4849.5732
4849.6445
4849.7158
4849.7871
4849.8584
4849.9297
4850.001
4850.0723
4850.1436
4850.2148
4850.2861
4850.3574
4850.4287
4850.5
4850.5713
4850.6426
4850.7139
4850.7852
4850.8564
4850.9277
4850.999
4851.0703
4851.1416
4851.2129
4851.2842
4851.3555
4851.4268
4851.498
4851.5693
4851.6406
4851.7119
4851.7832
4851.8545
4851.9258
4851.9971
4852.0684
4852.1396
4852.2109
4852.2822
4852.3535
4852.4248
4852.4961
4852.5674
4852.6387
4852.71
4852.7812
4852.8525
4852.9238
4852.9951
4853.0664
4853.1377
4853.209
4853.2803
4853.3516
4853.4229
4853.4941
4853.5654
4853.6367
4853.708
4853.7793
4853.8506
4853.9219
4853.9932
4854.0645
4854.1357
4854.207
4854.2783
4854.3496
4854.4209
4854.4922
4854.5635
4854.6348
4854.7061
4854.7773
4854.8486
4854.9199
4854.9912
4855.0625
4855.1338
4855.2051
4855.2764
4855.3477
4855.4189
4855.4902
4855.5615
4855.6328
4855.7041
4855.7754
4855.8467
4855.918
4855.9893
4856.0605
4856.1318
4856.2031
4856.2744
4856.3457
4856.417
4856.4883
4856.5596
4856.6309
4856.7021
4856.7734
4856.8447
4856.916
4856.9873
4857.0586
4857.1299
4857.2012
4857.2725
4857.3438
4857.415
4857.4863
4857.5576
4857.6289
4857.7002
4857.7715
4857.8428
4857.9141
4857.9854
4858.0566
4858.1279
4858.1992
4858.2705
4858.3418
4858.4131
4858.4844
4858.5557
4858.627
4858.6982
4858.7695
4858.8408
4858.9121
4858.9834
4859.0547
4859.126
4859.1973
4859.2686
4859.3398
4859.4111
4859.4824
4859.5537
4859.625
4859.6963
4859.7676
4859.8389
4859.9102
4859.9814
4860.0527
4860.124
4860.1953
4860.2666
4860.3379
4860.4092
4860.4805
4860.5518
4860.623
4860.6943
4860.7656
4860.8369
4860.9082
4860.9795
4861.0508
4861.1221
4861.1934
4861.2646
4861.3359
4861.4072
4861.4785
4861.5498
4861.6211
4861.6924
4861.7637
4861.835
4861.9062
4861.9775
4862.0488
4862.1201
4862.1914
4862.2627
4862.334
4862.4053
4862.4766
4862.5479
4862.6191
4862.6904
4862.7617
4862.833
4862.9043
4862.9756
4863.0469
4863.1182
4863.1895
4863.2607
4863.332
4863.4033
4863.4746
4863.5459
4863.6172
4863.6885
4863.7598
4863.8311
4863.9023
4863.9736
4864.0449
4864.1162
4864.1875
4864.2588
4864.3301
4864.4014
4864.4727
4864.5439
4864.6152
4864.6865
4864.7578
4864.8291
4864.9004
4864.9717
4865.043
4865.1143
4865.1855
4865.2568
4865.3281
4865.3994
4865.4707
4865.542
4865.6133
4865.6846
4865.7559
4865.8271
4865.8984
4865.9697
4866.041
4866.1123
4866.1836
4866.2549
4866.3262
4866.3975
4866.4688
4866.54
4866.6113
4866.6826
4866.7539
4866.8252
4866.8965
4866.9678
4867.0391
4867.1104
4867.1816
4867.2529
4867.3242
4867.3955
4867.4668
4867.5381
4867.6094
4867.6807
4867.752
4867.8232
4867.8945
4867.9658
4868.0371
4868.1084
4868.1797
4868.251
4868.3223
4868.3936
4868.4648
4868.5361
4868.6074
4868.6787
4868.75
4868.8213
4868.8926
4868.9639
4869.0352
4869.1064
4869.1777
4869.249
4869.3203
4869.3916
4869.4629
4869.5342
4869.6055
4869.6768
4869.748
4869.8193
4869.8906
4869.9619
4870.0332
4870.1045
4870.1758
4870.2471
4870.3184
4870.3896
4870.4609
4870.5322
4870.6035
4870.6748
4870.7461
4870.8174
4870.8887
4870.96
4871.0312
4871.1025
4871.1738
4871.2451
4871.3164
4871.3877
4871.459
4871.5303
4871.6016
4871.6729
4871.7441
4871.8154
4871.8867
4871.958
4872.0293
4872.1006
4872.1719
4872.2432
4872.3145
4872.3857
4872.457
4872.5283
4872.5996
4872.6709
4872.7422
4872.8135
4872.8848
4872.9561
4873.0273
4873.0986
4873.1699
4873.2412
4873.3125
4873.3838
4873.4551
4873.5264
4873.5977
4873.6689
4873.7402
4873.8115
4873.8828
4873.9541
4874.0254
4874.0967
4874.168
4874.2393
4874.3105
4874.3818
4874.4531
4874.5244
4874.5957
4874.667
4874.7383
4874.8096
4874.8809
4874.9521
4875.0234
4875.0947
4875.166
4875.2373
4875.3086
4875.3799
4875.4512
4875.5225
4875.5938
4875.665
4875.7363
4875.8076
4875.8789
4875.9502
4876.0215
4876.0928
4876.1641
4876.2354
4876.3066
4876.3779
4876.4492
4876.5205
4876.5918
4876.6631
4876.7344
4876.8057
4876.877
4876.9482
4877.0195
4877.0908
4877.1621
4877.2334
4877.3047
4877.376
4877.4473
4877.5186
4877.5898
4877.6611
4877.7324
4877.8037
4877.875
4877.9463
4878.0176
4878.0889
4878.1602
4878.2314
4878.3027
4878.374
4878.4453
4878.5166
4878.5879
4878.6592
4878.7305
4878.8018
4878.873
4878.9443
4879.0156
4879.0869
4879.1582
4879.2295
4879.3008
4879.3721
4879.4434
4879.5146
4879.5859
4879.6572
4879.7285
4879.7998
4879.8711
4879.9424
4880.0137
4880.085
4880.1562
4880.2275
4880.2988
4880.3701
4880.4414
4880.5127
4880.584
4880.6553
4880.7266
4880.7979
4880.8691
4880.9404
4881.0117
4881.083
4881.1543
4881.2256
4881.2969
4881.3682
4881.4395
4881.5107
4881.582
4881.6533
4881.7246
4881.7959
4881.8672
4881.9385
4882.0098
4882.0811
4882.1523
4882.2236
4882.2949
4882.3662
4882.4375
4882.5088
4882.5801
4882.6514
4882.7227
4882.7939
4882.8652
4882.9365
4883.0078
4883.0791
4883.1504
4883.2217
4883.293
4883.3643
4883.4355
4883.5068
4883.5781
4883.6494
4883.7207
4883.792
4883.8633
4883.9346
4884.0059
4884.0771
4884.1484
4884.2197
4884.291
4884.3623
4884.4336
4884.5049
4884.5762
4884.6475
4884.7188
4884.79
4884.8613
4884.9326
4885.0039
4885.0752
4885.1465
4885.2178
4885.2891
4885.3604
4885.4316
4885.5029
4885.5742
4885.6455
4885.7168
4885.7881
4885.8594
4885.9307
4886.002
4886.0732
4886.1445
4886.2158
4886.2871
4886.3584
4886.4297
4886.501
4886.5723
4886.6436
4886.7148
4886.7861
4886.8574
4886.9287
4887
4887.0713
4887.1426
4887.2139
4887.2852
4887.3564
4887.4277
4887.499
4887.5703
4887.6416
4887.7129
4887.7842
4887.8555
4887.9268
4887.998
4888.0693
4888.1406
4888.2119
4888.2832
4888.3545
4888.4258
4888.4971
4888.5684
4888.6396
4888.7109
4888.7822
4888.8535
4888.9248
4888.9961
4889.0674
4889.1387
4889.21
4889.2812
4889.3525
4889.4238
4889.4951
4889.5664
4889.6377
4889.709
4889.7803
4889.8516
4889.9229
4889.9941
4890.0654
4890.1367
4890.208
4890.2793
4890.3506
4890.4219
4890.4932
4890.5645
4890.6357
4890.707
4890.7783
4890.8496
4890.9209
4890.9922
4891.0635
4891.1348
4891.2061
4891.2773
4891.3486
4891.4199
4891.4912
4891.5625
4891.6338
4891.7051
4891.7764
4891.8477
4891.9189
4891.9902
4892.0615
4892.1328
4892.2041
4892.2754
4892.3467
4892.418
4892.4893
4892.5605
4892.6318
4892.7031
4892.7744
4892.8457
4892.917
4892.9883
4893.0596
4893.1309
4893.2021
4893.2734
4893.3447
4893.416
4893.4873
4893.5586
4893.6299
4893.7012
4893.7725
4893.8438
4893.915
4893.9863
4894.0576
4894.1289
4894.2002
4894.2715
4894.3428
4894.4141
4894.4854
4894.5566
4894.6279
4894.6992
4894.7705
4894.8418
4894.9131
4894.9844
4895.0557
4895.127
4895.1982
4895.2695
4895.3408
4895.4121
4895.4834
4895.5547
4895.626
4895.6973
4895.7686
4895.8398
4895.9111
4895.9824
4896.0537
4896.125
4896.1963
4896.2676
4896.3389
4896.4102
4896.4814
4896.5527
4896.624
4896.6953
4896.7666
4896.8379
4896.9092
4896.9805
4897.0518
4897.123
4897.1943
4897.2656
4897.3369
4897.4082
4897.4795
4897.5508
4897.6221
4897.6934
4897.7646
4897.8359
4897.9072
4897.9785
4898.0498
4898.1211
4898.1924
4898.2637
4898.335
4898.4062
4898.4775
4898.5488
4898.6201
4898.6914
4898.7627
4898.834
4898.9053
4898.9766
4899.0479
4899.1191
4899.1904
4899.2617
4899.333
4899.4043
4899.4756
4899.5469
4899.6182
4899.6895
4899.7607
4899.832
4899.9033
4899.9746
4900.0459
4900.1172
4900.1885
4900.2598
4900.3311
4900.4023
4900.4736
4900.5449
4900.6162
4900.6875
4900.7588
4900.8301
4900.9014
4900.9727
4901.0439
4901.1152
4901.1865
4901.2578
4901.3291
4901.4004
4901.4717
4901.543
4901.6143
4901.6855
4901.7568
4901.8281
4901.8994
4901.9707
4902.042
4902.1133
4902.1846
4902.2559
4902.3271
4902.3984
4902.4697
4902.541
4902.6123
4902.6836
4902.7549
4902.8262
4902.8975
4902.9688
4903.04
4903.1113
4903.1826
4903.2539
4903.3252
4903.3965
4903.4678
4903.5391
4903.6104
4903.6816
4903.7529
4903.8242
4903.8955
4903.9668
4904.0381
4904.1094
4904.1807
4904.252
4904.3232
4904.3945
4904.4658
4904.5371
4904.6084
4904.6797
4904.751
4904.8223
4904.8936
4904.9648
4905.0361
4905.1074
4905.1787
4905.25
4905.3213
4905.3926
4905.4639
4905.5352
4905.6064
4905.6777
4905.749
4905.8203
4905.8916
4905.9629
4906.0342
4906.1055
4906.1768
4906.248
4906.3193
4906.3906
4906.4619
4906.5332
4906.6045
4906.6758
4906.7471
4906.8184
4906.8896
4906.9609
4907.0322
4907.1035
4907.1748
4907.2461
4907.3174
4907.3887
4907.46
4907.5312
4907.6025
4907.6738
4907.7451
4907.8164
4907.8877
4907.959
4908.0303
4908.1016
4908.1729
4908.2441
4908.3154
4908.3867
4908.458
4908.5293
4908.6006
4908.6719
4908.7432
4908.8145
4908.8857
4908.957
4909.0283
4909.0996
4909.1709
4909.2422
4909.3135
4909.3848
4909.4561
4909.5273
4909.5986
4909.6699
4909.7412
4909.8125
4909.8838
4909.9551
4910.0264
4910.0977
4910.1689
4910.2402
4910.3115
4910.3828
4910.4541
4910.5254
4910.5967
4910.668
4910.7393
4910.8105
4910.8818
4910.9531
4911.0244
4911.0957
4911.167
4911.2383
4911.3096
4911.3809
4911.4521
4911.5234
4911.5947
4911.666
4911.7373
4911.8086
4911.8799
4911.9512
4912.0225
4912.0938
4912.165
4912.2363
4912.3076
4912.3789
4912.4502
4912.5215
4912.5928
4912.6641
4912.7354
4912.8066
4912.8779
4912.9492
4913.0205
4913.0918
4913.1631
4913.2344
4913.3057
4913.377
4913.4482
4913.5195
4913.5908
4913.6621
4913.7334
4913.8047
4913.876
4913.9473
4914.0186
4914.0898
4914.1611
4914.2324
4914.3037
4914.375
4914.4463
4914.5176
4914.5889
4914.6602
4914.7314
4914.8027
4914.874
4914.9453
4915.0166
4915.0879
4915.1592
4915.2305
4915.3018
4915.373
4915.4443
4915.5156
4915.5869
4915.6582
4915.7295
4915.8008
4915.8721
4915.9434
4916.0146
4916.0859
4916.1572
4916.2285
4916.2998
4916.3711
4916.4424
4916.5137
4916.585
4916.6562
4916.7275
4916.7988
4916.8701
4916.9414
4917.0127
4917.084
4917.1553
4917.2266
4917.2979
4917.3691
4917.4404
4917.5117
4917.583
4917.6543
4917.7256
4917.7969
4917.8682
4917.9395
4918.0107
4918.082
4918.1533
4918.2246
4918.2959
4918.3672
4918.4385
4918.5098
4918.5811
4918.6523
4918.7236
4918.7949
4918.8662
4918.9375
4919.0088
4919.0801
4919.1514
4919.2227
4919.2939
4919.3652
4919.4365
4919.5078
4919.5791
4919.6504
4919.7217
4919.793
4919.8643
4919.9355
4920.0068
4920.0781
4920.1494
4920.2207
4920.292
4920.3633
4920.4346
4920.5059
4920.5771
4920.6484
4920.7197
4920.791
4920.8623
4920.9336
4921.0049
4921.0762
4921.1475
4921.2188
4921.29
4921.3613
4921.4326
4921.5039
4921.5752
4921.6465
4921.7178
4921.7891
4921.8604
4921.9316
4922.0029
4922.0742
4922.1455
4922.2168
4922.2881
4922.3594
4922.4307
4922.502
4922.5732
4922.6445
4922.7158
4922.7871
4922.8584
4922.9297
4923.001
4923.0723
4923.1436
4923.2148
4923.2861
4923.3574
4923.4287
4923.5
4923.5713
4923.6426
4923.7139
4923.7852
4923.8564
4923.9277
4923.999
4924.0703
4924.1416
4924.2129
4924.2842
4924.3555
4924.4268
4924.498
4924.5693
4924.6406
4924.7119
4924.7832
4924.8545
4924.9258
4924.9971
4925.0684
4925.1396
4925.2109
4925.2822
4925.3535
4925.4248
4925.4961
4925.5674
4925.6387
4925.71
4925.7812
4925.8525
4925.9238
4925.9951
4926.0664
4926.1377
4926.209
4926.2803
4926.3516
4926.4229
4926.4941
4926.5654
4926.6367
4926.708
4926.7793
4926.8506
4926.9219
4926.9932
4927.0645
4927.1357
4927.207
4927.2783
4927.3496
4927.4209
4927.4922
4927.5635
4927.6348
4927.7061
4927.7773
4927.8486
4927.9199
4927.9912
4928.0625
4928.1338
4928.2051
4928.2764
4928.3477
4928.4189
4928.4902
4928.5615
4928.6328
4928.7041
4928.7754
4928.8467
4928.918
4928.9893
4929.0605
4929.1318
4929.2031
4929.2744
4929.3457
4929.417
4929.4883
4929.5596
4929.6309
4929.7021
4929.7734
4929.8447
4929.916
4929.9873
4930.0586
4930.1299
4930.2012
4930.2725
4930.3438
4930.415
4930.4863
4930.5576
4930.6289
4930.7002
4930.7715
4930.8428
4930.9141
4930.9854
4931.0566
4931.1279
4931.1992
4931.2705
4931.3418
4931.4131
4931.4844
4931.5557
4931.627
4931.6982
4931.7695
4931.8408
4931.9121
4931.9834
4932.0547
4932.126
4932.1973
4932.2686
4932.3398
4932.4111
4932.4824
4932.5537
4932.625
4932.6963
4932.7676
4932.8389
4932.9102
4932.9814
4933.0527
4933.124
4933.1953
4933.2666
4933.3379
4933.4092
4933.4805
4933.5518
4933.623
4933.6943
4933.7656
4933.8369
4933.9082
4933.9795
4934.0508
4934.1221
4934.1934
4934.2646
4934.3359
4934.4072
4934.4785
4934.5498
4934.6211
4934.6924
4934.7637
4934.835
4934.9062
4934.9775
4935.0488
4935.1201
4935.1914
4935.2627
4935.334
4935.4053
4935.4766
4935.5479
4935.6191
4935.6904
4935.7617
4935.833
4935.9043
4935.9756
4936.0469
4936.1182
4936.1895
4936.2607
4936.332
4936.4033
4936.4746
4936.5459
4936.6172
4936.6885
4936.7598
4936.8311
4936.9023
4936.9736
4937.0449
4937.1162
4937.1875
4937.2588
4937.3301
4937.4014
4937.4727
4937.5439
4937.6152
4937.6865
4937.7578
4937.8291
4937.9004
4937.9717
4938.043
4938.1143
4938.1855
4938.2568
4938.3281
4938.3994
4938.4707
4938.542
4938.6133
4938.6846
4938.7559
4938.8271
4938.8984
4938.9697
4939.041
4939.1123
4939.1836
4939.2549
4939.3262
4939.3975
4939.4688
4939.54
4939.6113
4939.6826
4939.7539
4939.8252
4939.8965
4939.9678
4940.0391
4940.1104
4940.1816
4940.2529
4940.3242
4940.3955
4940.4668
4940.5381
4940.6094
4940.6807
4940.752
4940.8232
4940.8945
4940.9658
4941.0371
4941.1084
4941.1797
4941.251
4941.3223
4941.3936
4941.4648
4941.5361
4941.6074
4941.6787
4941.75
4941.8213
4941.8926
4941.9639
4942.0352
4942.1064
4942.1777
4942.249
4942.3203
4942.3916
4942.4629
4942.5342
4942.6055
4942.6768
4942.748
4942.8193
4942.8906
4942.9619
4943.0332
4943.1045
4943.1758
4943.2471
4943.3184
4943.3896
4943.4609
4943.5322
4943.6035
4943.6748
4943.7461
4943.8174
4943.8887
4943.96
4944.0312
4944.1025
4944.1738
4944.2451
4944.3164
4944.3877
4944.459
4944.5303
4944.6016
4944.6729
4944.7441
4944.8154
4944.8867
4944.958
4945.0293
4945.1006
4945.1719
4945.2432
4945.3145
4945.3857
4945.457
4945.5283
4945.5996
4945.6709
4945.7422
4945.8135
4945.8848
4945.9561
4946.0273
4946.0986
4946.1699
4946.2412
4946.3125
4946.3838
4946.4551
4946.5264
4946.5977
4946.6689
4946.7402
4946.8115
4946.8828
4946.9541
4947.0254
4947.0967
4947.168
4947.2393
4947.3105
4947.3818
4947.4531
4947.5244
4947.5957
4947.667
4947.7383
4947.8096
4947.8809
4947.9521
4948.0234
4948.0947
4948.166
4948.2373
4948.3086
4948.3799
4948.4512
4948.5225
4948.5938
4948.665
4948.7363
4948.8076
4948.8789
4948.9502
4949.0215
4949.0928
4949.1641
4949.2354
4949.3066
4949.3779
4949.4492
4949.5205
4949.5918
4949.6631
4949.7344
4949.8057
4949.877
4949.9482
4950.0195
4950.0908
4950.1621
4950.2334
4950.3047
4950.376
4950.4473
4950.5186
4950.5898
4950.6611
4950.7324
4950.8037
4950.875
4950.9463
4951.0176
4951.0889
4951.1602
4951.2314
4951.3027
4951.374
4951.4453
4951.5166
4951.5879
4951.6592
4951.7305
4951.8018
4951.873
4951.9443
4952.0156
4952.0869
4952.1582
4952.2295
4952.3008
4952.3721
4952.4434
4952.5146
4952.5859
4952.6572
4952.7285
4952.7998
4952.8711
4952.9424
4953.0137
4953.085
4953.1562
4953.2275
4953.2988
4953.3701
4953.4414
4953.5127
4953.584
4953.6553
4953.7266
4953.7979
4953.8691
4953.9404
4954.0117
4954.083
4954.1543
4954.2256
4954.2969
4954.3682
4954.4395
4954.5107
4954.582
4954.6533
4954.7246
4954.7959
4954.8672
4954.9385
4955.0098
4955.0811
4955.1523
4955.2236
4955.2949
4955.3662
4955.4375
4955.5088
4955.5801
4955.6514
4955.7227
4955.7939
4955.8652
4955.9365
4956.0078
4956.0791
4956.1504
4956.2217
4956.293
4956.3643
4956.4355
4956.5068
4956.5781
4956.6494
4956.7207
4956.792
4956.8633
4956.9346
4957.0059
4957.0771
4957.1484
4957.2197
4957.291
4957.3623
4957.4336
4957.5049
4957.5762
4957.6475
4957.7188
4957.79
4957.8613
4957.9326
4958.0039
4958.0752
4958.1465
4958.2178
4958.2891
4958.3604
4958.4316
4958.5029
4958.5742
4958.6455
4958.7168
4958.7881
4958.8594
4958.9307
4959.002
4959.0732
4959.1445
4959.2158
4959.2871
4959.3584
4959.4297
4959.501
4959.5723
4959.6436
4959.7148
4959.7861
4959.8574
4959.9287
4960
4960.0713
4960.1426
4960.2139
4960.2852
4960.3564
4960.4277
4960.499
4960.5703
4960.6416
4960.7129
4960.7842
4960.8555
4960.9268
4960.998
4961.0693
4961.1406
4961.2119
4961.2832
4961.3545
4961.4258
4961.4971
4961.5684
4961.6396
4961.7109
4961.7822
4961.8535
4961.9248
4961.9961
4962.0674
4962.1387
4962.21
4962.2812
4962.3525
4962.4238
4962.4951
4962.5664
4962.6377
4962.709
4962.7803
4962.8516
4962.9229
4962.9941
4963.0654
4963.1367
4963.208
4963.2793
4963.3506
4963.4219
4963.4932
4963.5645
4963.6357
4963.707
4963.7783
4963.8496
4963.9209
4963.9922
4964.0635
4964.1348
4964.2061
4964.2773
4964.3486
4964.4199
4964.4912
4964.5625
4964.6338
4964.7051
4964.7764
4964.8477
4964.9189
4964.9902
4965.0615
4965.1328
4965.2041
4965.2754
4965.3467
4965.418
4965.4893
4965.5605
4965.6318
4965.7031
4965.7744
4965.8457
4965.917
4965.9883
4966.0596
4966.1309
4966.2021
4966.2734
4966.3447
4966.416
4966.4873
4966.5586
4966.6299
4966.7012
4966.7725
4966.8438
4966.915
4966.9863
4967.0576
4967.1289
4967.2002
4967.2715
4967.3428
4967.4141
4967.4854
4967.5566
4967.6279
4967.6992
4967.7705
4967.8418
4967.9131
4967.9844
4968.0557
4968.127
4968.1982
4968.2695
4968.3408
4968.4121
4968.4834
4968.5547
4968.626
4968.6973
4968.7686
4968.8398
4968.9111
4968.9824
4969.0537
4969.125
4969.1963
4969.2676
4969.3389
4969.4102
4969.4814
4969.5527
4969.624
4969.6953
4969.7666
4969.8379
4969.9092
4969.9805
4970.0518
4970.123
4970.1943
4970.2656
4970.3369
4970.4082
4970.4795
4970.5508
4970.6221
4970.6934
4970.7646
4970.8359
4970.9072
4970.9785
4971.0498
4971.1211
4971.1924
4971.2637
4971.335
4971.4062
4971.4775
4971.5488
4971.6201
4971.6914
4971.7627
4971.834
4971.9053
4971.9766
4972.0479
4972.1191
4972.1904
4972.2617
4972.333
4972.4043
4972.4756
4972.5469
4972.6182
4972.6895
4972.7607
4972.832
4972.9033
4972.9746
4973.0459
4973.1172
4973.1885
4973.2598
4973.3311
4973.4023
4973.4736
4973.5449
4973.6162
4973.6875
4973.7588
4973.8301
4973.9014
4973.9727
4974.0439
4974.1152
4974.1865
4974.2578
4974.3291
4974.4004
4974.4717
4974.543
4974.6143
4974.6855
4974.7568
4974.8281
4974.8994
4974.9707
4975.042
4975.1133
4975.1846
4975.2559
4975.3271
4975.3984
4975.4697
4975.541
4975.6123
4975.6836
4975.7549
4975.8262
4975.8975
4975.9688
4976.04
4976.1113
4976.1826
4976.2539
4976.3252
4976.3965
4976.4678
4976.5391
4976.6104
4976.6816
4976.7529
4976.8242
4976.8955
4976.9668
4977.0381
4977.1094
4977.1807
4977.252
4977.3232
4977.3945
4977.4658
4977.5371
4977.6084
4977.6797
4977.751
4977.8223
4977.8936
4977.9648
4978.0361
4978.1074
4978.1787
4978.25
4978.3213
4978.3926
4978.4639
4978.5352
4978.6064
4978.6777
4978.749
4978.8203
4978.8916
4978.9629
4979.0342
4979.1055
4979.1768
4979.248
4979.3193
4979.3906
4979.4619
4979.5332
4979.6045
4979.6758
4979.7471
4979.8184
4979.8896
4979.9609
4980.0322
4980.1035
4980.1748
4980.2461
4980.3174
4980.3887
4980.46
4980.5312
4980.6025
4980.6738
4980.7451
4980.8164
4980.8877
4980.959
4981.0303
4981.1016
4981.1729
4981.2441
4981.3154
4981.3867
4981.458
4981.5293
4981.6006
4981.6719
4981.7432
4981.8145
4981.8857
4981.957
4982.0283
4982.0996
4982.1709
4982.2422
4982.3135
4982.3848
4982.4561
4982.5273
4982.5986
4982.6699
4982.7412
4982.8125
4982.8838
4982.9551
4983.0264
4983.0977
4983.1689
4983.2402
4983.3115
4983.3828
4983.4541
4983.5254
4983.5967
4983.668
4983.7393
4983.8105
4983.8818
4983.9531
4984.0244
4984.0957
4984.167
4984.2383
4984.3096
4984.3809
4984.4521
4984.5234
4984.5947
4984.666
4984.7373
4984.8086
4984.8799
4984.9512
4985.0225
4985.0938
4985.165
4985.2363
4985.3076
4985.3789
4985.4502
4985.5215
4985.5928
4985.6641
4985.7354
4985.8066
4985.8779
4985.9492
4986.0205
4986.0918
4986.1631
4986.2344
4986.3057
4986.377
4986.4482
4986.5195
4986.5908
4986.6621
4986.7334
4986.8047
4986.876
4986.9473
4987.0186
4987.0898
4987.1611
4987.2324
4987.3037
4987.375
4987.4463
4987.5176
4987.5889
4987.6602
4987.7314
4987.8027
4987.874
4987.9453
4988.0166
4988.0879
4988.1592
4988.2305
4988.3018
4988.373
4988.4443
4988.5156
4988.5869
4988.6582
4988.7295
4988.8008
4988.8721
4988.9434
4989.0146
4989.0859
4989.1572
4989.2285
4989.2998
4989.3711
4989.4424
4989.5137
4989.585
4989.6562
4989.7275
4989.7988
4989.8701
4989.9414
4990.0127
4990.084
4990.1553
4990.2266
4990.2979
4990.3691
4990.4404
4990.5117
4990.583
4990.6543
4990.7256
4990.7969
4990.8682
4990.9395
4991.0107
4991.082
4991.1533
4991.2246
4991.2959
4991.3672
4991.4385
4991.5098
4991.5811
4991.6523
4991.7236
4991.7949
4991.8662
4991.9375
4992.0088
4992.0801
4992.1514
4992.2227
4992.2939
4992.3652
4992.4365
4992.5078
4992.5791
4992.6504
4992.7217
4992.793
4992.8643
4992.9355
4993.0068
4993.0781
4993.1494
4993.2207
4993.292
4993.3633
4993.4346
4993.5059
4993.5771
4993.6484
4993.7197
4993.791
4993.8623
4993.9336
4994.0049
4994.0762
4994.1475
4994.2188
4994.29
4994.3613
4994.4326
4994.5039
4994.5752
4994.6465
4994.7178
4994.7891
4994.8604
4994.9316
4995.0029
4995.0742
4995.1455
4995.2168
4995.2881
4995.3594
4995.4307
4995.502
4995.5732
4995.6445
4995.7158
4995.7871
4995.8584
4995.9297
4996.001
4996.0723
4996.1436
4996.2148
4996.2861
4996.3574
4996.4287
4996.5
4996.5713
4996.6426
4996.7139
4996.7852
4996.8564
4996.9277
4996.999
4997.0703
4997.1416
4997.2129
4997.2842
4997.3555
4997.4268
4997.498
4997.5693
4997.6406
4997.7119
4997.7832
4997.8545
4997.9258
4997.9971
4998.0684
4998.1396
4998.2109
4998.2822
4998.3535
4998.4248
4998.4961
4998.5674
4998.6387
4998.71
4998.7812
4998.8525
4998.9238
4998.9951
4999.0664
4999.1377
4999.209
4999.2803
4999.3516
4999.4229
4999.4941
4999.5654
4999.6367
4999.708
4999.7793
4999.8506
4999.9219
4999.9932
5000.0645
5000.1357
5000.207
5000.2783
5000.3496
5000.4209
5000.4922
5000.5635
5000.6348
5000.7061
5000.7773
5000.8486
5000.9199
5000.9912
5001.0625
5001.1338
5001.2051
5001.2764
5001.3477
5001.4189
5001.4902
5001.5615
5001.6328
5001.7041
5001.7754
5001.8467
5001.918
5001.9893
5002.0605
5002.1318
5002.2031
5002.2744
5002.3457
5002.417
5002.4883
5002.5596
5002.6309
5002.7021
5002.7734
5002.8447
5002.916
5002.9873
5003.0586
5003.1299
5003.2012
5003.2725
5003.3438
5003.415
5003.4863
5003.5576
5003.6289
5003.7002
5003.7715
5003.8428
5003.9141
5003.9854
5004.0566
5004.1279
5004.1992
5004.2705
5004.3418
5004.4131
5004.4844
5004.5557
5004.627
5004.6982
5004.7695
5004.8408
5004.9121
5004.9834
5005.0547
5005.126
5005.1973
5005.2686
5005.3398
5005.4111
5005.4824
5005.5537
5005.625
5005.6963
5005.7676
5005.8389
5005.9102
5005.9814
5006.0527
5006.124
5006.1953
5006.2666
5006.3379
5006.4092
5006.4805
5006.5518
5006.623
5006.6943
5006.7656
5006.8369
5006.9082
5006.9795
5007.0508
5007.1221
5007.1934
5007.2646
5007.3359
5007.4072
5007.4785
5007.5498
5007.6211
5007.6924
5007.7637
5007.835
5007.9062
5007.9775
5008.0488
5008.1201
5008.1914
5008.2627
5008.334
5008.4053
5008.4766
5008.5479
5008.6191
5008.6904
5008.7617
5008.833
5008.9043
5008.9756
5009.0469
5009.1182
5009.1895
5009.2607
5009.332
5009.4033
5009.4746
5009.5459
5009.6172
5009.6885
5009.7598
5009.8311
5009.9023
5009.9736
5010.0449
5010.1162
5010.1875
5010.2588
5010.3301
5010.4014
5010.4727
5010.5439
5010.6152
5010.6865
5010.7578
5010.8291
5010.9004
5010.9717
5011.043
5011.1143
5011.1855
5011.2568
5011.3281
5011.3994
5011.4707
5011.542
5011.6133
5011.6846
5011.7559
5011.8271
5011.8984
5011.9697
5012.041
5012.1123
5012.1836
5012.2549
5012.3262
5012.3975
5012.4688
5012.54
5012.6113
5012.6826
5012.7539
5012.8252
5012.8965
5012.9678
5013.0391
5013.1104
5013.1816
5013.2529
5013.3242
5013.3955
5013.4668
5013.5381
5013.6094
5013.6807
5013.752
5013.8232
5013.8945
5013.9658
5014.0371
5014.1084
5014.1797
5014.251
5014.3223
5014.3936
5014.4648
5014.5361
5014.6074
5014.6787
5014.75
5014.8213
5014.8926
5014.9639
5015.0352
5015.1064
5015.1777
5015.249
5015.3203
5015.3916
5015.4629
5015.5342
5015.6055
5015.6768
5015.748
5015.8193
5015.8906
5015.9619
5016.0332
5016.1045
5016.1758
5016.2471
5016.3184
5016.3896
5016.4609
5016.5322
5016.6035
5016.6748
5016.7461
5016.8174
5016.8887
5016.96
5017.0312
5017.1025
5017.1738
5017.2451
5017.3164
5017.3877
5017.459
5017.5303
5017.6016
5017.6729
5017.7441
5017.8154
5017.8867
5017.958
5018.0293
5018.1006
5018.1719
5018.2432
5018.3145
5018.3857
5018.457
5018.5283
5018.5996
5018.6709
5018.7422
5018.8135
5018.8848
5018.9561
5019.0273
5019.0986
5019.1699
5019.2412
5019.3125
5019.3838
5019.4551
5019.5264
5019.5977
5019.6689
5019.7402
5019.8115
5019.8828
5019.9541
5020.0254
5020.0967
5020.168
5020.2393
5020.3105
5020.3818
5020.4531
5020.5244
5020.5957
5020.667
5020.7383
5020.8096
5020.8809
5020.9521
5021.0234
5021.0947
5021.166
5021.2373
5021.3086
5021.3799
5021.4512
5021.5225
5021.5938
5021.665
5021.7363
5021.8076
5021.8789
5021.9502
5022.0215
5022.0928
5022.1641
5022.2354
5022.3066
5022.3779
5022.4492
5022.5205
5022.5918
5022.6631
5022.7344
5022.8057
5022.877
5022.9482
5023.0195
5023.0908
5023.1621
5023.2334
5023.3047
5023.376
5023.4473
5023.5186
5023.5898
5023.6611
5023.7324
5023.8037
5023.875
5023.9463
5024.0176
5024.0889
5024.1602
5024.2314
5024.3027
5024.374
5024.4453
5024.5166
5024.5879
5024.6592
5024.7305
5024.8018
5024.873
5024.9443
5025.0156
5025.0869
5025.1582
5025.2295
5025.3008
5025.3721
5025.4434
5025.5146
5025.5859
5025.6572
5025.7285
5025.7998
5025.8711
5025.9424
5026.0137
5026.085
5026.1562
5026.2275
5026.2988
5026.3701
5026.4414
5026.5127
5026.584
5026.6553
5026.7266
5026.7979
5026.8691
5026.9404
5027.0117
5027.083
5027.1543
5027.2256
5027.2969
5027.3682
5027.4395
5027.5107
5027.582
5027.6533
5027.7246
5027.7959
5027.8672
5027.9385
5028.0098
5028.0811
5028.1523
5028.2236
5028.2949
5028.3662
5028.4375
5028.5088
5028.5801
5028.6514
5028.7227
5028.7939
5028.8652
5028.9365
5029.0078
5029.0791
5029.1504
5029.2217
5029.293
5029.3643
5029.4355
5029.5068
5029.5781
5029.6494
5029.7207
5029.792
5029.8633
5029.9346
5030.0059
5030.0771
5030.1484
5030.2197
5030.291
5030.3623
5030.4336
5030.5049
5030.5762
5030.6475
5030.7188
5030.79
5030.8613
5030.9326
5031.0039
5031.0752
5031.1465
5031.2178
5031.2891
5031.3604
5031.4316
5031.5029
5031.5742
5031.6455
5031.7168
5031.7881
5031.8594
5031.9307
5032.002
5032.0732
5032.1445
5032.2158
5032.2871
5032.3584
5032.4297
5032.501
5032.5723
5032.6436
5032.7148
5032.7861
5032.8574
5032.9287
5033
5033.0713
5033.1426
5033.2139
5033.2852
5033.3564
5033.4277
5033.499
5033.5703
5033.6416
5033.7129
5033.7842
5033.8555
5033.9268
5033.998
5034.0693
5034.1406
5034.2119
5034.2832
5034.3545
5034.4258
5034.4971
5034.5684
5034.6396
5034.7109
5034.7822
5034.8535
5034.9248
5034.9961
5035.0674
5035.1387
5035.21
5035.2812
5035.3525
5035.4238
5035.4951
5035.5664
5035.6377
5035.709
5035.7803
5035.8516
5035.9229
5035.9941
5036.0654
5036.1367
5036.208
5036.2793
5036.3506
5036.4219
5036.4932
5036.5645
5036.6357
5036.707
5036.7783
5036.8496
5036.9209
5036.9922
5037.0635
5037.1348
5037.2061
5037.2773
5037.3486
5037.4199
5037.4912
5037.5625
5037.6338
5037.7051
5037.7764
5037.8477
5037.9189
5037.9902
5038.0615
5038.1328
5038.2041
5038.2754
5038.3467
5038.418
5038.4893
5038.5605
5038.6318
5038.7031
5038.7744
5038.8457
5038.917
5038.9883
5039.0596
5039.1309
5039.2021
5039.2734
5039.3447
5039.416
5039.4873
5039.5586
5039.6299
5039.7012
5039.7725
5039.8438
5039.915
5039.9863
5040.0576
5040.1289
5040.2002
5040.2715
5040.3428
5040.4141
5040.4854
5040.5566
5040.6279
5040.6992
5040.7705
5040.8418
5040.9131
5040.9844
5041.0557
5041.127
5041.1982
5041.2695
5041.3408
5041.4121
5041.4834
5041.5547
5041.626
5041.6973
5041.7686
5041.8398
5041.9111
5041.9824
5042.0537
5042.125
5042.1963
5042.2676
5042.3389
5042.4102
5042.4814
5042.5527
5042.624
5042.6953
5042.7666
5042.8379
5042.9092
5042.9805
5043.0518
5043.123
5043.1943
5043.2656
5043.3369
5043.4082
5043.4795
5043.5508
5043.6221
5043.6934
5043.7646
5043.8359
5043.9072
5043.9785
5044.0498
5044.1211
5044.1924
5044.2637
5044.335
5044.4062
5044.4775
5044.5488
5044.6201
5044.6914
5044.7627
5044.834
5044.9053
5044.9766
5045.0479
5045.1191
5045.1904
5045.2617
5045.333
5045.4043
5045.4756
5045.5469
5045.6182
5045.6895
5045.7607
5045.832
5045.9033
5045.9746
5046.0459
5046.1172
5046.1885
5046.2598
5046.3311
5046.4023
5046.4736
5046.5449
5046.6162
5046.6875
5046.7588
5046.8301
5046.9014
5046.9727
5047.0439
5047.1152
5047.1865
5047.2578
5047.3291
5047.4004
5047.4717
5047.543
5047.6143
5047.6855
5047.7568
5047.8281
5047.8994
5047.9707
5048.042
5048.1133
5048.1846
5048.2559
5048.3271
5048.3984
5048.4697
5048.541
5048.6123
5048.6836
5048.7549
5048.8262
5048.8975
5048.9688
5049.04
5049.1113
5049.1826
5049.2539
5049.3252
5049.3965
5049.4678
5049.5391
5049.6104
5049.6816
5049.7529
5049.8242
5049.8955
5049.9668
5050.0381
5050.1094
5050.1807
5050.252
5050.3232
5050.3945
5050.4658
5050.5371
5050.6084
5050.6797
5050.751
5050.8223
5050.8936
5050.9648
5051.0361
5051.1074
5051.1787
5051.25
5051.3213
5051.3926
5051.4639
5051.5352
5051.6064
5051.6777
5051.749
5051.8203
5051.8916
5051.9629
5052.0342
5052.1055
5052.1768
5052.248
5052.3193
5052.3906
5052.4619
5052.5332
5052.6045
5052.6758
5052.7471
5052.8184
5052.8896
5052.9609
5053.0322
5053.1035
5053.1748
5053.2461
5053.3174
5053.3887
5053.46
5053.5312
5053.6025
5053.6738
5053.7451
5053.8164
5053.8877
5053.959
5054.0303
5054.1016
5054.1729
5054.2441
5054.3154
5054.3867
5054.458
5054.5293
5054.6006
5054.6719
5054.7432
5054.8145
5054.8857
5054.957
5055.0283
5055.0996
5055.1709
5055.2422
5055.3135
5055.3848
5055.4561
5055.5273
5055.5986
5055.6699
5055.7412
5055.8125
5055.8838
5055.9551
5056.0264
5056.0977
5056.1689
5056.2402
5056.3115
5056.3828
5056.4541
5056.5254
5056.5967
5056.668
5056.7393
5056.8105
5056.8818
5056.9531
5057.0244
5057.0957
5057.167
5057.2383
5057.3096
5057.3809
5057.4521
5057.5234
5057.5947
5057.666
5057.7373
5057.8086
5057.8799
5057.9512
5058.0225
5058.0938
5058.165
5058.2363
5058.3076
5058.3789
5058.4502
5058.5215
5058.5928
5058.6641
5058.7354
5058.8066
5058.8779
5058.9492
5059.0205
5059.0918
5059.1631
5059.2344
5059.3057
5059.377
5059.4482
5059.5195
5059.5908
5059.6621
5059.7334
5059.8047
5059.876
5059.9473
5060.0186
5060.0898
5060.1611
5060.2324
5060.3037
5060.375
5060.4463
5060.5176
5060.5889
5060.6602
5060.7314
5060.8027
5060.874
5060.9453
5061.0166
5061.0879
5061.1592
5061.2305
5061.3018
5061.373
5061.4443
5061.5156
5061.5869
5061.6582
5061.7295
5061.8008
5061.8721
5061.9434
5062.0146
5062.0859
5062.1572
5062.2285
5062.2998
5062.3711
5062.4424
5062.5137
5062.585
5062.6562
5062.7275
5062.7988
5062.8701
5062.9414
5063.0127
5063.084
5063.1553
5063.2266
5063.2979
5063.3691
5063.4404
5063.5117
5063.583
5063.6543
5063.7256
5063.7969
5063.8682
5063.9395
5064.0107
5064.082
5064.1533
5064.2246
5064.2959
5064.3672
5064.4385
5064.5098
5064.5811
5064.6523
5064.7236
5064.7949
5064.8662
5064.9375
5065.0088
5065.0801
5065.1514
5065.2227
5065.2939
5065.3652
5065.4365
5065.5078
5065.5791
5065.6504
5065.7217
5065.793
5065.8643
5065.9355
5066.0068
5066.0781
5066.1494
5066.2207
5066.292
5066.3633
5066.4346
5066.5059
5066.5771
5066.6484
5066.7197
5066.791
5066.8623
5066.9336
5067.0049
5067.0762
5067.1475
5067.2188
5067.29
5067.3613
5067.4326
5067.5039
5067.5752
5067.6465
5067.7178
5067.7891
5067.8604
5067.9316
5068.0029
5068.0742
5068.1455
5068.2168
5068.2881
5068.3594
5068.4307
5068.502
5068.5732
5068.6445
5068.7158
5068.7871
5068.8584
5068.9297
5069.001
5069.0723
5069.1436
5069.2148
5069.2861
5069.3574
5069.4287
5069.5
5069.5713
5069.6426
5069.7139
5069.7852
5069.8564
5069.9277
5069.999
5070.0703
5070.1416
5070.2129
5070.2842
5070.3555
5070.4268
5070.498
5070.5693
5070.6406
5070.7119
5070.7832
5070.8545
5070.9258
5070.9971
5071.0684
5071.1396
5071.2109
5071.2822
5071.3535
5071.4248
5071.4961
5071.5674
5071.6387
5071.71
5071.7812
5071.8525
5071.9238
5071.9951
5072.0664
5072.1377
5072.209
5072.2803
5072.3516
5072.4229
5072.4941
5072.5654
5072.6367
5072.708
5072.7793
5072.8506
5072.9219
5072.9932
5073.0645
5073.1357
5073.207
5073.2783
5073.3496
5073.4209
5073.4922
5073.5635
5073.6348
5073.7061
5073.7773
5073.8486
5073.9199
5073.9912
5074.0625
5074.1338
5074.2051
5074.2764
5074.3477
5074.4189
5074.4902
5074.5615
5074.6328
5074.7041
5074.7754
5074.8467
5074.918
5074.9893
5075.0605
5075.1318
5075.2031
5075.2744
5075.3457
5075.417
5075.4883
5075.5596
5075.6309
5075.7021
5075.7734
5075.8447
5075.916
5075.9873
5076.0586
5076.1299
5076.2012
5076.2725
5076.3438
5076.415
5076.4863
5076.5576
5076.6289
5076.7002
5076.7715
5076.8428
5076.9141
5076.9854
5077.0566
5077.1279
5077.1992
5077.2705
5077.3418
5077.4131
5077.4844
5077.5557
5077.627
5077.6982
5077.7695
5077.8408
5077.9121
5077.9834
5078.0547
5078.126
5078.1973
5078.2686
5078.3398
5078.4111
5078.4824
5078.5537
5078.625
5078.6963
5078.7676
5078.8389
5078.9102
5078.9814
5079.0527
5079.124
5079.1953
5079.2666
5079.3379
5079.4092
5079.4805
5079.5518
5079.623
5079.6943
5079.7656
5079.8369
5079.9082
5079.9795
5080.0508
5080.1221
5080.1934
5080.2646
5080.3359
5080.4072
5080.4785
5080.5498
5080.6211
5080.6924
5080.7637
5080.835
5080.9062
5080.9775
5081.0488
5081.1201
5081.1914
5081.2627
5081.334
5081.4053
5081.4766
5081.5479
5081.6191
5081.6904
5081.7617
5081.833
5081.9043
5081.9756
5082.0469
5082.1182
5082.1895
5082.2607
5082.332
5082.4033
5082.4746
5082.5459
5082.6172
5082.6885
5082.7598
5082.8311
5082.9023
5082.9736
5083.0449
5083.1162
5083.1875
5083.2588
5083.3301
5083.4014
5083.4727
5083.5439
5083.6152
5083.6865
5083.7578
5083.8291
5083.9004
5083.9717
5084.043
5084.1143
5084.1855
5084.2568
5084.3281
5084.3994
5084.4707
5084.542
5084.6133
5084.6846
5084.7559
5084.8271
5084.8984
5084.9697
5085.041
5085.1123
5085.1836
5085.2549
5085.3262
5085.3975
5085.4688
5085.54
5085.6113
5085.6826
5085.7539
5085.8252
5085.8965
5085.9678
5086.0391
5086.1104
5086.1816
5086.2529
5086.3242
5086.3955
5086.4668
5086.5381
5086.6094
5086.6807
5086.752
5086.8232
5086.8945
5086.9658
5087.0371
5087.1084
5087.1797
5087.251
5087.3223
5087.3936
5087.4648
5087.5361
5087.6074
5087.6787
5087.75
5087.8213
5087.8926
5087.9639
5088.0352
5088.1064
5088.1777
5088.249
5088.3203
5088.3916
5088.4629
5088.5342
5088.6055
5088.6768
5088.748
5088.8193
5088.8906
5088.9619
5089.0332
5089.1045
5089.1758
5089.2471
5089.3184
5089.3896
5089.4609
5089.5322
5089.6035
5089.6748
5089.7461
5089.8174
5089.8887
5089.96
5090.0312
5090.1025
5090.1738
5090.2451
5090.3164
5090.3877
5090.459
5090.5303
5090.6016
5090.6729
5090.7441
5090.8154
5090.8867
5090.958
5091.0293
5091.1006
5091.1719
5091.2432
5091.3145
5091.3857
5091.457
5091.5283
5091.5996
5091.6709
5091.7422
5091.8135
5091.8848
5091.9561
5092.0273
5092.0986
5092.1699
5092.2412
5092.3125
5092.3838
5092.4551
5092.5264
5092.5977
5092.6689
5092.7402
5092.8115
5092.8828
5092.9541
5093.0254
5093.0967
5093.168
5093.2393
5093.3105
5093.3818
5093.4531
5093.5244
5093.5957
5093.667
5093.7383
5093.8096
5093.8809
5093.9521
5094.0234
5094.0947
5094.166
5094.2373
5094.3086
5094.3799
5094.4512
5094.5225
5094.5938
5094.665
5094.7363
5094.8076
5094.8789
5094.9502
5095.0215
5095.0928
5095.1641
5095.2354
5095.3066
5095.3779
5095.4492
5095.5205
5095.5918
5095.6631
5095.7344
5095.8057
5095.877
5095.9482
5096.0195
5096.0908
5096.1621
5096.2334
5096.3047
5096.376
5096.4473
5096.5186
5096.5898
5096.6611
5096.7324
5096.8037
5096.875
5096.9463
5097.0176
5097.0889
5097.1602
5097.2314
5097.3027
5097.374
5097.4453
5097.5166
5097.5879
5097.6592
5097.7305
5097.8018
5097.873
5097.9443
5098.0156
5098.0869
5098.1582
5098.2295
5098.3008
5098.3721
5098.4434
5098.5146
5098.5859
5098.6572
5098.7285
5098.7998
5098.8711
5098.9424
5099.0137
5099.085
5099.1562
5099.2275
5099.2988
5099.3701
5099.4414
5099.5127
5099.584
5099.6553
5099.7266
5099.7979
5099.8691
5099.9404
5100.0117
5100.083
5100.1543
5100.2256
5100.2969
5100.3682
5100.4395
5100.5107
5100.582
5100.6533
5100.7246
5100.7959
5100.8672
5100.9385
5101.0098
5101.0811
5101.1523
5101.2236
5101.2949
5101.3662
5101.4375
5101.5088
5101.5801
5101.6514
5101.7227
5101.7939
5101.8652
5101.9365
5102.0078
5102.0791
5102.1504
5102.2217
5102.293
5102.3643
5102.4355
5102.5068
5102.5781
5102.6494
5102.7207
5102.792
5102.8633
5102.9346
5103.0059
5103.0771
5103.1484
5103.2197
5103.291
5103.3623
5103.4336
5103.5049
5103.5762
5103.6475
5103.7188
5103.79
5103.8613
5103.9326
5104.0039
5104.0752
5104.1465
5104.2178
5104.2891
5104.3604
5104.4316
5104.5029
5104.5742
5104.6455
5104.7168
5104.7881
5104.8594
5104.9307
5105.002
5105.0732
5105.1445
5105.2158
5105.2871
5105.3584
5105.4297
5105.501
5105.5723
5105.6436
5105.7148
5105.7861
5105.8574
5105.9287
5106
5106.0713
5106.1426
5106.2139
5106.2852
5106.3564
5106.4277
5106.499
5106.5703
5106.6416
5106.7129
5106.7842
5106.8555
5106.9268
5106.998
5107.0693
5107.1406
5107.2119
5107.2832
5107.3545
5107.4258
5107.4971
5107.5684
5107.6396
5107.7109
5107.7822
5107.8535
5107.9248
5107.9961
5108.0674
5108.1387
5108.21
5108.2812
5108.3525
5108.4238
5108.4951
5108.5664
5108.6377
5108.709
5108.7803
5108.8516
5108.9229
5108.9941
5109.0654
5109.1367
5109.208
5109.2793
5109.3506
5109.4219
5109.4932
5109.5645
5109.6357
5109.707
5109.7783
5109.8496
5109.9209
5109.9922
5110.0635
5110.1348
5110.2061
5110.2773
5110.3486
5110.4199
5110.4912
5110.5625
5110.6338
5110.7051
5110.7764
5110.8477
5110.9189
5110.9902
5111.0615
5111.1328
5111.2041
5111.2754
5111.3467
5111.418
5111.4893
5111.5605
5111.6318
5111.7031
5111.7744
5111.8457
5111.917
5111.9883
5112.0596
5112.1309
5112.2021
5112.2734
5112.3447
5112.416
5112.4873
5112.5586
5112.6299
5112.7012
5112.7725
5112.8438
5112.915
5112.9863
5113.0576
5113.1289
5113.2002
5113.2715
5113.3428
5113.4141
5113.4854
5113.5566
5113.6279
5113.6992
5113.7705
5113.8418
5113.9131
5113.9844
5114.0557
5114.127
5114.1982
5114.2695
5114.3408
5114.4121
5114.4834
5114.5547
5114.626
5114.6973
5114.7686
5114.8398
5114.9111
5114.9824
5115.0537
5115.125
5115.1963
5115.2676
5115.3389
5115.4102
5115.4814
5115.5527
5115.624
5115.6953
5115.7666
5115.8379
5115.9092
5115.9805
5116.0518
5116.123
5116.1943
5116.2656
5116.3369
5116.4082
5116.4795
5116.5508
5116.6221
5116.6934
5116.7646
5116.8359
5116.9072
5116.9785
5117.0498
5117.1211
5117.1924
5117.2637
5117.335
5117.4062
5117.4775
5117.5488
5117.6201
5117.6914
5117.7627
5117.834
5117.9053
5117.9766
5118.0479
5118.1191
5118.1904
5118.2617
5118.333
5118.4043
5118.4756
5118.5469
5118.6182
5118.6895
5118.7607
5118.832
5118.9033
5118.9746
5119.0459
5119.1172
5119.1885
5119.2598
5119.3311
5119.4023
5119.4736
5119.5449
5119.6162
5119.6875
5119.7588
5119.8301
5119.9014
5119.9727
5120.0439
5120.1152
5120.1865
5120.2578
5120.3291
5120.4004
5120.4717
5120.543
5120.6143
5120.6855
5120.7568
5120.8281
5120.8994
5120.9707
5121.042
5121.1133
5121.1846
5121.2559
5121.3271
5121.3984
5121.4697
5121.541
5121.6123
5121.6836
5121.7549
5121.8262
5121.8975
5121.9688
5122.04
[truncated: 94,645 more chars]
