# Supplementary material for: A Synaptic Mechanism for Temporal Filtering of Visual Signals
Source: PLoS Biol. 2014 Oct 21;12(10):e1001972. doi: 10.1371/journal.pbio.1001972 (PMC4205119; doi:10.1371/journal.pbio.1001972)
Supplement: Data S1 — All raw data files as well as averages and statistical parameters presented in the manuscript. Formats provided include raw-text (Ascii) and Excel (xls). In addition, we provide the original Igor-Pro files (Wavemetrics), which contain both the raw data and the original figure formatting. Data referring to particular panels are located in the respective folders. For any further information, please contact Tom Baden at thomas.baden@uni-tuebingen.de. (ZIP) [file pbio.1001972.s009.zip › fig5/Fig5B/Fig5B.xlsx]

## Sheet: Sheet1
Cumul_Release_measured	Cumulative_release_Model
-0.0450822	0
0.0739789	0
0.133661	4.17233e-06
0.133509	4.49395e-05
0.0738276	0.000118765
-0.105445	0.00024644
-0.105672	0.00044754
-0.0164522	0.000727044
-0.106202	0.00109426
0.0127839	0.00156549
0.22167	0.00215225
0.0722388	0.00286553
-0.0174357	0.00372109
-0.0177383	0.00474138
-0.107336	0.0059275
0.190695	0.00729888
0.100945	0.00886271
-0.0483355	0.0106314
-0.167851	0.0126159
0.0109681	0.0148447
0.249393	0.0173199
0.0405061	0.0200488
0.0105898	0.0230515
-0.049319	0.0263287
-0.169137	0.0299018
0.129273	0.033782
0.188728	0.0379872
0.0392199	0.0425289
-0.0505295	0.0474112
-0.110438	0.0526356
-0.110741	0.0582442
0.1576	0.064231
0.157449	0.0706045
0.038085	0.077377
-0.0216725	0.0845792
-0.0219751	0.0922126
-0.0221264	0.100274
0.186534	0.108785
0.0073366	0.117763
0.00718529	0.127219
0.215996	0.137152
0.39489	0.147579
0.544095	0.158531
0.6933	0.170003
0.842505	0.182
0.99171	0.194539
1.08123	0.207646
1.14084	0.221313
1.11085	0.235553
1.23013	0.250377
1.31951	0.265803
1.43872	0.281849
1.64738	0.298519
1.7366	0.315819
1.91557	0.333754
2.03478	0.352357
2.15377	0.371618
2.2729	0.391569
2.36243	0.412201
2.48141	0.433548
2.57094	0.455585
2.66031	0.478356
2.77944	0.501861
2.86866	0.526107
2.95796	0.551107
3.0771	0.576872
3.28568	0.603404
3.4645	0.630718
3.5238	0.658836
3.73224	0.687763
3.5828	0.717503
3.76162	0.748073
3.88099	0.779484
3.97028	0.811739
3.94014	0.84485
4.08934	0.878843
4.20833	0.913703
4.32739	0.949449
4.56604	0.986091
4.35685	1.02366
4.68473	1.06213
4.68412	1.10154
4.71366	1.14188
4.62391	1.18318
4.65329	1.22544
4.77251	1.26867
4.89157	1.31288
5.09985	1.35808
5.09947	1.40427
5.09909	1.45147
5.218	1.4997
5.18771	1.54895
5.24694	1.59924
5.39554	1.65057
5.27595	1.70296
5.33517	1.75642
5.36464	1.81095
5.42394	1.86658
5.57292	1.92329
5.66221	1.9811
5.51256	2.04002
5.5121	2.10007
5.69054	2.16124
5.80953	2.22356
5.77938	2.28703
5.65957	2.35165
5.6292	2.41743
5.80779	2.48439
5.92677	2.55252
5.92639	2.62187
6.10468	2.69241
6.04455	2.76416
6.10362	2.83713
6.22261	2.91133
6.252	2.98676
6.28123	3.06344
6.25094	3.14138
6.28048	3.22058
6.28017	3.30105
6.45892	3.38281
6.48838	3.46585
6.4877	3.55019
6.45733	3.63582
6.63554	3.72278
6.81451	3.81105
6.81428	3.90066
6.72416	3.9916
6.75385	4.08389
6.81277	4.17752
6.81232	4.27251
6.87192	4.36888
6.96092	4.46663
7.04991	4.56576
7.16897	4.6663
7.16852	4.76822
7.22752	4.87156
7.22706	4.97631
7.28622	5.08249
7.40513	5.1901
7.37468	5.29915
7.37392	5.40965
7.49298	5.52161
7.49238	5.63502
7.52154	5.7499
7.6999	5.86627
7.69953	5.98412
	6.10346
	6.2243
	6.34664
	6.47051
	6.5959
	6.72282
	6.85125
	6.98124
	7.11278
	7.24588
	7.38054
	7.51677
	7.65457
	7.79396
	7.93494
	8.07751
	8.2217
	8.36749
	8.5149
	8.66393
	8.81458
	8.96688
	9.12081
	9.2764
	9.43365
	9.59255
	9.75312
	9.91537
	10.0793
	10.2449
	10.4122
	10.5812
	10.7519
	10.9243
	11.0985
	11.2743
	11.4519
	11.6312
	11.8122
	11.9951
	12.1796
	12.3659
	12.554
	12.7438
	12.9354
	13.1288
	13.3239
	13.5209
	13.7196
	13.9201
	14.1225
	14.3266
	14.5326
	14.7404
	14.95
	15.1614
	15.3746
	15.5898
	15.8067
	16.0255
	16.2461
	16.4686
	16.693
	16.9192
	17.1473
	17.3773
	17.6091
	17.8428
	18.0785
	18.316
	18.5554
	18.7967
	19.0399
	19.2851
	19.5321
	19.7811
	20.0319
	20.2847
	20.5395
	20.7961
	21.0547
	21.3153
	21.5778
	21.8422
	22.1086
	22.3769
	22.6472
	22.9195
	23.1937
	23.4699
	23.748
	24.0281
	24.3102
	24.5943
	24.8804
	25.1685
	25.4585
	25.7506
	26.0446
	26.3407
	26.6387
	26.9387
	27.2408
	27.5448
	27.8509
	28.159
	28.4691
	28.7812
	29.0954
	29.4116
	29.7298
	30.05
	30.3723
	30.6966
	31.0229
	31.3513
	31.6817
	32.0141
	32.3486
	32.6852
	33.0238
	33.3644
	33.7071
	34.0519
	34.3987
	34.7476
	35.0985
	35.4515
	35.8065
	36.1637
	36.5228
	36.8841
	37.2474
	37.6128
	37.9802
	38.3498
	38.7214
	39.095
	39.4708
	39.8486
	40.2285
	40.6105
	40.9946
	41.3807
	41.7689
	42.1593
	42.5516
	42.9461
	43.3427
	43.7413
	44.142
	44.5448
	44.9497
	45.3567
	45.7658
	46.1769
	46.5902
	47.0055
	47.4229
	47.8424
	48.264
	48.6877
	49.1134
	49.5413
	49.9712
	50.4032
	50.8373
	51.2735
	51.7118
	52.1521
	52.5946
	53.0391
	53.4857
	53.9344
	54.3852
	54.8381
	55.293
	55.75
	56.2091
	56.6703
	57.1336
	57.5989
	58.0663
	58.5358
	59.0074
	59.481
	59.9567
	60.4345
	60.9143
	61.3963
	61.8803
	62.3663
	62.8544
	63.3446
	63.8368
	64.3311
	64.8275
	65.3259
	65.8264
	66.3289
	66.8334
	67.3401
	67.8487
	68.3595
	68.8722
	69.387
	69.9039
	70.4228
	70.9437
	71.4667
	71.9916
	72.5187
	73.0477
	73.5788
	74.1119
	74.647
	75.1841
	75.7233
	76.2644
	76.8076
	77.3527
	77.8999
	78.4491
	79.0003
	79.5534
	80.1086
	80.6658
	81.2249
	81.786
	82.3492
	82.9143
	83.4813
	84.0504
	84.6214
	85.1943
	85.7693
	86.3462
	86.925
	87.5058
	88.0886
	88.6733
	89.2599
	89.8485
	90.439
	91.0315
	91.6259
	92.2222
	92.8204
	93.4205
	94.0226
	94.6265
	95.2324
	95.8402
	96.4499
	97.0614
	97.6749
	98.2902
	98.9074
	99.5265
	100.147
	100.77
	101.395
	102.022
	102.65
	103.28
	103.912
	104.546
	105.182
	105.82
	106.459
	107.101
	107.744
	108.389
	109.035
	109.684
	110.334
	110.986
	111.64
	112.296
	112.954
	113.613
	114.274
	114.937
	115.601
	116.268
	116.936
	117.606
	118.277
	118.951
	119.626
	120.302
	120.981
	121.661
	122.343
	123.027
	123.712
	124.399
	125.088
	125.778
	126.47
	127.164
	127.859
	128.556
	129.255
	129.956
	130.658
	131.361
	132.066
	132.773
	133.482
	134.192
	134.904
	135.617
	136.332
	137.049
	137.767
	138.486
	139.208
	139.93
	140.655
	141.381
	142.108
	142.837
	143.568
	144.3
	145.034
	145.769
	146.505
	147.243
	147.983
	148.724
	149.467
	150.211
	150.956
	151.703
	152.452
	153.202
	153.953
	154.706
	155.46
	156.216
	156.973
	157.731
	158.491
	159.253
	160.015
	160.779
	161.545
	162.312
	163.08
	163.849
	164.62
	165.392
	166.166
	166.941
	167.717
	168.494
	169.273
	170.053
	170.835
	171.617
	172.401
	173.186
	173.973
	174.761
	175.55
	176.34
	177.131
	177.924
	178.718
	179.513
	180.309
	181.107
	181.905
	182.705
	183.506
	184.308
	185.112
	185.916
	186.722
	187.529
	188.337
	189.146
	189.956
	190.767
	191.58
	192.393
	193.208
	194.023
	194.84
	195.658
	196.476
	197.296
	198.117
	198.939
	199.762
	200.586
	201.411
	202.237
	203.064
	203.892
	204.72
	205.55
	206.381
	207.213
	208.046
	208.879
	209.714
	210.549
	211.386
	212.223
	213.061
	213.9
	214.74
	215.581
	216.423
	217.265
	218.109
	218.953
	219.798
	220.644
	221.49
	222.338
	223.186
	224.035
	224.885
	225.736
	226.587
	227.439
	228.292
	229.146
	230
	230.855
	231.711
	232.568
	233.425
	234.283
	235.142
	236.001
	236.861
	237.722
	238.583
	239.445
	240.307
	241.17
	242.034
	242.899
	243.764
	244.629
	245.496
	246.362
	247.23
	248.098
	248.966
	249.835
	250.705
	251.575
	252.445
	253.316
	254.188
	255.06
	255.933
	256.806
	257.679
	258.553
	259.428
	260.303
	261.178
	262.054
	262.93
	263.807
	264.684
	265.561
	266.439
	267.317
	268.196
	269.075
	269.954
	270.834
	271.713
	272.594
	273.474
	274.355
	275.237
	276.118
	277
	277.882
	278.764
	279.647
	280.53
	281.413
	282.297
	283.18
	284.064
	284.948
	285.833
	286.717
	287.602
	288.487
	289.372
	290.257
	291.142
	292.028
	292.914
	293.799
	294.685
	295.571
	296.458
	297.344
	298.23
	299.117
	300.003
	300.89
	301.777
	302.663
	303.55
	304.437
	305.324
	306.211
	307.098
	307.985
	308.872
	309.759
	310.645
	311.532
	312.419
	313.306
	314.193
	315.08
	315.966
	316.853
	317.739
	318.626
	319.512
	320.398
	321.284
	322.17
	323.056
	323.942
	324.828
	325.713
	326.599
	327.484
	328.369
	329.254
	330.138
	331.023
	331.907
	332.791
	333.675
	334.558
	335.442
	336.325
	337.208
	338.09
	338.973
	339.855
	340.737
	341.618
	342.5
	343.381
	344.261
	345.142
	346.022
	346.901
	347.781
	348.66
	349.539
	350.417
	351.295
	352.173
	353.05
	353.927
	354.803
	355.679
	356.555
	357.43
	358.305
	359.18
	360.054
	360.927
	361.8
	362.673
	363.545
	364.417
	365.288
	366.159
	367.029
	367.899
	368.769
	369.637
	370.506
	371.373
	372.241
	373.107
	373.974
	374.839
	375.704
	376.569
	377.433
	378.296
	379.159
	380.021
	380.883
	381.744
	382.604
	383.464
	384.323
	385.182
	386.04
	386.897
	387.754
	388.61
	389.465
	390.32
	391.174
	392.027
	392.88
	393.732
	394.583
	395.434
	396.284
	397.133
	397.981
	398.829
	399.676
	400.522
	401.368
	402.213
	403.057
	403.9
	404.743
	405.584
	406.425
	407.266
	408.105
	408.944
	409.782
	410.619
	411.455
	412.29
	413.125
	413.959
	414.791
	415.623
	416.455
	417.285
	418.115
	418.943
	419.771
	420.598
	421.424
	422.249
	423.074
	423.897
	424.72
	425.541
	426.362
	427.182
	428.001
	428.819
	429.636
	430.452
	431.267
	432.081
	432.895
	433.707
	434.518
	435.329
	436.138
	436.947
	437.754
	438.561
	439.367
	440.171
	440.975
	441.777
	442.579
	443.379
	444.179
	444.978
	445.775
	446.572
	447.367
	448.162
	448.955
	449.747
	450.539
	451.329
	452.118
	452.906
	453.693
	454.479
	455.264
	456.048
	456.831
	457.613
	458.393
	459.173
	459.951
	460.729
	461.505
	462.28
	463.054
	463.827
	464.599
	465.37
	466.139
	466.908
	467.675
	468.441
	469.206
	469.97
	470.733
	471.494
	472.254
	473.014
	473.772
	474.529
	475.284
	476.039
	476.792
	477.545
	478.296
	479.046
	479.794
	480.542
	481.288
	482.033
	482.777
	483.52
	484.261
	485.001
	485.74
	486.478
	487.215
	487.95
	488.684
	489.417
	490.149
	490.879
	491.609
	492.337
	493.063
	493.789
	494.513
	495.236
	495.958
	496.678
	497.398
	498.116
	498.832
	499.548
	500.262
	500.975
	501.686
	502.397
	503.106
	503.814
	504.52
	505.225
	505.929
	506.632
	507.333
	508.033
	508.732
	509.43
	510.126
	510.821
	511.514
	512.207
	512.898
	513.587
	514.276
	514.963
	515.648
	516.333
	517.016
	517.698
	518.378
	519.057
	519.735
	520.411
	521.087
	521.76
	522.433
	523.104
	523.774
	524.442
	525.109
	525.775
	526.44
	527.103
	527.764
	528.425
	529.084
	529.742
	530.398
	531.053
	531.707
	532.359
	533.01
	533.66
	534.308
	534.955
	535.6
	536.245
	536.887
	537.529
	538.169
	538.808
	539.445
	540.081
	540.716
	541.349
	541.981
	542.612
	543.241
	543.869
	544.495
	545.12
	545.744
	546.366
	546.987
	547.607
	548.225
	548.842
	549.457
	550.071
	550.684
	551.295
	551.905
	552.514
	553.121
	553.727
	554.331
	554.934
	555.536
	556.136
	556.735
	557.333
	557.929
	558.524
	559.117
	559.709
	560.3
	560.889
	561.477
	562.064
	562.649
	563.233
	563.815
	564.396
	564.976
	565.554
	566.131
	566.707
	567.281
	567.853
	568.425
	568.995
	569.563
	570.131
	570.696
	571.261
	571.824
	572.386
	572.946
	573.505
	574.063
	574.619
	575.174
	575.727
	576.279
	576.83
	577.379
	577.927
	578.474
	579.019
	579.563
	580.106
	580.647
	581.187
	581.725
	582.262
	582.798
	583.332
	583.865
	584.396
	584.927
	585.456
	585.983
	586.509
	587.034
	587.557
	588.08
	588.6
	589.12
	589.638
	590.154
	590.67
	591.184
	591.696
	592.207
	592.717
	593.226
	593.733
	594.239
	594.743
	595.247
	595.748
	596.249
	596.748
	597.246
	597.742
	598.237
	598.731
	599.224
	599.715
	600.205
	600.693
	601.18
	601.666
	602.151
	602.634
	603.116
	603.597
	604.076
	604.554
	605.03
	605.506
	605.98
	606.452
	606.924
	607.394
	607.863
	608.33
	608.796
	609.261
	609.725
	610.187
	610.648
	611.108
	611.566
	612.023
	612.479
	612.934
	613.387
	613.839
	614.289
	614.739
	615.187
	615.634
	616.079
	616.524
	616.967
	617.409
	617.849
	618.288
	618.726
	619.163
	619.598
	620.033
	620.466
	620.897
	621.328
	621.757
	622.185
	622.612
	623.037
	623.461
	623.884
	624.306
	624.727
	625.146
	625.564
	625.981
	626.396
	626.811
	627.224
	627.636
	628.046
	628.456
	628.864
	629.271
	629.677
	630.082
	630.485
	630.888
	631.289
	631.689
	632.087
	632.485
	632.881
	633.276
	633.67
	634.063
	634.454
	634.845
	635.234
	635.622
	636.009
	636.395
	636.779
	637.163
	637.545
	637.926
	638.306
	638.684
	639.062
	639.438
	639.814
	640.188
	640.561
	640.933
	641.303
	641.673
	642.042
	642.409
	642.775
	643.14
	643.504
	643.867
	644.229
	644.589
	644.949
	645.307
	645.664
	646.021
	646.376
	646.73
	647.083
	647.434
	647.785
	648.135
	648.483
	648.831
	649.177
	649.522
	649.867
	650.21
	650.552
	650.893
	651.233
	651.571
	651.909
	652.246
	652.582
	652.916
	653.25
	653.583
	653.914
	654.245
	654.574
	654.902
	655.23
	655.556
	655.881
	656.206
	656.529
	656.851
	657.172
	657.492
	657.812
	658.13
	658.447
	658.763
	659.078
	659.393
	659.706
	660.018
	660.329
	660.639
	660.949
	661.257
	661.564
	661.871
	662.176
	662.48
	662.784
	663.086
	663.388
	663.688
	663.988
	664.286
	664.584
	664.881
	665.176
	665.471
	665.765
	666.058
	666.35
	666.641
	666.931
	667.221
	667.509
	667.796
	668.083
	668.368
	668.653
	668.937
	669.22
	669.502
	669.783
	670.063
	670.342
	670.62
	670.898
	671.174
	671.45
	671.725
	671.999
	672.272
	672.544
	672.815
	673.086
	673.355
	673.624
	673.892
	674.159
	674.425
	674.691
	674.955
	675.219
	675.482
	675.743
	676.005
	676.265
	676.524
	676.783
	677.041
	677.298
	677.554
	677.809
	678.064
	678.317
	678.57
	678.823
	679.074
	679.324
	679.574
	679.823
	680.071
	680.319
	680.565
	680.811
	681.056
	681.3
	681.544
	681.786
	682.028
	682.269
	682.51
	682.749
	682.988
	683.226
	683.464
	683.7
	683.936
	684.171
	684.406
	684.639
	684.872
	685.104
	685.336
	685.567
	685.797
	686.026
	686.255
	686.482
	686.709
	686.936
	687.162
	687.387
	687.611
	687.835
	688.058
	688.28
	688.501
	688.722
	688.942
	689.162
	689.381
	689.599
	689.816
	690.033
	690.249
	690.464
	690.679
	690.893
	691.107
	691.32
	691.532
	691.743
	691.954
	692.164
	692.374
	692.583
	692.791
	692.999
	693.206
	693.412
	693.618
	693.823
	694.027
	694.231
	694.434
	694.637
	694.839
	695.04
	695.241
	695.441
	695.641
	695.84
	696.038
	696.236
	696.433
	696.63
	696.826
	697.022
	697.216
	697.411
	697.604
	697.798
	697.99
	698.182
	698.374
	698.565
	698.755
	698.945
	699.134
	699.323
	699.511
	699.698
	699.885
	700.072
	700.258
	700.443
	700.628
	700.812
	700.996
	701.179
	701.362
	701.544
	701.726
	701.907
	702.087
	702.268
	702.447
	702.626
	702.805
	702.983
	703.16
	703.337
	703.514
	703.69
	703.866
	704.041
	704.215
	704.39
	704.563
	704.736
	704.909
	705.081
	705.253
	705.424
	705.595
	705.765
	705.935
	706.104
	706.273
	706.442
	706.61
	706.777
	706.944
	707.111
	707.277
	707.443
	707.608
	707.773
	707.937
	708.101
	708.265
	708.428
	708.591
	708.753
	708.915
	709.076
	709.237
	709.397
	709.558
	709.717
	709.877
	710.036
	710.194
	710.352
	710.51
	710.667
	710.824
	710.98
	711.136
	711.292
	711.447
	711.602
	711.757
	711.911
	712.065
	712.218
	712.371
	712.523
	712.676
	712.827
	712.979
	713.13
	713.281
	713.431
	713.581
	713.731
	713.88
	714.029
	714.177
	714.326
	714.473
	714.621
	714.768
	714.915
	715.061
	715.208
	715.353
	715.499
	715.644
	715.789
	715.933
	716.077
	716.221
	716.364
	716.507
	716.65
	716.793
	716.935
	717.077
	717.218
	717.359
	717.5
	717.641
	717.781
	717.921
	718.061
	718.2
	718.339
	718.478
	718.616
	718.754
	718.892
	719.03
	719.167
	719.304
	719.441
	719.577
	719.713
	719.849
	719.985
	720.12
	720.255
	720.39
	720.524
	720.658
	720.792
	720.926
	721.059
	721.192
	721.325
	721.458
	721.59
	721.722
	721.854
	721.985
	722.117
	722.248
	722.378
	722.509
	722.639
	722.769
	722.899
	723.028
	723.158
	723.287
	723.416
	723.544
	723.673
	723.801
	723.929
	724.056
	724.184
	724.311
	724.438
	724.564
	724.691
	724.817
	724.943
	725.069
	725.195
	725.32
	725.445
	725.57
	725.695
	725.82
	725.944
	726.068
	726.192
	726.316
	726.439
	726.563
	726.686
	726.809
	726.932
	727.054
	727.176
	727.299
	727.421
	727.542
	727.664
	727.785
	727.906
	728.028
	728.148
	728.269
	728.39
	728.51
	728.63
	728.75
	728.87
	728.989
	729.109
	729.228
	729.347
	729.466
	729.584
	729.703
	729.821
	729.94
	730.058
	730.176
	730.293
	730.411
	730.528
	730.646
	730.763
	730.88
	730.996
	731.113
	731.229
	731.346
	731.462
	731.578
	731.694
	731.81
	731.925
	732.041
	732.156
	732.271
	732.386
	732.501
	732.616
	732.731
	732.845
	732.959
	733.074
	733.188
	733.302
	733.415
	733.529
	733.643
	733.756
	733.869
	733.983
	734.096
	734.209
	734.321
	734.434
	734.547
	734.659
	734.771
	734.884
	734.996
	735.108
	735.22
	735.331
	735.443
	735.555
	735.666
	735.777
	735.889
	736
	736.111
	736.222
	736.332
	736.443
	736.554
	736.664
	736.775
	736.885
	736.995
	737.105
	737.215
	737.325
	737.435
	737.545
	737.654
	737.764
	737.873
	737.983
	738.092
	738.201
	738.31
	738.419
	738.528
	738.637
	738.746
	738.854
	738.963
	739.072
	739.18
	739.288
	739.397
	739.505
	739.613
	739.721
	739.829
	739.937
	740.045
	740.152
	740.26
	740.368
	740.475
	740.583
	740.69
	740.798
	740.905
	741.012
	741.119
	741.226
	741.333
	741.44
	741.547
	741.654
	741.76
	741.867
	741.974
	742.08
	742.187
	742.293
	742.4
	742.506
	742.612
	742.719
	742.825
	742.931
	743.037
	743.143
	743.249
	743.355
	743.461
	743.567
	743.672
	743.778
	743.884
	743.99
	744.095
	744.201
	744.306
	744.412
	744.517
	744.622
	744.728
	744.833
	744.938
	745.043
	745.149
	745.254
	745.359
	745.464
	745.569
	745.674
	745.779
	745.884
	745.989
	746.094
	746.198
	746.303
	746.408
	746.513
	746.617
	746.722
	746.827
	746.931
	747.036
	747.14
	747.245
	747.349
	747.454
	747.558
	747.663
	747.767
	747.871
	747.976
	748.08
	748.184
	748.288
	748.393
	748.497
	748.601
	748.705
	748.81
	748.914
	749.018
	749.122
	749.226
	749.33
	749.434
	749.538
	749.642
	749.746
	749.85
	749.954
	750.058
	750.162
	750.266
	750.37
	750.474
	750.578
	750.682
	750.786
	750.889
	750.993
	751.097
	751.201
	751.305
	751.409
	751.512
	751.616
	751.72
	751.824
	751.928
	752.032
	752.135
	752.239
	752.343
	752.447
	752.55
	752.654
	752.758
	752.862
	752.965
	753.069
	753.173
	753.277
	753.38
	753.484
	753.588
	753.692
	753.796
	753.899
	754.003
	754.107
	754.211
	754.314
	754.418
	754.522
	754.626
	754.73
	754.833
	754.937
	755.041
	755.145
	755.249
	755.353
	755.456
	755.56
	755.664
	755.768
	755.872
	755.976
	756.08
	756.184
	756.287
	756.391
	756.495
	756.599
	756.703
	756.807
	756.911
	757.015
	757.119
	757.223
	757.327
	757.431
	757.535
	757.64
	757.744
	757.848
	757.952
	758.056
	758.16
	758.264
	758.368
	758.473
	758.577
	758.681
	758.785
	758.89
	758.994
	759.098
	759.203
	759.307
	759.411
	759.516
	759.62
	759.725
	759.829
	759.933
	760.038
	760.142
	760.247
	760.351
	760.456
	760.561
	760.665
	760.77
	760.875
	760.979
	761.084
	761.189
	761.293
	761.398
	761.503
	761.608
	761.713
	761.817
	761.922
	762.027
	762.132
	762.237
	762.342
	762.447
	762.552
	762.657
	762.762
	762.868
	762.973
	763.078
	763.183
	763.288
	763.394
	763.499
	763.604
	763.71
	763.815
	763.92
	764.026
	764.131
	764.237
	764.342
	764.448
	764.553
	764.659
	764.765
	764.87
	764.976
	765.082
	765.187
	765.293
	765.399
	765.505
	765.611
	765.717
	765.823
	765.929
	766.035
	766.141
	766.247
	766.353
	766.459
	766.565
	766.671
	766.778
	766.884
	766.99
	767.096
	767.203
	767.309
	767.416
	767.522
	767.629
	767.735
	767.842
	767.948
	768.055
	768.162
	768.269
	768.375
	768.482
	768.589
	768.696
	768.803
	768.91
	769.017
	769.124
	769.231
	769.338
	769.445
	769.552
	769.659
	769.767
	769.874
	769.981
	770.088
	770.196
	770.303
	770.411
	770.518
	770.626
	770.733
	770.841
	770.949
	771.056
	771.164
	771.272
	771.38
	771.487
	771.595
	771.703
	771.811
	771.919
	772.027
	772.135
	772.244
	772.352
	772.46
	772.568
	772.677
	772.785
	772.893
	773.002
	773.11
	773.219
	773.327
	773.436
	773.544
	773.653
	773.762
	773.87
	773.979
[truncated: 11,647 more rows]
