# Supplementary material for: A Synaptic Mechanism for Temporal Filtering of Visual Signals
Source: PLoS Biol. 2014 Oct 21;12(10):e1001972. doi: 10.1371/journal.pbio.1001972 (PMC4205119; doi:10.1371/journal.pbio.1001972)
Supplement: Data S1 — All raw data files as well as averages and statistical parameters presented in the manuscript. Formats provided include raw-text (Ascii) and Excel (xls). In addition, we provide the original Igor-Pro files (Wavemetrics), which contain both the raw data and the original figure formatting. Data referring to particular panels are located in the respective folders. For any further information, please contact Tom Baden at thomas.baden@uni-tuebingen.de. (ZIP) [file pbio.1001972.s009.zip › fig5/Fig5c-e/all_calcium.txt]

all_calcium
2.8685705e-05	1.6355472e-05	1.0617578e-05	7.3735096e-06	5.4185475e-06	4.2240476e-06	3.3894576e-06	2.7827207e-06	2.39223e-06	2.0687053e-06	1.8197172e-06	1.6094505e-06	1.5039094e-06	0
0.0033979192	0.0019533581	0.0012538906	0.00087230466	0.00064455502	0.00049910176	0.0004010199	0.00033205494	0.00028189394	0.00024442756	0.00021576145	0.0001934324	0.00017588912	0
0.012547836	0.0072263875	0.0046435762	0.0032326658	0.0023900026	0.0018512546	0.0014879063	0.0012323507	0.0010463743	0.0009073604	0.00080106198	0.00071835046	0.00065318268	0
0.026485767	0.015280323	0.0098292027	0.0068475269	0.0050651501	0.003924849	0.0031554603	0.0026140481	0.0022200199	0.0019253459	0.0017000467	0.0015247362	0.0013865208	0
0.044363212	0.025638906	0.016509751	0.0115095	0.0085179368	0.0066027553	0.0053099575	0.0043999334	0.003737391	0.0032418168	0.0028628493	0.0025679371	0.0023353789	0
0.065470681	0.037902582	0.024431922	0.017044049	0.01262019	0.0097862389	0.0078723924	0.0065247063	0.0055432916	0.0048089819	0.0042473855	0.0038103012	0.0034655507	0
0.089214869	0.051736258	0.033383001	0.0233043	0.017263943	0.013392091	0.010776126	0.0089333868	0.0075910743	0.0065865116	0.0058180969	0.0052199736	0.0047481484	0
0.11509985	0.066858716	0.043184225	0.030166635	0.02235836	0.017350217	0.013965005	0.011579535	0.0098414514	0.0085403863	0.0075450037	0.0067701074	0.0061587426	0
0.1427111	0.083034247	0.053685255	0.037527088	0.027826838	0.021601461	0.017391611	0.014424035	0.012261201	0.010641855	0.009402764	0.0084379995	0.0076767257	0
0.17170238	0.10006506	0.064759821	0.045298107	0.033604927	0.026096053	0.021016018	0.017433813	0.014822337	0.012866674	0.011369955	0.010204468	0.0092847086	0
0.20178445	0.11778548	0.076301955	0.053406101	0.039638299	0.030792011	0.024804531	0.020581042	0.017501252	0.015194365	0.013428583	0.012053379	0.010967974	0
0.23271616	0.13605663	0.088222429	0.061789155	0.045881268	0.035653967	0.0287288	0.023842245	0.020277999	0.017607663	0.015563359	0.013971026	0.012714118	0
0.26429585	0.15476207	0.10044651	0.070395216	0.052295361	0.040652148	0.032764878	0.027197577	0.023135759	0.020092033	0.017761439	0.015945902	0.014512641	0
0.29635575	0.17380443	0.11291134	0.079180434	0.058848169	0.04576144	0.036892556	0.030630331	0.02606032	0.022635084	0.020011963	0.01796826	0.016354689	0
0.32875583	0.193102	0.12556416	0.088108003	0.065512374	0.050960653	0.041094813	0.034126416	0.029039741	0.025226513	0.022305757	0.020029865	0.018232802	0
0.36137986	0.21258663	0.13836084	0.097146973	0.072265096	0.056232069	0.045357369	0.03767395	0.03206392	0.027857499	0.024635069	0.022123804	0.020140659	0
0.39413092	0.23220108	0.1512641	0.1062714	0.079086989	0.061560608	0.049668111	0.041262917	0.035124369	0.0305207	0.02699342	0.024244197	0.022072922	0
0.4269287	0.25189784	0.16424295	0.11545938	0.085961796	0.066933654	0.054016884	0.044884868	0.038213845	0.033209879	0.02937525	0.026386112	0.024025109	0
0.45970649	0.27163699	0.17727126	0.12469253	0.092875928	0.072340623	0.058395106	0.048532691	0.041326314	0.035919733	0.031775914	0.028545346	0.025993399	0
0.49240905	0.2913852	0.19032717	0.13395548	0.09981779	0.077772491	0.062795497	0.052200355	0.044456683	0.038645845	0.034191482	0.030718401	0.027974594	0
0.52499104	0.31111503	0.20339255	0.14323539	0.10677783	0.083221838	0.067212105	0.055882856	0.047600657	0.041384477	0.036618676	0.032902304	0.029965982	0
0.55741501	0.3308033	0.21645202	0.15252133	0.11374795	0.088682227	0.071639687	0.059575882	0.050754569	0.044132482	0.039054696	0.035094522	0.031965286	0
0.58964992	0.35043105	0.22949292	0.16180424	0.12072127	0.09414842	0.076074019	0.063275889	0.05391537	0.046887182	0.04149716	0.037292957	0.033970561	0
0.6216709	0.36998227	0.24250446	0.17107657	0.12769213	0.099615879	0.080511406	0.066979818	0.0570805	0.049646333	0.043944098	0.039495826	0.035980199	0
0.65345752	0.38944402	0.25547791	0.18033198	0.13465573	0.10508092	0.084948853	0.070685178	0.06024779	0.052408062	0.046393815	0.041701604	0.037992813	0
0.68499321	0.40880561	0.26840603	0.18956514	0.14160806	0.11054032	0.089383803	0.0743898	0.063415386	0.055170756	0.048844952	0.043909032	0.040007256	0
0.7162649	0.42805791	0.28128248	0.19877167	0.14854583	0.11599146	0.093814075	0.078091867	0.066581778	0.057933092	0.051296253	0.046117041	0.04202253	0
0.747262	0.44719404	0.2941024	0.20794781	0.15546615	0.12143216	0.098237887	0.081789896	0.069745682	0.060693938	0.053746775	0.04832473	0.044037838	0
0.77797616	0.46620804	0.30686149	0.21709053	0.16236676	0.12686057	0.10265372	0.085482612	0.072905965	0.063452341	0.056195632	0.050531328	0.046052463	0
0.80840141	0.48509508	0.31955656	0.22619741	0.16924565	0.1322751	0.1070603	0.089168958	0.076061755	0.066207491	0.05864213	0.052736193	0.048065849	0
0.8385331	0.50385153	0.3321847	0.23526628	0.17610131	0.13767451	0.11145658	0.092848025	0.079212263	0.068958744	0.061085682	0.054938816	0.050077468	0
0.86836779	0.52247441	0.34474367	0.24429548	0.1829323	0.1430577	0.11584169	0.096519127	0.082356878	0.07170549	0.063525774	0.057138715	0.052086938	0
0.89790303	0.5409615	0.35723168	0.25328353	0.18973756	0.14842378	0.12021486	0.10018153	0.085495025	0.074447319	0.065961979	0.059335519	0.054093882	0
0.92713791	0.55931085	0.36964738	0.26222938	0.19651622	0.153772	0.1245755	0.10383484	0.088626273	0.077183813	0.068393961	0.061528906	0.056098029	0
0.95607173	0.57752162	0.38198945	0.27113211	0.20326747	0.15910181	0.12892309	0.10747852	0.091750257	0.079914622	0.070821404	0.06371861	0.058099136	0
0.98470461	0.59559268	0.39425728	0.27999094	0.20999078	0.16441268	0.13325727	0.11111228	0.094866656	0.082639486	0.073244117	0.065904394	0.06009699	0
1.0130368	0.61352342	0.40645003	0.2888054	0.21668564	0.16970423	0.13757762	0.11473585	0.097975217	0.085358158	0.075661823	0.068086103	0.062091403	0
1.0410697	0.63131392	0.41856733	0.29757494	0.22335161	0.17497604	0.14188388	0.11834884	0.10107569	0.088070482	0.078074366	0.07026355	0.06408222	0
1.0688046	0.64896375	0.43060893	0.30629921	0.22998853	0.18022794	0.14617586	0.12195123	0.10416795	0.090776272	0.080481641	0.072436623	0.066069379	0
1.0962433	0.66647339	0.44257459	0.31497809	0.23659609	0.1854597	0.1504533	0.12554273	0.10725185	0.093475416	0.082883492	0.074605197	0.068052731	0
1.1233876	0.68384308	0.45446417	0.32361138	0.24317409	0.19067118	0.15471612	0.1291233	0.11032723	0.096167803	0.085279837	0.076769195	0.070032217	0
1.1502397	0.70107299	0.46627787	0.33219901	0.24972244	0.19586225	0.1589642	0.13269275	0.11339401	0.098853335	0.087670587	0.078928553	0.072007746	0
1.1768017	0.71816415	0.47801566	0.34074089	0.25624105	0.20103274	0.16319744	0.13625105	0.11645212	0.10153192	0.090055697	0.081083164	0.073979273	0
1.203076	0.7351169	0.48967773	0.34923705	0.26272988	0.20618272	0.16741578	0.13979816	0.11950153	0.10420356	0.092435084	0.083233051	0.075946763	0
1.2290655	0.7519322	0.50126439	0.35768753	0.26918894	0.21131206	0.17161918	0.14333396	0.12254214	0.10686817	0.09480875	0.08537811	0.077910155	0
1.2547727	0.7686106	0.51277578	0.36609241	0.2756182	0.21642078	0.17580758	0.14685847	0.12557395	0.10952574	0.097176589	0.087518327	0.079869449	0
1.2801996	0.78515303	0.52421224	0.37445182	0.28201774	0.22150888	0.17998096	0.15037166	0.12859693	0.11217622	0.099538669	0.089653723	0.081824578	0
1.3053495	0.80156034	0.53557408	0.38276583	0.28838757	0.22657631	0.18413936	0.1538735	0.13161105	0.1148196	0.1018949	0.091784202	0.083775565	0
1.3302251	0.81783336	0.54686177	0.39103478	0.29472771	0.2316232	0.1882828	0.157364	0.13461635	0.11745588	0.10424533	0.093909808	0.085722372	0
1.3548291	0.83397335	0.55807543	0.39925858	0.30103838	0.23664948	0.19241121	0.16084315	0.13761272	0.12008505	0.10658989	0.096030518	0.087665007	0
1.3791639	0.84998095	0.56921571	0.40743744	0.30731949	0.24165531	0.19652468	0.16431095	0.14060025	0.12270708	0.10892857	0.098146275	0.089603439	0
1.4032325	0.86585718	0.58028293	0.41557172	0.31357124	0.24664059	0.20062317	0.16776745	0.14357895	0.12532201	0.11126141	0.10025717	0.091537669	0
1.4270381	0.88160312	0.59127736	0.42366147	0.3197937	0.25160542	0.20470677	0.17121263	0.14654878	0.12792979	0.11358842	0.10236313	0.093467727	0
1.4505827	0.89721972	0.60219961	0.43170691	0.32598695	0.25655001	0.20877552	0.17464654	0.14950977	0.13053051	0.11590954	0.10446419	0.095393561	0
1.4738698	0.91270798	0.61304998	0.43970829	0.33215111	0.26147419	0.21282937	0.17806919	0.1524619	0.1331241	0.11822483	0.10656033	0.0973152	0
1.4969015	0.9280687	0.62382895	0.44766569	0.33828634	0.26637816	0.21686846	0.18148053	0.15540522	0.13571058	0.12053426	0.10865153	0.099232644	0
1.5196805	0.94330317	0.63453704	0.45557958	0.34439266	0.27126199	0.22089276	0.1848807	0.15833977	0.13829	0.12283789	0.11073787	0.10114587	0
1.5422103	0.95841223	0.64517444	0.46345004	0.35047033	0.2761257	0.22490236	0.18826966	0.16126557	0.14086233	0.12513568	0.11281928	0.10305495	0
1.5644932	0.97339696	0.65574199	0.47127724	0.35651934	0.28096935	0.22889726	0.19164746	0.16418259	0.14342764	0.12742764	0.11489581	0.10495981	0
1.586531	0.98825836	0.66623974	0.47906142	0.36253995	0.28579307	0.23287758	0.19501418	0.16709086	0.14598587	0.1297138	0.11696745	0.1068605	0
1.6083277	1.0029973	0.67666841	0.48680282	0.36853209	0.29059693	0.23684326	0.19836971	0.16999039	0.14853708	0.13199417	0.11903425	0.10875701	0
1.6298852	1.0176147	0.68702823	0.49450168	0.3744961	0.29538095	0.24079446	0.20171423	0.17288126	0.15108131	0.13426876	0.12109613	0.11064936	0
1.6512061	1.032112	0.69731975	0.50215828	0.38043198	0.30014527	0.24473114	0.20504774	0.17576346	0.1536185	0.13653757	0.12315319	0.11253754	0
1.6722931	1.0464895	0.70754331	0.50977272	0.38633981	0.30488989	0.24865338	0.20837019	0.17863701	0.15614875	0.13880062	0.1252054	0.11442158	0
1.6931486	1.0607488	0.71769965	0.51734531	0.39221987	0.30961493	0.25256121	0.21168171	0.18150194	0.158672	0.14105794	0.12725276	0.11630147	0
1.7137755	1.0748906	0.72778887	0.52487618	0.39807215	0.31432053	0.25645474	0.21498227	0.18435828	0.16118833	0.14330949	0.12929529	0.11817721	0
1.7341759	1.0889158	0.73781145	0.53236562	0.40389684	0.31900668	0.26033401	0.21827193	0.18720601	0.16369775	0.14555535	0.13133299	0.12004884	0
1.7543525	1.1028255	0.74776793	0.53981405	0.40969408	0.32367349	0.26419905	0.22155078	0.19004518	0.16620027	0.14779548	0.1333659	0.12191635	0
1.7743078	1.1166205	0.75765878	0.5472213	0.41546395	0.32832101	0.26804984	0.22481872	0.19287586	0.16869587	0.15002993	0.13539399	0.12377971	0
1.7940437	1.1303016	0.76748431	0.55458796	0.42120656	0.33294934	0.27188653	0.22807591	0.19569802	0.17118458	0.15225872	0.13741733	0.12563901	0
1.8135631	1.1438702	0.77724504	0.56191397	0.42692217	0.3375586	0.27570912	0.23132232	0.1985117	0.17366648	0.15448178	0.13943586	0.12749419	0
1.8328686	1.1573269	0.78694135	0.56919974	0.43261078	0.34214884	0.27951771	0.23455803	0.20131698	0.17614153	0.15669927	0.14144965	0.1293453	0
1.851962	1.1706727	0.7965737	0.57644546	0.43827257	0.34672013	0.28331229	0.23778303	0.2041138	0.17860974	0.15891108	0.14345868	0.13119228	0
1.8708459	1.1839083	0.80614251	0.58365124	0.44390762	0.35127243	0.28709292	0.24099737	0.20690218	0.18107116	0.16111729	0.14546295	0.13303523	0
1.8895226	1.1970351	0.81564808	0.59081727	0.44951606	0.35580602	0.29085973	0.24420106	0.2096822	0.18352582	0.16331784	0.14746249	0.13487412	0
1.9079939	1.2100534	0.82509083	0.59794402	0.45509806	0.36032093	0.29461265	0.24739419	0.21245389	0.1859737	0.16551284	0.14945731	0.13670893	0
1.9262625	1.2229645	0.8344714	0.60503155	0.46065372	0.36481717	0.29835185	0.25057676	0.21521723	0.18841484	0.16770221	0.15144745	0.13853973	0
1.9443312	1.2357695	0.84379011	0.61207998	0.46618327	0.36929476	0.30207729	0.25374883	0.21797226	0.19084927	0.16988608	0.15343285	0.14036648	0
1.9622009	1.2484684	0.85304719	0.61908966	0.47168657	0.37375391	0.30578902	0.25691035	0.22071898	0.19327699	0.17206436	0.15541358	0.14218917	0
1.9798745	1.2610629	0.86224324	0.6260609	0.47716394	0.37819466	0.30948719	0.26006153	0.22345749	0.19569799	0.17423709	0.15738961	0.14400789	0
1.9973545	1.2735535	0.87137848	0.63299358	0.48261544	0.382617	0.31317171	0.26320219	0.22618777	0.19811235	0.17640428	0.15936099	0.14582258	0
2.0146425	1.2859411	0.88045353	0.63988829	0.48804131	0.38702118	0.31684271	0.26633254	0.22890984	0.20052004	0.17856598	0.16132772	0.14763325	0
2.0317407	1.2982267	0.88946873	0.64674485	0.49344146	0.39140713	0.32050025	0.26945248	0.23162374	0.20292114	0.18072219	0.1632898	0.14943998	0
2.0486515	1.310411	0.89842415	0.65356368	0.49881622	0.3957749	0.32414433	0.27256215	0.23432946	0.20531559	0.18287291	0.16524725	0.15124269	0
2.065376	1.3224947	0.90732086	0.66034508	0.50416565	0.40012473	0.32777506	0.27566153	0.23702706	0.20770343	0.18501815	0.16720004	0.15304142	0
2.0819175	1.3344789	0.91615862	0.66708934	0.50948972	0.4044565	0.3313925	0.27875069	0.23971657	0.21008471	0.18715796	0.16914824	0.15483619	0
2.0982769	1.3463645	0.92493808	0.67379618	0.51478869	0.40877047	0.33499655	0.2818296	0.24239793	0.21245942	0.18929228	0.17109185	0.15662701	0
2.1144576	1.3581518	0.93365949	0.68046623	0.52006274	0.41306654	0.33858746	0.28489837	0.24507132	0.21482758	0.19142121	0.17303085	0.15841389	0
2.13046	1.3698419	0.94232345	0.68709958	0.52531177	0.41734484	0.34216517	0.28795698	0.24773662	0.21718924	0.19354472	0.17496528	0.16019681	0
2.1462867	1.3814359	0.95093036	0.69369638	0.53053612	0.42160556	0.34572968	0.29100543	0.25039396	0.21954438	0.19566278	0.17689514	0.16197583	0
2.1619401	1.3929341	0.95948017	0.70025694	0.53573585	0.42584869	0.34928113	0.29404387	0.25304323	0.22189301	0.1977755	0.17882046	0.16375087	0
2.1774213	1.4043378	0.96797365	0.70678133	0.5409109	0.43007424	0.35281953	0.29707223	0.25568458	0.22423516	0.19988282	0.18074118	0.16552204	0
2.1927328	1.415647	0.9764111	0.71326989	0.54606164	0.43428233	0.356345	0.30009058	0.25831801	0.2265709	0.20198484	0.18265742	0.16728929	0
2.207876	1.4268634	0.98479289	0.71972263	0.55118799	0.43847305	0.35985744	0.30309895	0.26094347	0.22890019	0.20408143	0.18456909	0.16905268	0
2.2228532	1.4379873	0.99311936	0.72614002	0.55629027	0.44264653	0.36335701	0.30609742	0.2635611	0.23122303	0.20617275	0.18647628	0.17081213	0
2.2376659	1.4490193	1.0013907	0.73252195	0.56136841	0.44680265	0.36684373	0.30908597	0.26617083	0.23353949	0.20825873	0.18837892	0.1725677	0
2.2523158	1.4599603	1.0096077	0.73886883	0.56642258	0.45094165	0.37031767	0.31206453	0.26877275	0.23584959	0.21033941	0.1902771	0.17431943	0
2.2668054	1.4708112	1.0177703	0.74518085	0.57145286	0.45506361	0.37377876	0.31503335	0.2713668	0.23815326	0.21241477	0.19217078	0.17606726	0
2.2811358	1.4815725	1.0258791	0.75145787	0.57645953	0.45916843	0.37722731	0.31799239	0.27395308	0.24045065	0.21448487	0.19406	0.17781128	0
2.2953084	1.4922457	1.0339342	0.7577005	0.58144242	0.46325639	0.38066307	0.32094157	0.27653161	0.2427417	0.21654971	0.19594476	0.17955144	0
2.3093259	1.5028305	1.0419363	0.7639088	0.58640188	0.46732748	0.38408622	0.323881	0.27910236	0.24502642	0.21860927	0.19782507	0.18128777	0
2.323189	1.513328	1.0498855	0.77008295	0.5913378	0.47138175	0.3874968	0.32681072	0.28166538	0.24730487	0.22066359	0.19970092	0.18302022	0
2.3369007	1.5237389	1.0577824	0.77622312	0.59625065	0.47541922	0.39089489	0.32973081	0.2842207	0.24957697	0.22271271	0.20157234	0.18474892	0
2.3504617	1.5340642	1.0656271	0.7823295	0.6011402	0.47944003	0.39428046	0.33264121	0.28676832	0.25184289	0.2247566	0.20343931	0.18647377	0
2.3638735	1.5443041	1.0734202	0.7884022	0.60600668	0.48344424	0.39765361	0.33554196	0.28930831	0.25410256	0.22679532	0.20530193	0.18819483	0
2.3771381	1.5544596	1.0811614	0.79444152	0.61085016	0.48743185	0.40101442	0.33843318	0.29184064	0.25635594	0.2288288	0.20716013	0.18991205	0
2.3902576	1.5645316	1.0888517	0.80044746	0.6156708	0.49140304	0.40436283	0.34131476	0.29436541	0.25860316	0.23085715	0.20901394	0.19162554	0
2.4032326	1.5745205	1.0964913	0.80642051	0.62046874	0.49535784	0.40769896	0.3441869	0.29688251	0.26084417	0.23288037	0.21086334	0.19333525	0
2.4160652	1.584427	1.1040806	0.8123607	0.62524396	0.49929631	0.41102284	0.3470495	0.2993921	0.26307899	0.23489839	0.21270837	0.19504121	0
2.4287572	1.5942519	1.1116195	0.81826812	0.62999666	0.50321847	0.41433448	0.34990263	0.30189416	0.26530766	0.2369113	0.21454909	0.19674332	0
2.4413097	1.6039956	1.1191089	0.82414299	0.634727	0.50712442	0.41763407	0.35274643	0.30438867	0.26753029	0.23891906	0.21638545	0.19844173	0
2.4537244	1.6136593	1.1265485	0.82998562	0.63943493	0.51101428	0.42092142	0.35558069	0.30687571	0.26974666	0.24092174	0.21821745	0.20013642	0
2.4660032	1.623243	1.1339395	0.835796	0.64412081	0.51488811	0.42419675	0.35840565	0.30935523	0.27195698	0.24291931	0.22004512	0.20182735	0
2.4781468	1.6327481	1.1412815	0.84157461	0.64878446	0.5187459	0.42746001	0.36122119	0.31182733	0.27416119	0.24491179	0.22186847	0.2035145	0
2.4901571	1.6421742	1.1485748	0.84732127	0.65342599	0.52258772	0.43071136	0.3640275	0.31429198	0.27635935	0.24689923	0.22368754	0.20519802	0
2.5020356	1.651523	1.1558201	0.8530364	0.65804577	0.52641374	0.43395066	0.36682454	0.31674927	0.2785514	0.24888159	0.2255023	0.2068778	0
2.5137837	1.6607947	1.1630179	0.85871989	0.66264373	0.53022391	0.43717816	0.36961228	0.31919914	0.28073746	0.25085893	0.22731277	0.20855381	0
2.5254033	1.6699899	1.1701679	0.86437225	0.66722006	0.53401834	0.44039378	0.37239084	0.32164165	0.2829175	0.25283125	0.22911899	0.21022625	0
2.5368948	1.6791095	1.1772708	0.86999339	0.67177457	0.53779715	0.44359761	0.37516025	0.32407683	0.28509149	0.25479853	0.23092088	0.21189487	0
2.54826	1.6881537	1.1843266	0.87558377	0.6763078	0.54156023	0.44678965	0.37792048	0.32650462	0.28725952	0.25676075	0.23271854	0.21355987	0
2.5595009	1.6971235	1.191336	0.88114321	0.68081951	0.54530787	0.44997001	0.38067153	0.32892516	0.28942162	0.25871807	0.23451199	0.2152212	0
2.5706184	1.7060193	1.1982991	0.8866722	0.68531001	0.54904002	0.45313859	0.38341358	0.3313385	0.29157767	0.26067036	0.23630117	0.21687888	0
2.5816138	1.7148417	1.2052163	0.89217061	0.68977922	0.55275673	0.45629564	0.38614646	0.33374447	0.29372779	0.26261774	0.23808613	0.21853289	0
2.5924885	1.7235916	1.2120878	0.8976388	0.6942274	0.55645812	0.45944107	0.38887039	0.33614329	0.29587203	0.2645601	0.2398669	0.22018325	0
2.6032436	1.732269	1.2189138	0.90307689	0.69865453	0.56014419	0.4625749	0.39158526	0.33853486	0.29801038	0.26649755	0.24164341	0.22183001	0
2.6138809	1.7408752	1.2256949	0.90848505	0.70306087	0.56381506	0.4656972	0.39429122	0.3409192	0.30014282	0.26843008	0.24341576	0.22347306	0
2.6244016	1.7494103	1.2324313	0.91386342	0.7074464	0.56747067	0.46880817	0.39698821	0.34329653	0.30226937	0.27035767	0.24518391	0.22511254	0
2.6348064	1.757875	1.2391233	0.9192124	0.71181118	0.57111132	0.47190762	0.39967623	0.34566653	0.30439001	0.27228037	0.24694788	0.22674836	0
2.6450973	1.7662698	1.2457709	0.92453182	0.71615547	0.57473701	0.47499567	0.40235543	0.34802952	0.30650491	0.27419817	0.24870771	0.22838061	0
2.6552749	1.7745956	1.2523745	0.92982185	0.72047919	0.5783475	0.47807238	0.40502569	0.35038534	0.30861384	0.27611107	0.25046337	0.23000924	0
2.6653409	1.7828526	1.2589349	0.93508285	0.72478235	0.58194315	0.48113787	0.40768725	0.35273418	0.31071711	0.27801916	0.25221485	0.23163433	0
2.6752968	1.7910417	1.2654519	0.94031489	0.72906536	0.58552402	0.48419201	0.41033989	0.35507587	0.31281447	0.27992237	0.25396219	0.23325582	0
2.685143	1.7991632	1.2719258	0.94551808	0.73332816	0.58908999	0.48723495	0.41298383	0.35741049	0.31490618	0.28182074	0.25570548	0.23487365	0
2.694881	1.8072176	1.2783568	0.95069277	0.73757082	0.59264123	0.49026677	0.41561899	0.35973814	0.31699204	0.28371429	0.25744459	0.23648801	0
2.7045126	1.8152058	1.2847457	0.95583892	0.74179339	0.59617794	0.49328744	0.41824549	0.36205879	0.31907213	0.28560296	0.25917959	0.23809879	0
2.7140386	1.8231282	1.2910923	0.96095657	0.74599618	0.59969985	0.496297	0.42086327	0.36437252	0.32114655	0.28748688	0.26091051	0.23970604	0
2.723459	1.8309852	1.2973969	0.96604645	0.75017905	0.60320741	0.49929553	0.42347237	0.36667922	0.32321522	0.28936598	0.26263732	0.2413097	0
2.7327764	1.8387775	1.3036599	0.97110802	0.75434226	0.60670036	0.50228298	0.4260729	0.36897901	0.32527816	0.29124033	0.26436007	0.24290982	0
2.741992	1.8465056	1.3098817	0.97614187	0.75848562	0.61017889	0.50525951	0.42866483	0.37127188	0.32733548	0.29310992	0.26607874	0.24450643	0
2.7511063	1.8541696	1.3160621	0.98114794	0.76260954	0.61364311	0.50822514	0.43124816	0.37355787	0.3293871	0.29497474	0.26779336	0.24609955	0
2.7601206	1.8617709	1.3222021	0.98612642	0.76671398	0.61709291	0.51117992	0.43382299	0.37583703	0.33143303	0.29683486	0.26950395	0.2476891	0
2.7690358	1.8693091	1.3283013	0.99107742	0.7707991	0.62052858	0.51412374	0.43638924	0.37810925	0.33347332	0.29869014	0.27121046	0.24927516	0
2.777853	1.8767852	1.3343604	0.9960013	0.77486497	0.62395	0.5170567	0.43894708	0.3803747	0.33550805	0.30054075	0.27291292	0.25085774	0
2.7865732	1.8841999	1.3403796	1.0008981	0.77891159	0.6273573	0.519979	0.44149643	0.38263336	0.3375372	0.3023867	0.27461141	0.25243679	0
2.7951984	1.8915538	1.346359	1.0057681	0.78293908	0.6307506	0.52289051	0.44403735	0.38488516	0.33956069	0.30422792	0.27630588	0.25401241	0
2.8037286	1.8988465	1.3522986	1.0106111	0.78694779	0.6341297	0.52579141	0.44656986	0.38713026	0.34157857	0.30606443	0.2779963	0.25558454	0
2.8121653	1.9060793	1.3581994	1.0154274	0.79093742	0.63749504	0.52868158	0.449094	0.38936859	0.343591	0.30789632	0.27968276	0.25715321	0
2.820509	1.9132521	1.3640611	1.0202172	0.79490811	0.64084631	0.53156114	0.45160985	0.39160019	0.3455978	0.30972347	0.28136525	0.2587184	0
2.8287613	1.9203664	1.3698841	1.0249808	0.79886013	0.64418381	0.53443015	0.45411727	0.39382505	0.34759912	0.31154603	0.28304371	0.26028016	0
2.8369234	1.9274219	1.3756689	1.0297182	0.80279356	0.64750755	0.53728867	0.45661655	0.39604327	0.34959489	0.31336397	0.28471828	0.26183847	0
2.8449955	1.934419	1.3814151	1.0344292	0.8067084	0.65081763	0.54013669	0.45910749	0.39825478	0.35158518	0.31517732	0.28638887	0.26339334	0
2.8529792	1.9413586	1.3871236	1.0391146	0.81060475	0.65411395	0.54297417	0.46159017	0.40045965	0.35356998	0.31698599	0.28805551	0.26494479	0
2.8608749	1.9482408	1.3927944	1.043774	0.81448275	0.65739667	0.54580116	0.46406472	0.40265796	0.35554928	0.31879005	0.28971821	0.26649278	0
2.8686841	1.9550663	1.398428	1.0484079	0.81834251	0.66066581	0.54861802	0.46653098	0.40484956	0.35752317	0.32058957	0.29137695	0.26803738	0
2.8764076	1.9618356	1.404024	1.0530163	0.82218385	0.66392142	0.55142426	0.46898913	0.4070347	0.35949159	0.32238442	0.29303178	0.26957861	0
2.8840466	1.968549	1.4095832	1.0575993	0.82600719	0.66716361	0.55422032	0.47143921	0.40921319	0.36145461	0.32417482	0.29468274	0.27111641	0
2.8916016	1.9752076	1.4151057	1.062157	0.82981247	0.67039239	0.55700618	0.4738811	0.41138512	0.36341217	0.32596055	0.2963298	0.27265081	0
2.8990736	1.9818106	1.4205917	1.0666898	0.83359987	0.67360789	0.55978173	0.47631499	0.41355059	0.36536437	0.3277418	0.29797295	0.27418184	0
2.9064631	1.9883591	1.4260415	1.0711975	0.83736932	0.67681015	0.56254709	0.47874075	0.41570947	0.36731121	0.32951853	0.29961219	0.27570951	0
2.9137719	1.994854	1.4314557	1.0756804	0.8411209	0.67999911	0.56530237	0.48115861	0.41786185	0.36925268	0.33129072	0.30124766	0.27723378	0
2.921001	2.0012953	1.4368339	1.0801384	0.84485495	0.68317491	0.5680474	0.48356834	0.4200078	0.37118879	0.33305842	0.30287915	0.27875468	0
2.9281502	2.0076838	1.4421765	1.0845724	0.84857118	0.68633753	0.57078242	0.48597023	0.42214733	0.37311962	0.33482161	0.30450684	0.28027225	0
2.9352205	2.014019	1.447484	1.0889817	0.85227007	0.68948716	0.57350737	0.48836419	0.42428041	0.37504503	0.33658037	0.30613065	0.2817865	0
2.942214	2.0203023	1.4527563	1.0933666	0.85595143	0.69262367	0.57622236	0.49075013	0.42640713	0.37696519	0.33833456	0.30775064	0.28329739	0
2.9491303	2.0265338	1.4579936	1.0977277	0.85961539	0.69574744	0.57892728	0.49312824	0.42852733	0.37888005	0.34008437	0.30936682	0.28480494	0
2.955971	2.0327144	1.4631966	1.1020645	0.86326212	0.69885802	0.58162236	0.49549851	0.4306412	0.38078967	0.34182963	0.31097916	0.28630912	0
2.9627366	2.0388432	1.4683654	1.1063777	0.86689144	0.70195597	0.58430755	0.49786094	0.43274873	0.38269401	0.3435705	0.31258771	0.28781006	0
2.9694276	2.0449219	1.4735	1.1106669	0.8705039	0.70504117	0.58698285	0.50021547	0.43484998	0.38459301	0.34530696	0.31419241	0.28930765	0
2.9760449	2.0509503	1.4786007	1.1149327	0.8740992	0.70811349	0.58964831	0.50256234	0.43694487	0.38648689	0.34703901	0.3157934	0.29080197	0
2.9825902	2.0569293	1.4836675	1.119175	0.8776775	0.71117318	0.59230405	0.50490141	0.43903351	0.38837543	0.34876662	0.31739059	0.29229295	0
2.9890633	2.0628588	1.4887011	1.1233937	0.88123906	0.71422017	0.5949499	0.50723273	0.4411158	0.39025888	0.35048985	0.31898391	0.29378065	0
2.9954653	2.0687394	1.4937015	1.1275895	0.88478369	0.71725446	0.59758615	0.50955629	0.44319189	0.39213717	0.35220873	0.32057363	0.29526511	0
3.0017974	2.0745714	1.4986687	1.1317619	0.88831162	0.72027653	0.60021275	0.51187223	0.44526169	0.39401019	0.3539232	0.32215944	0.29674625	0
3.0080595	2.0803556	1.5036035	1.1359116	0.89182287	0.72328591	0.60282964	0.51418054	0.44732532	0.39587811	0.35563329	0.32374159	0.29822415	0
3.0142534	2.0860922	1.5085055	1.1400384	0.89531755	0.72628289	0.6054368	0.51648116	0.44938266	0.39774081	0.35733911	0.32532001	0.2996988	0
3.0203788	2.0917814	1.5133749	1.1441424	0.89879566	0.7292676	0.60803455	0.51877421	0.45143393	0.39959842	0.3590405	0.32689464	0.30117017	0
3.0264373	2.0974238	1.5182127	1.1482238	0.90225744	0.7322399	0.61062276	0.52105963	0.4534789	0.4014509	0.36073756	0.32846561	0.30263832	0
3.0324292	2.1030192	1.523018	1.1522828	0.90570295	0.73519987	0.61320138	0.52333754	0.45551783	0.40329835	0.36243042	0.33003286	0.30410323	0
3.0383554	2.1085689	1.5277919	1.1563196	0.90913206	0.73814762	0.61577058	0.52560794	0.45755062	0.40514061	0.36411887	0.33159631	0.30556488	0
3.0442162	2.1140726	1.5325341	1.160334	0.91254508	0.74108326	0.61833024	0.52787083	0.45957729	0.40697783	0.365803	0.3331562	0.30702332	0
3.0500133	2.1195309	1.537245	1.1643264	0.91594207	0.74400669	0.62088066	0.53012621	0.46159786	0.40880996	0.36748293	0.33471233	0.30847859	0
3.0557466	2.1249444	1.5419251	1.1682967	0.91932297	0.74691802	0.62342173	0.53237414	0.46361232	0.41063711	0.36915854	0.33626485	0.30993062	0
3.0614166	2.1303134	1.546574	1.1722454	0.92268783	0.74981743	0.62595332	0.53461462	0.46562085	0.41245919	0.37082994	0.33781362	0.3113794	0
3.0670242	2.135638	1.5511924	1.176172	0.92603678	0.7527048	0.62847561	0.53684783	0.46762317	0.41427621	0.37249699	0.33935878	0.31282505	0
3.072571	2.1409185	1.5557802	1.1800773	0.92937011	0.75558037	0.63098878	0.53907353	0.4696196	0.41608822	0.37415987	0.34090027	0.31426749	0
3.0780568	2.1461556	1.5603378	1.183961	0.93268764	0.75844407	0.63349253	0.54129183	0.47161004	0.41789535	0.37581849	0.34243813	0.31570676	0
3.0834813	2.1513495	1.5648651	1.1878233	0.93598938	0.76129574	0.63598734	0.54350287	0.4735944	0.4196974	0.37747294	0.34397238	0.31714284	0
3.0888474	2.1565006	1.5693625	1.1916645	0.93927574	0.76413566	0.6384728	0.54570657	0.47557279	0.42149457	0.37912318	0.34550297	0.3185758	0
3.0941541	2.1616094	1.5738305	1.1954844	0.94254637	0.76696396	0.64094919	0.547903	0.47754529	0.42328662	0.38076913	0.34702992	0.32000554	0
3.0994024	2.166676	1.5782689	1.1992832	0.94580173	0.76978058	0.64341658	0.5500921	0.47951189	0.42507386	0.382411	0.3485533	0.32143211	0
3.1045938	2.171701	1.5826782	1.2030613	0.94904172	0.77258545	0.64587468	0.55227417	0.48147255	0.42685613	0.38404861	0.3500731	0.32285562	0
3.1097281	2.1766841	1.5870581	1.2068185	0.95226634	0.77537894	0.64832395	0.55444878	0.48342732	0.4286336	0.38568214	0.35158926	0.32427594	0
3.1148052	2.1816266	1.5914094	1.210555	0.95547581	0.77816069	0.65076423	0.55661631	0.48537615	0.430406	0.38731146	0.35310188	0.32569316	0
3.119827	2.186528	1.5957316	1.2142709	0.95867002	0.780931	0.65319532	0.55877674	0.4873192	0.43217361	0.38893658	0.35461092	0.32710722	0
3.124794	2.1913891	1.6000255	1.2179664	0.96184933	0.78368992	0.65561765	0.56092995	0.48925635	0.43393639	0.39055768	0.35611635	0.32851815	0
3.1297064	2.1962101	1.6042908	1.2216417	0.96501356	0.78643751	0.65803111	0.56307608	0.49118772	0.43569422	0.3921746	0.35761833	0.32992595	0
3.1345651	2.2009919	1.6085283	1.2252966	0.96816289	0.7891736	0.66043562	0.56521505	0.49311328	0.43744728	0.39378744	0.35911664	0.33133066	0
3.1393697	2.2057335	1.6127375	1.2289317	0.97129732	0.79189837	0.66283137	0.56734699	0.49503309	0.43919554	0.39539614	0.36061144	0.33273232	0
3.1441221	2.2104363	1.6169193	1.2325463	0.97441697	0.79461193	0.66521829	0.5694719	0.49694711	0.44093883	0.39700064	0.36210275	0.33413088	0
3.1488223	2.2151003	1.6210731	1.2361413	0.97752178	0.79731441	0.66759652	0.57158971	0.49885535	0.44267741	0.39860126	0.36359057	0.33552635	0
3.1534703	2.2197261	1.6252	1.2397164	0.98061204	0.80000561	0.66996592	0.57370061	0.50075781	0.44441116	0.40019765	0.36507478	0.33691874	0
3.1580679	2.2243133	1.6292993	1.2432718	0.98368782	0.80268568	0.67232662	0.57580453	0.50265461	0.4461402	0.40179008	0.36655551	0.33830801	0
3.1626155	2.2288632	1.6333716	1.2468077	0.98674887	0.80535471	0.67467862	0.57790142	0.50454569	0.44786444	0.40337843	0.36803278	0.33969426	0
3.1671121	2.2333753	1.6374168	1.2503241	0.98979568	0.80801272	0.67702204	0.57999146	0.50643116	0.44958389	0.40496272	0.36950654	0.34107748	0
3.1715596	2.23785	1.6414356	1.2538214	0.99282795	0.81065971	0.67935699	0.58207446	0.50831085	0.45129871	0.40654299	0.37097684	0.34245762	0
3.1759586	2.2422881	1.6454276	1.2572991	0.99584609	0.81329572	0.68168306	0.58415067	0.51018494	0.45300874	0.40811929	0.37244362	0.34383473	0
3.1803093	2.2466893	1.6493936	1.260758	0.99884975	0.81592113	0.68400079	0.58622003	0.51205343	0.454714	0.40969151	0.37390694	0.34520873	0
3.1846123	2.2510543	1.6533331	1.2641973	1.0018394	0.81853545	0.68630999	0.58828259	0.51391631	0.45641464	0.41125977	0.37536684	0.34657982	0
3.1888676	2.255384	1.6572466	1.2676182	1.0048149	0.82113904	0.68861067	0.59033829	0.51577348	0.4581106	0.412824	0.37682331	0.34794781	0
3.1930764	2.2596776	1.6611345	1.2710203	1.0077764	0.82373184	0.69090295	0.59238708	0.51762521	0.45980182	0.41438431	0.37827626	0.34931284	0
3.1972394	2.2639356	1.6649969	1.2744032	1.0107238	0.82631391	0.69318682	0.59442919	0.51947129	0.4614884	0.41594064	0.37972578	0.35067478	0
3.2013566	2.2681584	1.6688334	1.277768	1.0136573	0.82888526	0.69546229	0.59646463	0.52131176	0.46317038	0.41749299	0.38117194	0.35203373	0
3.2054284	2.2723465	1.6726449	1.281114	1.0165771	0.83144611	0.69772935	0.59849328	0.52314687	0.46484771	0.4190414	0.3826147	0.35338974	0
3.2094553	2.2765002	1.6764308	1.2844416	1.0194832	0.83399636	0.69998801	0.60051513	0.52497631	0.4665204	0.42058584	0.38405395	0.35474271	0
3.2134385	2.2806199	1.6801921	1.2877511	1.0223753	0.83653605	0.70223856	0.60253042	0.52680027	0.46818843	0.42212638	0.38548991	0.35609278	0
3.2173772	2.2847049	1.6839285	1.291042	1.025254	0.83906519	0.70448089	0.60453904	0.52861881	0.46985206	0.42366293	0.38692245	0.35743976	0
3.2212737	2.2887568	1.68764	1.2943151	1.0281188	0.84158403	0.70671475	0.60654092	0.53043187	0.47151086	0.42519566	0.38835159	0.35878387	0
3.2251267	2.2927752	1.6913273	1.2975699	1.0309705	0.84409243	0.70894057	0.60853618	0.5322395	0.47316521	0.42672443	0.38977727	0.36012492	0
3.2289379	2.2967606	1.69499	1.3008071	1.0338086	0.8465904	0.71115816	0.61052489	0.5340417	0.47481498	0.42824942	0.39119968	0.3614631	0
3.2327073	2.3007128	1.6986288	1.3040264	1.036633	0.84907806	0.71336758	0.6125071	0.53583837	0.47646022	0.42977041	0.39261875	0.36279827	0
3.2364347	2.3046324	1.7022436	1.307228	1.0394444	0.85155553	0.71556896	0.61448276	0.53762978	0.47810087	0.43128756	0.39403439	0.36413053	0
3.2401214	2.3085203	1.7058343	1.3104117	1.0422424	0.85402262	0.71776205	0.6164518	0.53941578	0.47973704	0.43280086	0.39544678	0.36545986	0
3.2437677	2.3123755	1.7094016	1.3135781	1.0450273	0.8564797	0.7199474	0.61841428	0.54119629	0.48136872	0.43431038	0.39685577	0.36678618	0
3.2473738	2.3161991	1.712945	1.3167274	1.0477989	0.85892653	0.72212458	0.62037039	0.54297155	0.48299599	0.43581602	0.3982614	0.36810964	0
3.2509408	2.3199914	1.7164654	1.319859	1.0505576	0.86136329	0.72429365	0.62231994	0.54474145	0.48461857	0.43731782	0.39966375	0.36943015	0
3.2544684	2.3237522	1.7199622	1.3229731	1.0533031	0.86378992	0.72645497	0.62426323	0.54650611	0.48623675	0.43881574	0.40106282	0.37074786	0
3.2579572	2.327482	1.723436	1.3260705	1.0560358	0.86620659	0.72860813	0.6261999	0.5482654	0.48785055	0.44030991	0.40245846	0.3720625	0
3.2614079	2.3311808	1.7268869	1.3291508	1.0587554	0.86861312	0.73075354	0.6281302	0.55001932	0.48945987	0.4418003	0.40385097	0.3733744	0
3.2648206	2.3348501	1.7303151	1.332214	1.0614624	0.87100983	0.73289114	0.63005424	0.55176818	0.49106473	0.44328678	0.40524009	0.37468323	0
3.2681956	2.3384881	1.7337205	1.3352605	1.0641567	0.87339664	0.73502076	0.63197184	0.55351156	0.49266514	0.44476965	0.40662596	0.37598932	0
3.2715337	2.3420966	1.7371036	1.33829	1.0668379	0.87577373	0.73714262	0.633883	0.55524987	0.49426121	0.44624865	0.40800858	0.37729248	0
3.2748351	2.3456752	1.7404642	1.341303	1.0695069	0.87814081	0.73925656	0.63578808	0.55698282	0.49585286	0.4477239	0.40938789	0.37859276	0
3.2781007	2.3492243	1.7438028	1.3442996	1.072163	0.88049829	0.74136281	0.63768661	0.55871058	0.49744016	0.44919541	0.41076392	0.3798902	0
3.2813301	2.3527441	1.7471192	1.3472792	1.0748066	0.88284588	0.74346131	0.63957906	0.56043327	0.49902299	0.45066318	0.41213673	0.38118479	0
3.284524	2.356235	1.7504139	1.3502427	1.0774376	0.88518363	0.74555212	0.64146507	0.56215066	0.50060153	0.4521271	0.4135063	0.38247648	0
3.287683	2.3596969	1.7536867	1.3531899	1.0800564	0.88751197	0.74763536	0.64334494	0.56386292	0.50217569	0.45358744	0.41487265	0.38376531	0
3.2908075	2.3631306	1.7569381	1.3561209	1.0826627	0.88983065	0.74971074	0.64521867	0.56557012	0.5037455	0.45504403	0.41623572	0.38505134	0
3.2938972	2.3665359	1.7601677	1.359036	1.0852568	0.89213967	0.75177872	0.64708602	0.56727207	0.50531107	0.45649692	0.41759562	0.38633448	0
3.2969532	2.3699129	1.7633761	1.3619344	1.0878389	0.89443922	0.75383896	0.64894736	0.56896877	0.5068723	0.45794612	0.41895229	0.38761485	0
3.2999756	2.3732622	1.7665638	1.3648173	1.0904084	0.89672917	0.75589156	0.65080255	0.57066071	0.50842905	0.45939162	0.42030579	0.38889232	0
3.3029649	2.3765841	1.7697297	1.3676845	1.092966	0.89900988	0.75793678	0.65265161	0.57234734	0.50998169	0.4608334	0.42165604	0.39016706	0
3.3059213	2.3798785	1.7728752	1.3705357	1.0955114	0.90128094	0.75997454	0.65449446	0.57402891	0.51153004	0.46227151	0.42300305	0.39143896	0
3.3088455	2.3831456	1.7759997	1.3733711	1.098045	0.90354276	0.76200461	0.65633118	0.57570553	0.51307404	0.46370602	0.42434704	0.39270806	0
3.3117373	2.3863857	1.7791039	1.376191	1.1005661	0.90579522	0.7640273	0.658162	0.57737702	0.51461381	0.46513695	0.42568773	0.39397433	0
3.3145981	2.3895993	1.7821872	1.3789955	1.1030759	0.9080385	0.76604265	0.65998662	0.57904351	0.51614946	0.46656412	0.42702529	0.39523786	0
3.3174262	2.3927863	1.7852503	1.3817843	1.1055738	0.9102723	0.76805055	0.66180527	0.58070499	0.51768082	0.46798769	0.42835963	0.39649859	0
3.3202243	2.3959472	1.7882932	1.384558	1.1080596	0.91249692	0.77005106	0.66361785	0.58236152	0.51920789	0.46940765	0.42969093	0.39775646	0
3.3229914	2.3990819	1.7913162	1.3873162	1.1105337	0.91471243	0.77204436	0.66542447	0.58401304	0.52073079	0.47082397	0.43101904	0.39901167	0
3.3257275	2.4021904	1.7943188	1.3900594	1.1129963	0.91691858	0.77403009	0.66722524	0.58565968	0.52224952	0.47223669	0.43234396	0.40026405	0
3.3284345	2.4052737	1.797302	1.3927875	1.1154473	0.9191159	0.77600878	0.66901994	0.58730125	0.52376401	0.47364581	0.43366578	0.40151367	0
3.3311112	2.4083314	1.8002654	1.3955004	1.1178867	0.92130399	0.77797997	0.67080873	0.58893782	0.52527434	0.47505137	0.43498451	0.40276054	0
3.3337593	2.4113643	1.8032092	1.3981987	1.1203146	0.92348307	0.779944	0.67259163	0.59056962	0.52678061	0.47645333	0.4363001	0.40400466	0
3.3363779	2.4143717	1.8061334	1.4008818	1.122731	0.92565322	0.78190088	0.6743685	0.59219646	0.52828258	0.47785175	0.43761256	0.40524605	0
3.3389668	2.4173546	1.8090384	1.4035505	1.1251359	0.92781425	0.78385061	0.67613953	0.59381849	0.52978045	0.47924662	0.43892199	0.40648469	0
3.3415289	2.4203126	1.8119243	1.4062042	1.1275296	0.92996645	0.78579307	0.67790478	0.59543544	0.53127426	0.48063797	0.44022825	0.4077206	0
3.3440619	2.4232469	1.8147912	1.4088434	1.1299119	0.93210977	0.78772849	0.67966431	0.59704775	0.53276384	0.48202565	0.44153148	0.40895382	0
3.3465676	2.4261565	1.8176391	1.4114681	1.132283	0.93424428	0.78965664	0.68141794	0.59865505	0.53424942	0.48340991	0.44283161	0.41018429	0
3.3490453	2.4290419	1.8204681	1.4140782	1.1346428	0.93636984	0.79157782	0.68316579	0.60025769	0.5357309	0.48479065	0.44412869	0.41141203	0
3.3514957	2.4319036	1.8232788	1.416674	1.1369916	0.93848658	0.79349196	0.68490773	0.60185534	0.5372082	0.48616788	0.44542268	0.41263708	0
3.3539197	2.434742	1.8260705	1.4192557	1.1393294	0.94059479	0.79539901	0.68664396	0.60344833	0.53868157	0.48754162	0.44671357	0.41385946	0
3.3563168	2.4375567	1.8288441	1.421823	1.1416559	0.94269407	0.79729915	0.68837452	0.60503644	0.54015076	0.48891178	0.44800147	0.41507909	0
3.3586876	2.4403484	1.8315994	1.4243762	1.1439717	0.94478476	0.79919213	0.6900993	0.60661978	0.54161596	0.49027851	0.44928631	0.41629604	0
3.3610325	2.4431174	1.8343363	1.4269155	1.1462765	0.94686699	0.80107838	0.69181842	0.60819834	0.54307711	0.49164173	0.45056814	0.4175103	0
3.3633516	2.445863	1.8370551	1.4294406	1.1485703	0.9489404	0.80295759	0.69353175	0.60977221	0.54453427	0.49300143	0.45184693	0.41872197	0
3.3656452	2.4485862	1.8397561	1.431952	1.1508534	0.9510054	0.8048299	0.6952396	0.61134136	0.54598731	0.49435782	0.45312271	0.41993088	0
3.3679142	2.4512868	1.8424393	1.4344494	1.1531255	0.9530617	0.80669546	0.69694167	0.6129058	0.54743654	0.49571067	0.45439541	0.42113715	0
3.370157	2.4539654	1.8451046	1.4369332	1.1553873	0.9551096	0.80855393	0.69863814	0.61446553	0.54888159	0.49706012	0.45566514	0.42234075	0
3.3723762	2.4566214	1.8477526	1.4394035	1.1576381	0.95714921	0.81040573	0.70032901	0.61602056	0.55032265	0.49840614	0.45693183	0.42354167	0
3.3745706	2.4592562	1.8503829	1.4418597	1.1598783	0.95918012	0.81225073	0.70201427	0.61757094	0.5517599	0.49974859	0.4581956	0.42473999	0
3.3767412	2.4618688	1.852996	1.4443028	1.1621082	0.9612028	0.81408894	0.70369405	0.61911666	0.55319303	0.50108784	0.45945638	0.42593563	0
3.3788879	2.4644601	1.8555913	1.4467323	1.1643271	0.96321696	0.81592041	0.70536822	0.62065762	0.55462223	0.50242358	0.46071419	0.42712864	0
3.3810112	2.46703	1.8581703	1.4491485	1.1665359	0.96522295	0.81774503	0.70703679	0.62219399	0.55604756	0.50375593	0.46196896	0.42831904	0
3.383111	2.4695787	1.8607316	1.4515512	1.1687342	0.96722054	0.81956303	0.70869994	0.62372577	0.55746901	0.50508493	0.46322083	0.42950684	0
3.3851879	2.4721062	1.8632764	1.4539411	1.170922	0.96921003	0.82137436	0.71035761	0.62525296	0.55888653	0.50641042	0.46446973	0.43069199	0
3.3872416	2.4746132	1.8658042	1.4563175	1.1730996	0.97119129	0.82317924	0.71200961	0.62677562	0.56030005	0.50773269	0.46571559	0.43187448	0
3.3892729	2.4770989	1.8683153	1.4586807	1.1752669	0.97316432	0.8249771	0.71365625	0.62829351	0.5617097	0.5090515	0.46695861	0.43305448	0
3.3912816	2.4795649	1.8708103	1.4610311	1.1774241	0.97512925	0.82676864	0.71529752	0.62980694	0.56311548	0.51036698	0.46819872	0.43423173	0
3.3932688	2.4820106	1.8732884	1.4633687	1.1795709	0.97708589	0.82855356	0.71693331	0.63131595	0.56451738	0.51167917	0.46943584	0.43540651	0
3.3952343	2.4844358	1.8757498	1.4656932	1.1817075	0.97903454	0.83033174	0.71856362	0.63282037	0.56591547	0.51298785	0.47067004	0.43657866	0
3.3971784	2.486841	1.8781955	1.4680051	1.1838343	0.98097521	0.83210373	0.72018862	0.63432026	0.56730962	0.51429343	0.4719013	0.43774819	0
3.3991003	2.4892261	1.880625	1.470304	1.1859509	0.98290771	0.83386892	0.72180837	0.6358155	0.56870002	0.51559556	0.47312966	0.43891519	0
3.4010019	2.4915922	1.8830385	1.4725906	1.1880575	0.98483247	0.83562768	0.72342271	0.63730639	0.57008654	0.5168944	0.47435516	0.44007951	0
3.4028821	2.4939382	1.8854358	1.4748645	1.1901543	0.98674917	0.83738005	0.72503155	0.63879281	0.57146919	0.51818997	0.47557777	0.44124144	0
3.4047415	2.4962647	1.8878176	1.4771258	1.1922411	0.98865783	0.83912593	0.72663516	0.64027464	0.57284814	0.5194822	0.47679743	0.44240066	0
3.4065809	2.4985723	1.8901831	1.4793746	1.1943179	0.99055874	0.84086543	0.72823352	0.64175212	0.57422316	0.52077109	0.4780142	0.44355738	0
3.4084003	2.5008612	1.8925337	1.481611	1.1963851	0.99245173	0.8425985	0.72982651	0.64322507	0.57559448	0.52205676	0.47922817	0.44471154	0
3.4101989	2.5031309	1.8948683	1.4838352	1.1984427	0.9943369	0.84432542	0.73141432	0.64469361	0.57696199	0.52333915	0.48043931	0.44586319	0
3.411979	2.5053821	1.8971877	1.4860474	1.2004901	0.99621433	0.84604579	0.73299688	0.6461578	0.57832575	0.52461839	0.48164749	0.44701228	0
3.4137385	2.5076149	1.8994918	1.488247	1.2025284	0.99808401	0.84775978	0.73457414	0.64761764	0.57968569	0.52589422	0.48285285	0.44815883	0
3.4154794	2.5098288	1.9017805	1.4904346	1.2045568	0.99994588	0.84946752	0.73614621	0.649073	0.58104199	0.5271669	0.48405534	0.44930285	0
3.417201	2.5120244	1.9040544	1.4926103	1.2065755	1.0018002	0.85116917	0.7377131	0.65052396	0.58239448	0.52843624	0.48525497	0.45044431	0
3.4189031	2.5142024	1.9063129	1.4947739	1.2085847	1.0036467	0.85286433	0.73927468	0.65197057	0.58374316	0.52970243	0.48645186	0.45158336	0
3.4205871	2.516362	1.9085567	1.4969257	1.2105845	1.0054858	0.85455358	0.74083126	0.65341282	0.58508843	0.53096539	0.48764586	0.45271981	0
3.4222527	2.5185041	1.9107858	1.4990654	1.212575	1.0073169	0.85623628	0.74238276	0.65485096	0.58642972	0.53222519	0.488837	0.45385376	0
3.4238992	2.5206285	1.9130002	1.5011936	1.2145561	1.0091408	0.85791296	0.74392891	0.65628439	0.58776742	0.53348172	0.49002543	0.45498523	0
3.4255283	2.5227354	1.9151998	1.5033101	1.2165277	1.0109571	0.8595835	0.74547011	0.65771383	0.58910131	0.53473508	0.49121097	0.4561142	0
3.42714	2.5248246	1.9173851	1.5054148	1.21849	1.0127658	0.86124784	0.74700612	0.65913886	0.59043163	0.53598517	0.49239376	0.45724067	0
3.4287331	2.526897	1.9195558	1.5075082	1.2204431	1.0145671	0.86290616	0.74853712	0.66055971	0.59175825	0.5372321	0.49357376	0.45836467	0
3.4303091	2.5289521	1.9217124	1.5095898	1.222387	1.016361	0.86455822	0.75006306	0.66197604	0.5930813	0.53847593	0.49475089	0.45948619	0
3.4318681	2.5309906	1.9238546	1.5116599	1.2243217	1.0181475	0.8662045	0.75158387	0.66338831	0.59440053	0.5397166	0.49592531	0.46060523	0
3.4334095	2.5330119	1.9259825	1.5137187	1.2262472	1.0199265	0.86784452	0.7530998	0.66479623	0.5957163	0.54095405	0.49709696	0.46172178	0
3.4349339	2.5350163	1.9280961	1.515766	1.2281637	1.0216984	0.8694784	0.75461072	0.66619998	0.59702837	0.54218841	0.4982658	0.46283588	0
3.4364419	2.5370047	1.9301963	1.5178022	1.2300713	1.0234627	0.87110662	0.75611645	0.6675995	0.59833682	0.5434196	0.49943191	0.46394762	0
3.4379334	2.5389767	1.9322824	1.5198274	1.2319697	1.0252198	0.87272853	0.75761729	0.66899484	0.59964174	0.54464763	0.50059521	0.46505675	0
3.4394081	2.5409319	1.9343549	1.5218414	1.2338591	1.0269697	0.87434465	0.75911319	0.67038602	0.60094291	0.54587257	0.50175577	0.46616352	0
3.4408672	2.5428712	1.9364136	1.5238442	1.2357396	1.0287123	0.87595481	0.76060408	0.6717729	0.60224062	0.54709435	0.50291365	0.46726778	0
3.4423096	2.5447948	1.9384588	1.525836	1.2376114	1.0304476	0.87755907	0.76209009	0.67315567	0.60353464	0.5483132	0.50406873	0.46836978	0
3.4437361	2.5467024	1.9404905	1.5278168	1.2394742	1.032176	0.87915748	0.76357126	0.67453432	0.6048252	0.54952872	0.50522125	0.46946919	0
3.4451478	2.5485942	1.9425085	1.5297865	1.2413281	1.033897	0.88074994	0.76504743	0.67590886	0.60611224	0.5507412	0.50637084	0.47056621	0
3.4465437	2.5504706	1.9445136	1.5317458	1.2431735	1.0356112	0.88233644	0.76651883	0.67727911	0.60739565	0.55195063	0.50751781	0.47166079	0
3.4479241	2.5523314	1.9465051	1.533694	1.2450101	1.037318	0.88391739	0.76798528	0.67864537	0.60867554	0.55315709	0.50866199	0.47275302	0
3.4492896	2.554177	1.9484835	1.5356313	1.2468381	1.0390179	0.88549238	0.76944691	0.68000746	0.60995191	0.55436033	0.50980359	0.47384277	0
3.4506402	2.5560067	1.9504492	1.5375583	1.2486575	1.0407108	0.88706166	0.77090383	0.68136549	0.61122477	0.55556053	0.5109424	0.47493017	0
3.4519753	2.5578222	1.9524018	1.5394745	1.2504681	1.0423965	0.88862503	0.77235556	0.68271941	0.61249417	0.55675775	0.51207858	0.47601515	0
3.4532962	2.5596223	1.9543413	1.5413804	1.2522702	1.0440755	0.89018273	0.77380288	0.68406934	0.61375993	0.55795187	0.51321203	0.47709769	0
3.4546027	2.561408	1.956268	1.5432757	1.2540638	1.0457475	0.89173472	0.77524525	0.68541515	0.6150223	0.55914301	0.51434284	0.47817799	0
3.4558945	2.5631785	1.9581822	1.5451604	1.2558491	1.0474124	0.89328122	0.77668279	0.68675697	0.61628109	0.56033099	0.51547092	0.4792558	0
3.4571719	2.5649345	1.9600836	1.547035	1.2576259	1.0490707	0.8948217	0.77811581	0.68809468	0.6175366	0.56151599	0.51659644	0.48033127	0
3.458436	2.5666759	1.9619725	1.5488991	1.2593944	1.0507219	0.89635664	0.77954382	0.68942827	0.61878842	0.56269813	0.51771921	0.48140433	0
3.459686	2.568403	1.9638487	1.550753	1.2611543	1.0523665	0.89788592	0.78096724	0.69075805	0.62003708	0.56387705	0.51883924	0.48247504	0
3.460922	2.5701163	1.9657129	1.5525966	1.2629061	1.0540042	0.89940965	0.78238595	0.69208372	0.6212821	0.56505311	0.51995683	0.48354337	0
3.4621451	2.5718153	1.9675648	1.5544301	1.2646495	1.0556352	0.90092784	0.78380001	0.69340545	0.62252361	0.56622601	0.52107161	0.48460943	0
3.4633539	2.5735002	1.969404	1.5562534	1.2663848	1.0572594	0.90244043	0.7852093	0.69472313	0.62376189	0.56739616	0.5221839	0.48567301	0
3.4645498	2.5751708	1.9712316	1.5580671	1.2681118	1.058877	0.90394741	0.78661406	0.69603699	0.62499666	0.56856328	0.5232935	0.4867343	0
3.4657326	2.5768278	1.9730469	1.5598702	1.2698307	1.0604879	0.90544873	0.78801405	0.69734687	0.62622803	0.5697273	0.52440041	0.48779324	0
3.466903	2.5784712	1.9748503	1.5616637	1.2715417	1.0620919	0.90694469	0.7894094	0.69865268	0.62745607	0.5708884	0.52550483	0.48884991	0
3.4680603	2.5801013	1.9766415	1.5634474	1.2732444	1.0636894	0.90843517	0.79080027	0.69995481	0.62868071	0.57204664	0.52660656	0.48990414	0
3.4692044	2.581718	1.978421	1.5652212	1.2749391	1.0652804	0.9099201	0.79218662	0.70125276	0.62990195	0.57320184	0.52770573	0.49095616	0
3.470336	2.5833213	1.980189	1.5669854	1.2766256	1.0668648	0.91139972	0.79356813	0.70254689	0.63111973	0.57435417	0.52880222	0.49200588	0
3.4714549	2.5849109	1.9819453	1.5687395	1.2783043	1.0684426	0.91287374	0.79494524	0.70383722	0.63233435	0.57550353	0.52989632	0.49305314	0
3.4725618	2.5864878	1.9836899	1.5704842	1.2799752	1.0700139	0.91434234	0.79631764	0.70512354	0.63354546	0.57664996	0.53098762	0.49409816	0
3.4736567	2.5880518	1.9854228	1.5722194	1.2816381	1.0715787	0.91580558	0.79768562	0.70640612	0.63475347	0.57779342	0.53207642	0.49514091	0
3.4747396	2.5896029	1.9871447	1.5739448	1.2832934	1.0731372	0.91726357	0.79904908	0.70768487	0.63595778	0.57893419	0.53316265	0.49618134	0
3.4758108	2.591141	1.9888549	1.5756609	1.2849405	1.074689	0.91871607	0.80040783	0.70895976	0.63715899	0.58007181	0.53424633	0.49721938	0
3.4768698	2.5926661	1.9905539	1.5773673	1.2865798	1.0762347	0.92016333	0.8017624	0.71023059	0.63835692	0.58120668	0.53532737	0.49825525	0
3.4779174	2.5941794	1.9922416	1.5790646	1.2882116	1.0777736	0.92160529	0.80311227	0.71149796	0.63955152	0.58233857	0.53640592	0.4992888	0
3.4789534	2.5956798	1.9939182	1.5807524	1.2898358	1.0793066	0.92304176	0.80445784	0.71276128	0.64074272	0.58346766	0.5374819	0.50032008	0
3.4799783	2.5971684	1.9955839	1.582431	1.2914522	1.0808328	0.92447311	0.80579895	0.71402079	0.64193076	0.58459389	0.53855538	0.50134909	0
3.4809918	2.598644	1.9972385	1.5841005	1.2930609	1.082353	0.92589927	0.80713558	0.71527648	0.6431154	0.58571708	0.5396263	0.50237584	0
3.4819939	2.6001072	1.9988819	1.5857605	1.2946622	1.0838668	0.92732	0.80846775	0.71652871	0.64429688	0.58683765	0.54069465	0.50340033	0
3.4829853	2.6015592	2.0005147	1.5874114	1.2962556	1.0853747	0.92873567	0.80979562	0.71777678	0.64547515	0.58795518	0.54176056	0.50442249	0
3.4839659	2.6029987	2.0021367	1.5890533	1.2978418	1.086876	0.93014604	0.81111896	0.71902144	0.64665014	0.58906996	0.54282391	0.50544244	0
3.4849353	2.6044264	2.0037482	1.5906863	1.2994205	1.0883712	0.93155128	0.81243807	0.72026205	0.64782184	0.59018195	0.54388469	0.50646013	0
3.4858947	2.6058424	2.0053487	1.5923101	1.3009917	1.0898602	0.93295139	0.81375277	0.72149909	0.64899033	0.59129101	0.54494303	0.50747567	0
3.4868431	2.6072466	2.0069389	1.5939251	1.3025554	1.0913428	0.93434632	0.81506306	0.72273237	0.6501556	0.59239721	0.54599881	0.50848883	0
3.4877813	2.6086395	2.0085185	1.5955313	1.3041116	1.0928197	0.93573618	0.81636906	0.72396213	0.65131766	0.59350073	0.5470522	0.50949985	0
3.4887087	2.6100206	2.0100877	1.5971283	1.3056607	1.0942904	0.93712085	0.8176707	0.7251879	0.65247649	0.59460139	0.54810309	0.5105086	0
3.4896264	2.6113906	2.0116465	1.5987169	1.3072025	1.0957549	0.93850046	0.81896806	0.72641015	0.6536321	0.59569931	0.54915148	0.51151514	0
3.4905343	2.6127491	2.0131948	1.6002964	1.3087368	1.0972134	0.93987495	0.82026118	0.72762871	0.65478468	0.59679437	0.5501973	0.51251942	0
3.4914324	2.6140964	2.0147333	1.6018676	1.310264	1.0986658	0.94124448	0.82155001	0.72884369	0.65593404	0.59788656	0.55124062	0.51352149	0
3.4923193	2.615433	2.0162613	1.6034302	1.3117841	1.1001124	0.94260901	0.82283449	0.73005486	0.65708017	0.59897614	0.55228168	0.51452148	0
3.4931972	2.6167583	2.0177798	1.6049837	1.3132969	1.1015527	0.94396847	0.82411486	0.73126239	0.65822309	0.60006285	0.55332017	0.51551908	0
3.4940655	2.6180725	2.0192876	1.6065289	1.3148025	1.1029873	0.94532299	0.82539093	0.7324664	0.65936285	0.6011467	0.55435622	0.51651466	0
3.4949243	2.6193759	2.0207858	1.6080655	1.316301	1.104416	0.94667244	0.82666278	0.73366678	0.66049957	0.60222799	0.55538982	0.51750791	0
3.4957738	2.6206686	2.0222743	1.6095937	1.3177925	1.1058389	0.94801694	0.82793033	0.73486352	0.66163319	0.60330641	0.55642098	0.51849896	0
3.496614	2.6219509	2.0237525	1.6111138	1.3192773	1.1072557	0.94935662	0.82919383	0.73605657	0.66276366	0.60438216	0.55744964	0.51948792	0
3.4974449	2.6232224	2.0252211	1.6126251	1.3207548	1.1086665	0.95069128	0.83045316	0.73724616	0.6638909	0.60545516	0.55847591	0.52047467	0
3.4982665	2.6244833	2.0266802	1.6141281	1.3222251	1.1100718	0.952021	0.83170825	0.73843217	0.6650151	0.60652536	0.5594998	0.52145916	0
3.4990795	2.6257341	2.0281293	1.615623	1.3236884	1.1114712	0.95334601	0.83295918	0.73961467	0.66613621	0.60759294	0.56052125	0.52244163	0
3.4998834	2.6269746	2.0295694	1.6171097	1.3251452	1.1128647	0.95466602	0.83420599	0.74079335	0.66725433	0.60865778	0.56154025	0.52342176	0
3.5006783	2.6282043	2.0309994	1.6185883	1.3265949	1.1142527	0.95598119	0.83544874	0.74196875	0.66836929	0.60971987	0.56255686	0.52439994	0
3.5014641	2.6294246	2.0324204	1.6200585	1.3280379	1.1156347	0.95729148	0.83668739	0.74314052	0.66948104	0.61077923	0.56357104	0.52537578	0
3.5022421	2.6306343	2.0338316	1.6215209	1.3294741	1.117011	0.95859706	0.83792186	0.74430871	0.67058986	0.61183602	0.56458294	0.52634954	0
3.503011	2.6318343	2.0352335	1.6229749	1.3309032	1.1183819	0.95989782	0.83915234	0.74547356	0.67169565	0.61288995	0.56559235	0.52732116	0
3.5037715	2.6330242	2.0366266	1.6244212	1.3323258	1.1197467	0.9611938	0.84037864	0.74663472	0.67279834	0.61394137	0.56659943	0.52829063	0
3.5045238	2.6342046	2.0380104	1.6258594	1.3337417	1.1211061	0.96248507	0.84160101	0.74779254	0.67389798	0.61498994	0.56760401	0.52925789	0
3.5052679	2.6353745	2.0393848	1.6272898	1.3351507	1.12246	0.96377158	0.84281933	0.74894679	0.67499471	0.61603594	0.56860626	0.53022313	0
3.5060034	2.6365356	2.0407503	1.6287121	1.3365535	1.1238081	0.96505332	0.84403354	0.75009769	0.67608827	0.61707926	0.56960624	0.5311861	0
3.506731	2.6376872	2.0421069	1.6301266	1.3379493	1.1251506	0.96633035	0.84524369	0.75124484	0.6771788	0.6181199	0.57060385	0.53214717	0
3.5074518	2.6388288	2.0434542	1.6315335	1.3393388	1.1264879	0.96760267	0.84644997	0.75238889	0.67826647	0.61915803	0.57159901	0.53310597	0
3.5081635	2.6399612	2.0447929	1.6329325	1.3407212	1.1278194	0.96887034	0.84765208	0.75352925	0.67935115	0.62019342	0.5725919	0.53406262	0
3.5088673	2.6410842	2.0461226	1.634324	1.3420978	1.1291454	0.97013342	0.84885049	0.75466645	0.68043268	0.62122607	0.57358241	0.53501725	0
3.5095637	2.6421978	2.0474434	1.6357076	1.3434675	1.1304661	0.9713918	0.85004479	0.75579995	0.68151134	0.62225628	0.5745706	0.53596973	0
3.5102522	2.6433027	2.0487556	1.6370838	1.3448306	1.1317811	0.97264546	0.85123497	0.75693029	0.68258691	0.6232838	0.57555646	0.53692007	0
3.5109336	2.6443987	2.0500593	1.6384526	1.3461876	1.1330909	0.97389466	0.85242146	0.758057	0.68365973	0.62430865	0.57653993	0.53786844	0
3.5116067	2.6454849	2.0513544	1.6398134	1.3475382	1.1343951	0.97513914	0.85360396	0.75918055	0.68472946	0.62533092	0.57752109	0.5388146	0
3.5122733	2.6465621	2.0526409	1.6411672	1.3488822	1.1356943	0.97637928	0.85478258	0.76030052	0.68579626	0.62635058	0.57849997	0.5397588	0
3.5129325	2.6476305	2.0539188	1.642513	1.3502198	1.1369877	0.9776147	0.85595721	0.76141721	0.68686014	0.62736779	0.57947654	0.54070085	0
3.5135844	2.6486905	2.0551882	1.6438519	1.3515515	1.138276	0.9788456	0.85712802	0.76253057	0.68792099	0.62838227	0.58045077	0.54164076	0
3.5142281	2.6497419	2.0564497	1.645183	1.3528765	1.1395587	0.9800719	0.85829502	0.76364046	0.68897903	0.62939417	0.58142269	0.54257864	0
3.5148664	2.6507843	2.0577021	1.6465069	1.3541954	1.1408362	0.98129392	0.85945809	0.76474714	0.69003397	0.63040358	0.58239233	0.54351443	0
3.5154967	2.651818	2.0589468	1.6478237	1.355508	1.1421087	0.98251122	0.86061734	0.76585048	0.69108629	0.63141024	0.58335972	0.5444482	0
3.5161202	2.652843	2.060183	1.6491331	1.3568144	1.1433756	0.98372424	0.86177266	0.76695043	0.69213551	0.6324144	0.58432484	0.54537988	0
3.5167372	2.6538606	2.0614114	1.6504353	1.3581148	1.1446373	0.98493272	0.86292434	0.76804715	0.69318181	0.63341618	0.58528769	0.54630953	0
3.5173466	2.6548684	2.0626314	1.6517303	1.3594089	1.1458939	0.98613673	0.86407208	0.76914048	0.69422549	0.63441521	0.58624816	0.5472371	0
3.5179503	2.6558685	2.0638433	1.6530182	1.360697	1.1471454	0.98733634	0.86521608	0.77023065	0.69526601	0.63541192	0.5872063	0.5481627	0
3.5185471	2.6568606	2.0650477	1.654299	1.3619791	1.1483918	0.98853153	0.86635625	0.77131748	0.69630373	0.63640589	0.58816236	0.54908621	0
3.5191371	2.6578441	2.0662434	1.6555728	1.363255	1.1496327	0.98972219	0.86749268	0.77240109	0.69733858	0.63739747	0.58911604	0.5500077	0
3.5197203	2.6588199	2.0674314	1.6568398	1.3645247	1.1508687	0.99090886	0.86862534	0.77348143	0.69837075	0.63838649	0.59006757	0.55092704	0
3.5202978	2.6597874	2.0686119	1.6580994	1.3657888	1.1520996	0.99209094	0.86975431	0.77455842	0.69939995	0.63937294	0.59101677	0.55184442	0
3.5208685	2.6607471	2.0697844	1.6593522	1.3670467	1.1533252	0.99326867	0.87087941	0.77563232	0.70042634	0.64035684	0.59196377	0.55275995	0
3.5214334	2.6616983	2.0709493	1.6605984	1.3682988	1.1545459	0.99444199	0.87200093	0.77670288	0.70144987	0.64133829	0.59290856	0.55367327	0
3.5219917	2.6626425	2.0721064	1.6618376	1.3695447	1.1557616	0.99561125	0.8731187	0.77777034	0.7024706	0.64231724	0.59385109	0.55458456	0
3.5225437	2.6635787	2.073256	1.66307	1.3707849	1.1569724	0.9967761	0.87423289	0.77883434	0.70348847	0.6432938	0.59479123	0.55549389	0
3.5230899	2.6645069	2.0743978	1.6642953	1.3720194	1.1581781	0.99793655	0.87534326	0.77989542	0.7045036	0.64426768	0.59572941	0.55640125	0
3.5236304	2.6654277	2.0755322	1.6655141	1.3732479	1.1593786	0.99909294	0.87644988	0.78095323	0.7055158	0.64523923	0.59666514	0.55730665	0
3.5241649	2.6663408	2.0766592	1.6667262	1.3744707	1.1605743	1.000245	0.87755293	0.78200781	0.70652539	0.64620835	0.59759885	0.55820996	0
3.5246925	2.6672463	2.0777783	1.6679316	1.3756876	1.1617651	1.0013928	0.87865227	0.78305924	0.70753205	0.64717495	0.59853035	0.55911136	0
3.5252154	2.6681445	2.0788906	1.6691304	1.376899	1.162951	1.0025362	0.87974817	0.78410745	0.70853603	0.648139	0.59945953	0.56001067	0
3.5257323	2.669035	2.0799954	1.6703227	1.3781044	1.1641319	1.0036757	0.8808403	0.78515267	0.70953709	0.64910066	0.60038656	0.56090808	0
3.5262442	2.6699188	2.0810926	1.6715081	1.3793044	1.165308	1.0048108	0.88192892	0.78619468	0.71053571	0.65005988	0.60131139	0.56180352	0
3.5267491	2.6707947	2.0821826	1.6726871	1.3804984	1.1664791	1.005942	0.88301373	0.78723353	0.71153128	0.65101671	0.60223413	0.56269681	0
3.5272496	2.6716633	2.0832658	1.6738596	1.381687	1.1676456	1.0070688	0.88409519	0.78826916	0.71252424	0.65197104	0.60315448	0.56358838	0
3.5277443	2.6725249	2.0843415	1.6750258	1.3828698	1.168807	1.0081915	0.88517296	0.78930187	0.71351457	0.65292287	0.60407281	0.5644778	0
3.5282331	2.6733794	2.0854101	1.6761856	1.3840473	1.1699638	1.0093101	0.88624716	0.7903313	0.71450192	0.65387243	0.60498905	0.56536537	0
3.528717	2.6742272	2.0864718	1.677339	1.3852193	1.1711159	1.0104247	0.88731802	0.79135787	0.71548676	0.65481949	0.60590303	0.56625092	0
3.5291951	2.6750677	2.0875266	1.6784861	1.3863852	1.172263	1.011535	0.88838512	0.79238117	0.71646875	0.6557641	0.60681486	0.56713456	0
3.5296683	2.6759012	2.0885742	1.6796266	1.3875463	1.1734055	1.0126414	0.8894487	0.79340148	0.71744812	0.65670645	0.60772455	0.56801617	0
3.5301363	2.676728	2.0896149	1.6807612	1.3887012	1.1745433	1.0137438	0.89050877	0.79441851	0.71842468	0.65764636	0.60863191	0.56889594	0
3.5305996	2.6775479	2.0906487	1.6818891	1.389851	1.1756763	1.014842	0.89156538	0.79543269	0.71939868	0.65858376	0.60953736	0.56977367	0
3.5310574	2.6783614	2.0916758	1.6830111	1.3909955	1.1768048	1.0159363	0.89261848	0.79644382	0.72036982	0.6595189	0.61044061	0.57064956	0
3.5315104	2.6791677	2.0926964	1.684127	1.3921344	1.1779286	1.0170263	0.89366794	0.79745179	0.72133839	0.66045159	0.61134171	0.57152349	0
3.5319581	2.6799676	2.0937097	1.6852366	1.393268	1.1790476	1.0181125	0.89471412	0.79845685	0.7223044	0.6613819	0.61224073	0.5723955	0
3.5324006	2.6807609	2.0947165	1.68634	1.3943965	1.1801621	1.0191947	0.89575684	0.79945886	0.72326773	0.66230989	0.6131376	0.57326555	0
3.5328388	2.6815474	2.095717	1.6874375	1.3955194	1.1812718	1.0202729	0.89679611	0.80045789	0.72422832	0.6632356	0.61403221	0.57413369	0
3.533272	2.682328	2.0967104	1.6885289	1.3966371	1.1823773	1.021347	0.89783198	0.80145395	0.72518635	0.66415876	0.61492479	0.57499993	0
3.5337005	2.6831012	2.0976977	1.6896143	1.3977493	1.1834779	1.0224174	0.89886433	0.80244678	0.72614151	0.66507965	0.61581534	0.57586426	0
3.5341246	2.6838686	2.0986781	1.6906937	1.3988566	1.184574	1.0234839	0.89989328	0.80343682	0.72709417	0.66599828	0.61670375	0.57672668	0
3.5345435	2.6846299	2.0996523	1.6917672	1.3999585	1.1856657	1.0245463	0.90091866	0.80442387	0.72804421	0.66691446	0.61759007	0.57758719	0
3.5349579	2.6853848	2.1006198	1.6928349	1.4010552	1.1867527	1.0256048	0.90194094	0.80540788	0.72899163	0.66782838	0.61847425	0.57844579	0
3.5353682	2.6861334	2.1015809	1.6938965	1.4021468	1.1878355	1.0266596	0.90295982	0.80638909	0.7299366	0.66873997	0.61935639	0.57930255	0
3.535773	2.6868753	2.1025364	1.6949524	1.4032331	1.1889135	1.0277104	0.90397519	0.80736715	0.73087883	0.6696493	0.62023634	0.58015746	0
3.5361741	2.6876121	2.1034844	1.6960025	1.4043143	1.1899872	1.0287571	0.90498722	0.80834234	0.73181832	0.67055619	0.62111431	0.58101034	0
3.5365708	2.6883423	2.1044269	1.6970466	1.4053905	1.1910565	1.0298004	0.90599608	0.80931461	0.73275524	0.67146081	0.62199026	0.58186144	0
3.536963	2.6890664	2.1053631	1.6980852	1.4064615	1.1921214	1.0308397	0.90700138	0.81028408	0.7336899	0.67236322	0.62286401	0.58271062	0
3.5373511	2.6897845	2.1062932	1.6991181	1.4075273	1.193182	1.031875	0.90800351	0.81125051	0.7346217	0.67326325	0.62373585	0.58355796	0
3.537735	2.6904967	2.1072168	1.700145	1.4085885	1.1942377	1.0329068	0.90900224	0.81221408	0.735551	0.6741609	0.62460554	0.5844034	0
3.5381143	2.6912034	2.1081347	1.7011666	1.4096446	1.1952897	1.0339345	0.90999764	0.81317466	0.73647785	0.67505646	0.6254732	0.58524698	0
3.5384898	2.6919038	2.1090462	1.7021828	1.4106956	1.196337	1.0349586	0.91098994	0.81413245	0.73740196	0.67594963	0.62633878	0.58608872	0
3.5388606	2.6925988	2.109952	1.7031927	1.4117414	1.1973802	1.0359789	0.91197878	0.81508738	0.73832363	0.67684054	0.62720227	0.58692861	0
3.5392275	2.6932878	2.1108515	1.7041974	1.4127824	1.1984191	1.0369955	0.9129644	0.81603932	0.73924267	0.67772925	0.62806368	0.58776665	0
3.5395913	2.6939714	2.1117454	1.7051966	1.4138187	1.1994534	1.0380083	0.91394675	0.81698847	0.74015927	0.67861557	0.62892324	0.58860284	0
3.5399497	2.694649	2.1126332	1.7061901	1.4148501	1.2004834	1.0390174	0.91492581	0.81793481	0.74107337	0.67949963	0.62978065	0.58943713	0
3.5403051	2.6953211	2.1135151	1.7071787	1.4158764	1.2015094	1.040023	0.9159016	0.81887817	0.74198484	0.68038166	0.63063616	0.59026963	0
3.5406563	2.6959879	2.1143911	1.7081612	1.4168981	1.2025311	1.0410248	0.91687429	0.81981897	0.74289387	0.68126118	0.63148946	0.59110028	0
3.5410035	2.6966491	2.1152616	1.7091388	1.417915	1.2035486	1.0420227	0.91784376	0.82075661	0.74380034	0.68213868	0.63234079	0.59192902	0
3.5413473	2.6973047	2.1161263	1.7101105	1.4189268	1.2045617	1.043017	0.91880995	0.82169157	0.74470437	0.68301374	0.63319016	0.59275609	0
3.541687	2.6979551	2.1169856	1.7110773	1.4199339	1.2055709	1.0440078	0.91977298	0.82262385	0.74560583	0.68388683	0.63403755	0.5935812	0
3.5420237	2.6985998	2.1178386	1.7120388	1.4209363	1.2065758	1.044995	0.92073292	0.82355314	0.74650502	0.68475759	0.63488287	0.5944047	0
3.542356	2.6992395	2.1186862	1.7129948	1.421934	1.2075765	1.0459783	0.92168957	0.8244797	0.74740154	0.68562603	0.63572621	0.59522611	0
3.5426841	2.6998739	2.1195283	1.7139454	1.422927	1.2085731	1.0469581	0.92264313	0.82540345	0.74829572	0.68649238	0.63656759	0.59604597	0
3.5430093	2.7005029	2.1203647	1.714891	1.4239154	1.2095656	1.0479344	0.92359346	0.8263244	0.74918729	0.68735641	0.63740689	0.59686375	0
3.5433309	2.7011271	2.1211953	1.7158315	1.4248991	1.2105541	1.0489072	0.92454064	0.82724267	0.75007647	0.68821836	0.63824439	0.59767991	0
3.543649	2.7017457	2.122021	1.7167662	1.4258782	1.2115386	1.0498762	0.92548472	0.82815814	0.75096321	0.68907809	0.63907975	0.59849423	0
3.5439637	2.7023592	2.1228409	1.7176963	1.4268523	1.2125188	1.0508417	0.9264257	0.82907087	0.75184751	0.68993556	0.63991314	0.59930682	0
3.5442746	2.7029679	2.1236558	1.7186213	1.4278221	1.2134948	1.0518038	0.92736357	0.82998085	0.7527293	0.69079089	0.64074469	0.60011744	0
3.5445826	2.703572	2.1244645	1.7195412	1.4287874	1.214467	1.0527622	0.92829829	0.83088809	0.75360876	0.69164407	0.64157414	0.60092646	0
3.5448868	2.7041702	2.1252687	1.7204558	1.4297479	1.2154351	1.0537174	0.92922997	0.83179253	0.75448567	0.69249511	0.6424017	0.60173357	0
3.545188	2.7047641	2.1260672	1.7213653	1.4307041	1.2163994	1.0546685	0.93015856	0.83269447	0.75536025	0.69334388	0.64322734	0.60253888	0
3.545485	2.7053528	2.1268604	1.7222703	1.4316556	1.2173595	1.0556166	0.93108416	0.83359343	0.75623244	0.6941905	0.64405096	0.60334253	0
3.5457797	2.7059369	2.1276486	1.7231699	1.4326029	1.2183158	1.0565611	0.93200666	0.83448988	0.75710225	0.6950351	0.64487267	0.60414433	0
3.5460711	2.7065158	2.1284316	1.7240647	1.4335455	1.219268	1.0575019	0.93292594	0.83538353	0.75796956	0.69587743	0.64569241	0.60494441	0
3.5463591	2.7070901	2.1292088	1.7249544	1.4344838	1.2202164	1.0584395	0.93384218	0.83627462	0.75883448	0.69671768	0.6465103	0.60574269	0
3.546644	2.7076602	2.1299815	1.7258394	1.4354174	1.2211607	1.0593735	0.93475562	0.83716291	0.75969708	0.69755578	0.64732611	0.60653937	0
3.5469251	2.708225	2.1307492	1.7267194	1.4363469	1.2221012	1.0603042	0.93566614	0.83804864	0.76055729	0.69839168	0.64814007	0.60733414	0
3.5472045	2.7087851	2.1315112	1.7275947	1.437272	1.2230381	1.0612315	0.93657327	0.83893162	0.76141512	0.69922549	0.64895207	0.60812718	0
3.5474796	2.7093406	2.1322687	1.7284651	1.4381926	1.2239708	1.0621552	0.93747759	0.83981192	0.76227069	0.70005721	0.64976221	0.60891831	0
3.5477521	2.7098923	2.1330211	1.7293308	1.4391086	1.2248995	1.0630759	0.93837881	0.8406896	0.76312375	0.70088685	0.65057045	0.60970789	0
3.5480218	2.7104383	2.1337686	1.7301917	1.4400207	1.2258246	1.0639927	0.93927729	0.84156477	0.76397455	0.70171434	0.65137672	0.61049575	0
3.5482881	2.7109804	2.134511	1.7310477	1.4409282	1.2267458	1.0649066	0.94017267	0.84243721	0.76482302	0.70253968	0.65218115	0.61128169	0
3.5485518	2.711518	2.1352487	1.7318991	1.4418316	1.2276633	1.065817	0.94106495	0.84330702	0.76566911	0.70336294	0.65298361	0.61206603	0
3.5488126	2.7120512	2.1359813	1.7327456	1.4427308	1.228577	1.0667238	0.94195443	0.84417415	0.76651281	0.70418411	0.65378428	0.6128487	0
3.5490704	2.7125802	2.1367092	1.733588	1.4436256	1.2294868	1.0676277	0.94284093	0.84503865	0.76735425	0.70500332	0.65458286	0.61362952	0
3.5493255	2.713104	2.1374321	1.7344253	1.4445159	1.2303929	1.0685278	0.94372445	0.84590071	0.7681933	0.7058202	0.65537977	0.61440861	0
3.5495777	2.7136245	2.1381502	1.735258	1.4454026	1.2312953	1.069425	0.94460529	0.84676009	0.76903021	0.70663518	0.65617466	0.61518615	0
3.5498271	2.7141399	2.1388643	1.7360864	1.4462849	1.2321941	1.0703187	0.94548297	0.84761691	0.76986468	0.70744807	0.6569677	0.61596185	0
3.5500739	2.7146513	2.1395729	1.73691	1.4471631	1.2330889	1.0712092	0.94635785	0.84847111	0.77069688	0.70825875	0.65775889	0.61673588	0
3.5503175	2.7151589	2.1402771	1.7377291	1.4480369	1.2339801	1.0720962	0.94722974	0.8493228	0.77152681	0.70906758	0.65854818	0.61750811	0
3.5505593	2.715662	2.1409764	1.7385437	1.4489065	1.2348677	1.0729802	0.9480989	0.8501718	0.77235436	0.70987427	0.65933567	0.61827874	0
3.5507982	2.716161	2.1416714	1.7393537	1.4497724	1.2357516	1.0738609	0.94896513	0.85101849	0.77317971	0.71067888	0.66012126	0.61904758	0
3.551034	2.7166555	2.1423616	1.7401597	1.4506339	1.2366321	1.0747384	0.94982833	0.85186255	0.77400261	0.71148145	0.66090506	0.61981487	0
3.5512674	2.7171466	2.1430473	1.7409611	1.4514916	1.2375084	1.0756127	0.95068896	0.85270399	0.77482349	0.71228206	0.66168678	0.62058026	0
3.5514987	2.7176332	2.1437287	1.7417578	1.452345	1.2383815	1.0764836	0.95154649	0.85354286	0.7756421	0.71308047	0.66246694	0.62134409	0
3.5517271	2.718116	2.1444051	1.7425501	1.4531945	1.2392508	1.0773515	0.9524014	0.85437924	0.77645832	0.71387684	0.66324508	0.62210625	0
3.5519526	2.7185946	2.1450775	1.7433381	1.4540401	1.2401166	1.0782161	0.95325321	0.85521328	0.77727234	0.71467143	0.66402149	0.62286669	0
3.5521762	2.7190695	2.1457453	1.744122	1.4548814	1.2409788	1.0790776	0.95410246	0.85604459	0.77808416	0.71546382	0.66479599	0.62362546	0
3.5523968	2.7195404	2.146409	1.7449013	1.455719	1.2418376	1.0799359	0.9549489	0.85687363	0.77889371	0.71625417	0.66556877	0.62438262	0
3.5526156	2.7200077	2.147068	1.7456766	1.4565526	1.2426927	1.080791	0.95579249	0.85769993	0.77970111	0.71704262	0.66633946	0.62513804	0
3.5528319	2.7204704	2.1477227	1.7464474	1.4573822	1.2435443	1.081643	0.95663321	0.85852391	0.78050607	0.71782893	0.66710854	0.62589175	0
3.5530455	2.7209299	2.1483729	1.7472142	1.4582078	1.2443922	1.082492	0.95747113	0.85934532	0.78130895	0.71861327	0.66787583	0.62664384	0
3.553257	2.7213857	2.149019	1.7479767	1.4590296	1.2452369	1.0833377	0.95830655	0.86016428	0.78210968	0.71939576	0.66864115	0.62739432	0
3.5534656	2.721837	2.1496608	1.7487348	1.4598476	1.2460781	1.0841805	0.95913887	0.86098087	0.78290814	0.72017616	0.66940475	0.62814313	0
3.5536728	2.7222857	2.1502984	1.7494889	1.4606616	1.2469155	1.0850198	0.95996863	0.86179495	0.7837044	0.72095454	0.67016655	0.62889028	0
3.5538771	2.7227299	2.1509316	1.7502387	1.4614718	1.2477496	1.0858564	0.96079552	0.86260659	0.78449833	0.72173095	0.67092657	0.62963581	0
3.5540793	2.7231705	2.1515608	1.7509844	1.4622781	1.2485802	1.0866896	0.96161985	0.86341584	0.78529024	0.72250539	0.67168492	0.63037962	0
3.5542798	2.7236075	2.1521859	1.7517263	1.4630809	1.2494075	1.08752	0.96244121	0.86422247	0.78607988	0.72327787	0.67244124	0.63112187	0
3.5544779	2.724041	2.152807	1.7524637	1.4638798	1.2502313	1.0883474	0.96326011	0.86502689	0.7868675	0.72404838	0.6731959	0.63186246	0
3.5546732	2.7244706	2.1534235	1.7531973	1.4646747	1.2510518	1.0891718	0.9640761	0.86582863	0.78765273	0.72481698	0.67394871	0.63260132	0
3.554867	2.7248969	2.1540365	1.753927	1.465466	1.2518687	1.0899929	0.96488965	0.86662817	0.78843594	0.72558349	0.67469978	0.63333869	0
3.555058	2.7253201	2.1546447	1.7546525	1.4662535	1.2526826	1.0908111	0.96570021	0.86742538	0.78921705	0.72634822	0.67544895	0.63407439	0
3.5552473	2.725739	2.1552496	1.7553738	1.4670373	1.2534928	1.0916263	0.96650833	0.86821991	0.78999579	0.72711092	0.67619663	0.63480836	0
3.5554347	2.726155	2.1558504	1.7560915	1.4678175	1.2542999	1.0924383	0.96731365	0.86901242	0.79077262	0.72787172	0.67694229	0.63554084	0
3.5556202	2.7265677	2.1564472	1.7568048	1.4685942	1.2551035	1.0932477	0.96811622	0.86980218	0.79154712	0.72863054	0.67768639	0.63627172	0
3.5558031	2.7269769	2.1570399	1.7575146	1.4693668	1.2559038	1.0940539	0.96891642	0.87058979	0.79231954	0.7293874	0.67842859	0.63700086	0
3.5559845	2.7273822	2.1576288	1.7582203	1.470136	1.2567008	1.0948572	0.96971393	0.87137502	0.79308999	0.73014247	0.679169	0.63772851	0
3.5561635	2.7277844	2.1582134	1.7589221	1.4709014	1.2574944	1.0956577	0.97050864	0.87215781	0.79385817	0.73089546	0.67990786	0.63845456	0
3.5563407	2.728184	2.1587946	1.75962	1.4716634	1.2582848	1.096455	0.9713006	0.87293828	0.79462421	0.7316466	0.68064475	0.63917899	0
3.5565157	2.7285793	2.1593719	1.7603141	1.4724218	1.2590721	1.0972495	0.97209018	0.87371635	0.79538816	0.73239595	0.68138009	0.63990176	0
3.5566893	2.7289717	2.1599452	1.7610048	1.4731765	1.2598561	1.0980411	0.97287714	0.87449229	0.79615003	0.73314309	0.68211347	0.64062297	0
3.5568604	2.7293615	2.1605153	1.7616912	1.4739277	1.2606367	1.0988296	0.97366142	0.8752656	0.79690981	0.73388863	0.68284523	0.64134258	0
3.5570297	2.7297473	2.1610808	1.762374	1.4746752	1.2614141	1.0996156	0.97444314	0.87603682	0.79766744	0.73463213	0.68357539	0.64206058	0
3.5571976	2.7301302	2.1616435	1.7630529	1.4754194	1.2621886	1.1003983	0.97522217	0.8768056	0.79842299	0.73537368	0.68430376	0.64277709	0
3.5573635	2.7305098	2.1622019	1.7637283	1.47616	1.2629595	1.1011784	0.97599864	0.87757206	0.79917651	0.73611355	0.68503028	0.64349204	0
3.5575275	2.7308862	2.1627567	1.7643996	1.4768969	1.2637273	1.1019557	0.97677267	0.87833625	0.79992801	0.73685127	0.68575513	0.64420521	0
3.5576899	2.7312596	2.1633077	1.7650676	1.4776306	1.264492	1.1027299	0.97754401	0.87909818	0.80067724	0.73758733	0.68647838	0.64491695	0
3.5578508	2.7316301	2.1638551	1.765732	1.4783607	1.2652533	1.1035012	0.97831303	0.87985778	0.80142462	0.7383216	0.68719983	0.6456272	0
3.5580087	2.7319977	2.1643991	1.7663924	1.4790877	1.266012	1.1042697	0.97907925	0.88061529	0.80216986	0.73905373	0.68791962	0.64633572	0
3.558166	2.7323616	2.1649394	1.7670492	1.4798108	1.2667673	1.1050357	0.9798432	0.88137031	0.80291295	0.73978406	0.68863767	0.64704275	0
3.558321	2.732723	2.1654761	1.7677025	1.4805305	1.2675194	1.1057985	0.98060447	0.88212299	0.80365419	0.74051267	0.689354	0.64774823	0
3.5584743	2.7330818	2.1660092	1.768352	1.4812471	1.2682683	1.1065588	0.98136318	0.88287348	0.80439323	0.74123937	0.69006866	0.6484521	0
3.5586267	2.7334368	2.1665387	1.7689983	1.4819602	1.2690142	1.1073163	0.98211938	0.88362175	0.8051303	0.74196416	0.69078159	0.64915442	0
3.5587764	2.7337894	2.1670649	1.7696409	1.4826699	1.269757	1.1080707	0.98287302	0.88436782	0.80586541	0.74268723	0.69149297	0.64985532	0
3.5589249	2.7341387	2.1675875	1.7702794	1.4833763	1.2704968	1.1088226	0.98362434	0.88511151	0.80659831	0.7434082	0.69220251	0.65055448	0
3.5590718	2.7344849	2.1681068	1.7709153	1.4840795	1.2712337	1.1095715	0.98437309	0.88585305	0.80732924	0.74412769	0.69291055	0.65125215	0
3.5592163	2.7348289	2.1686227	1.7715471	1.484779	1.2719672	1.1103178	0.9851194	0.88659239	0.80805826	0.74484509	0.69361669	0.65194845	0
3.5593605	2.7351706	2.1691351	1.7721757	1.4854754	1.2726979	1.1110615	0.98586327	0.88732952	0.80878526	0.74556082	0.69432139	0.6526432	0
3.5595028	2.7355082	2.1696441	1.7728008	1.4861685	1.2734257	1.1118025	0.98660457	0.88806444	0.80951005	0.74627459	0.69502437	0.65333611	0
3.5596433	2.7358432	2.17015	1.7734226	1.4868582	1.2741503	1.1125405	0.98734355	0.88879704	0.81023306	0.74698663	0.69572562	0.6540277	0
3.5597825	2.736176	2.1706522	1.7740406	1.4875448	1.2748718	1.1132759	0.98808002	0.88952744	0.81095403	0.74769688	0.6964252	0.65471786	0
3.5599201	2.736506	2.1711512	1.7746553	1.4882283	1.2755905	1.1140085	0.988814	0.89025569	0.81167305	0.74840528	0.69712323	0.65540636	0
3.560056	2.7368333	2.1716468	1.7752668	1.4889084	1.2763064	1.1147386	0.98954558	0.89098179	0.81239003	0.74911177	0.69781953	0.65609336	0
3.56019	2.7371576	2.1721392	1.7758749	1.4895854	1.2770189	1.115466	0.99027491	0.89170575	0.81310493	0.7498166	0.69851416	0.65677899	0
3.5603232	2.7374792	2.1726286	1.7764796	1.4902589	1.2777287	1.1161906	0.99100155	0.89242738	0.81381792	0.75051963	0.69920719	0.65746289	0
3.5604546	2.7377987	2.1731145	1.7770809	1.4909296	1.2784356	1.1169126	0.99172604	0.89314693	0.81452918	0.75122082	0.69989848	0.65814549	0
3.5605845	2.7381151	2.1735971	1.7776787	1.4915971	1.2791394	1.117632	0.99244803	0.89386433	0.81523818	0.75192034	0.70058829	0.65882647	0
3.5607133	2.7384286	2.174077	1.7782737	1.4922613	1.2798405	1.1183487	0.99316752	0.89457965	0.81594539	0.75261796	0.7012766	0.6595059	0
3.5608406	2.73874	2.1745532	1.778865	1.4929225	1.2805386	1.1190628	0.9938848	0.89529264	0.81665063	0.75331384	0.70196307	0.66018391	0
3.5609667	2.739049	2.1750264	1.7794534	1.4935803	1.2812338	1.1197742	0.99459964	0.8960036	0.81735384	0.75400805	0.70264786	0.66086036	0
3.5610912	2.7393548	2.1754968	1.7800382	1.4942352	1.2819264	1.1204829	0.99531215	0.89671242	0.81805521	0.75470024	0.70333117	0.66153532	0
3.5612137	2.7396584	2.1759636	1.7806202	1.4948872	1.2826158	1.1211891	0.99602222	0.89741904	0.81875461	0.75539088	0.70401287	0.6622088	0
3.5613356	2.73996	2.1764276	1.781199	1.4955357	1.2833024	1.121893	0.99672997	0.89812356	0.81945211	0.75607961	0.70469284	0.66288084	0
3.561456	2.7402587	2.1768885	1.7817742	1.4961814	1.2839864	1.122594	0.99743545	0.89882612	0.82014763	0.7567668	0.70537126	0.66355145	0
3.5615749	2.7405546	2.1773462	1.7823462	1.4968239	1.2846674	1.1232926	0.99813867	0.89952642	0.82084131	0.75745213	0.70604813	0.66422045	0
3.5616934	2.7408483	2.1778009	1.7829156	1.4974637	1.2853456	1.1239884	0.99883932	0.90022457	0.82153296	0.75813562	0.70672333	0.66488814	0
3.5618098	2.7411394	2.1782529	1.7834815	1.4981003	1.286021	1.1246817	0.99953783	0.90092069	0.82222277	0.75881755	0.7073971	0.66555429	0
3.5619249	2.7414286	2.1787019	1.7840443	1.4987338	1.2866937	1.1253726	1.000234	0.90161479	0.82291067	0.7594977	0.70806909	0.66621888	0
3.5620389	2.7417152	2.179148	1.7846041	1.4993643	1.2873634	1.126061	1.0009279	0.90230674	0.82359684	0.76017606	0.70873958	0.66688204	0
3.5621514	2.7419996	2.1795907	1.7851605	1.4999918	1.2880305	1.1267465	1.0016195	0.90299654	0.82428086	0.76085263	0.70940846	0.66754365	0
3.5622635	2.7422817	2.1800308	1.7857141	1.5006166	1.2886945	1.1274297	1.0023088	0.90368426	0.82496315	0.76152766	0.71007568	0.66820401	0
3.5623732	2.7425609	2.1804676	1.7862648	1.5012381	1.2893565	1.1281105	1.0029957	0.90437001	0.8256436	0.76220083	0.7107414	0.66886282	0
3.5624821	2.7428379	2.1809018	1.7868122	1.5018569	1.2900152	1.1287888	1.0036805	0.90505362	0.82632196	0.76287246	0.71140552	0.66952026	0
3.5625899	2.743113	2.1813333	1.7873567	1.5024724	1.2906712	1.1294645	1.0043629	0.90573519	0.82699859	0.76354212	0.71206814	0.67017609	0
3.5626965	2.7433856	2.1817615	1.7878982	1.5030857	1.2913246	1.1301377	1.005043	0.90641493	0.82767338	0.76421022	0.71272916	0.67083043	0
3.5628023	2.7436559	2.1821878	1.7884369	1.5036957	1.2919755	1.1308086	1.0057211	0.90709239	0.82834619	0.7648766	0.71338862	0.67148352	0
3.5629065	2.7439241	2.1826105	1.7889725	1.5043026	1.2926235	1.1314769	1.0063967	0.90776789	0.82901722	0.76554132	0.71404648	0.67213511	0
3.5630097	2.74419	2.1830304	1.7895048	1.5049069	1.2932688	1.1321428	1.0070703	0.90844125	0.82968646	0.76620436	0.71470284	0.67278528	0
3.5631118	2.7444534	2.1834474	1.7900345	1.5055082	1.2939113	1.1328061	1.0077416	0.90911275	0.83035386	0.76686567	0.71535766	0.67343396	0
3.5632124	2.7447155	2.1838624	1.7905613	1.5061069	1.2945515	1.1334671	1.0084106	0.90978211	0.8310194	0.76752526	0.71601093	0.67408121	0
3.5633125	2.7449746	2.1842742	1.7910851	1.5067028	1.2951887	1.1341257	1.0090775	0.9104495	0.83168316	0.76818323	0.71666259	0.67472714	0
3.5634112	2.7452326	2.1846828	1.7916064	1.5072958	1.2958236	1.1347818	1.009742	0.91111481	0.83234489	0.76883954	0.71731281	0.67537153	0
3.5635085	2.7454875	2.1850896	1.7921245	1.5078859	1.2964555	1.1354357	1.0104046	0.91177821	0.83300507	0.76949418	0.71796137	0.67601448	0
3.5636051	2.7457404	2.1854932	1.7926397	1.5084732	1.2970852	1.1360868	1.0110648	0.91243947	0.83366323	0.77014714	0.71860844	0.67665607	0
3.5637007	2.7459917	2.1858943	1.7931519	1.5090579	1.297712	1.1367358	1.0117228	0.91309899	0.83431953	0.77079833	0.71925396	0.67729622	0
3.5637953	2.7462404	2.1862929	1.7936617	1.5096397	1.2983363	1.1373824	1.0123786	0.91375637	0.83497417	0.77144814	0.71989799	0.677935	0
3.5638885	2.7464871	2.1866884	1.7941685	1.5102187	1.2989581	1.1380266	1.0130324	0.91441184	0.83562696	0.77209616	0.72054046	0.67857242	0
3.5639811	2.7467318	2.1870813	1.7946724	1.5107952	1.2995771	1.1386683	1.013684	0.91506535	0.8362779	0.77274233	0.72118157	0.67920828	0
3.5640724	2.7469752	2.1874721	1.7951736	1.511369	1.3001938	1.139308	1.0143334	0.91571689	0.83692706	0.77338707	0.72182107	0.67984295	0
3.5641625	2.747216	2.18786	1.7956722	1.5119398	1.3008082	1.1399449	1.0149807	0.91636646	0.83757442	0.77403009	0.72245902	0.68047589	0
3.5642519	2.7474544	2.1882455	1.796168	1.5125078	1.3014195	1.1405797	1.0156256	0.91701394	0.83822012	0.77467144	0.7230956	0.68110764	0
3.5643401	2.7476914	2.1886282	1.7966608	1.5130737	1.3020285	1.1412122	1.0162686	0.91765952	0.83886391	0.77531135	0.72373044	0.68173808	0
3.5644279	2.7479262	2.189009	1.7971512	1.5136365	1.3026351	1.1418424	1.0169095	0.91830331	0.83950603	0.77594948	0.72436398	0.68236703	0
3.5645139	2.7481596	2.1893868	1.7976389	1.5141968	1.303239	1.1424701	1.0175483	0.91894519	0.84014642	0.776586	0.72499597	0.68299466	0
3.5645998	2.74839	2.1897619	1.7981238	1.5147541	1.3038403	1.1430955	1.0181848	0.91958487	0.84078479	0.77722085	0.72562641	0.68362075	0
3.5646844	2.7486198	2.1901348	1.7986058	1.5153091	1.3044393	1.1437188	1.0188195	0.92022282	0.84142148	0.7778542	0.72625536	0.68424565	0
3.5647681	2.7488468	2.1905053	1.7990855	1.5158615	1.3050361	1.1443397	1.0194519	0.9208588	0.84205651	0.77848589	0.72688276	0.68486899	0
3.564851	2.7490721	2.1908729	1.7995623	1.5164112	1.3056301	1.1449584	1.0200821	0.92149282	0.84268993	0.77911592	0.7275089	0.68549103	0
3.5649323	2.7492955	2.1912386	1.8000367	1.5169584	1.3062216	1.1455747	1.0207105	0.92212516	0.84332138	0.77974451	0.72813344	0.68611181	0
3.5650139	2.749517	2.1916018	1.8005086	1.5175029	1.3068109	1.1461889	1.0213367	0.92275536	0.84395128	0.78037131	0.72875649	0.6867311	0
3.5650935	2.7497373	2.1919625	1.8009777	1.5180449	1.3073975	1.1468005	1.0219606	0.92338377	0.84457928	0.78099662	0.72937799	0.68734908	0
3.5651727	2.7499557	2.1923208	1.8014442	1.5185843	1.3079817	1.1474102	1.0225825	0.92401022	0.84520555	0.78162038	0.72999817	0.68796563	0
3.5652509	2.7501717	2.1926768	1.8019081	1.5191213	1.3085638	1.1480174	1.0232027	0.92463493	0.8458302	0.78224248	0.73061687	0.68858081	0
3.5653288	2.750386	2.1930306	1.8023696	1.5196556	1.3091432	1.1486226	1.0238206	0.92525768	0.84645295	0.78286302	0.73123401	0.68919474	0
3.5654049	2.7505989	2.1933818	1.8028284	1.5201873	1.3097203	1.1492255	1.0244364	0.92587841	0.84707409	0.78348184	0.73184967	0.6898073	0
3.5654807	2.7508097	2.1937306	1.8032846	1.5207169	1.3102951	1.1498263	1.0250503	0.92649764	0.8476935	0.78409928	0.73246408	0.69041848	0
3.565556	2.751019	2.1940775	1.8037388	1.5212433	1.3108673	1.1504248	1.0256622	0.92711473	0.84831119	0.784715	0.73307687	0.69102818	0
3.56563	2.7512262	2.1944222	1.8041903	1.521768	1.3114372	1.1510209	1.0262719	0.92773014	0.84892738	0.78532916	0.73368818	0.69163668	0
3.5657029	2.7514322	2.1947639	1.8046389	1.5222896	1.312005	1.151615	1.0268798	0.92834347	0.84954166	0.78594196	0.73429817	0.69224387	0
3.5657752	2.7516363	2.1951039	1.8050851	1.522809	1.3125703	1.152207	1.0274855	0.92895496	0.85015428	0.78655308	0.73490661	0.69284964	0
3.5658472	2.7518387	2.1954412	1.8055294	1.5233262	1.3131331	1.1527967	1.0280893	0.92956471	0.85076517	0.78716254	0.73551375	0.69345409	0
3.565918	2.7520392	2.1957769	1.8059705	1.5238403	1.3136936	1.1533843	1.0286912	0.9301728	0.85137451	0.78777057	0.73611939	0.69405723	0
3.5659881	2.7522385	2.19611	1.8064096	1.5243526	1.314252	1.1539698	1.0292909	0.93077868	0.85198194	0.78837711	0.73672354	0.69465899	0
3.5660577	2.7524357	2.1964409	1.8068463	1.5248623	1.3148081	1.1545532	1.0298886	0.93138307	0.852588	0.78898191	0.73732638	0.69525957	0
3.5661261	2.7526314	2.1967697	1.8072808	1.5253696	1.315362	1.1551341	1.0304846	0.93198544	0.85319221	0.78958529	0.73792762	0.69585872	0
3.5661943	2.752826	2.1970963	1.8077124	1.5258745	1.3159133	1.155713	1.0310783	0.93258619	0.85379475	0.79018718	0.73852766	0.69645655	0
3.5662608	2.7530184	2.1974211	1.8081418	1.5263768	1.3164624	1.1562899	1.0316702	0.93318498	0.85439581	0.79078752	0.73912615	0.69705296	0
3.5663276	2.7532096	2.1977432	1.8085688	1.5268769	1.3170092	1.1568648	1.0322602	0.9337821	0.85499501	0.79138619	0.73972315	0.69764817	0
3.5663929	2.7533989	2.1980634	1.8089935	1.5273749	1.3175538	1.1574373	1.0328481	0.93437725	0.85559267	0.79198354	0.74031889	0.69824207	0
3.5664577	2.7535865	2.1983814	1.8094159	1.5278703	1.318096	1.1580077	1.0334343	0.93497086	0.8561886	0.79257923	0.74091321	0.69883472	0
3.5665221	2.7537727	2.1986973	1.8098363	1.5283631	1.3186362	1.1585764	1.0340184	0.93556255	0.85678285	0.79317361	0.74150598	0.69942594	0
3.5665858	2.753958	2.1990116	1.810254	1.5288539	1.3191742	1.1591425	1.0346006	0.9361524	0.85737562	0.79376614	0.74209756	0.70001596	0
3.5666485	2.7541411	2.1993229	1.8106694	1.5293423	1.3197098	1.1597068	1.0351807	0.93674046	0.85796654	0.79435754	0.74268758	0.70060444	0
3.5667102	2.754323	2.1996326	1.8110828	1.5298284	1.3202432	1.160269	1.0357591	0.93732697	0.85855603	0.79494709	0.7432763	0.7011919	0
3.566772	2.754503	2.1999404	1.8114938	1.5303122	1.3207746	1.1608293	1.0363357	0.93791145	0.85914379	0.79553539	0.74386352	0.70177794	0
3.5668325	2.7546818	2.2002463	1.8119024	1.5307938	1.3213037	1.1613872	1.0369101	0.93849427	0.85973006	0.79612201	0.7444495	0.70236266	0
3.5668924	2.754859	2.2005501	1.8123087	1.5312732	1.3218306	1.1619433	1.0374826	0.93907529	0.86031461	0.79670739	0.74503398	0.70294619	0
3.566952	2.7550349	2.2008517	1.8127129	1.5317503	1.3223552	1.1624973	1.0380535	0.93965471	0.8608976	0.79729098	0.74561703	0.7035284	0
3.5670106	2.755209	2.2011516	1.8131149	1.5322251	1.3228778	1.1630492	1.0386223	0.94023228	0.86147875	0.79787332	0.74619889	0.70410913	0
3.5670688	2.7553823	2.2014492	1.8135147	1.5326974	1.323398	1.1635991	1.0391891	0.94080812	0.8620587	0.79845399	0.7467792	0.70468891	0
3.5671263	2.755554	2.2017448	1.8139122	1.5331675	1.3239163	1.1641471	1.0397544	0.94138235	0.8626368	0.79903334	0.74735826	0.70526725	0
3.567183	2.755724	2.2020383	1.8143075	1.5336356	1.3244324	1.164693	1.0403174	0.94195461	0.86321342	0.79961115	0.74793595	0.70584434	0
3.5672395	2.7558928	2.2023304	1.8147007	1.5341015	1.3249463	1.1652368	1.0408788	0.94252533	0.86378831	0.80018741	0.74851215	0.70642018	0
3.5672948	2.7560601	2.2026203	1.8150916	1.534565	1.3254583	1.1657789	1.0414383	0.94309437	0.86436164	0.80076236	0.74908704	0.70699471	0
3.5673497	2.7562258	2.2029083	1.8154807	1.5350268	1.3259679	1.1663187	1.0419959	0.94366163	0.86493337	0.80133569	0.74966067	0.70756793	0
3.5674043	2.7563906	2.2031941	1.8158673	1.5354861	1.3264755	1.1668564	1.0425518	0.94422716	0.86550373	0.80190772	0.75023282	0.70814008	0
3.5674582	2.7565534	2.2034786	1.816252	1.5359429	1.3269811	1.1673924	1.0431057	0.94479114	0.86607242	0.80247813	0.75080365	0.70871073	0
3.5675113	2.7567155	2.2037613	1.8166344	1.5363981	1.3274844	1.1679264	1.0436579	0.94535309	0.86663949	0.80304724	0.75137311	0.70928031	0
3.5675642	2.7568762	2.2040415	1.8170147	1.5368509	1.3279855	1.1684585	1.0442082	0.94591367	0.86720496	0.80361474	0.75194126	0.70984834	0
3.5676162	2.7570353	2.2043197	1.8173931	1.5373013	1.3284849	1.1689886	1.0447568	0.94647241	0.86776888	0.80418104	0.75250822	0.71041542	0
3.5676675	2.7571931	2.2045968	1.8177694	1.5377499	1.3289821	1.1695166	1.0453035	0.94702953	0.86833131	0.80474567	0.75307375	0.71098113	0
3.5677183	2.7573497	2.2048719	1.8181434	1.5381966	1.3294773	1.1700429	1.0458481	0.94758499	0.86889219	0.80530894	0.75363779	0.71154559	0
3.5677691	2.7575054	2.2051449	1.8185153	1.5386407	1.3299704	1.1705668	1.0463912	0.94813865	0.86945158	0.80587083	0.75420058	0.71210879	0
3.5678186	2.757659	2.205416	1.8188854	1.5390832	1.3304615	1.1710892	1.0469325	0.94869083	0.87000924	0.80643129	0.75476211	0.7126708	0
3.5678682	2.7578115	2.2056856	1.8192536	1.5395232	1.3309505	1.1716096	1.047472	0.94924128	0.87056553	0.80699021	0.75532222	0.71323156	0
3.5679164	2.7579629	2.2059534	1.8196193	1.5399612	1.3314376	1.1721282	1.0480096	0.94979012	0.87112021	0.80754781	0.75588107	0.71379107	0
3.5679648	2.7581131	2.2062197	1.8199831	1.5403973	1.3319224	1.1726447	1.0485458	0.95033711	0.87167352	0.80810398	0.75643855	0.71434945	0
3.5680122	2.7582624	2.2064838	1.8203452	1.5408313	1.3324057	1.1731592	1.0490798	0.95088267	0.87222517	0.8086586	0.75699478	0.71490645	0
3.5680594	2.7584105	2.2067461	1.8207053	1.5412632	1.3328867	1.1736721	1.0496123	0.95142657	0.8727752	0.80921197	0.75754964	0.71546227	0
3.5681055	2.7585566	2.2070072	1.8210632	1.541693	1.3333656	1.1741832	1.0501429	0.95196867	0.8733238	0.80976385	0.75810319	0.71601695	0
3.5681522	2.7587018	2.2072661	1.8214191	1.5421207	1.3338426	1.174692	1.0506717	0.95250928	0.87387079	0.81031442	0.75865543	0.71657026	0
3.5681977	2.7588463	2.2075233	1.8217731	1.5425467	1.3343176	1.1751994	1.0511988	0.95304829	0.87441647	0.81086355	0.75920641	0.71712238	0
3.5682425	2.7589891	2.2077789	1.8221253	1.5429704	1.3347909	1.1757048	1.0517243	0.95358557	0.87496066	0.8114112	0.75975603	0.71767336	0
3.5682871	2.7591307	2.2080331	1.8224756	1.5433921	1.3352619	1.1762081	1.0522478	0.95412135	0.87550318	0.8119576	0.76030445	0.71822298	0
3.568332	2.7592716	2.2082853	1.8228236	1.543812	1.3357313	1.1767095	1.0527698	0.95465535	0.87604421	0.8125025	0.7608515	0.71877158	0
3.5683751	2.7594113	2.2085354	1.8231699	1.5442295	1.3361986	1.1772094	1.05329	0.95518798	0.87658393	0.81304598	0.76139724	0.71931887	0
3.5684183	2.7595491	2.2087848	1.8235145	1.5446458	1.336664	1.1777073	1.0538085	0.9557187	0.8771221	0.81358814	0.76194173	0.7198649	0
3.5684609	2.7596865	2.2090316	1.8238568	1.5450596	1.3371273	1.1782035	1.0543253	0.9562481	0.87765867	0.81412894	0.76248491	0.72040987	0
3.5685029	2.7598224	2.2092776	1.8241974	1.5454715	1.3375888	1.1786976	1.0548402	0.9567759	0.87819386	0.81466836	0.76302689	0.72095352	0
3.5685451	2.7599573	2.2095215	1.8245363	1.5458814	1.3380485	1.17919	1.0553535	0.95730203	0.87872756	0.81520641	0.76356745	0.72149599	0
3.5685861	2.7600913	2.209764	1.824873	1.5462894	1.3385061	1.1796809	1.0558652	0.95782667	0.87925977	0.81574309	0.76410687	0.72203737	0
3.5686269	2.7602239	2.210005	1.8252081	1.5466957	1.3389621	1.1801696	1.0563751	0.95834965	0.87979054	0.81627846	0.76464492	0.72257727	0
3.5686674	2.760355	2.2102444	1.8255411	1.5470998	1.3394158	1.1806568	1.0568836	0.95887083	0.88031977	0.8168124	0.7651816	0.72311634	0
3.568707	2.7604861	2.2104819	1.8258727	1.5475022	1.3398681	1.1811421	1.0573899	0.9593907	0.88084757	0.8173449	0.76571727	0.72365391	0
3.5687468	2.7606153	2.2107179	1.8262023	1.5479026	1.3403182	1.1816255	1.0578949	0.95990902	0.88137394	0.8178761	0.76625156	0.72419053	0
3.5687854	2.7607439	2.2109523	1.8265299	1.5483011	1.3407667	1.1821071	1.0583982	0.96042579	0.881899	0.81840599	0.76678455	0.72472596	0
3.5688243	2.7608707	2.2111857	1.8268557	1.5486977	1.341213	1.182587	1.0588998	0.96094096	0.88242245	0.81893456	0.76731628	0.72526008	0
3.5688629	2.7609978	2.2114167	1.82718	1.5490927	1.3416576	1.1830652	1.0593997	0.96145463	0.88294441	0.81946176	0.76784676	0.72579294	0
3.5689003	2.7611225	2.211647	1.8275023	1.5494856	1.3421004	1.1835415	1.059898	0.96196669	0.88346505	0.81998754	0.76837611	0.72632486	0
3.5689375	2.7612472	2.2118754	1.8278227	1.5498765	1.3425413	1.1840162	1.0603946	0.96247721	0.88398421	0.820512	0.76890403	0.72685552	0
3.5689747	2.7613699	2.2121022	1.8281415	1.5502656	1.3429805	1.1844893	1.0608895	0.96298623	0.88450187	0.82103527	0.76943076	0.72738498	0
3.5690114	2.7614923	2.2123275	1.8284587	1.5506532	1.3434179	1.1849604	1.061383	0.9634937	0.88501823	0.82155693	0.76995623	0.72791332	0
3.5690475	2.7616131	2.2125516	1.828774	1.5510387	1.3438534	1.1854299	1.0618745	0.96399957	0.88553321	0.82207769	0.77048057	0.72844046	0
3.5690832	2.7617333	2.2127743	1.8290876	1.5514224	1.344287	1.1858975	1.0623648	0.96450394	0.88604659	0.82259673	0.77100343	0.72896653	0
3.5691185	2.7618525	2.2129953	1.8293993	1.5518044	1.3447191	1.1863637	1.0628532	0.96500695	0.88655859	0.82311457	0.77152538	0.72949117	0
3.5691533	2.7619708	2.2132144	1.8297094	1.5521843	1.3451492	1.186828	1.0633402	0.96550822	0.88706917	0.82363117	0.77204585	0.73001498	0
3.5691881	2.7620878	2.2134328	1.8300179	1.5525627	1.3455775	1.1872904	1.0638252	0.96600825	0.88757849	0.82414645	0.77256525	0.73053747	0
3.5692225	2.7622037	2.2136495	1.8303245	1.5529392	1.3460042	1.1877514	1.0643089	0.9665066	0.88808632	0.8246603	0.77308339	0.73105878	0
3.5692563	2.7623193	2.2138646	1.8306297	1.5533141	1.346429	1.1882106	1.064791	0.96700358	0.88859266	0.82517296	0.7736001	0.73157901	0
3.5692894	2.7624338	2.2140782	1.8309331	1.5536871	1.3468522	1.1886683	1.0652714	0.96749902	0.88909775	0.82568425	0.77411574	0.73209792	0
3.5693231	2.7625473	2.2142904	1.8312347	1.5540581	1.3472735	1.1891239	1.0657502	0.96799278	0.88960141	0.82619435	0.77463037	0.73261589	0
3.5693552	2.7626591	2.2145019	1.8315347	1.5544275	1.3476928	1.1895782	1.0662276	0.96848524	0.89010364	0.82670295	0.77514344	0.73313266	0
3.5693879	2.7627709	2.214711	1.831833	1.5547954	1.3481109	1.1900306	1.0667032	0.9689762	0.89060456	0.82721031	0.77565551	0.7336483	0
3.5694199	2.7628815	2.2149193	1.8321297	1.5551614	1.348527	1.1904814	1.0671774	0.96946567	0.89110398	0.82771659	0.7761662	0.73416275	0
3.5694518	2.7629912	2.215126	1.8324249	1.5555257	1.3489416	1.1909305	1.06765	0.9699536	0.8916021	0.82822126	0.77667582	0.73467624	0
3.5694826	2.7631004	2.2153316	1.8327183	1.5558883	1.349354	1.1913781	1.0681211	0.97044009	0.89209884	0.82872486	0.77718419	0.73518842	0
3.5695136	2.7632082	2.2155356	1.8330102	1.5562491	1.3497652	1.1918241	1.0685903	0.97092527	0.89259422	0.82922721	0.77769136	0.73569947	0
3.5695446	2.7633152	2.2157385	1.8333004	1.556608	1.3501745	1.1922683	1.0690583	0.97140884	0.89308822	0.82972819	0.77819741	0.73620951	0
3.5695751	2.7634211	2.21594	1.8335892	1.5569656	1.3505821	1.1927109	1.0695246	0.97189099	0.89358073	0.83022791	0.77870226	0.73671836	0
3.5696049	2.7635262	2.21614	1.8338761	1.5573213	1.3509879	1.193152	1.0699894	0.97237164	0.89407218	0.83072627	0.7792058	0.73722619	0
3.5696344	2.7636306	2.2163386	1.8341614	1.5576754	1.3513921	1.1935911	1.0704527	0.97285098	0.89456213	0.83122355	0.77970827	0.73773265	0
3.5696635	2.7637341	2.216536	1.8344454	1.5580277	1.351795	1.1940289	1.0709144	0.97332871	0.89505064	0.83171952	0.78020936	0.7382381	0
3.5696926	2.7638369	2.2167323	1.8347279	1.5583785	1.3521956	1.194465	1.0713745	0.97380513	0.89553779	0.83221412	0.78070951	0.73874247	0
3.5697215	2.7639389	2.2169268	1.8350086	1.5587276	1.3525951	1.1948996	1.0718334	0.97428018	0.89602369	0.83270746	0.7812084	0.73924577	0
3.5697496	2.7640398	2.2171206	1.8352879	1.5590752	1.3529927	1.1953325	1.0722905	0.97475368	0.89650828	0.83319968	0.78170604	0.73974794	0
3.569778	2.7641399	2.2173131	1.8355657	1.5594209	1.3533888	1.1957641	1.0727462	0.97522569	0.89699161	0.83369046	0.78220248	0.74024904	0
3.5698056	2.7642388	2.2175043	1.8358417	1.559765	1.3537829	1.1961936	1.0732005	0.97569627	0.89747345	0.8341803	0.7826978	0.74074894	0
3.569833	2.7643373	2.2176943	1.8361166	1.5601076	1.3541757	1.1966219	1.073653	0.97616553	0.89795393	0.83466864	0.78319198	0.74124771	0
3.5698602	2.7644355	2.2178824	1.8363895	1.5604484	1.3545667	1.1970484	1.074104	0.97663355	0.89843315	0.83515567	0.78368503	0.74174553	0
3.5698872	2.7645323	2.2180696	1.8366612	1.5607878	1.3549563	1.1974736	1.0745537	0.97710001	0.89891118	0.83564162	0.78417683	0.74224216	0
3.5699139	2.7646286	2.2182555	1.8369313	1.5611255	1.3553443	1.1978972	1.075002	0.97756499	0.89938766	0.83612633	0.78466749	0.74273777	0
3.5699399	2.7647238	2.2184405	1.8371999	1.5614614	1.3557304	1.198319	1.0754488	0.97802877	0.899863	0.83660984	0.78515697	0.74323213	0
3.5699661	2.764818	2.2186241	1.8374672	1.5617963	1.3561151	1.1987394	1.0758939	0.97849083	0.90033698	0.83709204	0.78564525	0.74372554	0
3.5699911	2.7649121	2.218806	1.837733	1.5621291	1.3564982	1.1991583	1.0763377	0.97895181	0.90080953	0.83757305	0.78613257	0.74421775	0
3.5700166	2.7650046	2.2189872	1.8379971	1.5624605	1.3568797	1.1995755	1.0767798	0.97941118	0.901281	0.83805281	0.78661853	0.7447089	0
3.5700421	2.7650974	2.2191675	1.8382599	1.5627904	1.3572595	1.1999913	1.0772208	0.97986943	0.90175104	0.83853137	0.78710341	0.7451992	0
3.5700667	2.7651887	2.2193463	1.8385212	1.5631187	1.357638	1.2004056	1.07766	0.98032612	0.90221977	0.83900869	0.78758723	0.74568808	0
3.5700915	2.7652791	2.2195239	1.8387814	1.5634453	1.3580148	1.2008184	1.0780979	0.98078144	0.90268737	0.83948475	0.78806978	0.746176	0
3.5701153	2.7653689	2.2197001	1.8390398	1.5637705	1.3583901	1.2012296	1.0785345	0.98123538	0.90315354	0.83995974	0.78855133	0.74666291	0
3.5701394	2.7654583	2.2198756	1.8392967	1.5640942	1.3587636	1.2016393	1.0789695	0.98168802	0.9036184	0.84043336	0.78903168	0.74714869	0
3.5701635	2.7655466	2.2200496	1.8395522	1.5644162	1.3591359	1.2020475	1.0794032	0.98213929	0.90408206	0.84090579	0.78951079	0.7476334	0
3.5701869	2.7656345	2.2202225	1.8398067	1.5647367	1.3595065	1.2024543	1.0798352	0.98258919	0.90454435	0.84137714	0.78998893	0.74811715	0
3.5702102	2.7657211	2.2203946	1.8400593	1.5650561	1.3598754	1.2028595	1.080266	0.98303765	0.9050054	0.8418473	0.79046595	0.74859977	0
3.5702333	2.7658076	2.2205653	1.8403109	1.5653735	1.3602428	1.2032629	1.0806952	0.98348492	0.9054653	0.84231621	0.7909416	0.74908119	0
3.570256	2.7658932	2.2207346	1.8405608	1.5656894	1.3606089	1.2036653	1.0811231	0.98393083	0.90592384	0.84278381	0.79141623	0.74956167	0
3.5702784	2.7659781	2.2209029	1.8408096	1.5660042	1.3609736	1.2040662	1.0815494	0.98437542	0.90638113	0.84325033	0.79188985	0.75004107	0
3.5703008	2.7660625	2.2210703	1.8410571	1.566317	1.3613367	1.2044655	1.0819745	0.98481858	0.90683711	0.84371567	0.79236239	0.75051939	0
3.5703228	2.7661457	2.2212367	1.8413032	1.5666288	1.361698	1.2048633	1.0823981	0.98526043	0.90729183	0.84417981	0.79283363	0.75099671	0
3.5703447	2.7662282	2.2214019	1.8415475	1.5669389	1.362058	1.2052596	1.0828204	0.98570085	0.9077453	0.84464276	0.79330385	0.75147301	0
3.5703659	2.7663105	2.2215655	1.8417907	1.5672476	1.3624166	1.2056545	1.0832413	0.98614013	0.90819776	0.84510458	0.793773	0.75194818	0
3.5703874	2.766392	2.2217286	1.8420327	1.567555	1.3627737	1.2060479	1.0836607	0.98657793	0.90864867	0.84556526	0.79424101	0.75242239	0
3.5704079	2.7664728	2.2218904	1.8422731	1.5678607	1.3631291	1.20644	1.0840788	0.98701453	0.90909851	0.84602457	0.79470789	0.75289547	0
3.5704286	2.7665529	2.2220511	1.8425125	1.5681649	1.3634834	1.2068305	1.0844957	0.98744977	0.90954697	0.84648275	0.79517353	0.75336748	0
3.5704501	2.7666321	2.2222111	1.8427505	1.5684679	1.3638361	1.2072196	1.0849109	0.98788363	0.90999418	0.84693992	0.79563832	0.75383848	0
3.5704701	2.7667112	2.2223697	1.8429873	1.5687693	1.3641872	1.2076073	1.0853248	0.9883163	0.91044027	0.84739596	0.79610199	0.7543084	0
3.5704904	2.766789	2.2225275	1.8432227	1.5690696	1.364537	1.2079936	1.0857373	0.98874778	0.91088516	0.84785074	0.79656446	0.75477743	0
3.5705104	2.7668669	2.2226841	1.8434566	1.5693681	1.3648852	1.2083786	1.0861485	0.98917776	0.91132873	0.84830439	0.79702586	0.75524527	0
3.5705302	2.7669432	2.2228396	1.8436891	1.5696651	1.3652322	1.2087619	1.0865583	0.98960638	0.91177112	0.84875679	0.79748607	0.75571215	0
3.57055	2.7670193	2.2229941	1.8439207	1.5699611	1.3655777	1.2091441	1.0869669	0.99003392	0.91221219	0.84920824	0.79794532	0.75617802	0
3.5705683	2.7670949	2.2231476	1.8441509	1.5702555	1.3659215	1.2095246	1.0873741	0.9904601	0.91265208	0.84965825	0.79840338	0.75664294	0
3.5705876	2.7671702	2.2233002	1.8443799	1.5705488	1.3662641	1.209904	1.0877798	0.99088502	0.91309083	0.85010731	0.79886055	0.7571066	0
3.5706065	2.7672443	2.2234516	1.8446077	1.5708401	1.3666053	1.2102817	1.0881844	0.99130857	0.91352844	0.8505553	0.79931659	0.75756931	0
3.5706251	2.7673182	2.2236021	1.8448342	1.5711305	1.3669451	1.2106581	1.0885874	0.99173093	0.91396469	0.85100186	0.79977137	0.75803113	0
3.5706434	2.7673912	2.2237515	1.8450594	1.5714195	1.3672835	1.2110332	1.0889891	0.99215198	0.9143998	0.85144758	0.8002252	0.75849181	0
3.5706618	2.7674637	2.2238998	1.845283	1.571707	1.3676203	1.2114071	1.0893896	0.99257183	0.91483366	0.85189205	0.80067801	0.75895166	0
3.5706799	2.7675354	2.2240474	1.845506	1.5719931	1.3679558	1.2117792	1.0897888	0.99299037	0.91526669	0.85233533	0.80112964	0.75941038	0
3.5706975	2.767607	2.224194	1.8457273	1.5722779	1.3682899	1.2121503	1.0901865	0.99340761	0.91569805	0.85277748	0.80158025	0.75986803	0
3.5707152	2.7676778	2.22434	1.8459474	1.5725614	1.368623	1.2125198	1.0905831	0.99382377	0.9161284	0.85321856	0.80202985	0.76032454	0
3.5707326	2.7677481	2.2244847	1.8461667	1.5728436	1.3689542	1.2128881	1.0909781	0.99423826	0.91655743	0.8536585	0.80247825	0.76078033	0
3.5707502	2.7678177	2.2246277	1.8463844	1.5731244	1.3692843	1.213255	1.091372	0.99465197	0.91698545	0.85409749	0.80292583	0.761235	0
3.5707669	2.7678862	2.224771	1.846601	1.5734038	1.3696128	1.2136203	1.0917646	0.9950642	0.91741216	0.85453522	0.8033722	0.76168865	0
3.5707841	2.7679551	2.2249129	1.8468163	1.573682	1.3699403	1.2139848	1.0921558	0.99547541	0.91783792	0.85497177	0.80381739	0.76214135	0
3.5708005	2.7680228	2.2250538	1.8470306	1.5739589	1.3702663	1.2143476	1.0925459	0.99588513	0.91826242	0.8554073	0.80426168	0.76259303	0
3.5708172	2.7680902	2.2251935	1.847244	1.5742344	1.3705909	1.214709	1.0929346	0.99629366	0.91868562	0.8558417	0.80470484	0.7630437	0
3.5708334	2.768157	2.2253325	1.8474557	1.5745088	1.3709141	1.2150694	1.093322	0.99670106	0.91910774	0.85627508	0.80514711	0.7634933	0
3.5708497	2.768223	2.2254703	1.8476665	1.5747819	1.3712362	1.2154282	1.0937082	0.99710721	0.91952878	0.85670733	0.80558813	0.763942	0
3.5708656	2.7682886	2.2256076	1.8478761	1.5750533	1.3715568	1.2157857	1.0940931	0.99751216	0.91994852	0.8571384	0.80602831	0.76438969	0
3.5708816	2.7683542	2.2257438	1.8480843	1.5753238	1.3718759	1.2161422	1.0944766	0.99791586	0.92036706	0.85756838	0.80646735	0.76483637	0
3.5708971	2.7684186	2.2258794	1.8482916	1.5755929	1.3721939	1.2164971	1.0948589	0.99831831	0.92078459	0.85799718	0.80690539	0.76528215	0
3.5709126	2.7684822	2.2260137	1.848498	1.5758609	1.3725108	1.2168505	1.09524	0.99871969	0.92120087	0.8584249	0.80734223	0.76572692	0
3.5709281	2.7685459	2.2261477	1.848703	1.5761274	1.3728261	1.2172031	1.0956197	0.99911958	0.92161602	0.85885173	0.80777812	0.76617068	0
3.5709431	2.768609	2.2262797	1.8489069	1.5763928	1.3731401	1.217554	1.0959984	0.99951851	0.92203009	0.85927743	0.80821311	0.76661348	0
3.5709581	2.7686715	2.2264116	1.8491094	1.5766567	1.3734528	1.2179039	1.0963755	0.9999162	0.92244303	0.85970193	0.80864704	0.76705527	0
3.5709727	2.7687333	2.2265427	1.8493112	1.5769193	1.3737642	1.2182522	1.0967516	1.0003127	0.92285472	0.86012548	0.80907983	0.76749611	0
3.5709872	2.7687948	2.2266726	1.8495117	1.5771811	1.3740745	1.2185996	1.0971265	1.0007079	0.92326534	0.86054784	0.80951172	0.76793599	0
3.5710018	2.7688558	2.2268021	1.8497111	1.5774416	1.3743834	1.2189453	1.0975001	1.001102	0.92367482	0.86096919	0.80994248	0.76837486	0
3.5710158	2.7689164	2.2269304	1.8499093	1.5777004	1.374691	1.2192899	1.0978723	1.0014949	0.92408323	0.86138934	0.81037235	0.76881278	0
3.5710301	2.768976	2.2270579	1.8501068	1.5779582	1.3749976	1.2196332	1.0982435	1.0018867	0.92449045	0.86180854	0.81080109	0.76924968	0
3.5710442	2.7690356	2.2271848	1.8503029	1.5782152	1.3753024	1.2199755	1.0986131	1.0022773	0.92489654	0.86222667	0.81122887	0.76968563	0
3.5710583	2.7690947	2.2273107	1.850498	1.5784707	1.3756063	1.2203165	1.0989819	1.0026666	0.92530155	0.86264384	0.81165564	0.7701208	0
3.5710716	2.7691529	2.2274356	1.850692	1.5787249	1.375909	1.2206559	1.0993495	1.0030546	0.92570537	0.86305964	0.8120814	0.77055484	0
3.571085	2.7692108	2.22756	1.850885	1.5789778	1.3762102	1.2209944	1.0997155	1.0034418	0.92610806	0.86347473	0.81250602	0.77098805	0
3.5710986	2.7692688	2.2276833	1.8510766	1.57923	1.3765104	1.2213315	1.1000805	1.0038277	0.9265098	0.86388856	0.81292987	0.77142	0
3.5711119	2.7693255	2.2278059	1.8512676	1.5794806	1.3768092	1.2216671	1.1004443	1.0042125	0.92691034	0.86430132	0.81335264	0.77185124	0
3.5711246	2.769382	2.2279274	1.8514572	1.5797302	1.3771068	1.222002	1.100807	1.004596	0.92730975	0.86471319	0.81377441	0.77228159	0
3.5711379	2.769438	2.2280486	1.8516462	1.5799783	1.3774033	1.2223353	1.1011684	1.0049784	0.92770815	0.86512393	0.8141951	0.77271092	0
3.5711505	2.7694938	2.2281687	1.8518337	1.5802256	1.3776983	1.2226676	1.1015284	1.0053594	0.92810547	0.86553359	0.81461489	0.77313924	0
3.5711639	2.7695489	2.2282879	1.8520203	1.5804715	1.3779922	1.2229985	1.1018875	1.0057397	0.92850155	0.86594218	0.81503361	0.77356672	0
3.5711763	2.7696037	2.2284067	1.852206	1.5807163	1.3782848	1.2233284	1.1022451	1.0061187	0.92889655	0.86634982	0.81545138	0.77399307	0
3.5711882	2.7696581	2.2285247	1.8523906	1.58096	1.3785764	1.2236568	1.1026016	1.0064964	0.92929065	0.86675644	0.81586814	0.77441853	0
3.5712008	2.7697122	2.2286417	1.8525741	1.5812026	1.3788669	1.2239842	1.1029574	1.006873	0.92968333	0.86716187	0.81628388	0.77484322	0
3.5712128	2.7697649	2.2287576	1.8527567	1.5814438	1.3791558	1.2243103	1.1033117	1.0072488	0.93007535	0.86756629	0.81669873	0.77526689	0
3.5712247	2.7698185	2.2288733	1.8529384	1.5816841	1.3794435	1.2246354	1.1036648	1.0076231	0.93046594	0.86796981	0.81711257	0.7756896	0
3.5712366	2.7698705	2.2289879	1.853119	1.5819231	1.3797303	1.2249591	1.1040168	1.0079964	0.93085563	0.86837226	0.81752539	0.77611136	0
3.5712481	2.7699225	2.2291019	1.8532984	1.5821613	1.3800161	1.2252817	1.1043675	1.0083687	0.93124413	0.86877364	0.81793731	0.77653229	0
3.5712597	2.769974	2.2292149	1.853477	1.5823979	1.3803003	1.2256029	1.1047169	1.0087398	0.93163174	0.86917406	0.81834823	0.77695215	0
3.5712717	2.7700255	2.2293274	1.8536547	1.5826336	1.3805835	1.2259233	1.1050656	1.0091096	0.93201816	0.86957341	0.81875807	0.77737129	0
3.5712826	2.770076	2.2294393	1.8538312	1.5828682	1.3808657	1.2262422	1.105413	1.0094786	0.9324035	0.86997175	0.81916708	0.77778941	0
3.5712938	2.7701271	2.2295501	1.8540069	1.5831015	1.3811466	1.22656	1.105759	1.0098463	0.93278778	0.87036914	0.81957519	0.77820647	0
3.571305	2.7701766	2.2296603	1.8541816	1.5833343	1.3814261	1.2268766	1.1061043	1.0102129	0.93317109	0.87076551	0.81998223	0.77862263	0
3.5713165	2.770226	2.2297697	1.8543553	1.5835656	1.3817046	1.2271922	1.1064479	1.0105785	0.93355322	0.87116081	0.82038838	0.77903801	0
3.571327	2.7702756	2.2298787	1.8545281	1.5837957	1.3819821	1.2275066	1.1067907	1.0109428	0.93393433	0.87155515	0.82079333	0.77945238	0
3.5713377	2.7703242	2.2299867	1.8547001	1.5840248	1.3822582	1.2278197	1.1071322	1.0113062	0.93431443	0.87194854	0.82119745	0.77986592	0
3.5713482	2.7703719	2.230094	1.8548707	1.5842528	1.3825334	1.2281318	1.1074729	1.0116683	0.93469363	0.8723408	0.82160079	0.78027838	0
3.5713584	2.7704206	2.230201	1.8550408	1.58448	1.3828075	1.2284427	1.107812	1.0120295	0.93507153	0.8727321	0.82200307	0.78069013	0
3.5713692	2.770468	2.2303069	1.8552098	1.5847057	1.3830802	1.2287526	1.1081504	1.0123897	0.93544847	0.87312245	0.82240421	0.78110087	0
3.5713792	2.770515	2.230412	1.8553778	1.5849307	1.3833517	1.229061	1.1084874	1.0127486	0.93582428	0.87351179	0.82280457	0.78151077	0
3.5713897	2.7705619	2.2305164	1.855545	1.5851544	1.3836224	1.2293688	1.1088234	1.0131066	0.93619925	0.87390012	0.8232041	0.78191972	0
3.5713997	2.7706084	2.2306206	1.8557112	1.5853772	1.3838919	1.2296749	1.1091582	1.0134633	0.93657303	0.87428749	0.82360262	0.78232783	0
3.5714095	2.7706542	2.2307239	1.8558766	1.5855989	1.3841602	1.2299803	1.1094921	1.013819	0.93694586	0.87467384	0.82400012	0.78273487	0
3.5714195	2.7706997	2.2308261	1.8560411	1.5858195	1.3844275	1.2302845	1.1098247	1.0141737	0.93731767	0.87505925	0.82439661	0.78314114	0
3.571429	2.7707453	2.2309279	1.8562045	1.5860391	1.3846935	1.2305875	1.1101563	1.0145273	0.93768853	0.8754437	0.82479227	0.78354657	0
3.571439	2.7707899	2.231029	1.8563671	1.5862577	1.3849585	1.2308893	1.110487	1.0148798	0.93805826	0.87582719	0.82518709	0.78395098	0
3.5714483	2.7708344	2.2311292	1.8565286	1.5864754	1.3852226	1.23119	1.1108164	1.0152314	0.93842685	0.87620956	0.82558078	0.78435457	0
3.5714574	2.7708783	2.2312295	1.8566895	1.5866916	1.3854854	1.2314897	1.1111444	1.0155818	0.93879473	0.87659103	0.82597357	0.78475726	0
3.5714667	2.7709224	2.2313282	1.8568494	1.5869071	1.3857473	1.2317883	1.1114717	1.0159311	0.93916142	0.87697166	0.82636559	0.78515911	0
3.571476	2.7709658	2.2314272	1.8570087	1.5871215	1.3860079	1.2320858	1.1117978	1.0162796	0.93952692	0.87735111	0.82675654	0.78556001	0
3.5714853	2.7710092	2.2315252	1.8571664	1.587335	1.3862674	1.2323822	1.112123	1.0166268	0.9398917	0.87772971	0.82714665	0.78595996	0
3.5714946	2.7710514	2.2316217	1.857324	1.5875475	1.3865259	1.2326775	1.1124469	1.016973	0.94025534	0.87810731	0.82753575	0.78635913	0
3.5715032	2.7710938	2.2317185	1.8574803	1.5877589	1.3867835	1.2329717	1.1127698	1.0173182	0.9406181	0.87848389	0.82792407	0.78675741	0
3.5715115	2.7711356	2.2318146	1.8576359	1.5879694	1.3870397	1.2332648	1.1130917	1.0176625	0.94097966	0.87885958	0.82831138	0.78715485	0
3.5715206	2.7711773	2.2319095	1.8577907	1.5881788	1.387295	1.233557	1.1134124	1.0180055	0.94134039	0.87923443	0.82869774	0.78755134	0
3.5715292	2.7712185	2.2320044	1.8579444	1.5883871	1.3875495	1.2338477	1.1137322	1.0183476	0.94170004	0.87960815	0.82908326	0.78794694	0
3.571538	2.77126	2.2320983	1.8580976	1.5885947	1.3878027	1.2341379	1.1140507	1.0186887	0.94205886	0.87998092	0.82946795	0.78834182	0
3.5715458	2.7713006	2.232192	1.8582495	1.5888011	1.388055	1.2344267	1.1143683	1.0190287	0.94241649	0.88035285	0.82985157	0.78873563	0
3.5715544	2.7713408	2.2322848	1.8584012	1.5890067	1.3883061	1.2347144	1.1146851	1.0193678	0.94277316	0.88072383	0.83023429	0.7891286	0
3.5715632	2.7713804	2.2323771	1.8585517	1.5892112	1.3885564	1.2350011	1.1150004	1.0197058	0.94312894	0.88109374	0.83061606	0.78952074	0
3.5715704	2.77142	2.2324688	1.8587012	1.589415	1.388805	1.2352868	1.115315	1.0200428	0.94348365	0.88146281	0.83099705	0.78991205	0
3.5715792	2.7714593	2.2325594	1.8588501	1.5896173	1.3890535	1.2355714	1.1156284	1.0203787	0.94383734	0.88183099	0.83137727	0.79030252	0
3.5715873	2.7714982	2.23265	1.8589982	1.589819	1.3893001	1.235855	1.1159407	1.0207136	0.94419032	0.88219815	0.83175623	0.79069215	0
3.5715947	2.7715373	2.2327399	1.8591454	1.5900197	1.3895464	1.2361375	1.1162521	1.0210477	0.94454211	0.88256443	0.8321346	0.79108077	0
3.5716023	2.771575	2.2328286	1.8592918	1.5902196	1.3897914	1.2364191	1.1165624	1.0213805	0.94489288	0.8829298	0.8325119	0.79146868	0
3.57161	2.7716136	2.2329175	1.8594373	1.5904185	1.3900353	1.2366995	1.1168717	1.0217125	0.94524276	0.88329411	0.83288842	0.79185563	0
3.5716176	2.771651	2.2330055	1.8595822	1.590616	1.3902785	1.236979	1.11718	1.0220436	0.94559175	0.88365763	0.83326405	0.79224175	0
3.571625	2.7716887	2.233093	1.8597262	1.5908132	1.3905203	1.2372574	1.1174873	1.0223734	0.94593966	0.88401997	0.83363873	0.7926271	0
3.5716326	2.7717257	2.2331798	1.8598692	1.5910091	1.3907613	1.2375348	1.1177936	1.0227025	0.94628674	0.88438171	0.83401251	0.79301149	0
3.57164	2.7717624	2.2332661	1.8600118	1.5912043	1.3910012	1.2378113	1.1180987	1.0230304	0.9466328	0.88474238	0.83438545	0.79339504	0
3.5716476	2.7717986	2.2333519	1.8601533	1.5913986	1.3912401	1.2380866	1.118403	1.0233574	0.94697797	0.88510221	0.83475745	0.79377782	0
3.5716546	2.7718349	2.2334371	1.8602945	1.5915917	1.3914783	1.238361	1.1187062	1.0236835	0.94732201	0.88546109	0.83512861	0.79415983	0
3.5716622	2.7718713	2.2335215	1.8604343	1.591784	1.3917152	1.2386343	1.1190084	1.0240084	0.94766521	0.88581896	0.83549899	0.79454082	0
3.5716691	2.7719066	2.2336056	1.8605736	1.5919756	1.3919512	1.2389065	1.1193097	1.0243324	0.9480074	0.88617605	0.83586836	0.7949211	0
3.571676	2.7719417	2.2336891	1.8607123	1.5921659	1.3921863	1.2391782	1.11961	1.0246557	0.94834876	0.88653213	0.83623695	0.79530042	0
3.5716832	2.7719767	2.233772	1.8608499	1.5923556	1.3924204	1.2394483	1.119909	1.0249777	0.9486891	0.88688737	0.83660454	0.79567897	0
3.5716898	2.7720115	2.2338543	1.8609869	1.5925444	1.3926536	1.2397176	1.1202073	1.0252988	0.94902849	0.88724166	0.83697134	0.79605663	0
3.5716963	2.7720459	2.2339363	1.8611232	1.5927323	1.3928857	1.2399862	1.1205046	1.0256191	0.94936699	0.887595	0.83733737	0.79643363	0
3.571703	2.7720799	2.2340178	1.8612589	1.5929192	1.3931167	1.2402534	1.1208009	1.0259382	0.94970459	0.88794756	0.83770233	0.79680967	0
3.5717101	2.7721138	2.2340984	1.8613937	1.5931052	1.3933469	1.2405198	1.1210961	1.0262564	0.95004123	0.88829923	0.8380667	0.79718488	0
3.5717163	2.7721474	2.2341785	1.8615279	1.5932903	1.3935764	1.2407852	1.1213905	1.0265738	0.95037705	0.88864988	0.83843005	0.79755932	0
3.5717225	2.772181	2.2342582	1.8616607	1.5934747	1.3938047	1.2410498	1.1216838	1.0268899	0.95071167	0.88899982	0.83879256	0.7979328	0
3.5717292	2.7722137	2.2343371	1.8617936	1.5936581	1.3940321	1.2413131	1.1219763	1.0272055	0.95104551	0.88934869	0.83915406	0.79830551	0
3.5717356	2.7722464	2.234416	1.8619254	1.5938408	1.3942586	1.2415757	1.1222676	1.0275199	0.95137852	0.88969672	0.83951491	0.7986775	0
3.5717416	2.772279	2.2344942	1.8620565	1.5940228	1.3944842	1.2418373	1.1225582	1.0278336	0.95171046	0.89004391	0.83987486	0.79904866	0
3.5717478	2.7723117	2.2345717	1.8621869	1.5942035	1.3947089	1.2420979	1.1228476	1.0281461	0.95204163	0.89039034	0.84023404	0.79941887	0
3.571754	2.7723434	2.2346487	1.8623164	1.5943835	1.3949324	1.2423574	1.123136	1.0284578	0.95237195	0.89073563	0.84059221	0.79978848	0
3.5717602	2.7723746	2.2347252	1.8624454	1.5945625	1.3951552	1.2426159	1.1234236	1.0287684	0.95270115	0.8910802	0.84094959	0.80015695	0
3.5717659	2.7724066	2.2348013	1.8625741	1.594741	1.3953772	1.2428735	1.1237102	1.0290779	0.95302945	0.89142382	0.84130615	0.80052471	0
3.5717719	2.7724371	2.2348766	1.8627012	1.5949185	1.3955979	1.2431306	1.123996	1.029387	0.95335686	0.89176673	0.84166187	0.80089182	0
3.5717778	2.7724683	2.2349522	1.8628279	1.595095	1.3958179	1.2433863	1.1242807	1.0296947	0.9536835	0.89210856	0.8420167	0.80125815	0
3.5717838	2.7724991	2.2350268	1.8629543	1.5952709	1.396037	1.2436413	1.1245644	1.0300018	0.95400918	0.89244968	0.84237087	0.80162358	0
3.5717895	2.7725294	2.2351005	1.8630795	1.5954459	1.3962553	1.2438951	1.1248473	1.0303079	0.9543339	0.89278972	0.84272391	0.80198812	0
3.571795	2.7725594	2.2351744	1.8632045	1.5956202	1.3964726	1.2441483	1.1251292	1.0306129	0.95465779	0.89312911	0.84307641	0.80235189	0
3.5718007	2.7725894	2.2352476	1.8633285	1.5957934	1.3966887	1.2444003	1.1254102	1.0309172	0.95498073	0.89346755	0.84342766	0.802715	0
3.5718062	2.7726192	2.2353201	1.863452	1.5959659	1.3969043	1.2446512	1.1256902	1.0312204	0.95530301	0.89380509	0.84377849	0.8030771	0
3.5718112	2.7726486	2.2353926	1.8635746	1.5961376	1.397119	1.2449015	1.1259695	1.0315228	0.95562416	0.89414185	0.84412831	0.80343843	0
3.5718172	2.7726777	2.2354641	1.8636967	1.5963085	1.3973325	1.245151	1.1262475	1.0318244	0.95594454	0.89447767	0.8444773	0.80379909	0
3.5718224	2.7727067	2.2355354	1.8638179	1.5964785	1.3975455	1.2453995	1.1265248	1.0321249	0.9562639	0.8948127	0.84482551	0.80415881	0
3.5718279	2.7727354	2.235606	1.8639387	1.5966479	1.3977575	1.2456468	1.1268013	1.0324244	0.95658243	0.89514685	0.84517294	0.80451787	0
3.5718329	2.7727637	2.2356763	1.8640586	1.5968164	1.3979686	1.2458936	1.1270766	1.0327232	0.95690012	0.89548016	0.84551954	0.80487603	0
3.5718381	2.7727919	2.2357461	1.8641781	1.596984	1.3981786	1.2461393	1.1273513	1.033021	0.95721686	0.89581251	0.84586525	0.8052336	0
3.5718431	2.7728195	2.2358155	1.8642968	1.5971509	1.398388	1.2463839	1.1276249	1.0333179	0.95753282	0.89614421	0.84621024	0.80559015	0
3.5718484	2.7728481	2.235884	1.8644147	1.597317	1.3985965	1.2466277	1.1278976	1.033614	0.95784783	0.89647502	0.8465544	0.80594605	0
3.5718532	2.7728753	2.2359526	1.8645321	1.5974823	1.3988041	1.2468708	1.1281695	1.0339093	0.95816219	0.89680487	0.84689766	0.80630118	0
3.5718584	2.7729025	2.2360206	1.8646489	1.5976468	1.399011	1.2471128	1.1284404	1.0342036	0.95847535	0.89713401	0.84724015	0.80665547	0
3.5718632	2.7729297	2.2360885	1.8647649	1.5978106	1.3992167	1.247354	1.1287104	1.034497	0.95878792	0.89746225	0.8475818	0.80700892	0
3.5718682	2.7729564	2.2361555	1.8648807	1.5979737	1.3994219	1.2475945	1.1289797	1.0347896	0.95909953	0.8977896	0.84792268	0.80736166	0
3.5718729	2.7729831	2.2362218	1.8649955	1.5981358	1.399626	1.2478341	1.1292478	1.0350811	0.95941019	0.89811623	0.84826273	0.80771369	0
3.5718777	2.7730095	2.2362881	1.8651094	1.5982975	1.3998294	1.2480724	1.1295152	1.0353719	0.95972008	0.89844197	0.848602	0.80806488	0
3.5718825	2.7730355	2.2363539	1.8652232	1.5984581	1.4000317	1.24831	1.1297817	1.0356619	0.96002907	0.89876699	0.84894049	0.80841517	0
3.571887	2.7730615	2.2364192	1.8653363	1.598618	1.4002334	1.248547	1.1300472	1.0359509	0.9603374	0.89909112	0.84927821	0.8087647	0
3.5718913	2.7730873	2.2364841	1.8654486	1.5987769	1.4004343	1.2487829	1.130312	1.036239	0.9606446	0.89941424	0.8496151	0.80911374	0
3.5718958	2.773113	2.2365487	1.8655603	1.5989357	1.4006346	1.2490181	1.1305759	1.0365263	0.96095115	0.89973664	0.84995115	0.80946177	0
3.5719001	2.7731383	2.2366126	1.8656714	1.5990933	1.4008336	1.249252	1.1308389	1.0368128	0.9612568	0.90005839	0.85028636	0.80980915	0
3.5719049	2.7731638	2.2366762	1.8657819	1.5992502	1.4010322	1.2494855	1.131101	1.0370984	0.96156156	0.90037918	0.85062087	0.81015575	0
3.5719092	2.7731886	2.2367394	1.8658916	1.5994065	1.4012294	1.2497178	1.1313623	1.0373831	0.96186548	0.9006992	0.85095453	0.81050152	0
3.571914	2.7732131	2.2368023	1.8660009	1.5995622	1.4014262	1.2499495	1.1316226	1.0376669	0.96216875	0.90101838	0.85128754	0.81084645	0
3.5719182	2.7732375	2.2368646	1.8661096	1.5997167	1.4016222	1.2501804	1.1318821	1.0379499	0.96247095	0.90133673	0.85161954	0.81119084	0
3.5719223	2.773262	2.2369266	1.8662176	1.5998707	1.4018173	1.2504102	1.1321406	1.0382321	0.96277231	0.90165424	0.851951	0.81153429	0
3.5719259	2.7732863	2.2369883	1.8663254	1.600024	1.4020116	1.2506394	1.1323985	1.0385133	0.96307296	0.90197104	0.85228139	0.81187707	0
3.5719306	2.7733097	2.2370493	1.8664324	1.6001765	1.402205	1.2508676	1.1326556	1.0387938	0.96337301	0.90228707	0.85261136	0.81221896	0
3.5719347	2.7733338	2.2371097	1.8665385	1.6003286	1.4023979	1.2510949	1.1329117	1.0390733	0.96367174	0.90260208	0.8529402	0.81256026	0
3.5719388	2.7733572	2.2371705	1.8666441	1.6004794	1.4025897	1.2513218	1.133167	1.0393523	0.96397012	0.90291643	0.85326838	0.81290072	0
3.571943	2.7733803	2.2372305	1.8667492	1.6006297	1.4027809	1.2515472	1.1334213	1.0396302	0.96426725	0.90323001	0.85359591	0.81324041	0
3.5719466	2.7734039	2.2372899	1.8668538	1.6007797	1.4029711	1.2517723	1.1336747	1.0399071	0.96456367	0.9035427	0.85392255	0.81357956	0
3.5719507	2.7734263	2.237349	1.8669578	1.6009285	1.4031608	1.2519963	1.1339276	1.0401835	0.96485931	0.90385461	0.85424858	0.81391776	0
3.5719545	2.7734489	2.2374077	1.8670611	1.6010767	1.4033496	1.2522196	1.1341795	1.0404589	0.96515429	0.90416592	0.85457373	0.81425518	0
3.5719581	2.7734721	2.2374661	1.8671641	1.6012244	1.4035374	1.2524421	1.1344304	1.0407336	0.96544838	0.90447623	0.85489804	0.81459194	0
3.5719624	2.7734947	2.2375245	1.8672663	1.6013712	1.4037248	1.2526636	1.1346807	1.0410073	0.96574157	0.90478581	0.85522157	0.814928	0
3.5719659	2.7735164	2.2375815	1.867368	1.6015174	1.403911	1.2528847	1.1349303	1.0412804	0.96603411	0.90509444	0.85554445	0.81526315	0
3.5719697	2.7735384	2.237639	1.8674691	1.6016629	1.4040968	1.2531046	1.1351788	1.0415523	0.96632558	0.90540254	0.85586643	0.81559777	0
3.5719733	2.7735605	2.2376959	1.8675696	1.601808	1.4042817	1.2533238	1.1354264	1.0418237	0.96661663	0.9057098	0.85618776	0.81593156	0
3.5719771	2.773582	2.2377524	1.8676699	1.6019521	1.4044657	1.2535419	1.1356735	1.0420942	0.96690667	0.90601629	0.85650837	0.81626457	0
3.5719805	2.7736034	2.2378087	1.8677694	1.6020951	1.4046491	1.2537597	1.1359196	1.042364	0.96719587	0.90632188	0.85682809	0.81659704	0
3.5719843	2.7736249	2.237864	1.8678683	1.6022381	1.4048319	1.2539766	1.1361649	1.0426329	0.96748418	0.90662676	0.85714722	0.81692857	0
3.5719879	2.7736459	2.2379193	1.8679668	1.6023802	1.4050134	1.2541924	1.1364093	1.0429009	0.96777183	0.90693092	0.85746539	0.81725949	0
3.571991	2.7736666	2.2379746	1.8680644	1.6025215	1.4051948	1.2544078	1.1366533	1.0431682	0.96805876	0.90723413	0.85778296	0.81758952	0
3.5719948	2.7736874	2.238029	1.8681618	1.6026624	1.405375	1.2546221	1.1368959	1.0434346	0.96834469	0.9075368	0.85809976	0.81791896	0
3.5719981	2.7737081	2.2380834	1.8682585	1.6028025	1.4055545	1.2548357	1.1371381	1.0437003	0.96863014	0.90783858	0.85841584	0.81824762	0
3.5720015	2.7737284	2.2381375	1.8683549	1.602942	1.4057335	1.2550485	1.1373793	1.0439652	0.96891457	0.90813959	0.85873103	0.81857556	0
3.5720048	2.7737489	2.2381909	1.8684509	1.6030807	1.4059116	1.2552607	1.1376199	1.0442293	0.96919811	0.90843987	0.85904562	0.81890267	0
3.5720081	2.7737691	2.2382441	1.8685458	1.6032188	1.4060889	1.2554719	1.1378595	1.0444925	0.96948111	0.90873933	0.85935932	0.81922913	0
3.5720112	2.7737889	2.238297	1.8686405	1.6033566	1.4062656	1.2556825	1.1380986	1.044755	0.96976328	0.90903807	0.85967243	0.8195551	0
3.5720143	2.7738087	2.2383492	1.8687345	1.6034932	1.4064419	1.2558922	1.1383365	1.0450168	0.97004461	0.90933609	0.85998476	0.81988013	0
3.5720179	2.7738287	2.2384019	1.8688284	1.6036294	1.4066169	1.2561011	1.1385739	1.0452777	0.97032523	0.90963316	0.86029625	0.82020438	0
3.5720208	2.7738478	2.2384536	1.8689215	1.6037649	1.4067916	1.2563094	1.1388105	1.0455377	0.97060496	0.90992969	0.86060721	0.82052815	0
3.5720241	2.7738669	2.2385054	1.8690138	1.6038997	1.4069651	1.2565168	1.1390462	1.0457971	0.97088403	0.91022545	0.86091733	0.82085097	0
3.572027	2.773886	2.2385561	1.8691059	1.6040341	1.4071381	1.2567235	1.1392813	1.0460557	0.97116226	0.91052026	0.86122668	0.82117319	0
3.5720298	2.7739055	2.2386067	1.8691975	1.6041677	1.4073105	1.2569293	1.1395154	1.0463136	0.97143978	0.91081458	0.86153519	0.82149476	0
3.5720334	2.7739236	2.2386572	1.8692888	1.6043007	1.4074824	1.2571343	1.1397487	1.0465704	0.97171646	0.91110802	0.86184317	0.82181555	0
3.5720358	2.7739429	2.2387078	1.8693795	1.6044329	1.407653	1.257339	1.1399814	1.0468267	0.97199261	0.91140068	0.86215037	0.82213551	0
3.5720394	2.7739611	2.2387571	1.8694694	1.6045648	1.4078233	1.2575426	1.1402134	1.0470821	0.97226781	0.91169262	0.86245692	0.82245493	0
3.572042	2.7739797	2.238807	1.8695594	1.604696	1.4079927	1.2577454	1.1404445	1.0473368	0.97254217	0.91198385	0.86276257	0.82277369	0
3.5720448	2.7739973	2.2388556	1.8696481	1.6048265	1.4081616	1.2579477	1.1406747	1.0475907	0.97281599	0.91227442	0.86306751	0.82309169	0
3.5720472	2.7740157	2.2389047	1.8697367	1.6049562	1.4083295	1.258149	1.1409044	1.0478441	0.97308874	0.91256398	0.86337191	0.8234089	0
3.5720503	2.7740338	2.2389534	1.8698249	1.6050855	1.4084969	1.2583495	1.1411334	1.0480963	0.97336102	0.912853	0.86367542	0.8237254	0
3.5720537	2.7740512	2.2390015	1.8699126	1.6052141	1.4086639	1.2585498	1.1413614	1.0483481	0.97363251	0.91314137	0.86397833	0.82404125	0
3.5720558	2.7740691	2.2390494	1.8699996	1.6053423	1.4088299	1.2587488	1.1415887	1.048599	0.97390318	0.91342884	0.8642804	0.8243565	0
3.5720592	2.7740862	2.2390969	1.8700863	1.6054696	1.4089952	1.2589474	1.1418152	1.048849	0.97417307	0.9137156	0.86458188	0.82467091	0
3.5720618	2.7741039	2.2391441	1.8701724	1.6055964	1.4091599	1.259145	1.142041	1.0490985	0.9744423	0.91400182	0.86488277	0.82498467	0
3.5720644	2.774121	2.2391908	1.8702583	1.6057227	1.4093238	1.2593421	1.142266	1.0493472	0.97471082	0.91428709	0.86518258	0.82529777	0
3.5720668	2.7741377	2.2392373	1.8703432	1.6058483	1.4094871	1.2595383	1.1424905	1.049595	0.97497851	0.91457158	0.86548191	0.82561022	0
3.5720694	2.7741551	2.239284	1.8704283	1.6059736	1.4096498	1.2597339	1.1427139	1.049842	0.97524554	0.91485548	0.86578053	0.82592189	0
3.5720718	2.7741714	2.2393298	1.8705126	1.6060981	1.4098116	1.2599288	1.1429368	1.0500886	0.97551179	0.91513878	0.8660785	0.82623291	0
3.5720744	2.7741883	2.2393754	1.8705963	1.6062218	1.409973	1.2601229	1.1431589	1.0503342	0.97577733	0.91542113	0.86637545	0.82654327	0
3.5720768	2.7742045	2.2394209	1.8706799	1.6063452	1.4101337	1.2603164	1.1433803	1.0505792	0.97604215	0.915703	0.86667204	0.82685304	0
3.5720794	2.7742214	2.2394662	1.8707628	1.6064681	1.4102935	1.260509	1.1436012	1.0508233	0.97630614	0.91598403	0.86696798	0.82716191	0
3.5720818	2.7742374	2.2395105	1.8708452	1.60659	1.410453	1.2607011	1.1438209	1.0510668	0.97656947	0.91626424	0.86726296	0.8274703	0
3.5720844	2.7742534	2.2395554	1.8709272	1.6067116	1.4106115	1.2608923	1.1440401	1.0513095	0.97683209	0.9165439	0.86755735	0.8277778	0
3.5720873	2.7742691	2.2395995	1.8710086	1.6068326	1.4107693	1.2610831	1.1442586	1.0515516	0.97709394	0.91682273	0.86785102	0.82808471	0
3.5720894	2.7742848	2.2396433	1.8710899	1.6069529	1.4109266	1.2612729	1.1444763	1.0517929	0.97735506	0.91710085	0.86814404	0.82839113	0
3.5720918	2.7743008	2.239687	1.8711705	1.6070728	1.4110835	1.261462	1.1446934	1.0520334	0.97761548	0.91737843	0.86843634	0.82869661	0
3.5720942	2.7743163	2.2397306	1.8712505	1.6071922	1.4112396	1.2616504	1.1449097	1.0522732	0.97787523	0.91765511	0.86872798	0.82900143	0
3.5720963	2.7743318	2.2397733	1.8713306	1.6073109	1.4113948	1.2618384	1.1451254	1.0525123	0.97813427	0.91793114	0.86901879	0.82930571	0
3.5720992	2.7743468	2.2398164	1.8714099	1.607429	1.4115494	1.2620256	1.1453402	1.0527507	0.9783926	0.91820651	0.86930901	0.82960933	0
3.5721011	2.7743623	2.2398586	1.8714888	1.6075468	1.4117036	1.2622119	1.1455544	1.0529883	0.97865021	0.91848129	0.86959857	0.82991219	0
3.5721033	2.7743773	2.2399008	1.8715676	1.6076638	1.4118571	1.2623978	1.1457678	1.0532254	0.97890699	0.91875505	0.86988747	0.83021438	0
3.5721052	2.7743924	2.2399428	1.8716452	1.6077802	1.4120101	1.2625828	1.1459806	1.0534614	0.97916317	0.91902834	0.87017566	0.83051592	0
3.5721076	2.7744069	2.2399845	1.8717232	1.6078961	1.4121624	1.2627671	1.1461926	1.0536971	0.97941858	0.91930097	0.87046313	0.83081681	0
3.5721097	2.7744215	2.2400258	1.8718004	1.6080117	1.4123139	1.2629507	1.146404	1.053932	0.97967339	0.91957289	0.87074995	0.83111715	0
3.5721118	2.7744362	2.240067	1.8718768	1.6081264	1.4124646	1.2631339	1.1466146	1.0541658	0.97992742	0.91984391	0.87103611	0.83141661	0
3.572114	2.774451	2.2401078	1.8719534	1.6082408	1.4126152	1.2633163	1.1468246	1.0543994	0.98018068	0.9201144	0.87132162	0.83171558	0
3.5721159	2.7744646	2.2401485	1.8720291	1.6083544	1.4127647	1.2634979	1.1470338	1.0546322	0.9804334	0.92038423	0.87160635	0.83201385	0
3.5721185	2.7744789	2.2401888	1.8721046	1.6084676	1.4129138	1.2636789	1.1472424	1.054864	0.98068535	0.9206534	0.87189049	0.83231145	0
3.5721202	2.7744935	2.2402284	1.8721797	1.6085805	1.4130622	1.2638594	1.1474503	1.0550954	0.98093665	0.92092162	0.87217402	0.83260834	0
3.5721223	2.7745073	2.2402685	1.8722545	1.6086925	1.41321	1.2640389	1.1476574	1.055326	0.98118734	0.92118943	0.87245667	0.8329047	0
3.5721242	2.7745209	2.240308	1.8723288	1.6088043	1.4133575	1.264218	1.1478641	1.0555559	0.98143709	0.92145652	0.87273884	0.83320028	0
3.5721264	2.7745347	2.2403471	1.8724027	1.6089152	1.4135042	1.2643964	1.1480697	1.0557852	0.98168617	0.92172289	0.87302023	0.83349526	0
3.5721285	2.7745483	2.240386	1.872476	1.6090257	1.4136503	1.2645742	1.1482749	1.0560136	0.98193479	0.92198867	0.87330103	0.83378965	0
3.5721302	2.7745621	2.2404249	1.8725489	1.6091362	1.4137956	1.2647513	1.1484793	1.0562416	0.98218262	0.92225367	0.87358123	0.83408308	0
3.5721319	2.7745752	2.240463	1.8726218	1.6092454	1.4139404	1.2649277	1.1486832	1.0564686	0.98242986	0.92251801	0.87386054	0.83437634	0
3.572134	2.7745888	2.2405016	1.8726939	1.6093545	1.4140847	1.2651036	1.1488862	1.0566953	0.98267615	0.92278159	0.87413949	0.83466864	0
3.5721359	2.7746019	2.2405396	1.8727658	1.6094631	1.4142282	1.2652786	1.1490889	1.0569209	0.98292196	0.92304468	0.87441766	0.8349604	0
3.5721378	2.7746148	2.2405772	1.8728369	1.609571	1.4143714	1.2654533	1.1492906	1.0571462	0.98316711	0.92330688	0.87469506	0.83525157	0
3.5721395	2.7746277	2.2406142	1.872908	1.6096786	1.4145136	1.2656269	1.1494917	1.0573705	0.98341155	0.92356873	0.87497187	0.83554196	0
3.5721414	2.7746408	2.2406516	1.8729788	1.6097856	1.4146556	1.2658002	1.1496922	1.0575944	0.98365533	0.92382956	0.87524807	0.83583182	0
3.5721431	2.774653	2.2406886	1.873049	1.609892	1.4147969	1.2659727	1.1498919	1.0578173	0.98389834	0.92409003	0.87552363	0.83612084	0
3.5721447	2.7746663	2.2407253	1.8731191	1.609998	1.4149374	1.2661448	1.1500911	1.05804	0.98414075	0.92434961	0.87579846	0.83640945	0
3.5721467	2.7746787	2.240762	1.8731886	1.6101036	1.4150778	1.2663162	1.1502895	1.0582616	0.98438251	0.92460871	0.87607276	0.8366974	0
3.5721486	2.7746916	2.240798	1.8732578	1.6102084	1.4152173	1.2664868	1.1504874	1.0584829	0.98462367	0.92486715	0.87634623	0.83698463	0
3.5721502	2.7747035	2.2408345	1.8733263	1.6103131	1.415356	1.2666566	1.1506845	1.0587033	0.984864	0.9251247	0.8766191	0.83727121	0
3.5721519	2.7747152	2.24087	1.8733946	1.610417	1.4154947	1.2668263	1.1508811	1.058923	0.98510367	0.9253819	0.87689149	0.8375572	0
3.5721533	2.7747281	2.2409055	1.8734629	1.6105204	1.4156325	1.2669948	1.1510768	1.0591421	0.98534274	0.92563814	0.87716311	0.8378427	0
3.572155	2.7747397	2.240941	1.8735303	1.6106237	1.4157696	1.2671632	1.1512722	1.0593606	0.98558116	0.92589402	0.87743407	0.83812737	0
3.5721569	2.7747517	2.2409756	1.8735974	1.610726	1.4159063	1.2673308	1.1514666	1.0595784	0.98581892	0.92614901	0.8777045	0.83841145	0
3.5721583	2.7747638	2.2410107	1.8736645	1.6108282	1.4160423	1.2674977	1.1516606	1.0597955	0.98605603	0.92640352	0.87797409	0.83869499	0
3.57216	2.774775	2.2410448	1.873731	1.6109298	1.416178	1.2676638	1.1518538	1.060012	0.9862926	0.92665726	0.87824309	0.83897787	0
3.5721619	2.7747867	2.2410798	1.8737972	1.6110308	1.4163128	1.2678298	1.1520464	1.060228	0.9865284	0.9269104	0.87851167	0.83926004	0
3.5721631	2.7747984	2.2411137	1.8738629	1.6111314	1.4164474	1.267995	1.1522385	1.060443	0.9867636	0.927163	0.87877947	0.83954167	0
3.572165	2.7748094	2.2411478	1.8739282	1.6112314	1.4165814	1.2681593	1.1524297	1.0606576	0.98699802	0.92741483	0.87904668	0.83982271	0
3.5721667	2.7748215	2.2411816	1.8739932	1.6113312	1.4167145	1.2683233	1.1526204	1.0608715	0.98723197	0.92766601	0.87931323	0.84010303	0
3.5721681	2.7748325	2.241215	1.8740584	1.6114304	1.4168472	1.2684866	1.1528107	1.0610846	0.98746526	0.92791665	0.87957913	0.84038281	0
3.5721693	2.7748437	2.2412481	1.8741224	1.6115291	1.4169797	1.2686492	1.153	1.0612974	0.98769778	0.92816657	0.87984437	0.840662	0
3.572171	2.7748549	2.241281	1.8741864	1.6116273	1.4171113	1.2688115	1.1531889	1.0615095	0.98792976	0.92841589	0.88010901	0.84094036	0
3.5721724	2.7748654	2.2413137	1.8742502	1.6117252	1.4172424	1.2689731	1.1533771	1.0617206	0.98816097	0.92866439	0.88037318	0.84121835	0
3.5721738	2.7748766	2.2413466	1.8743134	1.6118221	1.4173731	1.2691339	1.1535648	1.0619313	0.9883917	0.92891264	0.88063657	0.84149569	0
3.5721753	2.7748873	2.2413788	1.8743762	1.6119194	1.4175031	1.2692943	1.1537519	1.0621414	0.98862159	0.92915988	0.88089937	0.84177244	0
3.5721767	2.7748981	2.241411	1.874439	1.6120157	1.4176327	1.269454	1.1539382	1.0623509	0.98885101	0.92940676	0.88116145	0.84204847	0
3.5721779	2.774909	2.2414429	1.8745011	1.6121117	1.4177616	1.2696133	1.1541239	1.0625597	0.98907989	0.92965287	0.88142318	0.8423239	0
3.5721791	2.7749193	2.2414749	1.8745631	1.6122073	1.4178898	1.2697717	1.1543088	1.0627679	0.989308	0.92989826	0.88168389	0.8425988	0
3.572181	2.7749295	2.2415063	1.8746245	1.6123022	1.4180181	1.2699296	1.1544936	1.0629754	0.98953545	0.93014336	0.8819443	0.84287304	0
3.5721822	2.7749398	2.2415378	1.8746859	1.612397	1.4181452	1.2700871	1.1546775	1.0631824	0.98976231	0.93038762	0.88220388	0.84314674	0
3.5721834	2.7749503	2.2415688	1.8747467	1.6124909	1.4182723	1.2702438	1.1548607	1.0633887	0.98998851	0.93063122	0.88246298	0.84341979	0
3.5721846	2.7749605	2.2415996	1.8748071	1.6125846	1.4183985	1.2704003	1.1550434	1.0635942	0.99021411	0.93087441	0.88272154	0.84369212	0
3.5721865	2.7749705	2.2416303	1.8748674	1.6126782	1.4185244	1.2705559	1.1552256	1.0637994	0.99043924	0.93111682	0.88297945	0.8439641	0
3.5721874	2.7749805	2.2416608	1.8749272	1.6127709	1.4186497	1.2707109	1.1554071	1.0640038	0.99066347	0.93135858	0.88323665	0.84423524	0
3.5721889	2.7749903	2.2416914	1.8749866	1.6128635	1.4187744	1.2708656	1.1555879	1.0642076	0.99088728	0.93159968	0.8834933	0.84450591	0
3.57219	2.7750001	2.2417212	1.875046	1.6129553	1.4188987	1.2710196	1.1557682	1.064411	0.99111044	0.93184024	0.88374931	0.84477592	0
3.5721917	2.7750101	2.2417512	1.8751048	1.6130468	1.4190223	1.2711726	1.1559479	1.0646135	0.99133307	0.93208027	0.88400483	0.84504539	0
3.5721924	2.7750199	2.2417808	1.8751637	1.6131377	1.4191458	1.2713255	1.156127	1.0648155	0.99155492	0.93231946	0.88425958	0.8453142	0
3.5721936	2.7750297	2.2418103	1.8752218	1.6132281	1.4192685	1.2714778	1.1563054	1.065017	0.99177623	0.93255836	0.88451385	0.84558249	0
3.5721951	2.7750392	2.2418394	1.8752797	1.6133187	1.4193908	1.2716297	1.1564834	1.0652179	0.99199688	0.93279654	0.88476741	0.84585023	0
3.5721967	2.7750487	2.241869	1.8753372	1.6134084	1.4195124	1.271781	1.1566608	1.0654179	0.992217	0.93303412	0.88502049	0.84611732	0
3.5721974	2.7750583	2.2418973	1.8753945	1.6134979	1.4196335	1.2719316	1.1568376	1.0656176	0.99243647	0.93327105	0.88527286	0.84638375	0
3.5721986	2.7750673	2.2419267	1.8754516	1.6135869	1.4197543	1.2720815	1.1570138	1.0658165	0.99265534	0.93350726	0.88552469	0.84664959	0
3.5721996	2.7750762	2.2419548	1.8755082	1.6136752	1.4198745	1.2722311	1.1571892	1.0660149	0.99287379	0.933743	0.88577598	0.84691495	0
3.5722008	2.7750857	2.2419834	1.8755646	1.6137636	1.4199941	1.2723801	1.1573644	1.0662127	0.99309134	0.93397808	0.88602662	0.84717965	0
3.5722024	2.775095	2.2420115	1.8756206	1.6138511	1.4201134	1.2725284	1.1575385	1.0664099	0.99330848	0.93421268	0.88627672	0.84744382	0
3.5722032	2.7751036	2.2420397	1.8756765	1.6139386	1.4202322	1.2726765	1.1577126	1.0666065	0.99352503	0.93444663	0.88652629	0.84770739	0
3.5722044	2.7751126	2.2420673	1.8757318	1.6140255	1.4203504	1.2728237	1.1578857	1.0668026	0.99374086	0.93467993	0.88677502	0.84797031	0
3.5722055	2.7751215	2.2420952	1.8757868	1.6141119	1.4204682	1.2729703	1.1580585	1.066998	0.99395609	0.93491268	0.88702327	0.84823275	0
3.5722067	2.7751305	2.2421224	1.8758416	1.614198	1.4205858	1.2731165	1.1582307	1.0671928	0.99417084	0.93514484	0.88727105	0.84849465	0
3.5722075	2.7751389	2.2421498	1.8758962	1.6142836	1.4207023	1.2732624	1.1584022	1.0673872	0.99438483	0.93537629	0.88751823	0.84875578	0
3.5722086	2.7751477	2.242177	1.8759506	1.6143688	1.4208186	1.2734073	1.1585732	1.0675808	0.99459833	0.93560743	0.88776463	0.84901655	0
3.5722096	2.7751565	2.2422035	1.8760042	1.6144538	1.4209344	1.2735523	1.1587436	1.0677739	0.99481118	0.93583775	0.88801062	0.84927666	0
3.5722108	2.7751641	2.2422302	1.8760581	1.6145383	1.4210497	1.2736964	1.1589136	1.0679662	0.99502367	0.93606746	0.88825595	0.84953606	0
3.572212	2.7751732	2.2422571	1.8761113	1.6146224	1.4211646	1.27384	1.1590828	1.0681583	0.99523544	0.93629664	0.88850075	0.84979522	0
3.5722127	2.7751813	2.2422831	1.8761642	1.614706	1.4212791	1.2739829	1.1592516	1.0683496	0.99544656	0.93652529	0.88874507	0.85005343	0
3.5722134	2.7751896	2.2423093	1.8762172	1.6147892	1.4213927	1.2741255	1.1594198	1.0685405	0.99565715	0.93675333	0.88898867	0.85031134	0
3.5722151	2.7751982	2.2423356	1.8762696	1.6148721	1.4215064	1.2742673	1.1595874	1.0687306	0.99586707	0.93698078	0.88923168	0.85056847	0
3.572216	2.7752061	2.2423613	1.8763214	1.6149545	1.4216194	1.2744088	1.1597544	1.0689204	0.99607658	0.93720782	0.88947409	0.85082519	0
3.5722167	2.7752144	2.2423871	1.8763734	1.6150366	1.4217318	1.2745498	1.1599211	1.0691093	0.99628544	0.93743402	0.88971609	0.85108137	0
3.5722177	2.7752225	2.2424126	1.876425	1.6151183	1.4218439	1.2746902	1.1600869	1.0692979	0.99649364	0.9376598	0.88995731	0.85133696	0
3.5722184	2.7752302	2.2424378	1.8764763	1.6151996	1.4219556	1.2748302	1.1602522	1.0694857	0.99670136	0.93788499	0.89019823	0.85159206	0
3.5722194	2.775238	2.2424636	1.8765274	1.6152806	1.4220666	1.2749697	1.1604172	1.0696731	0.99690855	0.93810952	0.89043838	0.85184646	0
3.5722208	2.7752457	2.2424879	1.8765783	1.615361	1.4221773	1.2751086	1.1605815	1.06986	0.99711514	0.93833351	0.89067793	0.85210019	0
3.5722215	2.7752535	2.2425132	1.8766288	1.6154412	1.4222875	1.2752471	1.1607453	1.0700461	0.99732119	0.93855697	0.89091712	0.85235339	0
3.5722222	2.7752609	2.2425377	1.8766791	1.6155211	1.4223973	1.2753848	1.1609085	1.0702318	0.99752653	0.93877989	0.89115566	0.85260624	0
3.5722234	2.7752688	2.2425621	1.8767289	1.6156007	1.4225066	1.2755222	1.1610713	1.0704169	0.99773145	0.9390021	0.89139354	0.85285842	0
3.5722241	2.7752764	2.2425864	1.8767785	1.6156795	1.4226153	1.2756592	1.1612334	1.0706015	0.99793565	0.93922383	0.89163095	0.85311007	0
3.5722253	2.7752841	2.2426107	1.8768278	1.6157583	1.4227238	1.2757955	1.161395	1.0707855	0.99813938	0.9394452	0.8918677	0.85336107	0
3.5722263	2.775291	2.2426345	1.876877	1.6158366	1.4228318	1.2759315	1.1615561	1.070969	0.99834263	0.93966562	0.89210397	0.85361165	0
3.5722268	2.7752988	2.2426586	1.8769256	1.6159143	1.4229393	1.2760667	1.1617168	1.0711519	0.99854511	0.93988574	0.89233971	0.85386151	0
3.5722275	2.775306	2.2426822	1.8769746	1.6159918	1.4230464	1.2762016	1.1618767	1.0713341	0.99874723	0.94010526	0.89257473	0.85411096	0
3.5722284	2.7753136	2.2427061	1.8770225	1.6160691	1.4231529	1.276336	1.1620362	1.071516	0.99894863	0.94032419	0.89280939	0.85435987	0
3.5722296	2.7753203	2.2427289	1.8770707	1.6161461	1.4232593	1.2764698	1.1621952	1.0716972	0.99914968	0.94054264	0.8930434	0.85460818	0
3.5722306	2.7753277	2.2427526	1.8771182	1.6162225	1.4233649	1.2766032	1.1623536	1.071878	0.99934989	0.94076037	0.89327699	0.85485607	0
3.5722313	2.7753351	2.2427754	1.8771659	1.6162988	1.4234699	1.2767361	1.1625116	1.0720582	0.99954998	0.94097751	0.89350986	0.85510331	0
3.5722318	2.7753417	2.2427988	1.8772131	1.6163744	1.423575	1.2768686	1.1626691	1.0722378	0.99974912	0.94119436	0.89374214	0.85534984	0
3.5722325	2.7753491	2.2428215	1.87726	1.6164496	1.4236794	1.2770005	1.1628259	1.0724169	0.99994791	0.9414106	0.89397407	0.85559607	0
3.5722334	2.7753558	2.2428441	1.8773066	1.6165249	1.4237834	1.2771318	1.1629822	1.0725955	1.000146	0.94162625	0.89420521	0.8558417	0
3.5722342	2.7753625	2.2428668	1.8773533	1.6165994	1.4238868	1.2772629	1.163138	1.0727735	1.0003437	0.94184124	0.89443606	0.85608667	0
3.5722351	2.7753692	2.2428887	1.8773996	1.6166738	1.4239902	1.2773933	1.1632935	1.072951	1.0005407	0.94205588	0.89466625	0.85633111	0
3.5722363	2.7753761	2.2429111	1.8774452	1.6167477	1.424093	1.2775234	1.1634482	1.0731277	1.0007373	0.94226974	0.89489585	0.85657513	0
3.5722365	2.7753828	2.2429333	1.8774911	1.6168212	1.4241952	1.277653	1.1636026	1.0733043	1.0009332	0.94248313	0.89512509	0.85681844	0
3.572237	2.7753894	2.2429552	1.8775364	1.6168945	1.4242971	1.2777818	1.1637563	1.0734804	1.0011289	0.94269609	0.89535362	0.85706156	0
3.5722382	2.7753959	2.2429767	1.8775816	1.6169677	1.4243985	1.2779104	1.1639097	1.0736556	1.0013237	0.94290835	0.8955816	0.8573038	0
3.5722384	2.7754028	2.2429986	1.8776268	1.6170402	1.4244996	1.2780385	1.1640624	1.0738304	1.001518	0.94312012	0.89580905	0.85754561	0
3.5722394	2.7754092	2.2430198	1.8776715	1.6171123	1.4246001	1.2781663	1.1642147	1.0740048	1.001712	0.94333154	0.89603597	0.85778695	0
3.5722406	2.7754154	2.2430413	1.8777157	1.6171845	1.4247003	1.2782934	1.1643665	1.0741786	1.0019052	0.9435423	0.89626247	0.85802782	0
3.5722413	2.7754219	2.2430623	1.8777599	1.6172558	1.4248004	1.2784201	1.1645179	1.0743517	1.0020981	0.94375241	0.89648831	0.85826802	0
3.5722415	2.7754278	2.2430835	1.8778039	1.6173271	1.4248996	1.2785463	1.1646687	1.0745244	1.0022902	0.94396222	0.89671367	0.85850769	0
3.572242	2.7754345	2.2431042	1.8778476	1.617398	1.4249984	1.2786722	1.1648188	1.0746965	1.0024821	0.94417125	0.8969385	0.85874683	0
3.5722427	2.7754405	2.243125	1.8778912	1.6174686	1.425097	1.2787973	1.1649685	1.0748684	1.0026733	0.94437981	0.8971628	0.85898548	0
3.5722435	2.7754467	2.2431455	1.8779345	1.6175389	1.4251953	1.2789223	1.165118	1.0750395	1.0028639	0.94458795	0.89738649	0.85922366	0
3.5722444	2.7754526	2.2431664	1.8779775	1.6176085	1.425293	1.2790465	1.1652666	1.0752102	1.0030541	0.94479555	0.89760965	0.85946119	0
3.5722451	2.7754588	2.2431867	1.87802	1.6176783	1.4253904	1.2791705	1.165415	1.0753806	1.0032437	0.94500244	0.89783239	0.85969824	0
3.5722461	2.7754648	2.243207	1.8780627	1.6177475	1.4254873	1.2792941	1.1655627	1.07555	1.0034328	0.94520885	0.89805466	0.85993475	0
3.5722466	2.7754707	2.2432272	1.878105	1.6178164	1.4255837	1.279417	1.1657101	1.075719	1.0036213	0.9454149	0.89827621	0.86017084	0
3.572247	2.7754769	2.243247	1.8781469	1.6178849	1.42568	1.2795396	1.1658568	1.0758879	1.0038095	0.94562018	0.89849728	0.86040628	0
3.5722473	2.7754829	2.2432671	1.878189	1.6179533	1.4257756	1.2796618	1.1660033	1.0760559	1.0039968	0.94582516	0.89871788	0.86064142	0
3.572248	2.7754884	2.2432866	1.8782305	1.6180212	1.4258709	1.2797832	1.166149	1.0762235	1.004184	0.94602954	0.89893806	0.86087579	0
3.5722487	2.7754941	2.2433064	1.8782718	1.618089	1.4259661	1.2799046	1.1662945	1.0763907	1.0043703	0.94623339	0.89915764	0.86110973	0
3.5722497	2.7755001	2.2433257	1.8783131	1.6181561	1.4260606	1.2800254	1.1664394	1.0765574	1.0045564	0.94643682	0.89937657	0.8613432	0
3.5722504	2.7755053	2.2433448	1.8783538	1.6182231	1.4261547	1.2801456	1.1665838	1.0767233	1.004742	0.9466396	0.89959508	0.86157602	0
3.5722511	2.7755108	2.2433641	1.8783946	1.6182897	1.4262486	1.2802656	1.1667279	1.0768889	1.0049268	0.94684196	0.89981312	0.86180842	0
3.5722513	2.7755163	2.2433829	1.8784353	1.618356	1.4263418	1.2803849	1.1668713	1.0770541	1.0051115	0.94704378	0.90003061	0.8620404	0
3.5722518	2.775522	2.243402	1.8784754	1.6184222	1.4264348	1.2805041	1.1670142	1.0772188	1.0052954	0.94724494	0.90024751	0.86227167	0
3.5722523	2.775528	2.2434208	1.8785152	1.6184878	1.4265276	1.2806226	1.1671568	1.0773828	1.0054789	0.94744587	0.90046406	0.86250257	0
3.5722528	2.7755332	2.2434394	1.8785553	1.6185534	1.4266199	1.2807407	1.1672988	1.0775465	1.0056617	0.94764608	0.90067995	0.86273307	0
3.5722532	2.7755387	2.2434583	1.8785949	1.6186185	1.4267116	1.2808584	1.1674404	1.0777097	1.0058442	0.94784582	0.90089542	0.86296284	0
3.5722539	2.7755444	2.2434764	1.8786342	1.618683	1.4268031	1.2809757	1.1675814	1.0778723	1.0060261	0.94804496	0.90111035	0.86319226	0
3.5722547	2.7755497	2.243495	1.8786731	1.6187477	1.4268941	1.2810926	1.1677221	1.0780344	1.0062075	0.94824374	0.90132481	0.86342102	0
3.5722561	2.7755547	2.2435129	1.8787123	1.6188116	1.4269849	1.281209	1.1678623	1.0781962	1.0063884	0.94844204	0.90153873	0.86364937	0
3.5722563	2.7755597	2.2435315	1.8787507	1.6188756	1.4270753	1.2813251	1.168002	1.0783571	1.006569	0.94863981	0.90175205	0.86387718	0
3.5722566	2.7755649	2.2435489	1.8787893	1.6189393	1.4271652	1.2814406	1.1681412	1.0785179	1.0067488	0.94883686	0.90196496	0.86410451	0
3.572257	2.7755702	2.2435672	1.8788278	1.6190025	1.4272549	1.2815555	1.16828	1.0786783	1.0069283	0.9490338	0.90217739	0.86433136	0
3.5722573	2.7755754	2.2435849	1.8788658	1.6190659	1.4273442	1.2816705	1.1684184	1.0788378	1.0071073	0.94922996	0.90238935	0.86455774	0
3.5722575	2.7755804	2.2436025	1.8789039	1.6191282	1.427433	1.2817848	1.1685565	1.0789971	1.0072857	0.9494257	0.90260082	0.86478359	0
3.572258	2.7755852	2.2436199	1.8789411	1.6191906	1.4275212	1.2818984	1.1686938	1.0791559	1.0074636	0.9496209	0.90281153	0.86500883	0
3.5722589	2.7755899	2.2436371	1.8789787	1.6192528	1.4276096	1.2820122	1.1688308	1.0793141	1.0076412	0.94981563	0.90302199	0.86523366	0
3.5722594	2.7755949	2.2436545	1.8790162	1.6193146	1.4276973	1.2821251	1.1689674	1.0794719	1.0078181	0.95000982	0.90323192	0.86545801	0
3.5722601	2.7755995	2.2436717	1.8790531	1.6193763	1.4277848	1.2822375	1.1691033	1.0796294	1.0079947	0.9502036	0.90344113	0.86568183	0
3.5722611	2.7756045	2.2436886	1.87909	1.6194375	1.4278718	1.2823498	1.1692388	1.0797862	1.0081706	0.9503969	0.9036501	0.86590523	0
3.5722613	2.7756095	2.2437055	1.8791267	1.6194983	1.4279583	1.2824616	1.169374	1.0799427	1.0083462	0.95058972	0.9038586	0.86612809	0
3.5722616	2.7756138	2.2437224	1.8791631	1.6195589	1.4280449	1.282573	1.1695091	1.0800986	1.0085211	0.95078182	0.90406656	0.86635041	0
3.5722618	2.7756186	2.2437389	1.8791991	1.6196194	1.4281309	1.282684	1.1696432	1.080254	1.0086957	0.95097357	0.90427411	0.86657232	0
3.5722623	2.7756236	2.2437558	1.8792353	1.6196793	1.4282163	1.2827946	1.1697768	1.080409	1.0088698	0.95116496	0.90448099	0.86679375	0
3.5722625	2.7756283	2.2437718	1.8792713	1.6197393	1.4283016	1.2829049	1.1699102	1.0805637	1.0090433	0.95135576	0.9046874	0.86701459	0
3.572263	2.7756331	2.2437887	1.8793067	1.6197987	1.4283866	1.2830145	1.1700432	1.0807177	1.0092164	0.95154607	0.9048934	0.86723506	0
3.5722635	2.7756376	2.2438049	1.8793421	1.6198579	1.428471	1.2831239	1.1701757	1.0808712	1.0093892	0.95173585	0.9050988	0.86745507	0
3.5722644	2.7756422	2.2438209	1.8793774	1.6199168	1.4285554	1.2832328	1.1703078	1.0810244	1.0095614	0.95192534	0.90530378	0.86767429	0
3.5722647	2.7756464	2.2438369	1.8794125	1.6199756	1.4286391	1.2833413	1.1704396	1.0811771	1.009733	0.95211405	0.9055084	0.8678934	0
3.5722651	2.7756507	2.2438529	1.8794476	1.620034	1.4287227	1.2834495	1.1705707	1.0813292	1.0099043	0.95230246	0.90571237	0.86811179	0
3.5722663	2.775655	2.2438684	1.8794819	1.620092	1.4288059	1.2835574	1.1707014	1.081481	1.010075	0.95249045	0.90591604	0.86832982	0
3.5722663	2.7756598	2.2438843	1.8795165	1.62015	1.4288888	1.2836646	1.1708318	1.0816323	1.0102452	0.95267791	0.90611905	0.86854732	0
3.5722666	2.7756643	2.2439001	1.8795507	1.6202074	1.4289713	1.2837718	1.1709614	1.0817832	1.0104152	0.95286483	0.9063217	0.8687644	0
3.5722671	2.7756684	2.2439156	1.8795848	1.6202646	1.4290534	1.2838782	1.1710911	1.0819336	1.0105845	0.95305133	0.90652382	0.86898094	0
3.5722671	2.7756722	2.2439311	1.879619	1.6203216	1.4291352	1.2839843	1.1712202	1.0820837	1.0107533	0.9532373	0.90672541	0.86919707	0
3.5722675	2.775677	2.2439463	1.8796525	1.6203786	1.4292167	1.2840902	1.1713488	1.0822331	1.0109217	0.9534229	0.90692651	0.86941254	0
3.5722678	2.7756815	2.2439616	1.879686	1.620435	1.4292978	1.2841957	1.1714771	1.0823821	1.0110897	0.9536078	0.90712732	0.86962783	0
3.5722682	2.7756851	2.2439766	1.8797195	1.6204914	1.4293789	1.2843006	1.1716049	1.0825307	1.0112572	0.95379245	0.90732747	0.86984247	0
3.5722685	2.7756891	2.2439916	1.8797524	1.6205472	1.4294591	1.2844052	1.1717319	1.0826788	1.0114242	0.95397651	0.90752727	0.87005663	0
3.5722694	2.7756939	2.2440066	1.8797859	1.6206027	1.4295391	1.2845097	1.1718589	1.0828265	1.0115907	0.95416021	0.90772647	0.87027031	0
3.5722697	2.7756975	2.2440214	1.8798186	1.6206585	1.429619	1.2846134	1.1719855	1.082974	1.0117568	0.9543435	0.90792525	0.87048352	0
3.5722704	2.7757018	2.2440362	1.879851	1.6207137	1.4296985	1.2847168	1.1721115	1.0831208	1.0119224	0.95452619	0.90812361	0.87069637	0
3.5722709	2.7757058	2.2440507	1.8798834	1.6207683	1.4297775	1.28482	1.1722373	1.083267	1.0120876	0.95470828	0.90832138	0.87090856	0
3.5722713	2.7757094	2.244065	1.8799157	1.620823	1.4298565	1.2849227	1.1723624	1.0834131	1.0122523	0.95489013	0.90851879	0.87112039	0
3.5722716	2.7757134	2.2440798	1.879948	1.6208774	1.429935	1.2850249	1.1724874	1.0835584	1.0124166	0.95507157	0.90871567	0.87133169	0
3.5722718	2.7757175	2.2440941	1.87998	1.6209315	1.4300133	1.2851269	1.1726118	1.0837036	1.0125804	0.95525235	0.90891206	0.87154257	0
3.5722718	2.7757211	2.2441084	1.8800117	1.6209854	1.4300909	1.2852286	1.1727359	1.0838481	1.0127438	0.95543295	0.90910804	0.87175304	0
3.5722721	2.7757254	2.2441225	1.8800434	1.6210392	1.4301685	1.2853298	1.1728594	1.0839924	1.0129068	0.95561272	0.90930372	0.87196308	0
3.5722723	2.7757289	2.2441363	1.8800747	1.6210924	1.4302456	1.2854308	1.1729827	1.0841361	1.0130693	0.95579225	0.90949869	0.87217253	0
3.5722728	2.775733	2.2441506	1.8801056	1.6211456	1.4303224	1.2855312	1.1731054	1.0842794	1.0132313	0.95597124	0.9096933	0.87238163	0
3.5722733	2.7757361	2.2441642	1.880137	1.6211983	1.4303992	1.2856312	1.1732279	1.0844223	1.0133928	0.95614988	0.90988743	0.87259012	0
3.5722735	2.7757404	2.2441781	1.8801677	1.621251	1.4304754	1.2857312	1.1733499	1.0845648	1.013554	0.95632809	0.91008115	0.87279832	0
3.572274	2.7757437	2.2441919	1.8801986	1.6213036	1.4305512	1.2858304	1.1734712	1.0847069	1.0137146	0.9565056	0.91027433	0.87300587	0
3.5722742	2.775748	2.2442055	1.8802289	1.6213555	1.4306267	1.2859294	1.1735924	1.0848484	1.0138749	0.9566828	0.91046715	0.87321311	0
3.5722749	2.7757509	2.2442188	1.8802594	1.6214075	1.4307021	1.286028	1.1737133	1.0849895	1.0140346	0.95685959	0.91065949	0.87341988	0
3.5722754	2.7757549	2.2442324	1.8802896	1.6214591	1.430777	1.2861264	1.1738337	1.0851303	1.014194	0.95703596	0.9108513	0.87362623	0
3.5722756	2.7757583	2.2442458	1.8803194	1.6215105	1.4308517	1.2862244	1.1739538	1.0852706	1.014353	0.95721191	0.91104275	0.87383193	0
3.5722761	2.7757618	2.2442589	1.8803494	1.6215616	1.4309262	1.2863219	1.1740731	1.0854107	1.0145115	0.95738721	0.91123372	0.87403733	0
3.5722764	2.7757649	2.244272	1.8803793	1.6216128	1.4310004	1.2864192	1.1741923	1.0855503	1.0146695	0.95756209	0.91142428	0.87424231	0
3.5722766	2.775769	2.2442851	1.8804085	1.6216632	1.4310743	1.2865158	1.1743112	1.0856892	1.0148273	0.95773667	0.91161436	0.87444675	0
3.5722768	2.7757723	2.2442977	1.8804383	1.6217138	1.4311473	1.2866125	1.1744297	1.0858279	1.0149845	0.95791084	0.9118039	0.87465084	0
3.5722768	2.7757752	2.2443111	1.8804675	1.6217638	1.4312205	1.2867087	1.1745476	1.085966	1.015141	0.95808452	0.91199303	0.87485445	0
3.5722771	2.7757795	2.2443237	1.8804964	1.6218139	1.4312936	1.2868044	1.1746653	1.086104	1.0152973	0.95825762	0.91218179	0.87505758	0
3.5722775	2.7757823	2.2443366	1.8805254	1.6218635	1.431366	1.2868998	1.1747824	1.0862414	1.0154533	0.95843041	0.91237015	0.87526017	0
3.5722775	2.7757854	2.2443492	1.8805541	1.6219132	1.4314383	1.2869949	1.1748993	1.0863785	1.0156088	0.95860267	0.9125579	0.87546241	0
3.5722778	2.7757895	2.2443616	1.8805825	1.6219621	1.4315103	1.2870896	1.1750158	1.0865151	1.0157638	0.95877469	0.91274518	0.87566429	0
3.5722783	2.7757924	2.2443743	1.8806111	1.6220113	1.4315821	1.287184	1.1751318	1.0866511	1.0159184	0.95894599	0.91293216	0.87586552	0
3.572279	2.7757955	2.2443867	1.8806394	1.6220602	1.4316534	1.2872779	1.1752476	1.0867869	1.0160725	0.95911711	0.91311878	0.87606645	0
3.572279	2.775799	2.2443991	1.8806674	1.6221085	1.4317244	1.2873719	1.1753628	1.0869223	1.0162263	0.95928758	0.91330469	0.87626702	0
3.572279	2.7758019	2.2444112	1.8806956	1.6221569	1.4317951	1.2874651	1.1754777	1.0870572	1.0163797	0.95945781	0.91349041	0.87646687	0
3.5722792	2.7758052	2.2444236	1.8807232	1.6222051	1.4318657	1.2875581	1.1755923	1.0871918	1.0165325	0.95962751	0.91367555	0.87666655	0
3.5722797	2.7758086	2.2444358	1.8807508	1.6222527	1.4319359	1.2876508	1.1757063	1.0873259	1.016685	0.95979667	0.91386032	0.87686568	0
3.5722806	2.7758114	2.2444475	1.8807786	1.6223004	1.4320059	1.2877431	1.1758201	1.0874597	1.0168371	0.95996565	0.9140445	0.87706429	0
3.5722809	2.7758145	2.2444594	1.8808059	1.622348	1.4320753	1.287835	1.1759335	1.0875931	1.0169888	0.96013409	0.91422838	0.87726247	0
3.5722809	2.7758174	2.2444708	1.8808328	1.6223952	1.4321446	1.2879268	1.1760467	1.087726	1.0171399	0.960302	0.91441184	0.87746042	0
3.5722814	2.775821	2.2444828	1.88086	1.6224421	1.4322137	1.2880181	1.1761594	1.0878584	1.0172907	0.9604696	0.91459477	0.87765771	0
3.5722818	2.7758238	2.2444947	1.8808869	1.6224891	1.4322824	1.2881091	1.1762717	1.0879906	1.0174412	0.96063668	0.91477746	0.8778547	0
3.5722818	2.7758265	2.2445064	1.8809134	1.6225353	1.4323509	1.2881998	1.1763836	1.0881224	1.0175911	0.96080339	0.91495949	0.87805116	0
3.5722818	2.7758296	2.2445176	1.8809402	1.6225818	1.4324193	1.2882901	1.1764951	1.0882537	1.0177408	0.96096987	0.91514122	0.8782472	0
3.5722818	2.7758324	2.2445292	1.8809668	1.6226281	1.432487	1.28838	1.1766063	1.0883846	1.01789	0.96113563	0.91532242	0.87844288	0
3.5722821	2.7758358	2.2445407	1.8809929	1.6226734	1.4325547	1.2884697	1.1767169	1.0885153	1.0180385	0.96130097	0.91550332	0.87863809	0
3.5722823	2.7758386	2.2445519	1.8810192	1.6227195	1.4326221	1.288559	1.1768275	1.0886453	1.018187	0.96146601	0.91568369	0.87883288	0
3.5722826	2.775841	2.2445631	1.8810452	1.6227648	1.4326892	1.2886479	1.1769377	1.088775	1.0183349	0.96163052	0.91586375	0.87902725	0
3.5722826	2.7758443	2.2445743	1.8810712	1.6228102	1.4327559	1.2887368	1.1770475	1.0889046	1.0184823	0.96179485	0.91604346	0.87922114	0
3.572283	2.7758467	2.2445853	1.8810968	1.6228553	1.4328225	1.288825	1.1771566	1.0890335	1.0186296	0.96195859	0.91622257	0.87941474	0
3.5722833	2.7758503	2.2445962	1.8811224	1.6228999	1.4328886	1.2889129	1.1772655	1.0891622	1.0187762	0.9621219	0.91640115	0.8796078	0
3.5722837	2.7758527	2.2446072	1.881148	1.6229444	1.4329545	1.2890006	1.1773744	1.0892905	1.0189224	0.96228474	0.91657954	0.87980044	0
3.5722837	2.7758555	2.2446177	1.8811731	1.6229888	1.4330204	1.289088	1.1774825	1.0894182	1.0190684	0.96244735	0.91675735	0.87999272	0
3.572284	2.7758577	2.2446287	1.8811982	1.6230332	1.4330857	1.2891753	1.1775905	1.0895457	1.0192139	0.96260947	0.91693491	0.88018453	0
3.5722842	2.7758608	2.2446394	1.8812234	1.6230773	1.4331508	1.2892619	1.177698	1.0896728	1.0193589	0.96277112	0.91711193	0.88037574	0
3.5722842	2.7758634	2.2446501	1.8812482	1.6231207	1.4332156	1.2893484	1.1778052	1.0897995	1.0195035	0.96293247	0.91728854	0.88056684	0
3.5722847	2.7758658	2.2446611	1.881273	1.6231642	1.4332802	1.2894344	1.1779121	1.0899258	1.0196478	0.9630934	0.91746473	0.88075733	0
3.5722854	2.7758687	2.2446716	1.8812979	1.6232076	1.4333448	1.2895201	1.1780186	1.0900518	1.0197918	0.9632538	0.91764051	0.88094741	0
3.5722857	2.7758713	2.2446818	1.8813224	1.6232508	1.4334087	1.2896055	1.1781248	1.0901773	1.0199354	0.96341383	0.9178158	0.88113719	0
3.5722859	2.7758739	2.2446923	1.8813468	1.6232939	1.4334728	1.2896907	1.1782305	1.0903022	1.0200784	0.96357346	0.91799092	0.88132632	0
3.5722864	2.7758765	2.2447026	1.8813704	1.6233364	1.4335361	1.2897755	1.1783359	1.0904272	1.0202211	0.96373266	0.91816545	0.8815152	0
3.5722864	2.7758791	2.2447128	1.8813949	1.623379	1.4335994	1.2898601	1.178441	1.0905516	1.0203635	0.96389139	0.91833955	0.88170362	0
3.5722866	2.7758815	2.2447228	1.8814189	1.6234213	1.4336625	1.2899444	1.1785458	1.0906756	1.0205054	0.96404999	0.91851336	0.88189173	0
3.5722868	2.7758844	2.2447326	1.8814427	1.6234634	1.4337251	1.2900282	1.1786501	1.0907992	1.020647	0.96420807	0.91868651	0.8820793	0
3.5722868	2.7758868	2.2447429	1.8814663	1.6235056	1.4337877	1.2901119	1.1787541	1.0909226	1.0207882	0.96436554	0.91885948	0.88226658	0
3.5722868	2.7758894	2.2447526	1.8814899	1.6235472	1.43385	1.2901952	1.1788578	1.0910456	1.0209289	0.96452296	0.91903198	0.88245326	0
3.5722871	2.7758918	2.2447627	1.8815135	1.6235887	1.433912	1.2902782	1.1789613	1.0911682	1.0210692	0.96467972	0.91920406	0.88263959	0
3.5722871	2.7758944	2.2447724	1.8815366	1.62363	1.4339737	1.2903608	1.1790644	1.0912904	1.0212091	0.964836	0.91937584	0.88282567	0
3.5722873	2.7758965	2.2447824	1.8815597	1.6236714	1.4340352	1.2904432	1.179167	1.0914121	1.0213487	0.96499223	0.91954696	0.88301116	0
3.5722873	2.7758989	2.2447922	1.8815829	1.6237123	1.4340966	1.2905253	1.1792694	1.0915334	1.0214878	0.96514779	0.91971791	0.88319623	0
3.5722876	2.7759013	2.244802	1.8816056	1.6237528	1.4341575	1.290607	1.1793714	1.0916547	1.0216268	0.96530288	0.9198882	0.88338113	0
3.5722876	2.7759037	2.2448113	1.8816285	1.6237937	1.4342183	1.2906885	1.1794732	1.0917755	1.0217652	0.9654578	0.92005837	0.88356543	0
3.5722876	2.7759058	2.2448206	1.8816512	1.623834	1.4342787	1.2907698	1.1795744	1.0918958	1.0219033	0.96561223	0.92022812	0.88374931	0
3.5722883	2.7759078	2.2448301	1.8816737	1.6238738	1.4343387	1.2908506	1.1796755	1.0920157	1.022041	0.96576625	0.92039728	0.88393277	0
3.5722883	2.7759106	2.2448397	1.8816962	1.6239141	1.434399	1.2909312	1.1797761	1.0921354	1.0221783	0.96591997	0.92056626	0.88411587	0
3.5722885	2.7759125	2.2448487	1.8817184	1.6239542	1.4344586	1.2910113	1.1798764	1.0922546	1.0223153	0.96607322	0.92073458	0.8842985	0
3.572289	2.7759149	2.2448583	1.8817406	1.6239936	1.434518	1.2910916	1.1799765	1.0923736	1.0224518	0.9662261	0.92090273	0.88448089	0
3.572289	2.7759173	2.2448676	1.8817627	1.624033	1.4345773	1.2911712	1.180076	1.0924922	1.022588	0.96637863	0.92107046	0.88466281	0
3.572289	2.7759194	2.2448764	1.8817846	1.6240722	1.4346362	1.2912506	1.1801755	1.0926105	1.0227237	0.96653068	0.92123753	0.88484418	0
3.5722892	2.7759218	2.2448859	1.8818066	1.6241113	1.434695	1.2913296	1.1802745	1.0927281	1.0228592	0.96668237	0.92140442	0.88502532	0
3.5722892	2.7759242	2.2448947	1.881828	1.62415	1.4347535	1.2914084	1.1803733	1.0928457	1.0229943	0.96683383	0.92157096	0.8852061	0
3.5722895	2.7759266	2.2449036	1.8818496	1.6241888	1.4348119	1.2914869	1.1804715	1.092963	1.0231289	0.96698469	0.92173702	0.88538635	0
3.5722897	2.7759283	2.2449126	1.8818713	1.6242273	1.4348698	1.2915652	1.1805695	1.0930797	1.0232631	0.96713531	0.92190278	0.88556629	0
3.5722902	2.7759302	2.2449212	1.8818926	1.6242657	1.4349276	1.2916431	1.1806672	1.0931962	1.0233971	0.96728539	0.922068	0.88574576	0
3.5722907	2.7759323	2.24493	1.8819137	1.6243038	1.4349853	1.2917209	1.1807647	1.0933124	1.0235307	0.96743524	0.92223299	0.88592488	0
3.5722907	2.7759345	2.2449389	1.8819348	1.6243421	1.4350424	1.2917982	1.1808617	1.0934279	1.0236639	0.96758455	0.92239743	0.88610363	0
3.5722907	2.7759368	2.2449472	1.8819559	1.6243795	1.4350995	1.2918754	1.1809584	1.0935434	1.0237967	0.96773362	0.92256165	0.88628185	0
3.5722907	2.7759387	2.2449563	1.8819768	1.6244172	1.4351565	1.2919521	1.1810549	1.0936584	1.0239292	0.96788234	0.92272538	0.88645983	0
3.5722911	2.7759404	2.2449646	1.8819975	1.6244546	1.435213	1.2920287	1.1811508	1.0937732	1.0240612	0.96803057	0.9228887	0.88663745	0
3.5722914	2.7759428	2.2449732	1.8820183	1.624492	1.4352694	1.292105	1.1812466	1.0938876	1.0241929	0.96817839	0.92305166	0.88681448	0
3.5722916	2.7759447	2.2449818	1.8820387	1.6245289	1.4353255	1.292181	1.1813421	1.0940015	1.0243243	0.96832597	0.92321426	0.88699132	0
3.5722916	2.7759471	2.2449901	1.882059	1.6245658	1.4353814	1.2922567	1.1814375	1.0941153	1.0244554	0.9684732	0.92337644	0.88716769	0
3.5722919	2.7759488	2.2449985	1.8820794	1.6246028	1.435437	1.2923321	1.1815321	1.0942285	1.024586	0.96861988	0.92353827	0.88734353	0
3.5722919	2.7759504	2.2450066	1.8820995	1.6246392	1.4354923	1.2924072	1.1816267	1.0943416	1.0247165	0.96876639	0.92369974	0.88751918	0
3.5722919	2.7759528	2.2450147	1.8821197	1.6246755	1.4355477	1.2924823	1.181721	1.0944543	1.0248463	0.96891236	0.92386079	0.88769448	0
3.5722921	2.7759545	2.245023	1.8821394	1.6247116	1.4356025	1.2925565	1.1818149	1.0945666	1.0249759	0.96905804	0.92402142	0.88786924	0
3.5722921	2.7759562	2.2450309	1.8821591	1.6247481	1.4356573	1.292631	1.1819084	1.0946785	1.025105	0.96920329	0.92418176	0.8880437	0
3.5722921	2.7759585	2.2450392	1.882179	1.6247835	1.4357119	1.2927049	1.1820018	1.0947901	1.025234	0.96934825	0.92434162	0.88821775	0
3.5722923	2.7759602	2.2450471	1.8821987	1.6248194	1.4357665	1.2927787	1.1820947	1.0949014	1.0253624	0.96949279	0.92450124	0.88839138	0
3.5722923	2.7759624	2.245055	1.8822182	1.6248549	1.4358202	1.2928522	1.1821874	1.0950124	1.0254908	0.96963698	0.92466033	0.88856465	0
3.5722926	2.7759643	2.2450628	1.8822377	1.6248903	1.4358742	1.2929255	1.1822797	1.0951232	1.0256184	0.96978074	0.92481917	0.88873756	0
3.5722926	2.7759657	2.2450709	1.8822571	1.6249255	1.4359279	1.2929983	1.1823716	1.0952334	1.0257457	0.96992421	0.92497748	0.88891011	0
3.5722926	2.7759678	2.2450783	1.8822765	1.6249604	1.4359813	1.2930712	1.1824634	1.0953434	1.0258729	0.97006726	0.92513567	0.88908219	0
3.5722928	2.7759695	2.2450864	1.8822951	1.6249952	1.4360346	1.2931435	1.182555	1.0954529	1.0259997	0.97020996	0.92529321	0.88925397	0
3.572293	2.7759709	2.2450938	1.8823143	1.6250299	1.4360875	1.2932154	1.182646	1.0955623	1.026126	0.97035229	0.92545056	0.88942528	0
3.5722933	2.7759731	2.2451015	1.8823332	1.6250646	1.4361401	1.2932875	1.182737	1.0956712	1.026252	0.97049427	0.92560756	0.88959628	0
3.5722935	2.7759752	2.2451088	1.8823519	1.6250991	1.4361926	1.2933593	1.1828276	1.0957801	1.0263779	0.97063595	0.92576396	0.88976699	0
3.5722935	2.7759762	2.2451169	1.8823707	1.6251333	1.436245	1.2934306	1.1829178	1.0958883	1.0265031	0.97077733	0.92592031	0.8899371	0
3.5722935	2.7759786	2.2451243	1.8823894	1.6251673	1.4362972	1.2935016	1.1830076	1.0959964	1.0266281	0.97091812	0.92607605	0.89010704	0
3.5722938	2.7759802	2.245132	1.8824079	1.625201	1.4363488	1.2935724	1.1830972	1.096104	1.0267528	0.97105867	0.92623144	0.89027661	0
3.572294	2.7759814	2.2451391	1.8824264	1.6252351	1.4364007	1.2936431	1.1831867	1.0962114	1.0268773	0.97119886	0.92638648	0.89044571	0
3.572294	2.7759836	2.2451465	1.8824445	1.6252686	1.436452	1.2937133	1.1832756	1.0963184	1.0270011	0.97133875	0.92654121	0.89061439	0
3.572294	2.7759852	2.2451539	1.8824626	1.625302	1.4365034	1.2937835	1.1833645	1.0964251	1.0271249	0.97147822	0.92669564	0.89078265	0
3.572294	2.7759864	2.2451611	1.8824809	1.6253352	1.4365546	1.2938532	1.1834531	1.0965314	1.027248	0.9716174	0.9268496	0.89095074	0
3.5722942	2.7759886	2.2451684	1.8824987	1.6253682	1.4366053	1.2939228	1.1835412	1.0966376	1.0273709	0.97175616	0.92700315	0.89111847	0
3.5722942	2.7759902	2.2451754	1.8825165	1.6254014	1.4366559	1.2939922	1.183629	1.0967433	1.0274936	0.9718945	0.92715639	0.89128572	0
3.5722942	2.7759914	2.2451823	1.8825344	1.6254343	1.4367064	1.2940613	1.1837168	1.0968487	1.0276159	0.97203267	0.92730933	0.89145255	0
3.5722945	2.7759933	2.2451897	1.8825521	1.6254667	1.4367566	1.29413	1.1838038	1.0969539	1.027738	0.97217041	0.92746192	0.89161909	0
3.572295	2.775995	2.2451963	1.8825699	1.625499	1.4368064	1.2941984	1.1838909	1.0970588	1.0278594	0.97230774	0.92761415	0.8917852	0
3.572295	2.7759962	2.2452037	1.8825872	1.6255314	1.4368563	1.2942667	1.1839777	1.0971632	1.0279806	0.97244477	0.92776585	0.89195102	0
3.5722952	2.7759976	2.2452106	1.8826046	1.6255636	1.436906	1.2943348	1.1840641	1.0972674	1.0281017	0.97258139	0.9279173	0.89211643	0
3.572295	2.776	2.2452173	1.882622	1.6255956	1.4369552	1.2944026	1.1841505	1.0973712	1.0282222	0.9727177	0.92806834	0.89228153	0
3.5722957	2.7760012	2.2452242	1.8826391	1.6256274	1.4370044	1.2944702	1.1842363	1.0974746	1.0283425	0.97285372	0.92821914	0.89244622	0
3.5722957	2.7760024	2.2452312	1.8826562	1.6256592	1.4370532	1.2945373	1.1843219	1.0975779	1.0284624	0.97298932	0.92836952	0.89261061	0
3.5722957	2.7760046	2.2452378	1.8826731	1.6256907	1.437102	1.2946045	1.1844072	1.0976808	1.0285821	0.9731245	0.92851961	0.8927744	0
3.5722957	2.776006	2.2452445	1.88269	1.6257223	1.4371508	1.2946713	1.1844922	1.0977836	1.0287014	0.97325963	0.92866915	0.89293814	0
3.5722959	2.7760069	2.2452509	1.8827071	1.6257533	1.437199	1.2947378	1.1845769	1.097886	1.0288203	0.97339416	0.92881858	0.89310145	0
3.5722964	2.7760086	2.2452579	1.8827237	1.6257846	1.437247	1.2948042	1.1846613	1.0979878	1.0289389	0.97352844	0.92896748	0.89326423	0
3.5722964	2.7760103	2.2452643	1.8827401	1.6258156	1.4372953	1.2948701	1.1847454	1.0980896	1.0290573	0.97366226	0.92911619	0.8934269	0
3.5722964	2.7760115	2.2452707	1.8827568	1.6258465	1.437343	1.2949361	1.1848294	1.0981908	1.0291753	0.97379577	0.92926431	0.89358908	0
3.5722966	2.7760129	2.2452772	1.8827733	1.625877	1.4373904	1.2950016	1.1849132	1.0982919	1.0292928	0.97392923	0.92941225	0.89375091	0
3.5722966	2.7760146	2.2452838	1.8827899	1.6259075	1.4374377	1.295067	1.1849964	1.0983926	1.0294101	0.97406197	0.92955983	0.89391232	0
3.5722966	2.776016	2.2452898	1.8828061	1.6259382	1.4374849	1.2951319	1.1850793	1.0984932	1.0295272	0.97419447	0.92970705	0.89407331	0
3.5722969	2.7760167	2.2452965	1.8828223	1.6259683	1.4375321	1.2951969	1.1851622	1.0985932	1.0296438	0.97432685	0.92985398	0.89423406	0
3.5722969	2.7760189	2.2453029	1.882838	1.6259983	1.4375788	1.2952615	1.1852446	1.0986933	1.02976	0.97445863	0.93000042	0.89439458	0
3.5722969	2.7760203	2.2453091	1.8828543	1.6260283	1.4376254	1.2953259	1.1853271	1.0987929	1.0298761	0.97459024	0.93014652	0.8945545	0
3.5722969	2.7760217	2.2453153	1.8828704	1.6260582	1.4376718	1.29539	1.1854089	1.0988922	1.0299919	0.97472137	0.93029255	0.8947143	0
3.5722969	2.7760224	2.2453213	1.8828862	1.626088	1.4377182	1.2954539	1.1854908	1.098991	1.0301073	0.97485226	0.93043792	0.89487356	0
3.5722969	2.7760243	2.2453279	1.8829017	1.6261173	1.437764	1.2955177	1.1855721	1.0990897	1.0302223	0.97498304	0.93058312	0.89503247	0
3.5722969	2.7760258	2.2453337	1.8829174	1.626147	1.4378101	1.2955811	1.1856534	1.0991882	1.0303371	0.97511297	0.9307279	0.89519119	0
3.5722971	2.7760267	2.2453396	1.8829333	1.6261761	1.4378554	1.2956442	1.1857343	1.0992861	1.0304515	0.97524291	0.93087232	0.8953495	0
3.5722969	2.7760279	2.2453458	1.8829484	1.6262054	1.4379008	1.2957072	1.185815	1.099384	1.0305656	0.97537255	0.93101645	0.8955074	0
3.5722973	2.7760293	2.2453518	1.8829638	1.6262343	1.4379462	1.2957699	1.1858953	1.0994816	1.0306796	0.97550178	0.93116015	0.89566493	0
3.5722973	2.776031	2.2453578	1.882979	1.6262633	1.4379913	1.2958324	1.1859754	1.0995787	1.030793	0.97563058	0.93130362	0.89582223	0
3.5722973	2.7760317	2.2453635	1.8829945	1.6262919	1.438036	1.2958947	1.1860553	1.0996757	1.0309062	0.97575915	0.93144679	0.89597923	0
3.5722973	2.7760332	2.2453697	1.8830098	1.6263205	1.4380808	1.2959567	1.1861347	1.0997722	1.0310191	0.97588748	0.9315896	0.89613575	0
3.5722973	2.7760346	2.2453752	1.8830249	1.6263489	1.4381255	1.2960186	1.1862142	1.0998687	1.0311317	0.97601539	0.93173182	0.89629185	0
3.5722976	2.7760363	2.2453809	1.8830396	1.6263769	1.4381698	1.2960802	1.1862931	1.0999646	1.0312438	0.97614288	0.93187386	0.89644766	0
3.5722973	2.7760367	2.2453868	1.8830547	1.6264055	1.4382139	1.2961417	1.186372	1.1000602	1.0313559	0.9762702	0.93201572	0.89660317	0
3.5722973	2.7760379	2.2453923	1.8830695	1.6264333	1.4382577	1.2962028	1.1864506	1.1001557	1.0314676	0.97639716	0.9321571	0.89675838	0
3.5722978	2.7760396	2.245398	1.8830843	1.6264614	1.4383016	1.2962637	1.1865288	1.1002511	1.0315788	0.97652376	0.9322983	0.89691317	0
3.5722976	2.7760413	2.2454042	1.8830988	1.626489	1.4383452	1.2963246	1.1866066	1.1003461	1.0316899	0.97665006	0.93243891	0.89706761	0
3.5722978	2.7760417	2.2454095	1.8831136	1.6265167	1.4383887	1.2963848	1.1866844	1.1004405	1.0318006	0.97677594	0.93257934	0.89722192	0
3.5722978	2.7760432	2.245415	1.8831279	1.6265444	1.4384319	1.2964453	1.186762	1.1005348	1.031911	0.97690171	0.93271941	0.89737558	0
3.5722978	2.7760441	2.2454202	1.8831422	1.6265715	1.4384749	1.2965051	1.1868392	1.1006289	1.032021	0.97702706	0.93285912	0.89752913	0
3.5722978	2.7760458	2.2454262	1.8831567	1.6265991	1.4385179	1.2965651	1.1869161	1.1007227	1.0321308	0.97715205	0.93299866	0.89768225	0
3.5722985	2.7760468	2.2454314	1.8831711	1.6266263	1.4385606	1.2966244	1.1869929	1.1008161	1.0322404	0.97727668	0.93313771	0.89783496	0
3.5722983	2.7760475	2.2454369	1.883185	1.626653	1.4386032	1.296684	1.1870693	1.1009092	1.0323496	0.97740114	0.93327641	0.89798754	0
3.5722983	2.7760489	2.2454422	1.8831991	1.62668	1.4386455	1.2967433	1.1871457	1.1010023	1.0324585	0.97752523	0.93341488	0.8981396	0
3.5722985	2.7760503	2.2454472	1.8832133	1.6267068	1.4386874	1.296802	1.1872215	1.1010948	1.032567	0.97764891	0.9335531	0.89829141	0
3.5722985	2.7760515	2.2454531	1.8832272	1.6267335	1.4387298	1.2968608	1.1872975	1.1011872	1.0326755	0.9777723	0.93369073	0.8984428	0
3.5722988	2.7760525	2.2454581	1.8832409	1.6267598	1.4387716	1.2969191	1.1873727	1.1012793	1.0327834	0.97789556	0.93382812	0.8985939	0
3.5722988	2.7760537	2.2454634	1.883255	1.6267865	1.4388132	1.2969774	1.187448	1.1013712	1.032891	0.97801822	0.93396533	0.8987447	0
3.572299	2.7760544	2.2454689	1.8832685	1.6268125	1.4388546	1.2970356	1.1875229	1.1014625	1.0329984	0.97814065	0.93410218	0.8988952	0
3.5722988	2.7760561	2.2454739	1.8832821	1.6268387	1.4388961	1.2970935	1.1875978	1.1015539	1.0331056	0.97826296	0.93423867	0.89904523	0
3.5722988	2.7760565	2.2454789	1.8832959	1.6268648	1.4389369	1.2971512	1.1876723	1.101645	1.0332124	0.97838467	0.93437481	0.89919502	0
3.572299	2.7760577	2.2454841	1.8833091	1.6268904	1.4389783	1.2972085	1.1877465	1.1017354	1.033319	0.97850639	0.93451065	0.8993445	0
3.572299	2.7760589	2.2454891	1.8833228	1.6269164	1.4390188	1.297266	1.1878204	1.1018258	1.0334252	0.97862762	0.93464625	0.89949363	0
3.572299	2.7760601	2.2454941	1.8833362	1.6269422	1.4390597	1.2973226	1.1878942	1.1019161	1.0335311	0.97874862	0.93478137	0.89964241	0
3.572299	2.7760611	2.2454991	1.8833492	1.6269675	1.4391	1.2973797	1.1879675	1.102006	1.0336367	0.97886908	0.93491614	0.89979094	0
3.5722992	2.776062	2.2455041	1.8833624	1.6269931	1.4391403	1.2974364	1.188041	1.1020957	1.0337421	0.9789896	0.93505079	0.89993906	0
3.572299	2.776063	2.2455091	1.883376	1.6270181	1.4391805	1.2974926	1.1881138	1.1021849	1.0338471	0.97910953	0.93518507	0.90008682	0
3.5722992	2.7760642	2.2455142	1.8833889	1.6270432	1.4392204	1.2975489	1.1881866	1.1022742	1.0339519	0.97922927	0.93531889	0.90023434	0
3.572299	2.7760651	2.2455192	1.8834016	1.6270682	1.4392602	1.2976048	1.1882591	1.1023628	1.0340563	0.9793486	0.93545258	0.90038145	0
3.5722995	2.7760661	2.2455239	1.8834147	1.6270934	1.4393001	1.2976606	1.1883315	1.1024514	1.0341605	0.97946781	0.9355858	0.90052837	0
3.5722992	2.776067	2.2455285	1.8834275	1.627118	1.4393394	1.2977161	1.1884036	1.1025398	1.0342644	0.97958666	0.93571889	0.90067482	0
3.5722995	2.776068	2.2455328	1.8834404	1.6271427	1.4393789	1.2977716	1.1884753	1.1026279	1.034368	0.97970504	0.93585151	0.90082097	0
3.5722995	2.7760689	2.2455378	1.8834529	1.6271673	1.4394178	1.2978268	1.1885469	1.1027155	1.0344714	0.97982329	0.93598384	0.90096688	0
3.5722997	2.7760699	2.2455425	1.8834654	1.6271919	1.4394571	1.2978815	1.1886182	1.1028031	1.0345745	0.97994125	0.93611586	0.90111244	0
3.5722995	2.7760711	2.2455473	1.883478	1.6272162	1.4394957	1.2979363	1.1886894	1.1028901	1.0346773	0.98005885	0.93624759	0.90125769	0
3.5723	2.776072	2.2455521	1.8834906	1.6272405	1.4395343	1.297991	1.1887603	1.1029772	1.0347797	0.98017603	0.93637902	0.90140259	0
3.5723	2.776073	2.2455566	1.8835028	1.6272645	1.439573	1.2980453	1.1888307	1.1030639	1.0348819	0.9802931	0.93651009	0.90154713	0
3.5723	2.7760737	2.2455614	1.8835156	1.6272883	1.4396113	1.2980995	1.1889012	1.1031501	1.0349838	0.98040974	0.93664098	0.90169144	0
3.5723	2.7760749	2.2455661	1.8835276	1.6273124	1.4396496	1.2981535	1.1889714	1.1032366	1.0350856	0.98052621	0.93677145	0.90183538	0
3.5723	2.7760761	2.2455704	1.8835399	1.6273363	1.4396877	1.2982073	1.1890415	1.1033223	1.0351868	0.98064226	0.93690163	0.90197897	0
3.5723002	2.7760766	2.2455747	1.8835518	1.6273599	1.4397254	1.2982608	1.1891111	1.1034079	1.0352879	0.98075813	0.93703145	0.90212232	0
3.5723	2.7760775	2.245579	1.8835641	1.6273834	1.4397632	1.2983143	1.1891805	1.1034935	1.0353886	0.9808737	0.93716109	0.90226525	0
3.5723	2.7760782	2.2455838	1.8835759	1.6274071	1.4398007	1.2983674	1.18925	1.1035784	1.0354892	0.98098886	0.93729025	0.902408	0
3.5723004	2.7760794	2.2455883	1.8835882	1.6274302	1.4398382	1.2984203	1.1893188	1.1036634	1.0355896	0.98110378	0.93741912	0.90255034	0
3.5723002	2.7760804	2.2455926	1.8835999	1.6274533	1.4398755	1.298473	1.1893876	1.103748	1.0356895	0.9812184	0.93754792	0.90269238	0
3.5723002	2.7760811	2.2455969	1.8836117	1.6274762	1.4399126	1.2985257	1.1894562	1.1038325	1.0357891	0.98133278	0.93767625	0.90283418	0
3.5723004	2.7760818	2.2456012	1.8836238	1.6274995	1.4399494	1.298578	1.1895245	1.1039165	1.0358884	0.98144692	0.93780422	0.90297568	0
3.5723007	2.776083	2.2456052	1.883635	1.6275225	1.4399862	1.2986302	1.1895926	1.1040004	1.0359877	0.98156059	0.93793207	0.9031167	0
3.5723004	2.7760832	2.2456095	1.8836468	1.627545	1.4400228	1.2986821	1.1896604	1.104084	1.0360864	0.98167402	0.93805945	0.90325755	0
3.5723009	2.7760847	2.2456141	1.8836585	1.6275676	1.4400593	1.2987339	1.1897283	1.1041673	1.0361851	0.98178732	0.93818653	0.90339804	0
3.5723007	2.7760856	2.2456183	1.88367	1.6275903	1.440096	1.2987854	1.1897955	1.1042506	1.0362834	0.98190016	0.93831348	0.90353829	0
3.5723007	2.7760863	2.2456222	1.8836814	1.6276129	1.4401319	1.2988372	1.1898627	1.1043334	1.0363816	0.98201275	0.93843997	0.903678	0
3.5723009	2.776087	2.2456267	1.8836926	1.6276351	1.4401681	1.2988883	1.18993	1.1044161	1.0364792	0.98212516	0.93856615	0.90381759	0
3.5723014	2.776088	2.2456307	1.8837042	1.6276574	1.4402038	1.2989393	1.1899965	1.1044985	1.0365769	0.98223716	0.93869203	0.90395701	0
3.5723011	2.7760885	2.2456348	1.8837152	1.6276797	1.4402398	1.2989902	1.1900631	1.1045806	1.0366741	0.98234886	0.93881786	0.90409583	0
3.5723011	2.7760897	2.2456391	1.8837265	1.6277014	1.4402754	1.2990409	1.1901294	1.1046623	1.0367711	0.9824605	0.93894321	0.90423441	0
3.5723014	2.7760904	2.2456429	1.8837376	1.6277236	1.4403107	1.2990915	1.1901956	1.1047441	1.0368677	0.98257154	0.9390682	0.90437281	0
3.5723014	2.7760911	2.2456467	1.8837487	1.6277453	1.4403462	1.2991416	1.1902615	1.1048254	1.0369642	0.98268253	0.93919289	0.90451097	0
3.5723014	2.7760918	2.245651	1.8837596	1.6277673	1.4403812	1.2991918	1.1903272	1.1049067	1.0370605	0.98279309	0.93931741	0.90464854	0
3.5723016	2.7760928	2.2456548	1.8837707	1.6277887	1.4404162	1.2992418	1.1903925	1.1049875	1.0371563	0.98290354	0.9394415	0.90478599	0
3.5723016	2.7760932	2.2456589	1.8837816	1.6278101	1.4404513	1.2992918	1.1904578	1.1050681	1.0372519	0.98301357	0.93956536	0.90492326	0
3.5723014	2.7760942	2.2456627	1.8837923	1.6278317	1.4404858	1.2993412	1.190523	1.1051487	1.0373474	0.9831233	0.93968898	0.90505999	0
3.5723016	2.7760952	2.2456667	1.883803	1.6278529	1.4405203	1.2993907	1.1905875	1.105229	1.0374423	0.9832328	0.93981212	0.90519655	0
3.5723016	2.7760956	2.2456706	1.8838137	1.6278741	1.4405547	1.2994398	1.1906523	1.1053085	1.0375373	0.98334211	0.93993521	0.9053328	0
3.5723016	2.7760966	2.2456744	1.8838242	1.6278952	1.4405892	1.2994889	1.1907166	1.1053884	1.0376321	0.98345107	0.94005787	0.90546858	0
3.5723016	2.7760973	2.2456784	1.8838351	1.6279161	1.4406232	1.2995378	1.1907806	1.1054678	1.0377263	0.98355979	0.94018036	0.9056043	0
3.5723016	2.776098	2.245682	1.8838456	1.6279372	1.4406573	1.2995863	1.1908447	1.1055471	1.0378205	0.98366803	0.94030249	0.90573961	0
3.5723016	2.7760987	2.2456861	1.8838561	1.6279581	1.4406912	1.2996349	1.1909083	1.105626	1.0379142	0.98377627	0.94042426	0.90587467	0
3.5723016	2.7760992	2.2456894	1.8838663	1.6279788	1.440725	1.2996832	1.1909719	1.1057048	1.0380077	0.98388404	0.94054574	0.90600938	0
3.5723019	2.7761004	2.245693	1.8838766	1.6279993	1.4407585	1.2997315	1.1910353	1.1057833	1.0381011	0.98399156	0.94066715	0.90614384	0
3.5723019	2.7761009	2.2456968	1.8838871	1.6280199	1.4407918	1.2997793	1.1910986	1.1058615	1.0381942	0.98409897	0.94078803	0.90627789	0
3.5723019	2.7761016	2.2457004	1.8838973	1.6280404	1.4408253	1.2998272	1.1911613	1.1059396	1.0382869	0.98420596	0.94090867	0.90641165	0
3.5723019	2.7761025	2.2457042	1.8839074	1.6280608	1.4408587	1.2998748	1.1912241	1.1060171	1.0383793	0.98431253	0.94102907	0.90654528	0
3.5723019	2.7761028	2.2457078	1.8839176	1.6280811	1.4408915	1.2999222	1.1912867	1.1060948	1.0384717	0.98441917	0.94114935	0.9066785	0
3.5723019	2.7761037	2.2457113	1.8839276	1.628101	1.4409245	1.2999694	1.1913488	1.1061722	1.0385637	0.98452538	0.94126922	0.90681148	0
3.5723019	2.7761042	2.2457151	1.8839377	1.6281213	1.4409572	1.3000166	1.1914108	1.1062493	1.0386555	0.98463136	0.94138867	0.90694416	0
3.5723019	2.7761052	2.2457185	1.8839476	1.628141	1.4409899	1.3000635	1.1914726	1.1063262	1.038747	0.98473698	0.94150794	0.90707648	0
3.5723019	2.7761056	2.2457218	1.8839575	1.628161	1.4410222	1.3001103	1.1915345	1.1064029	1.0388383	0.98484242	0.94162697	0.90720856	0
3.5723019	2.7761064	2.2457254	1.8839674	1.6281807	1.4410546	1.3001568	1.1915959	1.1064792	1.0389293	0.98494738	0.94174558	0.90734035	0
3.5723019	2.7761073	2.2457287	1.8839773	1.6282005	1.441087	1.3002032	1.1916571	1.1065553	1.0390201	0.98505235	0.94186419	0.90747184	0
3.5723019	2.7761078	2.2457323	1.8839869	1.6282201	1.441119	1.3002495	1.1917183	1.1066313	1.0391107	0.98515707	0.94198215	0.90760303	0
3.5723019	2.7761083	2.2457361	1.8839966	1.6282394	1.4411509	1.3002955	1.1917789	1.106707	1.0392008	0.98526138	0.94210017	0.90773392	0
3.5723019	2.7761092	2.2457392	1.8840064	1.6282587	1.441183	1.3003412	1.1918397	1.1067826	1.0392909	0.98536545	0.94221771	0.90786451	0
3.5723019	2.7761099	2.2457426	1.8840159	1.6282783	1.4412147	1.3003871	1.1919	1.1068578	1.0393807	0.9854691	0.94233501	0.90799493	0
3.5723019	2.7761102	2.2457459	1.8840252	1.6282974	1.441246	1.3004327	1.1919605	1.1069328	1.0394701	0.9855727	0.94245207	0.90812492	0
3.5723019	2.7761109	2.2457492	1.884035	1.6283165	1.4412777	1.3004779	1.1920204	1.1070077	1.0395595	0.98567587	0.94256878	0.90825468	0
3.5723021	2.7761114	2.2457526	1.8840442	1.6283357	1.4413089	1.3005233	1.1920803	1.1070821	1.0396484	0.98577911	0.94268519	0.9083842	0
3.5723021	2.7761123	2.2457561	1.8840536	1.6283544	1.4413401	1.3005683	1.1921399	1.1071566	1.0397372	0.98588175	0.94280136	0.90851343	0
3.5723021	2.7761128	2.2457592	1.884063	1.6283733	1.4413712	1.3006133	1.1921993	1.1072307	1.0398258	0.98598433	0.94291741	0.90864229	0
3.5723021	2.7761133	2.2457626	1.8840722	1.6283922	1.4414021	1.3006579	1.1922587	1.1073046	1.0399141	0.98608643	0.94303298	0.90877098	0
3.5723023	2.776114	2.2457657	1.8840816	1.6284109	1.441433	1.3007025	1.1923177	1.1073784	1.0400022	0.98618847	0.94314837	0.90889943	0
3.5723021	2.7761145	2.2457688	1.8840905	1.6284293	1.4414637	1.3007468	1.1923766	1.1074517	1.04009	0.9862901	0.94326347	0.90902734	0
3.5723019	2.7761152	2.2457724	1.8840997	1.6284479	1.441494	1.3007911	1.1924353	1.1075251	1.0401776	0.98639154	0.94337833	0.90915501	0
3.5723021	2.7761157	2.2457752	1.884109	1.6284664	1.4415244	1.3008353	1.1924939	1.1075979	1.0402648	0.98649281	0.94349301	0.90928257	0
3.5723023	2.7761164	2.2457783	1.8841178	1.6284845	1.4415548	1.3008791	1.1925521	1.1076709	1.0403521	0.98659372	0.94360733	0.9094097	0
3.5723021	2.7761171	2.2457819	1.8841268	1.6285031	1.4415852	1.300923	1.1926101	1.1077434	1.0404388	0.98669446	0.94372118	0.90953678	0
3.5723023	2.7761176	2.2457848	1.8841358	1.6285211	1.4416151	1.3009664	1.1926681	1.1078156	1.0405254	0.98679465	0.94383508	0.90966344	0
3.5723023	2.7761178	2.2457879	1.8841445	1.6285391	1.4416451	1.3010098	1.1927258	1.107888	1.0406117	0.98689485	0.94394845	0.9097898	0
3.5723023	2.7761185	2.2457907	1.8841536	1.6285571	1.4416747	1.301053	1.1927834	1.10796	1.0406979	0.98699498	0.9440617	0.9099158	0
3.5723023	2.7761195	2.2457938	1.8841622	1.6285751	1.4417043	1.3010962	1.1928408	1.1080316	1.0407839	0.98709464	0.94417465	0.91004151	0
3.5723023	2.7761199	2.2457972	1.884171	1.6285926	1.4417341	1.3011391	1.1928978	1.1081032	1.0408694	0.987194	0.94428736	0.91016722	0
3.5723026	2.7761202	2.2457998	1.8841797	1.6286104	1.4417635	1.301182	1.1929547	1.1081746	1.0409548	0.98729312	0.94439977	0.91029239	0
3.5723023	2.7761209	2.2458029	1.8841883	1.628628	1.4417927	1.3012247	1.1930116	1.1082456	1.0410401	0.98739207	0.94451201	0.91041744	0
3.5723023	2.7761214	2.2458055	1.8841971	1.6286457	1.4418219	1.301267	1.1930681	1.1083163	1.0411251	0.98749065	0.94462377	0.91054213	0
3.5723023	2.7761219	2.2458088	1.8842053	1.6286632	1.4418509	1.3013095	1.1931247	1.1083871	1.0412097	0.98758906	0.94473553	0.91066658	0
3.5723023	2.7761226	2.2458117	1.8842138	1.6286805	1.4418797	1.3013515	1.1931808	1.1084574	1.0412942	0.98768723	0.94484681	0.91079074	0
3.5723023	2.7761228	2.2458146	1.8842223	1.6286979	1.4419086	1.3013937	1.1932368	1.1085277	1.0413785	0.98778498	0.94495791	0.9109146	0
3.5723026	2.7761235	2.2458177	1.8842306	1.6287152	1.4419374	1.3014355	1.1932925	1.1085976	1.0414625	0.98788273	0.94506878	0.91103828	0
3.5723026	2.7761242	2.2458203	1.8842391	1.6287322	1.4419662	1.3014772	1.1933482	1.1086674	1.0415463	0.98798013	0.94517934	0.91116142	0
3.5723028	2.7761247	2.2458231	1.8842473	1.6287494	1.4419947	1.3015187	1.1934037	1.108737	1.0416298	0.98807734	0.94528961	0.91128469	0
3.5723028	2.776125	2.2458258	1.8842558	1.6287664	1.4420229	1.3015603	1.1934589	1.1088065	1.0417131	0.98817414	0.9453997	0.91140741	0
3.5723028	2.7761254	2.2458289	1.8842638	1.6287831	1.4420512	1.3016014	1.1935141	1.1088756	1.0417962	0.98827076	0.94550955	0.91152996	0
3.5723028	2.7761264	2.2458315	1.884272	1.6288	1.4420793	1.3016424	1.1935689	1.1089445	1.0418792	0.9883672	0.94561911	0.91165221	0
3.5723028	2.7761269	2.2458346	1.8842803	1.6288167	1.4421072	1.3016833	1.1936237	1.1090133	1.0419618	0.98846346	0.94572836	0.91177416	0
3.5723028	2.7761273	2.245837	1.8842882	1.6288335	1.4421351	1.3017242	1.1936783	1.1090819	1.0420442	0.98855931	0.94583738	0.91189587	0
3.5723028	2.7761276	2.2458398	1.8842962	1.6288499	1.4421629	1.301765	1.1937325	1.1091502	1.0421264	0.98865503	0.94594622	0.91201729	0
3.5723028	2.7761278	2.2458427	1.8843042	1.6288669	1.4421905	1.3018054	1.1937869	1.1092185	1.0422084	0.98875052	0.94605458	0.91213852	0
3.5723028	2.7761285	2.2458453	1.8843123	1.628883	1.4422182	1.3018458	1.1938409	1.1092863	1.0422901	0.98884565	0.94616282	0.9122594	0
3.5723028	2.776129	2.2458479	1.88432	1.6288993	1.4422456	1.301886	1.1938946	1.109354	1.0423715	0.98894054	0.94627082	0.9123801	0
3.5723028	2.7761297	2.2458508	1.884328	1.6289159	1.442273	1.301926	1.1939483	1.1094216	1.0424528	0.98903531	0.94637865	0.91250038	0
3.5723028	2.77613	2.2458532	1.8843358	1.6289318	1.4423001	1.3019662	1.1940018	1.1094891	1.0425339	0.98912972	0.94648606	0.91262054	0
3.5723028	2.7761304	2.245856	1.8843434	1.6289481	1.442327	1.3020056	1.1940552	1.1095561	1.0426148	0.98922402	0.94659328	0.91274047	0
3.5723031	2.7761307	2.2458584	1.8843513	1.6289641	1.4423542	1.3020451	1.1941082	1.109623	1.0426954	0.98931795	0.94670027	0.91286004	0
3.5723028	2.7761316	2.2458613	1.8843588	1.62898	1.4423809	1.3020848	1.1941613	1.1096897	1.0427756	0.98941177	0.94680697	0.9129793	0
3.5723028	2.7761319	2.2458639	1.8843665	1.6289958	1.4424077	1.302124	1.1942141	1.1097562	1.0428559	0.98950529	0.94691336	0.91309839	0
3.5723028	2.7761326	2.2458665	1.884374	1.6290118	1.4424343	1.3021632	1.1942667	1.1098225	1.0429358	0.98959851	0.94701958	0.91321719	0
3.5723028	2.7761328	2.2458689	1.8843819	1.6290275	1.4424608	1.3022021	1.1943191	1.1098888	1.0430155	0.98969162	0.94712567	0.91333568	0
3.5723028	2.7761331	2.2458715	1.8843893	1.629043	1.4424874	1.3022411	1.1943715	1.1099547	1.043095	0.9897843	0.94723129	0.91345394	0
3.5723031	2.7761335	2.2458739	1.8843968	1.6290587	1.4425136	1.3022799	1.1944233	1.1100203	1.0431743	0.98987693	0.94733679	0.91357195	0
3.5723031	2.7761343	2.2458766	1.8844042	1.6290742	1.4425398	1.3023183	1.1944754	1.110086	1.0432534	0.98996919	0.94744211	0.91368985	0
3.5723031	2.7761347	2.2458789	1.8844116	1.6290897	1.4425659	1.3023568	1.194527	1.1101512	1.0433322	0.99006128	0.94754702	0.91380721	0
3.5723031	2.776135	2.2458816	1.8844191	1.6291053	1.4425921	1.3023953	1.1945786	1.1102165	1.0434108	0.99015307	0.9476518	0.91392452	0
3.5723031	2.7761354	2.2458837	1.8844262	1.6291205	1.4426179	1.3024335	1.1946299	1.1102813	1.0434893	0.99024469	0.94775617	0.9140414	0
3.5723031	2.7761362	2.2458863	1.8844333	1.6291357	1.4426438	1.3024716	1.1946812	1.1103461	1.0435674	0.99033612	0.94786048	0.91415817	0
3.5723033	2.7761364	2.2458887	1.8844407	1.6291507	1.4426695	1.3025093	1.1947324	1.1104106	1.0436455	0.99042726	0.94796437	0.91427469	0
3.5723033	2.7761369	2.2458913	1.8844481	1.6291656	1.4426949	1.3025472	1.1947833	1.1104751	1.0437232	0.99051827	0.9480682	0.91439086	0
3.5723031	2.7761371	2.2458935	1.8844553	1.629181	1.4427204	1.3025849	1.1948339	1.1105391	1.0438008	0.99060893	0.94817168	0.91450661	0
3.5723031	2.7761376	2.2458959	1.8844622	1.6291959	1.4427457	1.3026222	1.1948845	1.110603	1.0438782	0.99069947	0.94827479	0.91462255	0
3.5723033	2.7761378	2.245898	1.8844692	1.6292107	1.442771	1.3026597	1.1949347	1.1106668	1.0439553	0.99078965	0.94837779	0.91473788	0
3.5723033	2.7761383	2.2459009	1.8844763	1.6292257	1.4427962	1.3026968	1.1949853	1.1107304	1.0440322	0.9908796	0.94848061	0.91485304	0
3.5723035	2.7761385	2.2459028	1.8844832	1.6292403	1.4428211	1.3027339	1.1950351	1.1107937	1.044109	0.9909693	0.94858307	0.91496801	0
3.5723035	2.7761393	2.2459047	1.8844903	1.6292549	1.4428461	1.3027707	1.195085	1.110857	1.0441854	0.99105895	0.94868529	0.91508257	0
3.5723035	2.7761393	2.2459073	1.8844973	1.6292698	1.4428709	1.3028077	1.1951348	1.1109201	1.0442616	0.99114829	0.94878751	0.91519719	0
3.5723035	2.7761397	2.2459097	1.8845041	1.6292843	1.4428958	1.3028442	1.1951842	1.1109829	1.0443377	0.99123734	0.94888926	0.91531116	0
3.5723035	2.77614	2.2459121	1.8845108	1.6292986	1.4429203	1.3028809	1.1952337	1.1110454	1.0444136	0.99132627	0.94899082	0.91542506	0
3.5723035	2.7761407	2.2459142	1.8845178	1.6293132	1.442945	1.3029171	1.1952829	1.1111079	1.0444893	0.99141484	0.94909197	0.91553879	0
3.5723035	2.7761414	2.2459166	1.8845243	1.6293273	1.4429691	1.3029536	1.1953318	1.1111702	1.0445647	0.99150324	0.94919306	0.91565228	0
3.5723035	2.7761416	2.2459188	1.8845313	1.6293416	1.4429935	1.3029895	1.1953808	1.1112323	1.0446399	0.99159145	0.94929391	0.9157654	0
3.5723035	2.7761419	2.2459209	1.8845378	1.6293559	1.4430178	1.3030257	1.1954297	1.111294	1.0447149	0.99167931	0.94939458	0.9158783	0
3.5723038	2.7761421	2.2459228	1.8845446	1.62937	1.4430419	1.3030614	1.1954782	1.1113558	1.0447898	0.99176723	0.94949484	0.91599095	0
3.5723038	2.7761426	2.2459249	1.884551	1.6293839	1.4430661	1.3030971	1.1955267	1.1114174	1.0448643	0.99185461	0.94959509	0.91610336	0
3.5723035	2.7761428	2.2459276	1.8845578	1.629398	1.4430898	1.3031329	1.1955749	1.1114788	1.0449389	0.99194205	0.94969493	0.91621554	0
3.5723035	2.7761433	2.2459295	1.8845644	1.6294118	1.4431134	1.3031685	1.195623	1.1115398	1.0450131	0.99202901	0.94979465	0.91632754	0
3.5723038	2.7761436	2.2459316	1.884571	1.6294258	1.4431374	1.3032037	1.1956711	1.1116009	1.0450871	0.9921158	0.94989407	0.91643918	0
3.5723038	2.7761443	2.2459338	1.8845773	1.6294396	1.443161	1.303239	1.1957188	1.1116617	1.0451609	0.9922027	0.94999313	0.9165507	0
3.5723038	2.7761443	2.2459357	1.8845838	1.6294534	1.4431845	1.303274	1.1957663	1.1117222	1.0452344	0.99228895	0.9500922	0.91666174	0
3.5723038	2.7761445	2.2459381	1.8845901	1.6294669	1.4432081	1.3033088	1.1958139	1.1117827	1.0453078	0.99237514	0.9501909	0.91677278	0
3.5723038	2.7761447	2.24594	1.8845965	1.6294806	1.4432313	1.3033439	1.1958611	1.1118429	1.0453808	0.99246109	0.95028931	0.91688335	0
3.5723038	2.7761452	2.2459421	1.884603	1.6294942	1.4432547	1.3033785	1.1959084	1.1119028	1.045454	0.99254686	0.95038754	0.91699386	0
3.5723038	2.7761459	2.245944	1.884609	1.6295075	1.4432778	1.3034132	1.1959553	1.1119627	1.0455269	0.99263233	0.95048553	0.91710401	0
3.5723038	2.7761459	2.2459462	1.8846154	1.629521	1.443301	1.3034476	1.1960024	1.1120224	1.0455993	0.99271768	0.95058322	0.91721398	0
3.5723038	2.7761467	2.2459483	1.8846215	1.6295342	1.4433239	1.3034818	1.196049	1.112082	1.0456717	0.9928028	0.95068085	0.91732377	0
3.5723038	2.7761469	2.24595	1.8846279	1.6295477	1.4433469	1.3035161	1.1960953	1.1121413	1.0457439	0.99288768	0.95077825	0.91743326	0
3.5723038	2.7761471	2.2459524	1.8846339	1.6295608	1.4433695	1.3035502	1.196142	1.1122004	1.0458161	0.99297243	0.9508754	0.91754252	0
3.5723038	2.7761474	2.245954	1.8846399	1.6295742	1.443392	1.3035841	1.1961881	1.1122595	1.0458877	0.99305683	0.95097214	0.91765147	0
3.5723038	2.7761474	2.2459559	1.8846463	1.6295872	1.4434146	1.3036178	1.1962341	1.1123182	1.0459594	0.99314094	0.95106882	0.91776019	0
3.5723038	2.7761483	2.2459581	1.8846521	1.6296003	1.4434371	1.3036516	1.1962801	1.1123768	1.0460306	0.99322498	0.95116514	0.91786867	0
3.5723038	2.7761483	2.24596	1.8846581	1.629613	1.4434596	1.3036851	1.1963258	1.1124352	1.0461019	0.99330884	0.9512614	0.91797698	0
3.5723038	2.7761486	2.2459619	1.8846643	1.629626	1.4434818	1.3037184	1.1963716	1.1124934	1.0461729	0.99339241	0.95135725	0.91808498	0
3.5723038	2.7761488	2.2459638	1.8846705	1.6296389	1.443504	1.3037521	1.1964169	1.1125516	1.0462437	0.99347585	0.95145297	0.9181928	0
3.5723038	2.7761493	2.2459657	1.8846762	1.6296518	1.4435263	1.3037851	1.1964623	1.1126094	1.0463142	0.993559	0.95154846	0.91830045	0
3.572304	2.7761493	2.2459676	1.8846821	1.6296645	1.4435484	1.3038181	1.1965075	1.1126673	1.0463847	0.99364215	0.95164382	0.91840768	0
3.5723038	2.7761497	2.2459695	1.884688	1.6296769	1.4435701	1.3038511	1.1965525	1.112725	1.0464549	0.99372482	0.95173889	0.91851473	0
3.572304	2.77615	2.2459712	1.8846936	1.6296895	1.443592	1.3038839	1.1965972	1.1127822	1.0465249	0.99380732	0.95183361	0.91862172	0
3.572304	2.7761505	2.2459731	1.8846996	1.6297021	1.4436138	1.3039167	1.196642	1.1128395	1.0465949	0.99388969	0.9519282	0.91872823	0
3.572304	2.7761509	2.245975	1.8847054	1.6297147	1.4436356	1.3039492	1.1966865	1.1128964	1.0466646	0.99397165	0.95202255	0.91883463	0
3.572304	2.7761509	2.2459767	1.8847109	1.6297271	1.443657	1.3039819	1.1967309	1.1129533	1.0467339	0.99405366	0.95211679	0.91894078	0
3.572304	2.7761517	2.2459788	1.8847169	1.6297395	1.4436785	1.304014	1.1967752	1.11301	1.0468032	0.99413538	0.95221078	0.9190467	0
3.572304	2.7761519	2.2459805	1.8847226	1.6297518	1.4437	1.3040463	1.1968193	1.1130666	1.0468723	0.9942168	0.9523043	0.91915244	0
3.572304	2.7761519	2.2459822	1.8847281	1.6297641	1.4437213	1.3040785	1.1968635	1.1131231	1.0469412	0.9942981	0.95239776	0.91925776	0
3.572304	2.7761524	2.2459843	1.8847338	1.6297764	1.4437424	1.3041105	1.1969074	1.1131793	1.0470098	0.99437922	0.95249116	0.91936296	0
3.572304	2.7761526	2.2459857	1.8847392	1.6297885	1.4437636	1.3041424	1.196951	1.1132354	1.0470784	0.99445999	0.95258403	0.91946799	0
3.572304	2.7761528	2.2459874	1.8847448	1.6298006	1.4437846	1.3041741	1.1969945	1.1132911	1.0471467	0.99454081	0.95267689	0.91957277	0
3.572304	2.7761531	2.2459896	1.8847504	1.6298125	1.4438053	1.3042057	1.1970381	1.1133469	1.0472146	0.99462122	0.95276958	0.91967738	0
3.572304	2.7761533	2.245991	1.884756	1.6298245	1.4438266	1.3042371	1.1970812	1.1134024	1.0472826	0.99470139	0.95286196	0.91978157	0
3.572304	2.7761538	2.2459924	1.8847613	1.6298366	1.4438473	1.3042686	1.1971244	1.1134577	1.0473504	0.99478155	0.95295405	0.91988569	0
3.572304	2.776154	2.2459948	1.8847667	1.6298485	1.4438679	1.3043001	1.1971674	1.113513	1.047418	0.99486136	0.95304608	0.91998941	0
3.572304	2.7761543	2.2459962	1.8847723	1.62986	1.4438888	1.3043312	1.1972103	1.1135679	1.0474852	0.99494094	0.95313781	0.92009306	0
3.572304	2.7761545	2.2459977	1.8847778	1.629872	1.443909	1.3043622	1.197253	1.1136229	1.0475526	0.99502045	0.95322931	0.92019647	0
3.572304	2.7761548	2.2459998	1.884783	1.6298836	1.4439294	1.3043932	1.1972953	1.1136775	1.0476196	0.9950996	0.95332062	0.92029959	0
3.572304	2.7761548	2.2460012	1.8847882	1.6298952	1.4439497	1.3044239	1.197338	1.1137321	1.0476865	0.99517876	0.95341164	0.92040253	0
3.572304	2.776155	2.2460024	1.8847935	1.6299069	1.4439702	1.3044549	1.1973801	1.1137865	1.0477529	0.9952575	0.95350254	0.92050523	0
3.572304	2.7761557	2.2460046	1.8847986	1.6299183	1.4439905	1.3044854	1.1974223	1.1138406	1.0478195	0.99533617	0.95359331	0.92060769	0
3.572304	2.7761557	2.2460063	1.8848039	1.6299295	1.4440104	1.3045158	1.1974642	1.1138947	1.0478858	0.99541467	0.95368367	0.92070991	0
3.572304	2.7761562	2.2460077	1.8848093	1.6299413	1.4440304	1.3045464	1.1975062	1.1139486	1.0479519	0.99549276	0.95377386	0.92081189	0
3.572304	2.7761567	2.2460096	1.8848145	1.6299523	1.4440503	1.3045764	1.1975479	1.1140022	1.0480176	0.99557096	0.95386392	0.9209137	0
3.572304	2.7761567	2.246011	1.8848196	1.629964	1.4440702	1.3046068	1.1975894	1.1140559	1.0480834	0.99564874	0.95395362	0.92101532	0
3.572304	2.7761569	2.2460124	1.8848246	1.6299752	1.4440901	1.3046367	1.1976309	1.1141092	1.048149	0.99572635	0.95404333	0.92111653	0
3.572304	2.7761571	2.2460144	1.8848296	1.6299864	1.4441098	1.3046669	1.1976722	1.1141626	1.0482142	0.99580371	0.95413262	0.92121774	0
3.572304	2.7761574	2.2460158	1.8848346	1.6299976	1.4441293	1.3046966	1.1977135	1.1142156	1.0482795	0.99588096	0.95422179	0.92131871	0
3.572304	2.7761576	2.2460172	1.8848398	1.6300087	1.4441488	1.3047262	1.1977545	1.1142684	1.0483445	0.99595803	0.95431072	0.9214192	0
3.572304	2.7761579	2.2460189	1.8848447	1.6300198	1.4441684	1.304756	1.1977954	1.1143211	1.0484095	0.9960348	0.95439953	0.92151964	0
3.572304	2.7761583	2.2460203	1.8848497	1.6300305	1.4441878	1.3047854	1.1978362	1.1143738	1.048474	0.99611169	0.95448798	0.92161995	0
3.572304	2.7761581	2.246022	1.8848546	1.6300417	1.4442072	1.3048149	1.1978767	1.1144264	1.0485384	0.99618804	0.95457631	0.92172003	0
3.572304	2.7761588	2.2460232	1.8848594	1.6300526	1.4442261	1.3048441	1.1979171	1.1144786	1.0486027	0.9962644	0.95466453	0.92181969	0
3.5723038	2.7761588	2.2460248	1.8848643	1.6300633	1.4442455	1.3048736	1.1979576	1.1145308	1.0486668	0.99634039	0.95475233	0.92191929	0
3.572304	2.776159	2.2460268	1.8848693	1.6300741	1.4442644	1.3049024	1.1979977	1.1145827	1.0487309	0.99641621	0.95484012	0.92201853	0
3.572304	2.7761593	2.2460277	1.8848742	1.6300848	1.4442837	1.3049314	1.1980379	1.1146346	1.0487945	0.99649203	0.95492756	0.92211783	0
3.572304	2.7761593	2.2460294	1.8848791	1.6300955	1.4443023	1.3049603	1.1980779	1.1146863	1.048858	0.99656755	0.95501471	0.92221671	0
3.572304	2.7761595	2.246031	1.8848838	1.6301063	1.4443214	1.3049892	1.1981177	1.1147377	1.0489215	0.99664289	0.95510191	0.92231542	0
3.572304	2.7761598	2.2460325	1.8848885	1.6301167	1.4443399	1.3050176	1.1981574	1.114789	1.0489848	0.99671793	0.95518881	0.92241383	0
3.572304	2.7761598	2.2460339	1.8848931	1.6301273	1.4443586	1.3050462	1.1981969	1.1148401	1.0490477	0.99679279	0.95527542	0.92251211	0
3.572304	2.77616	2.2460351	1.8848979	1.6301378	1.4443773	1.3050748	1.1982363	1.1148912	1.0491107	0.99686754	0.9553619	0.92261004	0
3.572304	2.7761605	2.2460368	1.8849027	1.6301484	1.4443958	1.3051032	1.1982757	1.1149421	1.0491734	0.9969421	0.95544815	0.92270803	0
3.572304	2.7761607	2.246038	1.8849074	1.6301587	1.444414	1.3051313	1.1983148	1.114993	1.0492359	0.99701643	0.95553428	0.92280555	0
3.572304	2.776161	2.2460394	1.8849117	1.630169	1.4444325	1.3051594	1.1983538	1.1150435	1.0492984	0.99709058	0.95562005	0.92290288	0
3.572304	2.7761612	2.2460408	1.8849164	1.630179	1.4444507	1.3051876	1.1983927	1.1150939	1.0493605	0.99716467	0.95570564	0.9230001	0
3.572304	2.7761617	2.2460423	1.8849211	1.6301894	1.4444689	1.3052156	1.1984316	1.1151441	1.0494225	0.99723834	0.95579123	0.92309707	0
3.572304	2.7761617	2.2460437	1.8849256	1.6301998	1.4444871	1.3052431	1.1984704	1.1151943	1.0494844	0.99731201	0.95587653	0.92319381	0
3.572304	2.7761619	2.2460451	1.8849303	1.6302098	1.4445052	1.3052708	1.1985087	1.1152443	1.0495461	0.99738538	0.95596153	0.92329037	0
3.572304	2.7761621	2.2460463	1.8849348	1.6302197	1.4445231	1.3052986	1.1985472	1.115294	1.0496075	0.99745858	0.95604634	0.92338669	0
3.572304	2.7761624	2.246048	1.8849391	1.6302299	1.4445411	1.305326	1.1985855	1.1153437	1.0496689	0.99753165	0.95613092	0.92348289	0
3.572304	2.7761624	2.2460489	1.8849434	1.63024	1.4445589	1.3053534	1.1986238	1.1153933	1.0497301	0.99760455	0.95621538	0.92357868	0
3.572304	2.7761626	2.2460504	1.884948	1.6302499	1.4445766	1.3053808	1.1986616	1.1154426	1.049791	0.99767715	0.95629972	0.92367446	0
3.572304	2.7761629	2.2460518	1.8849524	1.6302598	1.4445944	1.305408	1.1986996	1.1154919	1.049852	0.99774957	0.95638376	0.92376995	0
3.572304	2.7761629	2.2460532	1.8849568	1.6302698	1.444612	1.3054352	1.1987375	1.1155411	1.0499126	0.99782199	0.95646751	0.92386514	0
3.572304	2.7761631	2.2460544	1.884961	1.6302794	1.4446295	1.3054622	1.1987751	1.11559	1.0499731	0.99789411	0.95655113	0.92396003	0
3.572304	2.7761633	2.2460558	1.8849654	1.6302893	1.4446468	1.3054889	1.1988125	1.1156386	1.0500333	0.99796593	0.95663458	0.92405504	0
3.572304	2.7761636	2.2460568	1.8849697	1.6302991	1.4446644	1.3055159	1.1988499	1.1156873	1.0500937	0.99803764	0.95671785	0.92414963	0
3.572304	2.7761641	2.2460585	1.884974	1.6303086	1.4446818	1.3055427	1.1988871	1.1157358	1.0501536	0.99810934	0.95680094	0.92424405	0
3.572304	2.7761641	2.2460594	1.8849783	1.6303183	1.444699	1.3055692	1.1989244	1.1157842	1.0502135	0.99818081	0.95688385	0.92433828	0
3.572304	2.7761643	2.2460608	1.8849823	1.6303278	1.4447162	1.3055958	1.1989616	1.1158324	1.0502731	0.99825186	0.9569664	0.92443228	0
3.5723042	2.7761643	2.2460618	1.8849868	1.6303374	1.4447333	1.3056223	1.1989983	1.1158805	1.0503325	0.99832284	0.95704883	0.92452615	0
3.5723042	2.7761645	2.2460635	1.8849909	1.630347	1.4447502	1.3056484	1.1990352	1.1159282	1.0503918	0.99839365	0.95713121	0.92461973	0
3.572304	2.7761648	2.2460644	1.8849949	1.6303564	1.4447674	1.3056749	1.1990718	1.1159762	1.0504512	0.99846435	0.95721322	0.92471319	0
3.572304	2.7761648	2.2460661	1.8849992	1.6303657	1.4447842	1.3057009	1.1991084	1.1160238	1.0505103	0.99853486	0.95729512	0.92480624	0
3.572304	2.776165	2.2460668	1.8850033	1.6303753	1.444801	1.3057269	1.1991448	1.1160712	1.0505689	0.99860519	0.9573769	0.92489928	0
3.5723042	2.7761652	2.2460685	1.8850074	1.6303844	1.4448178	1.3057529	1.1991812	1.1161184	1.0506278	0.99867517	0.95745844	0.92499208	0
3.572304	2.7761652	2.2460694	1.8850114	1.6303936	1.4448346	1.3057786	1.1992173	1.1161656	1.0506862	0.99874532	0.95753974	0.92508453	0
3.5723042	2.7761652	2.2460709	1.8850156	1.6304029	1.4448509	1.3058045	1.1992533	1.1162128	1.0507445	0.998815	0.9576208	0.92517698	0
3.572304	2.7761657	2.2460718	1.8850193	1.6304121	1.4448677	1.3058302	1.1992892	1.1162598	1.0508029	0.99888462	0.95770162	0.92526907	0
3.572304	2.7761662	2.2460732	1.8850238	1.6304213	1.4448839	1.3058559	1.1993252	1.1163067	1.0508609	0.998954	0.95778239	0.9253611	0
3.572304	2.7761664	2.2460742	1.8850275	1.6304305	1.4449008	1.3058813	1.1993608	1.1163533	1.0509187	0.99902326	0.95786291	0.92545283	0
3.572304	2.7761667	2.2460756	1.8850315	1.6304394	1.4449167	1.3059067	1.1993963	1.1163996	1.0509764	0.99909228	0.9579432	0.92554438	0
3.5723042	2.7761667	2.2460766	1.8850358	1.6304485	1.4449332	1.3059322	1.1994319	1.116446	1.0510341	0.99916118	0.95802349	0.92563576	0
3.572304	2.7761667	2.2460778	1.8850392	1.6304574	1.4449493	1.305957	1.1994673	1.1164924	1.0510916	0.99922991	0.9581033	0.92572701	0
3.572304	2.7761669	2.246079	1.8850435	1.6304663	1.4449656	1.3059821	1.1995026	1.1165383	1.0511487	0.99929845	0.95818329	0.92581785	0
3.572304	2.7761669	2.2460802	1.8850471	1.6304753	1.4449816	1.3060071	1.1995376	1.1165842	1.0512058	0.99936664	0.95826286	0.92590857	0
3.5723045	2.7761672	2.2460814	1.885051	1.6304842	1.4449977	1.3060319	1.1995727	1.1166301	1.0512627	0.99943507	0.95834225	0.9259991	0
3.5723042	2.7761674	2.2460823	1.8850547	1.6304929	1.4450135	1.3060567	1.1996075	1.1166756	1.0513192	0.99950284	0.95842135	0.92608935	0
3.572304	2.7761676	2.2460835	1.8850586	1.6305019	1.4450294	1.3060817	1.1996422	1.1167212	1.0513761	0.99957079	0.95850062	0.92617959	0
3.572304	2.7761679	2.2460842	1.8850623	1.6305101	1.4450454	1.3061063	1.1996769	1.1167666	1.0514327	0.9996385	0.9585793	0.92626959	0
3.572304	2.7761679	2.2460856	1.885066	1.6305192	1.4450611	1.306131	1.1997116	1.1168119	1.051489	0.99970591	0.95865804	0.92635936	0
3.5723042	2.7761679	2.2460866	1.88507	1.6305276	1.4450768	1.3061553	1.1997459	1.1168569	1.0515451	0.9997732	0.95873642	0.92644876	0
3.5723042	2.7761681	2.2460878	1.8850737	1.6305363	1.4450924	1.3061798	1.1997803	1.1169019	1.0516011	0.99984044	0.9588148	0.92653829	0
3.5723042	2.7761683	2.2460887	1.8850776	1.6305449	1.4451079	1.3062041	1.1998143	1.1169468	1.0516568	0.99990731	0.95889288	0.92662746	0
3.5723042	2.7761683	2.2460899	1.8850811	1.6305534	1.4451233	1.3062283	1.1998484	1.1169916	1.0517126	0.99997437	0.95897067	0.92671633	0
3.572304	2.7761683	2.2460909	1.8850847	1.6305617	1.4451388	1.3062522	1.1998825	1.1170361	1.0517682	1.0000409	0.95904839	0.9268052	0
3.5723042	2.7761688	2.2460921	1.8850886	1.6305703	1.4451542	1.3062762	1.1999164	1.1170807	1.0518236	1.0001074	0.95912588	0.92689371	0
3.5723045	2.7761691	2.2460933	1.885092	1.6305788	1.4451694	1.3063003	1.1999501	1.1171249	1.0518787	1.0001736	0.95920342	0.92698216	0
3.5723045	2.7761691	2.2460942	1.8850957	1.6305871	1.4451846	1.3063239	1.1999837	1.117169	1.0519339	1.0002398	0.95928061	0.9270702	0
3.5723045	2.7761693	2.2460954	1.8850992	1.6305954	1.4451998	1.3063478	1.2000173	1.1172131	1.0519887	1.0003058	0.95935768	0.92715824	0
3.5723042	2.7761693	2.2460961	1.8851029	1.6306034	1.4452147	1.3063716	1.2000507	1.117257	1.0520436	1.0003716	0.95943451	0.92724603	0
3.572304	2.7761695	2.2460973	1.8851064	1.6306118	1.4452301	1.3063949	1.2000841	1.1173006	1.0520982	1.0004371	0.95951104	0.92733377	0
3.5723042	2.7761695	2.2460985	1.8851099	1.6306201	1.4452451	1.3064185	1.2001172	1.1173444	1.0521528	1.0005026	0.95958757	0.92742091	0
3.5723045	2.7761698	2.2460995	1.8851135	1.6306283	1.44526	1.3064421	1.2001504	1.117388	1.052207	1.0005678	0.95966369	0.92750835	0
3.5723045	2.7761698	2.2461007	1.8851168	1.6306362	1.4452748	1.3064654	1.2001833	1.1174314	1.0522612	1.0006331	0.95973992	0.92759526	0
3.5723045	2.77617	2.2461011	1.8851202	1.6306446	1.4452896	1.3064888	1.2002163	1.1174746	1.0523152	1.000698	0.95981586	0.92768216	0
3.5723045	2.7761703	2.2461023	1.885124	1.6306523	1.4453044	1.3065115	1.2002488	1.1175176	1.0523691	1.0007627	0.95989162	0.92776877	0
3.5723045	2.7761703	2.2461033	1.8851274	1.6306605	1.4453193	1.3065348	1.2002815	1.1175606	1.0524226	1.0008274	0.9599669	0.92785525	0
3.5723042	2.7761703	2.2461045	1.8851306	1.6306684	1.4453335	1.3065577	1.200314	1.1176033	1.0524763	1.0008918	0.96004254	0.9279415	0
3.5723045	2.7761703	2.2461054	1.8851341	1.6306765	1.4453483	1.3065807	1.2003466	1.1176462	1.0525296	1.0009562	0.96011764	0.92802757	0
3.5723045	2.7761705	2.2461061	1.8851374	1.6306843	1.4453629	1.3066037	1.2003789	1.1176889	1.0525832	1.0010204	0.96019268	0.92811334	0
3.572304	2.7761705	2.2461073	1.8851409	1.6306921	1.4453772	1.3066262	1.2004112	1.1177315	1.0526363	1.0010843	0.96026742	0.92819911	0
3.5723042	2.776171	2.2461083	1.8851444	1.6306998	1.4453915	1.306649	1.2004434	1.1177735	1.0526892	1.0011481	0.96034217	0.92828459	0
3.5723045	2.776171	2.246109	1.8851473	1.6307075	1.4454061	1.3066714	1.2004751	1.1178159	1.0527421	1.0012118	0.96041667	0.92836982	0
3.5723045	2.7761714	2.2461102	1.8851508	1.6307156	1.4454203	1.306694	1.2005072	1.1178581	1.0527949	1.0012753	0.96049106	0.92845505	0
3.5723042	2.7761717	2.2461109	1.8851541	1.6307234	1.4454343	1.3067163	1.2005389	1.1178998	1.0528474	1.0013387	0.96056515	0.92853999	0
3.5723045	2.7761717	2.2461121	1.8851572	1.6307309	1.4454484	1.3067385	1.2005707	1.1179417	1.0528998	1.0014018	0.960639	0.92862463	0
3.5723042	2.7761719	2.2461128	1.8851607	1.6307387	1.4454625	1.3067609	1.2006021	1.1179836	1.0529521	1.0014647	0.96071291	0.92870927	0
3.5723045	2.7761719	2.2461138	1.8851639	1.6307462	1.4454767	1.306783	1.2006338	1.1180251	1.0530041	1.0015277	0.96078658	0.92879367	0
3.5723047	2.7761719	2.2461147	1.8851669	1.6307538	1.4454904	1.3068051	1.2006651	1.1180665	1.0530562	1.0015904	0.96086001	0.92887783	0
3.5723042	2.7761722	2.2461159	1.8851702	1.6307611	1.4455047	1.3068269	1.2006963	1.1181079	1.053108	1.001653	0.96093333	0.92896187	0
3.5723047	2.7761722	2.2461164	1.8851733	1.6307685	1.4455186	1.306849	1.2007276	1.1181493	1.0531596	1.0017152	0.96100628	0.92904562	0
3.5723045	2.7761722	2.2461176	1.8851765	1.6307759	1.4455321	1.3068706	1.2007585	1.1181904	1.0532113	1.0017774	0.96107918	0.92912918	0
3.5723042	2.7761724	2.2461183	1.8851798	1.6307834	1.4455459	1.3068924	1.2007895	1.1182313	1.0532626	1.0018394	0.9611519	0.92921269	0
3.5723045	2.7761726	2.2461193	1.885183	1.6307909	1.4455596	1.3069141	1.2008204	1.1182722	1.0533137	1.0019014	0.9612245	0.92929596	0
3.5723047	2.7761726	2.2461202	1.8851858	1.6307983	1.4455731	1.3069358	1.2008513	1.1183127	1.0533652	1.001963	0.96129704	0.92937899	0
3.5723045	2.7761726	2.2461209	1.8851888	1.6308057	1.4455869	1.3069572	1.200882	1.1183535	1.053416	1.0020247	0.96136922	0.92946196	0
3.5723045	2.7761729	2.2461219	1.885192	1.630813	1.4456004	1.3069786	1.2009126	1.1183939	1.0534669	1.002086	0.96144128	0.92954463	0
3.5723045	2.7761729	2.2461226	1.8851953	1.6308202	1.445614	1.3069999	1.2009429	1.1184342	1.0535175	1.0021474	0.96151322	0.92962712	0
3.5723042	2.7761731	2.2461236	1.8851982	1.6308275	1.4456273	1.3070213	1.2009733	1.1184745	1.0535682	1.0022085	0.96158499	0.92970943	0
3.5723042	2.7761731	2.2461243	1.8852012	1.6308347	1.4456406	1.3070425	1.2010034	1.1185147	1.0536186	1.0022694	0.96165657	0.92979169	0
3.5723047	2.7761731	2.2461252	1.8852041	1.6308416	1.4456538	1.3070636	1.2010337	1.1185546	1.0536689	1.0023303	0.96172786	0.9298737	0
3.5723045	2.7761734	2.2461262	1.8852074	1.6308488	1.445667	1.3070846	1.2010639	1.1185944	1.0537189	1.0023909	0.96179914	0.92995554	0
3.5723045	2.7761736	2.2461269	1.8852102	1.6308559	1.4456803	1.3071057	1.2010937	1.1186342	1.053769	1.0024514	0.96187019	0.93003714	0
3.5723045	2.7761734	2.2461278	1.8852129	1.630863	1.4456935	1.3071265	1.2011235	1.1186738	1.0538189	1.0025117	0.961941	0.93011862	0
3.5723045	2.7761736	2.2461286	1.885216	1.63087	1.4457065	1.3071474	1.2011534	1.1187134	1.0538687	1.0025718	0.96201187	0.93019974	0
3.5723045	2.7761741	2.2461293	1.885219	1.630877	1.4457196	1.307168	1.2011831	1.1187528	1.0539184	1.0026319	0.96208239	0.93028092	0
3.5723047	2.7761741	2.24613	1.8852221	1.6308838	1.4457325	1.3071886	1.2012125	1.1187919	1.0539677	1.0026917	0.96215272	0.93036187	0
3.572305	2.7761741	2.2461309	1.8852249	1.6308907	1.4457455	1.3072094	1.201242	1.1188312	1.0540169	1.0027516	0.96222281	0.93044251	0
3.5723047	2.7761743	2.2461317	1.8852277	1.630898	1.4457582	1.3072296	1.2012713	1.1188703	1.0540662	1.0028112	0.96229291	0.9305231	0
3.5723045	2.7761743	2.2461329	1.8852305	1.6309044	1.445771	1.3072501	1.2013006	1.1189092	1.0541152	1.0028706	0.96236295	0.93060344	0
3.5723045	2.7761743	2.2461333	1.8852335	1.6309115	1.4457839	1.3072705	1.2013298	1.118948	1.0541643	1.0029298	0.96243256	0.93068367	0
3.5723047	2.7761743	2.2461343	1.8852361	1.630918	1.4457966	1.3072907	1.201359	1.1189866	1.0542129	1.0029889	0.96250218	0.93076366	0
3.5723047	2.7761745	2.2461348	1.8852389	1.6309249	1.4458092	1.3073111	1.201388	1.1190252	1.0542617	1.0030478	0.96257138	0.93084353	0
3.5723047	2.7761748	2.2461357	1.885242	1.6309317	1.4458218	1.3073312	1.2014167	1.1190637	1.0543101	1.0031067	0.9626407	0.9309231	0
3.5723047	2.7761748	2.2461367	1.8852447	1.6309384	1.4458344	1.3073512	1.2014455	1.1191022	1.0543586	1.0031652	0.9627099	0.93100262	0
3.5723047	2.776175	2.2461371	1.8852473	1.6309451	1.4458468	1.3073713	1.2014743	1.1191403	1.0544066	1.0032239	0.96277881	0.93108201	0
3.5723047	2.776175	2.2461379	1.88525	1.6309518	1.4458591	1.307391	1.201503	1.1191785	1.0544548	1.0032822	0.96284741	0.93116117	0
3.5723045	2.776175	2.2461388	1.885253	1.6309583	1.4458716	1.3074108	1.2015314	1.1192163	1.0545028	1.0033405	0.96291596	0.93124008	0
3.5723047	2.776175	2.2461395	1.8852557	1.6309646	1.445884	1.3074307	1.2015599	1.1192542	1.0545508	1.0033985	0.96298438	0.93131876	0
3.5723047	2.7761753	2.2461402	1.8852584	1.6309716	1.4458963	1.3074504	1.2015883	1.1192921	1.0545985	1.0034565	0.96305269	0.93139738	0
3.5723047	2.7761753	2.246141	1.8852611	1.6309777	1.4459083	1.30747	1.2016163	1.1193297	1.0546461	1.0035143	0.9631207	0.93147606	0
3.5723045	2.7761753	2.2461417	1.8852638	1.6309844	1.4459206	1.3074894	1.2016444	1.1193674	1.0546935	1.003572	0.96318859	0.93155408	0
3.5723045	2.7761753	2.2461426	1.8852665	1.6309907	1.445933	1.3075092	1.2016724	1.1194047	1.0547408	1.0036294	0.96325642	0.93163228	0
3.5723045	2.7761755	2.2461431	1.885269	1.6309971	1.4459448	1.3075284	1.2017006	1.119442	1.054788	1.0036868	0.96332401	0.9317103	0
3.5723047	2.7761757	2.2461441	1.8852718	1.6310036	1.4459571	1.3075479	1.2017283	1.1194792	1.0548351	1.003744	0.96339148	0.93178791	0
3.5723047	2.7761757	2.2461445	1.8852743	1.6310102	1.4459689	1.3075669	1.2017562	1.1195164	1.054882	1.0038009	0.96345878	0.93186557	0
3.5723047	2.7761757	2.246145	1.8852768	1.6310163	1.4459807	1.3075862	1.2017837	1.1195533	1.0549288	1.0038579	0.96352595	0.931943	0
3.5723047	2.776176	2.246146	1.8852794	1.6310225	1.4459928	1.3076053	1.2018113	1.1195902	1.0549755	1.0039146	0.96359295	0.93202025	0
3.5723047	2.776176	2.2461467	1.8852819	1.6310288	1.4460046	1.3076243	1.201839	1.119627	1.055022	1.0039713	0.9636597	0.93209732	0
3.5723047	2.7761762	2.2461474	1.8852845	1.6310351	1.4460164	1.3076433	1.2018663	1.1196636	1.0550685	1.0040277	0.96372646	0.93217421	0
3.572305	2.7761767	2.2461481	1.885287	1.6310412	1.4460281	1.3076624	1.2018934	1.1197001	1.0551146	1.004084	0.96379292	0.93225104	0
3.5723047	2.7761765	2.2461488	1.8852897	1.6310474	1.4460399	1.307681	1.2019209	1.1197366	1.0551609	1.0041403	0.9638592	0.93232751	0
3.5723047	2.7761765	2.2461495	1.8852923	1.6310536	1.4460517	1.3076998	1.2019478	1.1197729	1.0552069	1.0041963	0.96392542	0.93240386	0
3.5723047	2.7761769	2.24615	1.8852948	1.6310596	1.4460629	1.3077186	1.201975	1.1198092	1.0552529	1.0042522	0.96399152	0.9324801	0
3.5723047	2.7761769	2.2461507	1.8852972	1.6310658	1.4460747	1.3077371	1.202002	1.1198453	1.0552987	1.004308	0.96405733	0.93255615	0
3.5723047	2.7761769	2.2461517	1.8852998	1.6310718	1.446086	1.3077557	1.2020288	1.1198812	1.0553443	1.0043634	0.96412301	0.93263209	0
3.5723045	2.7761769	2.2461522	1.8853022	1.6310779	1.4460976	1.3077742	1.2020556	1.1199173	1.0553899	1.0044191	0.96418858	0.93270779	0
3.5723047	2.7761769	2.2461526	1.8853046	1.6310837	1.4461089	1.3077928	1.2020823	1.119953	1.0554353	1.0044743	0.96425402	0.93278337	0
3.572305	2.7761769	2.2461536	1.8853071	1.6310898	1.4461203	1.3078111	1.2021087	1.1199887	1.0554805	1.0045296	0.96431929	0.93285871	0
3.5723047	2.7761772	2.2461543	1.8853096	1.6310956	1.4461317	1.3078293	1.2021354	1.1200241	1.0555257	1.0045847	0.96438426	0.93293399	0
3.5723047	2.7761772	2.246155	1.885312	1.6311017	1.446143	1.3078475	1.2021618	1.1200597	1.0555706	1.0046395	0.96444935	0.93300915	0
3.5723047	2.7761772	2.2461553	1.8853143	1.6311077	1.446154	1.3078657	1.2021881	1.120095	1.0556158	1.0046941	0.96451408	0.93308401	0
3.5723045	2.7761772	2.246156	1.8853167	1.6311134	1.4461654	1.3078839	1.2022144	1.1201303	1.0556604	1.0047489	0.96457875	0.93315864	0
3.572305	2.7761774	2.2461567	1.8853191	1.6311191	1.4461765	1.3079019	1.2022405	1.1201653	1.0557051	1.0048034	0.96464318	0.93323326	0
3.5723047	2.7761776	2.2461574	1.8853214	1.6311252	1.4461875	1.3079199	1.2022665	1.1202005	1.0557497	1.0048578	0.96470755	0.93330753	0
3.572305	2.7761776	2.2461579	1.8853239	1.6311309	1.4461985	1.3079377	1.2022923	1.1202352	1.055794	1.004912	0.96477175	0.93338186	0
3.572305	2.7761776	2.2461588	1.885326	1.6311364	1.4462094	1.3079557	1.2023184	1.1202703	1.0558383	1.004966	0.96483576	0.93345588	0
3.572305	2.7761779	2.2461593	1.8853284	1.6311421	1.4462205	1.3079734	1.2023442	1.1203047	1.0558826	1.0050199	0.9648996	0.93352985	0
3.572305	2.7761779	2.24616	1.8853307	1.631148	1.4462314	1.3079911	1.20237	1.1203396	1.0559266	1.0050738	0.96496326	0.93360358	0
3.572305	2.7761779	2.2461603	1.8853329	1.6311538	1.4462422	1.3080086	1.2023957	1.1203741	1.0559705	1.0051273	0.96502697	0.93367714	0
3.5723045	2.7761781	2.246161	1.8853353	1.6311593	1.4462532	1.3080262	1.2024211	1.1204084	1.0560143	1.005181	0.96509039	0.93375057	0
3.572305	2.7761781	2.2461619	1.8853376	1.6311649	1.4462638	1.3080437	1.2024467	1.1204427	1.0560579	1.0052344	0.96515357	0.93382388	0
3.572305	2.7761781	2.2461622	1.8853396	1.6311706	1.4462745	1.3080612	1.202472	1.120477	1.0561017	1.0052876	0.96521676	0.9338969	0
3.5723047	2.7761781	2.2461629	1.8853421	1.6311762	1.4462852	1.3080786	1.2024974	1.1205109	1.056145	1.0053408	0.9652797	0.9339698	0
3.572305	2.7761781	2.2461634	1.8853443	1.6311814	1.4462956	1.3080959	1.2025226	1.1205449	1.0561882	1.0053937	0.96534258	0.93404257	0
3.5723047	2.7761784	2.2461638	1.8853464	1.6311871	1.4463063	1.308113	1.2025477	1.1205788	1.0562316	1.0054466	0.96540529	0.93411505	0
3.5723045	2.7761784	2.2461646	1.8853488	1.6311927	1.4463171	1.3081301	1.2025726	1.1206126	1.0562747	1.0054992	0.96546775	0.93418771	0
3.572305	2.7761784	2.246165	1.8853511	1.6311983	1.4463276	1.3081473	1.2025976	1.1206464	1.0563176	1.0055519	0.96553022	0.93426007	0
3.5723045	2.7761784	2.2461655	1.8853531	1.6312037	1.4463381	1.3081646	1.2026225	1.12068	1.0563605	1.0056043	0.96559244	0.93433207	0
3.5723047	2.7761784	2.246166	1.885355	1.6312089	1.4463483	1.3081814	1.2026474	1.1207135	1.0564032	1.0056567	0.96565455	0.93440396	0
3.572305	2.7761786	2.2461669	1.8853574	1.6312143	1.4463587	1.3081985	1.2026721	1.1207469	1.056446	1.0057088	0.96571648	0.93447584	0
3.5723047	2.7761786	2.2461674	1.8853595	1.6312197	1.4463691	1.3082151	1.2026968	1.1207801	1.0564883	1.0057609	0.96577823	0.93454748	0
3.572305	2.7761786	2.2461679	1.8853619	1.6312251	1.4463792	1.3082322	1.2027214	1.1208133	1.0565307	1.0058128	0.96583986	0.93461901	0
3.5723042	2.7761786	2.2461684	1.8853639	1.6312304	1.4463896	1.3082488	1.2027457	1.1208464	1.0565729	1.0058645	0.96590137	0.9346903	0
3.5723047	2.7761791	2.2461693	1.885366	1.6312356	1.4463997	1.3082654	1.2027704	1.1208793	1.056615	1.0059164	0.96596265	0.93476152	0
3.5723047	2.7761791	2.2461698	1.8853679	1.6312407	1.4464098	1.3082821	1.2027944	1.1209123	1.0566571	1.0059677	0.96602386	0.93483257	0
3.572305	2.7761791	2.24617	1.8853699	1.6312461	1.44642	1.3082987	1.2028188	1.120945	1.056699	1.0060192	0.96608502	0.93490344	0
3.5723047	2.7761791	2.2461705	1.8853722	1.6312511	1.4464301	1.308315	1.2028431	1.1209776	1.0567408	1.0060704	0.96614593	0.93497425	0
3.572305	2.7761791	2.246171	1.8853743	1.6312563	1.4464401	1.3083317	1.2028669	1.1210104	1.0567825	1.0061215	0.96620667	0.93504477	0
3.572305	2.7761791	2.2461717	1.8853766	1.6312616	1.4464501	1.3083481	1.202891	1.1210428	1.056824	1.0061725	0.96626729	0.93511504	0
3.572305	2.7761793	2.2461724	1.8853785	1.6312667	1.44646	1.3083644	1.2029148	1.1210753	1.0568656	1.0062233	0.96632791	0.93518537	0
3.5723047	2.7761793	2.2461729	1.8853803	1.631272	1.44647	1.3083804	1.2029388	1.1211076	1.0569069	1.0062742	0.96638823	0.93525541	0
3.572305	2.7761793	2.2461734	1.8853824	1.631277	1.4464798	1.3083968	1.2029625	1.1211396	1.0569481	1.0063248	0.96644843	0.93532532	0
3.5723047	2.7761793	2.2461741	1.8853846	1.631282	1.4464897	1.3084129	1.2029861	1.1211718	1.0569892	1.0063751	0.96650839	0.93539518	0
3.572305	2.7761796	2.2461746	1.8853866	1.631287	1.4464993	1.308429	1.2030097	1.1212039	1.0570302	1.0064256	0.96656829	0.93546486	0
3.572305	2.7761796	2.2461748	1.8853881	1.631292	1.4465092	1.308445	1.2030334	1.1212358	1.0570711	1.0064757	0.96662813	0.93553418	0
3.572305	2.7761796	2.2461755	1.8853903	1.631297	1.4465191	1.3084608	1.2030569	1.1212676	1.0571119	1.006526	0.96668792	0.93560356	0
3.572305	2.7761796	2.2461758	1.8853924	1.631302	1.4465284	1.3084768	1.2030802	1.1212994	1.0571526	1.0065761	0.96674734	0.93567282	0
3.572305	2.7761796	2.2461762	1.8853945	1.631307	1.4465382	1.3084927	1.2031034	1.121331	1.0571932	1.0066258	0.96680677	0.93574184	0
3.572305	2.7761798	2.246177	1.8853964	1.631312	1.4465477	1.3085084	1.2031267	1.1213626	1.0572336	1.0066755	0.96686584	0.93581069	0
3.5723047	2.77618	2.2461774	1.885398	1.631317	1.4465573	1.3085243	1.2031497	1.1213939	1.0572737	1.0067252	0.96692502	0.93587941	0
3.5723045	2.77618	2.2461779	1.8854002	1.6313218	1.4465668	1.3085399	1.203173	1.1214253	1.057314	1.0067745	0.96698391	0.9359479	0
3.572305	2.77618	2.2461782	1.8854021	1.6313268	1.4465762	1.3085556	1.203196	1.1214564	1.0573542	1.0068239	0.96704274	0.93601632	0
3.572305	2.77618	2.2461789	1.8854041	1.6313313	1.4465857	1.308571	1.2032187	1.1214876	1.057394	1.006873	0.96710145	0.93608463	0
3.5723047	2.77618	2.2461796	1.8854058	1.6313361	1.4465954	1.3085867	1.2032416	1.1215187	1.0574341	1.0069221	0.96715999	0.9361527	0
3.572305	2.77618	2.2461798	1.8854077	1.6313409	1.4466044	1.3086021	1.2032645	1.1215497	1.0574738	1.0069711	0.96721846	0.93622065	0
3.572305	2.7761803	2.2461803	1.8854096	1.6313456	1.4466137	1.3086174	1.2032871	1.1215807	1.0575135	1.0070199	0.96727651	0.93628842	0
3.5723047	2.7761803	2.2461808	1.8854116	1.6313504	1.4466232	1.3086327	1.2033097	1.1216114	1.0575531	1.0070686	0.96733475	0.93635607	0
3.5723047	2.7761803	2.246181	1.8854133	1.6313552	1.4466321	1.308648	1.2033322	1.121642	1.0575925	1.0071173	0.9673928	0.93642372	0
3.572305	2.7761803	2.2461815	1.8854152	1.6313598	1.4466416	1.3086632	1.2033547	1.1216726	1.0576319	1.0071657	0.96745038	0.93649095	0
3.572305	2.7761803	2.246182	1.885417	1.6313645	1.4466509	1.3086784	1.2033771	1.1217031	1.0576711	1.0072141	0.96750826	0.93655813	0
3.5723047	2.7761803	2.2461827	1.8854188	1.631369	1.4466598	1.3086935	1.2033992	1.1217335	1.0577102	1.0072623	0.96756577	0.9366253	0
3.5723047	2.7761805	2.2461832	1.8854204	1.6313739	1.4466689	1.3087085	1.2034217	1.1217641	1.0577492	1.0073104	0.96762317	0.93669212	0
3.5723047	2.7761805	2.2461834	1.8854223	1.6313783	1.4466782	1.3087237	1.2034438	1.121794	1.0577881	1.0073584	0.96768051	0.936759	0
3.5723047	2.7761805	2.2461843	1.8854243	1.6313831	1.4466869	1.3087385	1.2034658	1.1218243	1.0578268	1.0074062	0.96773767	0.93682569	0
3.5723047	2.7761805	2.2461848	1.885426	1.6313875	1.4466958	1.3087534	1.2034879	1.1218542	1.0578657	1.0074539	0.96779472	0.93689215	0
3.5723047	2.7761805	2.2461851	1.8854276	1.631392	1.4467049	1.3087684	1.2035097	1.1218842	1.0579042	1.0075016	0.96785158	0.93695837	0
3.5723047	2.7761805	2.2461855	1.8854297	1.6313967	1.4467137	1.3087831	1.2035317	1.1219141	1.0579427	1.007549	0.96790838	0.93702465	0
3.572305	2.7761807	2.2461858	1.8854313	1.6314012	1.4467226	1.308798	1.2035536	1.121944	1.057981	1.0075965	0.96796489	0.93709058	0
3.572305	2.7761807	2.246186	1.8854328	1.6314056	1.4467313	1.3088125	1.2035751	1.1219736	1.0580193	1.0076437	0.96802145	0.9371565	0
3.5723047	2.7761807	2.2461865	1.8854347	1.6314101	1.44674	1.308827	1.2035969	1.1220031	1.0580575	1.0076908	0.96807778	0.93722224	0
3.5723047	2.7761807	2.246187	1.8854364	1.6314144	1.4467491	1.3088417	1.2036184	1.1220328	1.0580957	1.0077379	0.96813399	0.93728787	0
3.572305	2.7761807	2.2461874	1.8854382	1.6314188	1.4467577	1.3088562	1.2036401	1.1220621	1.0581336	1.0077848	0.96819001	0.93735313	0
3.572305	2.776181	2.2461877	1.8854399	1.6314234	1.4467664	1.3088706	1.2036616	1.1220914	1.0581713	1.0078315	0.96824604	0.9374187	0
3.5723047	2.776181	2.2461882	1.8854417	1.6314274	1.446775	1.308885	1.2036827	1.1221207	1.0582091	1.0078782	0.96830171	0.93748379	0
3.5723047	2.776181	2.2461889	1.8854432	1.6314319	1.4467835	1.3088995	1.203704	1.1221497	1.0582467	1.0079247	0.9683575	0.93754894	0
3.5723047	2.776181	2.2461894	1.8854449	1.6314365	1.446792	1.3089136	1.2037253	1.1221788	1.0582842	1.0079712	0.96841311	0.93761367	0
3.572305	2.776181	2.2461898	1.8854467	1.6314406	1.4468007	1.3089279	1.2037464	1.1222081	1.0583217	1.0080173	0.96846849	0.93767852	0
3.572305	2.7761812	2.2461901	1.8854482	1.6314448	1.4468093	1.3089421	1.2037677	1.1222368	1.0583591	1.0080634	0.9685238	0.93774307	0
3.572305	2.7761815	2.2461905	1.8854499	1.6314492	1.4468176	1.3089563	1.2037885	1.1222657	1.0583962	1.0081096	0.96857893	0.93780756	0
3.572305	2.7761815	2.2461908	1.8854518	1.6314536	1.4468261	1.3089703	1.2038094	1.1222944	1.0584334	1.0081556	0.96863407	0.93787187	0
3.5723047	2.7761815	2.2461913	1.8854532	1.6314574	1.4468347	1.3089843	1.2038304	1.122323	1.0584704	1.0082014	0.96868896	0.93793601	0
3.572305	2.7761815	2.2461915	1.8854549	1.6314617	1.4468429	1.3089983	1.2038512	1.1223514	1.0585073	1.008247	0.96874368	0.9379999	0
3.572305	2.7761819	2.246192	1.8854564	1.6314662	1.4468513	1.3090123	1.2038722	1.1223799	1.0585442	1.0082927	0.96879834	0.9380638	0
3.572305	2.7761819	2.2461925	1.8854579	1.6314701	1.4468594	1.3090262	1.2038927	1.1224084	1.0585808	1.0083381	0.96885282	0.93812752	0
3.572305	2.7761819	2.2461927	1.8854597	1.6314743	1.4468678	1.3090401	1.2039133	1.1224366	1.0586175	1.0083835	0.9689073	0.93819124	0
3.5723047	2.7761819	2.2461932	1.8854611	1.6314785	1.446876	1.3090537	1.2039338	1.1224649	1.0586538	1.0084288	0.96896136	0.93825471	0
3.572305	2.7761819	2.2461934	1.8854626	1.6314825	1.446884	1.3090676	1.2039543	1.1224929	1.0586903	1.0084739	0.96901572	0.93831807	0
3.5723047	2.7761819	2.2461939	1.8854642	1.6314868	1.4468923	1.3090812	1.2039747	1.122521	1.0587267	1.0085189	0.96906966	0.93838108	0
3.572305	2.7761819	2.2461944	1.8854659	1.6314907	1.4469004	1.3090948	1.2039951	1.1225491	1.0587629	1.0085638	0.96912354	0.93844426	0
3.572305	2.7761819	2.2461948	1.8854674	1.6314948	1.4469087	1.3091081	1.2040154	1.1225771	1.058799	1.0086086	0.96917737	0.93850714	0
3.572305	2.7761819	2.2461953	1.8854691	1.6314989	1.4469167	1.3091218	1.2040356	1.1226046	1.0588349	1.0086532	0.96923095	0.9385699	0
3.572305	2.7761819	2.2461956	1.8854707	1.6315029	1.4469246	1.3091353	1.2040558	1.1226324	1.0588709	1.008698	0.96928442	0.93863243	0
3.572305	2.7761822	2.2461958	1.8854721	1.6315069	1.4469324	1.3091486	1.2040757	1.1226599	1.0589067	1.0087422	0.9693377	0.93869507	0
3.572305	2.7761822	2.2461963	1.8854736	1.6315109	1.4469405	1.3091621	1.2040956	1.1226876	1.0589424	1.0087867	0.96939087	0.9387573	0
3.5723047	2.7761822	2.2461965	1.8854749	1.6315149	1.4469485	1.3091755	1.2041156	1.1227151	1.0589781	1.0088309	0.96944404	0.93881953	0
3.572305	2.7761822	2.246197	1.8854765	1.6315186	1.4469563	1.3091888	1.2041357	1.1227424	1.0590136	1.0088748	0.96949708	0.93888175	0
3.572305	2.7761824	2.2461972	1.8854783	1.6315228	1.4469641	1.3092021	1.2041554	1.1227695	1.0590491	1.008919	0.96955001	0.93894356	0
3.5723047	2.7761822	2.2461977	1.8854796	1.6315266	1.446972	1.3092153	1.204175	1.1227969	1.0590843	1.0089628	0.96960276	0.93900549	0
3.5723047	2.7761824	2.2461979	1.8854811	1.6315305	1.4469799	1.3092285	1.2041948	1.1228238	1.0591196	1.0090067	0.96965533	0.93906718	0
3.572305	2.7761827	2.2461982	1.8854823	1.6315343	1.4469875	1.3092415	1.2042143	1.1228511	1.0591546	1.0090501	0.96970779	0.93912864	0
3.572305	2.7761827	2.2461987	1.885484	1.6315383	1.4469954	1.3092545	1.2042339	1.122878	1.0591897	1.0090939	0.96976018	0.93919003	0
3.5723047	2.7761827	2.2461991	1.8854855	1.6315421	1.447003	1.3092675	1.2042533	1.122905	1.0592247	1.0091373	0.96981233	0.9392513	0
3.5723047	2.7761827	2.2461996	1.8854867	1.6315457	1.4470108	1.3092805	1.204273	1.1229316	1.0592595	1.0091807	0.96986461	0.93931246	0
3.572305	2.7761827	2.2462001	1.8854885	1.6315496	1.4470184	1.3092934	1.2042922	1.1229584	1.0592941	1.0092238	0.96991658	0.93937331	0
3.5723047	2.7761827	2.2462003	1.8854895	1.6315532	1.4470259	1.3093061	1.2043115	1.122985	1.0593289	1.009267	0.96996856	0.93943429	0
3.572305	2.7761827	2.2462006	1.8854913	1.6315571	1.4470336	1.309319	1.2043307	1.1230116	1.0593635	1.0093099	0.97002017	0.93949497	0
3.572305	2.7761827	2.2462008	1.8854926	1.6315609	1.4470413	1.3093318	1.20435	1.1230379	1.0593979	1.0093528	0.97007173	0.93955559	0
3.5723047	2.7761827	2.246201	1.885494	1.6315646	1.4470487	1.3093443	1.2043688	1.1230645	1.0594323	1.0093956	0.97012317	0.93961591	0
3.5723047	2.7761829	2.2462015	1.8854953	1.6315683	1.4470561	1.3093572	1.2043881	1.1230907	1.0594666	1.0094383	0.97017473	0.93967628	0
3.5723047	2.7761829	2.246202	1.8854966	1.6315719	1.4470636	1.3093698	1.204407	1.1231171	1.0595008	1.0094808	0.97022599	0.93973655	0
3.572305	2.7761829	2.2462022	1.8854982	1.6315756	1.447071	1.3093821	1.2044258	1.1231432	1.0595348	1.0095233	0.97027701	0.93979669	0
3.5723045	2.7761829	2.2462027	1.8854992	1.6315792	1.4470783	1.3093946	1.2044448	1.1231693	1.0595688	1.0095657	0.97032815	0.93985647	0
3.5723047	2.7761829	2.2462027	1.885501	1.6315829	1.4470856	1.3094072	1.2044636	1.1231952	1.0596027	1.0096079	0.97037905	0.93991631	0
3.572305	2.7761829	2.2462029	1.885502	1.6315866	1.4470929	1.3094199	1.2044823	1.1232212	1.0596365	1.00965	0.97042984	0.93997598	0
3.572305	2.7761829	2.2462032	1.8855036	1.6315901	1.4471003	1.3094321	1.204501	1.1232469	1.0596703	1.009692	0.97048056	0.94003552	0
3.572305	2.7761829	2.2462037	1.8855048	1.6315939	1.4471077	1.3094444	1.2045194	1.1232727	1.0597038	1.009734	0.97053093	0.94009495	0
3.572305	2.7761829	2.2462041	1.8855065	1.6315973	1.4471148	1.3094566	1.2045381	1.1232984	1.0597373	1.0097759	0.97058141	0.94015414	0
3.572305	2.7761829	2.2462044	1.8855076	1.6316011	1.4471217	1.309469	1.2045565	1.123324	1.0597708	1.0098174	0.97063172	0.94021338	0
3.572305	2.7761831	2.2462049	1.885509	1.6316042	1.4471291	1.3094813	1.2045749	1.1233497	1.0598041	1.0098591	0.97068185	0.94027239	0
3.572305	2.7761829	2.2462056	1.8855102	1.6316079	1.4471364	1.3094934	1.2045932	1.1233752	1.0598372	1.0099007	0.97073197	0.94033134	0
3.572305	2.7761831	2.2462056	1.8855114	1.6316115	1.4471437	1.3095056	1.2046114	1.1234006	1.0598706	1.0099419	0.97078198	0.94038987	0
3.572305	2.7761831	2.2462056	1.8855128	1.6316147	1.4471503	1.3095175	1.2046298	1.1234257	1.0599034	1.0099832	0.97083169	0.94044852	0
3.572305	2.7761831	2.246206	1.8855141	1.6316185	1.4471574	1.3095297	1.2046479	1.123451	1.0599364	1.0100244	0.9708814	0.94050699	0
3.572305	2.7761831	2.2462063	1.8855155	1.6316218	1.4471647	1.3095415	1.2046661	1.1234763	1.0599695	1.0100654	0.97093105	0.94056535	0
3.5723047	2.7761831	2.2462065	1.8855166	1.6316253	1.4471717	1.3095535	1.2046841	1.1235013	1.0600022	1.0101064	0.97098053	0.94062358	0
3.572305	2.7761831	2.246207	1.8855181	1.6316286	1.4471786	1.3095653	1.2047021	1.1235263	1.0600349	1.0101473	0.97102994	0.9406817	0
3.572305	2.7761831	2.2462072	1.8855193	1.6316319	1.4471854	1.3095771	1.2047201	1.1235512	1.0600675	1.0101881	0.97107923	0.94073969	0
3.572305	2.7761834	2.2462075	1.8855205	1.6316355	1.4471925	1.3095891	1.204738	1.1235762	1.0601001	1.0102286	0.97112828	0.94079745	0
3.572305	2.7761831	2.2462077	1.8855215	1.6316388	1.4471993	1.3096008	1.2047557	1.1236008	1.0601325	1.0102692	0.97117734	0.94085526	0
3.572305	2.7761834	2.246208	1.8855231	1.6316421	1.4472063	1.3096125	1.2047735	1.1236255	1.0601647	1.0103097	0.97122622	0.94091284	0
3.572305	2.7761831	2.2462082	1.885524	1.6316456	1.4472128	1.3096243	1.2047913	1.1236503	1.0601971	1.0103501	0.97127497	0.9409703	0
3.572305	2.7761834	2.2462084	1.8855255	1.6316488	1.4472197	1.3096358	1.204809	1.1236749	1.0602292	1.0103903	0.97132361	0.94102752	0
3.572305	2.7761834	2.2462091	1.8855267	1.631652	1.4472266	1.3096474	1.2048264	1.1236993	1.0602611	1.0104305	0.97137219	0.94108492	0
3.572305	2.7761834	2.2462094	1.885528	1.6316555	1.4472331	1.3096589	1.204844	1.1237237	1.0602932	1.0104705	0.97142065	0.94114196	0
3.572305	2.7761834	2.2462096	1.885529	1.6316587	1.4472401	1.3096706	1.2048615	1.1237481	1.060325	1.0105104	0.97146904	0.94119895	0
3.5723047	2.7761834	2.2462099	1.8855305	1.6316618	1.4472468	1.3096819	1.2048788	1.1237724	1.0603569	1.0105503	0.97151715	0.94125575	0
3.572305	2.7761834	2.2462101	1.8855315	1.6316652	1.4472532	1.3096933	1.204896	1.1237963	1.0603887	1.01059	0.97156531	0.94131249	0
3.572305	2.7761834	2.2462106	1.8855329	1.6316684	1.44726	1.3097048	1.2049135	1.1238207	1.0604203	1.0106295	0.97161329	0.941369	0
3.5723047	2.7761836	2.2462106	1.8855338	1.6316714	1.4472667	1.3097161	1.2049308	1.1238446	1.0604519	1.0106691	0.97166109	0.94142544	0
3.572305	2.7761836	2.2462111	1.8855349	1.6316749	1.4472733	1.3097273	1.2049478	1.1238686	1.0604832	1.0107086	0.97170883	0.94148183	0
3.572305	2.7761836	2.2462111	1.8855361	1.6316781	1.4472797	1.3097388	1.204965	1.1238925	1.0605147	1.0107479	0.97175652	0.94153804	0
3.572305	2.7761836	2.2462113	1.8855373	1.6316811	1.4472862	1.3097498	1.2049819	1.1239164	1.060546	1.0107871	0.97180402	0.94159418	0
3.5723047	2.7761838	2.2462118	1.8855383	1.6316843	1.4472926	1.3097609	1.204999	1.1239401	1.0605772	1.0108262	0.97185147	0.94164985	0
3.572305	2.7761836	2.246212	1.8855398	1.6316874	1.4472994	1.3097721	1.2050159	1.1239638	1.0606083	1.0108653	0.97189879	0.94170594	0
3.572305	2.7761836	2.2462122	1.8855408	1.6316906	1.4473056	1.3097833	1.2050329	1.1239874	1.0606394	1.0109042	0.97194606	0.94176161	0
3.572305	2.7761836	2.2462127	1.8855419	1.6316937	1.4473122	1.3097942	1.2050498	1.1240109	1.0606703	1.0109431	0.97199309	0.94181722	0
3.572305	2.7761836	2.2462127	1.8855431	1.6316968	1.4473184	1.3098052	1.2050664	1.1240345	1.0607011	1.0109818	0.97204	0.94187278	0
3.572305	2.7761836	2.246213	1.8855443	1.6316997	1.4473249	1.3098162	1.2050833	1.1240579	1.0607318	1.0110205	0.97208685	0.94192791	0
3.572305	2.7761836	2.246213	1.8855455	1.6317029	1.4473311	1.3098271	1.2050999	1.1240813	1.0607624	1.0110589	0.97213358	0.94198316	0
3.572305	2.7761838	2.2462134	1.8855464	1.631706	1.4473376	1.3098381	1.2051165	1.1241045	1.0607932	1.0110976	0.97218019	0.94203842	0
3.572305	2.7761838	2.2462137	1.8855476	1.6317092	1.4473438	1.309849	1.2051333	1.1241277	1.0608236	1.0111358	0.97222668	0.94209331	0
3.572305	2.7761836	2.2462142	1.8855486	1.6317121	1.4473501	1.3098598	1.2051497	1.1241509	1.0608541	1.011174	0.97227317	0.94214821	0
3.572305	2.7761843	2.2462144	1.8855498	1.6317149	1.4473563	1.3098705	1.2051661	1.124174	1.0608846	1.0112122	0.97231954	0.94220287	0
3.572305	2.7761841	2.2462146	1.8855507	1.6317177	1.4473625	1.3098812	1.2051824	1.1241969	1.0609146	1.0112503	0.97236568	0.94225746	0
3.572305	2.7761841	2.2462149	1.8855522	1.6317208	1.4473686	1.3098919	1.2051989	1.1242198	1.0609449	1.0112882	0.97241181	0.94231194	0
3.572305	2.7761841	2.2462149	1.885553	1.6317242	1.4473747	1.3099027	1.2052151	1.1242427	1.060975	1.0113261	0.97245783	0.94236642	0
3.572305	2.7761843	2.2462156	1.885554	1.6317271	1.4473811	1.3099132	1.2052312	1.1242656	1.061005	1.0113637	0.9725036	0.94242066	0
3.5723047	2.7761843	2.2462156	1.8855553	1.63173	1.4473871	1.3099238	1.2052476	1.1242881	1.061035	1.0114013	0.97254944	0.94247466	0
3.5723047	2.7761843	2.2462158	1.8855561	1.6317327	1.4473932	1.3099343	1.2052637	1.1243109	1.0610648	1.0114391	0.97259516	0.94252878	0
3.572305	2.7761843	2.2462161	1.8855574	1.6317356	1.4473993	1.3099447	1.2052796	1.1243334	1.0610945	1.0114766	0.97264057	0.94258273	0
3.572305	2.7761843	2.2462161	1.8855581	1.6317385	1.4474052	1.3099552	1.2052958	1.1243558	1.0611244	1.0115138	0.97268605	0.94263643	0
3.572305	2.7761843	2.2462165	1.8855593	1.6317415	1.4474112	1.3099658	1.2053115	1.1243784	1.0611539	1.0115513	0.97273135	0.94269001	0
3.572305	2.7761843	2.246217	1.8855604	1.6317444	1.4474171	1.3099763	1.2053276	1.1244006	1.0611835	1.0115882	0.97277659	0.94274366	0
3.572305	2.7761843	2.246217	1.8855613	1.6317474	1.4474231	1.3099865	1.2053435	1.1244229	1.0612128	1.0116254	0.97282171	0.94279712	0
3.5723047	2.7761843	2.2462173	1.8855625	1.6317501	1.4474292	1.309997	1.2053595	1.1244452	1.0612422	1.0116624	0.97286671	0.94285041	0
3.572305	2.7761843	2.2462175	1.8855633	1.6317528	1.447435	1.310007	1.2053751	1.1244674	1.0612715	1.0116993	0.97291166	0.94290352	0
3.572305	2.7761843	2.2462177	1.8855646	1.6317557	1.4474409	1.3100171	1.2053908	1.1244894	1.0613008	1.0117362	0.97295642	0.94295663	0
3.572305	2.7761843	2.2462177	1.8855655	1.6317585	1.4474468	1.3100272	1.2054063	1.1245115	1.0613298	1.0117729	0.97300112	0.94300967	0
3.572305	2.7761843	2.246218	1.8855665	1.6317612	1.4474524	1.3100374	1.205422	1.1245335	1.0613589	1.0118095	0.97304571	0.94306242	0
3.572305	2.7761843	2.2462182	1.8855677	1.6317643	1.4474583	1.3100476	1.2054374	1.1245553	1.0613878	1.0118461	0.97309017	0.94311523	0
3.572305	2.7761843	2.2462182	1.8855683	1.6317669	1.4474641	1.3100578	1.205453	1.1245773	1.0614166	1.0118824	0.97313458	0.94316775	0
3.572305	2.7761843	2.2462184	1.8855695	1.6317695	1.4474698	1.3100678	1.2054684	1.124599	1.0614455	1.0119188	0.97317874	0.94322038	0
3.5723047	2.7761843	2.2462189	1.8855703	1.6317723	1.4474756	1.3100778	1.2054839	1.1246207	1.0614742	1.011955	0.97322297	0.94327265	0
3.572305	2.7761843	2.2462194	1.8855714	1.631775	1.4474815	1.3100876	1.2054992	1.1246423	1.0615027	1.0119913	0.97326696	0.94332486	0
3.572305	2.7761843	2.2462196	1.8855726	1.6317778	1.447487	1.3100976	1.2055147	1.1246639	1.0615314	1.0120273	0.97331101	0.94337708	0
3.572305	2.7761843	2.2462196	1.8855733	1.6317803	1.4474927	1.3101076	1.2055298	1.1246854	1.0615598	1.0120633	0.97335488	0.94342911	0
3.572305	2.7761843	2.2462199	1.8855743	1.6317829	1.4474983	1.3101174	1.2055449	1.124707	1.0615882	1.0120991	0.97339863	0.94348103	0
3.572305	2.7761843	2.2462201	1.8855753	1.6317856	1.447504	1.3101273	1.2055601	1.1247282	1.0616167	1.0121349	0.97344238	0.94353282	0
3.572305	2.7761846	2.2462204	1.8855762	1.6317884	1.4475096	1.3101372	1.2055753	1.1247497	1.0616449	1.0121706	0.97348577	0.94358456	0
3.572305	2.7761846	2.2462206	1.8855772	1.6317912	1.4475152	1.3101469	1.2055902	1.1247709	1.061673	1.0122061	0.97352928	0.94363606	0
3.572305	2.7761846	2.2462208	1.885578	1.6317939	1.4475207	1.3101566	1.2056053	1.124792	1.0617011	1.0122417	0.97357261	0.94368756	0
3.572305	2.7761846	2.2462211	1.885579	1.6317965	1.4475262	1.3101661	1.2056203	1.1248131	1.0617292	1.0122772	0.97361588	0.94373894	0
3.5723047	2.7761846	2.2462211	1.8855801	1.631799	1.4475318	1.3101759	1.2056353	1.1248342	1.0617571	1.0123127	0.97365904	0.94379002	0
3.572305	2.776185	2.2462213	1.8855808	1.6318016	1.4475372	1.3101856	1.2056501	1.1248553	1.061785	1.0123478	0.97370213	0.94384128	0
3.572305	2.7761848	2.2462213	1.8855819	1.6318041	1.4475425	1.310195	1.2056648	1.124876	1.0618126	1.0123831	0.97374493	0.94389212	0
3.5723047	2.7761848	2.2462218	1.8855828	1.6318066	1.4475479	1.3102045	1.2056795	1.124897	1.0618404	1.012418	0.97378778	0.94394314	0
3.572305	2.7761848	2.246222	1.8855836	1.6318092	1.4475534	1.3102143	1.2056942	1.1249177	1.0618682	1.0124531	0.97383046	0.94399393	0
3.572305	2.7761848	2.2462223	1.8855845	1.6318119	1.447559	1.3102235	1.205709	1.1249385	1.0618957	1.012488	0.97387314	0.94404459	0
3.572305	2.776185	2.2462225	1.8855854	1.6318144	1.4475644	1.3102329	1.2057236	1.1249592	1.0619231	1.0125227	0.9739157	0.94409519	0
3.5723047	2.776185	2.2462225	1.8855864	1.631817	1.4475698	1.3102423	1.2057381	1.12498	1.0619506	1.0125575	0.97395813	0.94414562	0
3.572305	2.7761848	2.2462227	1.8855871	1.6318192	1.4475751	1.3102518	1.2057527	1.1250005	1.0619779	1.012592	0.97400039	0.94419599	0
3.572305	2.776185	2.246223	1.885588	1.6318219	1.4475805	1.3102611	1.2057669	1.125021	1.062005	1.0126265	0.97404265	0.94424611	0
3.572305	2.7761848	2.246223	1.885589	1.6318243	1.4475856	1.3102703	1.2057815	1.1250415	1.0620323	1.012661	0.97408485	0.94429612	0
3.572305	2.776185	2.2462232	1.8855897	1.6318269	1.4475908	1.3102797	1.2057959	1.1250619	1.0620594	1.0126954	0.97412688	0.94434619	0
3.572305	2.776185	2.2462232	1.8855908	1.6318295	1.447596	1.3102889	1.2058102	1.1250821	1.0620865	1.0127296	0.97416872	0.9443962	0
3.572305	2.776185	2.2462234	1.8855917	1.6318318	1.4476012	1.3102981	1.2058244	1.1251023	1.0621135	1.0127639	0.97421044	0.94444597	0
3.572305	2.776185	2.2462237	1.8855925	1.6318344	1.4476063	1.3103071	1.2058387	1.1251227	1.0621402	1.012798	0.97425228	0.94449568	0
3.5723047	2.776185	2.2462237	1.8855934	1.6318368	1.4476117	1.3103163	1.2058527	1.1251426	1.062167	1.012832	0.97429401	0.94454497	0
3.572305	2.776185	2.2462244	1.8855942	1.6318392	1.4476169	1.3103254	1.2058671	1.1251628	1.062194	1.012866	0.97433543	0.94459462	0
3.5723047	2.776185	2.2462244	1.8855948	1.6318417	1.4476221	1.3103344	1.205881	1.1251829	1.0622205	1.0128998	0.97437692	0.94464391	0
3.572305	2.776185	2.2462246	1.8855959	1.6318439	1.4476271	1.3103434	1.2058951	1.1252027	1.062247	1.0129335	0.97441828	0.94469315	0
3.572305	2.776185	2.2462249	1.8855968	1.6318464	1.4476322	1.3103526	1.2059091	1.1252227	1.0622736	1.0129672	0.97445953	0.94474226	0
3.572305	2.776185	2.2462249	1.8855973	1.6318486	1.4476372	1.3103615	1.205923	1.1252425	1.0623	1.0130008	0.9745006	0.94479132	0
3.5723047	2.776185	2.2462251	1.8855983	1.631851	1.4476422	1.3103703	1.2059368	1.1252621	1.0623264	1.0130342	0.97454166	0.94484019	0
3.572305	2.776185	2.2462251	1.8855994	1.6318532	1.4476472	1.3103794	1.2059506	1.125282	1.0623527	1.0130676	0.97458261	0.94488907	0
3.572305	2.776185	2.2462254	1.8855999	1.6318556	1.4476523	1.3103881	1.2059646	1.1253015	1.0623789	1.013101	0.97462356	0.94493771	0
3.572305	2.776185	2.2462258	1.8856007	1.6318579	1.4476572	1.3103973	1.2059784	1.1253213	1.0624051	1.0131342	0.97466427	0.94498634	0
3.572305	2.776185	2.2462261	1.8856018	1.6318603	1.4476624	1.3104059	1.2059921	1.1253408	1.062431	1.0131674	0.97470486	0.94503486	0
3.572305	2.776185	2.2462261	1.8856022	1.6318628	1.4476672	1.3104146	1.2060057	1.1253603	1.0624571	1.0132005	0.97474545	0.94508308	0
3.572305	2.776185	2.2462261	1.8856032	1.631865	1.4476721	1.3104234	1.2060194	1.1253797	1.0624831	1.0132334	0.97478592	0.94513148	0
3.572305	2.776185	2.2462261	1.8856041	1.6318673	1.4476771	1.3104321	1.206033	1.125399	1.0625088	1.0132664	0.9748264	0.94517958	0
3.572305	2.776185	2.2462268	1.8856047	1.6318696	1.4476819	1.3104407	1.2060465	1.1254184	1.0625347	1.0132991	0.97486675	0.9452278	0
3.572305	2.776185	2.2462268	1.8856052	1.6318718	1.4476868	1.3104494	1.2060599	1.1254375	1.0625606	1.013332	0.97490674	0.94527566	0
3.572305	2.776185	2.246227	1.8856066	1.6318741	1.4476917	1.3104578	1.2060733	1.1254568	1.0625861	1.0133646	0.9749468	0.94532359	0
3.5723047	2.776185	2.2462273	1.885607	1.6318763	1.4476964	1.3104664	1.2060869	1.1254759	1.0626117	1.0133971	0.97498685	0.94537115	0
3.572305	2.776185	2.246227	1.8856076	1.6318785	1.4477011	1.310475	1.2061002	1.125495	1.0626372	1.0134298	0.97502679	0.94541883	0
3.572305	2.776185	2.2462275	1.8856089	1.6318808	1.447706	1.3104835	1.2061133	1.125514	1.0626625	1.0134621	0.9750666	0.94546628	0
3.572305	2.776185	2.2462275	1.8856095	1.6318829	1.4477105	1.310492	1.2061267	1.125533	1.0626881	1.0134945	0.9751063	0.94551373	0
3.572305	2.776185	2.2462277	1.88561	1.6318851	1.4477154	1.3105005	1.2061399	1.1255518	1.0627131	1.0135268	0.97514594	0.94556105	0
3.572305	2.776185	2.2462277	1.8856109	1.6318873	1.4477202	1.3105088	1.206153	1.1255708	1.0627384	1.0135589	0.97518545	0.94560832	0
3.572305	2.776185	2.246228	1.8856118	1.6318896	1.4477249	1.3105172	1.2061664	1.1255895	1.0627637	1.0135909	0.97522473	0.94565541	0
3.572305	2.776185	2.246228	1.8856124	1.6318918	1.4477297	1.3105255	1.2061794	1.125608	1.0627887	1.0136229	0.97526413	0.94570249	0
3.572305	2.776185	2.2462282	1.885613	1.631894	1.4477344	1.3105339	1.2061924	1.1256269	1.0628138	1.0136548	0.97530329	0.9457494	0
3.572305	2.7761853	2.2462282	1.8856142	1.6318959	1.4477389	1.3105423	1.2062054	1.1256455	1.0628387	1.0136868	0.97534257	0.94579601	0
3.5723047	2.776185	2.2462282	1.8856148	1.6318983	1.4477435	1.3105503	1.2062182	1.125664	1.0628635	1.0137184	0.97538149	0.9458428	0
3.572305	2.7761853	2.2462287	1.8856151	1.6319002	1.4477481	1.3105586	1.2062314	1.1256825	1.0628883	1.0137502	0.97542065	0.94588935	0
3.572305	2.7761855	2.2462287	1.8856162	1.6319023	1.4477527	1.310567	1.2062441	1.125701	1.0629131	1.0137818	0.97545946	0.94593579	0
3.572305	2.7761853	2.2462289	1.8856169	1.6319045	1.4477572	1.3105751	1.2062571	1.1257193	1.0629379	1.0138133	0.97549814	0.94598222	0
3.572305	2.7761855	2.2462292	1.8856174	1.6319066	1.4477618	1.3105832	1.2062697	1.1257378	1.0629625	1.0138446	0.97553688	0.94602859	0
3.572305	2.7761853	2.2462292	1.8856182	1.6319088	1.4477663	1.3105915	1.2062825	1.125756	1.0629871	1.0138761	0.97557533	0.94607484	0
3.572305	2.7761855	2.2462294	1.8856193	1.6319108	1.4477711	1.3105996	1.2062953	1.1257744	1.0630115	1.0139073	0.97561401	0.9461208	0
3.572305	2.7761855	2.2462296	1.8856198	1.6319129	1.4477752	1.3106074	1.2063078	1.1257925	1.0630358	1.0139385	0.97565234	0.94616681	0
3.572305	2.7761853	2.2462299	1.8856202	1.6319147	1.4477799	1.3106154	1.2063204	1.1258106	1.0630602	1.0139697	0.97569078	0.94621277	0
3.572305	2.7761853	2.2462299	1.8856212	1.6319169	1.4477844	1.3106233	1.2063329	1.1258287	1.0630844	1.0140005	0.97572899	0.94625843	0
3.572305	2.7761855	2.2462301	1.8856219	1.631919	1.4477887	1.3106314	1.2063456	1.1258467	1.0631087	1.0140314	0.97576725	0.94630414	0
3.5723047	2.7761855	2.2462301	1.8856225	1.6319211	1.4477931	1.3106395	1.2063581	1.1258645	1.0631328	1.0140625	0.97580516	0.94634962	0
3.572305	2.7761853	2.2462301	1.8856232	1.6319232	1.4477977	1.3106474	1.2063706	1.1258825	1.0631567	1.0140933	0.97584313	0.9463951	0
3.572305	2.7761855	2.2462306	1.8856239	1.6319249	1.4478022	1.3106552	1.2063831	1.1259005	1.0631808	1.014124	0.97588092	0.94644052	0
3.572305	2.7761855	2.2462308	1.8856245	1.631927	1.4478062	1.3106631	1.2063954	1.1259181	1.0632048	1.0141546	0.97591877	0.94648582	0
3.572305	2.7761855	2.2462308	1.885625	1.6319292	1.4478108	1.3106707	1.2064078	1.125936	1.0632288	1.0141852	0.97595644	0.94653106	0
3.572305	2.7761855	2.2462311	1.8856257	1.6319312	1.4478152	1.3106786	1.2064199	1.1259536	1.0632526	1.0142157	0.97599411	0.94657612	0
3.572305	2.7761855	2.2462311	1.8856267	1.6319331	1.4478192	1.3106863	1.2064323	1.1259713	1.0632763	1.014246	0.97603154	0.946621	0
3.5723047	2.7761855	2.2462311	1.8856273	1.6319348	1.4478235	1.310694	1.2064444	1.1259888	1.0632999	1.0142764	0.97606903	0.94666594	0
3.572305	2.7761855	2.2462313	1.8856277	1.6319369	1.4478281	1.3107017	1.2064565	1.1260064	1.0633235	1.0143065	0.97610641	0.94671065	0
3.572305	2.7761855	2.2462316	1.8856286	1.6319391	1.4478321	1.3107095	1.2064688	1.1260238	1.0633471	1.0143369	0.9761436	0.94675529	0
3.572305	2.7761855	2.246232	1.8856293	1.631941	1.4478364	1.3107172	1.2064807	1.1260412	1.0633707	1.014367	0.97618085	0.94679999	0
3.572305	2.7761855	2.246232	1.8856299	1.6319427	1.4478407	1.3107249	1.206493	1.1260586	1.0633941	1.0143969	0.97621793	0.94684446	0
3.572305	2.7761855	2.2462323	1.8856305	1.6319445	1.4478449	1.3107324	1.2065051	1.126076	1.0634173	1.0144269	0.97625488	0.94688892	0
3.572305	2.7761855	2.2462323	1.8856312	1.6319468	1.447849	1.31074	1.2065167	1.1260931	1.0634407	1.0144567	0.97629184	0.94693309	0
3.5723047	2.7761855	2.2462323	1.8856319	1.6319485	1.4478533	1.3107475	1.2065289	1.1261104	1.0634638	1.0144866	0.97632849	0.94697732	0
3.5723047	2.7761855	2.2462325	1.8856324	1.6319504	1.4478573	1.310755	1.2065408	1.1261276	1.0634869	1.0145164	0.97636521	0.94702131	0
3.5723047	2.7761855	2.2462325	1.885633	1.6319522	1.4478616	1.3107625	1.2065525	1.1261448	1.0635099	1.014546	0.97640187	0.94706535	0
3.5723047	2.7761855	2.2462325	1.8856337	1.6319543	1.4478656	1.3107699	1.2065643	1.1261617	1.0635331	1.0145755	0.97643846	0.94710928	0
3.572305	2.7761855	2.2462327	1.8856342	1.6319559	1.4478697	1.3107774	1.2065763	1.1261789	1.0635561	1.014605	0.97647506	0.94715309	0
3.572305	2.7761855	2.2462327	1.885635	1.6319579	1.4478738	1.3107849	1.2065878	1.1261957	1.063579	1.0146344	0.9765113	0.94719672	0
3.572305	2.7761855	2.246233	1.8856356	1.6319598	1.447878	1.3107922	1.2065997	1.1262128	1.0636019	1.0146637	0.97654766	0.94724053	0
3.572305	2.7761855	2.246233	1.8856362	1.6319617	1.4478818	1.3107994	1.2066112	1.1262294	1.0636245	1.014693	0.97658384	0.94728386	0
3.572305	2.7761855	2.2462332	1.8856367	1.6319631	1.4478861	1.3108066	1.2066231	1.1262466	1.0636474	1.0147222	0.97662002	0.94732738	0
3.572305	2.7761855	2.2462332	1.8856374	1.6319653	1.4478899	1.310814	1.2066344	1.126263	1.0636699	1.0147513	0.97665596	0.94737059	0
3.572305	2.7761858	2.2462332	1.885638	1.6319671	1.447894	1.3108213	1.2066458	1.1262798	1.0636926	1.0147805	0.97669196	0.94741386	0
3.572305	2.7761855	2.2462332	1.8856386	1.631969	1.447898	1.3108287	1.2066575	1.1262965	1.0637151	1.0148094	0.97672778	0.94745702	0
3.572305	2.7761855	2.2462335	1.8856392	1.6319704	1.4479018	1.3108358	1.206669	1.1263131	1.0637375	1.0148383	0.97676373	0.94750005	0
3.5723047	2.7761855	2.2462335	1.8856399	1.6319724	1.447906	1.3108429	1.2066804	1.1263295	1.0637599	1.0148672	0.97679931	0.94754297	0
3.572305	2.7761855	2.2462337	1.8856404	1.6319741	1.4479098	1.3108501	1.2066919	1.1263461	1.0637823	1.0148959	0.97683489	0.94758582	0
3.572305	2.7761855	2.2462339	1.885641	1.6319759	1.4479138	1.3108574	1.2067032	1.1263628	1.0638046	1.0149246	0.97687042	0.94762862	0
3.572305	2.7761855	2.2462342	1.8856416	1.6319778	1.4479178	1.3108643	1.2067146	1.126379	1.0638268	1.0149531	0.97690588	0.94767118	0
3.572305	2.7761855	2.2462342	1.8856424	1.6319796	1.4479215	1.3108715	1.2067257	1.1263955	1.063849	1.0149817	0.97694117	0.94771385	0
3.572305	2.7761855	2.2462344	1.8856429	1.6319811	1.4479254	1.3108784	1.206737	1.1264117	1.063871	1.0150101	0.97697657	0.94775629	0
3.572305	2.7761855	2.2462344	1.8856432	1.631983	1.4479291	1.3108857	1.2067482	1.1264279	1.063893	1.0150387	0.97701186	0.94779861	0
3.5723047	2.7761855	2.2462347	1.885644	1.6319847	1.4479332	1.3108927	1.2067593	1.1264441	1.0639151	1.0150669	0.97704685	0.94784093	0
3.572305	2.7761855	2.2462347	1.8856446	1.6319864	1.4479368	1.3108995	1.2067707	1.1264603	1.0639369	1.0150952	0.97708195	0.94788307	0
3.572305	2.7761855	2.2462349	1.8856452	1.631988	1.4479406	1.3109063	1.2067816	1.1264765	1.0639588	1.0151231	0.97711688	0.94792521	0
3.572305	2.7761858	2.2462351	1.8856456	1.6319898	1.4479445	1.3109134	1.2067926	1.1264925	1.0639806	1.0151513	0.97715175	0.94796717	0
3.572305	2.7761855	2.2462351	1.8856461	1.6319915	1.4479485	1.3109204	1.2068038	1.1265085	1.0640024	1.0151795	0.9771865	0.94800895	0
3.572305	2.7761855	2.2462351	1.8856468	1.6319933	1.4479522	1.310927	1.2068148	1.1265243	1.064024	1.0152073	0.97722125	0.9480508	0
3.572305	2.7761855	2.2462354	1.8856473	1.6319947	1.4479556	1.3109339	1.2068255	1.1265404	1.0640455	1.0152352	0.97725576	0.9480927	0
3.5723047	2.7761858	2.2462356	1.8856479	1.6319968	1.4479595	1.3109409	1.2068365	1.1265563	1.0640672	1.0152631	0.97729033	0.9481343	0
3.572305	2.7761858	2.2462356	1.8856484	1.6319983	1.4479631	1.3109475	1.2068475	1.1265721	1.0640888	1.0152909	0.97732478	0.94817573	0
3.572305	2.7761858	2.2462356	1.885649	1.6319997	1.4479668	1.3109543	1.2068583	1.1265879	1.06411	1.0153185	0.97735918	0.94821727	0
3.572305	2.7761858	2.2462356	1.8856496	1.6320018	1.4479706	1.310961	1.2068691	1.1266036	1.0641315	1.0153461	0.97739333	0.94825852	0
3.572305	2.7761858	2.2462356	1.8856502	1.6320032	1.4479742	1.3109679	1.2068799	1.1266193	1.0641527	1.0153736	0.97742772	0.94829988	0
3.572305	2.7761858	2.2462361	1.8856505	1.6320047	1.447978	1.3109745	1.2068906	1.1266347	1.0641742	1.015401	0.97746181	0.94834101	0
3.5723045	2.7761858	2.2462361	1.8856509	1.6320066	1.4479815	1.3109814	1.2069012	1.1266505	1.0641953	1.0154285	0.97749585	0.94838214	0
3.572305	2.7761858	2.2462363	1.8856516	1.6320082	1.4479854	1.3109881	1.206912	1.1266661	1.0642165	1.0154557	0.97752982	0.94842309	0
3.572305	2.7761858	2.2462363	1.8856521	1.6320096	1.4479889	1.3109945	1.2069225	1.1266816	1.0642376	1.015483	0.97756356	0.94846392	0
3.5723047	2.7761858	2.2462366	1.8856529	1.6320112	1.4479926	1.3110012	1.2069331	1.1266969	1.0642586	1.0155103	0.97759765	0.94850469	0
3.572305	2.7761858	2.2462366	1.8856534	1.6320128	1.4479961	1.3110076	1.2069438	1.1267123	1.0642794	1.0155374	0.97763127	0.9485454	0
3.572305	2.7761858	2.2462366	1.8856537	1.6320144	1.4479996	1.3110144	1.2069544	1.1267278	1.0643004	1.0155643	0.97766489	0.94858611	0
3.572305	2.7761858	2.2462368	1.8856542	1.6320159	1.4480032	1.3110207	1.2069649	1.1267432	1.0643213	1.0155914	0.97769845	0.9486267	0
3.572305	2.7761858	2.246237	1.8856547	1.6320177	1.4480066	1.3110273	1.2069752	1.1267582	1.0643421	1.0156183	0.97773188	0.94866711	0
3.572305	2.7761858	2.2462373	1.8856555	1.6320193	1.44801	1.3110337	1.2069856	1.1267736	1.064363	1.0156453	0.97776544	0.94870746	0
3.572305	2.7761858	2.2462373	1.8856559	1.6320206	1.4480137	1.3110403	1.206996	1.1267887	1.0643835	1.0156721	0.97779888	0.94874775	0
3.572305	2.7761858	2.2462373	1.8856564	1.6320224	1.4480172	1.3110467	1.2070062	1.1268039	1.064404	1.0156987	0.97783196	0.94878799	0
3.5723047	2.7761858	2.2462373	1.8856568	1.6320238	1.4480207	1.3110533	1.2070167	1.1268189	1.0644246	1.0157251	0.97786516	0.94882804	0
3.572305	2.7761858	2.2462375	1.8856573	1.6320254	1.4480242	1.3110594	1.2070268	1.1268339	1.0644451	1.0157518	0.9778983	0.94886816	0
3.572305	2.7761858	2.2462373	1.8856578	1.6320268	1.4480277	1.311066	1.2070372	1.1268488	1.0644658	1.0157784	0.97793114	0.94890791	0
3.572305	2.7761858	2.2462375	1.8856584	1.6320283	1.4480309	1.3110721	1.2070475	1.126864	1.064486	1.0158048	0.97796416	0.94894785	0
3.5723047	2.7761858	2.2462375	1.8856585	1.6320301	1.4480345	1.3110784	1.2070575	1.1268787	1.0645063	1.0158311	0.977997	0.9489876	0
3.572305	2.7761858	2.2462375	1.8856592	1.6320313	1.448038	1.3110849	1.2070677	1.1268936	1.0645267	1.0158573	0.97802997	0.94902718	0
3.572305	2.776186	2.2462375	1.8856598	1.6320329	1.4480412	1.3110912	1.2070779	1.1269085	1.0645471	1.0158837	0.97806239	0.94906682	0
3.572305	2.776186	2.246238	1.8856603	1.6320344	1.4480447	1.3110974	1.207088	1.1269233	1.0645671	1.0159098	0.97809517	0.94910634	0
3.572305	2.7761858	2.246238	1.8856609	1.6320359	1.448048	1.3111036	1.2070979	1.126938	1.0645872	1.015936	0.97812778	0.94914573	0
3.572305	2.7761858	2.246238	1.885661	1.6320375	1.4480513	1.3111097	1.2071079	1.1269526	1.0646073	1.0159619	0.9781602	0.94918495	0
3.572305	2.7761858	2.2462382	1.8856618	1.6320386	1.4480548	1.3111159	1.2071179	1.1269672	1.0646274	1.015988	0.97819257	0.94922417	0
3.572305	2.776186	2.2462382	1.8856621	1.6320405	1.4480579	1.3111222	1.207128	1.1269819	1.0646472	1.0160139	0.97822493	0.94926345	0
3.572305	2.7761858	2.2462382	1.8856627	1.6320419	1.4480611	1.3111281	1.2071379	1.1269964	1.0646671	1.0160397	0.97825724	0.94930238	0
3.572305	2.7761858	2.2462382	1.8856632	1.6320431	1.4480647	1.3111343	1.2071477	1.1270109	1.0646869	1.0160654	0.97828931	0.9493413	0
3.5723047	2.7761858	2.2462385	1.8856635	1.6320448	1.4480679	1.3111405	1.2071576	1.1270254	1.0647067	1.016091	0.97832143	0.94938022	0
3.5723047	2.776186	2.2462385	1.885664	1.6320461	1.4480711	1.3111463	1.2071675	1.1270398	1.0647266	1.0161169	0.9783535	0.94941896	0
3.572305	2.7761858	2.2462385	1.8856646	1.6320475	1.4480745	1.3111527	1.2071773	1.1270542	1.0647463	1.0161422	0.97838545	0.94945765	0
3.572305	2.7761858	2.2462387	1.8856649	1.632049	1.4480778	1.3111587	1.2071867	1.1270686	1.0647659	1.0161678	0.97841728	0.94949633	0
3.572305	2.7761858	2.2462387	1.8856654	1.6320505	1.4480808	1.3111645	1.2071966	1.1270828	1.0647855	1.0161933	0.97844905	0.94953483	0
3.572305	2.776186	2.2462387	1.8856659	1.6320518	1.448084	1.3111707	1.2072065	1.1270969	1.064805	1.0162187	0.97848094	0.94957334	0
3.572305	2.776186	2.2462389	1.8856661	1.6320535	1.4480872	1.3111765	1.207216	1.1271111	1.0648245	1.0162441	0.97851253	0.9496116	0
3.5723047	2.776186	2.2462389	1.8856667	1.6320547	1.4480907	1.3111823	1.2072256	1.1271254	1.0648439	1.0162693	0.97854394	0.94965005	0
3.572305	2.7761858	2.2462392	1.8856673	1.632056	1.4480937	1.3111882	1.2072351	1.1271394	1.0648631	1.0162946	0.97857565	0.9496882	0
3.5723047	2.7761858	2.2462394	1.8856677	1.6320574	1.4480966	1.3111943	1.2072449	1.1271536	1.0648824	1.0163195	0.97860688	0.94972634	0
3.572305	2.776186	2.2462392	1.885668	1.6320586	1.4481002	1.3112001	1.2072542	1.1271676	1.0649017	1.0163447	0.97863817	0.94976431	0
3.572305	2.776186	2.2462394	1.8856685	1.6320602	1.4481031	1.3112062	1.2072638	1.1271815	1.064921	1.0163696	0.97866952	0.94980228	0
3.572305	2.7761858	2.2462394	1.8856689	1.6320616	1.4481063	1.3112116	1.2072732	1.1271956	1.0649399	1.0163946	0.9787007	0.94984019	0
3.5723047	2.776186	2.2462394	1.8856696	1.632063	1.4481091	1.3112175	1.2072824	1.1272094	1.0649592	1.0164195	0.97873187	0.94987792	0
3.572305	2.776186	2.2462397	1.8856698	1.6320641	1.4481124	1.3112236	1.2072922	1.1272233	1.0649781	1.0164442	0.97876292	0.94991553	0
3.5723047	2.776186	2.2462397	1.8856703	1.6320655	1.4481155	1.3112291	1.2073013	1.1272372	1.0649972	1.016469	0.97879374	0.94995326	0
3.572305	2.7761858	2.2462397	1.8856707	1.6320667	1.4481186	1.3112346	1.2073107	1.1272508	1.065016	1.0164937	0.97882473	0.94999069	0
3.572305	2.776186	2.2462397	1.885671	1.6320683	1.4481217	1.3112407	1.2073201	1.1272645	1.065035	1.0165184	0.97885549	0.95002824	0
3.572305	2.776186	2.2462397	1.8856715	1.6320696	1.4481246	1.3112465	1.2073293	1.1272783	1.0650538	1.0165428	0.97888637	0.95006567	0
3.572305	2.776186	2.2462399	1.8856722	1.6320708	1.4481276	1.311252	1.2073386	1.127292	1.0650725	1.0165673	0.978917	0.95010269	0
3.572305	2.776186	2.2462401	1.8856725	1.6320722	1.4481308	1.3112576	1.2073479	1.1273055	1.0650913	1.0165918	0.9789477	0.95014	0
3.572305	2.776186	2.2462404	1.8856727	1.6320735	1.4481336	1.3112633	1.207357	1.1273191	1.06511	1.0166161	0.97897816	0.95017701	0
3.572305	2.776186	2.2462404	1.8856732	1.632075	1.4481368	1.3112689	1.2073662	1.1273327	1.0651288	1.0166404	0.97900867	0.95021415	0
3.572305	2.7761862	2.2462404	1.8856734	1.6320761	1.4481397	1.3112745	1.2073753	1.1273463	1.0651473	1.0166646	0.97903913	0.9502511	0
3.5723047	2.7761862	2.2462404	1.8856739	1.6320775	1.4481426	1.3112799	1.2073843	1.1273595	1.0651658	1.0166888	0.97906935	0.95028794	0
3.5723047	2.776186	2.2462404	1.8856746	1.6320786	1.4481456	1.3112859	1.2073934	1.1273731	1.0651842	1.016713	0.97909969	0.95032483	0
3.5723047	2.776186	2.2462404	1.885675	1.6320801	1.4481486	1.3112912	1.2074026	1.1273866	1.0652026	1.0167371	0.97912973	0.95036149	0
3.5723047	2.776186	2.2462406	1.8856752	1.6320813	1.4481516	1.3112967	1.2074114	1.1273999	1.065221	1.0167609	0.97915995	0.95039809	0
3.572305	2.7761862	2.2462406	1.8856755	1.6320826	1.4481543	1.3113019	1.2074207	1.127413	1.0652392	1.0167849	0.97918993	0.95043463	0
3.5723047	2.776186	2.2462409	1.8856758	1.6320837	1.4481572	1.3113077	1.2074293	1.1274264	1.0652575	1.0168087	0.97921991	0.95047122	0
3.572305	2.776186	2.2462411	1.8856763	1.6320851	1.4481604	1.3113132	1.2074385	1.1274395	1.0652758	1.0168326	0.97924978	0.95050752	0
3.572305	2.7761862	2.2462411	1.8856769	1.6320863	1.4481632	1.3113186	1.2074472	1.1274527	1.065294	1.0168564	0.97927982	0.95054376	0
3.572305	2.776186	2.2462413	1.8856773	1.6320876	1.4481661	1.311324	1.2074559	1.1274657	1.065312	1.0168802	0.9793095	0.95058006	0
3.572305	2.7761862	2.2462411	1.8856777	1.6320888	1.448169	1.3113292	1.2074649	1.127479	1.0653301	1.0169038	0.97933912	0.95061624	0
3.572305	2.7761862	2.2462413	1.8856779	1.6320902	1.4481717	1.3113346	1.2074738	1.1274918	1.0653481	1.0169272	0.97936881	0.9506523	0
3.572305	2.7761862	2.2462416	1.8856783	1.6320912	1.4481746	1.3113399	1.2074826	1.1275048	1.065366	1.0169508	0.97939843	0.95068818	0
3.572305	2.776186	2.2462416	1.8856785	1.6320924	1.4481772	1.3113452	1.2074913	1.1275178	1.0653839	1.0169742	0.97942781	0.95072407	0
3.572305	2.7761862	2.2462416	1.885679	1.6320935	1.4481801	1.3113506	1.2074999	1.1275311	1.0654018	1.0169976	0.9794572	0.95076001	0
3.572305	2.7761862	2.2462416	1.8856797	1.6320947	1.4481828	1.3113557	1.2075086	1.1275438	1.0654196	1.0170209	0.97948653	0.95079565	0
3.572305	2.776186	2.2462416	1.88568	1.6320961	1.4481857	1.3113612	1.2075173	1.1275566	1.0654374	1.0170442	0.97951579	0.95083135	0
3.572305	2.7761862	2.2462416	1.8856803	1.6320974	1.4481887	1.3113667	1.2075258	1.1275694	1.0654551	1.0170674	0.979545	0.95086694	0
3.572305	2.7761862	2.2462418	1.8856806	1.6320984	1.4481913	1.3113717	1.2075344	1.1275823	1.0654728	1.0170907	0.97957402	0.95090246	0
3.572305	2.7761862	2.246242	1.8856808	1.6320996	1.448194	1.3113769	1.2075431	1.1275948	1.0654905	1.0171137	0.97960311	0.95093799	0
3.572305	2.7761862	2.246242	1.8856812	1.6321007	1.4481971	1.3113822	1.2075516	1.1276076	1.0655081	1.0171367	0.97963202	0.95097327	0
3.572305	2.776186	2.246242	1.8856816	1.6321021	1.4481996	1.3113872	1.2075602	1.1276203	1.0655255	1.0171597	0.97966111	0.95100844	0
3.572305	2.7761862	2.2462423	1.8856823	1.6321032	1.4482024	1.3113924	1.2075685	1.1276331	1.0655431	1.0171827	0.97968996	0.95104373	0
3.572305	2.776186	2.2462423	1.8856826	1.6321044	1.448205	1.3113976	1.207577	1.1276456	1.0655605	1.0172055	0.97971874	0.95107883	0
3.572305	2.7761862	2.2462423	1.8856828	1.6321055	1.4482079	1.3114027	1.2075855	1.1276581	1.0655779	1.0172284	0.97974735	0.951114	0
3.572305	2.776186	2.2462423	1.8856831	1.6321065	1.4482105	1.3114078	1.207594	1.1276706	1.0655951	1.017251	0.97977602	0.95114887	0
3.572305	2.7761862	2.2462425	1.8856833	1.6321077	1.4482131	1.3114128	1.2076023	1.127683	1.0656126	1.0172737	0.97980464	0.9511838	0
3.5723047	2.7761862	2.2462425	1.8856837	1.6321087	1.4482158	1.3114178	1.2076106	1.1276956	1.0656297	1.0172963	0.97983319	0.95121855	0
3.572305	2.7761865	2.2462425	1.8856843	1.6321101	1.4482185	1.3114229	1.207619	1.127708	1.0656469	1.017319	0.97986168	0.95125329	0
3.572305	2.7761865	2.2462425	1.8856848	1.6321111	1.448221	1.311428	1.2076273	1.1277202	1.0656639	1.0173415	0.97989005	0.95128804	0
3.572305	2.7761862	2.2462425	1.885685	1.6321124	1.4482238	1.3114331	1.2076356	1.1277326	1.0656811	1.0173638	0.97991836	0.95132267	0
3.572305	2.7761865	2.2462428	1.8856852	1.6321133	1.4482265	1.3114381	1.2076436	1.1277448	1.0656981	1.0173862	0.97994643	0.95135719	0
3.572305	2.7761862	2.2462425	1.8856856	1.6321146	1.448229	1.3114431	1.207652	1.1277572	1.0657152	1.0174086	0.97997469	0.95139164	0
3.572305	2.7761865	2.2462425	1.8856858	1.6321155	1.4482316	1.3114481	1.20766	1.1277694	1.0657321	1.017431	0.98000276	0.95142597	0
3.572305	2.7761862	2.2462428	1.8856862	1.6321169	1.4482342	1.311453	1.2076685	1.1277815	1.065749	1.0174532	0.98003089	0.95146018	0
3.572305	2.7761862	2.2462428	1.8856865	1.632118	1.4482367	1.3114578	1.2076764	1.1277938	1.065766	1.0174755	0.98005891	0.95149428	0
3.572305	2.7761862	2.2462428	1.8856871	1.6321188	1.4482392	1.3114626	1.2076845	1.1278059	1.0657828	1.0174975	0.9800868	0.95152855	0
3.572305	2.7761862	2.246243	1.8856875	1.63212	1.4482418	1.3114676	1.2076926	1.127818	1.0657995	1.0175196	0.98011476	0.95156258	0
3.572305	2.7761862	2.246243	1.8856877	1.6321207	1.4482445	1.3114723	1.2077005	1.1278299	1.0658163	1.0175415	0.98014235	0.95159644	0
3.572305	2.7761862	2.246243	1.8856879	1.6321223	1.448247	1.3114772	1.2077086	1.1278421	1.065833	1.0175636	0.98017013	0.95163041	0
3.572305	2.7761865	2.2462432	1.8856881	1.6321231	1.4482496	1.3114822	1.2077166	1.127854	1.0658494	1.0175855	0.98019773	0.95166439	0
3.572305	2.776186	2.246243	1.8856884	1.6321243	1.4482521	1.3114871	1.2077246	1.1278657	1.0658662	1.0176072	0.98022538	0.95169795	0
3.572305	2.7761865	2.2462432	1.8856887	1.6321255	1.4482546	1.3114918	1.2077324	1.1278778	1.0658827	1.017629	0.98025292	0.95173162	0
3.572305	2.7761862	2.2462432	1.8856893	1.6321262	1.4482571	1.3114966	1.2077407	1.1278896	1.0658991	1.0176507	0.98028028	0.95176524	0
3.572305	2.7761862	2.2462432	1.8856897	1.6321276	1.4482595	1.3115013	1.2077483	1.1279013	1.0659156	1.0176724	0.98030776	0.9517988	0
3.572305	2.7761862	2.2462432	1.8856901	1.6321284	1.4482619	1.311506	1.2077562	1.1279131	1.0659319	1.017694	0.98033512	0.95183229	0
3.5723047	2.7761862	2.2462432	1.8856902	1.6321298	1.4482644	1.3115108	1.207764	1.1279249	1.0659484	1.0177156	0.9803623	0.95186561	0
3.572305	2.7761867	2.2462435	1.8856906	1.6321306	1.4482669	1.3115153	1.2077719	1.1279366	1.0659647	1.0177372	0.98038948	0.95189905	0
3.572305	2.7761867	2.2462435	1.8856907	1.6321317	1.4482694	1.3115202	1.2077796	1.1279484	1.065981	1.0177586	0.98041666	0.95193231	0
3.572305	2.7761865	2.2462435	1.8856909	1.6321328	1.4482719	1.3115249	1.2077874	1.12796	1.0659972	1.0177798	0.98044378	0.95196545	0
3.572305	2.7761862	2.2462435	1.8856914	1.6321335	1.4482741	1.3115294	1.2077951	1.1279715	1.0660133	1.0178014	0.98047078	0.95199853	0
3.572305	2.7761865	2.2462437	1.8856919	1.6321349	1.4482766	1.3115342	1.2078029	1.1279832	1.0660293	1.0178225	0.98049772	0.95203149	0
3.572305	2.7761862	2.2462437	1.8856922	1.6321356	1.448279	1.3115388	1.2078105	1.1279947	1.0660454	1.0178438	0.9805246	0.95206445	0
3.572305	2.7761865	2.2462437	1.8856927	1.6321368	1.4482815	1.3115436	1.2078182	1.1280062	1.0660617	1.0178649	0.98055142	0.95209736	0
3.572305	2.7761862	2.2462437	1.8856927	1.6321378	1.4482838	1.311548	1.2078258	1.1280175	1.0660776	1.0178862	0.98057812	0.95213026	0
3.572305	2.7761865	2.2462437	1.885693	1.6321385	1.4482862	1.3115524	1.2078335	1.1280292	1.0660936	1.0179071	0.98060477	0.9521628	0
3.572305	2.7761865	2.246244	1.8856932	1.63214	1.4482886	1.3115569	1.207841	1.1280404	1.0661095	1.0179281	0.98063141	0.95219564	0
3.572305	2.7761867	2.246244	1.8856936	1.6321406	1.4482908	1.3115618	1.2078484	1.1280518	1.0661254	1.0179492	0.98065811	0.95222819	0
3.572305	2.7761867	2.2462442	1.8856937	1.6321417	1.4482932	1.3115664	1.2078561	1.1280633	1.0661411	1.0179701	0.98068446	0.95226055	0
3.572305	2.7761867	2.2462442	1.8856944	1.6321428	1.4482956	1.3115705	1.2078636	1.1280744	1.0661569	1.0179908	0.98071092	0.95229316	0
3.572305	2.7761865	2.2462444	1.8856946	1.6321435	1.448298	1.3115751	1.207871	1.1280856	1.0661727	1.0180117	0.98073733	0.95232528	0
3.572305	2.7761865	2.2462442	1.885695	1.6321447	1.4483004	1.3115795	1.2078786	1.1280969	1.0661885	1.0180324	0.98076361	0.95235771	0
3.572305	2.7761862	2.2462444	1.8856952	1.6321456	1.4483024	1.3115841	1.2078861	1.128108	1.0662041	1.0180532	0.98078978	0.9523899	0
3.572305	2.7761862	2.2462444	1.8856955	1.6321465	1.4483049	1.3115885	1.2078935	1.1281193	1.0662197	1.0180738	0.98081607	0.95242208	0
3.572305	2.7761865	2.2462444	1.8856956	1.6321477	1.4483072	1.3115928	1.207901	1.1281304	1.0662353	1.0180944	0.98084223	0.95245415	0
3.572305	2.7761865	2.2462444	1.8856957	1.6321484	1.4483094	1.3115975	1.2079083	1.1281416	1.0662508	1.0181149	0.98086828	0.95248622	0
3.572305	2.7761862	2.2462444	1.8856959	1.6321495	1.4483116	1.3116016	1.2079155	1.1281526	1.0662662	1.0181354	0.98089427	0.95251811	0
3.572305	2.7761867	2.2462444	1.8856964	1.6321503	1.4483137	1.3116062	1.2079227	1.1281637	1.0662817	1.0181558	0.9809202	0.95255005	0
3.572305	2.7761867	2.2462447	1.8856969	1.6321512	1.4483161	1.3116105	1.2079301	1.1281747	1.0662971	1.0181763	0.98094606	0.95258188	0
3.572305	2.7761867	2.2462447	1.885697	1.6321522	1.4483185	1.3116148	1.2079374	1.1281856	1.0663123	1.0181966	0.98097193	0.95261359	0
3.572305	2.7761867	2.2462447	1.8856976	1.6321533	1.4483207	1.3116192	1.2079446	1.1281965	1.0663277	1.018217	0.98099768	0.9526453	0
3.572305	2.7761867	2.2462447	1.8856977	1.6321542	1.4483231	1.3116235	1.2079517	1.1282076	1.0663431	1.0182371	0.98102331	0.95267671	0
3.572305	2.7761867	2.2462447	1.885698	1.6321551	1.4483252	1.3116277	1.2079591	1.1282183	1.0663582	1.0182574	0.981049	0.9527083	0
3.572305	2.7761865	2.2462449	1.8856981	1.6321559	1.4483272	1.311632	1.2079661	1.1282291	1.0663735	1.0182773	0.98107463	0.95273983	0
3.572305	2.7761865	2.2462449	1.8856983	1.632157	1.4483293	1.3116363	1.2079732	1.1282398	1.0663886	1.0182974	0.98110002	0.95277107	0
3.572305	2.7761867	2.2462449	1.8856984	1.6321578	1.4483316	1.3116404	1.2079805	1.1282506	1.0664036	1.0183176	0.98112547	0.95280236	0
3.572305	2.7761865	2.2462449	1.8856989	1.6321585	1.4483339	1.3116448	1.2079875	1.1282614	1.0664186	1.0183376	0.98115093	0.95283359	0
3.572305	2.7761865	2.2462449	1.8856994	1.6321596	1.4483361	1.311649	1.2079946	1.1282723	1.0664337	1.0183574	0.98117626	0.95286489	0
3.572305	2.7761867	2.2462451	1.8856995	1.6321604	1.4483383	1.311653	1.2080015	1.1282828	1.0664487	1.0183773	0.98120141	0.95289594	0
3.572305	2.7761865	2.2462449	1.8857001	1.6321614	1.4483403	1.3116574	1.2080088	1.1282934	1.0664636	1.0183972	0.98122668	0.95292705	0
3.572305	2.7761867	2.2462451	1.8857002	1.6321622	1.4483426	1.3116614	1.2080156	1.1283041	1.0664785	1.018417	0.98125184	0.95295799	0
3.572305	2.7761867	2.2462451	1.8857005	1.6321633	1.4483445	1.3116657	1.2080227	1.1283145	1.0664935	1.0184366	0.98127705	0.95298886	0
3.572305	2.7761867	2.2462451	1.8857006	1.6321639	1.4483467	1.3116698	1.2080297	1.1283251	1.0665083	1.0184563	0.98130202	0.95301968	0
3.572305	2.7761867	2.2462451	1.8857008	1.6321647	1.4483489	1.3116738	1.2080363	1.1283355	1.066523	1.0184759	0.98132706	0.95305049	0
3.572305	2.7761865	2.2462451	1.8857009	1.6321659	1.448351	1.3116781	1.2080436	1.1283461	1.0665379	1.0184956	0.98135185	0.95308113	0
3.572305	2.7761867	2.2462454	1.8857011	1.6321667	1.4483532	1.311682	1.2080504	1.1283565	1.0665524	1.018515	0.98137677	0.95311183	0
3.572305	2.7761867	2.2462454	1.8857018	1.6321673	1.4483552	1.3116862	1.208057	1.1283671	1.0665671	1.0185345	0.98140162	0.9531424	0
3.572305	2.7761865	2.2462454	1.8857019	1.6321683	1.4483571	1.3116903	1.2080641	1.1283773	1.0665816	1.018554	0.98142636	0.95317286	0
3.572305	2.7761865	2.2462454	1.8857021	1.6321692	1.4483594	1.3116943	1.2080709	1.1283878	1.0665963	1.0185733	0.98145115	0.95320338	0
3.572305	2.7761867	2.2462454	1.8857024	1.63217	1.4483613	1.3116983	1.2080777	1.1283981	1.0666108	1.0185926	0.98147571	0.95323366	0
3.5723047	2.7761867	2.2462454	1.8857027	1.6321709	1.4483634	1.3117023	1.2080843	1.1284083	1.0666251	1.0186118	0.98150027	0.95326406	0
3.572305	2.7761867	2.2462454	1.885703	1.632172	1.4483656	1.3117064	1.208091	1.1284187	1.0666398	1.0186312	0.98152471	0.95329416	0
3.5723047	2.7761867	2.2462456	1.8857031	1.6321723	1.4483675	1.3117104	1.2080978	1.1284288	1.066654	1.0186502	0.9815492	0.95332438	0
3.572305	2.7761867	2.2462454	1.8857033	1.6321734	1.4483695	1.3117144	1.2081046	1.1284389	1.0666685	1.0186695	0.98157358	0.9533543	0
3.572305	2.7761867	2.2462456	1.8857034	1.6321744	1.4483714	1.3117182	1.2081112	1.1284492	1.0666828	1.0186887	0.98159802	0.9533844	0
3.572305	2.7761867	2.2462456	1.8857037	1.6321748	1.4483737	1.3117222	1.2081181	1.1284592	1.066697	1.0187075	0.98162222	0.95341444	0
3.5723047	2.7761869	2.2462456	1.8857043	1.6321758	1.4483758	1.3117262	1.2081245	1.1284693	1.0667112	1.0187266	0.98164642	0.95344436	0
3.572305	2.7761867	2.2462459	1.8857044	1.6321769	1.4483776	1.31173	1.2081312	1.1284795	1.0667255	1.0187453	0.98167062	0.95347422	0
3.572305	2.7761865	2.2462456	1.8857048	1.6321774	1.4483796	1.3117341	1.2081379	1.1284896	1.0667397	1.0187644	0.98169464	0.95350397	0
3.572305	2.7761867	2.2462459	1.8857048	1.6321783	1.4483815	1.3117379	1.2081443	1.1284996	1.0667539	1.0187832	0.98171866	0.95353365	0
3.572305	2.7761867	2.2462459	1.8857051	1.6321793	1.4483836	1.3117418	1.208151	1.1285095	1.0667678	1.018802	0.9817428	0.95356321	0
3.572305	2.7761869	2.2462461	1.8857054	1.6321799	1.4483857	1.3117455	1.2081574	1.1285195	1.0667819	1.0188208	0.98176664	0.95359284	0
3.572305	2.7761867	2.2462463	1.8857055	1.6321805	1.4483875	1.3117495	1.208164	1.1285293	1.0667959	1.0188394	0.9817906	0.95362234	0
3.572305	2.7761867	2.2462461	1.8857057	1.6321816	1.4483892	1.3117532	1.2081705	1.1285392	1.06681	1.018858	0.98181432	0.95365185	0
3.572305	2.7761867	2.2462463	1.8857058	1.6321824	1.4483913	1.3117572	1.2081769	1.1285491	1.066824	1.0188768	0.98183829	0.95368123	0
3.572305	2.7761867	2.2462463	1.8857061	1.632183	1.4483933	1.3117608	1.2081833	1.1285589	1.0668377	1.0188953	0.98186177	0.95371038	0
3.5723047	2.7761867	2.2462463	1.8857063	1.632184	1.4483951	1.3117648	1.2081898	1.1285688	1.0668516	1.0189137	0.98188555	0.95373976	0
3.572305	2.7761867	2.2462463	1.8857067	1.6321846	1.4483972	1.3117684	1.2081963	1.1285785	1.0668654	1.0189322	0.98190916	0.95376897	0
3.572305	2.7761867	2.2462463	1.8857069	1.6321852	1.4483989	1.3117723	1.2082027	1.1285884	1.0668792	1.0189506	0.98193258	0.953798	0
3.572305	2.7761867	2.2462463	1.8857071	1.6321863	1.4484011	1.3117759	1.208209	1.1285981	1.066893	1.0189691	0.98195606	0.95382702	0
3.572305	2.7761867	2.2462466	1.8857073	1.6321871	1.4484028	1.3117797	1.2082154	1.1286077	1.0669068	1.0189872	0.98197961	0.95385593	0
3.572305	2.7761867	2.2462466	1.8857077	1.6321876	1.4484047	1.3117834	1.2082217	1.1286174	1.0669204	1.0190055	0.98200291	0.9538849	0
3.572305	2.7761867	2.2462463	1.8857079	1.6321886	1.4484066	1.3117869	1.208228	1.1286269	1.0669341	1.0190238	0.98202634	0.95391381	0
3.5723047	2.7761867	2.2462466	1.885708	1.6321895	1.4484086	1.3117907	1.2082342	1.1286367	1.0669475	1.019042	0.98204958	0.95394254	0
3.572305	2.7761862	2.2462468	1.8857082	1.63219	1.4484102	1.3117944	1.2082404	1.1286463	1.0669612	1.0190601	0.98207259	0.95397139	0
3.572305	2.7761867	2.2462468	1.8857083	1.6321908	1.4484121	1.3117981	1.2082466	1.1286558	1.0669746	1.0190783	0.98209596	0.954	0
3.572305	2.7761867	2.2462468	1.8857085	1.6321915	1.4484141	1.3118018	1.2082528	1.1286652	1.0669881	1.0190963	0.98211902	0.95402855	0
3.572305	2.7761867	2.2462471	1.8857087	1.6321924	1.4484159	1.3118054	1.2082591	1.1286749	1.0670016	1.0191143	0.98214203	0.95405722	0
3.572305	2.7761867	2.2462471	1.885709	1.6321927	1.4484175	1.3118092	1.2082652	1.1286842	1.0670149	1.0191321	0.98216498	0.95408565	0
3.572305	2.7761867	2.2462471	1.8857093	1.6321937	1.4484196	1.3118125	1.2082713	1.1286937	1.0670284	1.0191501	0.98218793	0.95411402	0
3.5723047	2.7761865	2.2462471	1.8857096	1.6321946	1.4484215	1.3118165	1.2082775	1.128703	1.0670416	1.0191679	0.98221093	0.95414239	0
3.572305	2.7761867	2.2462471	1.8857098	1.6321951	1.4484231	1.3118199	1.2082837	1.1287124	1.0670551	1.0191858	0.98223376	0.9541707	0
3.572305	2.7761867	2.2462471	1.88571	1.6321959	1.4484249	1.3118234	1.2082896	1.1287218	1.0670683	1.0192035	0.98225647	0.95419884	0
3.572305	2.7761867	2.2462471	1.8857101	1.6321969	1.4484266	1.3118271	1.2082958	1.1287311	1.0670817	1.0192212	0.98227918	0.95422709	0
3.572305	2.7761867	2.2462471	1.8857104	1.6321975	1.4484284	1.3118303	1.2083019	1.1287404	1.0670948	1.0192389	0.98230183	0.9542551	0
3.572305	2.7761867	2.2462473	1.8857105	1.632198	1.4484302	1.311834	1.2083077	1.1287496	1.0671079	1.0192565	0.98232448	0.95428324	0
3.572305	2.7761867	2.2462471	1.8857107	1.632199	1.4484322	1.3118376	1.2083141	1.1287588	1.067121	1.0192742	0.98234689	0.95431125	0
3.572305	2.7761867	2.2462473	1.8857108	1.6321996	1.4484339	1.311841	1.2083199	1.128768	1.0671341	1.0192916	0.98236954	0.95433903	0
3.572305	2.7761867	2.2462473	1.885711	1.6322001	1.4484355	1.3118446	1.2083257	1.1287773	1.0671471	1.019309	0.98239201	0.95436692	0
3.572305	2.7761867	2.2462473	1.8857113	1.6322012	1.4484375	1.311848	1.2083318	1.1287863	1.0671601	1.0193267	0.98241442	0.95439482	0
3.572305	2.7761867	2.2462473	1.8857114	1.6322017	1.4484389	1.3118516	1.2083377	1.1287955	1.0671731	1.0193441	0.98243678	0.95442253	0
3.572305	2.7761867	2.2462473	1.8857117	1.6322024	1.4484408	1.311855	1.2083435	1.1288046	1.067186	1.0193614	0.98245907	0.95445007	0
3.572305	2.7761867	2.2462473	1.8857123	1.6322027	1.4484426	1.3118583	1.2083496	1.1288137	1.067199	1.0193788	0.9824813	0.95447785	0
3.572305	2.7761867	2.2462475	1.8857123	1.6322037	1.4484444	1.3118619	1.2083554	1.1288227	1.0672117	1.0193958	0.98250347	0.95450538	0
3.572305	2.7761867	2.2462473	1.8857124	1.6322045	1.4484458	1.3118653	1.2083613	1.1288319	1.0672246	1.0194131	0.98252565	0.95453286	0
3.572305	2.7761869	2.2462475	1.8857127	1.632205	1.4484476	1.3118687	1.2083671	1.1288407	1.0672374	1.0194304	0.98254782	0.95456022	0
3.572305	2.7761869	2.2462473	1.8857127	1.6322058	1.4484495	1.3118721	1.2083731	1.1288497	1.0672503	1.0194476	0.98256975	0.9545877	0
3.572305	2.7761867	2.2462475	1.885713	1.6322066	1.4484512	1.3118755	1.2083787	1.1288586	1.0672629	1.0194645	0.98259175	0.95461494	0
3.572305	2.7761867	2.2462475	1.8857131	1.6322073	1.4484526	1.3118787	1.2083845	1.1288675	1.0672756	1.0194817	0.98261362	0.95464218	0
3.572305	2.7761867	2.2462475	1.8857133	1.6322076	1.4484546	1.3118823	1.2083904	1.1288764	1.0672882	1.0194987	0.9826355	0.95466936	0
3.572305	2.7761867	2.2462475	1.8857133	1.6322085	1.4484562	1.3118855	1.2083961	1.1288851	1.0673009	1.0195156	0.98265743	0.95469654	0
3.572305	2.7761867	2.2462475	1.8857136	1.6322092	1.4484576	1.3118887	1.2084017	1.1288941	1.0673134	1.0195326	0.98267913	0.95472354	0
3.572305	2.7761869	2.2462478	1.8857138	1.6322098	1.4484595	1.3118924	1.2084074	1.1289028	1.0673261	1.0195496	0.98270088	0.9547506	0
3.572305	2.7761867	2.2462475	1.8857141	1.6322105	1.4484609	1.3118955	1.2084131	1.1289116	1.0673385	1.0195664	0.98272246	0.9547776	0
3.572305	2.7761869	2.2462475	1.8857142	1.6322109	1.4484627	1.3118986	1.2084187	1.1289204	1.0673511	1.019583	0.98274422	0.95480448	0
3.572305	2.7761869	2.2462478	1.8857145	1.6322118	1.4484644	1.3119022	1.2084244	1.128929	1.0673635	1.0195999	0.98276573	0.9548313	0
3.572305	2.7761869	2.2462475	1.8857148	1.6322124	1.4484659	1.3119054	1.2084302	1.1289378	1.0673758	1.0196166	0.98278719	0.95485801	0
3.572305	2.7761869	2.2462478	1.8857149	1.6322131	1.4484676	1.3119084	1.2084357	1.1289465	1.0673882	1.0196333	0.98280877	0.95488471	0
3.572305	2.7761869	2.2462478	1.8857152	1.6322138	1.4484694	1.3119118	1.2084414	1.1289551	1.0674007	1.01965	0.98283011	0.95491153	0
3.572305	2.7761867	2.2462478	1.8857152	1.6322144	1.4484707	1.3119152	1.2084466	1.1289638	1.067413	1.0196666	0.98285145	0.95493805	0
3.572305	2.7761867	2.2462478	1.8857154	1.6322149	1.4484725	1.3119183	1.2084525	1.1289723	1.0674253	1.0196831	0.98287272	0.95496452	0
3.572305	2.7761867	2.246248	1.8857156	1.6322156	1.448474	1.3119216	1.2084579	1.1289809	1.0674374	1.0196996	0.98289406	0.95499104	0
3.5723047	2.7761867	2.2462478	1.8857157	1.6322163	1.4484756	1.3119247	1.2084634	1.1289895	1.0674498	1.0197159	0.98291528	0.95501745	0
3.5723047	2.7761867	2.2462478	1.8857158	1.632217	1.4484771	1.3119279	1.208469	1.1289979	1.0674618	1.0197325	0.98293644	0.95504373	0
3.572305	2.7761867	2.2462478	1.885716	1.6322174	1.4484788	1.3119309	1.2084745	1.1290063	1.067474	1.0197488	0.98295766	0.95506996	0
3.572305	2.7761867	2.246248	1.8857162	1.6322182	1.4484804	1.3119342	1.2084799	1.1290151	1.067486	1.0197651	0.9829787	0.95509624	0
3.572305	2.7761867	2.246248	1.8857164	1.632219	1.4484819	1.3119373	1.2084854	1.1290234	1.0674981	1.0197816	0.98299974	0.95512253	0
3.572305	2.7761867	2.246248	1.8857166	1.6322194	1.4484835	1.3119406	1.2084907	1.1290318	1.0675104	1.0197977	0.9830206	0.95514876	0
3.5723066	2.7761877	2.2462485	1.8857172	1.6322203	1.4484853	1.3119438	1.2084963	1.1290401	1.0675223	1.0198139	0.9830417	0.95517474	0
3.5723233	2.7761972	2.2462547	1.8857217	1.6322241	1.4484892	1.3119488	1.2085032	1.1290499	1.0675356	1.0198312	0.9830634	0.95520157	0
3.5724008	2.7762423	2.2462838	1.8857416	1.6322395	1.4485024	1.3119612	1.2085164	1.1290649	1.067553	1.0198523	0.98308873	0.95523167	0
3.5726371	2.7763779	2.246371	1.8858029	1.6322852	1.4485387	1.3119924	1.208545	1.1290928	1.067582	1.0198835	0.98312312	0.95526993	0
3.5731702	2.776686	2.2465689	1.8859409	1.6323879	1.4486192	1.312059	1.208603	1.1291459	1.0676327	1.0199338	0.98317456	0.95532364	0
3.5741253	2.7772372	2.2469244	1.8861889	1.6325715	1.4487629	1.312176	1.208703	1.1292346	1.0677143	1.0200114	0.98325044	0.95539951	0
3.5755043	2.7780359	2.2474387	1.8865477	1.6328379	1.4489703	1.312345	1.2088456	1.1293595	1.0678272	1.0201167	0.98335129	0.95549846	0
3.5770714	2.7789457	2.2480268	1.8869587	1.6331429	1.4492081	1.3125384	1.2090087	1.1295016	1.0679555	1.0202354	0.98346412	0.95560783	0
3.5783	2.7796655	2.2484939	1.8872863	1.6333869	1.4493986	1.3126936	1.2091403	1.1296173	1.0680606	1.0203339	0.98355871	0.95570099	0
3.5762072	2.7784784	2.2477379	1.8867636	1.6330023	1.4491032	1.3124585	1.2089489	1.1294588	1.0679278	1.0202224	0.98346508	0.95562297	0
3.5681367	2.7738447	2.2447662	1.8846972	1.6314768	1.4479232	1.3115125	1.2081683	1.1287999	1.0673615	1.0197278	0.98302811	0.95523256	0
3.5550773	2.7663167	2.2399261	1.8813269	1.6289848	1.4459934	1.3099632	1.2068876	1.1277162	1.066426	1.0189075	0.98229861	0.95457625	0
3.5379117	2.7563887	2.233531	1.8768673	1.6256841	1.4434358	1.3079077	1.2051871	1.1262753	1.065181	1.0178132	0.98132312	0.95369607	0
3.5173755	2.7444758	2.2258427	1.8714999	1.6217078	1.4403524	1.3054284	1.2031344	1.1245346	1.0636752	1.0164887	0.98014092	0.95262736	0
3.4940853	2.730926	2.217083	1.8653773	1.617169	1.4368296	1.3025943	1.2007866	1.1225425	1.0619508	1.0149704	0.97878486	0.95140064	0
3.4685571	2.7160318	2.207437	1.8586277	1.6121603	1.4329405	1.2994635	1.1981915	1.1203398	1.0600432	1.0132899	0.97728252	0.95004052	0
3.4412203	2.7000365	2.1970613	1.8513588	1.6067622	1.4287462	1.2960852	1.1953906	1.1179609	1.057982	1.0114734	0.97565806	0.94856888	0
3.4124358	2.6831472	2.1860864	1.8436618	1.6010416	1.4242985	1.2925012	1.1924174	1.1154349	1.0557925	1.0095431	0.97393084	0.9470036	0
3.3825037	2.6655357	2.174623	1.835613	1.5950546	1.4196409	1.288746	1.189301	1.1127863	1.0534958	1.0075175	0.97211784	0.94536012	0
3.3516748	2.6473453	2.1627631	1.8272763	1.5888491	1.4148101	1.2848495	1.1860659	1.1100357	1.0511101	1.0054126	0.9702335	0.94365102	0
3.3201587	2.6286976	2.1505852	1.8187066	1.5824645	1.4098371	1.280836	1.1827329	1.1072007	1.0486504	1.0032417	0.96828932	0.94188738	0
3.2881303	2.6096933	2.1381533	1.8099488	1.5759345	1.404748	1.2767273	1.1793188	1.104296	1.0461291	1.0010163	0.96629566	0.94007838	0
3.2557337	2.5904183	2.1255233	1.801041	1.5692874	1.3995643	1.2725405	1.1758385	1.101334	1.0435575	0.99874556	0.96426105	0.93823171	0
3.2230906	2.5709429	2.1127405	1.7920158	1.5625477	1.3943052	1.26829	1.1723045	1.0983251	1.0409446	0.99643767	0.96219248	0.93635392	0
3.1903026	2.551326	2.0998437	1.7828997	1.5557346	1.3889858	1.2639891	1.1687266	1.0952783	1.0382978	0.9940995	0.96009654	0.93445069	0
3.1574521	2.5316181	2.0868657	1.7737161	1.5488656	1.3836191	1.259648	1.1651143	1.0922008	1.0356239	0.99173665	0.95797771	0.93252641	0
3.1246092	2.5118592	2.0738323	1.7644835	1.5419542	1.3782166	1.2552756	1.1614746	1.0890992	1.0329281	0.98935384	0.95584089	0.93058532	0
3.0918314	2.4920852	2.0607672	1.755218	1.5350128	1.3727874	1.25088	1.1578137	1.0859786	1.0302153	0.98695534	0.95368934	0.92863053	0
3.0591662	2.4723241	2.047689	1.7459332	1.5280514	1.367339	1.2464668	1.1541373	1.0828434	1.0274889	0.98454463	0.95152628	0.92666507	0
3.0266519	2.4526002	2.0346141	1.7366399	1.5210782	1.3618784	1.2420413	1.150449	1.0796976	1.0247526	0.98212439	0.94935453	0.92469102	0
2.9943204	2.4329338	2.0215549	1.7273477	1.5141007	1.3564112	1.2376084	1.1467534	1.0765442	1.022009	0.97969723	0.94717592	0.9227106	0
2.9621994	2.4133403	2.0085232	1.7180649	1.5071242	1.3509413	1.2331718	1.1430531	1.0733861	1.0192606	0.97726512	0.94499248	0.92072541	0
2.9303091	2.3938341	1.9955277	1.7087978	1.5001543	1.3454734	1.2287345	1.1393509	1.0702252	1.0165092	0.97482985	0.94280583	0.91873699	0
2.8986671	2.3744264	1.9825766	1.6995518	1.4931946	1.3400102	1.2242991	1.1356488	1.0670636	1.0137563	0.97239292	0.94061732	0.9167465	0
2.8672872	2.3551259	1.9696755	1.6903317	1.4862491	1.3345553	1.2198678	1.1319491	1.063903	1.0110035	0.96995538	0.93842781	0.91475475	0
2.8361804	2.3359401	1.9568305	1.6811414	1.4793203	1.3291099	1.2154428	1.128253	1.0607445	1.0082521	0.96751851	0.93623841	0.91276288	0
2.8053555	2.3168764	1.9440452	1.6719834	1.4724107	1.3236766	1.2110254	1.1245619	1.0575895	1.0055028	0.96508294	0.93404984	0.91077149	0
2.7748184	2.2979388	1.9313235	1.6628611	1.4655226	1.3182569	1.206617	1.120877	1.0544387	1.0027565	0.96264976	0.93186301	0.90878099	0
2.7445753	2.2791307	1.9186683	1.6537765	1.4586573	1.312852	1.2022187	1.1171993	1.0512929	1.0000141	0.96021932	0.9296782	0.90679228	0
2.7146285	2.2604556	1.9060816	1.6447312	1.4518167	1.3074634	1.1978313	1.1135293	1.048153	0.99727583	0.9577921	0.9274959	0.90480554	0
2.6849813	2.2419167	1.8935659	1.6357269	1.4450014	1.3020914	1.1934557	1.1098679	1.0450194	0.99454254	0.95536882	0.92531669	0.9028213	0
2.6556351	2.2235148	1.8811222	1.6267645	1.4382126	1.2967373	1.1890925	1.1062154	1.0418926	0.99181437	0.95294964	0.92314065	0.90083957	0
2.6265903	2.2052519	1.8687516	1.6178452	1.431451	1.2914014	1.1847421	1.1025724	1.0387732	0.98909187	0.95053464	0.92096835	0.89886093	0
2.597847	2.187129	1.8564559	1.6089697	1.4247174	1.2860844	1.1804055	1.0989393	1.035661	0.98637521	0.94812465	0.91879976	0.8968854	0
2.5694053	2.1691461	1.8442348	1.6001384	1.4180118	1.2807864	1.1760824	1.0953164	1.0325567	0.98366469	0.94571924	0.91663527	0.8949132	0
2.5412633	2.1513038	1.8320894	1.5913521	1.4113355	1.2755084	1.1717734	1.0917039	1.0294602	0.98096049	0.94331902	0.91447484	0.89294446	0
2.5134203	2.1336021	1.8200195	1.5826108	1.404688	1.2702502	1.1674784	1.0881021	1.026372	0.97826272	0.94092423	0.91231889	0.89097941	0
2.4858744	2.1160409	1.8080257	1.573915	1.39807	1.2650121	1.163198	1.0845109	1.0232922	0.97557151	0.9385345	0.9101671	0.88901806	0
2.4586236	2.0986199	1.7961079	1.5652648	1.3914814	1.2597941	1.1589323	1.0809309	1.0202206	0.97288698	0.93615049	0.9080202	0.88706052	0
2.4316661	2.0813389	1.7842664	1.5566603	1.3849223	1.2545965	1.1546812	1.0773617	1.0171579	0.9702093	0.93377185	0.90587759	0.88510692	0
2.4049997	2.0641971	1.7725009	1.5481017	1.3783932	1.2494196	1.150445	1.0738039	1.0141038	0.96753865	0.93139893	0.90373969	0.88315719	0
2.3786218	2.0471938	1.7608106	1.5395889	1.3718936	1.2442633	1.1462237	1.0702572	1.0110582	0.96487474	0.92903149	0.90160662	0.88121146	0
2.35253	2.0303283	1.7491964	1.5311216	1.365424	1.2391275	1.1420174	1.0667217	1.0080215	0.96221787	0.9266699	0.89947808	0.87926966	0
2.3267217	2.0136006	1.7376577	1.5227001	1.3589842	1.2340125	1.1378258	1.0631975	1.0049934	0.95956814	0.92431396	0.8973546	0.87733203	0
2.3011944	1.9970089	1.7261937	1.5143242	1.3525741	1.2289181	1.1336495	1.0596848	1.0019743	0.95692533	0.92196387	0.89523602	0.8753984	0
2.2759447	1.9805524	1.7148045	1.5059934	1.3461939	1.2238442	1.1294881	1.056183	0.99896413	0.95428956	0.91961956	0.89312178	0.87346905	0
2.2509708	1.9642307	1.70349	1.4977084	1.3398433	1.2187909	1.1253417	1.0526928	0.99596262	0.95166075	0.91728109	0.89101273	0.87154371	0
2.2262697	1.9480426	1.6922493	1.489468	1.3335222	1.2137581	1.1212102	1.0492139	0.99296993	0.94903928	0.91494834	0.88890845	0.86962259	0
2.2018385	1.931987	1.6810821	1.4812728	1.3272309	1.2087461	1.1170938	1.0457464	0.98998618	0.94642496	0.91262144	0.88680905	0.86770546	0
2.1776743	1.9160633	1.6699885	1.4731221	1.3209686	1.2037544	1.1129923	1.0422902	0.98701125	0.9438175	0.91030031	0.8847146	0.86579251	0
2.1537747	1.9002702	1.6589676	1.4650162	1.314736	1.1987833	1.1089057	1.0388452	0.98404509	0.9412173	0.90798509	0.8826248	0.86388379	0
2.1301365	1.884607	1.6480191	1.4569547	1.3085324	1.1938324	1.1048338	1.0354116	0.98108792	0.93862396	0.90567571	0.88054013	0.86197919	0
2.1067576	1.8690721	1.6371424	1.4489375	1.302358	1.1889018	1.1007771	1.0319892	0.97813934	0.93603796	0.90337205	0.87846023	0.86007875	0
2.0836349	1.8536651	1.6263375	1.440964	1.2962126	1.1839917	1.096735	1.0285782	0.97519976	0.93345892	0.90107411	0.87638521	0.85818243	0
2.0607653	1.8383851	1.6156037	1.4330344	1.2900962	1.1791018	1.0927078	1.0251782	0.97226894	0.93088698	0.89878225	0.87431514	0.85629016	0
2.038146	1.8232309	1.6049404	1.4251481	1.2840084	1.1742316	1.0886953	1.0217894	0.96934676	0.92832208	0.89649606	0.87224978	0.85440224	0
2.0157752	1.8082011	1.5943477	1.4173054	1.2779492	1.1693819	1.0846974	1.0184118	0.96643347	0.9257642	0.89421558	0.87018931	0.85251838	0
1.9936494	1.7932951	1.5838245	1.4095056	1.271919	1.164552	1.0807142	1.0150454	0.96352875	0.92321336	0.89194101	0.86813366	0.85063863	0
1.9717666	1.7785121	1.5733708	1.4017487	1.2659166	1.1597421	1.0767456	1.01169	0.96063286	0.92066956	0.8896721	0.86608303	0.84876293	0
1.9501239	1.7638505	1.5629858	1.3940344	1.2599429	1.1549518	1.0727915	1.0083458	0.95774549	0.91813266	0.88740891	0.86403704	0.84689152	0
1.9287181	1.7493101	1.5526695	1.3863626	1.2539971	1.1501814	1.0688518	1.0050125	0.95486706	0.91560274	0.88515162	0.86199588	0.84502417	0
1.9075475	1.7348894	1.5424213	1.3787329	1.2480793	1.1454308	1.0649266	1.0016901	0.9519971	0.91307974	0.88289994	0.85995966	0.84316075	0
1.8866096	1.720587	1.5322407	1.371145	1.2421895	1.1406997	1.061016	0.99837899	0.94913566	0.91056383	0.88065404	0.8579281	0.84130168	0
1.865901	1.706403	1.522127	1.3635989	1.2363275	1.1359882	1.0571195	0.99507862	0.94628286	0.90805465	0.8784138	0.85590142	0.83944654	0
1.8454194	1.6923357	1.5120801	1.3560945	1.2304933	1.1312962	1.0532374	0.99178922	0.94343865	0.90555257	0.8761794	0.85387951	0.83759552	0
1.8251629	1.6783842	1.5020996	1.3486313	1.2246863	1.1266233	1.0493695	0.98851067	0.9406029	0.90305728	0.87395042	0.85186231	0.83574849	0
1.8051287	1.6645479	1.4921849	1.3412091	1.2189069	1.1219698	1.0455159	0.98524278	0.93777579	0.90056878	0.87172723	0.84984982	0.83390576	0
1.7853144	1.6508257	1.4823358	1.3338277	1.2131548	1.1173356	1.0416764	0.98198599	0.93495703	0.8980872	0.8695097	0.84784216	0.83206701	0
1.7657174	1.6372162	1.4725513	1.3264868	1.2074295	1.1127205	1.0378509	0.97873968	0.93214697	0.89561254	0.86729783	0.84583926	0.83023208	0
1.7463356	1.6237193	1.4628316	1.3191866	1.2017316	1.1081244	1.0340396	0.97550422	0.92934531	0.89314455	0.86509144	0.84384114	0.82840151	0
1.7271664	1.6103334	1.4531764	1.3119264	1.1960603	1.1035472	1.0302421	0.97227943	0.92655194	0.89068353	0.86289072	0.84184766	0.8265748	0
1.7082075	1.5970581	1.4435843	1.3047062	1.190416	1.098989	1.0264586	0.96906525	0.92376703	0.88822925	0.86069572	0.83985895	0.82475209	0
1.6894569	1.583892	1.4340559	1.2975258	1.1847981	1.0944498	1.0226891	0.9658618	0.92099065	0.88578165	0.8585062	0.83787477	0.82293355	0
1.6709123	1.5708346	1.4245901	1.2903848	1.179207	1.0899291	1.0189334	0.96266896	0.91822219	0.8833409	0.85632235	0.83589548	0.82111889	0
1.6525707	1.5578847	1.415187	1.2832831	1.1736422	1.0854272	1.0151916	0.95948654	0.91546255	0.88090664	0.85414386	0.83392066	0.81930822	0
1.6344311	1.5450412	1.405846	1.2762204	1.1681036	1.0809438	1.0114633	0.95631462	0.91271067	0.87847942	0.85197109	0.83195066	0.81750166	0
1.6164902	1.5323039	1.3965664	1.2691965	1.1625909	1.0764788	1.0077486	0.95315331	0.90996754	0.87605846	0.84980381	0.82998538	0.8156991	0
1.5987462	1.519672	1.3873483	1.2622116	1.1571044	1.0720325	1.0040478	0.95000231	0.90723234	0.87364459	0.84764212	0.82802463	0.81390041	0
1.5811969	1.5071437	1.3781909	1.2552649	1.1516439	1.0676044	1.0003606	0.94686192	0.90450543	0.8712371	0.84548563	0.82606846	0.81210566	0
1.5638405	1.494719	1.369094	1.2483565	1.1462089	1.0631946	0.996687	0.9437319	0.9017868	0.8688364	0.84333485	0.82411706	0.81031489	0
1.5466745	1.4823964	1.3600571	1.241486	1.1407999	1.0588031	0.99302667	0.94061196	0.89907634	0.8664422	0.84118956	0.82217014	0.80852807	0
1.5296971	1.4701759	1.3510798	1.2346537	1.135416	1.0544297	0.98937976	0.93750268	0.89637399	0.86405462	0.83904976	0.8202278	0.80674523	0
1.5129057	1.4580557	1.342162	1.2278585	1.1300578	1.0500745	0.98574644	0.93440342	0.89367974	0.86167371	0.83691525	0.81829011	0.80496633	0
1.4962987	1.4460355	1.3333026	1.2211009	1.124725	1.045737	0.98212641	0.93131435	0.89099348	0.8592993	0.83478618	0.81635696	0.8031913	0
1.4798743	1.4341146	1.3245021	1.2143805	1.1194172	1.0414176	0.9785195	0.92823565	0.8883155	0.85693157	0.83266252	0.81442845	0.80142021	0
1.4636298	1.4222918	1.3157595	1.207697	1.1141344	1.0371161	0.97492617	0.92516708	0.88564551	0.85457009	0.83054435	0.81250447	0.79965299	0
1.447564	1.4105663	1.3070748	1.2010505	1.1088767	1.0328323	0.97134578	0.92210871	0.88298339	0.85221535	0.82843161	0.81058514	0.79788965	0
1.4316739	1.3989377	1.2984474	1.1944405	1.1036435	1.0285661	0.96777856	0.91906041	0.88032955	0.84986699	0.82632428	0.80867004	0.79613036	0
1.415959	1.3874048	1.2898766	1.1878667	1.0984352	1.0243176	0.9642244	0.91602218	0.8776834	0.84752506	0.82422209	0.8067596	0.79437482	0
1.4004164	1.3759669	1.2813625	1.1813291	1.0932515	1.0200866	0.96068341	0.91299403	0.87504536	0.84518969	0.82212532	0.80485386	0.79262316	0
1.3850442	1.3646235	1.2729049	1.1748277	1.0880923	1.0158732	0.95715535	0.90997589	0.8724153	0.8428607	0.82003403	0.80295241	0.79087532	0
1.3698407	1.3533738	1.2645029	1.168362	1.0829574	1.0116769	0.95364028	0.90696788	0.86979306	0.84053808	0.81794798	0.80105549	0.78913146	0
1.3548039	1.3422165	1.2561563	1.1619321	1.0778466	1.0074983	0.95013815	0.90396947	0.86717868	0.83822191	0.81586707	0.79916316	0.78739125	0
1.3399328	1.3311515	1.2478648	1.1555372	1.0727601	1.0033369	0.9466489	0.90098119	0.86457229	0.83591217	0.81379163	0.79727513	0.78565502	0
1.3252245	1.3201773	1.2396282	1.1491774	1.0676975	0.99919254	0.94317245	0.89800274	0.86197364	0.83360869	0.8117215	0.79539162	0.78392261	0
1.3106778	1.3092936	1.231446	1.1428529	1.0626588	0.99506521	0.93970859	0.89503413	0.85938275	0.83131164	0.80965662	0.79351276	0.78219402	0
1.2962906	1.2984999	1.2233175	1.1365633	1.0576439	0.99095511	0.9362576	0.89207542	0.85679966	0.82902092	0.80759692	0.79163814	0.78046924	0
1.2820613	1.2877953	1.215243	1.1303082	1.0526527	0.98686194	0.93281937	0.88912636	0.85422432	0.82673651	0.80554259	0.78976804	0.77874833	0
1.2679884	1.2771785	1.2072215	1.1240873	1.047685	0.98278582	0.92939359	0.88618714	0.85165679	0.82445836	0.80349338	0.78790218	0.777031	0
1.2540698	1.2666497	1.1992532	1.1179008	1.0427408	0.97872639	0.92598045	0.88325763	0.84909695	0.82218641	0.80144936	0.78604084	0.77531767	0
1.2403042	1.2562073	1.1913372	1.1117485	1.03782	0.97468364	0.92257982	0.88033772	0.84654492	0.81992084	0.79941052	0.78418392	0.77360797	0
1.2266897	1.245851	1.1834737	1.1056298	1.0329223	0.97065771	0.9191916	0.87742746	0.8440004	0.81766152	0.79737687	0.78233141	0.77190214	0
1.2132243	1.2355804	1.175662	1.0995449	1.0280476	0.96664846	0.91581607	0.87452698	0.84146351	0.81540841	0.79534858	0.78048331	0.77020007	0
1.1999072	1.2253946	1.1679018	1.0934935	1.0231962	0.96265572	0.91245294	0.87163609	0.83893442	0.81316149	0.79332519	0.77863955	0.76850164	0
1.186736	1.2152923	1.160193	1.0874754	1.0183675	0.95867944	0.90910196	0.86875451	0.83641279	0.81092077	0.79130709	0.77679998	0.76680714	0
1.1737092	1.2052736	1.152535	1.0814904	1.0135616	0.95471966	0.90576339	0.86588258	0.83389872	0.8086862	0.78929412	0.77496505	0.76511627	0
1.1608256	1.1953371	1.1449274	1.0755384	1.0087783	0.9507761	0.90243697	0.86302018	0.83139223	0.80645788	0.7872861	0.77313417	0.76342905	0
1.1480834	1.1854829	1.1373702	1.0696191	1.0040177	0.94684887	0.89912295	0.86016726	0.82889342	0.8042354	0.78528345	0.77130765	0.76174575	0
1.1354811	1.1757097	1.1298629	1.0637324	0.99927956	0.94293791	0.89582103	0.85732383	0.82640207	0.80201948	0.7832858	0.76948547	0.76006597	0
1.1230172	1.1660173	1.1224051	1.0578781	0.9945637	0.93904305	0.8925311	0.85448956	0.82391816	0.79980934	0.78129321	0.76766765	0.75839001	0
1.11069	1.1564046	1.1149966	1.0520558	0.98987025	0.93516433	0.8892535	0.85166472	0.82144165	0.7976054	0.77930564	0.76585424	0.75671774	0
1.0984981	1.1468712	1.1076367	1.046266	0.98519886	0.93130159	0.88598758	0.84884936	0.81897259	0.79540753	0.77732331	0.764045	0.75504911	0
1.0864402	1.1374166	1.1003257	1.0405077	0.98054969	0.92745489	0.88273394	0.84604329	0.81651103	0.79321575	0.7753458	0.76223993	0.75338411	0
1.0745145	1.1280396	1.0930628	1.0347812	0.97592205	0.92362398	0.87949222	0.84324646	0.81405681	0.79103005	0.77337343	0.7604394	0.75172287	0
1.0627197	1.1187401	1.0858479	1.0290861	0.9713164	0.91980898	0.87626243	0.84045875	0.81160998	0.78885019	0.77140605	0.75864273	0.75006527	0
1.0510542	1.1095171	1.0786805	1.0234226	0.96673274	0.91600966	0.87304443	0.83768052	0.80917048	0.78667653	0.76944363	0.75685066	0.7484113	0
1.0395172	1.1003705	1.0715606	1.0177901	0.9621706	0.91222602	0.86983812	0.83491135	0.80673832	0.78450871	0.76748616	0.75506258	0.74676108	0
1.0281065	1.0912991	1.0644877	1.0121886	0.95762986	0.90845805	0.86664373	0.83215123	0.80431348	0.78234696	0.76553404	0.75327885	0.74511433	0
1.0168211	1.0823023	1.0574615	1.0066179	0.95311058	0.90470564	0.86346102	0.82940036	0.80189592	0.78019124	0.76358652	0.75149935	0.74347138	0
1.0056596	1.07338	1.0504814	1.0010779	0.94861275	0.90096885	0.86029017	0.82665843	0.7994858	0.77804118	0.76164407	0.74972409	0.74183202	0
0.99462068	1.0645308	1.0435476	0.99556845	0.94413596	0.89724725	0.85713065	0.82392579	0.79708272	0.77589726	0.7597065	0.74795288	0.74019617	0
0.98370278	1.055755	1.0366596	0.99008924	0.93968034	0.89354128	0.85398293	0.8212021	0.79468697	0.77375931	0.75777394	0.7461859	0.73856401	0
0.97290504	1.0470513	1.029817	0.98464024	0.93524593	0.88985044	0.85084683	0.81848735	0.79229838	0.77162713	0.75584626	0.74442315	0.73693538	0
0.96222544	1.0384196	1.0230196	0.97922117	0.93083239	0.88617498	0.84772217	0.81578141	0.78991699	0.76950085	0.75392342	0.74266458	0.73531049	0
0.95166343	1.0298587	1.0162669	0.97383201	0.92643952	0.88251454	0.84460896	0.81308484	0.78754264	0.76738036	0.75200552	0.74090999	0.73368895	0
0.94121712	1.0213687	1.009559	0.96847254	0.92206752	0.87886924	0.84150726	0.81039691	0.78517556	0.76526582	0.75009251	0.73915976	0.73207116	0
0.93088543	1.0129485	1.0028951	0.9631424	0.91771597	0.87523907	0.83841687	0.80771798	0.78281552	0.76315719	0.7481845	0.73741359	0.73045683	0
0.92066723	1.0045979	0.99627542	0.95784169	0.91338509	0.87162393	0.8353377	0.80504769	0.78046262	0.76105416	0.74628109	0.7356714	0.72884607	0
0.9105612	0.99631596	0.98969942	0.95257014	0.90907466	0.86802369	0.83227015	0.80238658	0.77811682	0.75895709	0.74438268	0.73393339	0.72723901	0
0.90056622	0.98810232	0.98316675	0.94732773	0.90478456	0.86443824	0.82921362	0.79973394	0.77577794	0.75686574	0.74248898	0.73219961	0.72563541	0
0.89068079	0.97995645	0.97667724	0.94211394	0.90051466	0.86086768	0.82616854	0.79709017	0.7734462	0.75478011	0.74060011	0.73046994	0.7240352	0
0.88090396	0.97187769	0.97023046	0.93692893	0.89626497	0.85731184	0.82313442	0.79445517	0.77112138	0.75270009	0.73871624	0.72874433	0.72243869	0
0.87123454	0.96386564	0.96382636	0.93177253	0.89203531	0.85377085	0.82011151	0.79182881	0.76880383	0.75062597	0.73683697	0.72702271	0.7208457	0
0.86167103	0.95591956	0.95746446	0.9266445	0.88782579	0.85024422	0.81709981	0.78921127	0.76649296	0.74855757	0.73496246	0.72530532	0.71925622	0
0.85221255	0.94803888	0.9511447	0.92154455	0.88363582	0.84673226	0.81409907	0.78660238	0.76418906	0.74649483	0.7330929	0.72359169	0.71767014	0
0.8428579	0.94022334	0.94486636	0.91647279	0.8794657	0.84323478	0.81110924	0.78400195	0.76189214	0.74443793	0.73122799	0.72188228	0.71608782	0
0.83360618	0.93247217	0.93862975	0.91142899	0.87531549	0.83975184	0.80813056	0.78141022	0.75960213	0.74238658	0.72936785	0.72017699	0.71450871	0
0.82445592	0.92478484	0.93243414	0.9064129	0.87118471	0.83628321	0.80516279	0.77882713	0.75731897	0.74034083	0.72751242	0.71847564	0.712933	0
0.81540585	0.91716093	0.9262796	0.90142435	0.8670733	0.83282894	0.80220586	0.77625233	0.75504267	0.73830086	0.72566181	0.71677834	0.71136099	0
0.80645531	0.90959996	0.92016548	0.89646333	0.86298138	0.82938886	0.79925978	0.77368629	0.75277328	0.73626637	0.72381574	0.71508503	0.70979249	0
0.79760301	0.90210116	0.91409177	0.8915295	0.85890889	0.82596308	0.79632473	0.77112859	0.75051057	0.73423749	0.72197449	0.71339566	0.70822734	0
0.7888478	0.89466435	0.90805829	0.88662302	0.85485554	0.82255143	0.79340023	0.76857954	0.74825484	0.73221433	0.72013783	0.71171039	0.70666569	0
0.78018874	0.88728857	0.90206444	0.88174331	0.85082132	0.81915379	0.79048645	0.76603878	0.74600577	0.7301966	0.71830589	0.71002913	0.70510739	0
0.77162462	0.87997377	0.89611024	0.87689066	0.84680605	0.81577039	0.78758359	0.76350635	0.74376345	0.72818446	0.71647859	0.70835167	0.7035526	0
0.76315463	0.87271923	0.89019543	0.87206465	0.8428098	0.81240082	0.78469121	0.76098245	0.74152797	0.72617787	0.714656	0.70667821	0.70200121	0
0.75477767	0.86552471	0.88431954	0.86726522	0.83883238	0.80904514	0.78180957	0.75846678	0.73929906	0.72417682	0.71283787	0.70500886	0.70045334	0
0.74649256	0.85838932	0.87848246	0.8624922	0.8348738	0.8057034	0.77893841	0.75595945	0.737077	0.72218144	0.71102452	0.70334333	0.69890875	0
0.73829848	0.8513127	0.87268388	0.85774541	0.83093393	0.80237538	0.77607787	0.75346047	0.73486155	0.7201913	0.70921582	0.70168185	0.69736743	0
0.73019427	0.84429455	0.86692351	0.85302466	0.82701254	0.79906118	0.77322763	0.75096959	0.73265284	0.71820676	0.70741165	0.70002413	0.69582975	0
0.72217906	0.83733433	0.86120147	0.84833008	0.82310969	0.79576063	0.77038807	0.74848711	0.73045063	0.71622783	0.705612	0.69837046	0.69429541	0
0.71425182	0.83043134	0.85551691	0.84366119	0.81922531	0.79247379	0.76755893	0.74601269	0.72825515	0.71425402	0.70381707	0.6967206	0.69276452	0
0.70641154	0.82358527	0.84986997	0.83901805	0.81535918	0.78920043	0.76474011	0.74354666	0.72606623	0.71228594	0.70202667	0.69507468	0.69123685	0
0.69865757	0.81679559	0.84426028	0.83440048	0.8115114	0.78594065	0.7619316	0.74108857	0.72388393	0.71032304	0.70024079	0.69343257	0.68971264	0
0.69098848	0.81006205	0.83868766	0.82980835	0.80768168	0.78269428	0.75913358	0.7386387	0.72170818	0.7083658	0.69845957	0.69179446	0.68819177	0
0.68340361	0.80338383	0.83315182	0.82524127	0.80387008	0.77946126	0.75634569	0.73619694	0.71953887	0.70641375	0.69668263	0.69016016	0.68667424	0
0.67590189	0.79676086	0.82765239	0.82069957	0.80007648	0.77624166	0.75356805	0.73376316	0.71737605	0.70446724	0.69491047	0.68852967	0.68516004	0
0.6684826	0.79019237	0.82218933	0.81618291	0.79630065	0.77303553	0.75080067	0.73133755	0.71521991	0.70252603	0.69314265	0.68690324	0.68364924	0
0.66114485	0.78367794	0.81676239	0.81169087	0.79254282	0.76984251	0.7480433	0.72891992	0.71307009	0.70059019	0.69137943	0.68528038	0.68214184	0
0.65388757	0.77721739	0.81137133	0.80722374	0.78880268	0.76666248	0.74529624	0.72651029	0.71092695	0.69865966	0.68962055	0.68366158	0.68063748	0
0.64670998	0.77080995	0.80601579	0.80278111	0.78508013	0.76349592	0.74255925	0.72410858	0.70879012	0.69673449	0.68786633	0.68204641	0.67913669	0
0.63961107	0.7644555	0.80069548	0.79836303	0.78137523	0.76034224	0.73983228	0.72171485	0.70665962	0.6948145	0.6861164	0.68043518	0.67763925	0
0.63259017	0.75815338	0.79541039	0.79396904	0.77768785	0.75720155	0.73711526	0.71932906	0.70453566	0.69289994	0.68437093	0.67882776	0.67614502	0
0.62564635	0.75190312	0.79016018	0.78959942	0.77401763	0.75407392	0.73440826	0.71695107	0.70241803	0.69099057	0.68263012	0.6772241	0.67465401	0
0.61877877	0.74570447	0.78494459	0.78525388	0.77036488	0.75095928	0.73171127	0.71458101	0.70030671	0.6890865	0.68089354	0.67562425	0.67316639	0
0.61198652	0.73955685	0.77976358	0.78093219	0.76672941	0.74785745	0.72902405	0.7122187	0.69820184	0.68718773	0.67916137	0.67402816	0.671682	0
0.60526878	0.73345989	0.77461654	0.77663416	0.763111	0.74476844	0.72634691	0.70986432	0.69610322	0.68529403	0.67743361	0.67243576	0.67020088	0
0.59862483	0.72741342	0.76950353	0.77236009	0.7595098	0.74169213	0.72367936	0.70751768	0.69401085	0.68340564	0.67571038	0.67084724	0.66872299	0
0.59205383	0.72141659	0.76442426	0.76810932	0.75592548	0.73862857	0.72102165	0.70517874	0.69192499	0.68152249	0.67399144	0.66926241	0.66724855	0
0.5855549	0.71546924	0.75937867	0.76388198	0.75235808	0.73557764	0.71837378	0.70284754	0.68984526	0.67964464	0.67227691	0.6676814	0.66577703	0
0.57912743	0.70957088	0.75436634	0.75967789	0.74880761	0.73253936	0.71573561	0.70052415	0.68777168	0.67777163	0.67056668	0.66610402	0.66430902	0
0.57277042	0.70372123	0.74938697	0.75549698	0.74527389	0.72951353	0.71310723	0.69820833	0.68570447	0.6759041	0.66886085	0.6645304	0.66284412	0
0.5664832	0.69791979	0.74444067	0.75133896	0.7417568	0.72650015	0.71048832	0.6959002	0.68364346	0.67404157	0.66715932	0.66296065	0.66138256	0
0.560265	0.69216615	0.73952675	0.74720395	0.73825622	0.72349942	0.70787913	0.69359976	0.68158853	0.67218417	0.6654622	0.66139442	0.65992421	0
0.55411518	0.6864599	0.73464543	0.7430917	0.73477232	0.72051096	0.70527953	0.69130683	0.67953992	0.67033195	0.66376936	0.65983188	0.65846896	0
0.5480327	0.68080091	0.72979635	0.73900199	0.73130476	0.71753496	0.70268941	0.68902147	0.67749745	0.66848475	0.66208082	0.6582731	0.65701693	0
0.54201704	0.67518824	0.72497916	0.73493487	0.7278536	0.71457112	0.70010889	0.68674362	0.67546111	0.66664273	0.66039652	0.65671813	0.65556818	0
0.53606743	0.66962206	0.72019386	0.7308901	0.7244187	0.71161956	0.69753778	0.68447351	0.6734308	0.66480559	0.65871662	0.65516663	0.65412271	0
0.53018308	0.66410166	0.71544021	0.72686762	0.72100002	0.70868033	0.69497615	0.68221074	0.67140675	0.66297376	0.65704077	0.65361893	0.65268028	0
0.52436328	0.65862679	0.71071774	0.72286725	0.71759742	0.70575291	0.69242376	0.67995548	0.66938871	0.66114694	0.6553694	0.65207475	0.65124106	0
0.51860744	0.65319717	0.70602661	0.71888888	0.71421093	0.70283788	0.68988109	0.67770779	0.66737676	0.65932518	0.65370232	0.65053421	0.64980507	0
0.51291478	0.64781219	0.70136636	0.71493244	0.7108404	0.69993478	0.68734741	0.67546743	0.66537076	0.65750825	0.65203929	0.64899743	0.64837223	0
0.50728458	0.64247167	0.69673681	0.71099776	0.70748585	0.69704366	0.68482333	0.6732344	0.66337085	0.65569645	0.65038067	0.64746433	0.64694244	0
0.5017162	0.63717508	0.69213796	0.70708477	0.70414716	0.69416457	0.68230826	0.67100888	0.66137683	0.6538896	0.64872611	0.64593482	0.64551598	0
0.49620897	0.63192219	0.68756956	0.70319331	0.70082414	0.69129723	0.67980254	0.66879064	0.65938908	0.65208781	0.64707589	0.64440882	0.6440925	0
0.49076214	0.62671274	0.68303096	0.69932318	0.69751674	0.68844193	0.67730606	0.66657984	0.6574071	0.65029085	0.64542967	0.64288646	0.6426723	0
0.48537511	0.62154615	0.67852259	0.69547445	0.69422507	0.68559819	0.67481869	0.66437626	0.65543115	0.64849895	0.64378786	0.64136767	0.64125514	0
0.48004732	0.61642224	0.67404395	0.69164681	0.6909489	0.68276638	0.67234045	0.66217989	0.65346104	0.64671195	0.64215016	0.63985252	0.63984114	0
0.47477788	0.6113404	0.66959476	0.68784034	0.68768817	0.67994624	0.66987145	0.65999103	0.65149707	0.64492989	0.64051658	0.63834101	0.63843024	0
0.46956629	0.60630041	0.66517508	0.68405473	0.68444288	0.67713761	0.66741133	0.6578092	0.6495387	0.64315271	0.63888723	0.63683301	0.6370225	0
0.46441191	0.60130215	0.66078448	0.68029004	0.68121284	0.67434072	0.66496038	0.65563458	0.64758652	0.64138037	0.63726187	0.63532847	0.63561773	0
0.45931417	0.59634507	0.65642291	0.67654604	0.67799807	0.67155528	0.66251832	0.65346724	0.64563996	0.63961315	0.63564086	0.63382763	0.63421607	0
0.45427239	0.59142888	0.65209001	0.67282259	0.67479849	0.66878152	0.66008526	0.65130693	0.64369941	0.63785064	0.63402385	0.63233036	0.63281769	0
0.44928586	0.58655298	0.64778584	0.6691196	0.67161381	0.66601908	0.65766114	0.64915395	0.6417647	0.63609302	0.632411	0.63083655	0.63142228	0
0.44435412	0.58171749	0.64351004	0.6654371	0.66844445	0.66326809	0.6552459	0.64700794	0.63983566	0.63434017	0.63080215	0.62934613	0.63002986	0
0.43947655	0.57692194	0.63926244	0.66177481	0.66528994	0.66052842	0.65283954	0.64486909	0.63791251	0.63259214	0.62919742	0.62785941	0.62864071	0
0.43465254	0.57216579	0.63504297	0.65813273	0.6621502	0.65780008	0.65044206	0.64273733	0.63599515	0.630849	0.6275968	0.62637627	0.62725449	0
0.42988133	0.56744879	0.63085127	0.65451062	0.65902549	0.655083	0.64805341	0.64061254	0.63408357	0.62911063	0.62600029	0.62489641	0.62587136	0
0.42516261	0.56277072	0.62668723	0.65090847	0.65591544	0.65237725	0.64567351	0.63849485	0.63217759	0.62737715	0.62440789	0.62342024	0.62449121	0
0.42049575	0.5581314	0.62255067	0.64732623	0.65281993	0.64968252	0.64330226	0.63638419	0.63027763	0.62564832	0.62281942	0.62194741	0.62311411	0
0.41588002	0.55353004	0.61844146	0.6437636	0.64973921	0.646999	0.64093989	0.63428032	0.62838304	0.62392431	0.62123501	0.62047809	0.62174022	0
0.41131493	0.54896683	0.61435932	0.64022058	0.64667296	0.64432663	0.63858616	0.63218349	0.62649429	0.62220502	0.61965472	0.6190123	0.6203692	0
0.40679991	0.54444104	0.61030418	0.63669705	0.64362115	0.64166522	0.6362409	0.63009375	0.6246112	0.62049043	0.61807829	0.61754996	0.61900127	0
0.4023346	0.53995281	0.60627586	0.63319296	0.64058381	0.63901484	0.63390434	0.62801069	0.62273383	0.61878067	0.61650604	0.61609113	0.61763626	0
0.39791822	0.53550136	0.602274	0.62970817	0.63756073	0.63637531	0.63157636	0.6259346	0.62086213	0.61707556	0.61493778	0.61463565	0.6162743	0
0.39355037	0.53108686	0.59829861	0.62624252	0.634552	0.6337468	0.62925696	0.62386549	0.61899602	0.61537516	0.6133734	0.61318362	0.61491543	0
0.38923043	0.52670842	0.5943495	0.62279588	0.63155746	0.63112909	0.62694609	0.6218031	0.61713541	0.61367941	0.61181307	0.61173505	0.61355948	0
0.38495785	0.52236629	0.59042633	0.61936843	0.62857699	0.62852216	0.62464362	0.61974758	0.61528051	0.61198843	0.61025667	0.61028993	0.61220652	0
0.38073227	0.51805991	0.58652914	0.61595964	0.62561059	0.62592596	0.62234974	0.61769879	0.61343116	0.61030197	0.60870427	0.60884809	0.61085659	0
0.37655309	0.51378906	0.58265769	0.61256975	0.62265825	0.62334061	0.6200642	0.61565679	0.61158746	0.60862029	0.6071558	0.60740983	0.60950953	0
0.37241971	0.50955343	0.57881182	0.60919839	0.61971974	0.62076598	0.617787	0.61362153	0.60974914	0.60694319	0.60561126	0.60597491	0.60816568	0
0.3683317	0.50535262	0.57499135	0.60584551	0.61679518	0.61820191	0.61551833	0.61159307	0.60791636	0.60527068	0.60407066	0.60454333	0.60682452	0
0.36428857	0.50118655	0.5711959	0.60251123	0.61388445	0.61564839	0.61325783	0.60957128	0.60608923	0.60360283	0.60253406	0.60311508	0.60548645	0
0.36028981	0.49705482	0.56742573	0.59919536	0.61098731	0.61310548	0.61100572	0.60755616	0.60426748	0.60193956	0.60100126	0.60169035	0.60415137	0
0.35633498	0.49295709	0.56368035	0.5958975	0.60810399	0.61057299	0.60876191	0.60554779	0.60245121	0.60028088	0.59947234	0.60026896	0.60281914	0
0.35242349	0.48889312	0.55995965	0.59261805	0.60523421	0.60805094	0.6065262	0.60354596	0.60064042	0.59862673	0.59794736	0.59885097	0.60148996	0
0.34855503	0.48486272	0.55626363	0.5893566	0.60237795	0.60553944	0.60429877	0.60155076	0.59883505	0.59697717	0.59642625	0.59743607	0.60016358	0
0.34472901	0.48086551	0.55259192	0.58611292	0.59953529	0.60303825	0.60207951	0.59956205	0.59703517	0.59533215	0.59490895	0.59602475	0.59884018	0
0.34094498	0.47690132	0.54894447	0.58288723	0.59670585	0.60054731	0.59986854	0.59758013	0.59524065	0.59369171	0.59339565	0.59461671	0.5975197	0
0.33720255	0.47296974	0.54532105	0.57967937	0.59388989	0.59806675	0.59766549	0.59560466	0.59345144	0.59205568	0.5918861	0.59321201	0.59620208	0
0.33350107	0.46907058	0.54172152	0.57648909	0.59108728	0.59559643	0.59547067	0.59363568	0.59166783	0.59042436	0.59038043	0.59181064	0.59488744	0
0.3298403	0.46520352	0.53814596	0.57331634	0.58829784	0.59313631	0.59328383	0.59167331	0.58988941	0.58879733	0.58887851	0.5904125	0.59357566	0
0.32621974	0.46136847	0.53459382	0.57016098	0.58552152	0.59068638	0.59110504	0.58971733	0.58811635	0.58717483	0.58738053	0.58901775	0.59226674	0
0.32263881	0.45756492	0.53106511	0.56702304	0.58275831	0.58824646	0.58893424	0.58776784	0.58634865	0.58555681	0.58588624	0.58762622	0.59096074	0
0.31909728	0.45379278	0.52755982	0.56390256	0.58000821	0.58581674	0.58677149	0.58582485	0.58458626	0.58394325	0.58439583	0.58623803	0.58965766	0
0.31559455	0.45005167	0.52407748	0.56079888	0.57727104	0.58339703	0.58461654	0.58388817	0.58282912	0.5823341	0.58290929	0.58485311	0.58835751	0
0.31213036	0.44634148	0.52061826	0.55771261	0.57454669	0.58098733	0.58246958	0.58195806	0.58107728	0.58072948	0.58142644	0.58347154	0.58705997	0
0.30870417	0.44266179	0.51718187	0.55464309	0.57183534	0.57858759	0.58033055	0.58003426	0.5793308	0.57912928	0.57994735	0.58209306	0.58576554	0
0.30531564	0.43901259	0.5137682	0.55159074	0.56913674	0.57619762	0.57819933	0.57811671	0.57758951	0.57753342	0.57847202	0.58071798	0.58447391	0
0.30196413	0.43539336	0.51037693	0.5485549	0.56645083	0.57381767	0.57607597	0.57620555	0.57585347	0.57594198	0.5770005	0.57934606	0.58318508	0
0.29864952	0.431804	0.50700819	0.54553592	0.56377769	0.57144755	0.5739603	0.57430077	0.57412261	0.57435495	0.57553262	0.57797748	0.58189917	0
0.29537132	0.42824417	0.50366157	0.54253346	0.56111705	0.56908715	0.57185251	0.5724023	0.57239699	0.57277226	0.57406843	0.57661206	0.58061606	0
0.2921291	0.42471373	0.50033706	0.53954768	0.55846906	0.56673652	0.56975245	0.57050997	0.57067645	0.57119393	0.57260817	0.57524991	0.57933569	0
0.28892249	0.42121246	0.49703461	0.53657824	0.55583364	0.56439555	0.56766003	0.56862402	0.56896114	0.56961995	0.57115149	0.57389086	0.57805818	0
0.28575093	0.41773999	0.49375376	0.53362513	0.55321044	0.56206429	0.56557542	0.56674433	0.56725103	0.56805044	0.56969851	0.5725351	0.57678354	0
0.28261432	0.41429609	0.49049467	0.53068835	0.55059969	0.55974269	0.56349838	0.56487083	0.56554604	0.56648499	0.56824934	0.57118267	0.57551169	0
0.27951208	0.41088071	0.48725712	0.5277676	0.54800135	0.55743062	0.5614289	0.56300348	0.56384617	0.564924	0.56680375	0.56983328	0.57424265	0
0.27644396	0.40749341	0.48404095	0.52486306	0.54541522	0.55512834	0.55936724	0.56114227	0.56215143	0.56336731	0.56536192	0.56848705	0.57297641	0
0.27340949	0.40413406	0.4808459	0.52197444	0.54284126	0.55283517	0.55731297	0.55928719	0.56046176	0.56181496	0.56392366	0.56714404	0.57171297	0
0.27040827	0.40080237	0.47767207	0.51910168	0.54027957	0.55055177	0.55526626	0.55743837	0.55877721	0.56026685	0.56248915	0.5658043	0.57045233	0
0.26744014	0.3974981	0.47451922	0.51624477	0.53772986	0.54827768	0.55322707	0.55559552	0.55709767	0.55872297	0.56105828	0.56446761	0.56919438	0
0.26450446	0.39422119	0.47138697	0.51340359	0.53519225	0.54601306	0.55119544	0.55375892	0.5554232	0.55718333	0.55963093	0.56313413	0.56793928	0
0.26160103	0.39097124	0.46827555	0.51057804	0.53266656	0.54375768	0.54917121	0.55192834	0.55375379	0.55564803	0.55820739	0.56180382	0.56668699	0
0.25872946	0.38774806	0.4651846	0.50776803	0.53015268	0.54151165	0.54715437	0.55010378	0.55208927	0.55411685	0.55678725	0.5604766	0.56543744	0
0.25588939	0.38455153	0.46211413	0.50497347	0.52765083	0.53927493	0.54514503	0.54828531	0.55042988	0.55258989	0.55537081	0.55915248	0.56419057	0
0.25308052	0.38138124	0.45906383	0.50219434	0.52516079	0.53704756	0.54314303	0.54647273	0.54877549	0.55106717	0.55395806	0.55783159	0.5629465	0
0.25030258	0.37823719	0.4560338	0.49943045	0.52268237	0.5348292	0.54114836	0.54466617	0.54712605	0.54954869	0.55254894	0.55651373	0.56170517	0
0.24755508	0.375119	0.45302367	0.49668178	0.52021581	0.53262001	0.53916115	0.54286569	0.5454815	0.54803443	0.55114329	0.55519903	0.56046659	0
0.24483764	0.3720265	0.45003343	0.49394828	0.51776075	0.53042006	0.53718102	0.54107106	0.54384196	0.54652417	0.54974127	0.55388755	0.55923069	0
0.24215004	0.36895958	0.44706291	0.4912298	0.51531738	0.52822918	0.53520828	0.53928244	0.54220736	0.54501832	0.54834276	0.55257899	0.55799752	0
0.23949206	0.36591786	0.444112	0.48852637	0.51288545	0.52604729	0.53324282	0.53749967	0.54057759	0.54351652	0.54694784	0.55127352	0.55676711	0
0.23686321	0.36290124	0.44118056	0.48583776	0.51046509	0.52387446	0.53128445	0.53572279	0.53895277	0.54201877	0.54555637	0.54997122	0.55553937	0
0.23426318	0.3599095	0.43826851	0.48316383	0.5080561	0.52171057	0.52933335	0.53395182	0.53733277	0.54052514	0.54416865	0.54867196	0.55431437	0
0.23169167	0.35694236	0.43537566	0.48050472	0.50565851	0.51955569	0.52738941	0.53218663	0.53571784	0.53903568	0.54278433	0.54737592	0.55309206	0
0.22914848	0.35399979	0.43250188	0.47786027	0.50327218	0.51740956	0.52545261	0.5304274	0.53410763	0.53755027	0.54140353	0.54608274	0.55187243	0
0.22663322	0.35108146	0.42964712	0.47523031	0.50089711	0.51527244	0.52352297	0.52867395	0.53250217	0.5360691	0.54002631	0.54479265	0.5506556	0
0.22414546	0.34818706	0.42681116	0.47261485	0.49853328	0.51314408	0.52160037	0.52692622	0.53090161	0.53459185	0.53865254	0.54350561	0.5494414	0
0.22168499	0.34531665	0.42399397	0.47001386	0.49618059	0.51102459	0.51968485	0.52518439	0.52930593	0.53311872	0.53728229	0.54222167	0.54822969	0
0.21925162	0.3424699	0.4211953	0.46742705	0.493839	0.50891376	0.51777637	0.52344817	0.52771497	0.53164971	0.53591549	0.54094064	0.54702091	0
0.21684492	0.33964658	0.41841519	0.46485445	0.49150848	0.50681168	0.51587492	0.52171779	0.52612889	0.53018475	0.53455222	0.53966278	0.54581463	0
0.21446468	0.33684653	0.41565332	0.46229613	0.48918903	0.5047183	0.51398033	0.51999313	0.5245474	0.52872366	0.53319234	0.53838795	0.5446111	0
0.21211046	0.33406955	0.41290981	0.45975184	0.48688042	0.50263351	0.51209277	0.51827407	0.5229708	0.52726686	0.53183597	0.53711599	0.54341018	0
0.20978218	0.33131552	0.41018432	0.45722163	0.48458266	0.50055742	0.51021218	0.51656079	0.5213989	0.52581394	0.53048307	0.53584713	0.54221189	0
0.20747946	0.32858413	0.40747684	0.45470527	0.48229593	0.49848989	0.50833845	0.51485324	0.51983172	0.52436495	0.52913356	0.5345813	0.54101628	0
0.20520203	0.32587534	0.40478721	0.45220277	0.48001987	0.49643078	0.50647169	0.51315117	0.51826924	0.52292001	0.52778745	0.53331834	0.53982335	0
0.20294955	0.32318881	0.40211535	0.449714	0.47775456	0.49438027	0.50461173	0.51145476	0.51671147	0.52147913	0.52644491	0.53205842	0.53863299	0
0.20072182	0.32052448	0.39946112	0.44723901	0.47549993	0.49233824	0.50275856	0.50976408	0.51515847	0.52004206	0.52510566	0.53080148	0.53744525	0
0.19851847	0.31788203	0.39682445	0.44477758	0.47325593	0.49030459	0.50091219	0.50807887	0.51361001	0.51860911	0.52376992	0.52954769	0.53626013	0
0.19633941	0.31526148	0.39420515	0.4423297	0.47102252	0.4882794	0.49907264	0.50639927	0.51206625	0.51718009	0.52243745	0.52829659	0.53507769	0
0.19418426	0.31266248	0.39160311	0.43989536	0.46879974	0.48626259	0.49723983	0.50472522	0.51052707	0.51575494	0.52110839	0.52704847	0.53389782	0
0.19205268	0.31008488	0.38901833	0.43747437	0.46658731	0.48425403	0.49541378	0.50305665	0.50899261	0.51433372	0.51978284	0.52580345	0.53272051	0
0.18994454	0.3075285	0.38645053	0.43506673	0.46438539	0.48225385	0.49359435	0.50139374	0.50746274	0.51291639	0.51846051	0.52456129	0.53154588	0
0.18785957	0.30499321	0.38389969	0.43267232	0.46219391	0.48026186	0.49178168	0.49973625	0.50593746	0.51150298	0.51714164	0.52332205	0.53037375	0
0.18579748	0.30247891	0.38136575	0.43029106	0.46001273	0.47827819	0.48997572	0.49808419	0.50441682	0.51009351	0.51582605	0.52208579	0.52920419	0
0.18375802	0.29998532	0.37884849	0.42792287	0.45784181	0.47630268	0.48817626	0.4964377	0.50290066	0.50868797	0.51451385	0.52085245	0.52803731	0
0.18174091	0.2975122	0.37634787	0.42556781	0.45568117	0.47433531	0.48638347	0.4947966	0.50138909	0.50728625	0.51320499	0.51962197	0.52687299	0
0.17974597	0.2950595	0.37386367	0.42322561	0.45353073	0.47237599	0.48459727	0.49316087	0.49988204	0.50588834	0.51189941	0.51839441	0.52571118	0
0.17777292	0.29262701	0.37139598	0.42089641	0.45139039	0.4704248	0.48281765	0.49153057	0.49837953	0.50449431	0.51059729	0.51716983	0.52455187	0
0.17582156	0.29021466	0.36894453	0.41858	0.44926021	0.46848175	0.48104456	0.48990571	0.49688151	0.50310421	0.50929838	0.515948	0.52339524	0
0.17389162	0.2878221	0.36650923	0.41627628	0.4471401	0.46654668	0.47927794	0.48828617	0.49538806	0.50171781	0.50800276	0.51472914	0.52224112	0
0.17198278	0.28544936	0.36409003	0.41398531	0.44502997	0.46461958	0.47751784	0.48667198	0.49389908	0.50033528	0.50671047	0.51351315	0.52108949	0
0.170095	0.2830961	0.3616868	0.41170692	0.44292974	0.46270046	0.47576416	0.48506317	0.49241459	0.49895656	0.50542146	0.51230001	0.51994044	0
0.16822791	0.28076226	0.35929954	0.40944105	0.44083947	0.46078926	0.47401696	0.48345965	0.49093452	0.49758169	0.50413573	0.51108974	0.518794	0
0.1663813	0.27844769	0.35692787	0.40718764	0.43875909	0.45888597	0.47227624	0.48186144	0.48945886	0.49621055	0.50285327	0.50988239	0.51765001	0
0.16455492	0.27615216	0.35457191	0.40494668	0.43668845	0.45699054	0.47054183	0.48026851	0.48798779	0.49484318	0.5015741	0.50867784	0.51650858	0
0.16274861	0.27387556	0.35223153	0.40271801	0.43462768	0.45510295	0.46881381	0.47868085	0.48652101	0.49347961	0.50029814	0.50747621	0.51536965	0
0.16096216	0.27161774	0.34990653	0.40050161	0.43257654	0.45322314	0.46709213	0.47709844	0.48505867	0.49211976	0.4990254	0.50627726	0.51423317	0
0.15919535	0.26937854	0.34759694	0.39829746	0.4305352	0.45135111	0.46537673	0.47552127	0.48360065	0.49076369	0.497756	0.50508124	0.51309931	0
0.15744786	0.26715779	0.34530261	0.39610541	0.42850339	0.44948676	0.46366775	0.47394925	0.48214716	0.48941138	0.49648973	0.50388807	0.51196784	0
0.15571961	0.26495531	0.34302336	0.39392543	0.42648125	0.44763017	0.46196488	0.47238246	0.4806979	0.48806274	0.49522674	0.50269771	0.51083887	0
0.15401025	0.26277104	0.34075922	0.3917574	0.42446858	0.4457812	0.46026838	0.4708209	0.47925308	0.48671788	0.49396697	0.50151014	0.50971246	0
0.15231973	0.26060477	0.33850995	0.38960132	0.42246541	0.44393986	0.45857814	0.46926451	0.47781256	0.48537669	0.49271032	0.50032532	0.50858849	0
0.1506478	0.25845638	0.33627561	0.38745713	0.42047167	0.44210619	0.45689404	0.46771318	0.47637638	0.48403916	0.49145699	0.49914336	0.50746709	0
0.14899409	0.25632563	0.33405599	0.38532469	0.41848737	0.44028008	0.45521611	0.46616703	0.47494459	0.48270538	0.49020678	0.4979642	0.50634807	0
0.1473586	0.25421247	0.33185095	0.3832041	0.41651246	0.43846151	0.45354435	0.46462598	0.47351706	0.48137531	0.48895979	0.49678785	0.5052315	0
0.14574106	0.25211677	0.32966056	0.38109508	0.41454691	0.43665034	0.45187873	0.46309006	0.47209382	0.48004881	0.48771587	0.4956142	0.50411743	0
0.14414133	0.2500383	0.32748458	0.37899768	0.41259053	0.43484685	0.45021924	0.46155918	0.47067484	0.47872603	0.4864752	0.49444339	0.50300586	0
0.1425591	0.247977	0.32532296	0.37691191	0.41064343	0.43305066	0.44856587	0.46003333	0.4692601	0.47740683	0.48523763	0.49327531	0.50189674	0
0.14099425	0.2459327	0.32317561	0.37483752	0.40870553	0.43126196	0.44691855	0.45851254	0.46784967	0.47609127	0.48400322	0.4921101	0.50079	0
0.13944654	0.24390526	0.32104248	0.37277457	0.40677679	0.42948061	0.44527727	0.45699683	0.46644342	0.47477934	0.48277202	0.4909474	0.49968562	0
0.13791586	0.24189448	0.31892344	0.37072301	0.4048571	0.42770663	0.44364205	0.45548606	0.46504137	0.47347111	0.48154387	0.48978761	0.49858385	0
0.13640206	0.23990035	0.31681833	0.36868268	0.40294647	0.42593995	0.44201282	0.45398039	0.46364364	0.47216639	0.48031893	0.48863056	0.49748445	0
0.13490473	0.23792256	0.3147271	0.36665362	0.40104493	0.42418063	0.44038954	0.45247963	0.46225008	0.47086531	0.47909701	0.48747626	0.49638745	0
0.13342386	0.23596117	0.31264973	0.36463574	0.39915231	0.42242855	0.43877229	0.45098382	0.4608607	0.46956781	0.47787827	0.48632464	0.49529287	0
0.13195935	0.23401588	0.31058601	0.36262891	0.39726865	0.42068368	0.43716088	0.44949296	0.45947549	0.46827385	0.47666258	0.48517576	0.49420068	0
0.13051085	0.2320867	0.30853596	0.36063319	0.39539382	0.41894603	0.43555543	0.44800705	0.45809442	0.4669835	0.47545004	0.48402953	0.49311092	0
0.12907828	0.23017339	0.30649945	0.35864845	0.39352787	0.41721556	0.43395591	0.44652602	0.45671752	0.46569669	0.47424045	0.48288611	0.49202362	0
0.12766139	0.22827584	0.30447626	0.35667455	0.39167073	0.41549227	0.43236223	0.44504985	0.45534477	0.46441343	0.47303414	0.48174533	0.49093863	0
0.12626007	0.22639394	0.3024666	0.35471162	0.38982239	0.41377604	0.43077442	0.44357866	0.45397612	0.46313369	0.47183082	0.48060727	0.48985609	0
0.12487415	0.22452755	0.30047014	0.35275945	0.38798273	0.412067	0.42919245	0.4421123	0.45261163	0.46185753	0.4706305	0.47947186	0.48877594	0
0.12350346	0.22267655	0.29848683	0.35081804	0.3861517	0.4103649	0.42761633	0.4406507	0.45125118	0.46058482	0.46943325	0.47833917	0.48769817	0
0.12214776	0.22084081	0.29651669	0.34888721	0.38432947	0.40866992	0.42604589	0.43919408	0.44989485	0.45931566	0.4682391	0.47720915	0.48662275	0
0.12080691	0.21902017	0.29455942	0.3469671	0.38251567	0.40698186	0.42448124	0.43774217	0.44854257	0.45804992	0.46704796	0.47608179	0.48554972	0
0.11948084	0.21721457	0.29261512	0.34505755	0.38071054	0.40530083	0.42292243	0.43629512	0.44719446	0.45678774	0.4658598	0.47495714	0.4844791	0
0.11816937	0.21542385	0.29068372	0.34315845	0.37891391	0.40362674	0.42136928	0.43485281	0.44585025	0.45552906	0.46467477	0.47383511	0.48341072	0
0.11687224	0.21364796	0.28876498	0.34126991	0.37712568	0.40195948	0.41982186	0.43341529	0.44451016	0.45427379	0.46349269	0.47271574	0.48234481	0
0.11558934	0.21188663	0.28685895	0.33939171	0.37534598	0.40029922	0.41828012	0.43198255	0.44317409	0.453022	0.46231362	0.47159898	0.48128119	0
0.11432052	0.21013986	0.28496549	0.33752385	0.37357458	0.39864576	0.41674396	0.43055439	0.44184208	0.4517737	0.46113753	0.47048485	0.48021999	0
0.11306565	0.20840746	0.28308454	0.33566627	0.37181169	0.39699918	0.41521347	0.42913109	0.44051397	0.4505288	0.45996448	0.46937338	0.47916102	0
0.11182456	0.20668931	0.28121603	0.33381894	0.37005702	0.39535934	0.41368866	0.42771253	0.43918997	0.44928727	0.45879436	0.46826452	0.47810441	0
0.11059705	0.20498541	0.27935982	0.33198175	0.36831069	0.39372632	0.41216946	0.42629859	0.43786982	0.44804928	0.45762724	0.46715838	0.47705016	0
0.10938302	0.20329554	0.27751586	0.33015463	0.36657253	0.39210007	0.41065583	0.42488936	0.43655381	0.44681463	0.4564631	0.46605474	0.47599819	0
0.10818238	0.20161955	0.27568412	0.32833761	0.36484253	0.3904804	0.40914759	0.42348471	0.43524161	0.4455834	0.45530191	0.46495375	0.47494859	0
0.1069949	0.1999574	0.27386439	0.32653061	0.36312085	0.38886756	0.40764517	0.42208478	0.43393335	0.44435555	0.45414364	0.46385533	0.47390133	0
0.10582042	0.19830897	0.27205673	0.3247335	0.36140722	0.38726139	0.40614808	0.42068946	0.43262917	0.44313112	0.45298839	0.46275955	0.47285628	0
0.10465886	0.19667412	0.27026099	0.32294631	0.35970166	0.38566175	0.40465656	0.41929877	0.43132874	0.44191	0.45183605	0.46166626	0.47181365	0
0.10350997	0.19505273	0.26847705	0.32116893	0.35800418	0.38406873	0.40317047	0.41791266	0.43003231	0.44069231	0.45068657	0.46057564	0.47077325	0
0.10237379	0.1934447	0.26670495	0.31940135	0.35631463	0.38248241	0.40168989	0.41653118	0.42873976	0.43947795	0.44954008	0.45948756	0.46973518	0
0.10125012	0.19184999	0.26494455	0.31764352	0.35463309	0.38090253	0.4002147	0.41515413	0.4274511	0.43826693	0.44839653	0.4584021	0.4686994	0
0.1001387	0.19026837	0.26319575	0.31589532	0.35295957	0.37932917	0.39874491	0.41378176	0.4261663	0.43705922	0.44725591	0.45731917	0.46766585	0
0.099039473	0.18869978	0.26145846	0.31415683	0.35129386	0.37776241	0.3972806	0.41241384	0.42488542	0.43585485	0.44611809	0.45623887	0.46663466	0
0.097952276	0.18714416	0.25973272	0.31242782	0.34963608	0.37620202	0.39582166	0.41105059	0.42360824	0.43465388	0.44498324	0.45516101	0.46560571	0
0.096877135	0.18560135	0.25801823	0.31070831	0.34798607	0.37464806	0.39436796	0.40969166	0.42233506	0.43345618	0.44385132	0.45408574	0.46457896	0
0.095813736	0.18407126	0.2563152	0.30899838	0.34634379	0.37310064	0.39291969	0.40833732	0.42106566	0.43226174	0.44272211	0.45301297	0.46355462	0
0.094761983	0.18255375	0.25462338	0.30729774	0.34470934	0.37155956	0.39147669	0.40698749	0.41980004	0.43107057	0.44159585	0.45194277	0.46253234	0
0.093721777	0.18104878	0.25294268	0.30560654	0.34308252	0.37002483	0.39003903	0.405642	0.41853821	0.42988274	0.44047254	0.45087513	0.46151242	0
0.092692979	0.17955625	0.25127313	0.30392462	0.34146357	0.36849642	0.3886067	0.40430114	0.41728029	0.42869815	0.43935204	0.44981003	0.46049482	0
0.091675572	0.178076	0.24961451	0.30225194	0.33985212	0.36697429	0.38717955	0.40296453	0.41602603	0.42751691	0.43823439	0.4487474	0.45947936	0
0.090669267	0.17660792	0.24796692	0.30058852	0.33824825	0.36545849	0.38575763	0.40163243	0.41477555	0.42633882	0.43711957	0.44768724	0.4584662	0
0.089673989	0.175152	0.24633025	0.29893419	0.33665201	0.363949	0.38434097	0.40030473	0.41352889	0.42516401	0.43600762	0.44662964	0.45745528	0
0.088689625	0.17370804	0.2447042	0.29728898	0.33506325	0.36244568	0.38292953	0.39898142	0.41228592	0.42399234	0.43489844	0.44557458	0.4564465	0
0.087716103	0.17227601	0.24308906	0.29565278	0.33348203	0.36094859	0.38152325	0.39766246	0.41104668	0.42282408	0.43379208	0.4445219	0.45544004	0
0.086753286	0.17085575	0.24148451	0.29402566	0.33190826	0.35945767	0.38012215	0.39634788	0.40981123	0.42165893	0.43268862	0.44347185	0.45443571	0
0.085800968	0.16944724	0.23989055	0.29240751	0.33034194	0.35797292	0.37872621	0.39503759	0.40857944	0.42049703	0.43158787	0.44242415	0.45343369	0
0.08485917	0.16805032	0.23830715	0.29079819	0.32878301	0.35649434	0.37733534	0.39373174	0.40735137	0.41933832	0.43048999	0.44137898	0.45243379	0
0.083927691	0.1666649	0.23673414	0.28919777	0.32723141	0.35502177	0.37594959	0.3924301	0.40612704	0.41818279	0.42939481	0.44033629	0.45143616	0
0.083006389	0.16529091	0.23517156	0.28760612	0.32568711	0.35355541	0.37456894	0.39113286	0.4049063	0.41703045	0.4283025	0.43929595	0.45044079	0
0.082095288	0.16392827	0.23361926	0.28602329	0.32415015	0.35209504	0.37319338	0.38983989	0.40368924	0.41588137	0.42721292	0.43825823	0.44944748	0
0.081194103	0.16257682	0.2320772	0.28444916	0.32262042	0.35064065	0.3718228	0.38855112	0.40247586	0.41473529	0.42612618	0.43722293	0.44845641	0
0.080302842	0.1612366	0.23054536	0.28288367	0.32109794	0.34919238	0.37045744	0.3872667	0.40126613	0.41359246	0.42504221	0.43618998	0.44746751	0
0.079421371	0.15990734	0.22902361	0.28132677	0.31958261	0.34775001	0.3690969	0.38598645	0.40006009	0.41245279	0.42396089	0.43515947	0.44648081	0
0.078549646	0.15858908	0.22751193	0.27977848	0.31807441	0.3463136	0.36774141	0.38471049	0.39885762	0.41131622	0.42288238	0.43413156	0.44549629	0
0.077687353	0.15728165	0.22601017	0.27823868	0.31657335	0.34488317	0.36639094	0.38343871	0.39765874	0.41018286	0.42180663	0.43310589	0.44451392	0
0.076834597	0.15598501	0.22451836	0.27670741	0.31507933	0.34345862	0.36504543	0.38217112	0.39646354	0.40905252	0.42073366	0.43208274	0.44353378	0
0.075991161	0.15469906	0.22303645	0.27518454	0.31359246	0.34203994	0.36370483	0.38090774	0.39527187	0.40792537	0.41966334	0.43106204	0.44255573	0
0.075157061	0.15342376	0.22156422	0.27367002	0.31211254	0.34062716	0.36236912	0.37964857	0.3940838	0.40680131	0.41859573	0.43004364	0.44157988	0
0.074332088	0.15215895	0.22010174	0.27216387	0.31063962	0.33922023	0.36103836	0.3783935	0.3928993	0.40568033	0.41753086	0.42902771	0.44060612	0
0.07351613	0.15090452	0.21864897	0.27066597	0.30917367	0.33781904	0.35971251	0.37714264	0.39171836	0.40456241	0.4164688	0.42801425	0.43963465	0
0.072709173	0.14966047	0.21720572	0.26917636	0.30771464	0.33642367	0.3583914	0.37589592	0.39054096	0.40344763	0.41540927	0.42700306	0.43866521	0
0.071911044	0.14842665	0.21577205	0.26769495	0.3062624	0.33503407	0.35707527	0.37465325	0.3893671	0.40233588	0.41435254	0.42599434	0.43769789	0
0.071121708	0.14720304	0.21434782	0.2662217	0.30481714	0.33365023	0.35576394	0.37341484	0.3881968	0.40122727	0.41329846	0.42498794	0.43673274	0
0.070341013	0.14598952	0.21293299	0.26475653	0.30337864	0.33227202	0.3544575	0.37218031	0.38703004	0.40012157	0.41224712	0.42398399	0.43576971	0
0.069568865	0.144786	0.2115275	0.26329938	0.30194694	0.33089963	0.35315573	0.37094998	0.38586667	0.39901906	0.41119841	0.42298236	0.43480885	0
0.068805248	0.14359236	0.21013123	0.26185033	0.30052203	0.3295328	0.35185876	0.36972371	0.38470688	0.39791945	0.41015238	0.42198312	0.43385002	0
0.068049997	0.14240858	0.20874429	0.26040921	0.29910377	0.3281717	0.35056666	0.36850148	0.38355052	0.39682308	0.40910903	0.42098621	0.43289337	0
0.06730298	0.14123459	0.20736645	0.25897607	0.29769224	0.32681617	0.34927922	0.36728328	0.38239777	0.39572954	0.40806824	0.4199917	0.4319388	0
0.066564217	0.14007027	0.20599768	0.25755075	0.29628736	0.32546628	0.34799656	0.36606914	0.38124833	0.39463905	0.40703019	0.41899946	0.43098637	0
0.065833531	0.13891554	0.20463796	0.25613326	0.29488915	0.32412192	0.34671852	0.36485896	0.3801024	0.39355162	0.40599471	0.41800964	0.43003592	0
0.065110929	0.13777031	0.20328717	0.25472364	0.29349747	0.32278308	0.34544528	0.36365286	0.37895989	0.39246714	0.40496191	0.4170222	0.4290877	0
0.064396232	0.13663456	0.20194536	0.25332174	0.29211241	0.32144979	0.34417662	0.36245069	0.37782088	0.39138567	0.40393174	0.41603705	0.42814156	0
0.063689359	0.13550811	0.20061243	0.25192761	0.29073384	0.32012206	0.34291264	0.36125246	0.37668535	0.39030722	0.40290418	0.41505417	0.42719752	0
0.062990226	0.13439098	0.19928825	0.25054109	0.28936183	0.31879979	0.34165329	0.36005828	0.37555307	0.38923165	0.40187928	0.41407365	0.42625546	0
0.062298782	0.13328312	0.19797282	0.24916223	0.28799626	0.31748301	0.3403987	0.358868	0.37442428	0.38815916	0.40085697	0.41309541	0.42531553	0
0.061614946	0.13218427	0.19666605	0.24779093	0.28663716	0.31617165	0.33914855	0.3576816	0.37329885	0.38708943	0.39983723	0.41211954	0.42437768	0
0.060938664	0.13109459	0.19536795	0.24642719	0.28528449	0.31486568	0.33790311	0.35649922	0.3721768	0.38602284	0.3988201	0.41114596	0.42344195	0
0.06026971	0.13001385	0.19407842	0.24507099	0.28393817	0.31356514	0.33666214	0.35532069	0.37105817	0.38495916	0.39780554	0.4101747	0.42250824	0
0.059608113	0.12894201	0.19279738	0.24372219	0.28259817	0.3122699	0.33542579	0.35414609	0.36994287	0.38389838	0.39679354	0.40920568	0.42157653	0
0.05895377	0.12787901	0.19152479	0.24238084	0.28126457	0.31098011	0.33419394	0.3529754	0.36883098	0.38284048	0.39578417	0.40823892	0.42064694	0
0.058306701	0.12682478	0.19026057	0.24104691	0.27993724	0.30969557	0.33296666	0.35180852	0.36772236	0.38178551	0.39477733	0.40727454	0.41971937	0
0.057666693	0.12577924	0.18900476	0.2397203	0.27861613	0.30841643	0.33174393	0.35064551	0.36661711	0.38073352	0.39377305	0.40631241	0.41879386	0
0.05703368	0.12474232	0.18775721	0.23840097	0.27730131	0.3071425	0.33052552	0.34948638	0.36551514	0.37968439	0.39277136	0.40535262	0.41787034	0
0.056407623	0.12371393	0.18651785	0.23708895	0.27599263	0.30587381	0.3293117	0.34833106	0.36441651	0.37863809	0.39177221	0.40439489	0.41694894	0
0.05578842	0.12269405	0.18528678	0.2357841	0.27469021	0.30461037	0.32810238	0.34717953	0.36332119	0.37759474	0.39077556	0.40343958	0.41602948	0
0.055176061	0.12168258	0.18406373	0.2344864	0.27339387	0.30335218	0.32689741	0.34603184	0.36222914	0.37655425	0.38978153	0.4024865	0.41511226	0
0.054570407	0.12067942	0.18284877	0.23319592	0.27210364	0.30209917	0.32569692	0.34488794	0.3611404	0.37551665	0.38878989	0.40153563	0.41419679	0
0.053971376	0.11968452	0.18164191	0.23191254	0.2708196	0.3008514	0.32450083	0.34374776	0.36005494	0.37448189	0.38780084	0.40058711	0.4132835	0
0.053378928	0.11869784	0.1804429	0.23063618	0.2695415	0.29960874	0.32330912	0.34261146	0.3589727	0.37344995	0.38681439	0.3996408	0.41237214	0
0.052793007	0.11771931	0.17925191	0.22936688	0.26826951	0.29837111	0.3221218	0.34147882	0.35789371	0.37242088	0.38583034	0.39869663	0.41146281	0
0.052213542	0.11674884	0.17806871	0.22810452	0.26700348	0.29713872	0.32093883	0.34034994	0.35681793	0.37139466	0.38484883	0.39775476	0.4105556	0
0.051640362	0.11578636	0.17689332	0.22684912	0.26574343	0.29591137	0.31976023	0.33922482	0.35574549	0.37037122	0.38386989	0.39681509	0.40965027	0
0.051073521	0.11483184	0.17572573	0.22560066	0.26448932	0.29468915	0.31858596	0.33810341	0.35467619	0.36935067	0.38289332	0.39587769	0.40874696	0
0.050512891	0.11388517	0.17456582	0.22435908	0.26324114	0.29347193	0.31741595	0.33698577	0.35361013	0.36833286	0.38191932	0.39494246	0.40784562	0
0.049958479	0.11294631	0.17341357	0.22312428	0.26199889	0.29225972	0.31625026	0.33587176	0.35254732	0.36731789	0.38094777	0.39400944	0.4069463	0
0.049410023	0.11201517	0.17226896	0.22189632	0.26076245	0.29105252	0.31508881	0.33476141	0.35148767	0.36630571	0.37997863	0.39307868	0.40604892	0
0.048867691	0.11109169	0.17113185	0.22067507	0.25953186	0.28985032	0.31393173	0.33365479	0.3504312	0.36529636	0.37901202	0.39215001	0.4051536	0
0.048331268	0.1101759	0.1700023	0.21946061	0.2583071	0.28865311	0.31277883	0.33255178	0.34937793	0.3642897	0.37804788	0.3912237	0.40426019	0
0.047800757	0.10926757	0.16888016	0.21825273	0.25708804	0.2874608	0.31163022	0.3314524	0.34832779	0.3632859	0.37708619	0.39029944	0.40336877	0
0.047276068	0.10836682	0.16776544	0.2170516	0.25587481	0.28627345	0.31048578	0.33035672	0.34728083	0.36228481	0.37612689	0.38937736	0.40247932	0
0.046757106	0.10747343	0.1666581	0.21585703	0.25466731	0.28509101	0.30934551	0.32926467	0.34623694	0.36128652	0.37517008	0.38845757	0.40159178	0
0.04624388	0.10658741	0.16555803	0.21466906	0.25346547	0.2839134	0.30820951	0.32817617	0.34519634	0.36029097	0.37421569	0.38753986	0.40070626	0
0.045736227	0.1057087	0.16446523	0.21348761	0.25226933	0.28274074	0.30707762	0.32709131	0.34415877	0.3592982	0.37326375	0.38662428	0.39982274	0
0.045234177	0.10483722	0.16337967	0.21231268	0.25107878	0.28157285	0.30594987	0.32601005	0.3431243	0.35830811	0.37231418	0.38571092	0.39894104	0
0.044737712	0.10397301	0.16230124	0.21114419	0.24989393	0.28040978	0.30482632	0.32493231	0.34209299	0.35732076	0.37136704	0.38479978	0.39806139	0
0.044246603	0.10311584	0.16122997	0.20998214	0.24871464	0.27925158	0.30370688	0.32385811	0.34106469	0.35633609	0.37042239	0.38389066	0.3971836	0
0.043760937	0.10226572	0.16016573	0.20882648	0.24754086	0.27809811	0.3025915	0.32278755	0.34003958	0.35535422	0.36948001	0.3829838	0.3963078	0
0.043280579	0.10142265	0.15910858	0.20767723	0.24637268	0.27694941	0.30148032	0.32172048	0.33901757	0.35437503	0.36854014	0.38207909	0.39543393	0
0.042805489	0.10058657	0.15805835	0.20653427	0.24521004	0.27580547	0.30037311	0.32065693	0.33799857	0.35339856	0.36760259	0.38117647	0.39456195	0
0.042335641	0.099757321	0.15701506	0.20539759	0.24405283	0.27466625	0.29927003	0.31959692	0.33698261	0.35242471	0.36666745	0.38027593	0.39369193	0
0.041870855	0.098934963	0.15597865	0.20426713	0.24290107	0.27353176	0.29817095	0.31854039	0.33596969	0.35145354	0.3657347	0.37937757	0.39282382	0
0.041411299	0.098119281	0.15494908	0.20314294	0.24175479	0.27240187	0.29707602	0.31748733	0.33495995	0.35048515	0.3648043	0.37848139	0.39195761	0
0.040956736	0.097310387	0.15392633	0.20202494	0.24061388	0.27127674	0.29598501	0.31643781	0.33395311	0.34951931	0.36387628	0.37758723	0.39109331	0
0.040507149	0.096508175	0.15291032	0.20091309	0.23947841	0.27015626	0.29489803	0.31539172	0.33294931	0.34855619	0.36295071	0.37669519	0.39023092	0
0.040062509	0.095712565	0.15190099	0.19980736	0.23834826	0.26904032	0.29381502	0.31434914	0.33194858	0.34759572	0.36202732	0.37580529	0.38937044	0
0.039622705	0.094923519	0.1508984	0.1987077	0.23722345	0.26792908	0.29273602	0.31330994	0.33095086	0.34663787	0.36110643	0.37491751	0.38851181	0
0.039187793	0.094140962	0.1499023	0.1976141	0.23610394	0.26682237	0.29166099	0.31227419	0.32995611	0.34568268	0.36018777	0.37403184	0.38765511	0
0.038757693	0.093364887	0.14891292	0.19652654	0.2349897	0.26572031	0.29058984	0.31124195	0.32896438	0.34473017	0.35927147	0.37314823	0.38680032	0
0.038332213	0.092595175	0.14793	0.19544494	0.23388073	0.26462272	0.28952271	0.31021303	0.3279756	0.34378025	0.35835758	0.37226671	0.38594744	0
0.037911456	0.091831811	0.14695355	0.19436929	0.23277701	0.26352966	0.28845942	0.30918753	0.3269898	0.34283289	0.35744599	0.37138727	0.38509631	0
0.03749527	0.091074757	0.14598356	0.19329953	0.2316785	0.26244116	0.28740007	0.3081654	0.32600698	0.34188819	0.35653663	0.37050989	0.38424721	0
0.037083756	0.090323955	0.14501995	0.19223571	0.23058516	0.26135716	0.28634468	0.30714667	0.32502708	0.34094611	0.35562962	0.36963463	0.3833999	0
0.036676705	0.089579321	0.14406271	0.19117774	0.22949697	0.2602776	0.28529307	0.30613133	0.32405013	0.34000656	0.354725	0.36876136	0.3825545	0
0.036274064	0.088840827	0.14311185	0.19012557	0.22841391	0.25920254	0.2842454	0.30511937	0.3230761	0.33906966	0.35382265	0.36789024	0.38171089	0
0.035875876	0.088108405	0.1421672	0.18907921	0.227336	0.25813192	0.28320146	0.30411068	0.32210505	0.33813533	0.35292247	0.36702108	0.38086918	0
0.035482101	0.087382033	0.14122884	0.18803859	0.22626314	0.25706565	0.28216147	0.30310535	0.32113692	0.33720356	0.35202476	0.36615404	0.38002935	0
0.035092607	0.086661689	0.14029662	0.1870037	0.22519538	0.25600386	0.28112519	0.30210334	0.32017168	0.33627439	0.35112923	0.36528912	0.37919137	0
0.034707397	0.085947253	0.13937058	0.18597457	0.22413266	0.25494641	0.28009284	0.30110466	0.31920934	0.33534774	0.350236	0.36442617	0.37835521	0
0.034326412	0.085238717	0.13845067	0.18495101	0.22307491	0.25389335	0.27906424	0.3001093	0.31824991	0.33442369	0.349345	0.36356521	0.37752095	0
0.033949614	0.084535994	0.13753676	0.18393311	0.22202218	0.25284463	0.27803937	0.29911712	0.31729329	0.33350211	0.34845632	0.36270633	0.37668848	0
0.033576947	0.083839066	0.13662899	0.18292083	0.2209744	0.25180027	0.27701828	0.29812834	0.31633961	0.33258316	0.34756991	0.36184949	0.3758578	0
0.033208396	0.083147898	0.13572711	0.18191412	0.21993159	0.25076023	0.27600098	0.2971428	0.31538883	0.33166671	0.34668571	0.36099464	0.37502906	0
0.03284388	0.082462423	0.13483121	0.18091296	0.21889369	0.2497244	0.27498737	0.29616049	0.31444085	0.33075279	0.3458038	0.36014181	0.3742021	0
0.032483369	0.081782654	0.13394128	0.17991725	0.21786071	0.24869297	0.27397752	0.29518148	0.31349573	0.32984132	0.34492409	0.35929105	0.37337694	0
0.032126792	0.081108421	0.13305713	0.17892705	0.21683255	0.2476657	0.27297133	0.29420567	0.3125535	0.3289324	0.34404665	0.35844225	0.37255362	0
0.031774178	0.080439754	0.13217889	0.1779424	0.21580929	0.24664278	0.2719689	0.29323307	0.31161404	0.32802606	0.34317148	0.35759547	0.37173212	0
0.031425368	0.079776637	0.13130642	0.17696305	0.21479081	0.24562398	0.27097011	0.29226372	0.31067738	0.32712218	0.34229848	0.35675073	0.3709124	0
0.031080417	0.079118937	0.1304397	0.17598912	0.21377718	0.24460939	0.26997498	0.29129758	0.30974355	0.32622072	0.34142771	0.35590795	0.37009448	0
0.030739237	0.078466691	0.12957875	0.17502055	0.21276833	0.24359904	0.26898354	0.29033461	0.30881259	0.32532182	0.34055915	0.35506707	0.36927846	0
0.030401815	0.07781978	0.12872344	0.1740573	0.21176423	0.24259289	0.26799572	0.2893748	0.30788437	0.32442534	0.33969283	0.35422829	0.36846417	0
0.030068137	0.077178285	0.12787378	0.17309938	0.21076488	0.24159081	0.26701149	0.28841823	0.306959	0.32353142	0.33882865	0.3533915	0.3676517	0
0.029738108	0.076541975	0.12702973	0.17214671	0.20977028	0.24059294	0.26603091	0.28746474	0.30603629	0.32263988	0.33796671	0.35255662	0.36684099	0
0.029411621	0.075910978	0.12619121	0.17119929	0.2087803	0.23959915	0.26505396	0.28651449	0.30511647	0.32175079	0.33710694	0.35172376	0.36603206	0
0.029088737	0.075285174	0.12535834	0.17025708	0.20779504	0.23860954	0.26408061	0.28556728	0.30419937	0.32086417	0.33624944	0.35089287	0.36522496	0
0.028769484	0.074664518	0.12453088	0.16932006	0.20681439	0.23762392	0.26311079	0.28462332	0.30328506	0.31998008	0.33539408	0.35006392	0.36441958	0
0.028453711	0.074049003	0.12370888	0.1683882	0.20583838	0.23664242	0.26214451	0.28368238	0.30237347	0.31909835	0.33454084	0.34923697	0.36361602	0
0.02814135	0.07343857	0.12289236	0.16746144	0.20486702	0.23566496	0.26118183	0.28274459	0.30146465	0.31821901	0.33368981	0.34841189	0.36281422	0
0.027832476	0.072833128	0.12208114	0.16653982	0.20390019	0.23469149	0.26022264	0.2818099	0.30055848	0.3173421	0.33284098	0.34758881	0.3620142	0
0.027526956	0.072232671	0.12127536	0.16562326	0.20293793	0.23372214	0.25926697	0.28087828	0.29965511	0.31646764	0.33199424	0.34676766	0.36121595	0
0.027224785	0.071637183	0.12047487	0.16471176	0.20198025	0.23275673	0.25831485	0.27994978	0.29875448	0.31559563	0.33114967	0.34594849	0.36041948	0
0.026925933	0.071046636	0.11967964	0.16380526	0.20102705	0.23179533	0.25736621	0.2790243	0.29785648	0.31472597	0.33030725	0.34513119	0.35962471	0
0.026630346	0.070460953	0.11888968	0.16290373	0.2000784	0.2308379	0.25642103	0.27810195	0.29696119	0.31385872	0.32946706	0.34431586	0.3588317	0
0.026338052	0.069880038	0.1181049	0.16200718	0.19913416	0.22988442	0.25547937	0.27718258	0.29606864	0.31299385	0.32862884	0.34350243	0.35804036	0
0.026048964	0.06930396	0.11732537	0.16111556	0.19819443	0.2289349	0.25454113	0.27626625	0.29517868	0.3121314	0.32779291	0.34269094	0.35725096	0
0.025763027	0.068732604	0.11655094	0.16022885	0.1972591	0.22798923	0.25360638	0.27535304	0.29429153	0.31127125	0.32695904	0.34188139	0.35646319	0
0.025480233	0.06816598	0.11578162	0.15934704	0.19632819	0.22704752	0.252675	0.27444273	0.29340696	0.31041357	0.32612729	0.34107375	0.35567716	0
0.02520049	0.067604043	0.11501741	0.15847005	0.19540167	0.22610968	0.2517471	0.27353549	0.29252505	0.30955821	0.32529762	0.34026802	0.35489285	0
0.024923921	0.067046687	0.1142582	0.15759788	0.19447953	0.22517574	0.25082257	0.27263123	0.29164582	0.30870512	0.32447016	0.33946416	0.35411027	0
0.024650361	0.066493981	0.11350407	0.15673058	0.19356176	0.22424565	0.24990146	0.27173001	0.29076922	0.30785447	0.3236447	0.33866218	0.35332948	0
0.024379754	0.065945812	0.11275487	0.15586795	0.19264829	0.2233194	0.24898373	0.2708317	0.28989527	0.30700618	0.32282141	0.3378621	0.35255036	0
0.024112122	0.065402143	0.11201058	0.15501012	0.19173916	0.22239697	0.24806933	0.26993638	0.28902388	0.30616018	0.32200018	0.33706397	0.3517729	0
0.02384745	0.064862974	0.11127125	0.15415703	0.1908343	0.22147836	0.24715832	0.26904404	0.2881552	0.30531654	0.32118109	0.33626771	0.35099724	0
0.023585709	0.064328253	0.11053677	0.1533086	0.18993369	0.22056352	0.24625063	0.26815465	0.28728905	0.30447525	0.32036406	0.3354733	0.35022321	0
0.023326831	0.063797928	0.10980718	0.15246488	0.18903737	0.2196525	0.24534631	0.26726815	0.28642556	0.30363622	0.31954905	0.3346808	0.34945101	0
0.023070727	0.063271977	0.10908239	0.15162577	0.18814528	0.21874522	0.24444534	0.26638469	0.28556466	0.30279955	0.31873617	0.33389017	0.34868044	0
0.022817478	0.062750332	0.10836234	0.15079129	0.18725738	0.21784171	0.24354754	0.26550406	0.28470629	0.30196509	0.31792533	0.33310139	0.34791151	0
0.022567026	0.062233046	0.10764714	0.14996137	0.18637364	0.21694192	0.24265322	0.26462632	0.28385061	0.30113304	0.31711656	0.33231443	0.34714437	0
0.022319328	0.061719976	0.10693657	0.14913608	0.18549412	0.21604583	0.24176209	0.26375154	0.2829974	0.30030331	0.3163099	0.33152947	0.34637892	0
0.022074353	0.061211199	0.10623071	0.14831528	0.18461874	0.2151534	0.2408742	0.26287964	0.28214678	0.29947576	0.31550518	0.33074614	0.34561518	0
0.02183203	0.060706574	0.10552953	0.14749907	0.18374752	0.21426475	0.23998961	0.2620106	0.28129876	0.29865053	0.31470263	0.32996482	0.34485304	0
0.021592332	0.060206063	0.10483292	0.14668727	0.18288034	0.21337971	0.23910826	0.26114446	0.28045326	0.29782757	0.31390205	0.32918537	0.34409261	0
0.021355348	0.059709761	0.10414103	0.14587995	0.18201731	0.21249834	0.23823018	0.26028118	0.27961031	0.29700691	0.3131035	0.32840765	0.34333384	0
0.021120945	0.059217513	0.10345359	0.14507708	0.18115832	0.21162063	0.23735529	0.25942075	0.27876985	0.29618841	0.31230703	0.32763186	0.34257674	0
0.020889094	0.058729317	0.10277072	0.14427868	0.18030342	0.21074651	0.23648362	0.25856316	0.27793199	0.29537228	0.31151253	0.32685784	0.34182137	0
0.020659804	0.058245149	0.10209239	0.14348462	0.17945252	0.20987602	0.23561518	0.2577084	0.27709657	0.29455835	0.31072009	0.32608569	0.34106767	0
0.020433014	0.057764959	0.1014185	0.14269495	0.17860563	0.20900914	0.23474988	0.25685647	0.27626368	0.29374665	0.30992967	0.32531536	0.34031555	0
0.020208746	0.057288766	0.10074908	0.14190961	0.17776276	0.20814583	0.23388782	0.25600737	0.27543333	0.29293722	0.30914125	0.32454681	0.3395651	0
0.019986916	0.056816511	0.10008407	0.14112858	0.17692387	0.20728606	0.23302884	0.25516105	0.27460548	0.29213005	0.30835479	0.32378015	0.33881634	0
0.019767541	0.056348082	0.099423446	0.14035189	0.17608894	0.20642984	0.23217309	0.25431755	0.27378008	0.29132506	0.30757037	0.32301518	0.33806923	0
0.019550543	0.055883557	0.098767214	0.13957947	0.17525794	0.20557719	0.23132044	0.25347683	0.27295718	0.29052228	0.30678794	0.32225209	0.33732378	0
0.01933592	0.055422861	0.098115258	0.13881126	0.17443085	0.20472808	0.23047093	0.25263891	0.27213675	0.2897217	0.30600753	0.32149082	0.33657995	0
0.019123694	0.054965984	0.097467646	0.13804731	0.17360769	0.20388244	0.22962455	0.25180376	0.27131879	0.28892338	0.30522913	0.32073131	0.33583781	0
0.018913772	0.054512825	0.096824318	0.13728757	0.17278838	0.20304032	0.22878125	0.25097132	0.27050328	0.28812721	0.3044526	0.31997371	0.33509728	0
0.018706162	0.05406341	0.096185185	0.13653198	0.17197298	0.20220162	0.2279411	0.25014168	0.26969025	0.28733325	0.30367813	0.3192178	0.33435833	0
0.018500768	0.053617716	0.095550321	0.1357806	0.17116143	0.20136642	0.22710401	0.24931473	0.26887962	0.28654149	0.30290559	0.31846365	0.33362105	0
0.018297743	0.053175673	0.094919652	0.13503331	0.17035365	0.2005347	0.22626998	0.24849059	0.26807147	0.28575188	0.30213502	0.31771129	0.33288532	0
0.018096931	0.052737355	0.094293095	0.13429011	0.16954973	0.19970636	0.22543904	0.24766912	0.26726568	0.28496447	0.30136648	0.31696078	0.33215135	0
0.01789825	0.052302573	0.093670711	0.13355106	0.16874959	0.19888151	0.22461113	0.24685036	0.26646239	0.28417927	0.30059981	0.31621203	0.33141896	0
0.017701734	0.051871363	0.093052402	0.132816	0.16795322	0.19805998	0.22378625	0.24603432	0.26566148	0.28339618	0.29983512	0.31546491	0.33068815	0
0.017507454	0.05144373	0.092438228	0.1320851	0.16716063	0.1972419	0.22296441	0.24522099	0.26486298	0.28261524	0.29907236	0.31471971	0.32995895	0
0.0173153	0.051019635	0.091828078	0.13135815	0.16637173	0.1964272	0.2221456	0.24441038	0.26406685	0.28183651	0.29831156	0.31397623	0.32923132	0
0.017125247	0.050599065	0.091221921	0.13063519	0.16558662	0.19561583	0.22132979	0.2436024	0.26327312	0.28105986	0.2975527	0.31323451	0.32850537	0
0.01693723	0.050181944	0.09061981	0.12991627	0.16480517	0.19480789	0.22051702	0.24279709	0.26248187	0.28028536	0.29679579	0.31249449	0.32778102	0
0.016751301	0.049768183	0.090021655	0.12920123	0.16402741	0.19400319	0.21970715	0.24199447	0.26169285	0.279513	0.29604074	0.31175622	0.32705817	0
0.016567437	0.04935791	0.089427471	0.12849016	0.16325338	0.19320187	0.21890028	0.24119446	0.26090634	0.27874285	0.29528764	0.31101978	0.32633704	0
0.016385609	0.048951026	0.088837214	0.12778303	0.16248292	0.19240384	0.21809639	0.24039719	0.26012215	0.27797469	0.29453653	0.310285	0.32561746	0
0.016205724	0.048547458	0.088250794	0.12707977	0.16171613	0.1916091	0.21729547	0.23960243	0.25934026	0.27720872	0.29378721	0.30955198	0.32489946	0
0.016027823	0.048147272	0.087668329	0.12638038	0.16095299	0.19081767	0.21649745	0.23881035	0.25856075	0.27644488	0.29303989	0.30882072	0.32418299	0
0.015851909	0.047750294	0.087089613	0.12568486	0.16019337	0.19002949	0.21570238	0.23802091	0.25778359	0.2756831	0.29229444	0.30809116	0.32346818	0
0.015677925	0.047356669	0.086514801	0.1249931	0.15943742	0.18924455	0.21491025	0.23723404	0.25700873	0.27492341	0.29155087	0.30736333	0.32275489	0
0.015505811	0.046966251	0.085943744	0.12430519	0.15868498	0.18846287	0.21412103	0.23644985	0.25623628	0.27416587	0.29080918	0.3066372	0.32204318	0
0.015335615	0.046579063	0.085376434	0.12362108	0.15793613	0.18768445	0.21333463	0.23566817	0.25546607	0.27341038	0.2900694	0.30591282	0.32133305	0
0.015167225	0.046195064	0.084812917	0.12294075	0.15719081	0.18690923	0.21255121	0.23488912	0.25469825	0.27265695	0.2893315	0.30519018	0.3206245	0
0.015000814	0.045814261	0.084253073	0.1222641	0.15644898	0.18613714	0.21177061	0.23411261	0.25393271	0.27190566	0.2885955	0.30446914	0.3199175	0
0.014836162	0.045436557	0.083696947	0.12159126	0.15571067	0.18536833	0.21099293	0.23333868	0.25316948	0.27115637	0.28786132	0.30374989	0.31921208	0
0.014673288	0.045061983	0.083144523	0.12092204	0.15497582	0.18460269	0.21021809	0.23256733	0.2524085	0.2704092	0.28712901	0.30303231	0.31850818	0
0.014512194	0.04469046	0.082595676	0.12025654	0.15424447	0.18384016	0.20944601	0.23179847	0.25164983	0.26966405	0.28639859	0.30231646	0.3178058	0
0.014352893	0.044322051	0.082050562	0.1195947	0.15351655	0.18308079	0.2086769	0.23103222	0.25089344	0.26892099	0.28567004	0.30160221	0.31710508	0
0.014195395	0.043956663	0.081508934	0.11893649	0.15279208	0.18232457	0.20791051	0.23026848	0.25013933	0.26817992	0.28494331	0.30088973	0.3164058	0
0.014039547	0.043594308	0.080970943	0.11828193	0.15207104	0.1815715	0.20714702	0.22950727	0.24938752	0.26744097	0.28421849	0.30017892	0.31570813	0
0.013885429	0.043234918	0.080436483	0.11763097	0.15135339	0.18082151	0.20638625	0.22874857	0.2486379	0.26670399	0.28349543	0.29946983	0.31501201	0
0.013733001	0.042878456	0.07990551	0.11698356	0.15063909	0.18007463	0.20562834	0.22799237	0.24789059	0.26596907	0.28277424	0.29876229	0.31431735	0
0.013582254	0.042524967	0.079378128	0.11633974	0.14992821	0.17933084	0.20487317	0.2272387	0.2471455	0.2652362	0.28205493	0.29805657	0.31362423	0
0.013433177	0.042174395	0.078854151	0.11569944	0.14922066	0.17859007	0.20412083	0.22648747	0.24640264	0.26450533	0.28133744	0.2973524	0.31293264	0
0.013285736	0.041826725	0.078333676	0.1150627	0.14851648	0.17785239	0.2033712	0.22573876	0.24566203	0.26377642	0.28062171	0.2966499	0.31224263	0
0.013139886	0.041481897	0.077816658	0.11442946	0.14781561	0.17711779	0.20262434	0.22499253	0.24492364	0.26304954	0.27990785	0.29594913	0.31155413	0
0.012995665	0.041139912	0.077302985	0.11379968	0.14711802	0.17638619	0.20188017	0.22424874	0.24418747	0.26232469	0.27919579	0.29524997	0.31086707	0
0.01285298	0.040800773	0.076792754	0.11317335	0.14642374	0.17565766	0.20113881	0.22350743	0.24345352	0.26160187	0.27848557	0.29455245	0.31018162	0
0.012711943	0.040464409	0.076285832	0.11255051	0.14573273	0.17493209	0.20040014	0.22276855	0.24272178	0.26088098	0.27777717	0.29385668	0.30949765	0
0.012572403	0.04013085	0.075782314	0.11193109	0.14504501	0.17420949	0.19966419	0.22203213	0.24199218	0.26016212	0.27707049	0.29316241	0.30881521	0
0.012434373	0.039799981	0.075282119	0.11131508	0.14436051	0.17348994	0.19893095	0.22129816	0.24126482	0.25944525	0.27636567	0.29246986	0.30813429	0
0.012297871	0.039471876	0.074785188	0.11070242	0.14367923	0.17277335	0.19820039	0.22056657	0.24053966	0.25873029	0.2756626	0.29177898	0.30745479	0
0.012162894	0.039146464	0.074291587	0.11009318	0.14300115	0.17205968	0.19747251	0.21983741	0.23981671	0.25801736	0.27496132	0.29108968	0.30677682	0
0.012029391	0.038823739	0.073801205	0.10948728	0.14232633	0.171349	0.1967473	0.21911068	0.23909588	0.25730637	0.27426186	0.290402	0.30610037	0
0.011897322	0.038503677	0.073314041	0.1088847	0.14165466	0.17064123	0.19602475	0.21838637	0.2383772	0.25659731	0.27356419	0.28971595	0.30542544	0
0.011766735	0.03818626	0.072830155	0.10828544	0.14098617	0.16993642	0.19530489	0.21766441	0.23766072	0.25589028	0.27286831	0.28903154	0.30475193	0
0.011637586	0.037871439	0.072349429	0.10768949	0.14032082	0.16923448	0.19458765	0.21694487	0.2369464	0.2551851	0.27217415	0.28834873	0.30407989	0
0.011509884	0.037559245	0.071871854	0.10709684	0.13965861	0.16853546	0.19387303	0.21622771	0.23623419	0.25448194	0.27148178	0.28766754	0.30340943	0
0.011383499	0.037249621	0.071397498	0.1065074	0.13899955	0.16783936	0.19316107	0.21551293	0.23552416	0.25378072	0.27079114	0.28698796	0.30274034	0
0.011258551	0.036942504	0.07092616	0.1059212	0.13834357	0.16714604	0.19245169	0.21480045	0.23481622	0.25308138	0.27010229	0.28630996	0.30207276	0
0.011134971	0.036637962	0.070458062	0.1053383	0.13769072	0.16645564	0.19174494	0.21409038	0.2341104	0.25238401	0.2694152	0.28563359	0.30140668	0
0.011012755	0.036335927	0.069992989	0.10475855	0.13704093	0.1657681	0.19104077	0.21338266	0.23340677	0.25168854	0.26872978	0.28495884	0.30074203	0
0.010891848	0.036036376	0.069530949	0.10418203	0.1363942	0.16508341	0.19033919	0.21267724	0.23270524	0.25099498	0.26804623	0.28428563	0.3000789	0
0.010772257	0.035739314	0.069072045	0.10360865	0.13575055	0.16440155	0.18964019	0.21197419	0.23200576	0.25030342	0.26736435	0.28361407	0.29941723	0
0.010654041	0.035444628	0.068616062	0.10303842	0.1351099	0.16372246	0.18894374	0.21127345	0.23130845	0.24961361	0.26668417	0.28294405	0.29875699	0
0.010537102	0.035152461	0.068163179	0.10247132	0.13447228	0.1630462	0.18824987	0.21057503	0.23061317	0.24892578	0.26600572	0.28227562	0.29809818	0
0.01042144	0.03486263	0.067713298	0.10190739	0.13383767	0.16237274	0.18755852	0.20987892	0.22992006	0.24823986	0.26532909	0.28160879	0.29744086	0
0.010307043	0.03457525	0.067266308	0.10134655	0.13320605	0.16170205	0.18686976	0.20918506	0.22922897	0.24755582	0.26465413	0.28094348	0.29678503	0
0.010193867	0.034290239	0.066822335	0.10078876	0.13257745	0.16103415	0.18618348	0.20849356	0.22853993	0.24687366	0.26398087	0.28027979	0.29613054	0
0.010081992	0.034007512	0.066381231	0.10023406	0.13195179	0.16036895	0.18549974	0.20780432	0.22785303	0.24619338	0.26330933	0.27961764	0.29547754	0
0.0099713663	0.033727169	0.065943092	0.09968242	0.1313291	0.15970659	0.18481851	0.20711739	0.22716819	0.24551497	0.26263952	0.27895713	0.294826	0
0.0098618763	0.033449125	0.065507859	0.099133804	0.13070934	0.1590469	0.18413977	0.20643272	0.22648539	0.24483845	0.26197138	0.27829808	0.29417592	0
0.0097536342	0.033173375	0.065075427	0.098588228	0.13009249	0.15838994	0.18346354	0.20575024	0.2258046	0.24416378	0.26130497	0.27764064	0.29352725	0
0.009646547	0.032899905	0.064645894	0.09804564	0.12947854	0.15773574	0.18278976	0.20507011	0.22512591	0.24349098	0.26064023	0.27698478	0.29287997	0
0.009540718	0.032628655	0.064219184	0.097506016	0.12886749	0.15708417	0.18211849	0.20439218	0.22444925	0.24282001	0.25997722	0.27633041	0.29223415	0
0.009435962	0.032359693	0.063795306	0.096969411	0.12825936	0.15643537	0.18144968	0.20371649	0.22377461	0.2421509	0.25931588	0.27567762	0.29158977	0
0.0093323831	0.032092907	0.063374244	0.096435711	0.12765406	0.15578923	0.18078335	0.20304309	0.22310202	0.24148364	0.2586562	0.27502635	0.29094678	0
0.0092298938	0.031828325	0.062955908	0.095904984	0.12705165	0.1551457	0.1801194	0.20237185	0.22243145	0.24081816	0.25799817	0.27437663	0.29030523	0
0.0091285622	0.031565927	0.062540375	0.095377162	0.12645207	0.15450488	0.17945795	0.20170285	0.2217629	0.24015461	0.25734189	0.27372846	0.2896651	0
0.0090284301	0.031305727	0.062127531	0.094852239	0.12585531	0.15386666	0.17879891	0.20103608	0.22109631	0.23949285	0.25668722	0.27308181	0.28902635	0
0.0089293355	0.031047635	0.061717477	0.094330229	0.12526137	0.15323113	0.17814228	0.2003715	0.22043179	0.23883289	0.25603426	0.27243668	0.28838906	0
0.0088312896	0.030791663	0.061310112	0.093811072	0.12467025	0.15259825	0.17748807	0.19970912	0.21976921	0.2381748	0.25538293	0.27179313	0.28775311	0
0.0087343371	0.030537799	0.060905397	0.093294784	0.12408187	0.15196788	0.17683625	0.19904889	0.21910867	0.23751846	0.25473326	0.27115098	0.28711855	0
0.0086384611	0.03028607	0.060503416	0.092781328	0.12349635	0.1513402	0.17618684	0.19839093	0.21845011	0.23686399	0.25408524	0.27051044	0.28648549	0
0.0085436469	0.03003641	0.060104039	0.092270695	0.12291352	0.15071507	0.17553982	0.19773507	0.21779348	0.23621126	0.25343889	0.26987135	0.28585374	0
0.0084498907	0.02978877	0.05970731	0.091762878	0.12233347	0.15009256	0.17489514	0.19708139	0.21713887	0.23556036	0.25279418	0.26923382	0.28522342	0
0.0083571123	0.029543219	0.059313223	0.091257885	0.12175618	0.14947261	0.17425287	0.19642989	0.2164862	0.23491129	0.2521511	0.26859775	0.28459448	0
0.0082653891	0.029299635	0.058921691	0.090755619	0.12118157	0.14885518	0.17361292	0.1957805	0.21583548	0.23426393	0.25150967	0.26796323	0.2839669	0
0.0081746411	0.029058101	0.058532801	0.09025614	0.12060968	0.14824037	0.17297536	0.19513333	0.21518676	0.23361841	0.25086981	0.26733023	0.28334078	0
0.0080849472	0.028818524	0.058146413	0.089759402	0.12004051	0.14762804	0.17234011	0.19448824	0.21454002	0.23297466	0.25023168	0.26669869	0.28271601	0
0.0079961969	0.028580977	0.057762615	0.089265414	0.11947399	0.14701824	0.17170721	0.19384532	0.21389514	0.23233266	0.24959509	0.26606864	0.28209257	0
0.0079084262	0.028345346	0.057381358	0.088774145	0.11891022	0.14641099	0.17107661	0.19320449	0.21325223	0.23169248	0.24896014	0.26544011	0.28147057	0
0.0078215804	0.02811165	0.0570026	0.088285543	0.11834904	0.14580624	0.17044835	0.1925658	0.21261124	0.23105402	0.24832685	0.26481301	0.2808499	0
0.0077357646	0.027879925	0.056626361	0.087799661	0.11779051	0.14520396	0.16982241	0.19192925	0.21197222	0.23041731	0.24769512	0.2641874	0.28023061	0
0.0076508243	0.02765006	0.056252591	0.087316453	0.11723464	0.14460422	0.16919875	0.19129474	0.21133509	0.22978242	0.24706501	0.26356331	0.27961269	0
0.0075668404	0.027422104	0.055881247	0.086835913	0.11668137	0.14400691	0.16857736	0.19066237	0.2106999	0.22914922	0.24643652	0.26294068	0.27899611	0
0.007483751	0.027196081	0.055512443	0.086358018	0.11613077	0.1434121	0.1679583	0.19003209	0.21006657	0.2285178	0.24580958	0.26231951	0.2783809	0
0.0074016522	0.026971856	0.05514602	0.085882723	0.11558269	0.14281973	0.16734149	0.18940389	0.20943518	0.22788806	0.24518429	0.2616998	0.27776703	0
0.007320377	0.026749492	0.054782018	0.085410066	0.11503723	0.14222983	0.16672696	0.18877773	0.20880568	0.22726011	0.24456058	0.26108158	0.27715459	0
0.0072400263	0.026528999	0.054420415	0.084940001	0.11449435	0.14164233	0.16611467	0.1881537	0.20817806	0.22663386	0.24393843	0.26046479	0.27654341	0
0.0071605472	0.026310271	0.054061163	0.084472522	0.11395403	0.14105725	0.1655046	0.18753171	0.20755231	0.2260094	0.24331792	0.25984946	0.27593359	0
0.0070819552	0.026093336	0.053704351	0.084007621	0.11341626	0.14047465	0.1648968	0.18691175	0.20692852	0.22538657	0.24269889	0.25923562	0.27532512	0
0.0070041991	0.025878275	0.05334989	0.08354529	0.11288104	0.13989441	0.16429123	0.18629389	0.20630652	0.22476549	0.24208152	0.25862321	0.27471805	0
0.0069273468	0.025664952	0.052997727	0.0830855	0.11234833	0.13931659	0.1636879	0.18567804	0.20568645	0.22414617	0.24146569	0.25801221	0.27411228	0
0.006851227	0.02545334	0.052647915	0.08262822	0.11181813	0.13874112	0.16308676	0.18506423	0.20506817	0.22352855	0.24085145	0.25740272	0.2735078	0
0.00677608	0.025243487	0.052300401	0.082173459	0.11129042	0.13816802	0.16248785	0.18445243	0.20445181	0.22291254	0.24023871	0.2567946	0.27290469	0
0.0067016943	0.025035394	0.051955171	0.081721239	0.11076524	0.13759734	0.16189112	0.18384266	0.20383729	0.22229829	0.2396276	0.25618795	0.27230296	0
0.0066281296	0.024829011	0.05161228	0.081271477	0.11024252	0.13702898	0.16129659	0.18323496	0.20322464	0.22168575	0.23901804	0.25558272	0.2717025	0
0.006555378	0.024624338	0.051271569	0.080824219	0.10972225	0.13646299	0.16070423	0.18262918	0.20261379	0.22107486	0.23841	0.25497895	0.27110335	0
0.0064833472	0.02442134	0.05093316	0.080379382	0.10920446	0.13589935	0.16011408	0.18202546	0.20200481	0.22046567	0.23780352	0.25437659	0.27050558	0
0.0064122463	0.02421999	0.050596941	0.079937004	0.1086891	0.13533799	0.15952604	0.18142371	0.20139763	0.21985815	0.23719855	0.25377563	0.26990908	0
0.0063418751	0.02402031	0.050262999	0.079497069	0.10817618	0.13477896	0.15894021	0.18082397	0.2007923	0.21925236	0.23659511	0.25317612	0.2693139	0
0.0062722648	0.023822274	0.049931239	0.079059534	0.10766568	0.13422227	0.15835652	0.18022622	0.20018874	0.21864817	0.23599327	0.25257802	0.26872009	0
0.0062034056	0.023625903	0.04960167	0.078624442	0.10715756	0.13366787	0.15777496	0.17963044	0.19958706	0.21804567	0.23539293	0.25198138	0.26812753	0
0.0061352737	0.023431154	0.049274251	0.078191727	0.10665186	0.13311578	0.15719555	0.17903662	0.19898716	0.21744484	0.23479412	0.25138608	0.26753628	0
0.0060679754	0.02323799	0.048948985	0.077761367	0.10614853	0.13256589	0.15661825	0.17844474	0.19838905	0.21684565	0.23419683	0.25079221	0.26694635	0
0.0060013882	0.023046413	0.048625894	0.077333458	0.10564762	0.13201836	0.15604308	0.17785484	0.19779277	0.21624812	0.23360106	0.25019974	0.26635772	0
0.0059354855	0.022856398	0.048304964	0.076907799	0.10514905	0.13147306	0.15547004	0.17726691	0.19719824	0.21565223	0.23300683	0.24960864	0.26577041	0
0.0058703017	0.022667967	0.047986075	0.076484554	0.10465282	0.13093001	0.15489909	0.17668088	0.19660552	0.21505792	0.23241407	0.24901903	0.26518434	0
0.0058058682	0.022481119	0.047669377	0.076063618	0.10415897	0.13038917	0.15433024	0.17609683	0.1960146	0.21446538	0.23182285	0.2484307	0.26459956	0
0.005742176	0.022295801	0.047354706	0.075644992	0.10366741	0.12985058	0.15376349	0.17551471	0.19542542	0.21387435	0.23123311	0.2478438	0.26401609	0
0.0056791292	0.022111962	0.047042158	0.075228669	0.10317817	0.12931426	0.15319878	0.17493449	0.19483803	0.21328504	0.23064488	0.24725834	0.26343396	0
0.0056167752	0.021929683	0.046731651	0.074814633	0.10269126	0.12878014	0.15263619	0.17435618	0.1942524	0.21269733	0.23005816	0.24667419	0.26285306	0
0.0055551231	0.021748886	0.046423156	0.074402891	0.10220663	0.1282482	0.15207562	0.17377979	0.19366853	0.2121112	0.22947288	0.24609144	0.26227346	0
0.005494135	0.021569593	0.046116777	0.073993415	0.10172433	0.12771848	0.15151715	0.17320535	0.19308645	0.21152675	0.22888915	0.24551012	0.26169512	0
0.0054338449	0.021391781	0.045812335	0.073586173	0.10124426	0.1271909	0.15096073	0.17263274	0.19250605	0.21094383	0.2283069	0.24493009	0.26111802	0
0.0053742258	0.021215426	0.045509957	0.073181227	0.10076647	0.12666556	0.15040632	0.17206205	0.19192743	0.21036257	0.22772612	0.24435146	0.26054224	0
0.0053152419	0.021040538	0.045209594	0.072778456	0.10029093	0.12614237	0.14985397	0.17149325	0.19135055	0.20978291	0.22714682	0.24377422	0.25996774	0
0.0052568926	0.020867059	0.044911139	0.072377913	0.099817641	0.1256213	0.14930363	0.17092633	0.19077542	0.20920481	0.22656894	0.24319832	0.2593945	0
0.0051991693	0.020695031	0.044614721	0.07197956	0.099346571	0.12510245	0.14875534	0.1703613	0.19020201	0.20862833	0.22599256	0.24262382	0.25882253	0
0.0051420941	0.020524435	0.044320215	0.071583405	0.098877713	0.1245857	0.14820905	0.16979811	0.18963034	0.20805347	0.22541772	0.24205065	0.25825182	0
0.0050856769	0.020355245	0.044027675	0.071189478	0.098411098	0.12407108	0.14766476	0.16923679	0.18906036	0.20748015	0.22484423	0.24147882	0.25768235	0
0.0050298073	0.020187424	0.043737084	0.070797689	0.097946696	0.12355863	0.14712249	0.16867734	0.1884921	0.20690843	0.22427228	0.24090838	0.25711414	0
0.004974606	0.020020997	0.043448374	0.070408039	0.097484469	0.12304825	0.14658219	0.16811971	0.18792553	0.20633824	0.22370172	0.24033922	0.25654715	0
0.0049199858	0.019855933	0.043161646	0.070020542	0.097024411	0.12254002	0.14604388	0.16756397	0.18736072	0.20576967	0.2231327	0.23977144	0.25598148	0
0.0048660031	0.019692238	0.042876691	0.069635175	0.096566528	0.12203386	0.14550754	0.16701002	0.18679753	0.20520267	0.22256507	0.23920503	0.25541705	0
0.0048125703	0.01952989	0.042593684	0.069251947	0.096110821	0.12152978	0.14497317	0.16645791	0.1862361	0.20463721	0.22199889	0.23863992	0.25485381	0
0.0047597382	0.019368902	0.042312559	0.068870805	0.095657267	0.12102785	0.14444079	0.16590765	0.18567634	0.20407329	0.22143416	0.23807618	0.2542918	0
0.0047075059	0.019209241	0.042033251	0.068491772	0.095205821	0.12052788	0.14391033	0.1653592	0.1851182	0.20351094	0.22087085	0.23751374	0.25373113	0
0.0046558743	0.019050866	0.041755814	0.068114817	0.094756514	0.12003006	0.14338182	0.16481255	0.1845618	0.20295019	0.22030897	0.23695263	0.25317159	0
0.0046047368	0.018893838	0.041480202	0.067739949	0.094309345	0.11953428	0.14285529	0.16426772	0.18400706	0.20239097	0.21974851	0.23639289	0.2526134	0
0.0045542167	0.018738052	0.041206364	0.067367114	0.093864277	0.1190405	0.14233063	0.16372469	0.18345399	0.20183322	0.21918949	0.23583443	0.2520563	0
0.0045042178	0.018583568	0.040934425	0.066996396	0.093421347	0.11854885	0.14180794	0.16318347	0.18290259	0.20127708	0.21863195	0.23527727	0.25150052	0
0.0044547436	0.018430395	0.040664203	0.066627674	0.092980444	0.11805916	0.14128718	0.162644	0.18235283	0.20072243	0.21807575	0.23472148	0.25094593	0
0.0044058794	0.018278474	0.040395785	0.066260964	0.092541665	0.11757152	0.14076832	0.16210635	0.18180473	0.20016934	0.217521	0.23416694	0.25039259	0
0.0043574562	0.018127762	0.040129177	0.065896288	0.092104957	0.1170859	0.14025135	0.16157047	0.18125829	0.19961776	0.21696764	0.23361374	0.24984047	0
0.0043096566	0.01797829	0.039864257	0.065533616	0.091670267	0.11660226	0.13973628	0.16103631	0.18071344	0.19906768	0.2164157	0.23306185	0.24928953	0
0.004262358	0.017830096	0.039601162	0.065172955	0.091237679	0.11612064	0.13922311	0.16050398	0.1801703	0.19851914	0.21586518	0.2325113	0.24873984	0
0.0042155781	0.017683072	0.039339799	0.064814262	0.09080708	0.11564099	0.13871184	0.1599734	0.17962876	0.19797212	0.21531606	0.23196203	0.24819134	0
0.0041693267	0.017537346	0.039080065	0.064457595	0.090378545	0.11516332	0.13820243	0.15944457	0.17908883	0.19742659	0.21476829	0.23141403	0.24764408	0
0.0041234917	0.017392796	0.038822178	0.064102821	0.089952052	0.11468768	0.1376949	0.15891747	0.17855056	0.19688253	0.21422195	0.23086733	0.247098	0
0.0040782532	0.017249346	0.038565896	0.063750021	0.089527525	0.11421393	0.13718921	0.15839213	0.17801389	0.19634002	0.213677	0.23032193	0.24655312	0
0.0040334887	0.017107168	0.038311344	0.063399151	0.089105047	0.11374218	0.1366854	0.15786852	0.17747885	0.19579901	0.21313344	0.22977781	0.24600947	0
0.0039892108	0.016966134	0.038058463	0.063050263	0.088684551	0.11327236	0.13618343	0.15734664	0.17694536	0.19525947	0.21259125	0.22923501	0.24546698	0
0.0039454252	0.016826287	0.03780723	0.062703267	0.08826603	0.11280447	0.1356833	0.15682647	0.17641352	0.19472142	0.21205045	0.22869346	0.24492574	0
0.0039020854	0.016687568	0.037557714	0.062358178	0.087849483	0.11233857	0.13518502	0.15630804	0.17588328	0.19418485	0.21151102	0.22815317	0.24438563	0
0.0038593069	0.016549962	0.037309773	0.062014971	0.087434888	0.11187451	0.13468857	0.15579131	0.17535463	0.19364977	0.21097295	0.22761422	0.24384676	0
0.003816921	0.016413538	0.03706352	0.06167369	0.087022275	0.11141244	0.13419394	0.1552763	0.17482758	0.19311614	0.21043628	0.2270765	0.24330908	0
0.0037750343	0.016278189	0.036818903	0.061334226	0.086611614	0.11095225	0.13370113	0.15476298	0.17430207	0.19258399	0.20990096	0.22654006	0.24277256	0
0.0037336037	0.016144009	0.03657585	0.060996696	0.08620286	0.11049396	0.13321009	0.15425138	0.17377821	0.19205332	0.20936696	0.22600487	0.24223721	0
0.003692576	0.016010936	0.036334418	0.060660984	0.085796058	0.11003756	0.13272092	0.15374146	0.17325585	0.1915241	0.20883438	0.22547098	0.24170309	0
0.0036520592	0.015878962	0.036094576	0.060327131	0.085391149	0.10958301	0.13223352	0.15323322	0.17273511	0.19099632	0.20830315	0.2249383	0.24117006	0
0.0036120296	0.015748058	0.035856351	0.059995126	0.084988184	0.1091304	0.1317479	0.15272667	0.17221589	0.19047004	0.20777324	0.22440693	0.2406383	0
0.0035723415	0.015618183	0.035619672	0.059664935	0.084587105	0.10867965	0.13126406	0.1522218	0.17169829	0.18994519	0.20724468	0.22387677	0.24010766	0
0.0035331377	0.015489425	0.035384532	0.059336562	0.084187917	0.10823073	0.13078201	0.15171857	0.17118222	0.18942176	0.20671745	0.22334787	0.23957819	0
0.003494336	0.015361745	0.035151016	0.059010003	0.083790638	0.1077837	0.13030171	0.15121707	0.17066769	0.18889982	0.20619157	0.22282027	0.23904994	0
0.0034559474	0.015235112	0.034918945	0.058685232	0.083395205	0.10733846	0.12982319	0.15071714	0.17015469	0.18837929	0.20566709	0.22229388	0.2385228	0
0.0034180868	0.015109533	0.034688495	0.05836226	0.083001651	0.10689512	0.12934643	0.15021889	0.16964327	0.18786018	0.20514387	0.22176877	0.23799685	0
0.0033805412	0.014984981	0.034459528	0.058041062	0.082609951	0.10645359	0.12887141	0.14972234	0.16913335	0.18734252	0.20462203	0.22124484	0.23747204	0
0.0033434054	0.014861399	0.034232039	0.057721633	0.082220078	0.10601387	0.12839814	0.14922737	0.16862501	0.18682624	0.20410149	0.22072212	0.23694842	0
0.0033067062	0.014738915	0.034006141	0.057403922	0.081832074	0.10557601	0.12792665	0.14873405	0.16811819	0.18631144	0.20358229	0.22020075	0.23642591	0
0.0032704386	0.01461743	0.033781644	0.057088006	0.081445895	0.10513992	0.12745683	0.14824237	0.16761287	0.18579805	0.20306438	0.2196805	0.23590457	0
0.0032345352	0.014496902	0.033558663	0.056773838	0.081061527	0.10470561	0.12698871	0.14775234	0.16710906	0.18528607	0.20254779	0.21916154	0.2353844	0
0.0031990288	0.014377396	0.033337198	0.05646139	0.080678999	0.10427313	0.12652239	0.14726385	0.16660681	0.18477555	0.2020326	0.21864381	0.23486534	0
0.003163869	0.014258836	0.033117104	0.056150634	0.080298245	0.10384241	0.12605773	0.14677703	0.166106	0.18426631	0.20151863	0.21812731	0.23434745	0
0.0031291423	0.01414129	0.032898538	0.055841595	0.079919294	0.10341351	0.12559479	0.14629185	0.16560674	0.18375862	0.20100598	0.217612	0.23383069	0
0.0030948389	0.014024734	0.032681383	0.055534281	0.079542153	0.10298635	0.12513357	0.14580825	0.16510896	0.18325223	0.20049465	0.21709791	0.23331508	0
0.0030608594	0.013909097	0.032465622	0.055228639	0.07916677	0.10256097	0.12467401	0.1453262	0.16461271	0.18274724	0.19998462	0.21658504	0.23280063	0
0.003027234	0.013794462	0.032251362	0.054924704	0.07879319	0.10213733	0.12421615	0.1448458	0.16411793	0.18224369	0.19947587	0.21607338	0.23228727	0
0.0029940133	0.013680736	0.032038473	0.054622404	0.078421332	0.10171545	0.12375998	0.14436698	0.16362464	0.18174148	0.19896841	0.21556292	0.23177505	0
0.0029611897	0.013567933	0.031827014	0.054321788	0.078051232	0.10129534	0.12330548	0.14388971	0.16313282	0.18124071	0.19846226	0.21505366	0.23126398	0
0.0029286719	0.013456095	0.031616934	0.054022841	0.077682883	0.10087693	0.12285268	0.14341408	0.16264249	0.18074127	0.1979574	0.21454565	0.23075403	0
0.0028965075	0.013345143	0.031408191	0.0537255	0.077316299	0.10046024	0.12240151	0.14293995	0.16215362	0.18024324	0.19745383	0.21403877	0.23024522	0
0.0028646938	0.013235111	0.031200932	0.053429812	0.076951444	0.1000453	0.121952	0.14246744	0.16166624	0.17974655	0.19695151	0.21353313	0.22973748	0
0.0028333059	0.013126068	0.030994978	0.053135771	0.07658828	0.099632055	0.12150414	0.14199647	0.16118033	0.17925122	0.19645053	0.2130287	0.22923091	0
0.002802222	0.01301783	0.030790387	0.052843336	0.076226845	0.099220522	0.12105793	0.14152706	0.16069587	0.1787573	0.19595078	0.21252547	0.22872543	0
0.0027714253	0.012910508	0.030587146	0.052552506	0.075867116	0.098810717	0.12061336	0.14105922	0.16021286	0.17826472	0.19545229	0.21202336	0.22822107	0
0.0027409664	0.012804033	0.03038523	0.052263275	0.075509079	0.098402545	0.12017041	0.14059289	0.15973131	0.17777349	0.19495507	0.21152247	0.22771782	0
0.0027109205	0.012698495	0.030184694	0.051975653	0.075152747	0.097996108	0.1197291	0.14012811	0.15925121	0.1772836	0.19445911	0.21102282	0.22721569	0
0.0026811583	0.012593828	0.02998546	0.051689591	0.07479807	0.097591333	0.11928938	0.1396649	0.15877256	0.17679514	0.19396444	0.21052428	0.22671469	0
0.0026517469	0.012490023	0.029787518	0.051405124	0.074445091	0.097188219	0.11885132	0.13920318	0.15829532	0.17630796	0.19347103	0.21002693	0.22621475	0
0.0026225937	0.012387075	0.029590931	0.051122233	0.074093774	0.09678679	0.11841486	0.138743	0.15781952	0.17582212	0.19297889	0.20953082	0.22571594	0
0.0025938198	0.012284918	0.029395567	0.050840858	0.073744096	0.096387006	0.11797997	0.13828436	0.15734516	0.17533764	0.19248794	0.20903577	0.22521821	0
0.0025653683	0.012183621	0.029201588	0.050561044	0.073396102	0.09598887	0.11754671	0.1378272	0.15687223	0.17485444	0.19199827	0.20854199	0.22472161	0
0.0025371674	0.012083188	0.029008828	0.050282776	0.073049724	0.09559238	0.11711501	0.13737161	0.15640071	0.17437264	0.19150987	0.20804927	0.22422606	0
0.0025093399	0.011983602	0.028817346	0.050006058	0.072704993	0.095197544	0.11668493	0.13691747	0.15593061	0.17389214	0.19102268	0.20755783	0.22373162	0
0.00248175	0.011884783	0.028627118	0.049730852	0.072361894	0.094804354	0.11625641	0.13646485	0.15546198	0.17341296	0.19053677	0.20706749	0.22323827	0
0.0024545854	0.011786813	0.028438162	0.049457129	0.072020367	0.094412714	0.11582946	0.13601375	0.15499467	0.17293511	0.19005206	0.20657828	0.22274601	0
0.0024276443	0.011689658	0.028250454	0.049184967	0.071680509	0.094022773	0.1154041	0.13556412	0.1545288	0.17245859	0.18956859	0.20609029	0.22225486	0
0.0024009938	0.011593267	0.028064005	0.048914261	0.071342237	0.093634404	0.11498029	0.13511595	0.15406434	0.17198335	0.18908633	0.20560342	0.2217648	0
0.002374622	0.011497698	0.027878728	0.048645061	0.071005553	0.093247652	0.11455803	0.13466929	0.15360126	0.17150941	0.18860534	0.2051177	0.22127576	0
0.0023485483	0.011402926	0.027694745	0.048377331	0.070670456	0.092862487	0.11413733	0.13422412	0.15313958	0.17103685	0.18812554	0.20463315	0.22078784	0
0.0023228019	0.011308929	0.027511911	0.048111089	0.070336945	0.092478879	0.11371819	0.13378039	0.15267928	0.17056552	0.18764696	0.20414971	0.22030097	0
0.0022973048	0.011215693	0.02733035	0.04784631	0.070005029	0.092096925	0.11330055	0.13333814	0.15222038	0.1700955	0.18716963	0.20366743	0.21981521	0
0.0022720755	0.0111232	0.027149938	0.04758298	0.069674663	0.091716543	0.11288445	0.13289736	0.15176284	0.16962682	0.18669349	0.2031863	0.21933049	0
0.0022470981	0.011031483	0.02697072	0.047321092	0.069345847	0.091337673	0.1124699	0.13245802	0.1513067	0.1691594	0.18621853	0.20270628	0.21884684	0
0.0022224472	0.010940564	0.026792713	0.047060668	0.069018602	0.090960413	0.11205687	0.13202016	0.15085192	0.16869326	0.18574484	0.20222744	0.2183643	0
0.0021980142	0.010850379	0.026615802	0.046801653	0.068692863	0.09058468	0.11164535	0.13158371	0.15039849	0.16822842	0.18527232	0.2017497	0.21788278	0
0.0021739444	0.010760954	0.02644017	0.046544097	0.068368696	0.090210535	0.11123534	0.13114876	0.14994644	0.16776484	0.184801	0.20127307	0.21740234	0
0.0021500885	0.01067223	0.02626567	0.046287943	0.068046056	0.089837901	0.11082683	0.13071515	0.14949577	0.16730258	0.18433088	0.20079759	0.21692297	0
0.002126466	0.010584214	0.026092263	0.046033166	0.067724936	0.089466825	0.11041981	0.13028304	0.14904641	0.16684154	0.18386197	0.20032321	0.21644461	0
0.0021031199	0.010496969	0.025920102	0.045779817	0.067405328	0.089097291	0.11001431	0.12985237	0.14859842	0.16638184	0.18339425	0.19984998	0.21596734	0
0.0020800307	0.010410455	0.02574894	0.04552789	0.067087226	0.088729247	0.10961031	0.1294231	0.14815177	0.1659233	0.18292773	0.19937786	0.21549109	0
0.0020572543	0.010324618	0.025579015	0.045277331	0.066770621	0.088362768	0.10920778	0.12899524	0.14770645	0.1654661	0.18246238	0.19890684	0.21501595	0
0.0020346118	0.010239505	0.025410203	0.045028131	0.066455528	0.087997787	0.10880671	0.12856884	0.14726253	0.16501015	0.18199822	0.19843695	0.21454182	0
0.0020122684	0.010155071	0.025242444	0.044780288	0.066141911	0.087634303	0.10840712	0.12814379	0.14681987	0.16455543	0.1815352	0.19796817	0.21406874	0
0.0019901802	0.010071342	0.025075864	0.044533849	0.065829776	0.087272339	0.10800902	0.12772021	0.14637858	0.16410203	0.18107341	0.19750048	0.2135967	0
0.0019683605	0.0099883657	0.024910307	0.044288769	0.065519117	0.086911857	0.10761236	0.12729797	0.14593861	0.16364981	0.18061279	0.19703393	0.21312571	0
0.0019467556	0.0099059828	0.024745876	0.044045031	0.065209918	0.086552881	0.10721716	0.12687716	0.14549994	0.16319883	0.18015334	0.19656846	0.21265572	0
0.0019253679	0.0098243486	0.024582578	0.04380263	0.064902179	0.086195365	0.10682341	0.12645774	0.14506263	0.16274917	0.17969505	0.19610408	0.21218683	0
0.0019042266	0.009743344	0.024420286	0.043561522	0.064595878	0.085839331	0.10643108	0.12603968	0.1446266	0.16230068	0.17923795	0.19564076	0.21171893	0
0.00188335	0.0096630082	0.024259133	0.043321807	0.064291038	0.085484765	0.10604028	0.12562303	0.14419191	0.16185346	0.17878197	0.19517861	0.21125205	0
0.0018626829	0.0095833922	0.024099	0.043083373	0.063987643	0.08513169	0.10565084	0.12520775	0.14375852	0.16140746	0.17832719	0.19471753	0.21078625	0
0.0018422392	0.0095043462	0.023939878	0.042846248	0.06368567	0.084780045	0.10526285	0.12479382	0.14332643	0.16096269	0.17787351	0.19425753	0.21032146	0
0.0018220104	0.00942598	0.023781916	0.042610448	0.063385144	0.08442986	0.10487627	0.12438131	0.14289561	0.16051915	0.17742102	0.1937986	0.20985769	0
0.0018020136	0.0093483152	0.023624931	0.042375959	0.063085988	0.084081106	0.10449111	0.12397011	0.14246611	0.1600768	0.17696972	0.19334078	0.20939492	0
0.0017822513	0.0092712296	0.023468975	0.042142712	0.062788278	0.083733805	0.10410738	0.12356031	0.14203791	0.15963569	0.1765195	0.19288406	0.2089332	0
0.0017626653	0.0091947801	0.023314077	0.04191079	0.062491979	0.083387963	0.10372506	0.12315185	0.14161097	0.15919581	0.1760705	0.19242838	0.20847251	0
0.0017432916	0.0091189528	0.023160163	0.041680124	0.062197052	0.083043501	0.10334413	0.12274472	0.14118533	0.15875712	0.17562257	0.19197373	0.20801279	0
0.0017241589	0.0090438304	0.023007317	0.041450746	0.061903547	0.082700513	0.1029646	0.12233896	0.14076096	0.15831965	0.17517582	0.19152026	0.20755412	0
0.0017052236	0.0089692567	0.022855459	0.041222617	0.061611388	0.082358912	0.10258647	0.12193455	0.14033788	0.15788342	0.17473017	0.1910678	0.20709644	0
0.0016865383	0.0088953255	0.022704575	0.040995758	0.061320659	0.082018696	0.10220975	0.12153144	0.13991606	0.15744838	0.17428567	0.19061647	0.20663977	0
0.0016680211	0.0088220024	0.022554738	0.04077014	0.061031271	0.081679955	0.1018344	0.12112969	0.13949554	0.15701449	0.17384236	0.19016613	0.20618413	0
0.0016497254	0.0087492503	0.022405837	0.040545739	0.060743239	0.081342556	0.1014604	0.12072926	0.13907625	0.15658182	0.17340007	0.18971688	0.20572945	0
0.0016316097	0.008677125	0.022257965	0.040322591	0.06045657	0.081006587	0.10108783	0.12033018	0.1386582	0.15615037	0.17295898	0.18926869	0.20527583	0
0.0016137068	0.008605591	0.022111055	0.04010069	0.060171276	0.080671974	0.10071657	0.11993238	0.13824147	0.15572008	0.17251898	0.1888216	0.20482315	0
0.0015960098	0.0085346736	0.021965075	0.039879996	0.059887335	0.080338754	0.10034669	0.11953589	0.13782594	0.15529096	0.17208011	0.18837552	0.20437153	0
0.0015784338	0.0084642945	0.021820113	0.039660506	0.059604697	0.080006927	0.099978179	0.11914074	0.13741167	0.15486304	0.17164238	0.18793051	0.20392087	0
0.001561142	0.0083944937	0.021676095	0.039442234	0.059323382	0.079676427	0.099611007	0.11874686	0.13699867	0.15443632	0.17120574	0.18748653	0.2034712	0
0.0015439875	0.0083253132	0.021533022	0.039225165	0.059043437	0.07934735	0.099245206	0.11835432	0.13658687	0.15401077	0.1707702	0.18704361	0.20302254	0
0.0015270554	0.0082566421	0.021390874	0.039009262	0.058764812	0.079019591	0.098880738	0.1179631	0.13617633	0.15358637	0.17033577	0.18660174	0.20257488	0
0.0015103029	0.0081886193	0.021249684	0.038794596	0.058487494	0.078693196	0.098517612	0.11757311	0.13576703	0.15316315	0.16990246	0.18616091	0.20212817	0
0.001493706	0.0081211077	0.021109434	0.038581081	0.058211479	0.07836815	0.098155826	0.11718446	0.13535896	0.15274109	0.16947027	0.18572113	0.20168249	0
0.0014773052	0.0080541549	0.020970071	0.038368724	0.057936743	0.078044429	0.097795337	0.11679705	0.13495211	0.15232019	0.16903915	0.18528238	0.20123775	0
0.0014611352	0.0079877563	0.020831674	0.038157571	0.057663351	0.077722102	0.09743619	0.11641096	0.13454649	0.15190047	0.16860913	0.18484469	0.20079398	0
0.0014450884	0.0079218829	0.020694179	0.037947573	0.057391234	0.077401072	0.097078361	0.11602614	0.13414206	0.1514819	0.16818021	0.18440799	0.20035122	0
0.0014292173	0.0078565842	0.020557547	0.037738733	0.057120372	0.077081345	0.09672185	0.11564256	0.13373889	0.15106449	0.16775237	0.18397236	0.19990943	0
0.0014135174	0.0077918121	0.020421896	0.037531026	0.056850821	0.076762974	0.096366659	0.1152603	0.13333692	0.15064822	0.16732562	0.18353777	0.19946861	0
0.0013980045	0.0077275904	0.020287067	0.03732447	0.056582522	0.076445885	0.096012756	0.11487924	0.13293612	0.15023308	0.16689999	0.18310417	0.19902878	0
0.0013826785	0.0076638963	0.020153182	0.03711905	0.0563155	0.076130137	0.095660172	0.11449948	0.13253656	0.14981912	0.16647542	0.18267158	0.19858992	0
0.0013674999	0.0076007047	0.020020165	0.036914766	0.056049738	0.075815678	0.095308863	0.11412097	0.13213816	0.14940628	0.16605189	0.18224007	0.19815201	0
0.0013524657	0.0075380355	0.019887993	0.036711596	0.055785228	0.075502522	0.094958834	0.1137437	0.13174102	0.14899458	0.16562949	0.18180951	0.19771506	0
0.0013376096	0.0074759116	0.019756762	0.036509547	0.055521976	0.075190656	0.094610132	0.11336769	0.13134506	0.14858402	0.16520816	0.18138003	0.19727914	0
0.0013229682	0.0074142576	0.019626306	0.036308605	0.055259947	0.074880086	0.09426266	0.11299293	0.13095027	0.14817455	0.16478787	0.18095152	0.19684407	0
0.0013084582	0.0073531447	0.019496789	0.03610881	0.054999173	0.074570775	0.093916513	0.11261941	0.13055666	0.14776626	0.16436869	0.18052407	0.19641002	0
0.0012940606	0.0072925398	0.019368112	0.035910089	0.054739624	0.074262775	0.093571603	0.1122471	0.13016425	0.1473591	0.16395056	0.18009759	0.19597694	0
0.0012798264	0.0072323796	0.019240228	0.035712447	0.054481287	0.073956028	0.093227938	0.11187604	0.12977299	0.14695302	0.16353348	0.17967212	0.19554478	0
0.0012658085	0.0071727787	0.019113258	0.03551589	0.054224189	0.073650531	0.092885584	0.11150619	0.12938297	0.14654809	0.16311747	0.17924766	0.19511357	0
0.0012519225	0.0071136551	0.018987089	0.035320412	0.053968292	0.073346332	0.092544474	0.11113759	0.12899408	0.14614427	0.16270252	0.17882422	0.19468336	0
0.0012381623	0.0070550041	0.018861756	0.035126057	0.053713612	0.073043369	0.092204608	0.1107702	0.12860635	0.14574154	0.16228862	0.17840175	0.19425406	0
0.0012245752	0.0069968603	0.01873727	0.03493274	0.053460121	0.07274168	0.091866001	0.11040401	0.12821981	0.14533998	0.1618758	0.1779803	0.19382572	0
0.0012111333	0.0069391667	0.018613569	0.03474047	0.053207807	0.072441205	0.091528609	0.11003904	0.12783441	0.14493944	0.16146399	0.17755984	0.19339833	0
0.0011978388	0.0068819816	0.018490762	0.034549288	0.052956726	0.072142005	0.091192499	0.10967527	0.12745018	0.14454004	0.16105326	0.17714038	0.19297187	0
0.0011847417	0.0068252236	0.018368671	0.034359135	0.052706804	0.071844004	0.090857618	0.10931271	0.1270671	0.14414176	0.16064355	0.17672195	0.19254638	0
0.0011716825	0.0067689382	0.018247392	0.034170024	0.052458085	0.071547247	0.090523943	0.10895134	0.12668516	0.14374459	0.1602349	0.17630441	0.19212176	0
0.0011587909	0.006713137	0.018127	0.033981975	0.052210536	0.071251735	0.090191491	0.10859118	0.12630439	0.14334847	0.15982728	0.17588794	0.19169813	0
0.0011461141	0.0066578239	0.018007342	0.033794958	0.051964134	0.070957415	0.089860253	0.10823219	0.12592475	0.14295346	0.15942068	0.17547241	0.19127539	0
0.0011335566	0.0066029481	0.017888475	0.033608966	0.051718902	0.070664339	0.089530282	0.10787442	0.12554626	0.14255951	0.15901515	0.17505787	0.19085363	0
0.0011210837	0.0065484862	0.017770402	0.03342399	0.051474832	0.070372455	0.089201495	0.10751781	0.12516889	0.14216669	0.15861066	0.17464434	0.19043279	0
0.0011087508	0.0064944667	0.017653089	0.033240035	0.05123191	0.070081763	0.088873908	0.10716238	0.12479268	0.14177495	0.15820713	0.17423177	0.19001289	0
0.0010965873	0.006440945	0.017536579	0.033057105	0.050990146	0.069792308	0.088547513	0.1068081	0.12441758	0.14138429	0.15780467	0.17382014	0.18959388	0
0.0010845782	0.0063878554	0.017420851	0.032875154	0.050749503	0.069504023	0.088222325	0.10645503	0.12404364	0.14099468	0.15740323	0.17340949	0.1891758	0
0.0010726928	0.0063352054	0.017305836	0.032694243	0.05051	0.069216944	0.087898329	0.10610311	0.1236708	0.14060616	0.15700281	0.17299986	0.18875869	0
0.001060885	0.0062830052	0.017191621	0.032514308	0.050271649	0.068931043	0.08757554	0.10575237	0.12329908	0.14021869	0.15660344	0.17259118	0.18834245	0
0.0010492513	0.0062311669	0.017078117	0.032335337	0.050034389	0.068646312	0.087253928	0.10540278	0.12292846	0.1398323	0.15620506	0.17218344	0.18792713	0
0.0010377222	0.0061798063	0.0169654	0.032157391	0.049798273	0.06836278	0.086933494	0.10505433	0.12255898	0.13944702	0.15580767	0.17177665	0.18751276	0
0.0010263451	0.0061288578	0.016853413	0.031980418	0.049563251	0.068080403	0.086614229	0.10470703	0.12219062	0.13906275	0.15541132	0.17137083	0.18709926	0
0.0010150918	0.0060783629	0.016742202	0.031804413	0.049329359	0.067799181	0.086296149	0.1043609	0.12182335	0.13867955	0.15501598	0.17096603	0.18668671	0
0.0010038632	0.0060282261	0.016631681	0.031629395	0.049096573	0.067519166	0.085979238	0.10401592	0.12145717	0.13829739	0.15462168	0.17056212	0.18627504	0
0.00099291059	0.0059785275	0.016521871	0.031455293	0.048864856	0.067240231	0.085663468	0.10367206	0.1210921	0.13791633	0.1542283	0.17015918	0.1858643	0
0.00098199851	0.0059292368	0.016412843	0.031282201	0.048634268	0.066962525	0.085348897	0.10332932	0.12072814	0.13753629	0.15383597	0.1697572	0.18545447	0
0.00097122689	0.0058803428	0.016304521	0.031109996	0.048404764	0.066685937	0.085035473	0.10298777	0.12036528	0.13715729	0.15344463	0.16935618	0.18504551	0
0.00096057571	0.0058318898	0.016196877	0.030938836	0.048176333	0.066410489	0.084723189	0.10264729	0.12000348	0.13677934	0.15305428	0.16895609	0.18463747	0
0.00095002656	0.005783808	0.016090002	0.030768542	0.047948968	0.066136166	0.084412031	0.10230798	0.11964279	0.13640243	0.15266493	0.16855697	0.18423033	0
0.00093960005	0.0057361238	0.015983744	0.030599201	0.047722671	0.065862954	0.084102035	0.10196976	0.11928318	0.13602656	0.15227656	0.16815874	0.18382408	0
0.00092930091	0.0056888852	0.01587826	0.030430794	0.047497462	0.065590948	0.083793193	0.10163267	0.11892464	0.13565174	0.1518892	0.16776152	0.18341877	0
0.0009190627	0.005641955	0.015773468	0.030263303	0.047273334	0.065320037	0.083485469	0.10129669	0.1185672	0.13527796	0.1515028	0.16736516	0.18301429	0
0.00090899848	0.0055954452	0.015669337	0.030096754	0.047050219	0.065050222	0.083178855	0.10096182	0.11821081	0.13490517	0.15111738	0.16696981	0.18261074	0
0.00089904654	0.0055492856	0.015565915	0.029931117	0.046828195	0.064781539	0.082873411	0.10062809	0.11785551	0.13453345	0.15073296	0.16657534	0.18220809	0
0.00088914082	0.0055035697	0.015463132	0.029766375	0.046607181	0.064513929	0.082569063	0.1002954	0.11750128	0.13416271	0.15034953	0.16618183	0.18180627	0
0.00087939057	0.0054582097	0.015361117	0.029602567	0.046387255	0.064247474	0.082265832	0.099963851	0.11714809	0.13379301	0.14996704	0.16578928	0.1814054	0
0.00086976099	0.0054131993	0.015259744	0.029439654	0.046168327	0.063982107	0.081963733	0.099633425	0.11679599	0.13342434	0.14958557	0.16539758	0.18100539	0
0.00086019043	0.0053685349	0.015158975	0.029277613	0.04595045	0.063717812	0.081662707	0.099304028	0.11644491	0.13305667	0.14920503	0.16500686	0.18060625	0
0.00085070246	0.0053243088	0.015058941	0.029116483	0.045733612	0.063454635	0.081362814	0.09897574	0.11609492	0.13269004	0.14882545	0.16461703	0.18020798	0
0.00084140373	0.0052804132	0.014959502	0.028956247	0.045517772	0.063192509	0.081064016	0.098648563	0.11574598	0.13232438	0.14844687	0.16422816	0.17981061	0
0.0008321717	0.0052368762	0.014860786	0.028796906	0.045302991	0.0629315	0.080766313	0.098322459	0.11539807	0.13195977	0.14806925	0.1638402	0.17941414	0
0.00082302751	0.0051937299	0.014762726	0.028638421	0.045089204	0.06267155	0.080469705	0.097997434	0.11505123	0.13159615	0.14769258	0.16345313	0.17901853	0
0.00081398472	0.0051508644	0.014665241	0.028480778	0.044876385	0.062412683	0.080174185	0.097673446	0.11470542	0.13123351	0.14731686	0.16306698	0.17862374	0
0.00080503378	0.0051084105	0.01456846	0.02832403	0.044664625	0.062154908	0.079879761	0.097350582	0.11436065	0.13087191	0.14694212	0.16268177	0.17822988	0
0.00079625903	0.0050663142	0.014472281	0.028168153	0.044453841	0.061898164	0.079586394	0.097028747	0.11401692	0.13051127	0.1465683	0.16229744	0.17783687	0
0.00078747835	0.0050245658	0.01437676	0.02801316	0.044244051	0.06164249	0.079294123	0.096707977	0.1136742	0.13015161	0.14619544	0.16191404	0.17744471	0
0.00077885448	0.0049831355	0.014281885	0.027858963	0.044035271	0.061387885	0.079002939	0.096388303	0.11333253	0.129793	0.14582354	0.16153152	0.17705347	0
0.00077026879	0.004942039	0.014187592	0.027705636	0.043827433	0.061134316	0.078712791	0.096069656	0.11299191	0.12943532	0.14545257	0.1611499	0.17666303	0
0.00076181459	0.0049012811	0.014093969	0.027553156	0.043620612	0.060881808	0.078423746	0.095752083	0.11265228	0.12907866	0.14508256	0.16076922	0.17627347	0
0.00075347797	0.0048609036	0.014000912	0.02740152	0.043414764	0.060630344	0.078135729	0.095435545	0.11231365	0.12872298	0.14471349	0.16038942	0.17588477	0
0.00074522948	0.0048208172	0.013908479	0.027250711	0.043209881	0.0603799	0.077848785	0.095120043	0.11197608	0.12836827	0.14434536	0.16001052	0.17549695	0
0.0007370094	0.0047810883	0.013816733	0.02710074	0.043005984	0.060130499	0.077562869	0.094805613	0.11163954	0.12801455	0.14397818	0.15963253	0.17510995	0
0.00072894304	0.0047416869	0.013725489	0.026951581	0.042803001	0.059882112	0.077278025	0.09449219	0.11130399	0.12766176	0.14361191	0.15925542	0.17472385	0
0.00072092557	0.0047025937	0.013634898	0.026803257	0.042601008	0.059634767	0.076994248	0.094179831	0.11096945	0.12730999	0.14324658	0.15887916	0.17433856	0
0.00071302248	0.0046637794	0.013544919	0.026655745	0.04239998	0.059388451	0.076711498	0.093868494	0.11063588	0.12695919	0.14288218	0.15850385	0.17395413	0
0.00070518377	0.0046253353	0.013455466	0.026509043	0.042199876	0.059143137	0.076429777	0.093558177	0.11030336	0.12660936	0.1425187	0.15812941	0.17357056	0
0.0006974517	0.004587214	0.013366704	0.026363155	0.042000741	0.058898877	0.076149099	0.093248904	0.10997181	0.12626046	0.14215615	0.15775584	0.17318782	0
0.00068978104	0.0045494102	0.013278469	0.026218051	0.041802507	0.058655564	0.075869426	0.092940629	0.10964125	0.12591253	0.14179452	0.15738316	0.17280594	0
0.00068223645	0.0045119235	0.013190793	0.02607378	0.041605242	0.058413289	0.075590819	0.092633389	0.10931171	0.12556559	0.14143381	0.15701137	0.17242485	0
0.00067471346	0.004474733	0.013103757	0.025930276	0.041408908	0.058172029	0.075313218	0.092327178	0.10898316	0.12521957	0.14107403	0.15664044	0.17204465	0
0.00066733552	0.0044377972	0.013017236	0.025787547	0.041213471	0.057931732	0.07503663	0.092021964	0.10865558	0.12487452	0.14071517	0.1562704	0.17166528	0
0.00065996748	0.0044012461	0.012931326	0.025645634	0.041019008	0.057692468	0.07476107	0.091717765	0.108329	0.12453041	0.14035717	0.15590124	0.17128678	0
0.0006527424	0.0043649524	0.012845965	0.025504498	0.040825404	0.05745415	0.074486509	0.091414556	0.10800339	0.12418725	0.14000012	0.15553291	0.17090905	0
0.00064558821	0.0043289908	0.012761165	0.025364131	0.040632758	0.057216838	0.074212968	0.09111236	0.10767878	0.12384506	0.139644	0.15516551	0.17053218	0
0.00063847442	0.0042932965	0.012676957	0.025224525	0.040441014	0.056980528	0.073940434	0.090811156	0.10735513	0.1235038	0.13928875	0.15479895	0.17015617	0
0.00063150725	0.0042579104	0.012593251	0.025085712	0.040250141	0.056745134	0.07366889	0.090510949	0.10703243	0.12316347	0.1389344	0.15443324	0.16978092	0
0.0006245345	0.0042228084	0.012510155	0.024947649	0.040060189	0.056510773	0.073398359	0.090211757	0.10671072	0.12282409	0.13858098	0.15406843	0.16940656	0
0.00061768381	0.004187942	0.012427587	0.024810335	0.039871134	0.05627735	0.073128797	0.089913554	0.10638998	0.12248562	0.13822846	0.15370443	0.16903302	0
0.00061091053	0.0041534808	0.01234554	0.024673814	0.039683003	0.056044891	0.072860241	0.089616284	0.10607021	0.12214813	0.13787682	0.15334132	0.1686603	0
0.00060420152	0.00411925	0.012264075	0.024538008	0.039495721	0.055813406	0.072592683	0.089320049	0.10575139	0.12181152	0.13752607	0.15297906	0.16828839	0
0.00059757481	0.0040852549	0.012183059	0.024402956	0.039309323	0.055582836	0.072326072	0.089024767	0.10543353	0.12147585	0.13717619	0.15261766	0.16791728	0
0.00059100834	0.0040516155	0.01210268	0.024268668	0.039123811	0.055353291	0.072060466	0.088730469	0.10511664	0.12114113	0.13682725	0.15225713	0.16754703	0
0.00058455265	0.0040181605	0.012022796	0.024135098	0.038939219	0.055124644	0.071795821	0.08843717	0.10480067	0.1208073	0.13647918	0.15189743	0.1671776	0
0.00057813548	0.0039850748	0.011943428	0.02400226	0.038755421	0.054896951	0.07153216	0.088144787	0.10448568	0.12047441	0.13613199	0.1515386	0.16680895	0
0.00057177403	0.0039521917	0.011864598	0.023870183	0.038572535	0.054670203	0.071269467	0.087853402	0.10417162	0.12014247	0.13578568	0.1511806	0.16644111	0
0.00056547532	0.0039196154	0.011786251	0.023738785	0.038390491	0.054444347	0.071007729	0.087562993	0.10385851	0.11981138	0.13544026	0.15082346	0.16607407	0
0.00055930373	0.0038873395	0.011708503	0.023608139	0.03820933	0.054219496	0.070746973	0.087273516	0.10354634	0.11948122	0.13509572	0.15046714	0.1657079	0
0.0005531428	0.0038552606	0.011631226	0.023478223	0.038029004	0.053995535	0.070487157	0.086985029	0.10323513	0.11915201	0.13475208	0.15011169	0.16534249	0
0.00054703618	0.0038234617	0.011554433	0.023349021	0.037849534	0.053772509	0.070228286	0.086697459	0.10292483	0.11882363	0.13440925	0.14975707	0.16497791	0
0.00054102286	0.0037919844	0.011478214	0.023220494	0.037670929	0.0535504	0.069970399	0.086410843	0.10261545	0.11849624	0.13406733	0.1494033	0.16461411	0
0.00053511927	0.003760682	0.011402376	0.023092696	0.037493136	0.053329188	0.069713436	0.086125188	0.10230704	0.11816971	0.13372633	0.14905033	0.16425115	0
0.00052929472	0.0037297087	0.011327141	0.022965604	0.037316218	0.053108908	0.069457412	0.085840479	0.10199951	0.11784409	0.13338611	0.14869823	0.16388895	0
0.00052342238	0.0036989704	0.011252405	0.022839215	0.037140105	0.052889571	0.069202341	0.085556716	0.10169296	0.11751934	0.13304681	0.14834693	0.16352756	0
0.00051768147	0.0036684405	0.011178075	0.022713523	0.036964826	0.052671093	0.068948179	0.085273869	0.10138728	0.11719552	0.13270833	0.14799649	0.16316696	0
0.00051198312	0.0036382007	0.011104334	0.022588521	0.036790404	0.052453548	0.068694986	0.084991999	0.10108255	0.11687259	0.13237077	0.14764686	0.16280718	0
0.00050639175	0.0036081939	0.011031018	0.022464186	0.036616772	0.052236862	0.068442687	0.084711023	0.10077873	0.11655053	0.13203403	0.14729808	0.16244818	0
0.00050083885	0.0035784941	0.010958208	0.022340605	0.036443956	0.052021112	0.068191357	0.084430985	0.1004758	0.11622936	0.13169813	0.14695007	0.16208994	0
0.00049530005	0.00354898	0.010885914	0.022217631	0.036271989	0.051806226	0.067940921	0.084151872	0.10017382	0.11590909	0.13136309	0.14660296	0.16173254	0
0.00048989052	0.0035197278	0.010814016	0.022095336	0.036100797	0.051592242	0.067691423	0.083873689	0.099872723	0.11558968	0.13102894	0.1462566	0.16137588	0
0.00048447846	0.003490695	0.010742689	0.021973744	0.035930436	0.051379163	0.067442842	0.083596408	0.099572532	0.11527118	0.1306956	0.14591107	0.16102007	0
0.00047922254	0.0034619318	0.010671735	0.021852808	0.035760883	0.051166907	0.067195162	0.083320066	0.099273227	0.11495354	0.13036315	0.14556637	0.16066501	0
0.00047392238	0.0034333859	0.010601273	0.021732541	0.03559212	0.050955575	0.066948391	0.083044611	0.098974839	0.11463678	0.13003151	0.14522249	0.16031073	0
0.000468727	0.003405073	0.01053135	0.021612925	0.035424173	0.050745122	0.06670253	0.082770102	0.09867736	0.1143209	0.12970074	0.14487943	0.15995724	0
0.00046359471	0.0033770346	0.010461798	0.021493986	0.035256971	0.050535504	0.066457562	0.082496479	0.098380774	0.11400581	0.12937079	0.14453717	0.15960449	0
0.0004585048	0.0033491789	0.010392764	0.021375669	0.035090588	0.050326757	0.066213511	0.082223773	0.098085068	0.11369171	0.12904166	0.14419572	0.15925257	0
0.00045345654	0.0033215538	0.010324152	0.021258028	0.034924995	0.050118893	0.065970354	0.081951976	0.097790271	0.11337843	0.12871341	0.14385508	0.15890141	0
0.00044849733	0.0032941739	0.010255986	0.021141052	0.034760173	0.049911868	0.065728076	0.081681043	0.097496323	0.11306602	0.12838598	0.14351523	0.15855104	0
0.00044352622	0.0032669993	0.010188307	0.021024702	0.034596153	0.049705714	0.065486692	0.081411026	0.097203285	0.11275443	0.12805939	0.1431762	0.1582014	0
0.00043869758	0.0032400857	0.01012105	0.020908985	0.034432858	0.049500417	0.065246187	0.081141889	0.096911095	0.11244372	0.1277336	0.14283796	0.15785256	0
0.00043386224	0.0032133914	0.010054255	0.02079393	0.034270365	0.04929594	0.065006584	0.080873638	0.09661983	0.11213389	0.12740867	0.14250052	0.15750448	0
0.00042914745	0.0031869099	0.0099879131	0.020679472	0.034108642	0.049092334	0.064767875	0.080606304	0.096329421	0.11182489	0.12708455	0.14216387	0.15715718	0
0.00042439302	0.003160612	0.0099219438	0.020565649	0.033947662	0.048889533	0.06453	0.080339827	0.096039876	0.11151674	0.12676129	0.14182805	0.15681063	0
0.00041973137	0.0031345615	0.0098564718	0.020452468	0.033787481	0.048687618	0.064293034	0.080074258	0.095751204	0.11120944	0.12643881	0.14149298	0.15646484	0
0.00041509757	0.0031087035	0.0097914264	0.020339902	0.033628028	0.048486494	0.064056903	0.079809539	0.09546341	0.11090299	0.12611715	0.14115869	0.15611984	0
0.00041061422	0.0030831208	0.0097267814	0.020227984	0.033469327	0.048286226	0.063821666	0.079545714	0.095176488	0.1105974	0.12579635	0.14082523	0.15577558	0
0.00040606607	0.0030576715	0.0096625779	0.020116642	0.033311378	0.048086807	0.063587293	0.079282731	0.094890378	0.11029265	0.12547635	0.14049254	0.15543209	0
0.00040164532	0.0030324478	0.0095987972	0.02000591	0.033154167	0.04788816	0.063353762	0.079020649	0.094605185	0.1099887	0.12515712	0.14016065	0.15508933	0
0.00039717805	0.0030074799	0.0095354496	0.019895831	0.032997709	0.047690362	0.063121118	0.078759424	0.094320819	0.10968563	0.12483875	0.13982956	0.15474738	0
0.0003928665	0.0029826567	0.0094725033	0.019786332	0.032841984	0.047493365	0.062889293	0.078499079	0.094037339	0.1093834	0.12452117	0.13949923	0.15440613	0
0.00038852435	0.0029580963	0.0094099762	0.019677447	0.03268702	0.047297176	0.062658362	0.078239568	0.093754679	0.10908198	0.1242044	0.13916966	0.15406564	0
0.00038425339	0.0029337332	0.0093478728	0.019569138	0.032532748	0.047101837	0.062428251	0.07798095	0.093472883	0.1087814	0.12388846	0.1388409	0.15372592	0
0.00038012167	0.0029095293	0.0092861503	0.019461442	0.032379199	0.046907265	0.06219897	0.077723138	0.093191922	0.10848164	0.12357327	0.13851288	0.15338694	0
0.00037589899	0.0028855461	0.00922486	0.019354347	0.032226406	0.046713527	0.061970558	0.07746622	0.092911817	0.10818271	0.12325893	0.13818567	0.15304872	0
0.00037177594	0.0028617517	0.0091639822	0.019247809	0.032074343	0.046520598	0.061742969	0.077210136	0.092632562	0.1078846	0.12294537	0.13785921	0.15271124	0
0.00036769224	0.0028381757	0.009103477	0.019141886	0.031922951	0.046328429	0.061516222	0.076954871	0.092354141	0.10758731	0.12263262	0.13753355	0.15237449	0
0.0003636679	0.0028147956	0.0090433881	0.019036526	0.031772308	0.046137065	0.061290305	0.076700486	0.092076547	0.10729088	0.12232065	0.13720864	0.15203851	0
0.00035965483	0.0027915565	0.0089836977	0.018931748	0.03162235	0.045946475	0.061065242	0.076446936	0.091799796	0.1069952	0.12200947	0.13688451	0.15170324	0
0.00035572276	0.0027685475	0.008924407	0.018827576	0.031473141	0.04575672	0.060840979	0.076194212	0.091523863	0.10670038	0.12169911	0.13656113	0.15136872	0
0.00035184101	0.0027456996	0.008865525	0.018723946	0.031324606	0.045567717	0.06061754	0.075942352	0.09124878	0.10640635	0.12138954	0.1362385	0.15103497	0
0.00034793199	0.002723082	0.0088069774	0.018620923	0.031176781	0.045379493	0.060394917	0.075691275	0.090974502	0.10611313	0.12108071	0.13591667	0.1507019	0
0.00034408769	0.0027006527	0.0087488908	0.018518424	0.031029666	0.045192059	0.060173135	0.075441055	0.090701066	0.10582075	0.12077271	0.13559559	0.1503696	0
0.00034030914	0.0026783484	0.0086910902	0.018416511	0.030883212	0.04500537	0.059952147	0.075191647	0.090428434	0.10552915	0.12046548	0.13527524	0.15003803	0
0.00033661476	0.0026562926	0.0086337542	0.018315157	0.030737465	0.044819482	0.05973199	0.074943103	0.09015663	0.10523836	0.12015902	0.13495567	0.14970717	0
0.00033289494	0.0026343821	0.0085767834	0.018214349	0.030592436	0.044634353	0.059512619	0.074695364	0.08988566	0.10494836	0.11985337	0.13463686	0.14937706	0
0.00032925376	0.0026126602	0.0085201357	0.018114105	0.03044804	0.044449981	0.05929406	0.074448414	0.089615479	0.10465917	0.11954845	0.13431877	0.14904769	0
0.0003256253	0.0025911112	0.0084639294	0.018014424	0.030304369	0.044266395	0.059076305	0.074202329	0.089346118	0.10437079	0.11924437	0.13400148	0.14871903	0
0.00032207998	0.0025697658	0.0084080268	0.017915271	0.030161344	0.044083536	0.058859348	0.073957011	0.089077562	0.10408316	0.11894101	0.1336849	0.14839107	0
0.00031850839	0.0025486082	0.0083525432	0.017816698	0.030019013	0.043901466	0.058643214	0.073712528	0.088809833	0.10379636	0.11863842	0.13336909	0.14806385	0
0.00031507379	0.002527585	0.0082974238	0.017718639	0.029877352	0.04372013	0.058427859	0.073468864	0.088542894	0.10351034	0.11833663	0.13305405	0.14773738	0
0.00031156882	0.0025067395	0.0082426202	0.017621092	0.02973632	0.043539528	0.058213253	0.073225975	0.088276781	0.10322509	0.11803561	0.13273971	0.14741158	0
0.00030815924	0.0024860601	0.0081882561	0.017524121	0.029596018	0.043359697	0.057999499	0.072983906	0.088011436	0.10294067	0.11773533	0.13242611	0.14708655	0
0.00030480331	0.0024655822	0.0081341658	0.017427683	0.029456347	0.0431806	0.05778648	0.072742648	0.087746873	0.10265701	0.11743582	0.13211326	0.14676222	0
0.00030147057	0.0024452647	0.0080804694	0.017331773	0.02931734	0.043002237	0.057574283	0.072502151	0.087483145	0.10237411	0.11713707	0.13180117	0.1464386	0
0.00029812043	0.0024251188	0.0080271615	0.017236376	0.029178994	0.04282463	0.057362832	0.072262496	0.087220207	0.10209204	0.11683909	0.13148981	0.14611569	0
0.00029487177	0.0024051119	0.0079741478	0.017141534	0.029041262	0.042647719	0.057152156	0.0720236	0.086958036	0.10181066	0.11654186	0.13117918	0.14579348	0
0.00029162291	0.0023852971	0.0079215672	0.017047156	0.028904231	0.042471565	0.056942288	0.071785524	0.086696692	0.10153016	0.1162454	0.13086928	0.14547201	0
0.00028840633	0.0023656238	0.0078692464	0.016953351	0.028767819	0.042296138	0.056733187	0.071548216	0.086436093	0.10125038	0.11594968	0.1305601	0.14515123	0
0.00028527956	0.0023461329	0.0078172982	0.016860064	0.028632062	0.042121444	0.056524802	0.071311682	0.086176284	0.10097138	0.11565471	0.13025169	0.14483115	0
0.00028209359	0.0023267649	0.0077657206	0.016767263	0.028496956	0.041947469	0.056317244	0.071075954	0.085917272	0.10069314	0.11536051	0.12994398	0.1445118	0
0.00027903751	0.0023075854	0.007714469	0.016674973	0.028362432	0.041774184	0.056110401	0.070840985	0.085659027	0.10041565	0.11506705	0.12963699	0.14419313	0
0.00027598385	0.0022885883	0.0076635233	0.016583215	0.028228609	0.041601636	0.055904355	0.070606798	0.085401557	0.10013896	0.11477432	0.12933075	0.14387518	0
0.00027293171	0.0022696853	0.007612952	0.016491953	0.028095404	0.041429818	0.055699069	0.070373386	0.085144877	0.099863023	0.11448237	0.12902522	0.14355792	0
0.00026994868	0.0022509838	0.0075626802	0.016401168	0.027962798	0.041258682	0.055494502	0.070140764	0.084888943	0.099587843	0.11419112	0.1287204	0.14324136	0
0.00026692083	0.0022324761	0.0075127915	0.016310912	0.027830841	0.041088287	0.05529071	0.069908887	0.08463379	0.099313423	0.11390065	0.12841633	0.14292553	0
0.00026404121	0.0022140271	0.0074632061	0.016221134	0.027699484	0.040918544	0.055087645	0.069677778	0.08437942	0.099039741	0.11361087	0.12811294	0.14261036	0
0.00026114975	0.0021958007	0.0074139475	0.016131882	0.027568778	0.040749531	0.054885358	0.069447435	0.084125802	0.098766848	0.11332189	0.12781031	0.14229588	0
0.00025828302	0.0021776797	0.0073650195	0.016043106	0.027438683	0.040581226	0.054683805	0.069217891	0.083872922	0.098494679	0.11303359	0.12750836	0.14198211	0
0.0002554704	0.0021597091	0.007316344	0.015954798	0.027309174	0.040413581	0.054482955	0.068989046	0.083620839	0.098223284	0.11274606	0.12720712	0.14166902	0
0.00025263135	0.0021419264	0.0072681126	0.015866976	0.02718032	0.04024668	0.054282885	0.068760976	0.083369508	0.097952597	0.11245923	0.12690662	0.14135666	0
0.00024990656	0.0021242157	0.0072201253	0.015779654	0.027052047	0.040080428	0.054083541	0.068533689	0.083118923	0.097682677	0.11217316	0.12660682	0.14104496	0
0.00024714618	0.0021067564	0.0071724798	0.015692826	0.026924355	0.039914869	0.053884916	0.068307117	0.082869083	0.097413525	0.11188781	0.12630774	0.14073396	0
0.00024439639	0.002089401	0.0071251248	0.015606457	0.026797317	0.039750017	0.05368704	0.068081319	0.082620002	0.097145088	0.11160316	0.12600933	0.14042361	0
0.00024175136	0.0020721673	0.0070780562	0.015520554	0.026670842	0.039585799	0.053489882	0.067856245	0.082371674	0.096877389	0.11131925	0.12571165	0.14011396	0
0.00023909577	0.0020550911	0.0070313793	0.015435155	0.026544996	0.039422307	0.053293437	0.067631923	0.082124077	0.096610434	0.11103608	0.12541468	0.13980499	0
[truncated: 2,819,499 more chars]
