# Supplementary material for: A Synaptic Mechanism for Temporal Filtering of Visual Signals
Source: PLoS Biol. 2014 Oct 21;12(10):e1001972. doi: 10.1371/journal.pbio.1001972 (PMC4205119; doi:10.1371/journal.pbio.1001972)
Supplement: Data S1 — All raw data files as well as averages and statistical parameters presented in the manuscript. Formats provided include raw-text (Ascii) and Excel (xls). In addition, we provide the original Igor-Pro files (Wavemetrics), which contain both the raw data and the original figure formatting. Data referring to particular panels are located in the respective folders. For any further information, please contact Tom Baden at thomas.baden@uni-tuebingen.de. (ZIP) [file pbio.1001972.s009.zip › fig5/Fig5c-e/all_release.txt]

all_release
0.50366271	0.21967949	0.11518416	0.066978827	0.042418346	0.029176937	0.021019943	0.015703605	0.012474958	0.010049703	0.0082980646	0.0069496376	0.0062216539	0
66.07103	29.235218	15.167253	8.8495979	5.6424699	3.8549352	2.7819991	2.0993733	1.6440876	1.3286521	1.1027657	0.9367699	0.81262141	0
228.72997	104.63246	55.176414	32.485786	20.827982	14.279641	10.330505	7.8095403	6.1236968	4.9531646	4.1142778	3.4976056	3.0351317	0
401.06873	199.05418	109.24134	65.746201	42.713722	29.534796	21.490814	16.312752	12.829999	10.400792	8.6545067	7.3675961	6.4002314	0
476.48511	273.85571	161.53685	101.15965	67.309669	47.261612	34.749256	26.571529	21.010992	17.101677	14.274496	12.181453	10.602295	0
413.91837	296.97897	195.68726	130.28868	89.9487	64.673424	48.321857	37.371761	29.797356	24.404459	20.467464	17.531637	15.30383	0
273.6293	262.66354	201.56277	146.16103	106.25477	78.983162	60.36087	47.433437	38.262939	31.612976	26.691395	22.982679	20.145357	0
148.55275	193.77032	179.89603	145.66371	113.28268	87.96759	69.253777	55.577354	45.526257	38.049999	32.411552	28.101257	24.766558	0
81.543518	123.38486	141.12881	130.50787	110.31392	90.458473	73.915001	60.904991	50.86385	43.132809	37.152557	32.492935	28.834574	0
60.523346	73.345108	99.221748	106.17283	98.925034	86.569611	73.980293	62.93742	53.808193	46.441708	40.548397	35.840145	32.072289	0
60.036953	47.319744	64.879585	79.426208	82.297523	77.568275	69.831726	61.674053	54.203789	47.767811	42.379997	37.931419	34.282166	0
65.25901	38.100014	42.360916	55.809967	64.091858	65.445457	62.453392	57.555382	52.210136	47.127583	42.593204	38.679058	35.361904	0
71.265648	37.236401	30.545395	38.251297	47.377872	52.355194	53.16539	51.342949	48.248432	44.742584	41.292568	38.119667	35.308701	0
76.993431	39.45314	25.959721	27.123997	34.014786	40.110256	43.319191	43.950027	42.910564	40.989536	38.715431	36.39999	34.210857	0
82.27655	42.463387	25.271635	21.204889	24.578615	29.888252	34.044006	36.268238	36.850327	36.332119	35.187412	33.750076	32.231686	0
87.094925	45.527664	26.292667	18.77177	18.702997	22.17387	26.101902	29.034513	30.679482	31.250166	31.075911	30.448647	29.583677	0
91.445198	48.459778	27.911434	18.327169	15.551398	16.89834	19.850847	22.749947	24.894516	26.176146	26.739178	26.786692	26.502537	0
95.337723	51.215542	29.66873	18.85994	14.222493	13.657541	15.313399	17.669508	19.833513	21.453257	22.489853	23.036659	23.220608	0
98.78495	53.786606	31.404932	19.800377	13.975047	11.922672	12.284787	13.833436	15.67281	17.312866	18.569183	19.427122	19.946226	0
101.80492	56.176846	33.075558	20.876078	14.301201	11.197192	10.452755	11.131184	12.44798	13.874826	15.136723	16.129599	16.847609	0
104.41735	58.382198	34.665035	21.971724	14.895645	11.08792	9.4891634	9.3690462	10.092025	11.16474	12.272753	13.253633	14.046955	0
106.64249	60.405972	36.169758	23.044935	15.597605	11.322865	9.1081028	8.3280869	8.4782572	9.1358118	9.9900951	10.850932	11.618211	0
108.50373	62.251629	37.589516	24.080303	16.328781	11.73145	9.0893393	7.8018637	7.4547014	7.6980572	8.2536125	8.925313	9.5924768	0
110.01834	63.92408	38.923542	25.073723	17.055738	12.217781	9.2807503	7.6218109	6.8724208	6.7431231	6.9955239	7.4452844	7.9655414	0
111.21794	65.427795	40.17498	26.022776	17.765467	12.731679	9.5836535	7.66043	6.6024647	6.1610231	6.1333241	6.3566036	6.7085714	0
112.1172	66.769981	41.341679	26.928019	18.452604	13.248478	9.9410753	7.8280625	6.5414705	5.8514671	5.5832024	5.5955882	5.7756128	0
112.73891	67.957207	42.425034	27.789206	19.115482	13.75749	10.319187	8.0675716	6.6142049	5.7333751	5.2682257	5.0953298	5.115232	0
113.10769	68.993217	43.428841	28.606247	19.753929	14.254004	10.701977	8.3428621	6.7665482	5.742939	5.1228442	4.7957468	4.6733084	0
113.24139	69.887787	44.353516	29.379337	20.365887	14.735523	11.081856	8.6335306	6.9646654	5.8343134	5.095181	4.6438332	4.4016814	0
113.15513	70.644455	45.200294	30.108412	20.952856	15.202158	11.454086	8.9282808	7.1859083	5.9753251	5.1455693	4.5974126	4.257071	0
112.87136	71.271355	45.972141	30.794844	21.514351	15.653201	11.817318	9.2213516	7.4175119	6.1441989	5.245584	4.6224289	4.2044988	0
112.40593	71.776451	46.671459	31.439219	22.050976	16.088577	12.170547	9.5102472	7.6524777	6.3281221	5.3763127	4.6949835	4.216186	0
111.77557	72.164108	47.299892	32.041775	22.562298	16.508251	12.513852	9.793067	7.8860049	6.5185337	5.5238018	4.7979751	4.271677	0
110.99568	72.442825	47.860645	32.603321	23.048903	16.91222	12.846597	10.068986	8.1165762	6.7105217	5.6807466	4.9189949	4.3554416	0
110.08157	72.615288	48.355732	33.125378	23.511105	17.30052	13.169349	10.338414	8.3430824	6.9019923	5.841095	5.0501528	4.4569254	0
109.04226	72.692276	48.785755	33.607956	23.948589	17.673235	13.48195	10.600102	8.5645666	7.0910358	6.0024362	5.186254	4.5687952	0
107.89367	72.678299	49.157101	34.052814	24.362381	18.03006	13.784719	10.85519	8.7811794	7.2767677	6.1628876	5.3244853	4.6865087	0
106.64968	72.575172	49.468204	34.459587	24.752348	18.372389	14.075148	11.102644	8.9923725	7.459065	6.3213344	5.4627085	4.8068776	0
105.31851	72.393776	49.724289	34.830597	25.119087	18.699226	14.356565	11.342786	9.1988602	7.6373591	6.4769273	5.5997515	4.9277906	0
103.911	72.137253	49.925537	35.166557	25.463175	19.010988	14.627708	11.576336	9.399766	7.8119817	6.6301651	5.7353263	5.0484924	0
102.43478	71.811028	50.075958	35.467747	25.7864	19.307859	14.888575	11.80159	9.5956421	7.9826603	6.7803564	5.8686461	5.167913	0
100.90252	71.419502	50.177593	35.73666	26.084757	19.589746	15.139802	12.021318	9.7862616	8.1495943	6.9274921	5.9997563	5.2858281	0
99.319687	70.967529	50.23103	35.972378	26.36314	19.857735	15.380259	12.233178	9.9716148	8.3123446	7.0716763	6.1284213	5.4017115	0
97.696136	70.460693	50.241447	36.177059	26.619915	20.110935	15.611334	12.437549	10.151695	8.471159	7.2127657	6.2549615	5.5159612	0
96.036461	69.902138	50.208515	36.351582	26.856709	20.350344	15.832372	12.6354	10.325955	8.6261606	7.3505454	6.3786397	5.6281133	0
94.347435	69.296829	50.136005	36.497837	27.073536	20.575552	16.043608	12.825835	10.496406	8.7768621	7.4854264	6.5001054	5.7382874	0
92.636246	68.648315	50.024963	36.615128	27.269772	20.788219	16.245647	13.009676	10.660543	8.9239302	7.6170535	6.6188874	5.846292	0
90.908302	67.960876	49.878326	36.705791	27.447807	20.985754	16.437458	13.186295	10.819982	9.066946	7.7456789	6.7347922	5.9524646	0
89.168228	67.237267	49.696381	36.770035	27.606915	21.171307	16.620775	13.356115	10.974301	9.2058935	7.8712058	6.8492327	6.0565886	0
87.420425	66.481354	49.483067	36.809937	27.747797	21.343481	16.79402	13.519236	11.123528	9.3417397	7.9936829	6.9604859	6.1584125	0
85.669922	65.69812	49.240028	36.827499	27.870928	21.503147	16.958195	13.675661	11.267718	9.472887	8.1129503	7.0692878	6.258265	0
83.919006	64.880684	48.967701	36.81702	27.977482	21.65074	17.113295	13.825285	11.40658	9.5997181	8.2293205	7.1755533	6.3562818	0
82.17482	64.053467	48.66925	36.786377	28.067015	21.785534	17.260454	13.968524	11.540883	9.7232542	8.3424788	7.2794423	6.4519925	0
80.43515	63.200951	48.345089	36.735222	28.140285	21.908928	17.398262	14.105178	11.670009	9.8428526	8.4525595	7.3807259	6.5454588	0
78.707275	62.327919	47.99844	36.663956	28.197849	22.020247	17.5277	14.235659	11.794111	9.958704	8.5604219	7.4796333	6.6370239	0
76.993813	61.441944	47.6297	36.572369	28.240038	22.120972	17.648342	14.359434	11.913665	10.070806	8.6634789	7.5760913	6.726686	0
75.293068	60.542717	47.24081	36.461864	28.267729	22.209904	17.760641	14.477259	12.027794	10.179096	8.7646322	7.6699305	6.8141747	0
73.613907	59.632671	46.833538	36.335007	28.282055	22.288839	17.864559	14.587741	12.137939	10.283515	8.8627005	7.7615623	6.8994904	0
71.950188	58.713604	46.408161	36.191078	28.282055	22.356792	17.961535	14.694147	12.243293	10.384372	8.957859	7.850009	6.9826989	0
70.310852	57.787983	45.967873	36.031025	28.268322	22.413954	18.049858	14.793449	12.343786	10.481421	9.0497055	7.9375567	7.0639405	0
68.69133	56.856857	45.511589	35.856033	28.242973	22.46171	18.131247	14.886785	12.439417	10.575038	9.1387615	8.0212688	7.1432738	0
67.1008	55.92263	45.043583	35.665623	28.204357	22.499495	18.204258	14.974462	12.530819	10.664157	9.225318	8.1029987	7.2204452	0
65.527489	54.988415	44.562416	35.462822	28.154337	22.528053	18.270317	15.056389	12.617586	10.751348	9.3083677	8.1821308	7.2956367	0
63.985775	54.051857	44.070732	35.247169	28.092773	22.5466	18.329153	15.132667	12.699981	10.833653	9.3888187	8.2590551	7.3690643	0
62.470211	53.117626	43.569027	35.019131	28.020565	22.558247	18.380482	15.203601	12.777896	10.912847	9.466361	8.333601	7.4403872	0
60.982723	52.184967	43.058895	34.781528	27.936626	22.561625	18.425415	15.268582	12.851749	10.988783	9.5410004	8.4058638	7.5091219	0
59.524128	51.256954	42.540703	34.530163	27.844309	22.55323	18.463823	15.328636	12.921143	11.061099	9.6132469	8.4759121	7.5763702	0
58.091709	50.331715	42.016899	34.269409	27.74128	22.537024	18.495029	15.383156	12.986136	11.130054	9.6818895	8.5432711	7.6415181	0
56.692749	49.413811	41.485474	34.000942	27.629986	22.514641	18.520533	15.432851	13.04723	11.195752	9.7483244	8.6083364	7.704823	0
55.320923	48.501419	40.950035	33.722446	27.510105	22.48369	18.538822	15.47722	13.10434	11.257575	9.8118591	8.6714478	7.7660933	0
53.977116	47.596729	40.410168	33.436245	27.38019	22.445723	18.551603	15.516357	13.157132	11.316653	9.8729029	8.7321835	7.825398	0
52.66584	46.701454	39.867455	33.142796	27.243414	22.40134	18.560244	15.551405	13.206025	11.372733	9.9311342	8.7907066	7.8828626	0
51.379814	45.81242	39.322758	32.841873	27.09837	22.349592	18.560244	15.581537	13.251565	11.425194	9.9864635	8.8467817	7.9384241	0
50.132652	44.93576	38.775269	32.535324	26.945652	22.290852	18.554291	15.606345	13.292409	11.474401	10.039704	8.900732	7.992085	0
48.909939	44.068501	38.226986	32.221786	26.78788	22.225887	18.543913	15.627055	13.330349	11.520873	10.089734	8.9523954	8.0437775	0
47.717045	43.214073	37.677505	31.904289	26.622431	22.154543	18.528364	15.643077	13.364172	11.563956	10.137362	9.0020113	8.0937033	0
46.553078	42.363079	37.128738	31.580915	26.451052	22.077595	18.508064	15.655191	13.39449	11.604311	10.182893	9.0494232	8.1417284	0
45.422516	41.526245	36.580894	31.253826	26.274342	21.995071	18.481983	15.662211	13.421426	11.641403	10.225918	9.0948677	8.1879883	0
44.316368	40.708797	36.033768	30.923458	26.091707	21.906933	18.451632	15.666605	13.443803	11.675624	10.265938	9.138278	8.2324743	0
43.240993	39.900726	35.488693	30.588898	25.903759	21.813202	18.416054	15.666605	13.463902	11.707597	10.303766	9.1791506	8.2750015	0
42.193569	39.105106	34.945599	30.251043	25.711067	21.714476	18.376078	15.661908	13.480435	11.735963	10.33948	9.2184696	8.3158226	0
41.174198	38.318821	34.405731	29.911335	25.513641	21.610971	18.33157	15.652916	13.492901	11.761686	10.372498	9.255414	8.3548784	0
40.179993	37.546482	33.868267	29.56905	25.312958	21.50326	18.283075	15.640858	13.504421	11.785043	10.403319	9.2905645	8.3922434	0
39.214844	36.791245	33.334827	29.225601	25.105766	21.391539	18.230055	15.625213	13.512386	11.805514	10.431543	9.3235903	8.4278326	0
38.278664	36.046234	32.805405	28.880032	24.898571	21.27503	18.173491	15.60551	13.512847	11.822784	10.457757	9.3546553	8.4615936	0
37.370346	35.313652	32.279194	28.533773	24.686663	21.154312	18.112804	15.582295	13.512847	11.838266	10.481674	9.3841553	8.4938612	0
36.484776	34.598202	31.757793	28.187063	24.47117	21.029819	18.048157	15.556329	13.512847	11.850736	10.503687	9.411294	8.5244932	0
35.623566	33.895962	31.241228	27.838961	24.252993	20.902319	17.980242	15.526836	13.506146	11.861109	10.523293	9.4366398	8.5532951	0
34.786709	33.204651	30.730288	27.490408	24.0322	20.771219	17.908791	15.493968	13.499446	11.868722	10.540896	9.4601803	8.5804653	0
33.976963	32.529648	30.224165	27.143211	23.809019	20.636927	17.833794	15.458387	13.489071	11.874226	10.556119	9.4821644	8.6062117	0
33.190708	31.867161	29.723272	26.796003	23.584063	20.498232	17.756384	15.419881	13.475671	11.876848	10.569515	9.5018635	8.6301823	0
32.429802	31.220186	29.228779	26.449305	23.35675	20.358339	17.675295	15.378433	13.460022	11.876848	10.580846	9.5199308	8.6526051	0
31.686062	30.583389	28.739531	26.103994	23.128534	20.215652	17.591358	15.33406	13.441521	11.876848	10.590332	9.5362806	8.6734543	0
30.966732	29.963667	28.2563	25.760496	22.898571	20.070553	17.504589	15.286389	13.420626	11.8716	10.598251	9.5511608	8.6929531	0
30.271753	29.356434	27.779896	25.417097	22.667673	19.922672	17.415272	15.237177	13.396583	11.866355	10.602941	9.5639219	8.7108221	0
29.597641	28.762415	27.3099	25.07646	22.434439	19.772408	17.323257	15.184454	13.37088	11.858487	10.607142	9.5755138	8.7273264	0
28.941475	28.180828	26.845978	24.737202	22.201204	19.620525	17.228855	15.129628	13.343122	11.848249	10.607142	9.5850964	8.74224	0
28.30888	27.613319	26.389641	24.397934	21.968533	19.466438	17.132153	15.072915	13.312822	11.83623	10.607142	9.5930777	8.7558575	0
27.696159	27.057455	25.938961	24.064297	21.73353	19.310957	17.034172	15.013292	13.280288	11.82202	10.607142	9.599225	8.7680998	0
27.100611	26.516348	25.495481	23.730661	21.499098	19.153879	16.932404	14.95217	13.245831	11.806026	10.602941	9.6047087	8.7784023	0
26.524015	25.989325	25.060112	23.401716	21.26466	18.994801	16.829187	14.888142	13.209759	11.78816	10.598639	9.6083088	8.7869606	0
25.967354	25.473207	24.631472	23.069933	21.030239	18.834532	16.724266	14.822432	13.171172	11.768674	10.590427	9.6095238	8.7957973	0
25.426884	24.969429	24.209698	22.74938	20.796421	18.673058	16.617649	14.754642	13.130975	11.746696	10.582216	9.6095238	8.8034201	0
24.904566	24.478205	23.789494	22.426023	20.561987	18.511181	16.509329	14.684955	13.088381	11.723461	10.572237	9.6095238	8.808588	0
24.398483	24.00021	23.383024	22.107376	20.328751	18.347708	16.399334	14.613175	13.044207	11.698484	10.560328	9.6060905	8.8097849	0
23.912302	23.533098	22.981316	21.790527	20.095798	18.183632	16.287615	14.540332	12.998419	11.671751	10.547022	9.6026592	8.8154907	0
23.437853	23.076902	22.586082	21.477476	19.862848	18.019161	16.174749	14.465631	12.951522	11.643401	10.532888	9.5976753	8.8154907	0
22.980616	22.633144	22.198053	21.169025	19.631376	17.853291	16.060766	14.389867	12.90176	11.614044	10.516583	9.5923576	8.8154907	0
22.539524	22.200327	21.81843	20.862049	19.400826	17.687826	15.945072	14.312032	12.851668	11.582567	10.49888	9.584053	8.8154907	0
22.111217	21.776752	21.444885	20.560635	19.171404	17.521759	15.828259	14.232929	12.79935	11.54972	10.479859	9.5731983	8.8123598	0
21.69729	21.368034	21.07852	20.260689	18.943506	17.354475	15.711441	14.152154	12.745757	11.515501	10.459649	9.5644207	8.8097849	0
21.296963	20.967854	20.719414	19.964897	18.716476	17.188206	15.592353	14.070129	12.691193	11.480025	10.438031	9.5511599	8.8040771	0
20.910151	20.580193	20.366745	19.674698	18.490339	17.021942	15.473261	13.987261	12.633945	11.443305	10.414835	9.5385399	8.7983713	0
20.537842	20.201782	20.022116	19.386375	18.266569	16.854469	15.354172	13.903139	12.576827	11.404711	10.390517	9.5248089	8.7926664	0
20.176313	19.832806	19.681484	19.101347	18.043404	16.687803	15.232806	13.817335	12.517972	11.365117	10.365302	9.5098057	8.7849417	0
19.827496	19.474634	19.350887	18.820984	17.822578	16.521727	15.111439	13.731123	12.457998	11.324401	10.338587	9.4934635	8.7755489	0
19.490423	19.125107	19.025532	18.546223	17.603251	16.355463	14.990072	13.645108	12.396583	11.282433	10.310865	9.4759455	8.7656069	0
19.16419	18.784906	18.707396	18.272404	17.385696	16.189384	14.867894	13.55554	12.334688	11.239464	10.282048	9.4574604	8.7547455	0
18.850637	18.457928	18.395275	18.004646	17.16993	16.02433	14.744534	13.467449	12.271214	11.195866	10.252028	9.4378643	8.7430582	0
18.546989	18.136427	18.090775	17.739735	16.954733	15.859445	14.622605	13.37788	12.207087	11.150283	10.221004	9.4172649	8.7300329	0
18.253275	17.823442	17.791119	17.479456	16.743393	15.694965	14.498714	13.287039	12.141373	11.103944	10.189278	9.395997	8.7164717	0
17.972181	17.519814	17.497902	17.222416	16.532055	15.531106	14.375355	13.195607	12.075809	11.056981	10.156462	9.3736	8.7016354	0
17.695631	17.225531	17.211098	16.971046	16.324858	15.368228	14.251713	13.10415	12.008813	11.008892	10.122047	9.3492708	8.6859999	0
17.433599	16.938995	16.933952	16.721041	16.118235	15.205758	14.127539	13.011465	11.940387	10.959804	10.086831	9.3252172	8.6694365	0
17.17874	16.659546	16.659985	16.475719	15.914614	15.044281	14.003898	12.919166	11.872112	10.909846	10.050809	9.3002014	8.652318	0
16.932055	16.393253	16.392443	16.235527	15.71424	14.883614	13.879992	12.825434	11.803196	10.858877	10.014587	9.2734051	8.634243	0
16.696993	16.128544	16.130157	15.999119	15.514728	14.724516	13.756084	12.731865	11.733177	10.807173	9.9763632	9.2462749	8.614172	0
16.469257	15.873246	15.875487	15.766383	15.317026	14.565469	13.632998	12.638325	11.662831	10.754713	9.9383402	9.2184744	8.5949821	0
16.247009	15.625732	15.624836	15.536502	15.121969	14.407195	13.50969	12.543331	11.591379	10.702254	9.8991137	9.1903391	8.5738249	0
16.032831	15.384329	15.381414	15.311282	14.929833	14.251282	13.386903	12.448961	11.519751	10.648542	9.8590937	9.160759	8.5527515	0
15.829493	15.152313	15.142806	15.09023	14.739509	14.094627	13.263815	12.354362	11.447646	10.593969	9.8182735	9.1303501	8.5304699	0
15.630609	14.926558	14.909842	14.874347	14.551271	13.940738	13.141631	12.259136	11.375069	10.538872	9.7766542	9.099617	8.5073757	0
15.440826	14.708534	14.682849	14.660351	14.365991	13.788454	13.018868	12.164141	11.302019	10.483297	9.7346306	9.0678864	8.4840097	0
15.254684	14.492194	14.460737	14.45054	14.18276	13.635767	12.896917	12.068718	11.228324	10.427088	9.6918011	9.0355215	8.4592848	0
15.077607	14.285797	14.243423	14.245404	14.001614	13.484684	12.776701	11.973092	11.15463	10.370252	9.6489687	9.0025063	8.4345617	0
14.904052	14.086458	14.032157	14.04214	13.822244	13.335589	12.655903	11.877667	11.080293	10.313046	9.6049242	8.968833	8.4090137	0
14.741356	13.89186	13.825678	13.845884	13.646427	13.186932	12.534269	11.78264	11.005803	10.255342	9.5599194	8.9345007	8.3826656	0
14.582343	13.701965	13.624824	13.650077	13.472982	13.040262	12.41518	11.687643	10.930833	10.197015	9.5148935	8.8998423	8.3557634	0
14.42691	13.520553	13.428414	13.460396	13.302484	12.895536	12.296088	11.592421	10.85618	10.138574	9.4696398	8.8645191	8.3283129	0
14.280457	13.342288	13.23601	13.273453	13.132878	12.750471	12.176997	11.497011	10.780581	10.079968	9.4232464	8.8285379	8.3003273	0
14.136772	13.16937	13.049618	13.089345	12.967401	12.607759	12.06045	11.401798	10.705121	10.020283	9.3769922	8.7917728	8.2717981	0
13.995045	13.00275	12.868037	12.909929	12.802852	12.466707	11.943634	11.307626	10.629988	9.9600992	9.3299828	8.7549887	8.2427263	0
13.867387	12.840853	12.689306	12.732398	12.640638	12.327578	11.826818	11.213231	10.554065	9.9006023	9.2821627	8.7178621	8.2125893	0
13.734736	12.68362	12.516574	12.560405	12.4814	12.189705	11.711123	11.118663	10.478624	9.839901	9.234911	8.6794586	8.1826916	0
13.610939	12.531075	12.347864	12.390762	12.326003	12.052242	11.595997	11.024695	10.402851	9.7789679	9.1862869	8.6410418	8.1522436	0
13.49337	12.383151	12.182382	12.223055	12.170609	11.916318	11.482587	10.931355	10.326921	9.7182732	9.137475	8.6026058	8.1207504	0
13.379502	12.241405	12.022511	12.062779	12.018752	11.782839	11.369176	10.837824	10.250996	9.6573191	9.0884523	8.5627289	8.0894794	0
13.267486	12.104419	11.866641	11.902947	11.869572	11.650897	11.256893	10.745101	10.175709	9.5968275	9.0392132	8.5230074	8.0571671	0
13.160972	11.968958	11.714004	11.746872	11.722194	11.5202	11.145174	10.652413	10.099783	9.5356359	8.989975	8.4831152	8.0246897	0
13.060385	11.838165	11.564981	11.593641	11.577147	11.390725	11.034571	10.560127	10.023854	9.4736929	8.9403267	8.4428911	7.9923496	0
12.960135	11.713567	11.42158	11.444998	11.435056	11.263212	10.925126	10.468268	9.9487228	9.4117537	8.8903055	8.4023304	7.9587932	0
12.864488	11.591382	11.280605	11.297362	11.294773	11.137327	10.816809	10.377231	9.8732719	9.3498096	8.8398752	8.3611317	7.9251065	0
12.772205	11.470767	11.144428	11.154363	11.156829	11.013035	10.708499	10.285787	9.7979841	9.288105	8.7894449	8.3196192	7.8911471	0
12.683475	11.359311	11.010982	11.014178	11.021848	10.888723	10.601865	10.196218	9.7230225	9.2266407	8.7382183	8.2780981	7.8569121	0
12.600538	11.246517	10.880066	10.876798	10.888369	10.768811	10.495835	10.106647	9.6478891	9.1646852	8.6873932	8.2362452	7.8221264	0
12.517535	11.138387	10.750033	10.742225	10.757243	10.648897	10.390641	10.017077	9.5735531	9.1027355	8.6361628	8.1937532	7.7873416	0
12.437981	11.035518	10.628647	10.611378	10.627893	10.529793	10.286601	9.92731	9.4992161	9.0412703	8.5845385	8.1510773	7.7521653	0
12.362068	10.93583	10.510551	10.481983	10.501779	10.413882	10.184488	9.8394194	9.4247274	8.9795647	8.5333128	8.1085529	7.7163076	0
12.289799	10.837737	10.394041	10.358102	10.377475	10.298777	10.081575	9.7515287	9.350709	8.9171143	8.4814816	8.0655603	7.6805825	0
12.220977	10.742832	10.277649	10.232899	10.255527	10.185271	9.9820337	9.6655121	9.2770147	8.855175	8.4302416	8.0224094	7.6445665	0
12.14593	10.651075	10.169846	10.112365	10.135947	10.072966	9.8802681	9.5788908	9.2036448	8.7932367	8.3789997	7.9794173	7.6081629	0
12.079789	10.562901	10.063725	9.9946127	10.018163	9.9622507	9.7832804	9.4930878	9.1304283	8.7320337	8.3275671	7.9360757	7.5716214	0
12.022291	10.478061	9.9585171	9.8805952	9.902422	9.8539248	9.6845789	9.4077024	9.0576935	8.6705675	8.2759438	7.8929248	7.53508	0
11.956151	10.394143	9.8572922	9.7688494	9.7893476	9.7471972	9.5884829	9.3231544	8.9852829	8.6091022	8.2231216	7.8489552	7.4979959	0
11.899217	10.314571	9.7584362	9.6586447	9.6774626	9.6393156	9.492631	9.2394667	8.9130249	8.5481491	8.1714964	7.805614	7.4609046	0
11.842284	10.23667	9.66045	9.5510902	9.5679626	9.5365925	9.3979387	9.1561604	8.841548	8.4869471	8.1200657	7.7611618	7.4235463	0
11.790892	10.162169	9.5657845	9.445569	9.4605036	9.4342518	9.3046427	9.0737162	8.7702303	8.4255123	8.0684204	7.7175002	7.3861823	0
11.728415	10.088875	9.4743547	9.3436842	9.3548336	9.3327208	9.2122107	8.9916945	8.6991425	8.3648157	8.0165806	7.6732001	7.3485441	0
11.690458	10.017111	9.3872786	9.2436743	9.2515192	9.2328081	9.1203547	8.9104929	8.6289263	8.3048382	7.9649577	7.629231	7.3106465	0
11.639068	9.9485588	9.2991371	9.145545	9.1502829	9.13451	9.0301552	8.8305578	8.558712	8.2446203	7.9133315	7.5849137	7.2731476	0
11.582749	9.8815994	9.2169685	9.050231	9.0514317	9.0381594	8.9411449	8.750617	8.4895067	8.1841984	7.8617053	7.5404592	7.2349787	0
11.538633	9.8177691	9.1353254	8.9567966	8.9540405	8.9433966	8.8526669	8.6715164	8.4196682	8.1240129	7.8100815	7.4966264	7.1968074	0
11.50068	9.7571163	9.0547295	8.8651476	8.8581553	8.8491316	8.7659035	8.5932541	8.3507681	8.0650091	7.7586493	7.4521737	7.1584959	0
11.462722	9.6996822	8.9776211	8.7773447	8.7637281	8.7587395	8.6791468	8.5162468	8.2831221	8.0053301	7.707408	7.4081802	7.1204548	0
11.424767	9.6451139	8.9055004	8.6894712	8.6716814	8.6660872	8.5946341	8.4396315	8.2148447	7.9461441	7.6561666	7.3635545	7.0818796	0
11.38681	9.5804653	8.8316479	8.6048832	8.5822897	8.5781183	8.5107164	8.3632669	8.1478491	7.8873982	7.6053352	7.3195801	7.0435648	0
11.348855	9.5298233	8.7609081	8.5231228	8.4934902	8.4901495	8.4284859	8.2881384	8.0808544	7.8284831	7.5543046	7.2749476	7.0049748	0
11.3109	9.4823704	8.6917858	8.4408913	8.4064684	8.4038277	8.3468189	8.2134323	8.0144958	7.7707434	7.5038748	7.2309804	6.9665284	0
11.272943	9.4238319	8.6259422	8.3623905	8.3218136	8.3179207	8.2657242	8.1403885	7.9481492	7.7120614	7.4530458	7.1866627	6.9278216	0
11.234986	9.3842783	8.5617161	8.2848082	8.2383423	8.2359581	8.186327	8.0667477	7.8837104	7.6553326	7.402616	7.1425352	6.8892298	0
11.19703	9.3288727	8.5005989	8.2114162	8.1563778	8.1528425	8.1086378	7.9949698	7.8185954	7.5976601	7.3521852	7.0990367	6.8509169	0
11.163448	9.2861843	8.4354343	8.1357832	8.0773344	8.0721035	8.0303917	7.9233918	7.7541456	7.5411644	7.3021541	7.0545654	6.8123417	0
11.149303	9.243494	8.3718395	8.0642824	7.9980135	7.9929824	7.9540925	7.8530784	7.6903596	7.4837489	7.2523232	7.0105929	6.7734876	0
11.121119	9.1933956	8.318984	7.995533	7.9216576	7.9150343	7.8795271	7.7827654	7.6272039	7.4277697	7.2022953	6.9669385	6.7351727	0
11.083163	9.1553926	8.2667255	7.9259906	7.84618	7.8370872	7.8046846	7.7137179	7.5646687	7.3720503	7.1526766	6.9234605	6.6965947	0
11.047815	9.122695	8.2031307	7.8600664	7.7727838	7.7627506	7.731267	7.6452775	7.5027742	7.3158784	7.1030574	6.8801317	6.6580095	0
11.045206	9.0815783	8.1568136	7.7964292	7.7008433	7.6876087	7.6586642	7.5781007	7.4408917	7.2609096	7.0540276	6.8364754	6.619431	0
11.007251	9.0393553	8.0980167	7.7324996	7.6312537	7.6148891	7.5877805	7.5111485	7.3796253	7.2064309	7.0055885	6.7933249	6.5811143	0
10.973668	8.9987593	8.0572023	7.6685696	7.5614443	7.5437031	7.5177417	7.4454131	7.3196511	7.1519599	6.9571495	6.7496696	6.5428028	0
10.969295	8.9599514	7.9975615	7.6087494	7.4939151	7.4733763	7.4491067	7.379724	7.2590337	7.0977798	6.9085264	6.7069907	6.5043573	0
10.931339	8.926507	7.9630508	7.5508161	7.4273539	7.4046321	7.3813109	7.3156829	7.2009783	7.0436001	6.8601213	6.6638398	6.4661851	0
10.931339	8.8938093	7.9107924	7.4928775	7.3625383	7.3358855	7.3138728	7.2516494	7.1416426	6.9906292	6.812664	6.6213489	6.4281516	0
10.893383	8.8611126	7.8618255	7.4381161	7.2997761	7.2695346	7.2483349	7.1888738	7.0829597	6.9371667	6.7652345	6.5786734	6.3902407	0
10.887225	8.8306618	7.828084	7.3842912	7.237618	7.2039785	7.1822968	7.1269274	7.0261393	6.8847075	6.7176356	6.5364804	6.3520689	0
10.855425	8.8057079	7.7856545	7.3311324	7.1767068	7.1411996	7.1187468	7.065825	6.9687324	6.833251	6.6715703	6.4942875	6.314034	0
10.851051	8.7841425	7.738802	7.2788491	7.1173177	7.0765061	7.0549803	7.0049272	6.9119396	6.7817888	6.624373	6.4522729	6.2764006	0
10.817469	8.7630186	7.6931171	7.2291803	7.0594816	7.0137663	6.9928927	6.944881	6.8551769	6.7305627	6.5781188	6.4104366	6.2387662	0
10.817469	8.7303209	7.6593738	7.1797986	7.0026636	6.9545326	6.9316378	6.8858628	6.8006239	6.6793361	6.5315104	6.3685842	6.2012668	0
10.779514	8.6976223	7.6256328	7.1320057	6.9456749	6.8934832	6.8715186	6.8276696	6.7463737	6.629385	6.4858546	6.3273859	6.1635156	0
10.779514	8.6649246	7.5918922	7.0853024	6.891181	6.8362174	6.8119736	6.7699208	6.6921244	6.5794363	6.440269	6.2858682	6.1265564	0
10.741557	8.654933	7.5581498	7.0396056	6.83742	6.7767873	6.7535706	6.7134123	6.6385279	6.5294724	6.3950119	6.2449889	6.0890665	0
10.741557	8.6322269	7.5244069	6.9955812	6.7876935	6.7215266	6.6963043	6.6569157	6.5855856	6.4805002	6.3503823	6.2041092	6.0523801	0
10.741557	8.5995293	7.4906664	6.9515891	6.7374001	6.6667743	6.6392918	6.6014776	6.5326438	6.4320445	6.3053808	6.1638846	6.0151639	0
10.703603	8.5799942	7.4569254	6.9095726	6.6876726	6.6109114	6.583993	6.5470457	6.4806571	6.3835788	6.2613392	6.1235027	5.9787402	0
10.703603	8.5668325	7.4231825	6.8689718	6.6385131	6.557745	6.5289989	6.4934635	6.4295921	6.3356118	6.2176991	6.0832982	5.9417992	0
10.700994	8.5341339	7.3894405	6.82972	6.5887861	6.5057516	6.4745445	6.4405279	6.3798079	6.2891517	6.1738772	6.0430932	5.9055223	0
10.665647	8.5288305	7.3557	6.7904696	6.5396276	6.4545717	6.4218178	6.3879938	6.3296995	6.2416897	6.1304784	6.0033741	5.8692465	0
10.665647	8.5014362	7.3290319	6.7512178	6.4957352	6.4042115	6.3696318	6.3365316	6.2787156	6.1954756	6.0876522	5.9644361	5.8333883	0
10.665647	8.4740419	7.3132706	6.7133164	6.4520383	6.35467	6.3177471	6.285069	6.230514	6.149261	6.0448246	5.9250393	5.7971115	0
10.627689	8.4687376	7.2882156	6.6787133	6.4118786	6.3059411	6.2686791	6.2346396	6.1829638	6.1037893	6.0027995	5.8858285	5.7616453	0
10.627689	8.4360409	7.2544742	6.6442342	6.3650169	6.2580032	6.2187877	6.1854281	6.1341925	6.0590801	5.9607739	5.8477073	5.7257886	0
10.627689	8.4360409	7.2207317	6.6124902	6.3228865	6.2127137	6.1694498	6.1360736	6.0878673	6.0143714	5.9187489	5.8086429	5.690742	0
10.608714	8.4033432	7.20715	6.5745878	6.2875614	6.1667438	6.1212492	6.0887475	6.039784	5.9698992	5.8779187	5.7702379	5.6552892	0
10.589735	8.4033432	7.1869907	6.5441918	6.2406998	6.1220975	6.0741773	6.0406499	5.9947262	5.9259343	5.8370986	5.7331123	5.6205053	0
10.589735	8.3706455	7.1532483	6.5157108	6.2070365	6.0788007	6.0276694	5.9941792	5.9485064	5.8819795	5.7962523	5.6950264	5.5859962	0
10.589735	8.3706455	7.1330895	6.4796429	6.1661096	6.0348988	5.9825554	5.948122	5.9035459	5.8392615	5.7562375	5.6579118	5.5512114	0
10.583577	8.3511086	7.1195078	6.4554844	6.131238	5.9929323	5.9366589	5.9029264	5.8600864	5.7972941	5.7166214	5.6211162	5.5169759	0
10.551778	8.3379469	7.0857654	6.4198446	6.0915194	5.9517832	5.8927298	5.8579478	5.8157763	5.7553263	5.6769934	5.5836987	5.4827409	0
10.551778	8.3379469	7.0818777	6.3979573	6.0614443	5.9109311	5.8507075	5.8140025	5.7715006	5.7138696	5.6377659	5.5473905	5.4487824	0
10.551778	8.3052483	7.0520244	6.3656516	6.0197954	5.8711019	5.8068194	5.7702565	5.7293591	5.6726513	5.5989523	5.5114112	5.4148216	0
10.551778	8.3052483	7.0253549	6.3390799	5.9920669	5.8326368	5.765656	5.727572	5.6872029	5.6316738	5.5605259	5.4748268	5.3811383	0
10.532799	8.2904949	7.018281	6.3171926	5.9596052	5.7942114	5.7234559	5.6852994	5.6463523	5.5926886	5.5225034	5.4395041	5.3478537	0
10.513822	8.2725515	6.98454	6.2862005	5.9203415	5.7575316	5.6842527	5.6438756	5.6055055	5.5531902	5.4848809	5.4038553	5.3149705	0
10.513822	8.2725515	6.98454	6.2605772	5.8926129	5.7208209	5.6432085	5.6030631	5.5646605	5.5135007	5.4476614	5.3688641	5.2812934	0
10.513822	8.2467089	6.9507985	6.240952	5.8677492	5.6848249	5.6043658	5.562655	5.5244632	5.4738126	5.4104385	5.3338747	5.2493529	0
10.513822	8.2398529	6.9507985	6.2199774	5.8352885	5.6496186	5.5668974	5.5224185	5.4849148	5.4367919	5.3740029	5.2995429	5.2175112	0
10.513822	8.2398529	6.917057	6.1938004	5.8007579	5.6152258	5.5294361	5.4844098	5.4453692	5.3980894	5.3375936	5.2652106	5.1849222	0
10.48024	8.2282791	6.917057	6.1684465	5.7682967	5.5808339	5.493135	5.4464025	5.4071307	5.3603773	5.3011737	5.2312117	5.1529112	0
10.475866	8.2071552	6.8833146	6.1432714	5.7434325	5.5480781	5.4565663	5.4078755	5.368238	5.3236232	5.265749	5.1975355	5.1208878	0
10.475866	8.2071552	6.8833146	6.1231976	5.7185702	5.5161409	5.4211121	5.370152	5.3306103	5.2864466	5.2311168	5.1641908	5.0895905	0
10.475866	8.2071552	6.8746281	6.1035724	5.6937056	5.485002	5.3859539	5.3332829	5.2947612	5.2506914	5.1962967	5.1308384	5.0588431	0
10.475866	8.1744576	6.8495731	6.0839462	5.6688433	5.454596	5.3513765	5.2972727	5.2584362	5.2149744	5.1614861	5.0981445	5.0273824	0
10.475866	8.1744576	6.8495731	6.064321	5.6439791	5.4221764	5.3173881	5.2612648	5.2221427	5.1787815	5.1274638	5.0657625	4.9959044	0
10.475866	8.1744576	6.8158317	6.0446949	5.6191158	5.3913255	5.2834001	5.2269588	5.1869388	5.1447511	5.0938439	5.0333977	4.9664545	0
10.469708	8.1744576	6.8158317	6.0250702	5.5942526	5.3642402	5.2513409	5.1926565	5.1518974	5.1100554	5.0602241	5.0016789	4.935533	0
10.43791	8.1417599	6.8158317	6.0058918	5.5693893	5.3378592	5.2198	5.1592131	5.1168566	5.0753865	5.0274	4.9696331	4.9051523	0
10.43791	8.1417599	6.7820897	5.990871	5.5445261	5.3050513	5.1881275	5.1266232	5.0835972	5.0418758	4.9945755	4.93858	4.8757081	0
10.43791	8.1417599	6.7820897	5.9788709	5.5196619	5.2803059	5.1579885	5.0940042	5.0498619	5.0093775	4.9623485	4.9071827	4.8459063	0
10.43791	8.1417599	6.7797699	5.9661927	5.4947996	5.2543073	5.1274247	5.0625329	5.016602	4.9768806	4.9299564	4.8767824	4.8170257	0
10.43791	8.1379929	6.7483473	5.9465675	5.4728012	5.2258625	5.0978889	5.0273762	4.9841061	4.9443932	4.8981395	4.8460379	4.7877383	0
10.43791	8.1090631	6.7483473	5.9269414	5.4587173	5.2039461	5.068459	4.9967456	4.9522195	4.9124146	4.8673034	4.8159528	4.7586532	0
10.43791	8.1090631	6.7483473	5.9073162	5.4450731	5.1746945	5.0400224	4.9675655	4.9202247	4.8807001	4.8366818	4.7858791	4.7301235	0
10.43791	8.1090631	6.7146058	5.899416	5.4202094	5.1535854	5.0123348	4.9394851	4.8896971	4.8494639	4.8048911	4.7561226	4.7015944	0
10.43791	8.1090631	6.7146058	5.8876901	5.3953462	5.1275864	4.9845152	4.9047298	4.8584266	4.8184886	4.7756405	4.7271805	4.6736221	0
10.399953	8.1090631	6.7146058	5.8680644	5.3704824	5.1032248	4.9572287	4.8779612	4.8283658	4.7880268	4.7450466	4.698256	4.6458511	0
10.399953	8.0763645	6.6879387	5.8497877	5.3640819	5.0837145	4.9306164	4.851593	4.7983704	4.7575712	4.716013	4.6691504	4.6182256	0
10.399953	8.0763645	6.6808648	5.8484387	5.3456192	5.0563831	4.9057074	4.8192892	4.769722	4.7276297	4.6862116	4.6410313	4.5909657	0
10.399953	8.0763645	6.6808648	5.828814	5.320756	5.0360775	4.8802114	4.7951736	4.7404203	4.6981778	4.6583557	4.6125932	4.5638704	0
10.399953	8.0763645	6.6808648	5.8096347	5.3022938	5.0189075	4.8552513	4.7637024	4.712337	4.6706038	4.6286001	4.584795	4.5366821	0
10.399953	8.0763645	6.6494417	5.8091869	5.2958922	4.9932914	4.8302784	4.7407522	4.6835876	4.6416497	4.6009321	4.5570149	4.5099893	0
10.399953	8.0763645	6.6471224	5.7895627	5.2710295	4.9693127	4.8064599	4.7109675	4.656137	4.6132369	4.5735178	4.5295491	4.4839888	0
10.399953	8.0536585	6.6471224	5.7826161	5.2525678	4.9521432	4.7826414	4.6888642	4.628685	4.5861754	4.5445504	4.5027308	4.4573569	0
10.399953	8.0436668	6.6471224	5.769937	5.2461667	4.9353557	4.7599788	4.6586342	4.6018872	4.5582247	4.5181112	4.4765663	4.4317541	0
10.399953	8.0436668	6.6471224	5.7507591	5.221303	4.9174147	4.7378683	4.640254	4.5757432	4.5308051	4.4916663	4.4504023	4.4056768	0
10.399953	8.0436668	6.6133809	5.7503114	5.2184377	4.8966522	4.7157097	4.6108704	4.5495987	4.504745	4.4652324	4.4242339	4.380754	0
10.399953	8.0436668	6.6133809	5.7306862	5.1964388	4.875782	4.6921635	4.5879202	4.5241041	4.4783454	4.4386387	4.3979282	4.3557587	0
10.399953	8.0436668	6.6133809	5.7306862	5.1767883	4.8557425	4.6702766	4.5666571	4.4998751	4.4522848	4.4122467	4.3719544	4.3307161	0
10.399953	8.0436668	6.6133809	5.7110596	5.171576	4.8373575	4.6504817	4.5380368	4.4752512	4.4268661	4.3866377	4.3474064	4.3056741	0
10.361998	8.0436668	6.6133809	5.7110596	5.1467128	4.8190012	4.6312461	4.5176072	4.4484529	4.4018698	4.3610363	4.3223972	4.2806792	0
10.361998	8.0178232	6.579639	5.6914339	5.1467128	4.8014431	4.6087999	4.4996281	4.4244637	4.3768301	4.3362074	4.2970691	4.2568016	0
10.361998	8.0109682	6.579639	5.6914339	5.1218495	4.784656	4.589776	4.4728045	4.4015565	4.3524427	4.3117776	4.2733297	4.2337174	0
10.361998	8.0109682	6.579639	5.6718082	5.1218495	4.7694206	4.5722547	4.4476953	4.3799138	4.3284259	4.2877345	4.2483592	4.2101092	0
10.361998	8.0109682	6.579639	5.6718082	5.0969858	4.7550211	4.5500731	4.4297161	4.35466	4.3043857	4.2635121	4.225265	4.1867561	0
10.361998	8.0109682	6.579639	5.6619954	5.0969858	4.741487	4.5337062	4.412138	4.3319564	4.2807012	4.2395163	4.2009401	4.1633964	0
10.361998	8.0109682	6.579639	5.6521821	5.0721216	4.7287817	4.5135283	4.3917074	4.3116541	4.2580152	4.21594	4.1778684	4.140573	0
10.361998	8.0109682	6.545897	5.6521821	5.0721216	4.7167425	4.4974031	4.3681931	4.2876658	4.235527	4.1927443	4.1551385	4.1177497	0
10.361998	8.0109682	6.545897	5.6325574	5.0478263	4.7003388	4.4778008	4.3463507	4.2669134	4.2125034	4.1702561	4.131474	4.0954628	0
10.361998	8.0109682	6.545897	5.6325574	5.0472589	4.6835513	4.4639597	4.3242464	4.2474685	4.1904969	4.1474705	4.109539	4.0731702	0
10.361998	8.0109682	6.545897	5.6237016	5.0408583	4.6667647	4.4434452	4.3066688	4.2234797	4.1684961	4.1251059	4.0876055	4.0511312	0
10.361998	8.0109682	6.545897	5.6129313	5.022397	4.6499777	4.4301648	4.2890902	4.2069659	4.1465054	4.1034145	4.0652304	4.0283084	0
10.361998	7.9782705	6.545897	5.6129313	5.022397	4.6432209	4.4128814	4.271512	4.1826472	4.1255217	4.0814586	4.043025	4.0057454	0
10.361998	7.9782705	6.545897	5.5946555	4.9975328	4.6331911	4.3944378	4.2539334	4.1670747	4.104538	4.060205	4.0216107	3.985054	0
10.361998	7.9782705	6.5121555	5.5933061	4.9975328	4.6164041	4.3825288	4.2363553	4.1437263	4.0840559	4.0390244	4.0003462	3.9644315	0
10.361998	7.9782705	6.5121555	5.5933061	4.9946671	4.5996175	4.3669796	4.2187772	4.1268778	4.0635767	4.0181799	3.979413	3.9438334	0
10.361998	7.9782705	6.5121555	5.5750294	4.9726682	4.5936747	4.349298	4.2011986	4.1067796	4.0441213	3.9978173	3.9588134	3.9242883	0
10.361998	7.9782705	6.5121555	5.5736804	4.9726682	4.58283	4.3348923	4.1836205	4.0866809	4.0246711	3.9773393	3.9382143	3.9027801	0
10.361998	7.9782705	6.5121555	5.5736804	4.9566069	4.5660434	4.3229828	4.1660428	4.072361	4.0057111	3.9574037	3.9179487	3.8812716	0
10.361998	7.9782705	6.5121555	5.5676827	4.9478064	4.5551982	4.3110743	4.1484642	4.0512266	3.9869273	3.9377544	3.8980162	3.8622825	0
10.361998	7.9782705	6.5121555	5.5540543	4.9478064	4.5492558	4.2955256	4.1308866	4.0330853	3.9659433	3.9181046	3.8780756	3.8438704	0
10.335639	7.9782705	6.5121555	5.5540543	4.9305401	4.5324693	4.2801409	4.116993	4.0196862	3.9476609	3.8989627	3.8593881	3.8228989	0
10.324039	7.9782705	6.5121555	5.5540543	4.9229422	4.5257111	4.2653704	4.1053758	4.0002413	3.9307539	3.8801465	3.840322	3.8030131	0
10.324039	7.9782705	6.4784141	5.5344286	4.9229422	4.5156822	4.2515283	4.094521	3.9797952	3.9134841	3.8612902	3.8177173	3.7857256	0
10.324039	7.9782705	6.4784141	5.5344286	4.9189091	4.4988956	4.2396193	4.0781507	3.9660907	3.8932216	3.8424599	3.8039846	3.7658401	0
10.324039	7.9782705	6.4784141	5.5344286	4.8980794	4.4988956	4.2277102	4.0605741	3.9526916	3.8772738	3.8242862	3.7833855	3.7470562	0
10.324039	7.9508772	6.4784141	5.5344286	4.8980794	4.4821086	4.2158017	4.042995	3.9358432	3.8610244	3.8068986	3.7627864	3.7308209	0
10.324039	7.9455729	6.4784141	5.5148029	4.8980794	4.4777865	4.2038927	4.027442	3.917237	3.8417428	3.7893026	3.7490537	3.7090425	0
10.324039	7.9455729	6.4784141	5.5148029	4.8732157	4.4653225	4.1919837	4.0208912	3.9000165	3.8273489	3.7716923	3.7291241	3.6933312	0
10.324039	7.9455729	6.4784141	5.5148029	4.8732157	4.4544768	4.1800747	4.0078387	3.8856964	3.8085649	3.7544785	3.708168	3.6745472	0
10.324039	7.9455729	6.4784141	5.5148029	4.8732157	4.448535	4.1681652	3.9902599	3.8722978	3.7943594	3.7376673	3.6941221	3.6574299	0
10.324039	7.9455729	6.4784141	5.5049906	4.8732157	4.433682	4.1570749	3.9726818	3.8588984	3.7770891	3.7208579	3.6794453	3.640312	0
10.324039	7.9455729	6.4784141	5.4951782	4.8483529	4.4317474	4.1479864	3.968997	3.8455	3.7623737	3.7044523	3.6597898	3.6226385	0
10.324039	7.9455729	6.4784141	5.4951782	4.8483529	4.4168954	4.1395535	3.9551041	3.8321011	3.7456133	3.6884425	3.6401348	3.6060774	0
10.324039	7.9455729	6.4784141	5.4951782	4.8483529	4.4149609	4.1321664	3.9375255	3.8187017	3.7324204	3.6728039	3.6254582	3.5895164	0
10.324039	7.9455729	6.4446721	5.4951782	4.8483529	4.4033036	4.1205297	3.9278791	3.8053029	3.7148588	3.6561861	3.6117256	3.5718424	0
10.324039	7.9455729	6.4446721	5.4834523	4.8234892	4.3981743	4.1086202	3.9199471	3.791904	3.7036452	3.6395676	3.5976791	3.557493	0
10.324039	7.9455729	6.4446721	5.4755521	4.8234892	4.3946552	4.0967116	3.9023693	3.7785053	3.6868851	3.6247292	3.5793993	3.5378678	0
10.324039	7.9455729	6.4446721	5.4755521	4.8234892	4.3813872	4.0867343	3.89358	3.765106	3.6721699	3.6103685	3.5616555	3.5261962	0
10.324039	7.9455729	6.4446721	5.4755521	4.8234892	4.3813872	4.0828705	3.8847909	3.7517076	3.6614387	3.5959873	3.5440052	3.507966	0
10.324039	7.9455729	6.4446721	5.4755521	4.8234892	4.3645997	4.0728936	3.8672123	3.738308	3.6449175	3.5805407	3.5293288	3.4919608	0
10.324039	7.9455729	6.4446721	5.4755521	4.7986259	4.3645997	4.0609841	3.8668113	3.7249093	3.6302023	3.5654929	3.5155962	3.4797652	0
10.324039	7.9455729	6.4446721	5.4559264	4.7986259	4.3497477	4.0493469	3.8496342	3.7115104	3.6197104	3.5519426	3.5018632	3.4617655	0
10.324039	7.9455729	6.4446721	5.4559264	4.7986259	4.3478131	4.0488033	3.835741	3.6981115	3.6065173	3.5385156	3.4881301	3.4463146	0
10.324039	7.9455729	6.4446721	5.4559264	4.7986259	4.3478131	4.0371661	3.8320558	3.6847124	3.5909357	3.5230687	3.4743974	3.4349024	0
10.324039	7.9455729	6.4446721	5.4559264	4.7986259	4.3310261	4.0252571	3.8144779	3.6747632	3.5777428	3.5107322	3.4606647	3.4183421	0
10.324039	7.9455729	6.4446721	5.4559264	4.7737622	4.3310261	4.022191	3.8144779	3.6672194	3.567251	3.496491	3.4469321	3.4009283	0
10.324039	7.9455729	6.4446721	5.4559264	4.7737622	4.3283033	4.0133476	3.7968993	3.6579151	3.5567596	3.4834728	3.4331994	3.3892565	0
10.324039	7.9455729	6.4446721	5.4559264	4.7737622	4.3142395	4.0014391	3.7968993	3.6445155	3.5440671	3.4712756	3.4194663	3.3778446	0
10.324039	7.9166427	6.4446721	5.4363008	4.7737622	4.3142395	4.0011673	3.7793212	3.6311164	3.5305288	3.4570341	3.4057338	3.3618395	0
10.324039	7.9128747	6.4446721	5.4363008	4.7737622	4.3082972	3.9895296	3.7789202	3.6180232	3.5174923	3.4460604	3.3920007	3.3460026	0
10.324039	7.9128747	6.4446721	5.4363008	4.7737622	4.2974524	3.9784398	3.7617426	3.6136231	3.5045388	3.432225	3.3782675	3.3321979	0
10.324039	7.9128747	6.4109302	5.4363008	4.7488985	4.2974524	3.9776211	3.7613416	3.6043189	3.4938073	3.4208455	3.3645353	3.3207867	0
10.324039	7.9128747	6.4109302	5.4363008	4.7488985	4.2955184	3.9657121	3.7441652	3.5909197	3.483315	3.4082379	3.3508024	3.309375	0
10.324039	7.9128747	6.4109302	5.4363008	4.7488985	4.2806659	3.9657121	3.7441652	3.5775208	3.4728234	3.3956299	3.3370695	3.2971787	0
10.324039	7.9128747	6.4109302	5.4363008	4.7488985	4.2806659	3.9538031	3.7265868	3.5753472	3.4623313	3.3858619	3.3233368	3.2825117	0
10.324039	7.9128747	6.4109302	5.4321866	4.7488985	4.2806659	3.9501634	3.7265868	3.564122	3.4518397	3.3717782	3.3105478	3.2683218	0
10.324039	7.9128747	6.4109302	5.4166756	4.7488985	4.2638783	3.9418933	3.7090085	3.5507226	3.4413478	3.36201	3.301399	3.2547095	0
10.324039	7.9128747	6.4109302	5.4166756	4.7488985	4.2638783	3.9347785	3.7090085	3.5446775	3.430856	3.3514414	3.2929924	3.2411659	0
10.324039	7.9128747	6.4109302	5.4166756	4.7269015	4.2638783	3.9299846	3.6914301	3.5373244	3.4203641	3.3381584	3.2821383	3.2294934	0
10.324039	7.9128747	6.4109302	5.4166756	4.7240362	4.2603598	3.9217155	3.6914301	3.5239246	3.4098723	3.3283901	3.2684054	3.2180815	0
10.324039	7.9128747	6.4109302	5.4166756	4.7240362	4.2470918	3.9180763	3.6860588	3.519182	3.3993795	3.3194075	3.2546725	3.2066705	0
10.286086	7.9128747	6.4109302	5.4166756	4.7240362	4.2470918	3.9109602	3.6738517	3.5105257	3.3888876	3.3069677	3.2409401	3.1952581	0
10.286086	7.9128747	6.4109302	5.4166756	4.7240362	4.2470918	3.9061666	3.6738517	3.4971271	3.3800981	3.2949615	3.2320681	3.1838467	0
10.286086	7.9128747	6.4109302	5.4166756	4.7240362	4.240334	3.9031007	3.6562734	3.4971271	3.3726387	3.2863648	3.2268939	3.172435	0
10.286086	7.9128747	6.4109302	5.4166756	4.7240362	4.2303042	3.8942575	3.6562734	3.4837282	3.3662019	3.2779596	3.2134743	3.1610231	0
10.286086	7.9128747	6.4109302	5.3983989	4.7240362	4.2303042	3.8942575	3.6550651	3.4757228	3.3574123	3.2681916	3.1997416	3.1496119	0
10.286086	7.9128747	6.4109302	5.3970499	4.7240362	4.2303042	3.8823485	3.638696	3.4703293	3.3469203	3.2569473	3.186322	3.1382003	0
10.286086	7.9128747	6.4109302	5.3970499	4.699172	4.2303042	3.8823485	3.638696	3.4569299	3.3364286	3.2461019	3.1837811	3.1267884	0
10.286086	7.9128747	6.4109302	5.3970499	4.699172	4.2135177	3.8704395	3.6264889	3.4569299	3.3259368	3.2359345	3.1722758	3.1153774	0
10.286086	7.9128747	6.4109302	5.3970499	4.699172	4.2135177	3.8704395	3.6211171	3.4435313	3.3191583	3.22753	3.1585431	3.1052804	0
10.286086	7.9128747	6.4109302	5.3970499	4.699172	4.2135177	3.8685076	3.6211171	3.4435313	3.3154447	3.2191243	3.1476893	3.0965931	0
10.286086	7.9128747	6.4109302	5.3970499	4.699172	4.2135177	3.8585308	3.6055644	3.4301317	3.3049526	3.2107196	3.1448102	3.0885148	0
10.286086	7.9128747	6.4109302	5.3970499	4.699172	4.2091956	3.8585308	3.6035388	3.4301317	3.294461	3.2023146	3.1310773	3.0803578	0
10.286086	7.9128747	6.4109302	5.3970499	4.699172	4.1967306	3.8466213	3.6035388	3.4167337	3.2851775	3.1939099	3.1173449	3.0697303	0
10.286086	7.9128747	6.4109302	5.3970499	4.699172	4.1967306	3.8466213	3.5913324	3.4167337	3.2837291	3.1855044	3.1173449	3.0583191	0
10.286086	7.9128747	6.4109302	5.3970499	4.699172	4.1967306	3.8466213	3.5859609	3.4033344	3.2734771	3.1770997	3.1036119	3.0469072	0
10.286086	7.9128747	6.4109302	5.3970499	4.699172	4.1967306	3.8347125	3.5859609	3.4033344	3.2629852	3.1686947	3.0898793	3.0354953	0
10.286086	7.9128747	6.4109302	5.3970499	4.6771741	4.1967306	3.8347125	3.5855598	3.3899353	3.2577395	3.1602898	3.0898793	3.0270221	0
10.286086	7.9128747	6.4109302	5.3774242	4.6743088	4.179944	3.8347125	3.5683827	3.3899353	3.2524939	3.1518846	3.0761459	3.0222323	0
10.286086	7.9128747	6.3771892	5.3774242	4.6743088	4.179944	3.822803	3.5683827	3.3765366	3.2420015	3.1434796	3.0646412	3.0126719	0
10.286086	7.9128747	6.3771892	5.3774242	4.6743088	4.179944	3.822803	3.5683827	3.3765366	3.2352233	3.1350744	3.0624137	3.001261	0
10.286086	7.9128747	6.3771892	5.3774242	4.6743088	4.179944	3.822803	3.5508039	3.3631372	3.2315094	3.1266692	3.0486808	2.9898489	0
10.286086	7.9128747	6.3771892	5.3774242	4.6743088	4.179944	3.810894	3.5508039	3.3631372	3.2210174	3.1182642	3.046453	2.983031	0
10.286086	7.9128747	6.3771892	5.3774242	4.6743088	4.179944	3.810894	3.5508039	3.3544812	3.2167945	3.1100512	3.0349479	2.9784374	0
10.286086	7.9128747	6.3771892	5.3774242	4.6743088	4.163157	3.810894	3.5508039	3.3497386	3.2105255	3.1044292	3.0234427	2.9670265	0
10.286086	7.9128747	6.3771892	5.3774242	4.6743088	4.163157	3.8003571	3.5332255	3.3497386	3.2000337	3.0992901	3.021215	2.9556139	0
10.286086	7.9128747	6.3771892	5.3774242	4.6743088	4.163157	3.7989848	3.5332255	3.3363397	3.2000337	3.0930495	3.0074823	2.949908	0
10.286086	7.9128747	6.3771892	5.3774242	4.6743088	4.163157	3.7989848	3.5332255	3.3363397	3.1895421	3.0846446	3.0074823	2.9442022	0
10.286086	7.9128747	6.3771892	5.3774242	4.6743088	4.163157	3.7989848	3.5332255	3.3257496	3.1853182	3.0762389	2.9937499	2.9327908	0
10.286086	7.9128747	6.3771892	5.3774242	4.6743088	4.163157	3.7870765	3.5156474	3.3229406	3.1790497	3.0678349	2.9937499	2.9221637	0
10.286086	7.880178	6.3771892	5.3774242	4.6743088	4.163157	3.7870765	3.5156474	3.3229406	3.1687977	3.063632	2.9800169	2.9213791	0
10.286086	7.880178	6.3771892	5.3774242	4.6494455	4.1463704	3.7870765	3.5156474	3.3095415	3.1685584	3.0594294	2.9777892	2.9099677	0
10.286086	7.880178	6.3771892	5.3774242	4.6494455	4.1463704	3.7870765	3.5156474	3.3095415	3.1580663	3.0510242	2.9662838	2.8985558	0
10.286086	7.880178	6.3771892	5.3774242	4.6494455	4.1463704	3.7751672	3.5034406	3.3095415	3.1580663	3.0426188	2.9627485	2.8985558	0
10.286086	7.880178	6.3771892	5.3742404	4.6494455	4.1463704	3.7751672	3.4980693	3.2961428	3.1475739	3.037189	2.9525511	2.8871446	0
10.286086	7.880178	6.3771892	5.3577976	4.6494455	4.1463704	3.7751672	3.4980693	3.2961428	3.1475739	3.0342138	2.9496722	2.8775837	0
10.286086	7.880178	6.3771892	5.3577976	4.6494455	4.1463704	3.7751672	3.4980693	3.2961428	3.1370826	3.0258088	2.9388187	2.8757324	0
10.286086	7.880178	6.3771892	5.3577976	4.6494455	4.1463704	3.7632577	3.4980693	3.2827437	3.1370826	3.0174041	2.9385052	2.864321	0
10.286086	7.880178	6.3771892	5.3577976	4.6494455	4.1463704	3.7632577	3.4804914	3.2827437	3.1265905	3.0164354	2.9250858	2.8608334	0
10.286086	7.880178	6.3771892	5.3577976	4.6494455	4.1295829	3.7632577	3.4804914	3.2827437	3.1265905	3.0089989	2.9250858	2.8529093	0
10.286086	7.880178	6.3771892	5.3577976	4.6494455	4.1295829	3.7632577	3.4804914	3.269345	3.1160984	3.0005939	2.9113531	2.8414977	0
10.286086	7.880178	6.3771892	5.3577976	4.6494455	4.1295829	3.7561431	3.4804914	3.269345	3.1160984	2.9992304	2.9113531	2.8414977	0
10.286086	7.880178	6.3771892	5.3577976	4.6494455	4.1295829	3.751349	3.4804914	3.269345	3.1056066	2.9921889	2.8976202	2.830086	0
10.286086	7.880178	6.3771892	5.3577976	4.6494455	4.1295829	3.751349	3.4751196	3.2559459	3.1056066	2.9837837	2.8976202	2.830086	0
10.286086	7.880178	6.3771892	5.3577976	4.6494455	4.1295829	3.751349	3.462913	3.2559459	3.0988286	2.9837837	2.8867664	2.8186746	0
10.286086	7.880178	6.3771892	5.3577976	4.6494455	4.1295829	3.751349	3.462913	3.2559459	3.0951147	2.9753788	2.8838873	2.813525	0
10.286086	7.880178	6.3771892	5.3577976	4.6494455	4.1295829	3.7448132	3.462913	3.2550249	3.0951147	2.9691377	2.8838873	2.8072624	0
10.286086	7.880178	6.3771892	5.3577976	4.6494455	4.1295829	3.7394397	3.462913	3.2425468	3.0846226	2.9669738	2.8701549	2.7977021	0
10.286086	7.880178	6.3771892	5.3577976	4.6494455	4.1187377	3.7394397	3.462913	3.2425468	3.0846226	2.9585688	2.8701549	2.795851	0
10.286086	7.880178	6.3771892	5.3577976	4.6494455	4.1127958	3.7394397	3.4549811	3.2425468	3.074131	2.9585688	2.8564217	2.7844393	0
10.286086	7.880178	6.3771892	5.3577976	4.6245828	4.1127958	3.7394397	3.4453347	3.2338905	3.074131	2.9501638	2.8564217	2.7844393	0
10.286086	7.880178	6.3771892	5.3577976	4.6245828	4.1127958	3.7394397	3.4453347	3.2291479	3.074131	2.9471889	2.8564217	2.7730281	0
10.286086	7.880178	6.3771892	5.3577976	4.6245828	4.1127958	3.7275307	3.4453347	3.2291479	3.0636387	2.9417586	2.8426883	2.7730281	0
10.286086	7.880178	6.3771892	5.3577976	4.6245828	4.1127958	3.7275307	3.4453347	3.2291479	3.0636387	2.9351158	2.8426883	2.7616162	0
10.286086	7.880178	6.3771892	5.3577976	4.6245828	4.1127958	3.7275307	3.4453347	3.2211428	3.0558486	2.9333534	2.8371606	2.7616162	0
10.286086	7.880178	6.3771892	5.3577976	4.6245828	4.1127958	3.7275307	3.4453347	3.2157493	3.0531473	2.9249492	2.8289559	2.750989	0
10.286086	7.880178	6.3771892	5.3577976	4.6245828	4.1127958	3.7275307	3.4277565	3.2157493	3.0531473	2.9249492	2.8289559	2.7502046	0
10.286086	7.880178	6.3771892	5.3577976	4.6245828	4.1127958	3.7275307	3.4277565	3.2157493	3.0426548	2.9165435	2.8168054	2.7433867	0
10.286086	7.880178	6.3771892	5.3577976	4.6245828	4.1127958	3.7158935	3.4277565	3.2157493	3.0426548	2.9165435	2.815223	2.7387931	0
10.286086	7.880178	6.3771892	5.3413563	4.6245828	4.1127958	3.7156217	3.4277565	3.2023504	3.0426548	2.908139	2.815223	2.7380085	0
10.286086	7.880178	6.3771892	5.3381724	4.6245828	4.0979438	3.7156217	3.4277565	3.2023504	3.0321634	2.908139	2.8014901	2.727381	0
10.286086	7.880178	6.3771892	5.3381724	4.6245828	4.0960093	3.7156217	3.4277565	3.2023504	3.0321634	2.8997335	2.8014901	2.727381	0
10.286086	7.880178	6.3771892	5.3381724	4.6245828	4.0960093	3.7156217	3.4277565	3.2023504	3.0321634	2.8997335	2.8014901	2.7159696	0
10.286086	7.880178	6.3771892	5.3381724	4.6245828	4.0960093	3.7156217	3.4277565	3.1963043	3.0216715	2.8943043	2.7906365	2.7159696	0
10.286086	7.880178	6.3771892	5.3381724	4.6245828	4.0960093	3.7156217	3.4101784	3.1889515	3.0216715	2.8913291	2.7877574	2.706409	0
10.286086	7.880178	6.3771892	5.3381724	4.6245828	4.0960093	3.7073522	3.4101784	3.1889515	3.0216715	2.8903604	2.7877574	2.7045579	0
10.286086	7.880178	6.3771892	5.3381724	4.6245828	4.0960093	3.7037129	3.4101784	3.1889515	3.015403	2.8829238	2.7848785	2.7045579	0
10.286086	7.880178	6.3771892	5.3381724	4.6245828	4.0960093	3.714803	3.4101784	3.1889515	3.0111797	2.8829238	2.7740247	2.693146	0
10.286086	7.880178	6.3771892	5.3381724	4.6245828	4.0960093	3.7156217	3.4101784	3.1886456	3.0111797	2.8745186	2.7740247	2.693146	0
10.286086	7.880178	6.3771892	5.3381724	4.6245828	4.0960093	3.6967971	3.4101784	3.1755524	3.0111797	2.8745186	2.7740247	2.6841276	0
10.286086	7.880178	6.3771892	5.3381724	4.6245828	4.0960093	3.6918037	3.4101784	3.1755524	3.0006876	2.8745186	2.7602925	2.681735	0
10.286086	7.880178	6.3771892	5.3381724	4.6245828	4.0960093	3.6918037	3.4101784	3.1755524	3.0006876	2.8709941	2.7602925	2.681735	0
10.286086	7.880178	6.3771892	5.3381724	4.6245828	4.0960093	3.6918037	3.4101784	3.1755524	3.0006876	2.8577082	2.7602925	2.6703229	0
10.286086	7.880178	6.3771892	5.3381724	4.6245828	4.0960093	3.6918037	3.3925998	3.1755524	2.9979863	2.8577082	2.7587099	2.6703229	0
10.286086	7.880178	6.3771892	5.3381724	4.6245828	4.0960093	3.6918037	3.3925998	3.1649621	2.9901958	2.8577082	2.7465591	2.6703229	0
10.286086	7.880178	6.3636074	5.3381724	4.6245828	4.0948553	3.6918037	3.3925998	3.162153	2.9901958	2.8577082	2.7465591	2.6589117	0
10.286086	7.880178	6.3434472	5.3381724	4.6245828	4.0792222	3.6918037	3.3925998	3.162153	2.9901958	2.8577082	2.7465591	2.6589117	0
10.286086	7.880178	6.3434472	5.3381724	4.6245828	4.0792222	3.6918037	3.3925998	3.162153	2.9859724	2.8408985	2.7390232	2.6586514	0
10.267107	7.880178	6.3434472	5.3381724	4.6245828	4.0792222	3.6918037	3.3925998	3.162153	2.9797034	2.8408985	2.7328267	2.6475005	0
10.248129	7.880178	6.3434472	5.3381724	4.6245828	4.0792222	3.6918037	3.3925998	3.162153	2.9797034	2.8408985	2.7328267	2.6475005	0
10.248129	7.880178	6.3434472	5.3381724	4.5997186	4.0792222	3.6918037	3.3925998	3.162153	2.9797034	2.8408985	2.7328267	2.6475005	0
10.248129	7.880178	6.3434472	5.3381724	4.5997186	4.0792222	3.6918037	3.3925998	3.1487544	2.9797034	2.8408985	2.7286301	2.6360879	0
10.248129	7.880178	6.3434472	5.3381724	4.5997186	4.0792222	3.6918037	3.3925998	3.1487544	2.9692121	2.8365707	2.7190933	2.6360879	0
10.248129	7.880178	6.3434472	5.3381724	4.5997186	4.0792222	3.6918037	3.3921988	3.1487544	2.9692121	2.8240883	2.7190933	2.6360879	0
10.248129	7.880178	6.3434472	5.3381724	4.5997186	4.0792222	3.6918037	3.3750217	3.1487544	2.9692121	2.8240883	2.7190933	2.6246765	0
10.248129	7.880178	6.3434472	5.3381724	4.5997186	4.0792222	3.6918037	3.3750217	3.1487544	2.9692121	2.8240883	2.7190933	2.6246765	0
10.248129	7.880178	6.3434472	5.3381724	4.5997186	4.0792222	3.6918037	3.3750217	3.1487544	2.9594412	2.8240883	2.7053607	2.6246765	0
10.248129	7.880178	6.3434472	5.3381724	4.5997186	4.0792222	3.6918037	3.3750217	3.1487544	2.95872	2.8240883	2.7053607	2.6132653	0
10.248129	7.880178	6.3434472	5.3381724	4.5997186	4.0792222	3.6918037	3.3750217	3.135355	2.95872	2.8240883	2.7053607	2.6132653	0
10.248129	7.880178	6.3434472	5.3381724	4.5997186	4.0792222	3.6679859	3.3750217	3.135355	2.95872	2.8072786	2.7053607	2.6132653	0
10.248129	7.880178	6.3434472	5.3381724	4.5997186	4.0792222	3.6679859	3.3750217	3.135355	2.95872	2.8072786	2.7031331	2.6132653	0
10.248129	7.880178	6.3434472	5.3381724	4.5997186	4.0792222	3.6679859	3.3750217	3.135355	2.9482276	2.8072786	2.691628	2.6018531	0
10.248129	7.880178	6.3434472	5.3381724	4.5997186	4.0792222	3.6679859	3.3750217	3.135355	2.9482276	2.8072786	2.691628	2.6018531	0
10.248129	7.880178	6.3434472	5.3381724	4.5997186	4.0792222	3.6679859	3.3750217	3.135355	2.9482276	2.8072786	2.691628	2.6018531	0
10.248129	7.880178	6.3434472	5.3381724	4.5997186	4.0792222	3.6679859	3.3750217	3.135355	2.9482276	2.8072786	2.691628	2.5961471	0
10.248129	7.880178	6.3434472	5.3381724	4.5997186	4.0792222	3.6679859	3.3750217	3.135355	2.9482276	2.8072786	2.691628	2.5904415	0
10.248129	7.880178	6.3434472	5.3381724	4.5997186	4.0788393	3.6679859	3.3750217	3.1219561	2.9465256	2.7904685	2.6778951	2.5904415	0
10.248129	7.880178	6.3434472	5.3381724	4.5997186	4.0624356	3.6679859	3.3574433	3.1219561	2.9377356	2.7904685	2.6778951	2.5904415	0
10.248129	7.880178	6.3434472	5.3381724	4.5997186	4.0624356	3.6679859	3.3574433	3.1219561	2.9377356	2.7904685	2.6778951	2.5830688	0
10.248129	7.880178	6.3434472	5.3185472	4.5997186	4.0624356	3.6679859	3.3574433	3.1219561	2.9377356	2.7904685	2.6778951	2.5790296	0
10.248129	7.880178	6.3434472	5.3185472	4.5997186	4.0624356	3.6679859	3.3574433	3.1219561	2.9377356	2.7904685	2.6778951	2.5790296	0
10.248129	7.880178	6.3434472	5.3185472	4.5997186	4.0624356	3.6679859	3.3574433	3.1219561	2.9377356	2.7904685	2.6641624	2.5790296	0
10.248129	7.880178	6.3434472	5.3185472	4.5997186	4.0624356	3.6679859	3.3574433	3.1219561	2.9345295	2.7904685	2.6641624	2.5771787	0
10.248129	7.880178	6.3434472	5.3185472	4.5997186	4.0624356	3.6679859	3.3574433	3.1219561	2.9272439	2.7904685	2.6641624	2.5676186	0
10.248129	7.880178	6.3434472	5.3185472	4.5997186	4.0624356	3.6679859	3.3574433	3.1219561	2.9272439	2.7736585	2.6641624	2.5676186	0
10.248129	7.880178	6.3434472	5.3185472	4.5997186	4.0624356	3.6679859	3.3574433	3.1185067	2.9272439	2.7736585	2.6641624	2.5676186	0
10.248129	7.880178	6.3434472	5.3185472	4.5997186	4.0624356	3.6679859	3.3574433	3.1085572	2.9272439	2.7736585	2.6641624	2.5676186	0
10.248129	7.880178	6.3434472	5.3185472	4.5997186	4.0624356	3.6679859	3.3574433	3.1085572	2.9272439	2.7736585	2.6513736	2.5562069	0
10.248129	7.880178	6.3434472	5.3185472	4.5997186	4.0624356	3.6679859	3.3574433	3.1085572	2.9272439	2.7736585	2.6504297	2.5562069	0
10.248129	7.880178	6.3434472	5.3185472	4.5997186	4.0624356	3.6679859	3.3574433	3.1085572	2.9167516	2.7736585	2.6504297	2.5562069	0
10.248129	7.880178	6.3434472	5.3185472	4.5997186	4.0624356	3.6679859	3.3574433	3.1085572	2.9167516	2.7736585	2.6504297	2.5562069	0
10.248129	7.880178	6.3434472	5.3185472	4.5997186	4.0624356	3.6679859	3.3574433	3.1085572	2.9167516	2.7736585	2.6504297	2.5562069	0
10.248129	7.8474798	6.3434472	5.3185472	4.5997186	4.0624356	3.6679859	3.3574433	3.1085572	2.9167516	2.7736585	2.6504297	2.5447955	0
10.248129	7.8474798	6.3434472	5.3185472	4.5997186	4.0624356	3.6679859	3.3574433	3.1085572	2.9167516	2.7580037	2.6504297	2.5447955	0
10.248129	7.8474798	6.3434472	5.3185472	4.5997186	4.0624356	3.6679859	3.355418	3.1085572	2.9167516	2.7568481	2.6366971	2.5447955	0
10.248129	7.8474798	6.3434472	5.3185472	4.5997186	4.0624356	3.6679859	3.339865	3.1085572	2.9167516	2.7568481	2.6366971	2.5447955	0
10.248129	7.8474798	6.3434472	5.3185472	4.5997186	4.0624356	3.6679859	3.339865	3.1085572	2.9140503	2.7568481	2.6366971	2.5447955	0
10.248129	7.8474798	6.3434472	5.3185472	4.5997186	4.0624356	3.6679859	3.339865	3.0951588	2.90626	2.7568481	2.6366971	2.5333834	0
10.248129	7.8474798	6.3434472	5.3185472	4.5997186	4.0624356	3.6679859	3.339865	3.0951588	2.90626	2.7568481	2.6366971	2.5333834	0
10.248129	7.8474798	6.3434472	5.3185472	4.5997186	4.0624356	3.6441674	3.339865	3.0951588	2.90626	2.7568481	2.6366971	2.5333834	0
10.248129	7.8474798	6.3434472	5.3185472	4.5997186	4.0624356	3.6441674	3.339865	3.0951588	2.90626	2.7568481	2.6366971	2.5333834	0
10.248129	7.8474798	6.3434472	5.3185472	4.5997186	4.0624356	3.6441674	3.339865	3.0951588	2.90626	2.7568481	2.6318362	2.5333834	0
10.248129	7.8474798	6.3434472	5.3185472	4.5997186	4.0624356	3.6441674	3.339865	3.0951588	2.90626	2.7568481	2.6229646	2.5333834	0
10.248129	7.8474798	6.3434472	5.3185472	4.5997186	4.0624356	3.6441674	3.339865	3.0951588	2.90626	2.7568481	2.6229646	2.5219717	0
10.248129	7.8474798	6.3434472	5.3185472	4.5997186	4.0624356	3.6441674	3.339865	3.0951588	2.90626	2.7400384	2.6229646	2.5219717	0
10.248129	7.8474798	6.3434472	5.3185472	4.5997186	4.0624356	3.6441674	3.339865	3.0951588	2.8957682	2.7400384	2.6229646	2.5219717	0
10.248129	7.8474798	6.3434472	5.3185472	4.5997186	4.0624356	3.6441674	3.339865	3.0951588	2.8957682	2.7400384	2.6229646	2.5219717	0
10.248129	7.8474798	6.3434472	5.3185472	4.5997186	4.0624356	3.6441674	3.339865	3.0951588	2.8957682	2.7400384	2.6229646	2.5219717	0
10.248129	7.8474798	6.3434472	5.3185472	4.5997186	4.0456486	3.6441674	3.339865	3.0951588	2.8957682	2.7400384	2.6229646	2.5219717	0
10.249912	7.8474798	6.3434472	5.3185472	4.5997186	4.0456486	3.6441674	3.339865	3.0951588	2.8957682	2.7400384	2.6229646	2.5105603	0
10.248129	7.8474798	6.3434472	5.3185472	4.5997186	4.0456486	3.6441674	3.339865	3.0951588	2.8957682	2.7400384	2.6092315	2.5105603	0
10.248129	7.8474798	6.3434472	5.3185472	4.5997186	4.0456486	3.6441674	3.339865	3.0817592	2.8957682	2.7400384	2.6092315	2.5105603	0
10.248129	7.8474798	6.3434472	5.3185472	4.5997186	4.0456486	3.6441674	3.339865	3.0817592	2.8957682	2.7400384	2.6092315	2.5105603	0
10.248129	7.8474798	6.3434472	5.3185472	4.5997186	4.0456486	3.6441674	3.339865	3.0817592	2.8957682	2.7400384	2.6092315	2.5105603	0
10.248129	7.8474798	6.3434472	5.3185472	4.5997186	4.0456486	3.6441674	3.339865	3.0817592	2.8957682	2.7400384	2.6092315	2.5105603	0
10.248129	7.8474798	6.3434472	5.3185472	4.5748558	4.0456486	3.6441674	3.339865	3.0817592	2.8852761	2.7400384	2.6092315	2.5105603	0
10.248129	7.8474798	6.3434472	5.3185472	4.5748558	4.0456486	3.6441674	3.339865	3.0817592	2.8852761	2.7400384	2.6092315	2.4991486	0
10.248129	7.8474798	6.3434472	5.3185472	4.5748558	4.0456486	3.6441674	3.339865	3.0817592	2.8852761	2.7283652	2.6092315	2.4991486	0
10.248129	7.8474798	6.3434472	5.3185472	4.5748558	4.0456486	3.6441674	3.339865	3.0817592	2.8852761	2.7232282	2.6092315	2.4991486	0
10.248129	7.8474798	6.3434472	5.3185472	4.5748558	4.0456486	3.6441674	3.3222868	3.0817592	2.8852761	2.7232282	2.6092315	2.4991486	0
10.248129	7.8474798	6.3434472	5.3185472	4.5748558	4.0456486	3.6441674	3.3222868	3.0817592	2.8852761	2.7232282	2.5954986	2.4991486	0
10.248129	7.8474798	6.3434472	5.3185472	4.5748558	4.0456486	3.6441674	3.3222868	3.0817592	2.8852761	2.7232282	2.5954986	2.4991486	0
10.248129	7.8474798	6.3434472	5.3185472	4.5748558	4.0456486	3.6441674	3.3222868	3.0817592	2.8852761	2.7232282	2.5954986	2.4991486	0
10.248129	7.8474798	6.3434472	5.3185472	4.5748558	4.0456486	3.6441674	3.3222868	3.0817592	2.8852761	2.7232282	2.5954986	2.4934425	0
10.248129	7.8474798	6.3434472	5.3185472	4.5748558	4.0456486	3.6441674	3.3222868	3.0817592	2.8852761	2.7232282	2.5954986	2.4877369	0
10.248129	7.8474798	6.3434472	5.3185472	4.5748558	4.0456486	3.6441674	3.3222868	3.0817592	2.8852761	2.7232282	2.5954986	2.4877369	0
10.248129	7.8474798	6.3434472	5.3185472	4.5748558	4.0456486	3.6441674	3.3222868	3.0817592	2.8774855	2.7232282	2.5954986	2.4877369	0
10.248129	7.8474798	6.3434472	5.3185472	4.5748558	4.0456486	3.6441674	3.3222868	3.0817592	2.8747842	2.7232282	2.5954986	2.4877369	0
10.248129	7.8474798	6.3434472	5.3185472	4.5748558	4.0456486	3.6441674	3.3222868	3.0817592	2.8747842	2.7232282	2.5954986	2.4877369	0
10.248129	7.8474798	6.3434472	5.3185472	4.5748558	4.0456486	3.6441674	3.3222868	3.0683606	2.8747842	2.7232282	2.5954986	2.4877369	0
10.248129	7.8474798	6.3434472	5.3185472	4.5748558	4.0456486	3.6441674	3.3222868	3.0683606	2.8747842	2.7232282	2.5954986	2.4877369	0
10.248129	7.8474798	6.3434472	5.3185472	4.5748558	4.0456486	3.6441674	3.3222868	3.0683606	2.8747842	2.7232282	2.5899708	2.4877369	0
10.248129	7.8474798	6.3434472	5.3185472	4.5748558	4.0456486	3.6441674	3.3222868	3.0683606	2.8747842	2.7232282	2.5817659	2.4763258	0
10.248129	7.8474798	6.3434472	5.3185472	4.5748558	4.0456486	3.6441674	3.3222868	3.0683606	2.8747842	2.7232282	2.5817659	2.4763258	0
10.248129	7.8474798	6.3434472	5.3185472	4.5748558	4.0456486	3.6441674	3.3222868	3.0683606	2.8747842	2.7064183	2.5817659	2.4763258	0
10.248129	7.8474798	6.3434472	5.3185472	4.5748558	4.0456486	3.6441674	3.3222868	3.0683606	2.8747842	2.7064183	2.5817659	2.4763258	0
10.248129	7.8474798	6.3434472	5.3185472	4.5748558	4.0456486	3.6441674	3.3222868	3.0683606	2.8747842	2.7064183	2.5817659	2.4763258	0
10.248129	7.8474798	6.3434472	5.3185472	4.5748558	4.0456486	3.6441674	3.3222868	3.0683606	2.8747842	2.7064183	2.5817659	2.4763258	0
10.248129	7.8474798	6.3434472	5.3185472	4.5748558	4.0456486	3.6441674	3.3222868	3.0683606	2.8747842	2.7064183	2.5817659	2.4763258	0
10.248129	7.8474798	6.3434472	5.3185472	4.5748558	4.0456486	3.6441674	3.3222868	3.0683606	2.8747842	2.7064183	2.5817659	2.4763258	0
10.248129	7.8474798	6.3434472	5.3185472	4.5748558	4.0456486	3.6441674	3.3222868	3.0683606	2.8685157	2.7064183	2.5817659	2.4763258	0
10.248129	7.8474798	6.3434472	5.3185472	4.5748558	4.0456486	3.6441674	3.3222868	3.0683606	2.8642921	2.7064183	2.5817659	2.4763258	0
10.248129	7.8474798	6.3434472	5.3185472	4.5748558	4.0456486	3.6441674	3.3222868	3.0683606	2.8642921	2.7064183	2.5817659	2.4649136	0
10.248129	7.8474798	6.3434472	5.3185472	4.5748558	4.0456486	3.6441674	3.3222868	3.0683606	2.8642921	2.7064183	2.5817659	2.4649136	0
10.248129	7.8474798	6.3434472	5.3185472	4.5748558	4.0456486	3.6441674	3.3222868	3.0683606	2.8642921	2.7064183	2.5817659	2.4649136	0
10.248129	7.8474798	6.3434472	5.3185472	4.5748558	4.0456486	3.6441674	3.3222868	3.0683606	2.8642921	2.7064183	2.5788865	2.4649136	0
10.248129	7.8474798	6.3434472	5.2993693	4.5748558	4.0456486	3.6441674	3.3222868	3.0683606	2.8642921	2.7064183	2.5680327	2.4649136	0
10.248129	7.8474798	6.3434472	5.2989216	4.5748558	4.0456486	3.6441674	3.3222868	3.0683606	2.8642921	2.7064183	2.5680327	2.4649136	0
10.248129	7.8474798	6.3434472	5.2989216	4.5748558	4.0456486	3.6441674	3.3222868	3.0683606	2.8642921	2.7064183	2.5680327	2.4649136	0
10.248129	7.8474798	6.3434472	5.2989216	4.5748558	4.0456486	3.6441674	3.3222868	3.0683606	2.8642921	2.7064183	2.5680327	2.4649136	0
10.248129	7.8474798	6.3434472	5.2989216	4.5748558	4.0456486	3.6441674	3.3222868	3.0683606	2.8642921	2.7064183	2.5680327	2.4649136	0
10.248129	7.8474798	6.3434472	5.2989216	4.5748558	4.0456486	3.6441674	3.3222868	3.0683606	2.8642921	2.7064183	2.5680327	2.4649136	0
10.248129	7.8474798	6.3434472	5.2989216	4.5748558	4.0456486	3.6391742	3.3222868	3.0683606	2.8642921	2.7064183	2.5680327	2.4649136	0
10.248129	7.8474798	6.3434472	5.2989216	4.5748558	4.0456486	3.6203496	3.3222868	3.0549614	2.8642921	2.7064183	2.5680327	2.4619753	0
10.248129	7.8474798	6.3434472	5.2989216	4.5748558	4.0456486	3.6203496	3.3222868	3.0549614	2.8642921	2.7064183	2.5680327	2.4535017	0
10.248129	7.8474798	6.3434472	5.2989216	4.5748558	4.0456486	3.6203496	3.3222868	3.0549614	2.8642921	2.7064183	2.5680327	2.4535017	0
10.248129	7.8474798	6.3434472	5.2989216	4.5748558	4.0456486	3.6203496	3.3222868	3.0549614	2.8642921	2.6931326	2.5680327	2.4535017	0
10.248129	7.8474798	6.3434472	5.2989216	4.5748558	4.0456486	3.6203496	3.3222868	3.0549614	2.8642921	2.6896086	2.5680327	2.4535017	0
10.248129	7.8474798	6.3434472	5.2989216	4.5748558	4.028862	3.6203496	3.304709	3.0549614	2.8538001	2.6896086	2.5680327	2.4535017	0
10.248129	7.8474798	6.3434472	5.2989216	4.5748558	4.028862	3.6203496	3.304709	3.0549614	2.8538001	2.6896086	2.5680327	2.4535017	0
10.248129	7.8474798	6.3434472	5.2989216	4.5748558	4.028862	3.6203496	3.304709	3.0549614	2.8538001	2.6896086	2.5680327	2.4535017	0
10.248129	7.8474798	6.3434472	5.2989216	4.5748558	4.028862	3.6203496	3.304709	3.0549614	2.8538001	2.6896086	2.5680327	2.4535017	0
10.248129	7.8474798	6.3434472	5.2989216	4.5748558	4.028862	3.6203496	3.304709	3.0549614	2.8538001	2.6896086	2.5680327	2.4535017	0
10.248129	7.8474798	6.3434472	5.2989216	4.5748558	4.028862	3.6203496	3.304709	3.0549614	2.8538001	2.6896086	2.558497	2.4535017	0
10.248129	7.8474798	6.3434472	5.2989216	4.5748558	4.028862	3.6203496	3.304709	3.0549614	2.8538001	2.6896086	2.5543005	2.4535017	0
10.248129	7.8474798	6.3434472	5.2989216	4.5748558	4.028862	3.6203496	3.304709	3.0549614	2.8538001	2.6896086	2.5543005	2.4535017	0
10.248129	7.8474798	6.3434472	5.2989216	4.5748558	4.028862	3.6203496	3.304709	3.0549614	2.8538001	2.6896086	2.5543005	2.4535017	0
10.248129	7.8474798	6.3434472	5.2989216	4.5748558	4.028862	3.6203496	3.304709	3.0549614	2.8538001	2.6896086	2.5543005	2.4477961	0
10.248129	7.8474798	6.3434472	5.2989216	4.5748558	4.028862	3.6203496	3.304709	3.0549614	2.8538001	2.6896086	2.5543005	2.4420905	0
10.248129	7.8474798	6.3434472	5.2989216	4.5748558	4.028862	3.6203496	3.304709	3.0549614	2.8538001	2.6896086	2.5543005	2.4420905	0
10.248129	7.8474798	6.3434472	5.2989216	4.5748558	4.028862	3.6203496	3.304709	3.0549614	2.8538001	2.6896086	2.5543005	2.4420905	0
10.248129	7.8474798	6.3434472	5.2989216	4.5748558	4.028862	3.6203496	3.304709	3.0549614	2.8538001	2.6896086	2.5543005	2.4420905	0
10.248129	7.8474798	6.3434472	5.2989216	4.5748558	4.028862	3.6203496	3.304709	3.0549614	2.8538001	2.6896086	2.5543005	2.4420905	0
10.248129	7.8474798	6.3434472	5.2989216	4.5748558	4.028862	3.6203496	3.304709	3.0549614	2.8538001	2.6896086	2.5543005	2.4420905	0
10.248129	7.8474798	6.3434472	5.2989216	4.5748558	4.028862	3.6203496	3.304709	3.0549614	2.8538001	2.6896086	2.5543005	2.4420905	0
10.248129	7.8474798	6.3434472	5.2989216	4.5748558	4.028862	3.6203496	3.304709	3.0549614	2.8538001	2.6896086	2.5543005	2.4420905	0
10.248129	7.8474798	6.3434472	5.2989216	4.5748558	4.028862	3.6203496	3.304709	3.0549614	2.8538001	2.6896086	2.5543005	2.4420905	0
10.248129	7.8474798	6.3434472	5.2989216	4.5748558	4.028862	3.6203496	3.304709	3.0549614	2.8538001	2.6896086	2.5543005	2.4420905	0
10.248129	7.8474798	6.3434472	5.2989216	4.5748558	4.028862	3.6203496	3.304709	3.0549614	2.8538001	2.6896086	2.5543005	2.4420905	0
10.248129	7.8474798	6.3434472	5.2989216	4.5748558	4.028862	3.6203496	3.304709	3.0549614	2.8538001	2.6896086	2.5543005	2.4420905	0
10.248129	7.8474798	6.3434472	5.2989216	4.5748558	4.028862	3.6203496	3.304709	3.0549614	2.8538001	2.6896086	2.5543005	2.4420905	0
10.248129	7.8474798	6.3097048	5.2989216	4.5748558	4.028862	3.6203496	3.304709	3.0549614	2.8433084	2.6896086	2.5543005	2.4420905	0
10.248129	7.8474798	6.3097048	5.2989216	4.5748558	4.028862	3.6203496	3.304709	3.0549614	2.8433084	2.6896086	2.5543005	2.4420905	0
10.248129	7.8474798	6.3097048	5.2989216	4.5748558	4.028862	3.6203496	3.304709	3.0549614	2.8433084	2.6896086	2.5543005	2.4420905	0
10.248129	7.8474798	6.3097048	5.2989216	4.5748558	4.028862	3.6203496	3.304709	3.0549614	2.8433084	2.6896086	2.5543005	2.4420905	0
10.248129	7.8474798	6.3097048	5.2989216	4.5748558	4.028862	3.6203496	3.304709	3.0549614	2.8433084	2.6896086	2.5543005	2.4306788	0
10.248129	7.8474798	6.3097048	5.2989216	4.5748558	4.028862	3.6203496	3.304709	3.0549614	2.8433084	2.6896086	2.5543005	2.4306788	0
10.248129	7.8474798	6.3097048	5.2989216	4.5748558	4.028862	3.6203496	3.304709	3.0549614	2.8433084	2.6896086	2.5405674	2.4306788	0
10.248129	7.8474798	6.3097048	5.2989216	4.5748558	4.028862	3.6203496	3.304709	3.041868	2.8433084	2.6896086	2.5405674	2.4306788	0
10.248129	7.8474798	6.3097048	5.2989216	4.5748558	4.028862	3.6203496	3.304709	3.0415623	2.8433084	2.6727979	2.5405674	2.4306788	0
10.248129	7.8474798	6.3097048	5.2989216	4.5748558	4.028862	3.6203496	3.304709	3.0415623	2.8433084	2.6727979	2.5405674	2.4306788	0
10.248129	7.8474798	6.3097048	5.2989216	4.5748558	4.028862	3.6203496	3.304709	3.0415623	2.8433084	2.6727979	2.5405674	2.4306788	0
10.248129	7.8474798	6.3097048	5.2989216	4.5748558	4.028862	3.6203496	3.304709	3.0415623	2.8433084	2.6727979	2.5405674	2.4306788	0
10.248129	7.8474798	6.3097048	5.2989216	4.5748558	4.028862	3.6203496	3.304709	3.0415623	2.8433084	2.6727979	2.5405674	2.4306788	0
10.248129	7.8474798	6.3097048	5.2989216	4.5748558	4.028862	3.6203496	3.304709	3.0415623	2.8433084	2.6727979	2.5405674	2.4306788	0
10.248129	7.8474798	6.3097048	5.2989216	4.5748558	4.028862	3.6203496	3.304709	3.0415623	2.8433084	2.6727979	2.5405674	2.4306788	0
10.248129	7.8474798	6.3097048	5.2989216	4.5748558	4.028862	3.6203496	3.304709	3.0415623	2.8433084	2.6727979	2.5405674	2.4306788	0
10.248129	7.8474798	6.3097048	5.2989216	4.5748558	4.028862	3.6203496	3.304709	3.0415623	2.8433084	2.6727979	2.5405674	2.4306788	0
10.248129	7.8474798	6.3097048	5.2989216	4.5748558	4.028862	3.6203496	3.304709	3.0415623	2.8433084	2.6727979	2.5405674	2.4306788	0
10.248129	7.8474798	6.3097048	5.2989216	4.5748558	4.028862	3.6203496	3.304709	3.0415623	2.8433084	2.6727979	2.5405674	2.4306788	0
10.248129	7.8474798	6.3097048	5.2989216	4.5748558	4.028862	3.6203496	3.304709	3.0415623	2.8433084	2.6727979	2.5405674	2.4306788	0
10.248129	7.8474798	6.3097048	5.2989216	4.5748558	4.028862	3.6203496	3.304709	3.0415623	2.8433084	2.6727979	2.5405674	2.4306788	0
10.248129	7.8474798	6.3097048	5.2989216	4.5748558	4.028862	3.6203496	3.304709	3.0415623	2.8433084	2.6727979	2.5405674	2.4306788	0
10.248129	7.8474798	6.3097048	5.2989216	4.5748558	4.028862	3.6203496	3.304709	3.0415623	2.8433084	2.6727979	2.5405674	2.4306788	0
10.248129	7.8474798	6.3097048	5.2989216	4.5748558	4.028862	3.6203496	3.304709	3.0415623	2.8433084	2.6727979	2.5405674	2.4306788	0
10.248129	7.8474798	6.3097048	5.2989216	4.5748558	4.028862	3.6203496	3.304709	3.0415623	2.8433084	2.6727979	2.5405674	2.4306788	0
10.248129	7.8474798	6.3097048	5.2989216	4.5748558	4.028862	3.6203496	3.304709	3.0415623	2.8433084	2.6727979	2.5405674	2.4306788	0
10.248129	7.8474798	6.3097048	5.2989216	4.5748558	4.028862	3.6203496	3.304709	3.0415623	2.8433084	2.6727979	2.5405674	2.4192672	0
10.248129	7.8474798	6.3097048	5.2989216	4.5748558	4.028862	3.6203496	3.304709	3.0415623	2.8433084	2.6727979	2.5405674	2.4192672	0
10.248129	7.8474798	6.3097048	5.2989216	4.5748558	4.028862	3.6203496	3.304709	3.0415623	2.8433084	2.6727979	2.5405674	2.4192672	0
10.248129	7.8474798	6.3097048	5.2989216	4.5748558	4.028862	3.6203496	3.304709	3.0415623	2.8433084	2.6727979	2.5405674	2.4192672	0
10.248129	7.8474798	6.3097048	5.2989216	4.5748558	4.028862	3.6203496	3.304709	3.0415623	2.8433084	2.6727979	2.5405674	2.4192672	0
10.248129	7.8474798	6.3097048	5.2989216	4.5748558	4.028862	3.6203496	3.304709	3.0415623	2.8433084	2.6727979	2.5405674	2.4192672	0
10.248129	7.8474798	6.3097048	5.2989216	4.5748558	4.028862	3.6203496	3.304709	3.0415623	2.8380625	2.6727979	2.5405674	2.4192672	0
10.248129	7.8474798	6.3097048	5.2989216	4.5748558	4.028862	3.6203496	3.304709	3.0415623	2.8328166	2.6727979	2.5405674	2.4192672	0
10.248129	7.8474798	6.3097048	5.2989216	4.5748558	4.028862	3.6203496	3.304709	3.0415623	2.8328166	2.6727979	2.5405674	2.4192672	0
10.248129	7.8474798	6.3097048	5.2989216	4.5748558	4.028862	3.6203496	3.304709	3.0415623	2.8328166	2.6727979	2.5405674	2.4192672	0
10.248129	7.8474798	6.3097048	5.2989216	4.5748558	4.028862	3.6203496	3.304709	3.0415623	2.8328166	2.6727979	2.5405674	2.4192672	0
10.248129	7.8474798	6.3097048	5.2989216	4.5748558	4.028862	3.6203496	3.304709	3.0415623	2.8328166	2.6727979	2.5405674	2.4192672	0
10.248129	7.8474798	6.3097048	5.2989216	4.5748558	4.028862	3.6203496	3.304709	3.0415623	2.8328166	2.6727979	2.5405674	2.4192672	0
10.248129	7.8474798	6.3097048	5.2989216	4.5748558	4.028862	3.6203496	3.304709	3.0415623	2.8328166	2.6727979	2.5405674	2.4192672	0
10.248129	7.8474798	6.3097048	5.2989216	4.5748558	4.028862	3.6203496	3.304709	3.0415623	2.8328166	2.6727979	2.5402541	2.4192672	0
10.248129	7.8474798	6.3097048	5.2989216	4.5748558	4.028862	3.6203496	3.304709	3.0415623	2.8328166	2.6727979	2.5268345	2.4192672	0
10.248129	7.8474798	6.3097048	5.2989216	4.5748558	4.028862	3.6203496	3.304709	3.0415623	2.8328166	2.6727979	2.5268345	2.4192672	0
10.248129	7.8474798	6.3097048	5.2989216	4.5748558	4.028862	3.6203496	3.304709	3.0415623	2.8328166	2.6727979	2.5268345	2.4192672	0
10.248129	7.8474798	6.3097048	5.2989216	4.5748558	4.028862	3.6203496	3.304709	3.0415623	2.8328166	2.6727979	2.5268345	2.4192672	0
10.248129	7.8474798	6.3097048	5.2989216	4.5748558	4.028862	3.6203496	3.304709	3.0415623	2.8328166	2.6727979	2.5268345	2.4192672	0
10.248129	7.8474798	6.3097048	5.2989216	4.5499916	4.028862	3.6203496	3.304709	3.0415623	2.8328166	2.6727979	2.5268345	2.4192672	0
10.248129	7.8474798	6.3097048	5.2989216	4.5499916	4.028862	3.6203496	3.2871304	3.0415623	2.8328166	2.6727979	2.5268345	2.4192672	0
10.248129	7.8474798	6.3097048	5.2989216	4.5499916	4.028862	3.6203496	3.2871304	3.0415623	2.8328166	2.6727979	2.5268345	2.4192672	0
10.248129	7.8474798	6.3097048	5.2989216	4.5499916	4.028862	3.6203496	3.2871304	3.0415623	2.8328166	2.6727979	2.5268345	2.4192672	0
10.248129	7.8474798	6.3097048	5.2989216	4.5499916	4.028862	3.6203496	3.2871304	3.0415623	2.8328166	2.6727979	2.5268345	2.4192672	0
10.248129	7.8474798	6.3097048	5.2989216	4.5499916	4.028862	3.6203496	3.2871304	3.0415623	2.8328166	2.6727979	2.5268345	2.4192672	0
10.248129	7.8474798	6.3097048	5.2989216	4.5499916	4.028862	3.6203496	3.2871304	3.0415623	2.8328166	2.6727979	2.5268345	2.4192672	0
10.248129	7.8474798	6.3097048	5.2989216	4.5499916	4.028862	3.6203496	3.2871304	3.0415623	2.8328166	2.6727979	2.5268345	2.4192672	0
10.248129	7.8474798	6.3097048	5.2989216	4.5499916	4.028862	3.6203496	3.2871304	3.0415623	2.8328166	2.6727979	2.5268345	2.4192672	0
10.248129	7.8474798	6.3097048	5.2989216	4.5499916	4.028862	3.6203496	3.2871304	3.0415623	2.8328166	2.6727979	2.5268345	2.4192672	0
10.248129	7.8474798	6.3097048	5.2989216	4.5499916	4.028862	3.6203496	3.2871304	3.0415623	2.8328166	2.6727979	2.5268345	2.4192672	0
10.248129	7.8474798	6.3097048	5.2989216	4.5499916	4.028862	3.6203496	3.2871304	3.0415623	2.8328166	2.6727979	2.5268345	2.4078553	0
10.248129	7.8474798	6.3097048	5.2989216	4.5499916	4.028862	3.6203496	3.2871304	3.0415623	2.8328166	2.6727979	2.5268345	2.4078553	0
10.248129	7.8467336	6.3097048	5.2989216	4.5499916	4.028862	3.6203496	3.2871304	3.0415623	2.8328166	2.6727979	2.5268345	2.4078553	0
10.248129	7.8147812	6.3097048	5.2989216	4.5499916	4.028862	3.6203496	3.2871304	3.0415623	2.8328166	2.6727979	2.5268345	2.4078553	0
10.248129	7.8147812	6.3097048	5.2989216	4.5499916	4.028862	3.6203496	3.2871304	3.0415623	2.8328166	2.6727979	2.5268345	2.4078553	0
10.248129	7.8147812	6.3097048	5.2989216	4.5499916	4.028862	3.6203496	3.2871304	3.0415623	2.8328166	2.6692736	2.5268345	2.4078553	0
10.248129	7.8147812	6.3097048	5.2989216	4.5499916	4.0120749	3.6203496	3.2871304	3.0281634	2.8328166	2.655988	2.5268345	2.4078553	0
10.248129	7.8147812	6.3097048	5.2989216	4.5499916	4.0120749	3.6203496	3.2871304	3.0281634	2.8328166	2.655988	2.5268345	2.4078553	0
10.248129	7.8147812	6.3097048	5.2989216	4.5499916	4.0120749	3.6203496	3.2871304	3.0281634	2.8328166	2.655988	2.5268345	2.4078553	0
10.248129	7.8147812	6.3097048	5.2989216	4.5499916	4.0120749	3.6203496	3.2871304	3.0281634	2.8328166	2.655988	2.5268345	2.4078553	0
10.248129	7.8147812	6.3097048	5.2989216	4.5499916	4.0120749	3.6203496	3.2871304	3.0281634	2.8328166	2.655988	2.5268345	2.4078553	0
10.248129	7.8147812	6.3097048	5.2989216	4.5499916	4.0120749	3.6203496	3.2871304	3.0281634	2.8328166	2.655988	2.5268345	2.4078553	0
10.172217	7.8147812	6.3097048	5.2989216	4.5499916	4.0120749	3.6203496	3.2871304	3.0281634	2.8328166	2.655988	2.5268345	2.4078553	0
10.172217	7.8147812	6.3097048	5.2989216	4.5499916	4.0120749	3.6203496	3.2871304	3.0281634	2.8328166	2.655988	2.5268345	2.4078553	0
10.172217	7.8147812	6.3097048	5.2989216	4.5499916	4.0120749	3.6203496	3.2871304	3.0281634	2.8328166	2.655988	2.5268345	2.4078553	0
10.172217	7.8147812	6.3097048	5.2989216	4.5499916	4.0120749	3.6203496	3.2871304	3.0281634	2.8328166	2.655988	2.5268345	2.4078553	0
10.172217	7.8147812	6.3097048	5.2989216	4.5499916	4.0120749	3.6203496	3.2871304	3.0281634	2.8328166	2.655988	2.5268345	2.4078553	0
10.172217	7.8147812	6.3097048	5.2989216	4.5499916	4.0120749	3.6203496	3.2871304	3.0281634	2.8328166	2.655988	2.5268345	2.4078553	0
10.172217	7.8147812	6.3097048	5.2989216	4.5499916	4.0120749	3.6203496	3.2871304	3.0281634	2.8328166	2.655988	2.5268345	2.4078553	0
10.172217	7.8147812	6.3097048	5.2989216	4.5499916	4.0120749	3.6203496	3.2871304	3.0281634	2.8328166	2.655988	2.5268345	2.4078553	0
10.172217	7.8147812	6.3097048	5.2989216	4.5499916	4.0120749	3.6203496	3.2871304	3.0281634	2.8328166	2.655988	2.5268345	2.4078553	0
10.172217	7.8147812	6.3097048	5.2989216	4.5499916	4.0120749	3.6203496	3.2871304	3.0281634	2.8328166	2.655988	2.5268345	2.4078553	0
10.172217	7.8147812	6.3097048	5.2989216	4.5499916	4.0120749	3.6203496	3.2871304	3.0281634	2.8328166	2.655988	2.5268345	2.4078553	0
10.172217	7.8147812	6.3097048	5.2989216	4.5499916	4.0120749	3.6203496	3.2871304	3.0281634	2.8328166	2.655988	2.5268345	2.4078553	0
10.172217	7.8147812	6.3097048	5.2989216	4.5499916	4.0120749	3.6203496	3.2871304	3.0281634	2.8328166	2.655988	2.5268345	2.4078553	0
10.172217	7.8147812	6.3097048	5.2989216	4.5499916	4.0120749	3.6203496	3.2871304	3.0281634	2.8328166	2.655988	2.5268345	2.4078553	0
10.172217	7.8147812	6.3097048	5.2989216	4.5499916	4.0120749	3.6203496	3.2871304	3.0281634	2.8328166	2.655988	2.5268345	2.4078553	0
10.172217	7.8147812	6.3097048	5.2989216	4.5499916	4.0120749	3.6203496	3.2871304	3.0281634	2.8328166	2.655988	2.5268345	2.4078553	0
10.172217	7.8147812	6.3097048	5.2989216	4.5499916	4.0120749	3.6203496	3.2871304	3.0281634	2.8328166	2.655988	2.5268345	2.4078553	0
10.172217	7.8147812	6.3097048	5.2989216	4.5499916	4.0120749	3.6203496	3.2871304	3.0281634	2.8328166	2.655988	2.5268345	2.4078553	0
10.172217	7.8147812	6.3097048	5.2989216	4.5499916	4.0120749	3.6203496	3.2871304	3.0281634	2.8328166	2.655988	2.5268345	2.4078553	0
10.172217	7.8147812	6.3097048	5.2989216	4.5499916	4.0120749	3.6203496	3.2871304	3.0281634	2.8328166	2.655988	2.5268345	2.4078553	0
10.172217	7.8147812	6.3097048	5.2989216	4.5499916	4.0120749	3.6203496	3.2871304	3.0281634	2.8328166	2.655988	2.5268345	2.4078553	0
10.172217	7.8147812	6.3097048	5.2989216	4.5499916	4.0120749	3.6203496	3.2871304	3.0281634	2.8328166	2.655988	2.5268345	2.4078553	0
10.172217	7.8147812	6.3097048	5.2989216	4.5499916	4.0120749	3.6203496	3.2871304	3.0281634	2.8328166	2.655988	2.5268345	2.4078553	0
10.172217	7.8147812	6.3097048	5.2989216	4.5499916	4.0120749	3.6203496	3.2871304	3.0281634	2.8328166	2.655988	2.5268345	2.4078553	0
10.172217	7.8147812	6.3097048	5.2989216	4.5499916	4.0120749	3.6203496	3.2871304	3.0281634	2.8328166	2.655988	2.5268345	2.4078553	0
10.172217	7.8147812	6.3097048	5.2989216	4.5499916	4.0120749	3.6142173	3.2871304	3.0281634	2.8328166	2.655988	2.5268345	2.4078553	0
10.172217	7.8295364	6.3097048	5.2989216	4.5499916	4.0120749	3.5965314	3.2871304	3.0281634	2.8328166	2.655988	2.5268345	2.4078553	0
10.172217	7.8474798	6.3097048	5.2989216	4.5499916	4.0120749	3.5965314	3.2871304	3.0281634	2.8328166	2.655988	2.5268345	2.4078553	0
10.172217	7.8474798	6.3097048	5.2989216	4.5499916	4.0120749	3.5965314	3.2871304	3.0281634	2.8328166	2.655988	2.515981	2.4078553	0
10.172217	7.8474798	6.3097048	5.2989216	4.5499916	4.0120749	3.5965314	3.2871304	3.0281634	2.8328166	2.655988	2.5131018	2.4078553	0
10.172217	7.8474798	6.3097048	5.2989216	4.5499916	4.0120749	3.5965314	3.2871304	3.0281634	2.8328166	2.655988	2.5131018	2.4078553	0
10.172217	7.8474798	6.3097048	5.2989216	4.5499916	4.0120749	3.5965314	3.2871304	3.0281634	2.8328166	2.655988	2.5131018	2.4078553	0
10.172217	7.8474798	6.3097048	5.2989216	4.5499916	4.0120749	3.5965314	3.2871304	3.0281634	2.8328166	2.655988	2.5131018	2.4078553	0
10.172217	7.8474798	6.3097048	5.2989216	4.5499916	4.0120749	3.5965314	3.2871304	3.0281634	2.8328166	2.655988	2.5131018	2.4078553	0
10.172217	7.8474798	6.3097048	5.2989216	4.5499916	4.0120749	3.5965314	3.2871304	3.0281634	2.8328166	2.655988	2.5131018	2.3964438	0
10.172217	7.8474798	6.3097048	5.2989216	4.5499916	4.0120749	3.5965314	3.2871304	3.0281634	2.8328166	2.655988	2.5131018	2.3964438	0
10.172217	7.8474798	6.3097048	5.2989216	4.5499916	4.0120749	3.5965314	3.2871304	3.0281634	2.8328166	2.655988	2.5131018	2.3964438	0
10.172217	7.8474798	6.3097048	5.2989216	4.5499916	4.0120749	3.5965314	3.2871304	3.0281634	2.8328166	2.655988	2.5131018	2.3964438	0
10.172217	7.8474798	6.3097048	5.2989216	4.5499916	4.0120749	3.5965314	3.2871304	3.0281634	2.8328166	2.655988	2.5131018	2.3964438	0
10.172217	7.8474798	6.3097048	5.2989216	4.5499916	4.0120749	3.5965314	3.2871304	3.0281634	2.8328166	2.655988	2.5131018	2.3964438	0
10.172217	7.8474798	6.3097048	5.2989216	4.5499916	4.0120749	3.5965314	3.2871304	3.0281634	2.8328166	2.655988	2.5131018	2.3964438	0
10.172217	7.8474798	6.3097048	5.2989216	4.5499916	4.0120749	3.5965314	3.2871304	3.0281634	2.8328166	2.655988	2.5131018	2.3964438	0
10.172217	7.8474798	6.3097048	5.2989216	4.5499916	4.0120749	3.5965314	3.2871304	3.0281634	2.8328166	2.655988	2.5131018	2.3964438	0
10.172217	7.8474798	6.3097048	5.2989216	4.5499916	4.0120749	3.5965314	3.2871304	3.0281634	2.8328166	2.655988	2.5131018	2.3964438	0
10.172217	7.8474798	6.3097048	5.2989216	4.5499916	4.0120749	3.5965314	3.2871304	3.0281634	2.8328166	2.655988	2.5131018	2.3964438	0
10.172217	7.8474798	6.3097048	5.2989216	4.5499916	4.0120749	3.5965314	3.2871304	3.0281634	2.8118331	2.655988	2.5131018	2.3964438	0
10.172217	7.8474798	6.3097048	5.2989216	4.5499916	4.0120749	3.5965314	3.2871304	3.0281634	2.8118331	2.655988	2.5131018	2.3964438	0
10.172217	7.8474798	6.3097048	5.2989216	4.5499916	4.0120749	3.5965314	3.2871304	3.0281634	2.8118331	2.655988	2.5131018	2.3964438	0
10.172217	7.8474798	6.3097048	5.2989216	4.5499916	4.0120749	3.5965314	3.2871304	3.0281634	2.8118331	2.655988	2.5131018	2.3964438	0
10.172217	7.8474798	6.3097048	5.2989216	4.5499916	4.0120749	3.5965314	3.2871304	3.0281634	2.8118331	2.655988	2.5131018	2.3964438	0
10.172217	7.8474798	6.3097048	5.2989216	4.5499916	4.0120749	3.5965314	3.2871304	3.0281634	2.8118331	2.655988	2.5131018	2.3964438	0
10.172217	7.8474798	6.3097048	5.2989216	4.5499916	4.0120749	3.5965314	3.2871304	3.0281634	2.8118331	2.655988	2.5131018	2.3964438	0
10.172217	7.8474798	6.3097048	5.2989216	4.5499916	4.0120749	3.5965314	3.2871304	3.0281634	2.8118331	2.655988	2.5131018	2.3964438	0
10.172217	7.8474798	6.3097048	5.2989216	4.5499916	4.0120749	3.5965314	3.2871304	3.0281634	2.8118331	2.655988	2.5131018	2.3964438	0
10.172217	7.8474798	6.3097048	5.2989216	4.5499916	4.0120749	3.5965314	3.2871304	3.0281634	2.8118331	2.655988	2.5131018	2.3964438	0
10.172217	7.8474798	6.3097048	5.2989216	4.5499916	4.0120749	3.5965314	3.2871304	3.0281634	2.8118331	2.655988	2.5131018	2.3964438	0
10.172217	7.8474798	6.3097048	5.2989216	4.5499916	4.0120749	3.5965314	3.2871304	3.0281634	2.8118331	2.655988	2.5131018	2.3964438	0
10.172217	7.8474798	6.3097048	5.2989216	4.5499916	4.0120749	3.5965314	3.2871304	3.0281634	2.8118331	2.655988	2.5131018	2.3964438	0
10.172217	7.8474798	6.3097048	5.2989216	4.5499916	4.0120749	3.5965314	3.2871304	3.0281634	2.8118331	2.655988	2.5131018	2.3964438	0
10.172217	7.8474798	6.3097048	5.2989216	4.5499916	4.0120749	3.5965314	3.2871304	3.0281634	2.8118331	2.655988	2.5131018	2.3964438	0
10.172217	7.8474798	6.3097048	5.2989216	4.5499916	4.0120749	3.5965314	3.2871304	3.0281634	2.8118331	2.655988	2.5131018	2.3964438	0
10.172217	7.8474798	6.3097048	5.2989216	4.5499916	4.0120749	3.5965314	3.2871304	3.0281634	2.8118331	2.655988	2.5131018	2.3964438	0
10.172217	7.8474798	6.3097048	5.2989216	4.5499916	4.0120749	3.5965314	3.2871304	3.0281634	2.8118331	2.655988	2.5131018	2.3964438	0
10.172217	7.8474798	6.3097048	5.2989216	4.5499916	4.0120749	3.5965314	3.2871304	3.0281634	2.8118331	2.655988	2.5131018	2.3964438	0
10.172217	7.8474798	6.3097048	5.2989216	4.5499916	4.0120749	3.5965314	3.2871304	3.0281634	2.8118331	2.655988	2.5131018	2.3964438	0
10.172217	7.8474798	6.3097048	5.2989216	4.5499916	4.0120749	3.5965314	3.2871304	3.0281634	2.8118331	2.655988	2.5131018	2.3964438	0
10.172217	7.8474798	6.3097048	5.2989216	4.5499916	4.0120749	3.5965314	3.2871304	3.0281634	2.8118331	2.655988	2.5131018	2.3964438	0
10.172217	7.8474798	6.3097048	5.2989216	4.5499916	4.0120749	3.5965314	3.2871304	3.0281634	2.8118331	2.655988	2.5131018	2.3964438	0
10.172217	7.8474798	6.3097048	5.2989216	4.5499916	4.0120749	3.5965314	3.2871304	3.0281634	2.8118331	2.655988	2.5131018	2.3964438	0
10.172217	7.8474798	6.3097048	5.2989216	4.5499916	4.0120749	3.5965314	3.2871304	3.0281634	2.8118331	2.655988	2.5131018	2.3964438	0
10.172217	7.8474798	6.3097048	5.2989216	4.5499916	4.0120749	3.5965314	3.2871304	3.0281634	2.8118331	2.655988	2.5131018	2.3964438	0
10.172217	7.8474798	6.3097048	5.2989216	4.5499916	4.0120749	3.5965314	3.2871304	3.0281634	2.8118331	2.655988	2.5131018	2.3964438	0
10.172217	7.8474798	6.3097048	5.2989216	4.5499916	4.0120749	3.5965314	3.2871304	3.0281634	2.8118331	2.655988	2.5131018	2.3964438	0
10.172217	7.8474798	6.3097048	5.2989216	4.5499916	4.0120749	3.5965314	3.2871304	3.0281634	2.8118331	2.655988	2.5131018	2.3964438	0
10.172217	7.8474798	6.3097048	5.2989216	4.5499916	4.0120749	3.5965314	3.2871304	3.0281634	2.8118331	2.655988	2.5131018	2.3964438	0
10.172217	7.8474798	6.3097048	5.2989216	4.5499916	4.0120749	3.5965314	3.2871304	3.0281634	2.8118331	2.655988	2.5131018	2.3964438	0
10.172217	7.8474798	6.3097048	5.2989216	4.5499916	4.0120749	3.5965314	3.2871304	3.0281634	2.8118331	2.655988	2.5131018	2.3964438	0
10.172217	7.8474798	6.3097048	5.2989216	4.5499916	4.0077529	3.5965314	3.2871304	3.0281634	2.8118331	2.655988	2.5131018	2.3964438	0
10.172217	7.8474798	6.3097048	5.2989216	4.5499916	3.9952877	3.5965314	3.2871304	3.0281634	2.8118331	2.655988	2.5131018	2.3964438	0
10.172217	7.8474798	6.3097048	5.2989216	4.5499916	3.9952877	3.5965314	3.2871304	3.0281634	2.8118331	2.655988	2.5131018	2.3964438	0
10.172217	7.8474798	6.3097048	5.2989216	4.5499916	3.9952877	3.5965314	3.2871304	3.0281634	2.8118331	2.655988	2.5131018	2.3964438	0
10.172217	7.8474798	6.3097048	5.2989216	4.5499916	3.9952877	3.5965314	3.2871304	3.0281634	2.8118331	2.655988	2.5131018	2.3964438	0
10.172217	7.8474798	6.3097048	5.2989216	4.5499916	3.9952877	3.5965314	3.2871304	3.0281634	2.8118331	2.655988	2.5131018	2.3964438	0
10.172217	7.8474798	6.3097048	5.2989216	4.5499916	3.9952877	3.5965314	3.2871304	3.0281634	2.8118331	2.655988	2.5131018	2.3964438	0
10.172217	7.8474798	6.3097048	5.2989216	4.5499916	3.9952877	3.5965314	3.2871304	3.0281634	2.8118331	2.655988	2.5131018	2.3964438	0
10.172217	7.8474798	6.3097048	5.2989216	4.5499916	3.9952877	3.5965314	3.2871304	3.0281634	2.8118331	2.655988	2.5131018	2.3964438	0
10.172217	7.8474798	6.3097048	5.2989216	4.5499916	3.9952877	3.5965314	3.2871304	3.0281634	2.8118331	2.655988	2.5131018	2.3964438	0
10.172217	7.8474798	6.3097048	5.2989216	4.5499916	3.9952877	3.5965314	3.2871304	3.0281634	2.8118331	2.655988	2.5131018	2.3964438	0
10.172217	7.8474798	6.3097048	5.2989216	4.5499916	3.9952877	3.5965314	3.2871304	3.0281634	2.8118331	2.655988	2.5131018	2.3964438	0
10.172217	7.8474798	6.3097048	5.2989216	4.5499916	3.9952877	3.5965314	3.2871304	3.0281634	2.8118331	2.655988	2.5131018	2.3964438	0
10.172217	7.8474798	6.3097048	5.2989216	4.5499916	3.9952877	3.5965314	3.2871304	3.0208106	2.8118331	2.655988	2.5131018	2.3964438	0
10.172217	7.8474798	6.3097048	5.2989216	4.5499916	3.9952877	3.5965314	3.2871304	3.0147645	2.8118331	2.655988	2.5131018	2.3964438	0
10.172217	7.8474798	6.3097048	5.2989216	4.5499916	3.9952877	3.5965314	3.2871304	3.0147645	2.8118331	2.655988	2.5131018	2.3964438	0
10.172217	7.8474798	6.3097048	5.2989216	4.5499916	3.9952877	3.5965314	3.2871304	3.0147645	2.8118331	2.655988	2.5131018	2.3964438	0
10.172217	7.8474798	6.3097048	5.2989216	4.5499916	3.9952877	3.5965314	3.2871304	3.0147645	2.8118331	2.655988	2.5131018	2.3964438	0
10.172217	7.8474798	6.3097048	5.2989216	4.5499916	3.9952877	3.5965314	3.2871304	3.0147645	2.8118331	2.655988	2.5131018	2.3964438	0
10.172217	7.8474798	6.3097048	5.2989216	4.5499916	3.9952877	3.5965314	3.2871304	3.0147645	2.8118331	2.655988	2.5131018	2.3964438	0
10.172217	7.8474798	6.3097048	5.2989216	4.5499916	3.9952877	3.5965314	3.2871304	3.0147645	2.8118331	2.655988	2.5131018	2.3964438	0
10.172217	7.8474798	6.3097048	5.2989216	4.5499916	3.9952877	3.5965314	3.2871304	3.0147645	2.8118331	2.655988	2.5131018	2.3964438	0
10.172217	7.8474798	6.3097048	5.2989216	4.5499916	3.9952877	3.5965314	3.2871304	3.0147645	2.8118331	2.655988	2.5131018	2.3964438	0
10.172217	7.8474798	6.3097048	5.2989216	4.5499916	3.9952877	3.5965314	3.2871304	3.0147645	2.8118331	2.655988	2.5131018	2.3964438	0
10.172217	7.8474798	6.3097048	5.2989216	4.5499916	3.9952877	3.5965314	3.2871304	3.0147645	2.8118331	2.655988	2.5131018	2.3964438	0
10.172217	7.8474798	6.3097048	5.2989216	4.5499916	3.9952877	3.5965314	3.2871304	3.0147645	2.8118331	2.655988	2.5131018	2.3964438	0
10.172217	7.7820835	6.3097048	5.2989216	4.5499916	3.9952877	3.5965314	3.2871304	3.0147645	2.8118331	2.655988	2.5131018	2.3964438	0
10.172217	7.7820835	6.3097048	5.2989216	4.5499916	3.9952877	3.5965314	3.2871304	3.0147645	2.8118331	2.655988	2.5131018	2.3964438	0
10.172217	7.7820835	6.3097048	5.2596698	4.5499916	3.9952877	3.5965314	3.2871304	3.0147645	2.8118331	2.655988	2.5131018	2.3964438	0
10.172217	7.7820835	6.3097048	5.2596698	4.5499916	3.9952877	3.5965314	3.2871304	3.0147645	2.8118331	2.6419046	2.5131018	2.3964438	0
10.172217	7.7820835	6.3097048	5.2596698	4.5499916	3.9952877	3.5965314	3.2871304	3.0147645	2.8118331	2.6391778	2.5131018	2.3964438	0
10.172217	7.7820835	6.3097048	5.2596698	4.5499916	3.9952877	3.5965314	3.2871304	3.0147645	2.8118331	2.6391778	2.5131018	2.3964438	0
10.172217	7.7820835	6.3097048	5.2596698	4.5499916	3.9952877	3.5965314	3.2871304	3.0147645	2.8118331	2.6391778	2.5131018	2.3964438	0
10.172217	7.7820835	6.3097048	5.2596698	4.5499916	3.9952877	3.5965314	3.2871304	3.0147645	2.8118331	2.6391778	2.5131018	2.3964438	0
10.172217	7.7820835	6.3097048	5.2596698	4.5499916	3.9952877	3.5965314	3.2871304	3.0147645	2.8118331	2.6391778	2.5131018	2.3964438	0
10.172217	7.7820835	6.3097048	5.2596698	4.5499916	3.9952877	3.5965314	3.2871304	3.0147645	2.8118331	2.6391778	2.5131018	2.3964438	0
10.172217	7.7820835	6.3097048	5.2596698	4.5499916	3.9952877	3.5965314	3.2871304	3.0147645	2.8118331	2.6391778	2.5131018	2.3964438	0
10.172217	7.7820835	6.3097048	5.2596698	4.5499916	3.9952877	3.5965314	3.2871304	3.0147645	2.8118331	2.6391778	2.5131018	2.3964438	0
10.172217	7.7820835	6.3097048	5.2596698	4.5499916	3.9952877	3.5965314	3.2871304	3.0147645	2.8118331	2.6391778	2.5131018	2.3940516	0
10.172217	7.7820835	6.3097048	5.2596698	4.5499916	3.9952877	3.5965314	3.2871304	3.0147645	2.8118331	2.6391778	2.5131018	2.3850322	0
10.172217	7.7820835	6.3097048	5.2596698	4.5499916	3.9952877	3.5965314	3.2871304	3.0147645	2.8118331	2.6391778	2.5131018	2.3850322	0
10.172217	7.7820835	6.3097048	5.2596698	4.5499916	3.9952877	3.5965314	3.2871304	3.0147645	2.8118331	2.6391778	2.5131018	2.3850322	0
10.172217	7.7820835	6.3097048	5.2596698	4.5499916	3.9952877	3.5965314	3.2871304	3.0147645	2.8118331	2.6391778	2.5131018	2.3850322	0
10.172217	7.7820835	6.3097048	5.2596698	4.5499916	3.9952877	3.5965314	3.2871304	3.0147645	2.8118331	2.6391778	2.5131018	2.3850322	0
10.172217	7.7820835	6.3097048	5.2596698	4.5499916	3.9952877	3.5965314	3.2871304	3.0147645	2.8118331	2.6391778	2.5131018	2.3850322	0
10.172217	7.7820835	6.3097048	5.2596698	4.5499916	3.9952877	3.5965314	3.2871304	3.0147645	2.8118331	2.6391778	2.5131018	2.3850322	0
10.172217	7.7820835	6.3097048	5.2596698	4.5499916	3.9952877	3.5965314	3.2871304	3.0147645	2.8118331	2.6391778	2.5131018	2.3850322	0
10.172217	7.7820835	6.3097048	5.2596698	4.5499916	3.9952877	3.5965314	3.2871304	3.0147645	2.8118331	2.6391778	2.5131018	2.3850322	0
10.172217	7.7820835	6.3097048	5.2596698	4.5499916	3.9952877	3.5965314	3.2871304	3.0147645	2.8118331	2.6391778	2.5131018	2.3850322	0
10.172217	7.7820835	6.3097048	5.2596698	4.5499916	3.9952877	3.5965314	3.2871304	3.0147645	2.8118331	2.6391778	2.5131018	2.3850322	0
10.172217	7.7820835	6.3097048	5.2596698	4.5499916	3.9952877	3.5965314	3.2871304	3.0147645	2.8118331	2.6391778	2.5131018	2.3850322	0
10.172217	7.7820835	6.3097048	5.2596698	4.5499916	3.9952877	3.5965314	3.2871304	3.0147645	2.8118331	2.6391778	2.5131018	2.3850322	0
10.172217	7.7820835	6.3097048	5.2596698	4.5499916	3.9952877	3.5965314	3.2871304	3.0147645	2.8118331	2.6391778	2.5131018	2.3850322	0
10.172217	7.7820835	6.3097048	5.2596698	4.5499916	3.9952877	3.5965314	3.2699535	3.0147645	2.8118331	2.6391778	2.5131018	2.3850322	0
10.172217	7.7820835	6.3097048	5.2596698	4.5499916	3.9952877	3.5965314	3.2695525	3.0147645	2.8118331	2.6391778	2.5131018	2.3850322	0
10.172217	7.7820835	6.3097048	5.2596698	4.5499916	3.9952877	3.5965314	3.2695525	3.0147645	2.8118331	2.6391778	2.5131018	2.3850322	0
10.172217	7.7820835	6.3097048	5.2596698	4.5499916	3.9952877	3.5965314	3.2695525	3.0147645	2.8118331	2.6391778	2.5131018	2.3850322	0
10.172217	7.7820835	6.3097048	5.2596698	4.5499916	3.9952877	3.5965314	3.2695525	3.0147645	2.8118331	2.6391778	2.5131018	2.3850322	0
10.172217	7.7820835	6.3097048	5.2596698	4.5499916	3.9952877	3.5965314	3.2695525	3.0147645	2.8118331	2.6391778	2.5131018	2.3850322	0
10.172217	7.7820835	6.3097048	5.2596698	4.5499916	3.9952877	3.5965314	3.2695525	3.0147645	2.8118331	2.6391778	2.5131018	2.3850322	0
10.172217	7.7820835	6.3097048	5.2596698	4.5499916	3.9952877	3.5965314	3.2695525	3.0147645	2.8118331	2.6391778	2.5131018	2.3850322	0
10.172217	7.7820835	6.3097048	5.2596698	4.5499916	3.9952877	3.5965314	3.2695525	3.0147645	2.8118331	2.6391778	2.5131018	2.3850322	0
10.172217	7.7820835	6.3097048	5.2596698	4.5499916	3.9952877	3.5965314	3.2695525	3.0147645	2.8118331	2.6391778	2.4993687	2.3850322	0
10.172217	7.7820835	6.3097048	5.2596698	4.5499916	3.9952877	3.5965314	3.2695525	3.0147645	2.8118331	2.6391778	2.4993687	2.3850322	0
10.172217	7.7820835	6.3097048	5.2596698	4.5499916	3.9952877	3.5965314	3.2695525	3.0147645	2.8118331	2.6391778	2.4993687	2.3850322	0
10.172217	7.7820835	6.3097048	5.2596698	4.5499916	3.9952877	3.5965314	3.2695525	3.0147645	2.8118331	2.6391778	2.4993687	2.3850322	0
10.172217	7.7820835	6.3097048	5.2596698	4.5499916	3.9952877	3.5965314	3.2695525	3.0147645	2.8118331	2.6391778	2.4993687	2.3850322	0
10.172217	7.7820835	6.3097048	5.2596698	4.5499916	3.9952877	3.5965314	3.2695525	3.0147645	2.8118331	2.6391778	2.4993687	2.3850322	0
10.172217	7.7820835	6.3097048	5.2596698	4.5499916	3.9952877	3.5965314	3.2695525	3.0147645	2.8118331	2.6391778	2.4993687	2.3850322	0
10.172217	7.7820835	6.3097048	5.2596698	4.5499916	3.9952877	3.5965314	3.2695525	3.0147645	2.8118331	2.6391778	2.4993687	2.3850322	0
10.172217	7.7820835	6.3097048	5.2596698	4.5499916	3.9952877	3.5965314	3.2695525	3.0147645	2.8118331	2.6391778	2.4993687	2.3850322	0
10.172217	7.7820835	6.3097048	5.2596698	4.5499916	3.9952877	3.5965314	3.2695525	3.0147645	2.8118331	2.6391778	2.4993687	2.3850322	0
10.172217	7.7820835	6.3097048	5.2596698	4.5499916	3.9952877	3.5965314	3.2695525	3.0147645	2.8118331	2.6391778	2.4993687	2.3850322	0
10.172217	7.7820835	6.3097048	5.2596698	4.5499916	3.9952877	3.5965314	3.2695525	3.0147645	2.8118331	2.6391778	2.4993687	2.3850322	0
10.172217	7.7820835	6.3097048	5.2596698	4.5499916	3.9952877	3.5965314	3.2695525	3.0147645	2.8118331	2.6391778	2.4993687	2.3850322	0
10.172217	7.7820835	6.3097048	5.2596698	4.5499916	3.9952877	3.5965314	3.2695525	3.0147645	2.8118331	2.6391778	2.4993687	2.3850322	0
10.172217	7.7820835	6.3097048	5.2596698	4.5499916	3.9952877	3.5965314	3.2695525	3.0147645	2.8118331	2.6391778	2.4993687	2.3850322	0
10.172217	7.7820835	6.3097048	5.2596698	4.5499916	3.9952877	3.5965314	3.2695525	3.0147645	2.8118331	2.6391778	2.4993687	2.3850322	0
10.172217	7.7820835	6.3097048	5.2596698	4.5499916	3.9952877	3.5965314	3.2695525	3.0147645	2.8118331	2.6391778	2.4993687	2.3850322	0
10.172217	7.7820835	6.3097048	5.2596698	4.5499916	3.9952877	3.5965314	3.2695525	3.0147645	2.8118331	2.6391778	2.4993687	2.3850322	0
10.172217	7.7820835	6.3097048	5.2596698	4.5499916	3.9952877	3.5965314	3.2695525	3.0147645	2.8118331	2.6391778	2.4993687	2.3850322	0
10.172217	7.7820835	6.3097048	5.2596698	4.5499916	3.9952877	3.5965314	3.2695525	3.0147645	2.8118331	2.6391778	2.4993687	2.3850322	0
10.172217	7.7820835	6.3097048	5.2596698	4.5499916	3.9952877	3.5965314	3.2695525	3.0147645	2.8118331	2.6391778	2.4993687	2.3850322	0
10.172217	7.7820835	6.3097048	5.2596698	4.5499916	3.9952877	3.5965314	3.2695525	3.0147645	2.8118331	2.6391778	2.4993687	2.3850322	0
10.172217	7.7820835	6.3097048	5.2596698	4.5499916	3.9952877	3.5965314	3.2695525	3.0147645	2.8118331	2.6391778	2.4993687	2.3850322	0
10.172217	7.7820835	6.3097048	5.2596698	4.5499916	3.9952877	3.5965314	3.2695525	3.0147645	2.8118331	2.6391778	2.4993687	2.3850322	0
10.172217	7.7820835	6.3097048	5.2596698	4.5499916	3.9952877	3.5965314	3.2695525	3.0147645	2.8118331	2.6391778	2.4993687	2.3850322	0
10.172217	7.7820835	6.3097048	5.2596698	4.5499916	3.9952877	3.5965314	3.2695525	3.0147645	2.8118331	2.6391778	2.4993687	2.3850322	0
10.172217	7.7820835	6.3097048	5.2596698	4.5499916	3.9952877	3.5965314	3.2695525	3.0147645	2.8118331	2.6391778	2.4993687	2.3850322	0
10.172217	7.7820835	6.3097048	5.2596698	4.5499916	3.9952877	3.5965314	3.2695525	3.0147645	2.8118331	2.6391778	2.4993687	2.3850322	0
10.172217	7.7820835	6.3097048	5.2596698	4.5499916	3.9952877	3.5965314	3.2695525	3.0147645	2.8118331	2.6391778	2.4993687	2.3850322	0
10.172217	7.7820835	6.3097048	5.2596698	4.5499916	3.9952877	3.5965314	3.2695525	3.0147645	2.8118331	2.6391778	2.4993687	2.3850322	0
10.172217	7.7820835	6.3097048	5.2596698	4.5499916	3.9952877	3.5965314	3.2695525	3.0147645	2.8118331	2.6391778	2.4993687	2.3850322	0
10.172217	7.7820835	6.3097048	5.2596698	4.5499916	3.9952877	3.5965314	3.2695525	3.0147645	2.8118331	2.6391778	2.4993687	2.3850322	0
10.172217	7.7820835	6.3097048	5.2596698	4.5499916	3.9952877	3.5965314	3.2695525	3.0147645	2.8118331	2.6391778	2.4993687	2.3850322	0
10.172217	7.7820835	6.3097048	5.2596698	4.5499916	3.9952877	3.5965314	3.2695525	3.0147645	2.8118331	2.6391778	2.4993687	2.3850322	0
10.172217	7.7820835	6.3097048	5.2596698	4.5499916	3.9952877	3.5965314	3.2695525	3.0147645	2.8118331	2.6391778	2.4993687	2.3850322	0
10.172217	7.7820835	6.3097048	5.2596698	4.5499916	3.9952877	3.5965314	3.2695525	3.0147645	2.8118331	2.6391778	2.4993687	2.3850322	0
10.172217	7.7820835	6.3097048	5.2596698	4.5499916	3.9952877	3.5965314	3.2695525	3.0147645	2.8118331	2.6391778	2.4993687	2.3850322	0
10.172217	7.7820835	6.3097048	5.2596698	4.5499916	3.9952877	3.5965314	3.2695525	3.0147645	2.8118331	2.6391778	2.4993687	2.3850322	0
10.172217	7.7820835	6.3097048	5.2596698	4.5499916	3.9952877	3.5965314	3.2695525	3.0147645	2.8118331	2.6391778	2.4993687	2.3850322	0
10.172217	7.7820835	6.3097048	5.2596698	4.5499916	3.9952877	3.5965314	3.2695525	3.0147645	2.8118331	2.6391778	2.4993687	2.3850322	0
10.172217	7.7820835	6.3097048	5.2596698	4.5499916	3.9952877	3.5965314	3.2695525	3.0147645	2.8118331	2.6391778	2.4993687	2.3850322	0
10.172217	7.7820835	6.3097048	5.2596698	4.5499916	3.9952877	3.5965314	3.2695525	3.0147645	2.8118331	2.6391778	2.4993687	2.3850322	0
10.172217	7.7820835	6.3097048	5.2596698	4.5499916	3.9952877	3.5965314	3.2695525	3.0147645	2.8118331	2.6391778	2.4993687	2.3850322	0
10.172217	7.7820835	6.3097048	5.2596698	4.5499916	3.9952877	3.5965314	3.2695525	3.0147645	2.8118331	2.6391778	2.4993687	2.3850322	0
10.172217	7.7820835	6.3097048	5.2596698	4.5499916	3.9952877	3.5965314	3.2695525	3.0147645	2.8118331	2.6391778	2.4993687	2.3850322	0
10.172217	7.7820835	6.3097048	5.2596698	4.5499916	3.9952877	3.5965314	3.2695525	3.0147645	2.8118331	2.6391778	2.4993687	2.3850322	0
10.172217	7.7820835	6.3097048	5.2596698	4.5499916	3.9952877	3.5965314	3.2695525	3.0147645	2.8118331	2.6391778	2.4993687	2.3850322	0
10.172217	7.7820835	6.3097048	5.2596698	4.5499916	3.9952877	3.5965314	3.2695525	3.0147645	2.8118331	2.6391778	2.4993687	2.3850322	0
10.172217	7.7820835	6.3097048	5.2596698	4.5499916	3.9952877	3.5965314	3.2695525	3.0147645	2.8118331	2.6391778	2.4993687	2.3850322	0
10.172217	7.7820835	6.3097048	5.2596698	4.5499916	3.9952877	3.5965314	3.2695525	3.0147645	2.8118331	2.6391778	2.4993687	2.3850322	0
10.172217	7.7820835	6.3097048	5.2596698	4.5499916	3.9952877	3.5965314	3.2695525	3.0147645	2.8118331	2.6391778	2.4993687	2.3850322	0
10.172217	7.7820835	6.3097048	5.2596698	4.5499916	3.9952877	3.5965314	3.2695525	3.0147645	2.8118331	2.6391778	2.4993687	2.3850322	0
10.172217	7.7820835	6.3097048	5.2596698	4.5499916	3.9952877	3.5965314	3.2695525	3.0147645	2.8118331	2.6391778	2.4993687	2.3850322	0
10.172217	7.7820835	6.3097048	5.2596698	4.5499916	3.9952877	3.5965314	3.2695525	3.0147645	2.8118331	2.6391778	2.4993687	2.3850322	0
10.172217	7.7820835	6.2759633	5.2596698	4.5499916	3.9952877	3.5965314	3.2695525	3.0147645	2.8118331	2.6391778	2.4993687	2.3850322	0
10.172217	7.7820835	6.2759633	5.2596698	4.5499916	3.9952877	3.5965314	3.2695525	3.0106699	2.8118331	2.6391778	2.4993687	2.3850322	0
10.172217	7.7820835	6.2759633	5.2596698	4.5499916	3.9952877	3.5965314	3.2695525	3.0013659	2.8118331	2.6391778	2.4993687	2.3850322	0
10.172217	7.7820835	6.2759633	5.2596698	4.5499916	3.9952877	3.5965314	3.2695525	3.0013659	2.8118331	2.6391778	2.4993687	2.3850322	0
10.172217	7.7820835	6.2759633	5.2596698	4.5499916	3.9952877	3.5965314	3.2695525	3.0013659	2.8118331	2.6391778	2.4993687	2.3850322	0
10.172217	7.7820835	6.2759633	5.2596698	4.5499916	3.9952877	3.5965314	3.2695525	3.0013659	2.8118331	2.6391778	2.4993687	2.3850322	0
10.172217	7.7820835	6.2759633	5.2596698	4.5499916	3.9952877	3.5965314	3.2695525	3.0013659	2.8118331	2.6391778	2.4993687	2.3850322	0
10.172217	7.7820835	6.2759633	5.2596698	4.5499916	3.9952877	3.5965314	3.2695525	3.0013659	2.8118331	2.6391778	2.4993687	2.3850322	0
10.172217	7.7820835	6.2759633	5.2596698	4.5499916	3.9952877	3.5965314	3.2695525	3.0013659	2.8118331	2.6391778	2.4993687	2.3850322	0
10.172217	7.7820835	6.2759633	5.2596698	4.5499916	3.9952877	3.5965314	3.2695525	3.0013659	2.8118331	2.6391778	2.4993687	2.3850322	0
10.172217	7.7820835	6.2759633	5.2596698	4.5499916	3.9952877	3.5965314	3.2695525	3.0013659	2.8118331	2.6391778	2.4993687	2.3850322	0
10.172217	7.7820835	6.2759633	5.2596698	4.5499916	3.9952877	3.5965314	3.2695525	3.0013659	2.8118331	2.6391778	2.4993687	2.3850322	0
10.172217	7.7820835	6.2759633	5.2596698	4.5499916	3.9952877	3.5965314	3.2695525	3.0013659	2.8118331	2.6391778	2.4993687	2.3850322	0
10.172217	7.7820835	6.2759633	5.2596698	4.5499916	3.9952877	3.5965314	3.2695525	3.0013659	2.8118331	2.6391778	2.4993687	2.3850322	0
10.172217	7.7820835	6.2759633	5.2596698	4.5499916	3.9952877	3.5965314	3.2695525	3.0013659	2.8118331	2.6391778	2.4993687	2.3850322	0
10.172217	7.7820835	6.2759633	5.2596698	4.5499916	3.9952877	3.5965314	3.2695525	3.0013659	2.8118331	2.6391778	2.4993687	2.3850322	0
10.172217	7.7820835	6.2759633	5.2596698	4.5499916	3.9952877	3.5965314	3.2695525	3.0013659	2.8118331	2.6391778	2.4993687	2.3850322	0
10.172217	7.7820835	6.2759633	5.2596698	4.5499916	3.9952877	3.5965314	3.2695525	3.0013659	2.8118331	2.6391778	2.4993687	2.3850322	0
10.172217	7.7820835	6.2759633	5.2596698	4.5499916	3.9952877	3.5965314	3.2695525	3.0013659	2.8118331	2.6391778	2.4993687	2.3850322	0
10.172217	7.7820835	6.2759633	5.2596698	4.5499916	3.9952877	3.5965314	3.2695525	3.0013659	2.8118331	2.6391778	2.4993687	2.3850322	0
10.172217	7.7820835	6.2759633	5.2596698	4.5499916	3.9952877	3.5965314	3.2695525	3.0013659	2.8118331	2.6391778	2.4993687	2.3850322	0
10.172217	7.7820835	6.2759633	5.2596698	4.5499916	3.9952877	3.5965314	3.2695525	3.0013659	2.8118331	2.6391778	2.4993687	2.3850322	0
10.172217	7.7820835	6.2759633	5.2596698	4.5499916	3.9952877	3.5965314	3.2695525	3.0013659	2.8118331	2.6391778	2.4993687	2.3850322	0
10.172217	7.7820835	6.2759633	5.2596698	4.5499916	3.9952877	3.5965314	3.2695525	3.0013659	2.8118331	2.6391778	2.4993687	2.3850322	0
10.172217	7.7820835	6.2759633	5.2596698	4.5499916	3.9952877	3.5965314	3.2695525	3.0013659	2.8118331	2.6391778	2.4993687	2.3850322	0
10.172217	7.7820835	6.2759633	5.2596698	4.5499916	3.9952877	3.5965314	3.2695525	3.0013659	2.8118331	2.6391778	2.4993687	2.3850322	0
10.172217	7.7820835	6.2759633	5.2596698	4.5499916	3.9952877	3.5965314	3.2695525	3.0013659	2.8118331	2.6391778	2.4993687	2.3850322	0
10.172217	7.7820835	6.2759633	5.2596698	4.5499916	3.9952877	3.5965314	3.2695525	3.0013659	2.8118331	2.6391778	2.4993687	2.3850322	0
10.172217	7.7820835	6.2759633	5.2596698	4.5499916	3.9952877	3.5965314	3.2695525	3.0013659	2.8118331	2.6391778	2.4993687	2.3850322	0
10.172217	7.7820835	6.2759633	5.2596698	4.5499916	3.9952877	3.5965314	3.2695525	3.0013659	2.8118331	2.6391778	2.4993687	2.3850322	0
10.172217	7.7820835	6.2759633	5.2596698	4.5499916	3.9952877	3.5965314	3.2695525	3.0013659	2.8118331	2.6391778	2.4993687	2.3850322	0
10.172217	7.7820835	6.2759633	5.2596698	4.5499916	3.9952877	3.5965314	3.2695525	3.0013659	2.8118331	2.6391778	2.4993687	2.3850322	0
10.172217	7.7820835	6.2759633	5.2596698	4.5499916	3.9952877	3.5965314	3.2695525	3.0013659	2.8118331	2.6391778	2.4993687	2.3850322	0
10.172217	7.7820835	6.2759633	5.2596698	4.5499916	3.9952877	3.5965314	3.2695525	3.0013659	2.8118331	2.6391778	2.4993687	2.3850322	0
10.172217	7.7820835	6.2759633	5.2596698	4.5499916	3.9952877	3.5965314	3.2695525	3.0013659	2.8118331	2.6391778	2.4993687	2.3850322	0
10.172217	7.7820835	6.2759633	5.2596698	4.5499916	3.9952877	3.5965314	3.2695525	3.0013659	2.8118331	2.6391778	2.4993687	2.3850322	0
10.172217	7.7820835	6.2759633	5.2596698	4.5499916	3.9952877	3.5965314	3.2695525	3.0013659	2.8118331	2.6391778	2.4993687	2.3850322	0
10.172217	7.7820835	6.2759633	5.2596698	4.5499916	3.9952877	3.5965314	3.2695525	3.0013659	2.8118331	2.6391778	2.4993687	2.3850322	0
10.172217	7.7820835	6.2759633	5.2596698	4.5499916	3.9952877	3.5965314	3.2695525	3.0013659	2.8118331	2.6391778	2.4993687	2.3850322	0
10.172217	7.7820835	6.2759633	5.2596698	4.5499916	3.9952877	3.5965314	3.2695525	3.0013659	2.8118331	2.6391778	2.4993687	2.3850322	0
10.172217	7.7820835	6.2759633	5.2596698	4.5499916	3.9952877	3.5965314	3.2695525	3.0013659	2.8118331	2.6391778	2.4993687	2.3850322	0
10.172217	7.7820835	6.2759633	5.2596698	4.5499916	3.9952877	3.5965314	3.2695525	3.0013659	2.8118331	2.6391778	2.4993687	2.3850322	0
10.172217	7.7820835	6.2759633	5.2596698	4.5499916	3.9952877	3.5965314	3.2695525	3.0013659	2.8118331	2.6391778	2.4993687	2.3850322	0
10.172217	7.7820835	6.2759633	5.2596698	4.5499916	3.9952877	3.5965314	3.2695525	3.0013659	2.8118331	2.6391778	2.4993687	2.3850322	0
10.172217	7.7820835	6.2759633	5.2596698	4.5499916	3.9952877	3.5965314	3.2695525	3.0013659	2.8118331	2.6391778	2.4993687	2.3850322	0
10.172217	7.7820835	6.2759633	5.2596698	4.5499916	3.9952877	3.5965314	3.2695525	3.0013659	2.8118331	2.6391778	2.4993687	2.3850322	0
10.172217	7.7820835	6.2759633	5.2596698	4.5499916	3.9952877	3.5965314	3.2695525	3.0013659	2.8118331	2.6391778	2.4993687	2.3850322	0
10.172217	7.7820835	6.2759633	5.2596698	4.5499916	3.9952877	3.5965314	3.2695525	3.0013659	2.8118331	2.6391778	2.4993687	2.3850322	0
10.172217	7.7820835	6.2759633	5.2596698	4.5499916	3.9952877	3.5965314	3.2695525	3.0013659	2.8118331	2.6391778	2.4993687	2.3850322	0
10.172217	7.7820835	6.2759633	5.2596698	4.5499916	3.9952877	3.5965314	3.2695525	3.0013659	2.8118331	2.6391778	2.4993687	2.3850322	0
10.172217	7.7820835	6.2759633	5.2596698	4.5499916	3.9952877	3.5965314	3.2695525	3.0013659	2.8118331	2.6391778	2.4993687	2.3850322	0
10.172217	7.7820835	6.2759633	5.2596698	4.5499916	3.9952877	3.5965314	3.2695525	3.0013659	2.8118331	2.6391778	2.4993687	2.3850322	0
10.172217	7.7820835	6.2759633	5.2596698	4.5499916	3.9952877	3.5965314	3.2695525	3.0013659	2.8118331	2.6391778	2.4993687	2.3850322	0
10.172217	7.7820835	6.2759633	5.2596698	4.5499916	3.9952877	3.5965314	3.2695525	3.0013659	2.8118331	2.6391778	2.4993687	2.3850322	0
10.172217	7.7820835	6.2759633	5.2596698	4.5499916	3.9952877	3.5965314	3.2695525	3.0013659	2.8118331	2.6391778	2.4993687	2.3850322	0
10.172217	7.7820835	6.2759633	5.2596698	4.5499916	3.9952877	3.5965314	3.2695525	3.0013659	2.8118331	2.6391778	2.4993687	2.3850322	0
10.172217	7.7820835	6.2759633	5.2596698	4.5499916	3.9952877	3.5965314	3.2695525	3.0013659	2.8118331	2.6391778	2.4993687	2.3850322	0
10.172217	7.7820835	6.2759633	5.2596698	4.5499916	3.9952877	3.5965314	3.2695525	3.0013659	2.8118331	2.6391778	2.4993687	2.3850322	0
10.172217	7.7820835	6.2759633	5.2596698	4.5499916	3.9952877	3.5965314	3.2695525	3.0013659	2.8118331	2.6391778	2.4993687	2.3850322	0
10.172217	7.7820835	6.2759633	5.2596698	4.5387731	3.9952877	3.5965314	3.2695525	3.0013659	2.8118331	2.6391778	2.4993687	2.3850322	0
10.172217	7.7820835	6.2759633	5.2596698	4.5251293	3.9952877	3.5965314	3.2695525	3.0013659	2.8118331	2.6391778	2.4993687	2.3850322	0
10.172217	7.7820835	6.2759633	5.2596698	4.5251293	3.9952877	3.5965314	3.2695525	3.0013659	2.8118331	2.6391778	2.4993687	2.3850322	0
10.172217	7.7820835	6.2759633	5.2596698	4.5251293	3.9952877	3.5965314	3.2695525	3.0013659	2.8118331	2.6391778	2.4993687	2.3850322	0
10.172217	7.7820835	6.2759633	5.2596698	4.5251293	3.9952877	3.5965314	3.2695525	3.0013659	2.8118331	2.6391778	2.4993687	2.3850322	0
10.172217	7.7820835	6.2759633	5.2596698	4.5251293	3.9952877	3.5965314	3.2695525	3.0013659	2.8118331	2.6391778	2.4993687	2.3850322	0
10.172217	7.7820835	6.2759633	5.2596698	4.5251293	3.9952877	3.5965314	3.2695525	3.0013659	2.8118331	2.6391778	2.4993687	2.3850322	0
10.172217	7.7820835	6.2759633	5.2596698	4.5251293	3.9952877	3.5965314	3.2695525	3.0013659	2.8118331	2.6391778	2.4993687	2.3850322	0
10.172217	7.7820835	6.2759633	5.2596698	4.5251293	3.9952877	3.5965314	3.2695525	3.0013659	2.8118331	2.6391778	2.4993687	2.3850322	0
10.172217	7.7820835	6.2759633	5.2596698	4.5251293	3.9952877	3.5965314	3.2695525	3.0013659	2.8118331	2.6391778	2.4993687	2.3850322	0
10.172217	7.7820835	6.2759633	5.2596698	4.5251293	3.9952877	3.5965314	3.2695525	3.0013659	2.8118331	2.6391778	2.4993687	2.3850322	0
10.172217	7.7820835	6.2759633	5.2596698	4.5251293	3.9952877	3.5965314	3.2695525	3.0013659	2.8118331	2.6391778	2.4993687	2.3850322	0
10.172217	7.7820835	6.2759633	5.2596698	4.5251293	3.9952877	3.5965314	3.2695525	3.0013659	2.8118331	2.6391778	2.4993687	2.3850322	0
10.172217	7.7820835	6.2759633	5.2596698	4.5251293	3.9952877	3.5965314	3.2695525	3.0013659	2.8118331	2.6391778	2.4993687	2.3850322	0
10.172217	7.7820835	6.2759633	5.2596698	4.5251293	3.9952877	3.5965314	3.2695525	3.0013659	2.8118331	2.6391778	2.4993687	2.3850322	0
10.172217	7.7820835	6.2759633	5.2596698	4.5251293	3.9952877	3.5965314	3.2695525	3.0013659	2.8118331	2.6391778	2.4993687	2.3850322	0
10.172217	7.7820835	6.2759633	5.2596698	4.5251293	3.9952877	3.5965314	3.2695525	3.0013659	2.8118331	2.6391778	2.4993687	2.3850322	0
10.172217	7.7820835	6.2759633	5.2596698	4.5251293	3.9952877	3.5965314	3.2695525	3.0013659	2.8118331	2.6391778	2.4993687	2.3850322	0
10.172217	7.7820835	6.2759633	5.2596698	4.5251293	3.9952877	3.5965314	3.2695525	3.0013659	2.8118331	2.6391778	2.4993687	2.3850322	0
10.172217	7.7820835	6.2759633	5.2596698	4.5251293	3.9952877	3.5965314	3.2695525	3.0013659	2.8118331	2.6391778	2.4993687	2.3850322	0
10.172217	7.7820835	6.2759633	5.2596698	4.5251293	3.9952877	3.5965314	3.2695525	3.0013659	2.8118331	2.6391778	2.4993687	2.3850322	0
10.172217	7.7820835	6.2759633	5.2596698	4.5251293	3.9952877	3.5965314	3.2695525	3.0013659	2.8118331	2.6391778	2.4993687	2.3850322	0
10.172217	7.7820835	6.2759633	5.2596698	4.5251293	3.9952877	3.5965314	3.2695525	3.0013659	2.8118331	2.6391778	2.4993687	2.3850322	0
10.172217	7.7820835	6.2759633	5.2596698	4.5251293	3.9952877	3.5965314	3.2695525	3.0013659	2.8118331	2.6391778	2.4993687	2.3850322	0
10.172217	7.7820835	6.2759633	5.2596698	4.5251293	3.9952877	3.5965314	3.2695525	3.0013659	2.8118331	2.6391778	2.4993687	2.3850322	0
10.172217	7.7820835	6.2759633	5.2596698	4.5251293	3.9952877	3.5965314	3.2695525	3.0013659	2.8118331	2.6391778	2.4993687	2.3850322	0
10.172217	7.7820835	6.2759633	5.2596698	4.5251293	3.9952877	3.5965314	3.2695525	3.0013659	2.8118331	2.6391778	2.4993687	2.3850322	0
10.172217	7.7820835	6.2759633	5.2596698	4.5251293	3.9952877	3.5965314	3.2695525	3.0013659	2.8118331	2.6391778	2.4993687	2.3850322	0
10.172217	7.7820835	6.2759633	5.2596698	4.5251293	3.9952877	3.5965314	3.2695525	3.0013659	2.8118331	2.6391778	2.4993687	2.3850322	0
10.172217	7.7820835	6.2759633	5.2596698	4.5251293	3.9952877	3.5965314	3.2695525	3.0013659	2.8118331	2.6391778	2.4993687	2.3850322	0
10.172217	7.7820835	6.2759633	5.2596698	4.5251293	3.9952877	3.5965314	3.2695525	3.0013659	2.8118331	2.6391778	2.4993687	2.3850322	0
10.172217	7.7820835	6.2759633	5.2596698	4.5251293	3.9952877	3.5965314	3.2695525	3.0013659	2.8118331	2.6391778	2.4993687	2.3850322	0
10.172217	7.7820835	6.2759633	5.2596698	4.5251293	3.9952877	3.5965314	3.2695525	3.0013659	2.8118331	2.6391778	2.4993687	2.3850322	0
10.172217	7.7820835	6.2759633	5.2596698	4.5251293	3.9952877	3.5965314	3.2695525	3.0013659	2.8118331	2.6391778	2.4993687	2.3850322	0
10.172217	7.7820835	6.2759633	5.2596698	4.5251293	3.9952877	3.5965314	3.2695525	3.0013659	2.8118331	2.6391778	2.4993687	2.3850322	0
10.172217	7.7820835	6.2759633	5.2596698	4.5251293	3.9952877	3.5965314	3.2695525	3.0013659	2.8118331	2.6391778	2.4993687	2.3736207	0
10.172217	7.7820835	6.2759633	5.2596698	4.5251293	3.9952877	3.5965314	3.2695525	3.0013659	2.8118331	2.6391778	2.4993687	2.3736207	0
10.172217	7.7820835	6.2759633	5.2596698	4.5251293	3.9952877	3.5965314	3.2695525	3.0013659	2.8118331	2.6391778	2.4993687	2.3736207	0
10.172217	7.7820835	6.2759633	5.2596698	4.5251293	3.9952877	3.5965314	3.2695525	3.0013659	2.8118331	2.6391778	2.4993687	2.3736207	0
10.172217	7.7820835	6.2759633	5.2596698	4.5251293	3.9952877	3.5965314	3.2695525	3.0013659	2.8118331	2.6391778	2.4993687	2.3736207	0
10.172217	7.7820835	6.2759633	5.2596698	4.5251293	3.9952877	3.5965314	3.2695525	3.0013659	2.8118331	2.6391778	2.4993687	2.3736207	0
10.172217	7.7820835	6.2759633	5.2596698	4.5251293	3.9952877	3.5965314	3.2695525	3.0013659	2.8118331	2.6391778	2.4993687	2.3736207	0
10.172217	7.7820835	6.2759633	5.2596698	4.5251293	3.9952877	3.5965314	3.2695525	3.0013659	2.8118331	2.6391778	2.4993687	2.3736207	0
10.172217	7.7820835	6.2759633	5.2596698	4.5251293	3.9952877	3.5965314	3.2695525	3.0013659	2.8118331	2.6391778	2.4993687	2.3736207	0
10.172217	7.7820835	6.2759633	5.2596698	4.5251293	3.9952877	3.5965314	3.2695525	3.0013659	2.8118331	2.6391778	2.4993687	2.3736207	0
10.172217	7.7820835	6.2759633	5.2596698	4.5251293	3.9952877	3.5965314	3.2695525	3.0013659	2.8118331	2.6391778	2.4993687	2.3736207	0
10.172217	7.7820835	6.2759633	5.2596698	4.5251293	3.9952877	3.5965314	3.2695525	3.0013659	2.8118331	2.6391778	2.4993687	2.3736207	0
10.172217	7.7820835	6.2759633	5.2596698	4.5251293	3.9952877	3.5965314	3.2695525	3.0013659	2.8118331	2.6391778	2.4993687	2.3736207	0
10.172217	7.7820835	6.2759633	5.2596698	4.5251293	3.9952877	3.5965314	3.2695525	3.0013659	2.8118331	2.6391778	2.4993687	2.3736207	0
10.172217	7.7820835	6.2759633	5.2596698	4.5251293	3.9952877	3.5965314	3.2695525	3.0013659	2.8118331	2.6391778	2.4993687	2.3736207	0
10.172217	7.7820835	6.2759633	5.2596698	4.5251293	3.9952877	3.5965314	3.2695525	3.0013659	2.8118331	2.6391778	2.4993687	2.3736207	0
10.172217	7.7820835	6.2759633	5.2596698	4.5251293	3.9952877	3.5965314	3.2695525	3.0013659	2.8118331	2.6391778	2.4993687	2.3736207	0
10.172217	7.7820835	6.2759633	5.2596698	4.5251293	3.9952877	3.5965314	3.2695525	3.0013659	2.8118331	2.6391778	2.4993687	2.3736207	0
10.172217	7.7820835	6.2759633	5.2596698	4.5251293	3.9952877	3.5965314	3.2695525	3.0013659	2.8118331	2.6391778	2.4993687	2.3736207	0
10.172217	7.7820835	6.2759633	5.2596698	4.5251293	3.9952877	3.5965314	3.2695525	3.0013659	2.8118331	2.6391778	2.4993687	2.3736207	0
10.172217	7.7820835	6.2759633	5.2596698	4.5251293	3.9952877	3.5965314	3.2695525	3.0013659	2.8118331	2.6391778	2.4993687	2.3736207	0
10.172217	7.7820835	6.2759633	5.2596698	4.5251293	3.9952877	3.5965314	3.2695525	3.0013659	2.8118331	2.6391778	2.4993687	2.3736207	0
10.172217	7.7820835	6.2759633	5.2596698	4.5251293	3.9952877	3.5965314	3.2695525	3.0013659	2.8118331	2.6391778	2.4993687	2.3736207	0
10.172217	7.7820835	6.2759633	5.2596698	4.5251293	3.9952877	3.5965314	3.2695525	3.0013659	2.8118331	2.6391778	2.4993687	2.3736207	0
10.172217	7.7820835	6.2759633	5.2596698	4.5251293	3.9952877	3.5965314	3.2695525	3.0013659	2.8118331	2.6391778	2.4993687	2.3736207	0
10.172217	7.7820835	6.2759633	5.2596698	4.5251293	3.9952877	3.5965314	3.2695525	3.0013659	2.8118331	2.6391778	2.4993687	2.3736207	0
10.172217	7.7820835	6.2759633	5.2596698	4.5251293	3.9952877	3.5965314	3.2695525	3.0013659	2.8118331	2.6391778	2.4993687	2.3736207	0
10.172217	7.7820835	6.2759633	5.2596698	4.5251293	3.9952877	3.5965314	3.2695525	3.0013659	2.8118331	2.6391778	2.4993687	2.3736207	0
10.172217	7.7820835	6.2759633	5.2596698	4.5251293	3.9952877	3.5965314	3.2695525	3.0013659	2.8118331	2.6391778	2.4993687	2.3736207	0
10.172217	7.7820835	6.2759633	5.2596698	4.5251293	3.9952877	3.5965314	3.2695525	3.0013659	2.8118331	2.6391778	2.4993687	2.3736207	0
10.172217	7.7820835	6.2759633	5.2596698	4.5251293	3.9952877	3.5965314	3.2695525	3.0013659	2.7908492	2.6391778	2.4993687	2.3736207	0
10.172217	7.7820835	6.2759633	5.2596698	4.5251293	3.9952877	3.5965314	3.2695525	3.0013659	2.7908492	2.6391778	2.4993687	2.3736207	0
10.172217	7.7820835	6.2759633	5.2596698	4.5251293	3.9952877	3.5965314	3.2695525	3.0013659	2.7908492	2.6391778	2.4993687	2.3736207	0
10.172217	7.7820835	6.2759633	5.2596698	4.5251293	3.9952877	3.5965314	3.2695525	3.0013659	2.7908492	2.6391778	2.4993687	2.3736207	0
10.172217	7.7820835	6.2759633	5.2596698	4.5251293	3.9952877	3.5965314	3.2695525	3.0013659	2.7908492	2.6391778	2.4993687	2.3736207	0
10.172217	7.7820835	6.2759633	5.2596698	4.5251293	3.9952877	3.5965314	3.2695525	3.0013659	2.7908492	2.6391778	2.4993687	2.3736207	0
10.172217	7.7820835	6.2759633	5.2596698	4.5251293	3.9952877	3.5965314	3.2695525	3.0013659	2.7908492	2.6391778	2.4993687	2.3736207	0
10.172217	7.7820835	6.2759633	5.2596698	4.5251293	3.9952877	3.5965314	3.2695525	3.0013659	2.7908492	2.6391778	2.4993687	2.3736207	0
10.172217	7.7820835	6.2759633	5.2596698	4.5251293	3.9952877	3.5965314	3.2695525	3.0013659	2.7908492	2.6391778	2.4993687	2.3736207	0
10.172217	7.7820835	6.2759633	5.2596698	4.5251293	3.9952877	3.5965314	3.2695525	3.0013659	2.7908492	2.6391778	2.4993687	2.3736207	0
10.172217	7.7820835	6.2759633	5.2596698	4.5251293	3.9952877	3.5965314	3.2695525	3.0013659	2.7908492	2.6391778	2.4993687	2.3736207	0
10.172217	7.7820835	6.2759633	5.2596698	4.5251293	3.9952877	3.5965314	3.2695525	3.0013659	2.7908492	2.6391778	2.4993687	2.3736207	0
10.172217	7.7820835	6.2759633	5.2596698	4.5251293	3.9952877	3.5965314	3.2695525	3.0013659	2.7908492	2.6391778	2.4993687	2.3736207	0
10.172217	7.7820835	6.2759633	5.2596698	4.5251293	3.9952877	3.5965314	3.2695525	3.0013659	2.7908492	2.6391778	2.4993687	2.3736207	0
10.172217	7.7820835	6.2759633	5.2596698	4.5251293	3.9952877	3.5965314	3.2695525	3.0013659	2.7908492	2.6391778	2.4993687	2.3736207	0
10.172217	7.7820835	6.2759633	5.2596698	4.5251293	3.9952877	3.5965314	3.2695525	3.0013659	2.7908492	2.6391778	2.4993687	2.3736207	0
10.172217	7.7820835	6.2759633	5.2596698	4.5251293	3.9952877	3.5965314	3.2695525	3.0013659	2.7908492	2.6391778	2.4993687	2.3736207	0
10.172217	7.7820835	6.2759633	5.2596698	4.5251293	3.9952877	3.5965314	3.2695525	3.0013659	2.7908492	2.6391778	2.4993687	2.3736207	0
10.172217	7.7820835	6.2759633	5.2596698	4.5251293	3.9952877	3.5965314	3.2695525	3.0013659	2.7908492	2.6391778	2.4993687	2.3736207	0
10.172217	7.7820835	6.2759633	5.2596698	4.5251293	3.9952877	3.5965314	3.2695525	3.0013659	2.7908492	2.6391778	2.4993687	2.3736207	0
10.172217	7.7820835	6.2759633	5.2596698	4.5251293	3.9952877	3.5965314	3.2695525	3.0013659	2.7908492	2.6391778	2.4993687	2.3736207	0
10.172217	7.7820835	6.2759633	5.2596698	4.5251293	3.9952877	3.5965314	3.2695525	3.0013659	2.7908492	2.6391778	2.4993687	2.3736207	0
10.172217	7.7820835	6.2759633	5.2596698	4.5251293	3.9952877	3.5965314	3.2695525	3.0013659	2.7908492	2.6391778	2.4993687	2.3736207	0
10.172217	7.7820835	6.2759633	5.2596698	4.5251293	3.9952877	3.5965314	3.2695525	3.0013659	2.7908492	2.6391778	2.4993687	2.3736207	0
10.172217	7.7820835	6.2759633	5.2596698	4.5251293	3.9952877	3.5965314	3.2695525	3.0013659	2.7908492	2.6391778	2.4993687	2.3736207	0
10.172217	7.7820835	6.2759633	5.2596698	4.5251293	3.9952877	3.5965314	3.2695525	3.0013659	2.7908492	2.6391778	2.4993687	2.3736207	0
10.172217	7.7820835	6.2759633	5.2596698	4.5251293	3.9952877	3.5965314	3.2695525	3.0013659	2.7908492	2.6391778	2.4993687	2.3736207	0
10.172217	7.7820835	6.2759633	5.2596698	4.5251293	3.9952877	3.5965314	3.2695525	3.0013659	2.7908492	2.6391778	2.4993687	2.3736207	0
10.172217	7.7820835	6.2759633	5.2596698	4.5251293	3.9952877	3.5965314	3.2695525	3.0013659	2.7908492	2.6391778	2.4993687	2.3736207	0
10.172217	7.7820835	6.2759633	5.2596698	4.5251293	3.9952877	3.5965314	3.2695525	3.0013659	2.7908492	2.6391778	2.4993687	2.3736207	0
10.172217	7.7820835	6.2759633	5.2596698	4.5251293	3.9952877	3.5965314	3.2695525	3.0013659	2.7908492	2.6391778	2.4993687	2.3736207	0
10.130558	7.7820835	6.2759633	5.2596698	4.5251293	3.9952877	3.5965314	3.2695525	3.0013659	2.7908492	2.6391778	2.4993687	2.3736207	0
10.096303	7.7820835	6.2759633	5.2596698	4.5251293	3.9952877	3.5965314	3.2695525	3.0013659	2.7908492	2.6391778	2.4993687	2.3736207	0
10.096303	7.7820835	6.2759633	5.2596698	4.5251293	3.9952877	3.5965314	3.2695525	3.0013659	2.7908492	2.6391778	2.4993687	2.3736207	0
10.096303	7.7820835	6.2759633	5.2596698	4.5251293	3.9952877	3.5965314	3.2695525	3.0013659	2.7908492	2.6391778	2.4993687	2.3736207	0
10.096303	7.7820835	6.2759633	5.2596698	4.5251293	3.9952877	3.5965314	3.2695525	3.0013659	2.7908492	2.6391778	2.4993687	2.3736207	0
10.096303	7.7820835	6.2759633	5.2596698	4.5251293	3.9952877	3.5965314	3.2695525	3.0013659	2.7908492	2.6391778	2.4993687	2.3736207	0
10.096303	7.7820835	6.2759633	5.2596698	4.5251293	3.9952877	3.5965314	3.2695525	3.0013659	2.7908492	2.6391778	2.4993687	2.3736207	0
10.096303	7.7820835	6.2759633	5.2596698	4.5251293	3.9952877	3.5965314	3.2695525	3.0013659	2.7908492	2.6391778	2.4993687	2.3736207	0
10.096303	7.7820835	6.2759633	5.2596698	4.5251293	3.9952877	3.5965314	3.2695525	3.0013659	2.7908492	2.6391778	2.4993687	2.3736207	0
10.096303	7.7820835	6.2759633	5.2596698	4.5251293	3.9952877	3.5965314	3.2695525	3.0013659	2.7908492	2.6391778	2.4993687	2.3736207	0
10.096303	7.7820835	6.2759633	5.2596698	4.5251293	3.9952877	3.5965314	3.2695525	3.0013659	2.7908492	2.6391778	2.4993687	2.3736207	0
10.096303	7.7820835	6.2759633	5.2596698	4.5251293	3.9952877	3.5965314	3.2695525	3.0013659	2.7908492	2.6391778	2.4993687	2.3736207	0
10.096303	7.7820835	6.2759633	5.2596698	4.5251293	3.9952877	3.5965314	3.2695525	3.0013659	2.7908492	2.6391778	2.4993687	2.3736207	0
10.096303	7.7820835	6.2759633	5.2596698	4.5251293	3.9952877	3.5965314	3.2695525	3.0013659	2.7908492	2.6391778	2.4993687	2.3736207	0
10.096303	7.7820835	6.2759633	5.2596698	4.5251293	3.9952877	3.5965314	3.2695525	3.0013659	2.7908492	2.6391778	2.4993687	2.3736207	0
10.096303	7.7820835	6.2759633	5.2596698	4.5251293	3.9952877	3.5965314	3.2695525	3.0013659	2.7908492	2.6391778	2.4993687	2.3736207	0
10.096303	7.7820835	6.2759633	5.2596698	4.5251293	3.9952877	3.5965314	3.2695525	3.0013659	2.7908492	2.6391778	2.4993687	2.3736207	0
10.096303	7.7820835	6.2759633	5.2596698	4.5251293	3.9952877	3.5965314	3.2695525	3.0013659	2.7908492	2.6391778	2.4993687	2.3736207	0
10.096303	7.7820835	6.2759633	5.2596698	4.5251293	3.9952877	3.5727134	3.2695525	3.0013659	2.7908492	2.6391778	2.4993687	2.3736207	0
10.096303	7.7820835	6.2759633	5.2596698	4.5251293	3.9952877	3.5727134	3.2695525	3.0013659	2.7908492	2.6391778	2.4993687	2.3736207	0
10.096303	7.7820835	6.2759633	5.2596698	4.5251293	3.9952877	3.5727134	3.2695525	3.0013659	2.7908492	2.6391778	2.4993687	2.3736207	0
10.096303	7.7820835	6.2759633	5.2596698	4.5251293	3.9952877	3.5727134	3.2695525	3.0013659	2.7908492	2.6391778	2.4993687	2.3736207	0
10.096303	7.7820835	6.2759633	5.2596698	4.5251293	3.9952877	3.5727134	3.2695525	3.0013659	2.7908492	2.6391778	2.4993687	2.3736207	0
10.096303	7.7820835	6.2759633	5.2596698	4.5251293	3.9952877	3.5727134	3.2695525	3.0013659	2.7908492	2.6391778	2.4993687	2.3736207	0
10.096303	7.7820835	6.2759633	5.2596698	4.5251293	3.9952877	3.5727134	3.2695525	3.0013659	2.7908492	2.6391778	2.4993687	2.3736207	0
10.096303	7.7820835	6.2759633	5.2596698	4.5251293	3.9952877	3.5727134	3.2695525	3.0013659	2.7908492	2.6391778	2.4993687	2.3736207	0
10.096303	7.7820835	6.2759633	5.2596698	4.5251293	3.9952877	3.5727134	3.2695525	3.0013659	2.7908492	2.6391778	2.4993687	2.3736207	0
10.096303	7.7820835	6.2759633	5.2596698	4.5251293	3.9952877	3.5727134	3.2695525	3.0013659	2.7908492	2.6391778	2.4993687	2.3736207	0
10.096303	7.7820835	6.2759633	5.2596698	4.5251293	3.9952877	3.5727134	3.2695525	3.0013659	2.7908492	2.6391778	2.4993687	2.3736207	0
10.096303	7.7820835	6.2759633	5.2596698	4.5251293	3.9952877	3.5727134	3.2695525	3.0013659	2.7908492	2.6391778	2.4993687	2.3736207	0
10.096303	7.7820835	6.2759633	5.2596698	4.5251293	3.9952877	3.5727134	3.2695525	3.0013659	2.7908492	2.6391778	2.4993687	2.3736207	0
10.096303	7.7820835	6.2759633	5.2596698	4.5251293	3.9952877	3.5727134	3.2695525	3.0013659	2.7908492	2.6391778	2.4993687	2.3736207	0
10.096303	7.7820835	6.2759633	5.2596698	4.5251293	3.9952877	3.5727134	3.2695525	3.0013659	2.7908492	2.6391778	2.4993687	2.3736207	0
10.096303	7.7820835	6.2759633	5.2596698	4.5251293	3.9952877	3.5727134	3.2695525	3.0013659	2.7908492	2.6391778	2.4993687	2.3736207	0
10.096303	7.7820835	6.2759633	5.2596698	4.5251293	3.9952877	3.5727134	3.2695525	3.0013659	2.7908492	2.6391778	2.4993687	2.3736207	0
10.096303	7.7820835	6.2759633	5.2596698	4.5251293	3.9952877	3.5727134	3.2695525	3.0013659	2.7908492	2.6391778	2.4993687	2.3736207	0
10.096303	7.7820835	6.2759633	5.2596698	4.5251293	3.9952877	3.5727134	3.2695525	3.0013659	2.7908492	2.6391778	2.4993687	2.3736207	0
10.096303	7.7820835	6.2759633	5.2596698	4.5251293	3.9952877	3.5727134	3.2695525	3.0013659	2.7908492	2.6391778	2.4993687	2.3736207	0
10.096303	7.7820835	6.2759633	5.2596698	4.5251293	3.9952877	3.5727134	3.2695525	3.0013659	2.7908492	2.6391778	2.4993687	2.3736207	0
10.096303	7.7820835	6.2759633	5.2596698	4.5251293	3.9952877	3.5727134	3.2695525	3.0013659	2.7908492	2.6391778	2.4993687	2.3736207	0
10.096303	7.7820835	6.2759633	5.2596698	4.5251293	3.9952877	3.5727134	3.2695525	3.0013659	2.7908492	2.6391778	2.4993687	2.3736207	0
10.096303	7.7820835	6.2759633	5.2596698	4.5251293	3.9952877	3.5727134	3.2695525	3.0013659	2.7908492	2.6391778	2.4993687	2.3736207	0
10.096303	7.7820835	6.2759633	5.2596698	4.5251293	3.9952877	3.5727134	3.2695525	3.0013659	2.7908492	2.6391778	2.4993687	2.3736207	0
10.096303	7.7820835	6.2759633	5.2596698	4.5251293	3.9952877	3.5727134	3.2695525	3.0013659	2.7908492	2.6391778	2.4993687	2.3736207	0
10.096303	7.7820835	6.2759633	5.2596698	4.5251293	3.9952877	3.5727134	3.2695525	3.0013659	2.7908492	2.6391778	2.4993687	2.3736207	0
10.096303	7.7820835	6.2759633	5.2596698	4.5251293	3.9952877	3.5727134	3.2695525	3.0013659	2.7908492	2.6391778	2.4993687	2.3736207	0
10.096303	7.7820835	6.2759633	5.2596698	4.5251293	3.9952877	3.5727134	3.2695525	3.0013659	2.7908492	2.6391778	2.4993687	2.3736207	0
10.096303	7.7820835	6.2759633	5.2596698	4.5251293	3.9952877	3.5727134	3.2695525	3.0013659	2.7908492	2.6391778	2.4993687	2.3736207	0
10.096303	7.7820835	6.2759633	5.2596698	4.5251293	3.9952877	3.5727134	3.2695525	3.0013659	2.7908492	2.6391778	2.4993687	2.3736207	0
10.096303	7.7820835	6.2759633	5.2596698	4.5251293	3.9952877	3.5727134	3.2695525	3.0013659	2.7908492	2.6391778	2.4993687	2.3736207	0
10.096303	7.7820835	6.2759633	5.2596698	4.5251293	3.9952877	3.5727134	3.2695525	3.0013659	2.7908492	2.6391778	2.4993687	2.3736207	0
10.096303	7.7820835	6.2759633	5.2596698	4.5251293	3.9952877	3.5727134	3.2695525	3.0013659	2.7908492	2.6391778	2.4993687	2.3736207	0
10.096303	7.7820835	6.2759633	5.2596698	4.5251293	3.9952877	3.5727134	3.2695525	3.0013659	2.7908492	2.6391778	2.4993687	2.3736207	0
10.096303	7.7820835	6.2759633	5.2596698	4.5251293	3.9952877	3.5727134	3.2695525	3.0013659	2.7908492	2.6391778	2.4993687	2.3736207	0
10.096303	7.7820835	6.2759633	5.2596698	4.5251293	3.9952877	3.5727134	3.2695525	3.0013659	2.7908492	2.6391778	2.4993687	2.3736207	0
10.096303	7.7820835	6.2759633	5.2596698	4.5251293	3.9952877	3.5727134	3.2695525	3.0013659	2.7908492	2.6391778	2.4993687	2.3736207	0
10.096303	7.7820835	6.2759633	5.2596698	4.5251293	3.9952877	3.5727134	3.2695525	3.0013659	2.7908492	2.6391778	2.4993687	2.3736207	0
10.096303	7.7820835	6.2759633	5.2596698	4.5251293	3.9952877	3.5727134	3.2695525	3.0013659	2.7908492	2.6223681	2.4993687	2.3736207	0
10.096303	7.7820835	6.2759633	5.2596698	4.5251293	3.9952877	3.5727134	3.2695525	3.0013659	2.7908492	2.6223681	2.4993687	2.3736207	0
10.096303	7.7820835	6.2759633	5.2596698	4.5251293	3.9952877	3.5727134	3.2695525	3.0013659	2.7908492	2.6223681	2.4993687	2.3736207	0
10.096303	7.7820835	6.2759633	5.2596698	4.5251293	3.9952877	3.5727134	3.2695525	3.0013659	2.7908492	2.6223681	2.4993687	2.3736207	0
10.096303	7.7820835	6.2759633	5.2596698	4.5251293	3.9952877	3.5727134	3.2695525	3.0013659	2.7908492	2.6223681	2.4993687	2.3736207	0
10.096303	7.7820835	6.2759633	5.2596698	4.5251293	3.9952877	3.5727134	3.2695525	3.0013659	2.7908492	2.6223681	2.4993687	2.3736207	0
10.096303	7.7820835	6.2759633	5.2596698	4.5251293	3.9952877	3.5727134	3.2695525	3.0013659	2.7908492	2.6223681	2.4993687	2.3736207	0
10.096303	7.7820835	6.2759633	5.2596698	4.5251293	3.9952877	3.5727134	3.2695525	3.0013659	2.7908492	2.6223681	2.4993687	2.3736207	0
10.096303	7.7820835	6.2759633	5.2596698	4.5251293	3.9952877	3.5727134	3.2695525	3.0013659	2.7908492	2.6223681	2.4945078	2.3736207	0
10.096303	7.7820835	6.2759633	5.2596698	4.5251293	3.9952877	3.5727134	3.2695525	3.0013659	2.7908492	2.6223681	2.4856362	2.3736207	0
10.096303	7.7820835	6.2759633	5.2596698	4.5251293	3.9952877	3.5727134	3.2695525	3.0013659	2.7908492	2.6223681	2.4856362	2.3736207	0
10.096303	7.7820835	6.2759633	5.2596698	4.5251293	3.9952877	3.5727134	3.2695525	3.0013659	2.7908492	2.6223681	2.4856362	2.3736207	0
10.096303	7.7820835	6.2759633	5.2596698	4.5251293	3.9952877	3.5727134	3.2695525	3.0013659	2.7908492	2.6223681	2.4856362	2.3736207	0
10.096303	7.7820835	6.2759633	5.2596698	4.5251293	3.9952877	3.5727134	3.2695525	3.0013659	2.7908492	2.6223681	2.4856362	2.3736207	0
10.096303	7.7820835	6.2759633	5.2596698	4.5251293	3.9952877	3.5727134	3.2695525	3.0013659	2.7908492	2.6223681	2.4856362	2.3736207	0
10.096303	7.7820835	6.2759633	5.2596698	4.5251293	3.9952877	3.5727134	3.2695525	3.0013659	2.7908492	2.6223681	2.4856362	2.3736207	0
10.096303	7.7820835	6.2759633	5.2596698	4.5251293	3.9952877	3.5727134	3.2695525	3.0013659	2.7908492	2.6223681	2.4856362	2.3736207	0
10.096303	7.7820835	6.2759633	5.2596698	4.5251293	3.9952877	3.5727134	3.2695525	3.0013659	2.7908492	2.6223681	2.4856362	2.3736207	0
10.096303	7.7820835	6.2759633	5.2596698	4.5251293	3.9952877	3.5727134	3.2695525	3.0013659	2.7908492	2.6223681	2.4856362	2.3736207	0
10.096303	7.7820835	6.2759633	5.2596698	4.5251293	3.9952877	3.5727134	3.2695525	3.0013659	2.7908492	2.6223681	2.4856362	2.3736207	0
10.096303	7.7820835	6.2759633	5.2596698	4.5251293	3.9952877	3.5727134	3.2695525	3.0013659	2.7908492	2.6223681	2.4856362	2.3736207	0
10.096303	7.7820835	6.2759633	5.2596698	4.5251293	3.9952877	3.5727134	3.2695525	3.0013659	2.7908492	2.6223681	2.4856362	2.3736207	0
10.096303	7.7820835	6.2759633	5.2596698	4.5251293	3.9952877	3.5727134	3.2695525	3.0013659	2.7908492	2.6223681	2.4856362	2.3736207	0
10.096303	7.7820835	6.2759633	5.2596698	4.5251293	3.9952877	3.5727134	3.2695525	3.0013659	2.7908492	2.6223681	2.4856362	2.3736207	0
10.096303	7.7820835	6.2759633	5.2596698	4.5251293	3.9952877	3.5727134	3.2695525	3.0013659	2.7908492	2.6223681	2.4856362	2.3736207	0
10.096303	7.7820835	6.2759633	5.2596698	4.5251293	3.9952877	3.5727134	3.2695525	3.0013659	2.7908492	2.6223681	2.4856362	2.3736207	0
10.096303	7.7820835	6.2759633	5.2596698	4.5251293	3.9952877	3.5727134	3.2695525	3.0013659	2.7908492	2.6223681	2.4856362	2.3736207	0
10.096303	7.7820835	6.2759633	5.2596698	4.5251293	3.9952877	3.5727134	3.2695525	3.0013659	2.7908492	2.6223681	2.4856362	2.3736207	0
10.096303	7.7820835	6.2759633	5.2596698	4.5251293	3.9952877	3.5727134	3.2695525	3.0013659	2.7908492	2.6223681	2.4856362	2.3736207	0
10.096303	7.7820835	6.2759633	5.2596698	4.5251293	3.9952877	3.5727134	3.2695525	3.0013659	2.7908492	2.6223681	2.4856362	2.3736207	0
10.096303	7.7820835	6.2759633	5.2596698	4.5251293	3.9952877	3.5727134	3.2695525	3.0013659	2.7908492	2.6223681	2.4856362	2.3736207	0
10.096303	7.7820835	6.2759633	5.2596698	4.5251293	3.9952877	3.5727134	3.2695525	3.0013659	2.7908492	2.6223681	2.4856362	2.3736207	0
10.096303	7.7820835	6.2759633	5.2596698	4.5251293	3.9952877	3.5727134	3.2695525	3.0013659	2.7908492	2.6223681	2.4856362	2.3736207	0
10.096303	7.7820835	6.2759633	5.2596698	4.5251293	3.9952877	3.5727134	3.2695525	3.0013659	2.7908492	2.6223681	2.4856362	2.3736207	0
10.096303	7.7820835	6.2759633	5.2596698	4.5251293	3.9952877	3.5727134	3.2695525	3.0013659	2.7908492	2.6223681	2.4856362	2.3736207	0
10.096303	7.7820835	6.2759633	5.2596698	4.5251293	3.9952877	3.5727134	3.2695525	3.0013659	2.7908492	2.6223681	2.4856362	2.3736207	0
10.096303	7.7820835	6.2759633	5.2596698	4.5251293	3.9952877	3.5727134	3.2695525	3.0013659	2.7908492	2.6223681	2.4856362	2.3736207	0
10.096303	7.7820835	6.2759633	5.2596698	4.5251293	3.9952877	3.5727134	3.2695525	3.0013659	2.7908492	2.6223681	2.4856362	2.3736207	0
10.096303	7.7820835	6.2759633	5.2596698	4.5251293	3.9952877	3.5727134	3.2695525	3.0013659	2.7908492	2.6223681	2.4856362	2.3736207	0
10.096303	7.7820835	6.2759633	5.2596698	4.5251293	3.9952877	3.5727134	3.2695525	3.0013659	2.7908492	2.6223681	2.4856362	2.3736207	0
10.096303	7.7820835	6.2759633	5.2596698	4.5251293	3.9952877	3.5727134	3.2695525	3.0013659	2.7908492	2.6223681	2.4856362	2.3736207	0
10.096303	7.7820835	6.2759633	5.2596698	4.5251293	3.9952877	3.5727134	3.2695525	3.0013659	2.7908492	2.6223681	2.4856362	2.3736207	0
10.096303	7.7820835	6.2759633	5.2596698	4.5251293	3.9952877	3.5727134	3.2695525	3.0013659	2.7908492	2.6223681	2.4856362	2.3736207	0
10.096303	7.7820835	6.2759633	5.2596698	4.5251293	3.9952877	3.5727134	3.2695525	3.0013659	2.7908492	2.6223681	2.4856362	2.3736207	0
10.096303	7.7820835	6.2759633	5.2596698	4.5251293	3.9952877	3.5727134	3.2695525	3.0013659	2.7908492	2.6223681	2.4856362	2.3736207	0
10.096303	7.7820835	6.2759633	5.2596698	4.5251293	3.9952877	3.5727134	3.2695525	3.0013659	2.7908492	2.6223681	2.4856362	2.3736207	0
10.096303	7.7820835	6.2759633	5.2596698	4.5251293	3.9952877	3.5727134	3.2695525	3.0013659	2.7908492	2.6223681	2.4856362	2.3736207	0
10.096303	7.7820835	6.2759633	5.2596698	4.5251293	3.9952877	3.5727134	3.2695525	3.0013659	2.7908492	2.6223681	2.4856362	2.3736207	0
10.096303	7.7820835	6.2759633	5.2596698	4.5251293	3.9952877	3.5727134	3.2695525	3.0013659	2.7908492	2.6223681	2.4856362	2.3736207	0
10.096303	7.7820835	6.2759633	5.2596698	4.5251293	3.9952877	3.5727134	3.2695525	3.0013659	2.7908492	2.6223681	2.4856362	2.3736207	0
10.096303	7.7820835	6.2759633	5.2596698	4.5251293	3.9952877	3.5727134	3.2695525	3.0013659	2.7908492	2.6223681	2.4856362	2.3736207	0
10.096303	7.7820835	6.2759633	5.2596698	4.5251293	3.9952877	3.5727134	3.2695525	3.0013659	2.7908492	2.6223681	2.4856362	2.3736207	0
10.096303	7.7820835	6.2759633	5.2596698	4.5251293	3.9952877	3.5727134	3.2695525	3.0013659	2.7908492	2.6223681	2.4856362	2.3736207	0
10.096303	7.7820835	6.2759633	5.2596698	4.5251293	3.9952877	3.5727134	3.2695525	3.0013659	2.7908492	2.6223681	2.4856362	2.3736207	0
10.096303	7.7820835	6.2759633	5.2596698	4.5251293	3.9952877	3.5727134	3.2695525	3.0013659	2.7908492	2.6223681	2.4856362	2.3736207	0
10.096303	7.7820835	6.2759633	5.2596698	4.5251293	3.9952877	3.5727134	3.2695525	3.0013659	2.7908492	2.6223681	2.4856362	2.3736207	0
10.096303	7.7820835	6.2759633	5.2596698	4.5251293	3.9952877	3.5727134	3.2695525	3.0013659	2.7908492	2.6223681	2.4856362	2.3736207	0
10.096303	7.7820835	6.2759633	5.2596698	4.5251293	3.9952877	3.5727134	3.2695525	3.0013659	2.7908492	2.6223681	2.4856362	2.3736207	0
10.096303	7.7820835	6.2759633	5.2596698	4.5251293	3.9952877	3.5727134	3.2695525	3.0013659	2.7908492	2.6223681	2.4856362	2.3736207	0
10.096303	7.7820835	6.2759633	5.2596698	4.5251293	3.9952877	3.5727134	3.2695525	3.0013659	2.7908492	2.6223681	2.4856362	2.3736207	0
10.096303	7.7820835	6.2759633	5.2596698	4.5251293	3.9952877	3.5727134	3.2695525	3.0013659	2.7908492	2.6223681	2.4856362	2.3736207	0
10.096303	7.7820835	6.2759633	5.2596698	4.5251293	3.9952877	3.5727134	3.2695525	3.0013659	2.7908492	2.6223681	2.4856362	2.3736207	0
10.096303	7.7820835	6.2759633	5.2596698	4.5251293	3.9952877	3.5727134	3.2695525	3.0013659	2.7908492	2.6223681	2.4856362	2.3736207	0
10.096303	7.7820835	6.2759633	5.2596698	4.5251293	3.9952877	3.5727134	3.2695525	3.0013659	2.7908492	2.6223681	2.4856362	2.3736207	0
10.096303	7.7820835	6.2759633	5.2596698	4.5251293	3.9952877	3.5727134	3.2695525	3.0013659	2.7908492	2.6223681	2.4856362	2.3736207	0
10.096303	7.7820835	6.2759633	5.2596698	4.5251293	3.9952877	3.5727134	3.2695525	3.0013659	2.7908492	2.6223681	2.4856362	2.3736207	0
10.096303	7.7820835	6.2759633	5.2596698	4.5251293	3.9952877	3.5727134	3.2695525	3.0013659	2.7908492	2.6223681	2.4856362	2.3736207	0
10.096303	7.7820835	6.2759633	5.2596698	4.5251293	3.9952877	3.5727134	3.2695525	3.0013659	2.7908492	2.6223681	2.4856362	2.3736207	0
10.096303	7.7820835	6.2759633	5.2596698	4.5251293	3.9952877	3.5727134	3.2695525	3.0013659	2.7908492	2.6223681	2.4856362	2.3736207	0
10.096303	7.7820835	6.2759633	5.2596698	4.5251293	3.9952877	3.5727134	3.2695525	3.0013659	2.7908492	2.6223681	2.4856362	2.3736207	0
10.096303	7.7820835	6.2759633	5.2596698	4.5251293	3.9952877	3.5727134	3.2695525	3.0013659	2.7908492	2.6223681	2.4856362	2.3736207	0
10.096303	7.7820835	6.2759633	5.2596698	4.5251293	3.9952877	3.5727134	3.2695525	3.0013659	2.7908492	2.6223681	2.4856362	2.3736207	0
10.096303	7.7820835	6.2759633	5.2596698	4.5251293	3.9952877	3.5727134	3.2695525	3.0013659	2.7908492	2.6223681	2.4856362	2.3736207	0
10.096303	7.7820835	6.2759633	5.2596698	4.5251293	3.9952877	3.5727134	3.2695525	3.0013659	2.7908492	2.6223681	2.4856362	2.3736207	0
10.096303	7.7820835	6.2759633	5.2596698	4.5251293	3.9952877	3.5727134	3.2695525	3.0013659	2.7908492	2.6223681	2.4856362	2.3736207	0
10.096303	7.7820835	6.2759633	5.2596698	4.5251293	3.9952877	3.5727134	3.2695525	3.0013659	2.7908492	2.6223681	2.4856362	2.3736207	0
10.096303	7.7820835	6.2759633	5.2596698	4.5251293	3.9952877	3.5727134	3.2695525	3.0013659	2.7908492	2.6223681	2.4856362	2.3736207	0
10.096303	7.7820835	6.2759633	5.2596698	4.5251293	3.9952877	3.5727134	3.2695525	3.0013659	2.7908492	2.6223681	2.4856362	2.3736207	0
10.096303	7.7820835	6.2759633	5.2596698	4.5251293	3.9952877	3.5727134	3.2695525	3.0013659	2.7908492	2.6223681	2.4856362	2.3736207	0
10.096303	7.7820835	6.2759633	5.2596698	4.5251293	3.9952877	3.5727134	3.2695525	3.0013659	2.7908492	2.6223681	2.4856362	2.3736207	0
10.096303	7.7820835	6.2759633	5.2596698	4.5251293	3.9952877	3.5727134	3.2695525	3.0013659	2.7908492	2.6223681	2.4856362	2.3736207	0
10.096303	7.7820835	6.2759633	5.2596698	4.5251293	3.9952877	3.5727134	3.2695525	3.0013659	2.7908492	2.6223681	2.4856362	2.3736207	0
10.096303	7.7820835	6.2759633	5.2596698	4.5251293	3.9952877	3.5727134	3.2695525	3.0013659	2.7908492	2.6223681	2.4856362	2.3736207	0
10.096303	7.7820835	6.2759633	5.2596698	4.5251293	3.9952877	3.5727134	3.2695525	3.0013659	2.7908492	2.6223681	2.4856362	2.3736207	0
10.096303	7.7820835	6.2759633	5.2596698	4.5251293	3.9952877	3.5727134	3.2695525	3.0013659	2.7908492	2.6223681	2.4856362	2.3736207	0
10.096303	7.7820835	6.2759633	5.2596698	4.5251293	3.9952877	3.5727134	3.2695525	3.0013659	2.7908492	2.6223681	2.4856362	2.3736207	0
10.096303	7.7820835	6.2759633	5.2596698	4.5251293	3.9952877	3.5727134	3.2695525	3.0013659	2.7908492	2.6223681	2.4856362	2.3736207	0
10.096303	7.7820835	6.2759633	5.2596698	4.5251293	3.9952877	3.5727134	3.2695525	3.0013659	2.7908492	2.6223681	2.4856362	2.3736207	0
10.096303	7.7820835	6.2759633	5.2596698	4.5251293	3.9952877	3.5727134	3.2695525	3.0013659	2.7908492	2.6223681	2.4856362	2.3736207	0
10.096303	7.7820835	6.2759633	5.2596698	4.5251293	3.9952877	3.5727134	3.2695525	3.0013659	2.7908492	2.6223681	2.4856362	2.3736207	0
10.096303	7.7820835	6.2759633	5.2596698	4.5251293	3.9952877	3.5727134	3.2695525	3.0013659	2.7908492	2.6223681	2.4856362	2.3736207	0
10.096303	7.7820835	6.2759633	5.2596698	4.5251293	3.9952877	3.5727134	3.2695525	3.0013659	2.7908492	2.6223681	2.4856362	2.3736207	0
10.096303	7.7820835	6.2759633	5.2596698	4.5251293	3.9952877	3.5727134	3.2695525	3.0013659	2.7908492	2.6223681	2.4856362	2.3736207	0
10.096303	7.7820835	6.2759633	5.2596698	4.5251293	3.9952877	3.5727134	3.2695525	3.0013659	2.7908492	2.6223681	2.4856362	2.3736207	0
10.096303	7.7820835	6.2759633	5.2596698	4.5251293	3.9952877	3.5727134	3.2695525	3.0013659	2.7908492	2.6223681	2.4856362	2.3736207	0
10.096303	7.7820835	6.2759633	5.2596698	4.5251293	3.9952877	3.5727134	3.2695525	3.0013659	2.7908492	2.6223681	2.4856362	2.3736207	0
10.096303	7.7820835	6.2759633	5.2596698	4.5251293	3.9952877	3.5727134	3.2695525	3.0013659	2.7908492	2.6223681	2.4856362	2.3736207	0
10.096303	7.7820835	6.2759633	5.2596698	4.5251293	3.9952877	3.5727134	3.2695525	3.0013659	2.7908492	2.6223681	2.4856362	2.3736207	0
10.096303	7.7820835	6.2759633	5.2596698	4.5251293	3.9952877	3.5727134	3.2695525	3.0013659	2.7908492	2.6223681	2.4856362	2.3736207	0
10.096303	7.7820835	6.2759633	5.2596698	4.5251293	3.9952877	3.5727134	3.2695525	3.0013659	2.7908492	2.6223681	2.4856362	2.3736207	0
10.096303	7.7820835	6.2759633	5.2596698	4.5251293	3.9952877	3.5727134	3.2695525	3.0013659	2.7908492	2.6223681	2.4856362	2.3736207	0
10.096303	7.7820835	6.2759633	5.2596698	4.5251293	3.9952877	3.5727134	3.2695525	3.0013659	2.7908492	2.6223681	2.4856362	2.3736207	0
10.096303	7.7820835	6.2759633	5.2596698	4.5251293	3.9952877	3.5727134	3.2695525	3.0013659	2.7908492	2.6223681	2.4856362	2.3736207	0
10.096303	7.7820835	6.2759633	5.2596698	4.5251293	3.9952877	3.5727134	3.2695525	3.0013659	2.7908492	2.6223681	2.4856362	2.3736207	0
10.096303	7.7820835	6.2759633	5.2596698	4.5251293	3.9952877	3.5727134	3.2695525	3.0013659	2.7908492	2.6223681	2.4856362	2.3736207	0
10.096303	7.7820835	6.2759633	5.2596698	4.5251293	3.9952877	3.5727134	3.2695525	3.0013659	2.7908492	2.6223681	2.4856362	2.3736207	0
10.096303	7.7820835	6.2759633	5.2596698	4.5251293	3.9952877	3.5727134	3.2695525	3.0013659	2.7908492	2.6223681	2.4856362	2.3736207	0
10.096303	7.7820835	6.2759633	5.2596698	4.5251293	3.9952877	3.5727134	3.2695525	3.0013659	2.7908492	2.6223681	2.4856362	2.3736207	0
10.096303	7.7820835	6.2759633	5.2596698	4.5251293	3.9952877	3.5727134	3.2695525	3.0013659	2.7908492	2.6223681	2.4856362	2.3736207	0
10.096303	7.7820835	6.2759633	5.2596698	4.5251293	3.9952877	3.5727134	3.2695525	3.0013659	2.7908492	2.6223681	2.4856362	2.3736207	0
10.096303	7.7820835	6.2759633	5.2596698	4.5251293	3.9952877	3.5727134	3.2695525	3.0013659	2.7908492	2.6223681	2.4856362	2.3736207	0
10.096303	7.7820835	6.2759633	5.2596698	4.5251293	3.9952877	3.5727134	3.2695525	3.0013659	2.7908492	2.6223681	2.4856362	2.3736207	0
10.096303	7.7820835	6.2759633	5.2596698	4.5251293	3.9952877	3.5727134	3.2695525	3.0013659	2.7908492	2.6223681	2.4856362	2.3736207	0
10.096303	7.7820835	6.2759633	5.2596698	4.5251293	3.9952877	3.5727134	3.2695525	3.0013659	2.7908492	2.6223681	2.4856362	2.3736207	0
10.096303	7.7820835	6.2759633	5.2596698	4.5251293	3.9952877	3.5727134	3.2695525	3.0013659	2.7908492	2.6223681	2.4856362	2.3736207	0
10.096303	7.7820835	6.2759633	5.2596698	4.5251293	3.9952877	3.5727134	3.2695525	3.0013659	2.7908492	2.6223681	2.4856362	2.3736207	0
10.096303	7.7820835	6.2759633	5.2596698	4.5251293	3.9952877	3.5727134	3.2695525	3.0013659	2.7908492	2.6223681	2.4856362	2.3736207	0
10.096303	7.7820835	6.2759633	5.2596698	4.5251293	3.9952877	3.5727134	3.2695525	3.0013659	2.7908492	2.6223681	2.4856362	2.3736207	0
10.096303	7.7820835	6.2759633	5.2596698	4.5251293	3.9952877	3.5727134	3.2695525	3.0013659	2.7908492	2.6223681	2.4856362	2.3736207	0
10.096303	7.7820835	6.2759633	5.2596698	4.5251293	3.9952877	3.5727134	3.2695525	3.0013659	2.7908492	2.6223681	2.4856362	2.3736207	0
10.096303	7.7820835	6.2759633	5.2596698	4.5251293	3.9952877	3.5727134	3.2695525	3.0013659	2.7908492	2.6223681	2.4856362	2.3736207	0
10.096303	7.7820835	6.2759633	5.2596698	4.5251293	3.9952877	3.5727134	3.2695525	3.0013659	2.7908492	2.6223681	2.4856362	2.3736207	0
10.096303	7.7820835	6.2759633	5.2596698	4.5251293	3.9952877	3.5727134	3.2695525	3.0013659	2.7908492	2.6223681	2.4856362	2.3736207	0
10.096303	7.7820835	6.2759633	5.2596698	4.5251293	3.9952877	3.5727134	3.2695525	3.0013659	2.7908492	2.6223681	2.4856362	2.3736207	0
10.096303	7.7820835	6.2759633	5.2596698	4.5251293	3.9952877	3.5727134	3.2695525	3.0013659	2.7908492	2.6223681	2.4856362	2.3736207	0
10.096303	7.7820835	6.2759633	5.2596698	4.5251293	3.9952877	3.5727134	3.2695525	3.0013659	2.7908492	2.6223681	2.4856362	2.3736207	0
10.096303	7.7820835	6.2759633	5.2596698	4.5251293	3.9952877	3.5727134	3.2695525	3.0013659	2.7908492	2.6223681	2.4856362	2.3736207	0
10.096303	7.7820835	6.2759633	5.2596698	4.5251293	3.9952877	3.5727134	3.2695525	3.0013659	2.7908492	2.6223681	2.4856362	2.3736207	0
10.096303	7.7820835	6.2759633	5.2596698	4.5251293	3.9952877	3.5727134	3.2695525	3.0013659	2.7908492	2.6223681	2.4856362	2.3736207	0
10.096303	7.7820835	6.2759633	5.2596698	4.5251293	3.9952877	3.5727134	3.2695525	3.0013659	2.7908492	2.6223681	2.4856362	2.3736207	0
10.096303	7.7820835	6.2759633	5.2596698	4.5251293	3.9952877	3.5727134	3.2695525	3.0013659	2.7908492	2.6223681	2.4856362	2.3736207	0
10.096303	7.7820835	6.2759633	5.2596698	4.5251293	3.9952877	3.5727134	3.2695525	3.0013659	2.7908492	2.6223681	2.4856362	2.3736207	0
10.096303	7.7820835	6.2759633	5.2596698	4.5251293	3.9952877	3.5727134	3.2695525	3.0013659	2.7908492	2.6223681	2.4856362	2.3736207	0
10.096303	7.7820835	6.2759633	5.2596698	4.5251293	3.9952877	3.5727134	3.2695525	3.0013659	2.7908492	2.6223681	2.4856362	2.3736207	0
10.096303	7.7820835	6.2759633	5.2596698	4.5251293	3.9952877	3.5727134	3.2695525	3.0013659	2.7908492	2.6223681	2.4856362	2.3736207	0
10.096303	7.7820835	6.2759633	5.2596698	4.5251293	3.9952877	3.5727134	3.2695525	3.0013659	2.7908492	2.6223681	2.4856362	2.3736207	0
10.096303	7.7820835	6.2759633	5.2596698	4.5251293	3.9952877	3.5727134	3.2695525	3.0013659	2.7908492	2.6223681	2.4856362	2.3736207	0
10.096303	7.7820835	6.2759633	5.2596698	4.5251293	3.9952877	3.5727134	3.2695525	3.0013659	2.7908492	2.6223681	2.4856362	2.3736207	0
10.096303	7.7820835	6.2759633	5.2596698	4.5251293	3.9952877	3.5727134	3.2695525	3.0013659	2.7908492	2.6223681	2.4856362	2.3736207	0
10.096303	7.7820835	6.2759633	5.2596698	4.5251293	3.9952877	3.5727134	3.2695525	3.0013659	2.7908492	2.6223681	2.4856362	2.3736207	0
10.096303	7.7820835	6.2759633	5.2596698	4.5251293	3.9952877	3.5727134	3.2695525	3.0013659	2.7908492	2.6223681	2.4856362	2.3736207	0
10.096303	7.7820835	6.2759633	5.2596698	4.5251293	3.9952877	3.5727134	3.2695525	3.0013659	2.7908492	2.6223681	2.4856362	2.3736207	0
10.096303	7.7820835	6.2759633	5.2596698	4.5251293	3.9952877	3.5727134	3.2695525	3.0013659	2.7908492	2.6223681	2.4856362	2.3736207	0
10.096303	7.7820835	6.2759633	5.2596698	4.5251293	3.9952877	3.5727134	3.2695525	3.0013659	2.7908492	2.6223681	2.4856362	2.3736207	0
10.096303	7.7820835	6.2759633	5.2596698	4.5251293	3.9952877	3.5727134	3.2695525	3.0013659	2.7908492	2.6223681	2.4856362	2.3736207	0
10.096303	7.7820835	6.2759633	5.2596698	4.5251293	3.9952877	3.5727134	3.2695525	3.0013659	2.7908492	2.6223681	2.4856362	2.3736207	0
10.096303	7.7820835	6.2759633	5.2596698	4.5251293	3.9952877	3.5727134	3.2695525	3.0013659	2.7908492	2.6223681	2.4856362	2.3736207	0
10.096303	7.7820835	6.2759633	5.2596698	4.5251293	3.9952877	3.5727134	3.2695525	3.0013659	2.7908492	2.6223681	2.4856362	2.3736207	0
10.096303	7.7820835	6.2759633	5.2596698	4.5251293	3.9952877	3.5727134	3.2695525	3.0013659	2.7908492	2.6223681	2.4856362	2.3736207	0
10.096303	7.7820835	6.2759633	5.2596698	4.5251293	3.9952877	3.5727134	3.2695525	3.0013659	2.7908492	2.6223681	2.4856362	2.3736207	0
10.096303	7.7820835	6.2759633	5.2596698	4.5251293	3.9952877	3.5727134	3.2695525	3.0013659	2.7908492	2.6223681	2.4856362	2.3736207	0
10.096303	7.7820835	6.2759633	5.2596698	4.5251293	3.9952877	3.5727134	3.2695525	3.0013659	2.7908492	2.6223681	2.4856362	2.3736207	0
10.096303	7.7820835	6.2759633	5.2596698	4.5251293	3.9952877	3.5727134	3.2695525	3.0013659	2.7908492	2.6223681	2.4856362	2.3736207	0
10.096303	7.7820835	6.2759633	5.2596698	4.5251293	3.9952877	3.5727134	3.2695525	3.0013659	2.7908492	2.6223681	2.4856362	2.3736207	0
10.096303	7.7820835	6.2759633	5.2596698	4.5251293	3.9952877	3.5727134	3.2695525	3.0013659	2.7908492	2.6223681	2.4856362	2.3736207	0
10.096303	7.7820835	6.2759633	5.2596698	4.5251293	3.9952877	3.5727134	3.2695525	3.0013659	2.7908492	2.6223681	2.4856362	2.3736207	0
10.096303	7.7820835	6.2759633	5.2596698	4.5251293	3.9952877	3.5727134	3.2695525	3.0013659	2.7908492	2.6223681	2.4856362	2.3736207	0
10.096303	7.7820835	6.2759633	5.2596698	4.5251293	3.9952877	3.5727134	3.2695525	3.0013659	2.7908492	2.6223681	2.4856362	2.3736207	0
10.096303	7.7820835	6.2759633	5.2596698	4.5251293	3.9952877	3.5727134	3.2695525	3.0013659	2.7908492	2.6223681	2.4856362	2.3736207	0
10.096303	7.7820835	6.2759633	5.2596698	4.5251293	3.9952877	3.5727134	3.2695525	3.0013659	2.7908492	2.6223681	2.4856362	2.3736207	0
10.096303	7.7820835	6.2759633	5.2596698	4.5251293	3.9952877	3.5727134	3.2695525	3.0013659	2.7908492	2.6223681	2.4856362	2.3736207	0
10.096303	7.7820835	6.2759633	5.2596698	4.5251293	3.9952877	3.5727134	3.2695525	3.0013659	2.7908492	2.6223681	2.4856362	2.3736207	0
10.096303	7.7820835	6.2759633	5.2596698	4.5251293	3.9952877	3.5727134	3.2695525	3.0013659	2.7908492	2.6223681	2.4856362	2.3736207	0
10.096303	7.7820835	6.2759633	5.2596698	4.5251293	3.9952877	3.5727134	3.2695525	3.0013659	2.7908492	2.6223681	2.4856362	2.3736207	0
10.096303	7.7820835	6.2759633	5.2596698	4.5251293	3.9952877	3.5727134	3.2695525	3.0013659	2.7908492	2.6223681	2.4856362	2.3736207	0
10.096303	7.7820835	6.2759633	5.2596698	4.5251293	3.9952877	3.5727134	3.2695525	3.0013659	2.7908492	2.6223681	2.4856362	2.3736207	0
10.096303	7.7820835	6.2759633	5.2596698	4.5251293	3.9952877	3.5727134	3.2695525	3.0013659	2.7908492	2.6223681	2.4856362	2.3736207	0
10.096303	7.7820835	6.2759633	5.2596698	4.5251293	3.9952877	3.5727134	3.2695525	3.0013659	2.7908492	2.6223681	2.4856362	2.3736207	0
10.096303	7.7820835	6.2759633	5.2596698	4.5251293	3.9952877	3.5727134	3.2695525	3.0013659	2.7908492	2.6223681	2.4856362	2.3736207	0
10.096303	7.7820835	6.2759633	5.2596698	4.5251293	3.9952877	3.5727134	3.2695525	3.0013659	2.7908492	2.6223681	2.4856362	2.3736207	0
10.096303	7.7820835	6.2759633	5.2596698	4.5251293	3.9952877	3.5727134	3.2695525	3.0013659	2.7908492	2.6223681	2.4993687	2.3736207	0
10.096303	7.7820835	6.2759633	5.2596698	4.5251293	3.9952877	3.5727134	3.2695525	3.0013659	2.7908492	2.6223681	2.4993687	2.3736207	0
10.096303	7.7820835	6.2759633	5.2596698	4.5251293	3.9952877	3.5727134	3.2695525	3.0013659	2.7908492	2.6223681	2.4993687	2.3736207	0
10.096303	7.7820835	6.2759633	5.2596698	4.5251293	3.9952877	3.5727134	3.2695525	3.0013659	2.7908492	2.6223681	2.4993687	2.3736207	0
10.096303	7.7820835	6.2759633	5.2596698	4.5251293	3.9952877	3.5727134	3.2695525	3.0013659	2.7908492	2.6223681	2.4993687	2.3736207	0
10.096303	7.7820835	6.2759633	5.2596698	4.5251293	3.9952877	3.5727134	3.2695525	3.0013659	2.7908492	2.6223681	2.4993687	2.3736207	0
10.096303	7.7820835	6.2759633	5.2596698	4.5251293	3.9952877	3.5727134	3.2695525	3.0013659	2.7908492	2.6223681	2.4993687	2.3736207	0
10.096303	7.7820835	6.2759633	5.2596698	4.5251293	3.9952877	3.5727134	3.2695525	3.0013659	2.7908492	2.6223681	2.4993687	2.3736207	0
10.096303	7.7820835	6.2759633	5.2596698	4.5251293	3.9952877	3.5727134	3.2695525	3.0013659	2.7908492	2.6223681	2.4993687	2.3736207	0
10.096303	7.7820835	6.2759633	5.2596698	4.5251293	3.9952877	3.5727134	3.2695525	3.0013659	2.7908492	2.6223681	2.4993687	2.3736207	0
10.096303	7.7820835	6.2759633	5.2596698	4.5251293	3.9952877	3.5727134	3.2695525	3.0013659	2.7908492	2.6223681	2.4993687	2.3736207	0
10.096303	7.7820835	6.2759633	5.2596698	4.5251293	3.9952877	3.5727134	3.2695525	3.0013659	2.7908492	2.6223681	2.4993687	2.3736207	0
10.096303	7.7820835	6.2759633	5.2596698	4.5251293	3.9952877	3.5727134	3.2695525	3.0013659	2.7908492	2.6223681	2.4993687	2.3736207	0
10.096303	7.7820835	6.2759633	5.2596698	4.5251293	3.9952877	3.5727134	3.2695525	3.0013659	2.7908492	2.6223681	2.4993687	2.3736207	0
10.096303	7.7820835	6.2759633	5.2596698	4.5251293	3.9952877	3.5727134	3.2695525	3.0013659	2.7908492	2.6223681	2.4993687	2.3736207	0
10.096303	7.7820835	6.2759633	5.2596698	4.5251293	3.9952877	3.5727134	3.2695525	3.0013659	2.7908492	2.6223681	2.4993687	2.3736207	0
10.096303	7.7820835	6.2759633	5.2596698	4.5251293	3.9952877	3.5727134	3.2695525	3.0013659	2.7908492	2.6223681	2.4993687	2.3736207	0
10.096303	7.7820835	6.2759633	5.2596698	4.5251293	3.9952877	3.5727134	3.2695525	3.0013659	2.7908492	2.6223681	2.4993687	2.3736207	0
10.096303	7.7820835	6.2759633	5.2596698	4.5251293	3.9952877	3.5727134	3.2695525	3.0013659	2.7908492	2.6223681	2.4993687	2.3736207	0
10.096303	7.7820835	6.2759633	5.2596698	4.5251293	3.9952877	3.5727134	3.2695525	3.0013659	2.7908492	2.6223681	2.4993687	2.3736207	0
10.096303	7.7820835	6.2759633	5.2596698	4.5251293	3.9952877	3.5727134	3.2695525	3.0013659	2.7908492	2.6223681	2.4993687	2.3736207	0
10.096303	7.7820835	6.2759633	5.2596698	4.5251293	3.9952877	3.5727134	3.2695525	3.0013659	2.7908492	2.6223681	2.4993687	2.3736207	0
10.096303	7.7820835	6.2759633	5.2596698	4.5251293	3.9952877	3.5727134	3.2695525	3.0013659	2.7908492	2.6223681	2.4993687	2.3736207	0
10.096303	7.7820835	6.2759633	5.2596698	4.5251293	3.9952877	3.5727134	3.2695525	3.0013659	2.7908492	2.6223681	2.4993687	2.3736207	0
10.096303	7.7820835	6.2759633	5.2596698	4.5251293	3.9952877	3.5727134	3.2695525	3.0013659	2.7908492	2.6223681	2.4993687	2.3736207	0
10.096303	7.7820835	6.2759633	5.2596698	4.5251293	3.9952877	3.5727134	3.2695525	3.0013659	2.7908492	2.6223681	2.4993687	2.3736207	0
10.096303	7.7820835	6.2759633	5.2596698	4.5251293	3.9952877	3.5727134	3.2695525	3.0013659	2.7908492	2.6223681	2.4993687	2.3736207	0
10.096303	7.7820835	6.2759633	5.2596698	4.5251293	3.9952877	3.5727134	3.2695525	3.0013659	2.7908492	2.6223681	2.4993687	2.3736207	0
10.096303	7.7820835	6.2759633	5.2596698	4.5251293	3.9952877	3.5727134	3.2695525	3.0013659	2.7908492	2.6223681	2.4993687	2.3736207	0
10.096303	7.7820835	6.2759633	5.2596698	4.5251293	3.9952877	3.5727134	3.2695525	3.0013659	2.7908492	2.6223681	2.4993687	2.3736207	0
10.096303	7.7820835	6.2759633	5.2596698	4.5251293	3.9952877	3.5727134	3.2695525	3.0013659	2.7908492	2.6223681	2.4993687	2.3736207	0
10.096303	7.7820835	6.2759633	5.2596698	4.5251293	3.9952877	3.5727134	3.2695525	3.0013659	2.7908492	2.6223681	2.4993687	2.3736207	0
10.096303	7.7820835	6.2759633	5.2596698	4.5251293	3.9952877	3.5727134	3.2695525	3.0013659	2.7908492	2.6223681	2.4993687	2.3736207	0
10.096303	7.7820835	6.2759633	5.2596698	4.5251293	3.9952877	3.5727134	3.2695525	3.0013659	2.7908492	2.6223681	2.4993687	2.3736207	0
10.096303	7.7820835	6.2759633	5.2596698	4.5251293	3.9952877	3.5727134	3.2695525	3.0013659	2.7908492	2.6223681	2.4993687	2.3736207	0
10.096303	7.7820835	6.2759633	5.2596698	4.5251293	3.9952877	3.5727134	3.2695525	3.0013659	2.7908492	2.6223681	2.4993687	2.3736207	0
10.096303	7.7820835	6.2759633	5.2596698	4.5251293	3.9952877	3.5727134	3.2695525	3.0013659	2.7908492	2.6223681	2.4993687	2.3736207	0
10.096303	7.7820835	6.2759633	5.2596698	4.5251293	3.9952877	3.5727134	3.2695525	3.0013659	2.7908492	2.6223681	2.4993687	2.3736207	0
10.096303	7.7820835	6.2759633	5.2596698	4.5251293	3.9952877	3.5727134	3.2695525	3.0013659	2.7908492	2.6223681	2.4993687	2.3736207	0
10.096303	7.7820835	6.2759633	5.2596698	4.5251293	3.9952877	3.5727134	3.2695525	3.0013659	2.7908492	2.6223681	2.4993687	2.3736207	0
10.096303	7.7820835	6.2759633	5.2596698	4.5251293	3.9952877	3.5727134	3.2695525	3.0013659	2.7908492	2.6223681	2.4993687	2.3736207	0
10.096303	7.7820835	6.2759633	5.2596698	4.5251293	3.9952877	3.5727134	3.2695525	3.0013659	2.7908492	2.6223681	2.4993687	2.3736207	0
10.096303	7.7820835	6.2759633	5.2596698	4.5251293	3.9952877	3.5727134	3.2695525	3.0013659	2.7908492	2.6223681	2.4993687	2.3736207	0
10.096303	7.7820835	6.2759633	5.2596698	4.5251293	3.9952877	3.5727134	3.2695525	3.0013659	2.7908492	2.6223681	2.4993687	2.3736207	0
10.096303	7.7820835	6.2759633	5.2596698	4.5251293	3.9952877	3.5727134	3.2695525	3.0013659	2.7908492	2.6223681	2.4993687	2.3736207	0
10.096303	7.7820835	6.2759633	5.2596698	4.5251293	3.9952877	3.5727134	3.2695525	3.0013659	2.7908492	2.6223681	2.4993687	2.3736207	0
10.096303	7.7820835	6.2759633	5.2596698	4.5251293	3.9952877	3.5727134	3.2695525	3.0013659	2.7908492	2.6223681	2.4993687	2.3736207	0
10.096303	7.7820835	6.2759633	5.2596698	4.5251293	3.9952877	3.5727134	3.2695525	3.0013659	2.7908492	2.6223681	2.4993687	2.3736207	0
10.096303	7.7820835	6.2759633	5.2596698	4.5251293	3.9952877	3.5727134	3.2695525	3.0013659	2.7908492	2.6223681	2.4993687	2.3736207	0
10.096303	7.7820835	6.2759633	5.2596698	4.5251293	3.9952877	3.5727134	3.2695525	3.0013659	2.7908492	2.6223681	2.4993687	2.3736207	0
10.096303	7.7820835	6.2759633	5.2596698	4.5251293	3.9952877	3.5727134	3.2695525	3.0013659	2.7908492	2.6223681	2.4993687	2.3736207	0
10.096303	7.7820835	6.2759633	5.2596698	4.5251293	3.9952877	3.5727134	3.2695525	3.0013659	2.7908492	2.6223681	2.4993687	2.3736207	0
10.096303	7.7820835	6.2759633	5.2596698	4.5251293	3.9952877	3.5727134	3.2695525	3.0013659	2.7908492	2.6223681	2.4993687	2.3736207	0
10.096303	7.7820835	6.2759633	5.2596698	4.5251293	3.9952877	3.5727134	3.2695525	3.0013659	2.7908492	2.6223681	2.4993687	2.3736207	0
10.096303	7.7820835	6.2759633	5.2596698	4.5251293	3.9952877	3.5727134	3.2695525	3.0013659	2.7908492	2.6223681	2.4993687	2.3736207	0
10.096303	7.7820835	6.2759633	5.2596698	4.5251293	3.9952877	3.5727134	3.2695525	3.0013659	2.7908492	2.6223681	2.4993687	2.3736207	0
10.096303	7.7820835	6.2759633	5.2596698	4.5251293	3.9952877	3.5727134	3.2695525	3.0013659	2.7908492	2.6223681	2.4993687	2.3736207	0
10.096303	7.7820835	6.2759633	5.2596698	4.5251293	3.9952877	3.5727134	3.2695525	3.0013659	2.7908492	2.6223681	2.4993687	2.3736207	0
10.096303	7.7820835	6.2759633	5.2596698	4.5251293	3.9952877	3.5727134	3.2695525	3.0013659	2.7908492	2.6223681	2.4993687	2.3736207	0
10.096303	7.7820835	6.2759633	5.2596698	4.5251293	3.9952877	3.5727134	3.2695525	3.0013659	2.7908492	2.6223681	2.4993687	2.3736207	0
10.096303	7.7820835	6.2759633	5.2596698	4.5251293	3.9952877	3.5727134	3.2695525	3.0013659	2.7908492	2.6223681	2.4993687	2.3736207	0
10.096303	7.7820835	6.2759633	5.2596698	4.5251293	3.9952877	3.5727134	3.2695525	3.0013659	2.7908492	2.6223681	2.4993687	2.3736207	0
10.096303	7.7820835	6.2759633	5.2596698	4.5251293	3.9952877	3.5727134	3.2695525	3.0013659	2.7908492	2.6223681	2.4993687	2.3736207	0
10.096303	7.7820835	6.2759633	5.2596698	4.5251293	3.9952877	3.5727134	3.2695525	3.0013659	2.7908492	2.6223681	2.4993687	2.3736207	0
10.096303	7.7820835	6.2759633	5.2596698	4.5251293	3.9952877	3.5727134	3.2695525	3.0013659	2.7908492	2.6223681	2.4993687	2.3736207	0
10.096303	7.7820835	6.2759633	5.2596698	4.5251293	3.9952877	3.5727134	3.2695525	3.0013659	2.7908492	2.6223681	2.4993687	2.3736207	0
10.096303	7.7820835	6.2759633	5.2596698	4.5251293	3.9952877	3.5727134	3.2695525	3.0013659	2.7908492	2.6223681	2.4993687	2.3736207	0
10.096303	7.7820835	6.2759633	5.2596698	4.5251293	3.9952877	3.5727134	3.2695525	3.0013659	2.7908492	2.6223681	2.4993687	2.3736207	0
10.096303	7.7820835	6.2759633	5.2596698	4.5251293	3.9952877	3.5727134	3.2695525	3.0013659	2.7908492	2.6223681	2.4993687	2.3736207	0
10.096303	7.7820835	6.2759633	5.2596698	4.5251293	3.9952877	3.5727134	3.2695525	3.0013659	2.7908492	2.6223681	2.4993687	2.3736207	0
10.096303	7.7820835	6.2759633	5.2596698	4.5251293	3.9952877	3.5727134	3.2695525	3.0013659	2.7908492	2.6223681	2.4993687	2.3736207	0
10.096303	7.7820835	6.2759633	5.2596698	4.5251293	3.9952877	3.5727134	3.2695525	3.0013659	2.7908492	2.6223681	2.4993687	2.3736207	0
10.096303	7.7820835	6.2759633	5.2596698	4.5251293	3.9952877	3.5727134	3.2695525	3.0013659	2.7908492	2.6223681	2.4993687	2.3736207	0
10.096303	7.7820835	6.2759633	5.2596698	4.5251293	3.9952877	3.5727134	3.2695525	3.0013659	2.7908492	2.6223681	2.4993687	2.3736207	0
10.096303	7.7820835	6.2759633	5.2596698	4.5251293	3.9952877	3.5727134	3.2695525	3.0013659	2.7908492	2.6223681	2.4993687	2.3736207	0
10.096303	7.7820835	6.2759633	5.2596698	4.5251293	3.9952877	3.5727134	3.2695525	3.0013659	2.7908492	2.6223681	2.4993687	2.3736207	0
10.096303	7.7820835	6.2759633	5.2596698	4.5251293	3.9952877	3.5727134	3.2695525	3.0013659	2.7908492	2.6223681	2.4993687	2.3736207	0
10.096303	7.7820835	6.2759633	5.2596698	4.5251293	3.9952877	3.5727134	3.2695525	3.0013659	2.7908492	2.6223681	2.4993687	2.3736207	0
10.096303	7.7820835	6.2759633	5.2596698	4.5251293	3.9952877	3.5727134	3.2695525	3.0013659	2.7908492	2.6223681	2.4993687	2.3736207	0
10.096303	7.7714753	6.2759633	5.2596698	4.5251293	3.9952877	3.5727134	3.2695525	3.0013659	2.7908492	2.6223681	2.4993687	2.3736207	0
10.096303	7.7166896	6.2759633	5.2596698	4.5251293	3.9952877	3.5727134	3.2695525	3.0013659	2.7908492	2.6223681	2.4993687	2.3736207	0
10.096303	7.7166896	6.2759633	5.2596698	4.5251293	3.9952877	3.5727134	3.2695525	3.0013659	2.7908492	2.6223681	2.4993687	2.3736207	0
10.096303	7.7166896	6.2759633	5.2596698	4.5251293	3.9952877	3.5727134	3.2695525	3.0013659	2.7908492	2.6223681	2.4993687	2.3736207	0
10.096303	7.7166896	6.2759633	5.2596698	4.5251293	3.9952877	3.5727134	3.2695525	3.0013659	2.7908492	2.6223681	2.4993687	2.3736207	0
10.096303	7.7166896	6.2759633	5.2596698	4.5251293	3.9952877	3.5727134	3.2695525	3.0013659	2.7908492	2.6223681	2.4993687	2.3736207	0
10.096303	7.7166896	6.2759633	5.2596698	4.5251293	3.9952877	3.5727134	3.2695525	3.0013659	2.7908492	2.6223681	2.4993687	2.3736207	0
10.096303	7.7166896	6.2759633	5.2596698	4.5251293	3.9952877	3.5727134	3.2695525	3.0013659	2.7908492	2.6223681	2.4993687	2.3736207	0
10.096303	7.7166896	6.2759633	5.2596698	4.5251293	3.9952877	3.5727134	3.2695525	3.0013659	2.7908492	2.6223681	2.4993687	2.3736207	0
10.096303	7.7166896	6.2759633	5.2596698	4.5251293	3.9952877	3.5727134	3.2695525	3.0013659	2.7908492	2.6223681	2.4993687	2.3736207	0
10.096303	7.7166896	6.2759633	5.2596698	4.5251293	3.9952877	3.5727134	3.2695525	3.0013659	2.7908492	2.6223681	2.4993687	2.3736207	0
10.096303	7.7166896	6.2759633	5.2596698	4.5251293	3.9952877	3.5727134	3.2695525	3.0013659	2.7908492	2.6223681	2.4993687	2.3736207	0
10.096303	7.7166896	6.2759633	5.2596698	4.5251293	3.9952877	3.5727134	3.2695525	3.0013659	2.7908492	2.6223681	2.4993687	2.3736207	0
10.096303	7.7166896	6.2759633	5.2596698	4.5251293	3.9952877	3.5727134	3.2695525	3.0013659	2.7908492	2.6223681	2.4993687	2.3736207	0
10.096303	7.7166896	6.2759633	5.2596698	4.5251293	3.9952877	3.5727134	3.2695525	3.0013659	2.7908492	2.6223681	2.4993687	2.3736207	0
10.096303	7.7166896	6.2759633	5.2596698	4.5251293	3.9952877	3.5727134	3.2695525	3.0013659	2.7908492	2.6223681	2.4993687	2.3736207	0
10.096303	7.7166896	6.2759633	5.2596698	4.5251293	3.9952877	3.5727134	3.2695525	3.0013659	2.7908492	2.6223681	2.4993687	2.3736207	0
10.096303	7.7166896	6.2759633	5.2596698	4.5251293	3.9952877	3.5727134	3.2695525	3.0013659	2.7908492	2.6223681	2.4993687	2.3736207	0
10.096303	7.7166896	6.2759633	5.2596698	4.5251293	3.9952877	3.5727134	3.2695525	3.0013659	2.7908492	2.6223681	2.4993687	2.3736207	0
10.096303	7.7166896	6.2759633	5.2596698	4.5251293	3.9952877	3.5727134	3.2695525	3.0013659	2.7908492	2.6223681	2.4993687	2.3736207	0
10.096303	7.7166896	6.2759633	5.2596698	4.5251293	3.9952877	3.5727134	3.2695525	3.0013659	2.7908492	2.6223681	2.4993687	2.3736207	0
10.096303	7.7166896	6.2759633	5.2596698	4.5251293	3.9952877	3.5727134	3.2695525	3.0013659	2.7908492	2.6223681	2.4993687	2.3736207	0
10.096303	7.7166896	6.2759633	5.2596698	4.5251293	3.9952877	3.5727134	3.2695525	3.0013659	2.7908492	2.6223681	2.4993687	2.3736207	0
10.096303	7.7166896	6.2759633	5.2596698	4.5251293	3.9952877	3.5727134	3.2695525	3.0013659	2.7908492	2.6223681	2.4993687	2.3736207	0
10.096303	7.7166896	6.2759633	5.2596698	4.5251293	3.9952877	3.5727134	3.2695525	3.0013659	2.7908492	2.6223681	2.4993687	2.3736207	0
10.096303	7.7166896	6.2759633	5.2596698	4.5251293	3.9952877	3.5727134	3.2695525	3.0013659	2.7908492	2.6223681	2.4993687	2.3736207	0
10.096303	7.7166896	6.2759633	5.2596698	4.5251293	3.9952877	3.5727134	3.2695525	3.0013659	2.7908492	2.6223681	2.4993687	2.3736207	0
10.096303	7.7166896	6.2759633	5.2596698	4.5251293	3.9952877	3.5727134	3.2695525	3.0013659	2.7908492	2.6223681	2.4993687	2.3736207	0
10.096303	7.7166896	6.2759633	5.2596698	4.5251293	3.9952877	3.5727134	3.2695525	3.0013659	2.7908492	2.6223681	2.4993687	2.3736207	0
10.096303	7.7166896	6.2759633	5.2596698	4.5251293	3.9952877	3.5727134	3.2695525	3.0013659	2.7908492	2.6223681	2.4993687	2.3736207	0
10.096303	7.7166896	6.2759633	5.2596698	4.5251293	3.9952877	3.5727134	3.2695525	3.0013659	2.7908492	2.6223681	2.4993687	2.3736207	0
10.096303	7.7166896	6.2759633	5.2596698	4.5251293	3.9952877	3.5727134	3.2695525	3.0013659	2.7908492	2.6223681	2.4993687	2.3736207	0
10.096303	7.7166896	6.2759633	5.2596698	4.5251293	3.9952877	3.5727134	3.2695525	3.0013659	2.7908492	2.6223681	2.4993687	2.3736207	0
10.096303	7.7166896	6.2759633	5.2596698	4.5251293	3.9952877	3.5727134	3.2695525	3.0013659	2.7908492	2.6223681	2.4993687	2.3736207	0
10.096303	7.7166896	6.2759633	5.2596698	4.5251293	3.9952877	3.5727134	3.2695525	3.0013659	2.7908492	2.6223681	2.4993687	2.3736207	0
10.096303	7.7166896	6.2759633	5.2596698	4.5251293	3.9952877	3.5727134	3.2695525	3.0013659	2.7908492	2.6223681	2.4993687	2.3736207	0
10.096303	7.7166896	6.2759633	5.2596698	4.5251293	3.9952877	3.5727134	3.2695525	3.0013659	2.7908492	2.6223681	2.4993687	2.3736207	0
10.096303	7.7166896	6.2759633	5.2596698	4.5251293	3.9952877	3.5727134	3.2695525	3.0013659	2.7908492	2.6223681	2.4993687	2.3736207	0
10.096303	7.7166896	6.2759633	5.2596698	4.5251293	3.9952877	3.5727134	3.2695525	3.0013659	2.7908492	2.6223681	2.4993687	2.3736207	0
10.096303	7.7166896	6.2759633	5.2596698	4.5251293	3.9952877	3.5727134	3.2695525	3.0013659	2.7908492	2.6223681	2.4993687	2.3736207	0
10.096303	7.7166896	6.2759633	5.2596698	4.5251293	3.9952877	3.5727134	3.2695525	3.0013659	2.7908492	2.6223681	2.4993687	2.3736207	0
10.096303	7.7166896	6.2759633	5.2596698	4.5251293	3.9952877	3.5727134	3.2695525	3.0013659	2.7908492	2.6223681	2.4993687	2.3736207	0
10.096303	7.7166896	6.2759633	5.2596698	4.5251293	3.9952877	3.5727134	3.2695525	3.0013659	2.7908492	2.6223681	2.4993687	2.3736207	0
10.096303	7.7166896	6.2759633	5.2596698	4.5251293	3.9952877	3.5727134	3.2695525	3.0013659	2.7908492	2.6223681	2.4993687	2.3736207	0
10.096303	7.7166896	6.2759633	5.2596698	4.5251293	3.9952877	3.5727134	3.2695525	3.0013659	2.7908492	2.6223681	2.4993687	2.3736207	0
10.096303	7.7166896	6.2759633	5.2596698	4.5251293	3.9952877	3.5727134	3.2695525	3.0013659	2.7908492	2.6223681	2.4993687	2.3736207	0
10.096303	7.7166896	6.2759633	5.2596698	4.5251293	3.9952877	3.5727134	3.2695525	3.0013659	2.7908492	2.6223681	2.4993687	2.3736207	0
10.096303	7.7166896	6.2759633	5.2596698	4.5251293	3.9952877	3.5727134	3.2695525	3.0013659	2.7908492	2.6223681	2.4993687	2.3736207	0
10.096303	7.7166896	6.2759633	5.2596698	4.5251293	3.9952877	3.5727134	3.2695525	3.0013659	2.7908492	2.6223681	2.4993687	2.3736207	0
10.096303	7.7166896	6.2759633	5.2596698	4.5251293	3.9952877	3.5727134	3.2695525	3.0013659	2.7908492	2.6223681	2.4993687	2.3736207	0
10.096303	7.7166896	6.2759633	5.2596698	4.5251293	3.9952877	3.5727134	3.2695525	3.0013659	2.7908492	2.6223681	2.4993687	2.3736207	0
10.096303	7.7166896	6.2759633	5.2596698	4.5251293	3.9952877	3.5727134	3.2695525	3.0013659	2.7908492	2.6223681	2.4993687	2.3736207	0
10.096303	7.7166896	6.2759633	5.2596698	4.5251293	3.9952877	3.5727134	3.2695525	3.0013659	2.7908492	2.6223681	2.4993687	2.3736207	0
10.096303	7.7166896	6.2759633	5.2596698	4.5251293	3.9952877	3.5727134	3.2695525	3.0013659	2.7908492	2.6223681	2.4993687	2.3736207	0
10.096303	7.7166896	6.2759633	5.2596698	4.5251293	3.9952877	3.5727134	3.2695525	3.0013659	2.7908492	2.6223681	2.4993687	2.3736207	0
10.096303	7.7166896	6.2759633	5.2596698	4.5251293	3.9952877	3.5727134	3.2695525	3.0013659	2.7908492	2.6223681	2.4993687	2.3736207	0
10.096303	7.7166896	6.2759633	5.2596698	4.5251293	3.9952877	3.5727134	3.2695525	3.0013659	2.7908492	2.6223681	2.4993687	2.3736207	0
10.096303	7.7166896	6.2759633	5.2596698	4.5251293	3.9952877	3.5727134	3.2695525	3.0013659	2.7908492	2.6223681	2.4993687	2.3736207	0
10.096303	7.7166896	6.2759633	5.2596698	4.5251293	3.9952877	3.5727134	3.2695525	3.0013659	2.7908492	2.6223681	2.4993687	2.3736207	0
10.096303	7.7166896	6.2759633	5.2596698	4.5251293	3.9952877	3.5727134	3.2695525	3.0013659	2.7908492	2.6223681	2.4993687	2.3736207	0
10.096303	7.7166896	6.2759633	5.2596698	4.5251293	3.9952877	3.5727134	3.2695525	3.0013659	2.7908492	2.6223681	2.4993687	2.3736207	0
10.096303	7.7166896	6.2759633	5.2596698	4.5251293	3.9952877	3.5727134	3.2695525	3.0013659	2.7908492	2.6223681	2.4993687	2.3736207	0
10.096303	7.7166896	6.2759633	5.2596698	4.5251293	3.9952877	3.5727134	3.2695525	3.0013659	2.7908492	2.6223681	2.4993687	2.3736207	0
10.096303	7.7166896	6.2759633	5.2596698	4.5251293	3.9952877	3.5727134	3.2695525	3.0013659	2.7908492	2.6223681	2.4993687	2.3736207	0
10.096303	7.7166896	6.2759633	5.2596698	4.5251293	3.9952877	3.5727134	3.2695525	3.0013659	2.7908492	2.6223681	2.4993687	2.3736207	0
10.096303	7.7166896	6.2759633	5.2596698	4.5251293	3.9952877	3.5727134	3.2695525	3.0013659	2.7908492	2.6223681	2.4993687	2.3736207	0
10.096303	7.7166896	6.2759633	5.2596698	4.5251293	3.9952877	3.5727134	3.2695525	3.0013659	2.7908492	2.6223681	2.4993687	2.3736207	0
10.096303	7.7166896	6.2759633	5.2596698	4.5251293	3.9952877	3.5727134	3.2695525	3.0013659	2.7908492	2.6223681	2.4993687	2.3736207	0
10.096303	7.7166896	6.2759633	5.2596698	4.5251293	3.9952877	3.5727134	3.2695525	3.0013659	2.7908492	2.6223681	2.4719038	2.3736207	0
10.096303	7.7166896	6.2759633	5.2596698	4.5251293	3.9952877	3.5727134	3.2695525	3.0013659	2.7908492	2.6223681	2.4719038	2.3736207	0
10.096303	7.7166896	6.2759633	5.2596698	4.5251293	3.9952877	3.5727134	3.2695525	3.0013659	2.7908492	2.6223681	2.4719038	2.3736207	0
10.096303	7.7166896	6.2759633	5.2596698	4.5251293	3.9952877	3.5727134	3.2695525	3.0013659	2.7908492	2.6223681	2.4719038	2.3736207	0
10.096303	7.7166896	6.2759633	5.2596698	4.5251293	3.9952877	3.5727134	3.2695525	3.0013659	2.7908492	2.6223681	2.4719038	2.3736207	0
10.096303	7.7166896	6.2759633	5.2596698	4.5251293	3.9952877	3.5727134	3.2695525	3.0013659	2.7908492	2.6223681	2.4719038	2.3736207	0
10.096303	7.7166896	6.2759633	5.2596698	4.5251293	3.9952877	3.5727134	3.2695525	3.0013659	2.7908492	2.6223681	2.4719038	2.3736207	0
10.096303	7.7166896	6.2759633	5.2596698	4.5251293	3.9952877	3.5727134	3.2695525	3.0013659	2.7908492	2.6223681	2.4719038	2.3736207	0
10.096303	7.7166896	6.2759633	5.2596698	4.5251293	3.9952877	3.5727134	3.2695525	3.0013659	2.7908492	2.6223681	2.4719038	2.3736207	0
10.096303	7.7166896	6.2759633	5.2596698	4.5251293	3.9952877	3.5727134	3.2695525	3.0013659	2.7908492	2.6223681	2.4719038	2.3736207	0
10.096303	7.7166896	6.2759633	5.2596698	4.5251293	3.9952877	3.5727134	3.2695525	3.0013659	2.7908492	2.6223681	2.4719038	2.3736207	0
10.096303	7.7166896	6.2759633	5.2596698	4.5251293	3.9952877	3.5727134	3.2695525	3.0013659	2.7908492	2.6223681	2.4719038	2.3736207	0
10.096303	7.7166896	6.2759633	5.2596698	4.5251293	3.9952877	3.5727134	3.2695525	3.0013659	2.7908492	2.6223681	2.4719038	2.3736207	0
10.096303	7.7166896	6.2759633	5.2596698	4.5251293	3.9952877	3.5727134	3.2695525	3.0013659	2.7908492	2.6223681	2.4719038	2.3736207	0
10.096303	7.7166896	6.2759633	5.2596698	4.5251293	3.9952877	3.5727134	3.2695525	3.0013659	2.7908492	2.6223681	2.4719038	2.3736207	0
10.096303	7.7166896	6.2759633	5.2596698	4.5251293	3.9952877	3.5727134	3.2695525	3.0013659	2.7908492	2.6223681	2.4719038	2.3736207	0
10.096303	7.7166896	6.2759633	5.2596698	4.5251293	3.9952877	3.5727134	3.2695525	3.0013659	2.7908492	2.6223681	2.4719038	2.3736207	0
10.096303	7.7166896	6.2759633	5.2596698	4.5251293	3.9952877	3.5727134	3.2695525	3.0013659	2.7908492	2.6223681	2.4719038	2.3736207	0
10.096303	7.7166896	6.2759633	5.2596698	4.5251293	3.9952877	3.5727134	3.2695525	3.0013659	2.7908492	2.6223681	2.4719038	2.3736207	0
10.096303	7.7166896	6.2759633	5.2596698	4.5251293	3.9952877	3.5727134	3.2695525	3.0013659	2.7908492	2.6223681	2.4719038	2.3736207	0
10.096303	7.7166896	6.2759633	5.2596698	4.5251293	3.9952877	3.5727134	3.2695525	3.0013659	2.7908492	2.6223681	2.4719038	2.3736207	0
10.096303	7.7166896	6.2759633	5.2596698	4.5251293	3.9952877	3.5727134	3.2695525	3.0013659	2.7908492	2.6223681	2.4719038	2.3736207	0
10.096303	7.7166896	6.2759633	5.2596698	4.5251293	3.9952877	3.5727134	3.2695525	3.0013659	2.7908492	2.6223681	2.4719038	2.3736207	0
10.096303	7.7166896	6.2759633	5.2596698	4.5251293	3.9952877	3.5727134	3.2695525	3.0013659	2.7908492	2.6223681	2.4719038	2.3736207	0
10.096303	7.7166896	6.2759633	5.2596698	4.5251293	3.9952877	3.5727134	3.2695525	3.0013659	2.7908492	2.6223681	2.4719038	2.3736207	0
10.096303	7.7166896	6.2759633	5.2596698	4.5251293	3.9952877	3.5727134	3.2695525	3.0013659	2.7908492	2.6223681	2.4719038	2.3736207	0
10.096303	7.7166896	6.2759633	5.2596698	4.5251293	3.9952877	3.5727134	3.2695525	3.0013659	2.7908492	2.6223681	2.4719038	2.3736207	0
10.096303	7.7166896	6.2759633	5.2596698	4.5251293	3.9952877	3.5727134	3.2695525	3.0013659	2.7908492	2.6223681	2.4719038	2.3736207	0
10.096303	7.7166896	6.2759633	5.2596698	4.5251293	3.9952877	3.5727134	3.2695525	3.0013659	2.7908492	2.6223681	2.4719038	2.3736207	0
10.096303	7.7166896	6.2759633	5.2596698	4.5251293	3.9952877	3.5727134	3.2695525	3.0013659	2.7908492	2.6223681	2.4719038	2.3736207	0
10.096303	7.7166896	6.2759633	5.2596698	4.5251293	3.9952877	3.5727134	3.2695525	3.0013659	2.7908492	2.6223681	2.4719038	2.3736207	0
10.096303	7.7166896	6.2759633	5.2596698	4.5251293	3.9952877	3.5727134	3.2695525	3.0013659	2.7908492	2.6223681	2.4719038	2.3736207	0
10.096303	7.7166896	6.2759633	5.2596698	4.5251293	3.9952877	3.5727134	3.2695525	3.0013659	2.7908492	2.6223681	2.4719038	2.3736207	0
10.096303	7.7166896	6.2759633	5.2596698	4.5251293	3.9952877	3.5727134	3.2695525	3.0013659	2.7908492	2.6223681	2.4719038	2.3736207	0
10.096303	7.7166896	6.2759633	5.2596698	4.5251293	3.9952877	3.5727134	3.2695525	3.0013659	2.7908492	2.6223681	2.4719038	2.3736207	0
10.096303	7.7166896	6.2759633	5.2596698	4.5251293	3.9952877	3.5727134	3.2695525	3.0013659	2.7908492	2.6223681	2.4719038	2.3736207	0
10.096303	7.7166896	6.2759633	5.2596698	4.5251293	3.9952877	3.5727134	3.2695525	3.0013659	2.7908492	2.6223681	2.4719038	2.3736207	0
10.096303	7.7166896	6.2759633	5.2596698	4.5251293	3.9952877	3.5727134	3.2695525	3.0013659	2.7908492	2.6223681	2.4719038	2.3736207	0
10.096303	7.7166896	6.2759633	5.2596698	4.5251293	3.9952877	3.5727134	3.2695525	3.0013659	2.7908492	2.6223681	2.4719038	2.3736207	0
10.096303	7.7166896	6.2759633	5.2596698	4.5251293	3.9952877	3.5727134	3.2695525	3.0013659	2.7908492	2.6223681	2.4719038	2.3736207	0
10.096303	7.7166896	6.2759633	5.2596698	4.5251293	3.9952877	3.5727134	3.2695525	3.0013659	2.7908492	2.6223681	2.4719038	2.3736207	0
10.096303	7.7166896	6.2759633	5.2596698	4.5251293	3.9952877	3.5727134	3.2695525	3.0013659	2.7908492	2.6223681	2.4719038	2.3736207	0
10.096303	7.7166896	6.2759633	5.2204189	4.5251293	3.9952877	3.5727134	3.2695525	3.0013659	2.7908492	2.6223681	2.4719038	2.3736207	0
10.096303	7.7166896	6.2759633	5.2204189	4.5251293	3.9952877	3.5727134	3.2695525	3.0013659	2.7908492	2.6223681	2.4719038	2.3736207	0
10.096303	7.7166896	6.2759633	5.2204189	4.5251293	3.9952877	3.5727134	3.2695525	3.0013659	2.7908492	2.6223681	2.4719038	2.3736207	0
10.096303	7.7166896	6.2759633	5.2204189	4.5251293	3.9952877	3.5727134	3.2695525	3.0013659	2.7908492	2.6223681	2.4719038	2.3736207	0
10.096303	7.7166896	6.2759633	5.2204189	4.5251293	3.9952877	3.5727134	3.2695525	3.0013659	2.7908492	2.6223681	2.4719038	2.3736207	0
10.096303	7.7166896	6.2759633	5.2204189	4.5251293	3.9952877	3.5727134	3.2695525	3.0013659	2.7908492	2.6223681	2.4719038	2.3736207	0
10.096303	7.7166896	6.2759633	5.2204189	4.5251293	3.9952877	3.5727134	3.2695525	3.0013659	2.7908492	2.6223681	2.4719038	2.3736207	0
10.096303	7.7166896	6.2759633	5.2204189	4.5251293	3.9952877	3.5727134	3.2695525	3.0013659	2.7908492	2.6223681	2.4719038	2.3736207	0
10.096303	7.7166896	6.2759633	5.2204189	4.5251293	3.9952877	3.5727134	3.2695525	3.0013659	2.7908492	2.6223681	2.4719038	2.3736207	0
10.096303	7.7166896	6.2759633	5.2204189	4.5251293	3.9952877	3.5727134	3.2695525	3.0013659	2.7908492	2.6223681	2.4719038	2.3736207	0
10.096303	7.7166896	6.2759633	5.2204189	4.5251293	3.9952877	3.5727134	3.2695525	3.0013659	2.7908492	2.6223681	2.4719038	2.3736207	0
10.096303	7.7166896	6.2759633	5.2204189	4.5251293	3.9952877	3.5727134	3.2695525	3.0013659	2.7908492	2.6223681	2.4719038	2.3736207	0
10.096303	7.7166896	6.2759633	5.2204189	4.5251293	3.9952877	3.5727134	3.2695525	3.0013659	2.7908492	2.6223681	2.4719038	2.3736207	0
10.096303	7.7166896	6.2759633	5.2204189	4.5251293	3.9952877	3.5727134	3.2695525	3.0013659	2.7908492	2.6223681	2.4719038	2.3736207	0
10.096303	7.7166896	6.2759633	5.2204189	4.5251293	3.9952877	3.5727134	3.2695525	3.0013659	2.7908492	2.6223681	2.4719038	2.3736207	0
10.096303	7.7166896	6.2759633	5.2204189	4.5251293	3.9952877	3.5727134	3.2695525	3.0013659	2.7908492	2.6223681	2.4719038	2.3736207	0
10.096303	7.7166896	6.2759633	5.2204189	4.5251293	3.9952877	3.5727134	3.2695525	3.0013659	2.7908492	2.6223681	2.4719038	2.3736207	0
10.096303	7.7166896	6.2759633	5.2204189	4.5251293	3.9952877	3.5727134	3.2695525	3.0013659	2.7908492	2.6223681	2.4719038	2.3736207	0
10.096303	7.7166896	6.2759633	5.2204189	4.5251293	3.9952877	3.5727134	3.2695525	3.0013659	2.7908492	2.6223681	2.4719038	2.3736207	0
10.096303	7.7166896	6.2759633	5.2204189	4.5251293	3.9952877	3.5727134	3.2695525	3.0013659	2.7908492	2.6223681	2.4719038	2.3736207	0
10.047264	7.7166896	6.2759633	5.2204189	4.5251293	3.9952877	3.5727134	3.2695525	3.0013659	2.7908492	2.6223681	2.4719038	2.3736207	0
10.020395	7.7166896	6.2759633	5.2204189	4.5251293	3.9952877	3.5727134	3.2695525	3.0013659	2.7908492	2.6223681	2.4719038	2.3736207	0
10.020395	7.7166896	6.2759633	5.2204189	4.5251293	3.9952877	3.5727134	3.2695525	3.0013659	2.7908492	2.6223681	2.4719038	2.3736207	0
10.020395	7.7166896	6.2759633	5.2204189	4.5251293	3.9952877	3.5727134	3.2695525	3.0013659	2.7908492	2.6223681	2.4719038	2.3736207	0
10.020395	7.7166896	6.2759633	5.2204189	4.5251293	3.9952877	3.5727134	3.2695525	3.0013659	2.7908492	2.6223681	2.4719038	2.3736207	0
10.020395	7.7166896	6.2759633	5.2204189	4.5251293	3.9952877	3.5727134	3.2695525	3.0013659	2.7908492	2.6223681	2.4719038	2.3736207	0
10.020395	7.7166896	6.2759633	5.2204189	4.5251293	3.9952877	3.5727134	3.2695525	3.0013659	2.7908492	2.6223681	2.4719038	2.3736207	0
10.020395	7.7166896	6.2759633	5.2204189	4.5251293	3.9952877	3.5727134	3.2695525	3.0013659	2.7908492	2.6223681	2.4719038	2.3736207	0
10.020395	7.7166896	6.2759633	5.2204189	4.5251293	3.9952877	3.5727134	3.2695525	3.0013659	2.7908492	2.6223681	2.4719038	2.3736207	0
10.020395	7.7166896	6.2759633	5.2204189	4.5251293	3.9952877	3.5727134	3.2695525	3.0013659	2.7908492	2.6223681	2.4719038	2.3736207	0
10.020395	7.7166896	6.2759633	5.2204189	4.5251293	3.9952877	3.5727134	3.2695525	3.0013659	2.7908492	2.6223681	2.4719038	2.3736207	0
10.020395	7.7166896	6.2759633	5.2204189	4.5251293	3.9952877	3.5727134	3.2695525	3.0013659	2.7908492	2.6223681	2.4719038	2.3736207	0
10.020395	7.7166896	6.2759633	5.2204189	4.5251293	3.9952877	3.5727134	3.2695525	3.0013659	2.7908492	2.6223681	2.4719038	2.3736207	0
10.020395	7.7166896	6.2759633	5.2204189	4.5251293	3.9952877	3.5727134	3.2695525	3.0013659	2.7908492	2.6223681	2.4719038	2.3736207	0
10.020395	7.7166896	6.2759633	5.2204189	4.5251293	3.9952877	3.5727134	3.2695525	3.0013659	2.7908492	2.6223681	2.4719038	2.3736207	0
10.020395	7.7166896	6.2759633	5.2204189	4.5251293	3.9952877	3.5727134	3.2695525	3.0013659	2.7908492	2.6223681	2.4719038	2.3736207	0
10.020395	7.7166896	6.2759633	5.2204189	4.5251293	3.9952877	3.5727134	3.2695525	3.0013659	2.7908492	2.6223681	2.4719038	2.3736207	0
10.020395	7.7166896	6.2759633	5.2204189	4.5251293	3.9952877	3.5727134	3.2695525	3.0013659	2.7908492	2.6223681	2.4719038	2.3736207	0
10.020395	7.7166896	6.2759633	5.2204189	4.5251293	3.9952877	3.5727134	3.2695525	3.0013659	2.7908492	2.6223681	2.4719038	2.3736207	0
10.020395	7.7166896	6.2759633	5.2204189	4.5251293	3.9952877	3.5727134	3.2695525	3.0013659	2.7908492	2.6223681	2.4719038	2.3736207	0
10.020395	7.7166896	6.2759633	5.2204189	4.5251293	3.9952877	3.5727134	3.2695525	3.0013659	2.7908492	2.6223681	2.4719038	2.3736207	0
10.020395	7.7166896	6.2759633	5.2204189	4.5251293	3.9952877	3.5727134	3.2695525	3.0013659	2.7908492	2.6223681	2.4719038	2.3736207	0
10.020395	7.7166896	6.2759633	5.2204189	4.5251293	3.9952877	3.5727134	3.2695525	3.0013659	2.7908492	2.6223681	2.4719038	2.3736207	0
10.020395	7.7166896	6.2759633	5.2204189	4.5251293	3.9952877	3.5727134	3.2695525	3.0013659	2.7908492	2.6223681	2.4719038	2.3736207	0
10.020395	7.7166896	6.2759633	5.2204189	4.5251293	3.9952877	3.5727134	3.2695525	3.0013659	2.7908492	2.6223681	2.4719038	2.3736207	0
10.020395	7.7166896	6.2759633	5.2204189	4.5251293	3.9952877	3.5727134	3.2695525	3.0013659	2.7908492	2.6223681	2.4719038	2.3736207	0
10.020395	7.7166896	6.2759633	5.2204189	4.5251293	3.9952877	3.5727134	3.2695525	3.0013659	2.7908492	2.6223681	2.4719038	2.3736207	0
10.020395	7.7166896	6.2759633	5.2204189	4.5251293	3.9952877	3.5727134	3.2695525	3.0013659	2.7908492	2.6223681	2.4719038	2.3736207	0
10.020395	7.7166896	6.2759633	5.2204189	4.5251293	3.9952877	3.5727134	3.2695525	3.0013659	2.7908492	2.6223681	2.4719038	2.3736207	0
10.020395	7.7166896	6.2759633	5.2204189	4.5251293	3.9952877	3.5727134	3.2695525	3.0013659	2.7908492	2.6223681	2.4719038	2.3736207	0
10.020395	7.7166896	6.2759633	5.2204189	4.5251293	3.9952877	3.5727134	3.2695525	3.0013659	2.7908492	2.6223681	2.4719038	2.3736207	0
10.020395	7.7166896	6.2759633	5.2204189	4.5251293	3.9952877	3.5727134	3.2695525	3.0013659	2.7908492	2.6223681	2.4719038	2.3736207	0
10.020395	7.7166896	6.2759633	5.2204189	4.5251293	3.9952877	3.5727134	3.2695525	3.0013659	2.7908492	2.6223681	2.4719038	2.3736207	0
10.020395	7.7166896	6.2759633	5.2204189	4.5251293	3.9952877	3.5727134	3.2695525	3.0013659	2.7908492	2.6223681	2.4719038	2.3736207	0
10.020395	7.7166896	6.2759633	5.2204189	4.5251293	3.9952877	3.5727134	3.2695525	3.0013659	2.7908492	2.6223681	2.4719038	2.3736207	0
10.020395	7.7166896	6.2759633	5.2204189	4.5251293	3.9952877	3.5727134	3.2695525	3.0013659	2.7908492	2.6223681	2.4719038	2.3736207	0
10.020395	7.7166896	6.2759633	5.2204189	4.5251293	3.9952877	3.5727134	3.2695525	3.0013659	2.7908492	2.6223681	2.4719038	2.3736207	0
10.020395	7.7166896	6.2759633	5.2204189	4.5251293	3.9952877	3.5727134	3.2695525	3.0013659	2.7908492	2.6223681	2.4719038	2.3736207	0
10.020395	7.7166896	6.2759633	5.2204189	4.5251293	3.9952877	3.5727134	3.2695525	3.0013659	2.7908492	2.6223681	2.4719038	2.3736207	0
10.020395	7.7166896	6.2759633	5.2204189	4.5251293	3.9952877	3.5727134	3.2695525	3.0013659	2.7908492	2.6223681	2.4719038	2.3736207	0
10.020395	7.7166896	6.2759633	5.2204189	4.5251293	3.9952877	3.5727134	3.2695525	3.0013659	2.7908492	2.6223681	2.4719038	2.3736207	0
10.020395	7.7166896	6.2759633	5.2204189	4.5251293	3.9952877	3.5727134	3.2695525	3.0013659	2.7908492	2.6223681	2.4719038	2.3736207	0
10.020395	7.7166896	6.2759633	5.2204189	4.5251293	3.9952877	3.5727134	3.2695525	3.0013659	2.7908492	2.6223681	2.4719038	2.3736207	0
10.020395	7.7166896	6.2759633	5.2204189	4.5251293	3.9952877	3.5727134	3.2695525	3.0013659	2.7908492	2.6223681	2.4719038	2.3736207	0
10.020395	7.7166896	6.2759633	5.2204189	4.5251293	3.9952877	3.5727134	3.2695525	3.0013659	2.7908492	2.6223681	2.4719038	2.3736207	0
10.020395	7.7166896	6.2759633	5.2204189	4.5251293	3.9952877	3.5727134	3.2695525	3.0013659	2.7908492	2.6223681	2.4719038	2.3736207	0
10.020395	7.7166896	6.2759633	5.2204189	4.5251293	3.9952877	3.5727134	3.2695525	3.0013659	2.7908492	2.6223681	2.4719038	2.3736207	0
10.020395	7.7166896	6.2759633	5.2204189	4.5251293	3.9952877	3.5727134	3.2695525	3.0013659	2.7908492	2.6223681	2.4719038	2.3736207	0
10.020395	7.7166896	6.2759633	5.2204189	4.5251293	3.9952877	3.5727134	3.2695525	3.0013659	2.7908492	2.6223681	2.4719038	2.3736207	0
10.020395	7.7166896	6.2759633	5.2204189	4.5251293	3.9952877	3.5727134	3.2695525	3.0013659	2.7908492	2.6223681	2.4719038	2.3736207	0
10.020395	7.7166896	6.2759633	5.2204189	4.5251293	3.9952877	3.5727134	3.2695525	3.0013659	2.7908492	2.6223681	2.4719038	2.3736207	0
10.020395	7.7166896	6.2759633	5.2204189	4.5251293	3.9952877	3.5727134	3.2695525	3.0013659	2.7908492	2.6223681	2.4719038	2.3736207	0
10.020395	7.7166896	6.2759633	5.2204189	4.5251293	3.9952877	3.5727134	3.2695525	3.0013659	2.7908492	2.6223681	2.4719038	2.3736207	0
10.020395	7.7166896	6.2759633	5.2204189	4.5251293	3.9952877	3.5727134	3.2695525	3.0013659	2.7908492	2.6223681	2.4719038	2.3736207	0
10.020395	7.7166896	6.2759633	5.2204189	4.5251293	3.9952877	3.5727134	3.2695525	3.0013659	2.7908492	2.6223681	2.4719038	2.3736207	0
10.020395	7.7166896	6.2759633	5.2204189	4.5251293	3.9952877	3.5727134	3.2695525	3.0013659	2.7908492	2.6223681	2.4719038	2.3736207	0
10.020395	7.7166896	6.2759633	5.2204189	4.5251293	3.9952877	3.5727134	3.2695525	3.0013659	2.7908492	2.6223681	2.4719038	2.3736207	0
10.020395	7.7166896	6.2759633	5.2204189	4.5251293	3.9882488	3.5727134	3.2695525	3.0013659	2.7908492	2.6223681	2.4719038	2.3736207	0
10.020395	7.7166896	6.2759633	5.2204189	4.5251293	3.9617138	3.5727134	3.2695525	3.0013659	2.7908492	2.6223681	2.4719038	2.3736207	0
10.020395	7.7166896	6.2759633	5.2204189	4.5251293	3.9617138	3.5727134	3.2695525	3.0013659	2.7908492	2.6223681	2.4719038	2.3736207	0
10.020395	7.7166896	6.2759633	5.2204189	4.5251293	3.9617138	3.5727134	3.2695525	3.0013659	2.7908492	2.6223681	2.4719038	2.3736207	0
10.020395	7.7166896	6.2759633	5.2204189	4.5251293	3.9617138	3.5727134	3.2695525	3.0013659	2.7908492	2.6223681	2.4719038	2.3736207	0
10.020395	7.7166896	6.2759633	5.2204189	4.5251293	3.9617138	3.5727134	3.2695525	3.0013659	2.7908492	2.6223681	2.4719038	2.3736207	0
10.020395	7.7166896	6.2759633	5.2204189	4.5251293	3.9617138	3.5727134	3.2695525	3.0013659	2.7908492	2.6223681	2.4719038	2.3736207	0
10.020395	7.7166896	6.2759633	5.2204189	4.5251293	3.9617138	3.5727134	3.2695525	3.0013659	2.7908492	2.6223681	2.4719038	2.3736207	0
10.020395	7.7166896	6.2759633	5.2204189	4.5251293	3.9617138	3.5727134	3.2695525	3.0013659	2.7908492	2.6223681	2.4719038	2.3736207	0
10.020395	7.7166896	6.2759633	5.2204189	4.5251293	3.9617138	3.5727134	3.2695525	3.0013659	2.7908492	2.6223681	2.4719038	2.3736207	0
10.020395	7.7166896	6.2759633	5.2204189	4.5251293	3.9617138	3.5727134	3.2695525	3.0013659	2.7908492	2.6223681	2.4719038	2.3736207	0
10.020395	7.7166896	6.2759633	5.2204189	4.5251293	3.9617138	3.5727134	3.2695525	3.0013659	2.7908492	2.6223681	2.4719038	2.3736207	0
10.020395	7.7166896	6.2759633	5.2204189	4.5251293	3.9617138	3.5727134	3.2695525	3.0013659	2.7908492	2.6223681	2.4719038	2.3736207	0
10.020395	7.7166896	6.2759633	5.2204189	4.5251293	3.9617138	3.5727134	3.2695525	3.0013659	2.7908492	2.6223681	2.4719038	2.3736207	0
10.020395	7.7166896	6.2759633	5.2204189	4.5251293	3.9617138	3.5727134	3.2695525	3.0013659	2.7908492	2.6223681	2.4719038	2.3736207	0
10.020395	7.7166896	6.2759633	5.2204189	4.5251293	3.9617138	3.5727134	3.2695525	3.0013659	2.7908492	2.6223681	2.4719038	2.3736207	0
10.020395	7.7166896	6.2759633	5.2204189	4.5251293	3.9617138	3.5727134	3.2695525	3.0013659	2.7908492	2.6223681	2.4719038	2.3736207	0
10.020395	7.7166896	6.2759633	5.2204189	4.5251293	3.9617138	3.5727134	3.2695525	3.0013659	2.7908492	2.6223681	2.4719038	2.3736207	0
10.020395	7.7166896	6.2759633	5.2204189	4.5251293	3.9617138	3.5727134	3.2695525	3.0013659	2.7908492	2.6223681	2.4719038	2.3736207	0
10.020395	7.7166896	6.2759633	5.2204189	4.5251293	3.9617138	3.5727134	3.2695525	3.0013659	2.7908492	2.6223681	2.4719038	2.3736207	0
10.020395	7.7166896	6.2759633	5.2204189	4.5251293	3.9617138	3.5727134	3.2695525	3.0013659	2.7908492	2.6223681	2.4719038	2.3736207	0
10.020395	7.7166896	6.2759633	5.2204189	4.5251293	3.9617138	3.5727134	3.2695525	3.0013659	2.7908492	2.6223681	2.4719038	2.3736207	0
10.020395	7.7166896	6.2759633	5.2204189	4.5251293	3.9617138	3.5727134	3.2695525	3.0013659	2.7908492	2.6223681	2.4719038	2.3736207	0
10.020395	7.7166896	6.2759633	5.2204189	4.5251293	3.9617138	3.5727134	3.2695525	3.0013659	2.7908492	2.6223681	2.4719038	2.3736207	0
10.020395	7.7166896	6.2759633	5.2204189	4.5251293	3.9617138	3.5727134	3.2695525	3.0013659	2.7908492	2.6223681	2.4719038	2.3736207	0
10.020395	7.7166896	6.2759633	5.2204189	4.5251293	3.9617138	3.5727134	3.2695525	3.0013659	2.7908492	2.6223681	2.4719038	2.3736207	0
10.020395	7.7166896	6.2759633	5.2204189	4.5251293	3.9617138	3.5727134	3.2695525	3.0013659	2.7908492	2.6223681	2.4719038	2.3736207	0
10.020395	7.7166896	6.2759633	5.2204189	4.5251293	3.9617138	3.5727134	3.2695525	3.0013659	2.7908492	2.6223681	2.4719038	2.3736207	0
10.020395	7.7166896	6.2759633	5.2204189	4.5251293	3.9617138	3.5727134	3.2695525	3.0013659	2.7908492	2.6223681	2.4719038	2.3736207	0
10.020395	7.7166896	6.2759633	5.2204189	4.5251293	3.9617138	3.5727134	3.2695525	3.0013659	2.7908492	2.6223681	2.4719038	2.3736207	0
10.020395	7.7166896	6.2759633	5.2204189	4.5251293	3.9617138	3.5727134	3.2695525	3.0013659	2.7908492	2.6223681	2.4719038	2.3736207	0
10.020395	7.7166896	6.2759633	5.2204189	4.5251293	3.9617138	3.5727134	3.2695525	3.0013659	2.7908492	2.6223681	2.4719038	2.3736207	0
10.020395	7.7166896	6.2759633	5.2204189	4.5251293	3.9617138	3.5727134	3.2695525	3.0013659	2.7908492	2.6223681	2.4719038	2.3736207	0
10.020395	7.7166896	6.2759633	5.2204189	4.5251293	3.9617138	3.5727134	3.2695525	3.0013659	2.7908492	2.6223681	2.4719038	2.3736207	0
10.020395	7.7166896	6.2759633	5.2204189	4.5251293	3.9617138	3.5727134	3.2695525	3.0013659	2.7908492	2.6223681	2.4719038	2.3736207	0
10.020395	7.7166896	6.2759633	5.2204189	4.5251293	3.9617138	3.5727134	3.2695525	3.0013659	2.7908492	2.6223681	2.4719038	2.3736207	0
10.020395	7.7166896	6.2759633	5.2204189	4.5251293	3.9617138	3.5727134	3.2695525	3.0013659	2.7908492	2.6223681	2.4719038	2.3736207	0
10.020395	7.7166896	6.2759633	5.2204189	4.5251293	3.9617138	3.5727134	3.2695525	3.0013659	2.7908492	2.6223681	2.4719038	2.3736207	0
10.020395	7.7166896	6.2759633	5.2204189	4.5251293	3.9617138	3.5727134	3.2695525	3.0013659	2.7908492	2.6223681	2.4719038	2.3736207	0
10.020395	7.7166896	6.2759633	5.2204189	4.5251293	3.9617138	3.5727134	3.2695525	3.0013659	2.7908492	2.6223681	2.4719038	2.3736207	0
10.020395	7.7166896	6.2759633	5.2204189	4.5251293	3.9617138	3.5727134	3.2695525	3.0013659	2.7908492	2.6223681	2.4719038	2.3736207	0
10.020395	7.7166896	6.2759633	5.2204189	4.5251293	3.9617138	3.5727134	3.2695525	3.0013659	2.7908492	2.6223681	2.4719038	2.3736207	0
10.020395	7.7166896	6.2759633	5.2204189	4.5251293	3.9617138	3.5727134	3.2695525	3.0013659	2.7908492	2.6223681	2.4719038	2.3736207	0
10.020395	7.7166896	6.2759633	5.2204189	4.5251293	3.9617138	3.5727134	3.2695525	3.0013659	2.7908492	2.6223681	2.4719038	2.3736207	0
10.020395	7.7166896	6.2759633	5.2204189	4.5251293	3.9617138	3.5727134	3.2695525	3.0013659	2.7908492	2.6223681	2.4719038	2.3736207	0
10.020395	7.7166896	6.2759633	5.2204189	4.5251293	3.9617138	3.5727134	3.2695525	3.0013659	2.7908492	2.6223681	2.4719038	2.3736207	0
10.020395	7.7166896	6.2759633	5.2204189	4.5251293	3.9617138	3.5727134	3.2695525	3.0013659	2.7908492	2.6223681	2.4719038	2.3736207	0
10.020395	7.7166896	6.2759633	5.2204189	4.5251293	3.9617138	3.5727134	3.2695525	3.0013659	2.7908492	2.6223681	2.4719038	2.3736207	0
10.020395	7.7166896	6.2759633	5.2204189	4.5251293	3.9617138	3.5727134	3.2695525	3.0013659	2.7908492	2.6223681	2.4719038	2.3736207	0
10.020395	7.7166896	6.2759633	5.2204189	4.5251293	3.9617138	3.5727134	3.2695525	3.0013659	2.7908492	2.6223681	2.4719038	2.3736207	0
10.020395	7.7166896	6.2759633	5.2204189	4.5251293	3.9617138	3.5727134	3.2695525	3.0013659	2.7908492	2.6223681	2.4719038	2.3736207	0
10.020395	7.7166896	6.2759633	5.2204189	4.5251293	3.9617138	3.5727134	3.2695525	3.0013659	2.7908492	2.6223681	2.4719038	2.3736207	0
10.020395	7.7166896	6.2759633	5.2204189	4.5251293	3.9617138	3.5727134	3.2695525	3.0013659	2.7908492	2.6223681	2.4719038	2.3736207	0
10.020395	7.7166896	6.2759633	5.2204189	4.5251293	3.9617138	3.5727134	3.2695525	3.0013659	2.7908492	2.6223681	2.4719038	2.3736207	0
10.020395	7.7166896	6.2759633	5.2204189	4.5251293	3.9617138	3.5727134	3.2695525	3.0013659	2.7908492	2.6223681	2.4719038	2.3736207	0
10.020395	7.7166896	6.2759633	5.2204189	4.5251293	3.9617138	3.5727134	3.2695525	3.0013659	2.7908492	2.6223681	2.4719038	2.3736207	0
10.020395	7.7166896	6.2759633	5.2204189	4.5251293	3.9617138	3.5727134	3.2695525	3.0013659	2.7908492	2.6223681	2.4719038	2.3736207	0
10.020395	7.7166896	6.2759633	5.2204189	4.5251293	3.9617138	3.5727134	3.2695525	3.0013659	2.7908492	2.6223681	2.4719038	2.3736207	0
10.020395	7.7166896	6.2759633	5.2204189	4.5251293	3.9617138	3.5727134	3.2695525	3.0013659	2.7908492	2.6223681	2.4719038	2.3736207	0
10.020395	7.7166896	6.2759633	5.2204189	4.5251293	3.9617138	3.5727134	3.2695525	3.0013659	2.7908492	2.6223681	2.4719038	2.3736207	0
10.020395	7.7166896	6.2759633	5.2204189	4.5251293	3.9617138	3.5727134	3.2695525	3.0013659	2.7908492	2.6223681	2.4719038	2.3736207	0
10.020395	7.7166896	6.2759633	5.2204189	4.5251293	3.9617138	3.5727134	3.2695525	3.0013659	2.7908492	2.6223681	2.4719038	2.3736207	0
10.020395	7.7166896	6.2759633	5.2204189	4.5251293	3.9617138	3.5727134	3.2695525	3.0013659	2.7908492	2.6223681	2.4719038	2.3736207	0
10.020395	7.7166896	6.2759633	5.2204189	4.5251293	3.9617138	3.5727134	3.2695525	3.0013659	2.7908492	2.6223681	2.4719038	2.3736207	0
10.020395	7.7166896	6.2759633	5.2204189	4.5251293	3.9617138	3.5727134	3.2695525	3.0013659	2.7908492	2.6223681	2.4719038	2.3736207	0
10.020395	7.7166896	6.2759633	5.2204189	4.5251293	3.9617138	3.5727134	3.2695525	3.0013659	2.7908492	2.6223681	2.4719038	2.3736207	0
10.020395	7.7166896	6.2759633	5.2204189	4.5251293	3.9617138	3.5727134	3.2695525	3.0013659	2.7908492	2.6223681	2.4719038	2.3736207	0
10.020395	7.7166896	6.2759633	5.2204189	4.5251293	3.9617138	3.5727134	3.2695525	3.0013659	2.7908492	2.6223681	2.4719038	2.3736207	0
10.020395	7.7166896	6.2759633	5.2204189	4.5251293	3.9617138	3.5716195	3.2695525	3.0013659	2.7908492	2.6223681	2.4719038	2.3736207	0
10.020395	7.7166896	6.2759633	5.2204189	4.5251293	3.9617138	3.5727134	3.2695525	3.0013659	2.7908492	2.6223681	2.4719038	2.3736207	0
10.020395	7.7166896	6.2713242	5.2204189	4.5251293	3.9617138	3.5727134	3.2695525	3.0013659	2.7908492	2.6223681	2.4719038	2.3736207	0
10.020395	7.7166896	6.2084808	5.2204189	4.5251293	3.9617138	3.5727134	3.2695525	3.0013659	2.7908492	2.6223681	2.4719038	2.3736207	0
10.020395	7.7166896	6.2084808	5.2204189	4.5251293	3.9617138	3.5727134	3.2695525	3.0013659	2.7908492	2.6223681	2.4719038	2.3736207	0
10.020395	7.7166896	6.2084808	5.2204189	4.5251293	3.9617138	3.5727134	3.2695525	3.0013659	2.7908492	2.6223681	2.4719038	2.3736207	0
10.020395	7.7166896	6.2084808	5.2204189	4.5251293	3.9617138	3.5727134	3.2695525	3.0013659	2.7908492	2.6223681	2.4719038	2.3736207	0
10.020395	7.7166896	6.2084808	5.2204189	4.5251293	3.9617138	3.5727134	3.2695525	3.0013659	2.7908492	2.6223681	2.4719038	2.3736207	0
10.020395	7.7166896	6.2084808	5.2204189	4.5251293	3.9617138	3.5727134	3.2695525	3.0013659	2.7908492	2.6223681	2.4719038	2.3736207	0
10.020395	7.7166896	6.2084808	5.2204189	4.5251293	3.9617138	3.5727134	3.2695525	3.0013659	2.7908492	2.6223681	2.4719038	2.3736207	0
10.020395	7.7166896	6.2084808	5.2204189	4.5251293	3.9617138	3.5727134	3.2695525	3.0013659	2.7908492	2.6223681	2.4719038	2.3736207	0
10.020395	7.7166896	6.2084808	5.2204189	4.5251293	3.9617138	3.5727134	3.2695525	3.0013659	2.7908492	2.6223681	2.4719038	2.3736207	0
10.020395	7.7166896	6.2084808	5.2204189	4.5251293	3.9617138	3.5727134	3.2695525	3.0013659	2.7908492	2.6223681	2.4719038	2.3736207	0
10.020395	7.7166896	6.2084808	5.2204189	4.5251293	3.9617138	3.5727134	3.2695525	3.0013659	2.7908492	2.6223681	2.4719038	2.3736207	0
10.020395	7.7166896	6.2084808	5.2204189	4.5251293	3.9617138	3.5727134	3.2695525	3.0013659	2.7908492	2.6223681	2.4719038	2.3736207	0
10.020395	7.7166896	6.2084808	5.2204189	4.5251293	3.9617138	3.5727134	3.2695525	3.0013659	2.7908492	2.6223681	2.4719038	2.3736207	0
10.020395	7.7166896	6.2084808	5.2204189	4.5251293	3.9617138	3.5727134	3.2695525	3.0013659	2.7908492	2.6223681	2.4719038	2.3736207	0
10.020395	7.7166896	6.2084808	5.2204189	4.5251293	3.9617138	3.5727134	3.2695525	3.0013659	2.7908492	2.6223681	2.4719038	2.3736207	0
10.020395	7.7166896	6.2084808	5.2204189	4.5251293	3.9617138	3.5727134	3.2695525	3.0013659	2.7908492	2.6223681	2.4719038	2.3736207	0
10.020395	7.7166896	6.2084808	5.2204189	4.5251293	3.9617138	3.5727134	3.2695525	3.0013659	2.7908492	2.6223681	2.4719038	2.3736207	0
10.020395	7.7166896	6.2084808	5.2204189	4.5251293	3.9617138	3.5727134	3.2343957	3.0013659	2.7908492	2.6223681	2.4719038	2.3736207	0
10.020395	7.7166896	6.2084808	5.2204189	4.5251293	3.9617138	3.5727134	3.2343957	3.0013659	2.7908492	2.6223681	2.4719038	2.3736207	0
10.020395	7.7166896	6.2084808	5.2204189	4.5251293	3.9617138	3.5727134	3.2343957	3.0013659	2.7908492	2.6223681	2.4719038	2.3736207	0
10.020395	7.7166896	6.2084808	5.2204189	4.5251293	3.9617138	3.5727134	3.2343957	3.0013659	2.7908492	2.6223681	2.4719038	2.3736207	0
10.020395	7.7166896	6.2084808	5.2204189	4.5251293	3.9617138	3.5727134	3.2343957	3.0013659	2.7908492	2.6223681	2.4719038	2.3736207	0
10.020395	7.7166896	6.2084808	5.2204189	4.5251293	3.9617138	3.5727134	3.2343957	3.0013659	2.7908492	2.6223681	2.4719038	2.3736207	0
10.020395	7.7166896	6.2084808	5.2204189	4.5251293	3.9617138	3.5727134	3.2343957	3.0013659	2.7908492	2.6223681	2.4719038	2.3736207	0
10.020395	7.7166896	6.2084808	5.2204189	4.5251293	3.9617138	3.5727134	3.2343957	3.0013659	2.7908492	2.6223681	2.4719038	2.3736207	0
10.020395	7.7166896	6.2084808	5.2204189	4.5251293	3.9617138	3.5727134	3.2343957	3.0013659	2.7908492	2.6223681	2.4719038	2.3736207	0
10.020395	7.7166896	6.2084808	5.2204189	4.5251293	3.9617138	3.5727134	3.2343957	3.0013659	2.7908492	2.6223681	2.4719038	2.3736207	0
10.020395	7.7166896	6.2084808	5.2204189	4.5251293	3.9617138	3.5727134	3.2343957	3.0013659	2.7908492	2.6223681	2.4719038	2.3736207	0
10.020395	7.7166896	6.2084808	5.2204189	4.5251293	3.9617138	3.5727134	3.2343957	3.0013659	2.7908492	2.6223681	2.4719038	2.3736207	0
10.020395	7.7166896	6.2084808	5.2204189	4.5251293	3.9617138	3.5727134	3.2343957	3.0013659	2.7908492	2.6223681	2.4719038	2.3736207	0
10.020395	7.7166896	6.2084808	5.2204189	4.5251293	3.9617138	3.5727134	3.2343957	3.0013659	2.7908492	2.6223681	2.4719038	2.3736207	0
10.020395	7.7166896	6.2084808	5.2204189	4.5251293	3.9617138	3.5727134	3.2343957	3.0013659	2.7908492	2.6223681	2.4719038	2.3736207	0
10.020395	7.7166896	6.2084808	5.2204189	4.5251293	3.9617138	3.5727134	3.2343957	3.0013659	2.7908492	2.6223681	2.4719038	2.3736207	0
10.020395	7.7166896	6.2084808	5.2204189	4.5251293	3.9617138	3.5727134	3.2343957	3.0013659	2.7908492	2.6223681	2.4719038	2.3736207	0
10.020395	7.7166896	6.2084808	5.2204189	4.5251293	3.9617138	3.5727134	3.2343957	3.0013659	2.7908492	2.6223681	2.4719038	2.3736207	0
10.020395	7.7166896	6.2084808	5.2204189	4.5251293	3.9617138	3.5727134	3.2343957	3.0013659	2.7908492	2.6223681	2.4719038	2.3736207	0
10.020395	7.7166896	6.2084808	5.2204189	4.5251293	3.9617138	3.5727134	3.2343957	3.0013659	2.7908492	2.6223681	2.4719038	2.3736207	0
10.020395	7.7166896	6.2084808	5.2204189	4.5251293	3.9617138	3.5727134	3.2343957	3.0013659	2.7908492	2.6223681	2.4719038	2.3736207	0
10.020395	7.7166896	6.2084808	5.2204189	4.5251293	3.9617138	3.5727134	3.2343957	3.0013659	2.7908492	2.6223681	2.4719038	2.3736207	0
10.020395	7.7166896	6.2084808	5.2204189	4.5251293	3.9617138	3.5727134	3.2343957	3.0013659	2.7908492	2.6223681	2.4719038	2.3736207	0
10.020395	7.7166896	6.2084808	5.2204189	4.5251293	3.9617138	3.5727134	3.2343957	3.0013659	2.7908492	2.6223681	2.4719038	2.3736207	0
10.020395	7.7166896	6.2084808	5.2204189	4.5251293	3.9617138	3.5727134	3.2343957	3.0013659	2.7908492	2.6223681	2.4719038	2.3736207	0
10.020395	7.7166896	6.2084808	5.2204189	4.5251293	3.9617138	3.5727134	3.2343957	3.0013659	2.7908492	2.6223681	2.4719038	2.3736207	0
10.020395	7.7166896	6.2084808	5.2204189	4.5251293	3.9617138	3.5727134	3.2343957	3.0013659	2.7908492	2.6223681	2.4719038	2.3736207	0
10.020395	7.7166896	6.2084808	5.2204189	4.5251293	3.9617138	3.5727134	3.2343957	3.0013659	2.7908492	2.6223681	2.4719038	2.3736207	0
10.020395	7.7166896	6.2084808	5.2204189	4.5251293	3.9617138	3.5727134	3.2343957	3.0013659	2.7908492	2.6223681	2.4719038	2.3736207	0
10.020395	7.7166896	6.2084808	5.2204189	4.5251293	3.9617138	3.5727134	3.2343957	3.0013659	2.7908492	2.6223681	2.4719038	2.3736207	0
10.020395	7.7166896	6.2084808	5.2204189	4.5251293	3.9617138	3.5727134	3.2343957	3.0013659	2.7908492	2.6223681	2.4719038	2.3736207	0
10.020395	7.7166896	6.2084808	5.2204189	4.5251293	3.9617138	3.5727134	3.2343957	3.0013659	2.7908492	2.6223681	2.4719038	2.3736207	0
10.020395	7.7166896	6.2084808	5.2204189	4.5251293	3.9617138	3.5727134	3.2343957	3.0013659	2.7908492	2.6223681	2.4719038	2.3736207	0
10.020395	7.7166896	6.2084808	5.2204189	4.5251293	3.9617138	3.5727134	3.2343957	3.0013659	2.7908492	2.6223681	2.4719038	2.3736207	0
10.020395	7.7166896	6.2084808	5.2204189	4.5251293	3.9617138	3.5727134	3.2343957	3.0013659	2.7908492	2.6223681	2.4719038	2.3736207	0
10.020395	7.7166896	6.2084808	5.2204189	4.5251293	3.9617138	3.5727134	3.2343957	3.0013659	2.7908492	2.6223681	2.4719038	2.3736207	0
10.020395	7.7166896	6.2084808	5.2204189	4.5251293	3.9617138	3.5727134	3.2343957	3.0013659	2.7908492	2.6223681	2.4719038	2.3736207	0
10.020395	7.7166896	6.2084808	5.2204189	4.5251293	3.9617138	3.5727134	3.2343957	3.0013659	2.7908492	2.6223681	2.4719038	2.3736207	0
10.020395	7.7166896	6.2084808	5.2204189	4.5251293	3.9617138	3.5727134	3.2343957	3.0013659	2.7908492	2.6223681	2.4719038	2.3736207	0
10.020395	7.7166896	6.2084808	5.2204189	4.5251293	3.9617138	3.5727134	3.2343957	3.0013659	2.7908492	2.6223681	2.4719038	2.3736207	0
10.020395	7.7166896	6.2084808	5.2204189	4.5251293	3.9617138	3.5727134	3.2343957	3.0013659	2.7908492	2.6223681	2.4719038	2.3736207	0
10.020395	7.7166896	6.2084808	5.2204189	4.5251293	3.9617138	3.5727134	3.2343957	3.0013659	2.7908492	2.6223681	2.4719038	2.3736207	0
10.020395	7.7166896	6.2084808	5.2204189	4.5251293	3.9617138	3.5727134	3.2343957	3.0013659	2.7908492	2.6223681	2.4719038	2.3736207	0
10.020395	7.7166896	6.2084808	5.2204189	4.5251293	3.9617138	3.5727134	3.2343957	3.0013659	2.7908492	2.6223681	2.4719038	2.3736207	0
10.020395	7.7166896	6.2084808	5.2204189	4.5251293	3.9617138	3.5727134	3.2343957	3.0013659	2.7908492	2.6223681	2.4719038	2.3736207	0
10.020395	7.7166896	6.2084808	5.2204189	4.5251293	3.9617138	3.5727134	3.2343957	3.0013659	2.7908492	2.6223681	2.4719038	2.3736207	0
10.020395	7.7166896	6.2084808	5.2204189	4.5251293	3.9617138	3.5727134	3.2343957	3.0013659	2.7908492	2.6223681	2.4719038	2.3736207	0
10.020395	7.7166896	6.2084808	5.2204189	4.5251293	3.9617138	3.5727134	3.2343957	3.0013659	2.7908492	2.6223681	2.4719038	2.3736207	0
10.020395	7.7166896	6.2084808	5.2204189	4.5251293	3.9617138	3.5727134	3.2343957	3.0013659	2.7908492	2.6223681	2.4719038	2.3736207	0
10.020395	7.7166896	6.2084808	5.2204189	4.5251293	3.9617138	3.5727134	3.2343957	3.0013659	2.7908492	2.6223681	2.4719038	2.3736207	0
10.020395	7.7166896	6.2084808	5.2204189	4.5251293	3.9617138	3.5727134	3.2343957	3.0013659	2.7908492	2.6223681	2.4719038	2.3736207	0
10.020395	7.7166896	6.2084808	5.2204189	4.5251293	3.9617138	3.5727134	3.2343957	3.0013659	2.7908492	2.6223681	2.4719038	2.3736207	0
10.020395	7.7166896	6.2084808	5.2204189	4.5251293	3.9617138	3.5727134	3.2343957	3.0013659	2.7908492	2.6223681	2.4719038	2.3736207	0
10.020395	7.7166896	6.2084808	5.2204189	4.5251293	3.9617138	3.5727134	3.2343957	3.0013659	2.7908492	2.6223681	2.4719038	2.3736207	0
10.020395	7.7166896	6.2084808	5.2204189	4.5251293	3.9617138	3.5727134	3.2343957	3.0013659	2.7908492	2.6223681	2.4719038	2.3736207	0
10.020395	7.7166896	6.2084808	5.2204189	4.5251293	3.9617138	3.5727134	3.2343957	3.0013659	2.7908492	2.6223681	2.4719038	2.3736207	0
10.020395	7.7166896	6.2084808	5.2204189	4.5251293	3.9617138	3.5727134	3.2343957	3.0013659	2.7908492	2.6223681	2.4719038	2.3736207	0
10.020395	7.7166896	6.2084808	5.2204189	4.5251293	3.9617138	3.5727134	3.2343957	3.0013659	2.7908492	2.6223681	2.4719038	2.3736207	0
10.020395	7.7166896	6.2084808	5.2204189	4.5251293	3.9617138	3.5727134	3.2343957	3.0013659	2.7908492	2.6223681	2.4719038	2.3736207	0
10.020395	7.7166896	6.2084808	5.2204189	4.5251293	3.9617138	3.5727134	3.2343957	3.0013659	2.7908492	2.6223681	2.4719038	2.3736207	0
10.020395	7.7166896	6.2084808	5.2204189	4.5251293	3.9617138	3.5727134	3.2343957	3.0013659	2.7908492	2.6223681	2.4719038	2.3736207	0
10.020395	7.7166896	6.2084808	5.2204189	4.5251293	3.9617138	3.5727134	3.2343957	3.0013659	2.7908492	2.6223681	2.4719038	2.3736207	0
10.020395	7.7166896	6.2084808	5.2204189	4.5251293	3.9617138	3.5727134	3.2343957	3.0013659	2.7908492	2.6223681	2.4719038	2.3736207	0
10.020395	7.7166896	6.2084808	5.2204189	4.5251293	3.9617138	3.5727134	3.2343957	3.0013659	2.7908492	2.6223681	2.4719038	2.3736207	0
10.020395	7.7166896	6.2084808	5.2204189	4.5251293	3.9617138	3.5727134	3.2343957	3.0013659	2.7908492	2.6223681	2.4719038	2.3736207	0
10.020395	7.7166896	6.2084808	5.2204189	4.5251293	3.9617138	3.5727134	3.2343957	3.0013659	2.7908492	2.6223681	2.4719038	2.3736207	0
10.020395	7.7166896	6.2084808	5.2204189	4.5251293	3.9617138	3.5727134	3.2343957	3.0013659	2.7908492	2.6223681	2.4719038	2.3736207	0
10.020395	7.7166896	6.2084808	5.2204189	4.5251293	3.9617138	3.5727134	3.2343957	3.0013659	2.7908492	2.6223681	2.4719038	2.3736207	0
10.020395	7.7166896	6.2084808	5.2204189	4.5251293	3.9617138	3.5727134	3.2343957	3.0013659	2.7908492	2.6223681	2.4719038	2.3736207	0
10.020395	7.7166896	6.2084808	5.2204189	4.5251293	3.9617138	3.5727134	3.2343957	3.0013659	2.7908492	2.6223681	2.4719038	2.3736207	0
10.020395	7.7166896	6.2084808	5.2204189	4.5251293	3.9617138	3.5727134	3.2343957	3.0013659	2.7908492	2.6223681	2.4719038	2.3736207	0
10.020395	7.7166896	6.2084808	5.2204189	4.5251293	3.9617138	3.5727134	3.2343957	3.0013659	2.7908492	2.6223681	2.4719038	2.3736207	0
10.020395	7.7166896	6.2084808	5.2204189	4.5251293	3.9617138	3.5727134	3.2343957	3.0013659	2.7908492	2.6223681	2.4719038	2.3736207	0
10.020395	7.7166896	6.2084808	5.2204189	4.5251293	3.9617138	3.5727134	3.2343957	3.0013659	2.7908492	2.6223681	2.4719038	2.3736207	0
10.020395	7.7166896	6.2084808	5.2204189	4.5251293	3.9617138	3.5727134	3.2343957	3.0013659	2.7908492	2.6223681	2.4719038	2.3736207	0
10.020395	7.7166896	6.2084808	5.2204189	4.5251293	3.9617138	3.5727134	3.2343957	3.0013659	2.7908492	2.6223681	2.4719038	2.3736207	0
10.020395	7.7166896	6.2084808	5.2204189	4.5251293	3.9617138	3.5727134	3.2343957	3.0013659	2.7908492	2.6223681	2.4719038	2.3736207	0
10.020395	7.7166896	6.2084808	5.2204189	4.5251293	3.9617138	3.5727134	3.2343957	3.0013659	2.7908492	2.6223681	2.4719038	2.3736207	0
10.020395	7.7166896	6.2084808	5.2204189	4.5251293	3.9617138	3.5727134	3.2343957	3.0013659	2.7908492	2.6223681	2.4719038	2.3736207	0
10.020395	7.7166896	6.2084808	5.2204189	4.5251293	3.9617138	3.5727134	3.2343957	3.0013659	2.7908492	2.6223681	2.4719038	2.3736207	0
10.020395	7.7166896	6.2084808	5.2204189	4.5251293	3.9617138	3.5727134	3.2343957	3.0013659	2.7908492	2.6223681	2.4719038	2.3736207	0
10.020395	7.7166896	6.2084808	5.2204189	4.5251293	3.9617138	3.5727134	3.2343957	3.0013659	2.7908492	2.6223681	2.4719038	2.3736207	0
10.020395	7.7166896	6.2084808	5.2204189	4.5251293	3.9617138	3.5727134	3.2343957	3.0013659	2.7908492	2.6223681	2.4719038	2.3736207	0
10.020395	7.7166896	6.2084808	5.2204189	4.5251293	3.9617138	3.5727134	3.2343957	3.0013659	2.7908492	2.6223681	2.4719038	2.3736207	0
10.020395	7.7166896	6.2084808	5.2204189	4.5251293	3.9617138	3.5727134	3.2343957	3.0013659	2.7908492	2.6223681	2.4719038	2.3736207	0
10.020395	7.7166896	6.2084808	5.2204189	4.5251293	3.9617138	3.5727134	3.2343957	3.0013659	2.7908492	2.6223681	2.4719038	2.3736207	0
10.020395	7.7166896	6.2084808	5.2204189	4.5251293	3.9617138	3.5727134	3.2343957	3.0013659	2.7908492	2.6223681	2.4719038	2.3736207	0
10.020395	7.7166896	6.2084808	5.2204189	4.5251293	3.9617138	3.5727134	3.2343957	3.0013659	2.7908492	2.6223681	2.4719038	2.3736207	0
10.020395	7.7166896	6.2084808	5.2204189	4.5251293	3.9617138	3.5727134	3.2343957	3.0013659	2.7908492	2.6223681	2.4719038	2.3736207	0
10.020395	7.7166896	6.2084808	5.2204189	4.5251293	3.9617138	3.5727134	3.2343957	3.0013659	2.7908492	2.6223681	2.4719038	2.3736207	0
10.020395	7.7166896	6.2084808	5.2204189	4.5251293	3.9617138	3.5727134	3.2343957	3.0013659	2.7908492	2.6223681	2.4719038	2.3736207	0
10.020395	7.7166896	6.2084808	5.2204189	4.5251293	3.9617138	3.5727134	3.2343957	3.0013659	2.7908492	2.6223681	2.4719038	2.3736207	0
10.020395	7.7166896	6.2084808	5.2204189	4.5251293	3.9617138	3.5727134	3.2343957	3.0013659	2.7908492	2.6223681	2.4719038	2.3736207	0
10.020395	7.7166896	6.2084808	5.2204189	4.5251293	3.9617138	3.5727134	3.2343957	3.0013659	2.7908492	2.6223681	2.4719038	2.3736207	0
10.020395	7.7166896	6.2084808	5.2204189	4.5251293	3.9617138	3.5727134	3.2343957	3.0013659	2.7908492	2.6223681	2.4719038	2.3736207	0
10.020395	7.7166896	6.2084808	5.2204189	4.5251293	3.9617138	3.5727134	3.2343957	3.0013659	2.7908492	2.6223681	2.4719038	2.3736207	0
10.020395	7.7166896	6.2084808	5.2204189	4.5251293	3.9617138	3.5727134	3.2343957	3.0013659	2.7908492	2.6223681	2.4719038	2.3736207	0
10.020395	7.7166896	6.2084808	5.2204189	4.5251293	3.9617138	3.5727134	3.2343957	3.0013659	2.7908492	2.6223681	2.4719038	2.3736207	0
10.020395	7.7166896	6.2084808	5.2204189	4.5251293	3.9617138	3.5727134	3.2343957	3.0013659	2.7908492	2.6223681	2.4719038	2.3736207	0
10.020395	7.7166896	6.2084808	5.2204189	4.5251293	3.9617138	3.5727134	3.2343957	3.0013659	2.7908492	2.6223681	2.4719038	2.3736207	0
10.020395	7.7166896	6.2084808	5.2204189	4.5251293	3.9617138	3.5727134	3.2343957	3.0013659	2.7908492	2.6223681	2.4719038	2.3736207	0
10.020395	7.7166896	6.2084808	5.2204189	4.5251293	3.9617138	3.5727134	3.2343957	3.0013659	2.7908492	2.6223681	2.4719038	2.3736207	0
10.020395	7.7166896	6.2084808	5.2204189	4.5251293	3.9617138	3.5727134	3.2343957	3.0013659	2.7908492	2.6223681	2.4719038	2.3736207	0
10.020395	7.7166896	6.2084808	5.2204189	4.5251293	3.9617138	3.5727134	3.2343957	3.0013659	2.7908492	2.6223681	2.4719038	2.3736207	0
10.020395	7.7166896	6.2084808	5.2204189	4.5251293	3.9617138	3.5727134	3.2343957	3.0013659	2.7908492	2.6223681	2.4719038	2.3736207	0
10.020395	7.7166896	6.2084808	5.2204189	4.5251293	3.9617138	3.5727134	3.2343957	3.0013659	2.7908492	2.6223681	2.4719038	2.3736207	0
10.020395	7.7166896	6.2084808	5.2204189	4.5251293	3.9617138	3.5727134	3.2343957	3.0013659	2.7908492	2.6223681	2.4719038	2.3736207	0
10.020395	7.7166896	6.2084808	5.2204189	4.5251293	3.9617138	3.5727134	3.2343957	3.0013659	2.7908492	2.6223681	2.4719038	2.3736207	0
10.020395	7.7166896	6.2084808	5.2204189	4.5251293	3.9617138	3.5727134	3.2343957	3.0013659	2.7908492	2.6223681	2.4719038	2.3736207	0
10.020395	7.7166896	6.2084808	5.2204189	4.5251293	3.9617138	3.5727134	3.2343957	3.0013659	2.7908492	2.6223681	2.4719038	2.3736207	0
10.020395	7.7166896	6.2084808	5.2204189	4.5251293	3.9617138	3.5727134	3.2343957	3.0013659	2.7908492	2.6223681	2.4719038	2.3736207	0
10.020395	7.7166896	6.2084808	5.2204189	4.5251293	3.9617138	3.5727134	3.2343957	3.0013659	2.7908492	2.6223681	2.4719038	2.3736207	0
10.020395	7.7166896	6.2084808	5.2204189	4.5251293	3.9617138	3.5727134	3.2343957	3.0013659	2.7908492	2.6223681	2.4719038	2.3736207	0
10.020395	7.7166896	6.2084808	5.2204189	4.5251293	3.9617138	3.5727134	3.2343957	3.0013659	2.7908492	2.6223681	2.4719038	2.3736207	0
10.020395	7.7166896	6.2084808	5.2204189	4.5251293	3.9617138	3.5727134	3.2343957	3.0013659	2.7908492	2.6223681	2.4719038	2.3736207	0
10.020395	7.7166896	6.2084808	5.2204189	4.5251293	3.9617138	3.5727134	3.2343957	3.0013659	2.7908492	2.6223681	2.4719038	2.3736207	0
10.020395	7.7166896	6.2084808	5.2204189	4.5251293	3.9617138	3.5727134	3.2343957	3.0013659	2.7908492	2.6223681	2.4719038	2.3736207	0
10.020395	7.7166896	6.2084808	5.2204189	4.5251293	3.9617138	3.5727134	3.2343957	3.0013659	2.7908492	2.6223681	2.4719038	2.3736207	0
10.020395	7.7166896	6.2084808	5.2204189	4.5251293	3.9617138	3.5727134	3.2343957	3.0013659	2.7908492	2.6223681	2.4719038	2.3736207	0
10.020395	7.7166896	6.2084808	5.2204189	4.5251293	3.9617138	3.5727134	3.2343957	3.0013659	2.7908492	2.6223681	2.4719038	2.3736207	0
10.020395	7.7166896	6.2084808	5.2204189	4.5251293	3.9617138	3.5727134	3.2343957	3.0013659	2.7908492	2.6223681	2.4719038	2.3736207	0
10.020395	7.7166896	6.2084808	5.2204189	4.5251293	3.9617138	3.5727134	3.2343957	3.0013659	2.7908492	2.6223681	2.4719038	2.3736207	0
10.020395	7.7166896	6.2084808	5.2204189	4.5251293	3.9617138	3.5727134	3.2343957	3.0013659	2.7908492	2.6223681	2.4719038	2.3736207	0
10.020395	7.7166896	6.2084808	5.2204189	4.5251293	3.9617138	3.5727134	3.2343957	3.0013659	2.7908492	2.6223681	2.4719038	2.3736207	0
10.020395	7.7166896	6.2084808	5.2204189	4.5251293	3.9617138	3.5727134	3.2343957	3.0013659	2.7908492	2.6223681	2.4719038	2.3736207	0
10.020395	7.7166896	6.2084808	5.2204189	4.5251293	3.9617138	3.5727134	3.2343957	3.0013659	2.7908492	2.6223681	2.4719038	2.3736207	0
10.020395	7.7166896	6.2084808	5.2204189	4.5251293	3.9617138	3.5727134	3.2343957	3.0013659	2.7908492	2.6223681	2.4719038	2.3736207	0
10.020395	7.7166896	6.2084808	5.2204189	4.5251293	3.9617138	3.5727134	3.2343957	3.0013659	2.7908492	2.6223681	2.4719038	2.3736207	0
10.020395	7.7166896	6.2084808	5.2204189	4.5251293	3.9617138	3.5727134	3.2343957	3.0013659	2.7908492	2.6223681	2.4719038	2.3736207	0
10.020395	7.7166896	6.2084808	5.2204189	4.5251293	3.9617138	3.5727134	3.2343957	3.0013659	2.7908492	2.6223681	2.4719038	2.3736207	0
10.020395	7.7166896	6.2084808	5.2204189	4.5251293	3.9617138	3.5727134	3.2343957	3.0013659	2.7908492	2.6223681	2.4719038	2.3736207	0
10.020395	7.7166896	6.2084808	5.2204189	4.5251293	3.9617138	3.5727134	3.2343957	3.0013659	2.7908492	2.6223681	2.4719038	2.3736207	0
10.020395	7.7166896	6.2084808	5.2204189	4.5251293	3.9617138	3.5727134	3.2343957	3.0013659	2.7908492	2.6223681	2.4719038	2.3736207	0
10.020395	7.7166896	6.2084808	5.2204189	4.5251293	3.9617138	3.5727134	3.2343957	3.0013659	2.7908492	2.6223681	2.4719038	2.3736207	0
10.020395	7.7166896	6.2084808	5.2204189	4.5251293	3.9617138	3.5727134	3.2343957	3.0013659	2.7908492	2.6223681	2.4719038	2.3736207	0
10.020395	7.7166896	6.2084808	5.2204189	4.5251293	3.9617138	3.5727134	3.2343957	3.0013659	2.7908492	2.6223681	2.4719038	2.3736207	0
10.020395	7.7166896	6.2084808	5.2204189	4.5251293	3.9617138	3.5727134	3.2343957	3.0013659	2.7908492	2.6223681	2.4719038	2.3736207	0
10.020395	7.7166896	6.2084808	5.2204189	4.5251293	3.9617138	3.5727134	3.2343957	3.0013659	2.7908492	2.6223681	2.4719038	2.3736207	0
10.020395	7.7166896	6.2084808	5.2204189	4.5251293	3.9617138	3.5727134	3.2343957	3.0013659	2.7908492	2.6223681	2.4719038	2.3736207	0
10.020395	7.7166896	6.2084808	5.2204189	4.5251293	3.9617138	3.5727134	3.2343957	3.0013659	2.7908492	2.6223681	2.4719038	2.3736207	0
10.020395	7.7166896	6.2084808	5.2204189	4.5251293	3.9617138	3.5727134	3.2343957	3.0013659	2.7908492	2.6223681	2.4719038	2.3736207	0
10.020395	7.7166896	6.2084808	5.2204189	4.5251293	3.9617138	3.5727134	3.2343957	3.0013659	2.7908492	2.6223681	2.4719038	2.3736207	0
10.020395	7.7166896	6.2084808	5.2204189	4.5251293	3.9617138	3.5727134	3.2343957	3.0013659	2.7908492	2.6223681	2.4719038	2.3736207	0
10.020395	7.7166896	6.2084808	5.2204189	4.5251293	3.9617138	3.5727134	3.2343957	3.0013659	2.7908492	2.6223681	2.4719038	2.3736207	0
10.020395	7.7166896	6.2084808	5.2204189	4.5251293	3.9617138	3.5727134	3.2343957	3.0013659	2.7908492	2.6223681	2.4719038	2.3736207	0
10.020395	7.7166896	6.2084808	5.2204189	4.5251293	3.9617138	3.5727134	3.2343957	3.0013659	2.7908492	2.6223681	2.4719038	2.3736207	0
10.020395	7.7166896	6.2084808	5.2204189	4.5251293	3.9617138	3.5727134	3.2343957	3.0013659	2.7908492	2.6223681	2.4719038	2.3736207	0
10.020395	7.7166896	6.2084808	5.2204189	4.5251293	3.9617138	3.5727134	3.2343957	3.0013659	2.7908492	2.6223681	2.4719038	2.3736207	0
10.020395	7.7166896	6.2084808	5.2204189	4.5251293	3.9617138	3.5727134	3.2343957	3.0013659	2.7908492	2.6223681	2.4719038	2.3736207	0
10.020395	7.7166896	6.2084808	5.2204189	4.5251293	3.9617138	3.5727134	3.2343957	3.0013659	2.7908492	2.6223681	2.4719038	2.3736207	0
10.020395	7.7166896	6.2084808	5.2204189	4.5251293	3.9617138	3.5727134	3.2343957	3.0013659	2.7908492	2.6223681	2.4719038	2.3736207	0
10.020395	7.7166896	6.2084808	5.2204189	4.5251293	3.9617138	3.5727134	3.2343957	3.0013659	2.7908492	2.6223681	2.4719038	2.3736207	0
10.020395	7.7166896	6.2084808	5.2204189	4.5251293	3.9617138	3.5727134	3.2343957	3.0013659	2.7908492	2.6223681	2.4719038	2.3736207	0
10.020395	7.7166896	6.2084808	5.2204189	4.5251293	3.9617138	3.5727134	3.2343957	3.0013659	2.7908492	2.6223681	2.4719038	2.3736207	0
10.020395	7.7166896	6.2084808	5.2204189	4.5251293	3.9617138	3.5727134	3.2343957	3.0013659	2.7908492	2.6223681	2.4719038	2.3736207	0
10.020395	7.7166896	6.2084808	5.2204189	4.5251293	3.9617138	3.5727134	3.2343957	3.0013659	2.7908492	2.6223681	2.4719038	2.3736207	0
10.020395	7.7166896	6.2084808	5.2204189	4.5251293	3.9617138	3.5727134	3.2343957	3.0013659	2.7908492	2.6223681	2.4719038	2.3736207	0
10.020395	7.7166896	6.2084808	5.2204189	4.5251293	3.9617138	3.5727134	3.2343957	3.0013659	2.7908492	2.6223681	2.4719038	2.3736207	0
10.020395	7.7166896	6.2084808	5.2204189	4.5251293	3.9617138	3.5727134	3.2343957	3.0013659	2.7908492	2.6223681	2.4719038	2.3736207	0
10.020395	7.7166896	6.2084808	5.2204189	4.5251293	3.9617138	3.5727134	3.2343957	3.0013659	2.7908492	2.6223681	2.4719038	2.3736207	0
10.020395	7.7166896	6.2084808	5.2204189	4.5251293	3.9617138	3.5727134	3.2343957	3.0013659	2.7908492	2.6223681	2.4719038	2.3736207	0
10.020395	7.7166896	6.2084808	5.2204189	4.5251293	3.9617138	3.5727134	3.2343957	3.0013659	2.7908492	2.6223681	2.4719038	2.3736207	0
10.020395	7.7166896	6.2084808	5.2204189	4.5251293	3.9617138	3.5727134	3.2343957	3.0013659	2.7908492	2.6223681	2.4719038	2.3736207	0
10.020395	7.7166896	6.2084808	5.2204189	4.5251293	3.9617138	3.5727134	3.2343957	3.0013659	2.7908492	2.6223681	2.4719038	2.3736207	0
10.020395	7.7166896	6.2084808	5.2204189	4.5251293	3.9617138	3.5727134	3.2343957	3.0013659	2.7908492	2.6223681	2.4719038	2.3736207	0
10.020395	7.7166896	6.2084808	5.2204189	4.5251293	3.9617138	3.5727134	3.2343957	3.0013659	2.7908492	2.6223681	2.4719038	2.3736207	0
10.020395	7.7166896	6.2084808	5.2204189	4.5251293	3.9617138	3.5727134	3.2343957	3.0013659	2.7908492	2.6223681	2.4719038	2.3736207	0
10.020395	7.7166896	6.2084808	5.2204189	4.5251293	3.9617138	3.5727134	3.2343957	3.0013659	2.7908492	2.6223681	2.4719038	2.3736207	0
10.020395	7.7166896	6.2084808	5.2204189	4.5251293	3.9617138	3.5727134	3.2343957	3.0013659	2.7908492	2.6223681	2.4719038	2.3736207	0
10.020395	7.7166896	6.2084808	5.2204189	4.5251293	3.9617138	3.5727134	3.2343957	3.0013659	2.7908492	2.6223681	2.4719038	2.3736207	0
10.020395	7.7166896	6.2084808	5.2204189	4.5251293	3.9617138	3.5727134	3.2343957	3.0013659	2.7908492	2.6223681	2.4719038	2.3736207	0
10.020395	7.7166896	6.2084808	5.2204189	4.5251293	3.9617138	3.5727134	3.2343957	3.0013659	2.7908492	2.6223681	2.4719038	2.3736207	0
10.020395	7.7166896	6.2084808	5.2204189	4.5251293	3.9617138	3.5727134	3.2343957	3.0013659	2.7908492	2.6223681	2.4719038	2.3736207	0
10.020395	7.7166896	6.2084808	5.2204189	4.5251293	3.9617138	3.5727134	3.2343957	3.0013659	2.7908492	2.6223681	2.4719038	2.3736207	0
10.020395	7.7166896	6.2084808	5.2204189	4.5251293	3.9617138	3.5727134	3.2343957	3.0013659	2.7908492	2.6223681	2.4719038	2.3736207	0
10.020395	7.7166896	6.2084808	5.2204189	4.5251293	3.9617138	3.5727134	3.2343957	3.0013659	2.7908492	2.6223681	2.4719038	2.3736207	0
10.020395	7.7166896	6.2084808	5.2204189	4.5251293	3.9617138	3.5727134	3.2343957	3.0013659	2.7908492	2.6223681	2.4719038	2.3736207	0
10.020395	7.7166896	6.2084808	5.2204189	4.5251293	3.9617138	3.5727134	3.2343957	3.0013659	2.7908492	2.6223681	2.4719038	2.3736207	0
10.020395	7.7166896	6.2084808	5.2204189	4.5251293	3.9617138	3.5727134	3.2343957	3.0013659	2.7908492	2.6223681	2.4719038	2.3736207	0
10.020395	7.7166896	6.2084808	5.2204189	4.5251293	3.9617138	3.5727134	3.2343957	3.0013659	2.7908492	2.6223681	2.4719038	2.3736207	0
10.020395	7.7166896	6.2084808	5.2204189	4.5251293	3.9617138	3.5727134	3.2343957	3.0013659	2.7908492	2.6223681	2.4719038	2.3736207	0
10.020395	7.7166896	6.2084808	5.2204189	4.5251293	3.9617138	3.5727134	3.2343957	3.0013659	2.7908492	2.6223681	2.4719038	2.3736207	0
10.020395	7.7166896	6.2084808	5.2204189	4.5251293	3.9617138	3.5727134	3.2343957	3.0013659	2.7908492	2.6223681	2.4719038	2.3736207	0
10.020395	7.7166896	6.2084808	5.2204189	4.5251293	3.9617138	3.5727134	3.2343957	3.0013659	2.7908492	2.6223681	2.4719038	2.3736207	0
10.020395	7.7166896	6.2084808	5.2204189	4.5251293	3.9617138	3.5727134	3.2343957	3.0013659	2.7908492	2.6223681	2.4719038	2.3736207	0
10.020395	7.7166896	6.2084808	5.2204189	4.5251293	3.9617138	3.5727134	3.2343957	3.0013659	2.7908492	2.6223681	2.4719038	2.3736207	0
10.020395	7.7166896	6.2084808	5.2204189	4.5251293	3.9617138	3.5727134	3.2343957	3.0013659	2.7908492	2.6223681	2.4719038	2.3736207	0
10.020395	7.7166896	6.2084808	5.2204189	4.5251293	3.9617138	3.5727134	3.2343957	3.0013659	2.7908492	2.6223681	2.4719038	2.3736207	0
10.020395	7.7166896	6.2084808	5.2204189	4.5251293	3.9617138	3.5727134	3.2343957	3.0013659	2.7908492	2.6223681	2.4719038	2.3736207	0
10.020395	7.7166896	6.2084808	5.2204189	4.5251293	3.9617138	3.5727134	3.2343957	3.0013659	2.7908492	2.6223681	2.4719038	2.3736207	0
10.020395	7.7166896	6.2084808	5.2204189	4.5251293	3.9617138	3.5727134	3.2343957	3.0013659	2.7908492	2.6223681	2.4719038	2.3736207	0
10.020395	7.7166896	6.2084808	5.2204189	4.5251293	3.9617138	3.5727134	3.2343957	3.0013659	2.7908492	2.6223681	2.4719038	2.3736207	0
10.020395	7.7166896	6.2084808	5.2204189	4.5251293	3.9617138	3.5727134	3.2343957	3.0013659	2.7908492	2.6223681	2.4719038	2.3736207	0
10.020395	7.7166896	6.2084808	5.2204189	4.5251293	3.9617138	3.5727134	3.2343957	3.0013659	2.7908492	2.6223681	2.4719038	2.3736207	0
10.020395	7.7166896	6.2084808	5.2204189	4.5251293	3.9617138	3.5727134	3.2343957	3.0013659	2.7908492	2.6223681	2.4719038	2.3736207	0
10.020395	7.7166896	6.2084808	5.2204189	4.5251293	3.9617138	3.5727134	3.2343957	3.0013659	2.7908492	2.6223681	2.4719038	2.3736207	0
10.020395	7.7166896	6.2084808	5.2204189	4.5251293	3.9617138	3.5727134	3.2343957	3.0013659	2.7908492	2.6223681	2.4719038	2.3736207	0
10.020395	7.7166896	6.2084808	5.2204189	4.5251293	3.9617138	3.5727134	3.2343957	3.0013659	2.7908492	2.6223681	2.4719038	2.3736207	0
10.020395	7.7166896	6.2084808	5.2204189	4.5251293	3.9617138	3.5727134	3.2343957	3.0013659	2.7908492	2.6223681	2.4719038	2.3736207	0
10.020395	7.7166896	6.2084808	5.2204189	4.5251293	3.9617138	3.5727134	3.2343957	3.0013659	2.7908492	2.6223681	2.4719038	2.3736207	0
10.020395	7.7166896	6.2084808	5.2204189	4.5251293	3.9617138	3.5727134	3.2343957	3.0013659	2.7908492	2.6223681	2.4719038	2.3736207	0
10.020395	7.7166896	6.2084808	5.2204189	4.5251293	3.9617138	3.5727134	3.2343957	3.0013659	2.7908492	2.6223681	2.4719038	2.3736207	0
10.020395	7.7166896	6.2084808	5.2204189	4.5251293	3.9617138	3.5727134	3.2343957	3.0013659	2.7908492	2.6223681	2.4719038	2.3736207	0
10.020395	7.7166896	6.2084808	5.2204189	4.5251293	3.9617138	3.5727134	3.2343957	3.0013659	2.7908492	2.6223681	2.4719038	2.3736207	0
10.020395	7.7166896	6.2084808	5.2204189	4.5251293	3.9617138	3.5727134	3.2343957	3.0013659	2.7908492	2.6223681	2.4719038	2.3736207	0
10.020395	7.7166896	6.2084808	5.2204189	4.5251293	3.9617138	3.5727134	3.2343957	3.0013659	2.7908492	2.6223681	2.4719038	2.3736207	0
10.020395	7.7166896	6.2084808	5.2204189	4.5251293	3.9617138	3.5727134	3.2343957	3.0013659	2.7908492	2.6223681	2.4719038	2.3736207	0
10.020395	7.7166896	6.2084808	5.2204189	4.5251293	3.9617138	3.5727134	3.2343957	3.0013659	2.7908492	2.6223681	2.4719038	2.3736207	0
10.020395	7.7166896	6.2084808	5.2204189	4.5251293	3.9617138	3.5727134	3.2343957	3.0013659	2.7908492	2.6223681	2.4719038	2.3736207	0
10.020395	7.7166896	6.2084808	5.2204189	4.5251293	3.9617138	3.5727134	3.2343957	3.0013659	2.7908492	2.6223681	2.4719038	2.3736207	0
10.020395	7.7166896	6.2084808	5.2204189	4.5251293	3.9617138	3.5727134	3.2343957	3.0013659	2.7908492	2.6223681	2.4719038	2.3736207	0
10.020395	7.7166896	6.2084808	5.2204189	4.5251293	3.9617138	3.5727134	3.2343957	3.0013659	2.7908492	2.6223681	2.4719038	2.3736207	0
10.020395	7.7166896	6.2084808	5.2204189	4.5251293	3.9617138	3.5727134	3.2343957	3.0013659	2.7908492	2.6223681	2.4719038	2.3736207	0
10.020395	7.7166896	6.2084808	5.2204189	4.5251293	3.9617138	3.5727134	3.2343957	3.0013659	2.7908492	2.6223681	2.4719038	2.3736207	0
10.020395	7.7166896	6.2084808	5.2204189	4.5251293	3.9617138	3.5727134	3.2343957	3.0013659	2.7908492	2.6223681	2.4719038	2.3736207	0
10.020395	7.7166896	6.2084808	5.2204189	4.5251293	3.9617138	3.5727134	3.2343957	3.0013659	2.7908492	2.6223681	2.4719038	2.3736207	0
10.020395	7.7166896	6.2084808	5.2204189	4.5251293	3.9617138	3.5727134	3.2343957	3.0013659	2.7908492	2.6223681	2.4719038	2.3736207	0
10.020395	7.7166896	6.2084808	5.2204189	4.5251293	3.9617138	3.5727134	3.2343957	3.0013659	2.7908492	2.6223681	2.4719038	2.3736207	0
10.020395	7.7166896	6.2084808	5.2204189	4.5251293	3.9617138	3.5727134	3.2343957	3.0013659	2.7908492	2.6223681	2.4719038	2.3736207	0
10.020395	7.7166896	6.2084808	5.2204189	4.5251293	3.9617138	3.5727134	3.2343957	3.0013659	2.7908492	2.6223681	2.4719038	2.3736207	0
10.020395	7.7166896	6.2084808	5.2267861	4.5251293	3.9617138	3.5727134	3.2343957	3.0013659	2.7908492	2.6223681	2.4719038	2.3736207	0
10.020395	7.7166896	6.2084808	5.2596698	4.5251293	3.9617138	3.5727134	3.2343957	3.0013659	2.7908492	2.6223681	2.4719038	2.3736207	0
10.020395	7.7166896	6.2084808	5.2596698	4.5251293	3.9617138	3.5727134	3.2343957	3.0013659	2.7908492	2.6223681	2.4719038	2.3736207	0
10.020395	7.7166896	6.2084808	5.2596698	4.5251293	3.9617138	3.5727134	3.2343957	3.0013659	2.7908492	2.6223681	2.4719038	2.3736207	0
10.020395	7.7166896	6.2084808	5.2596698	4.5251293	3.9617138	3.5727134	3.2343957	3.0013659	2.7908492	2.6223681	2.4719038	2.3736207	0
10.020395	7.7166896	6.2084808	5.2596698	4.5251293	3.9617138	3.5727134	3.2343957	3.0013659	2.7908492	2.6223681	2.4719038	2.3736207	0
10.020395	7.7166896	6.2084808	5.2596698	4.5251293	3.9617138	3.5727134	3.2343957	3.0013659	2.7908492	2.6223681	2.4719038	2.3736207	0
10.020395	7.7166896	6.2084808	5.2596698	4.5251293	3.9617138	3.5727134	3.2343957	3.0013659	2.7908492	2.6223681	2.4719038	2.3736207	0
10.020395	7.7166896	6.2084808	5.2596698	4.5251293	3.9617138	3.5727134	3.2343957	3.0013659	2.7908492	2.6223681	2.4719038	2.3736207	0
10.020395	7.7166896	6.2084808	5.2596698	4.5251293	3.9617138	3.5727134	3.2343957	3.0013659	2.7908492	2.6223681	2.4719038	2.3736207	0
10.020395	7.7166896	6.2084808	5.2596698	4.5251293	3.9617138	3.5727134	3.2343957	3.0013659	2.7908492	2.6223681	2.4719038	2.3736207	0
10.020395	7.7166896	6.2084808	5.2596698	4.5251293	3.9617138	3.5727134	3.2343957	3.0013659	2.7908492	2.6223681	2.4719038	2.3736207	0
10.020395	7.7166896	6.2084808	5.2596698	4.5251293	3.9617138	3.5727134	3.2343957	3.0013659	2.7908492	2.6223681	2.4719038	2.3736207	0
10.020395	7.7166896	6.2084808	5.2596698	4.5251293	3.9617138	3.5727134	3.2343957	3.0013659	2.7908492	2.6223681	2.4719038	2.3736207	0
10.020395	7.7166896	6.2084808	5.2596698	4.5251293	3.9617138	3.5727134	3.2343957	3.0013659	2.7908492	2.6223681	2.4719038	2.3736207	0
10.020395	7.7166896	6.2084808	5.2596698	4.5251293	3.9617138	3.5727134	3.2343957	3.0013659	2.7908492	2.6223681	2.4719038	2.3736207	0
10.020395	7.7166896	6.2084808	5.2596698	4.5251293	3.9617138	3.5727134	3.2343957	3.0013659	2.7908492	2.6223681	2.4719038	2.3736207	0
10.020395	7.7166896	6.2084808	5.2596698	4.5251293	3.9617138	3.5727134	3.2343957	3.0013659	2.7908492	2.6223681	2.4719038	2.3736207	0
10.020395	7.7166896	6.2084808	5.2596698	4.5251293	3.9617138	3.5727134	3.2343957	3.0013659	2.7908492	2.6223681	2.4719038	2.3736207	0
10.020395	7.7166896	6.2084808	5.2596698	4.5251293	3.9617138	3.5727134	3.2343957	3.0013659	2.7908492	2.6223681	2.4719038	2.3736207	0
10.020395	7.7166896	6.2084808	5.2596698	4.5251293	3.9617138	3.5727134	3.2343957	3.0013659	2.7908492	2.6223681	2.4719038	2.3736207	0
10.020395	7.7166896	6.2084808	5.2596698	4.5251293	3.9617138	3.5727134	3.2343957	3.0013659	2.7908492	2.6223681	2.4719038	2.3736207	0
10.020395	7.7166896	6.2084808	5.2596698	4.5251293	3.9617138	3.5727134	3.2343957	3.0013659	2.7908492	2.6223681	2.4719038	2.3736207	0
10.020395	7.7166896	6.2084808	5.2596698	4.5251293	3.9617138	3.5727134	3.2343957	3.0013659	2.7908492	2.6223681	2.4719038	2.3736207	0
10.020395	7.7166896	6.2084808	5.2596698	4.5251293	3.9617138	3.5727134	3.2343957	3.0013659	2.7908492	2.6223681	2.4719038	2.3736207	0
10.020395	7.7166896	6.2084808	5.2596698	4.5251293	3.9617138	3.5727134	3.2343957	3.0013659	2.7908492	2.6223681	2.4719038	2.3736207	0
10.020395	7.7166896	6.2084808	5.2596698	4.5251293	3.9617138	3.5727134	3.2343957	3.0013659	2.7908492	2.6223681	2.4719038	2.3736207	0
10.020395	7.7166896	6.2084808	5.2596698	4.5251293	3.9617138	3.5727134	3.2343957	3.0013659	2.7908492	2.6223681	2.4719038	2.3736207	0
10.020395	7.7166896	6.2084808	5.2596698	4.5251293	3.9617138	3.5727134	3.2343957	3.0013659	2.7908492	2.6223681	2.4719038	2.3736207	0
10.020395	7.7166896	6.2084808	5.2596698	4.5251293	3.9617138	3.5727134	3.2343957	3.0013659	2.7908492	2.6223681	2.4719038	2.3736207	0
10.020395	7.7166896	6.2084808	5.2596698	4.5251293	3.9617138	3.5727134	3.2343957	3.0013659	2.7908492	2.6223681	2.4719038	2.3736207	0
10.020395	7.7166896	6.2084808	5.2596698	4.5251293	3.9617138	3.5727134	3.2343957	3.0013659	2.7908492	2.6223681	2.4719038	2.3736207	0
10.020395	7.7166896	6.2084808	5.2596698	4.5251293	3.9617138	3.5727134	3.2343957	3.0013659	2.7908492	2.6223681	2.4719038	2.3736207	0
10.020395	7.7166896	6.2084808	5.2596698	4.5251293	3.9617138	3.5727134	3.2343957	3.0013659	2.7908492	2.6223681	2.4719038	2.3736207	0
10.020395	7.7166896	6.2084808	5.2596698	4.5251293	3.9617138	3.5727134	3.2343957	3.0013659	2.7908492	2.6223681	2.4719038	2.3736207	0
10.020395	7.7166896	6.2084808	5.2596698	4.5251293	3.9617138	3.5727134	3.2343957	3.0013659	2.7908492	2.6223681	2.4719038	2.3736207	0
10.020395	7.7166896	6.2084808	5.2596698	4.5251293	3.9617138	3.5727134	3.2343957	3.0013659	2.7908492	2.6223681	2.4719038	2.3736207	0
10.020395	7.7166896	6.2084808	5.2596698	4.5251293	3.9617138	3.5727134	3.2343957	3.0013659	2.7908492	2.6223681	2.4719038	2.3736207	0
10.020395	7.7166896	6.2084808	5.2596698	4.5251293	3.9617138	3.5727134	3.2343957	3.0013659	2.7908492	2.6223681	2.4719038	2.3736207	0
10.020395	7.7166896	6.2084808	5.2596698	4.5251293	3.9617138	3.5727134	3.2343957	3.0013659	2.7908492	2.6223681	2.4719038	2.3736207	0
10.020395	7.7166896	6.2084808	5.2596698	4.5251293	3.9617138	3.5727134	3.2343957	3.0013659	2.7908492	2.6223681	2.4719038	2.3736207	0
10.020395	7.7166896	6.2084808	5.2596698	4.5251293	3.9617138	3.5727134	3.2343957	3.0013659	2.7908492	2.6223681	2.4719038	2.3736207	0
10.020395	7.7166896	6.2084808	5.2596698	4.5251293	3.9617138	3.5727134	3.2343957	3.0013659	2.7908492	2.6223681	2.4719038	2.3736207	0
10.020395	7.7166896	6.2084808	5.2596698	4.5251293	3.9617138	3.5727134	3.2343957	3.0013659	2.7908492	2.6223681	2.4719038	2.3736207	0
10.020395	7.7166896	6.2084808	5.2596698	4.5251293	3.9617138	3.5727134	3.2343957	3.0013659	2.7908492	2.6223681	2.4719038	2.3736207	0
10.020395	7.7166896	6.2084808	5.2596698	4.5251293	3.9617138	3.5727134	3.2343957	3.0013659	2.7908492	2.6223681	2.4719038	2.3736207	0
10.020395	7.7166896	6.2084808	5.2596698	4.5251293	3.9617138	3.5727134	3.2343957	3.0013659	2.7908492	2.6223681	2.4719038	2.3736207	0
10.020395	7.7166896	6.2084808	5.2596698	4.5251293	3.9617138	3.5727134	3.2343957	3.0013659	2.7908492	2.6223681	2.4719038	2.3736207	0
10.020395	7.7166896	6.2084808	5.2596698	4.5251293	3.9617138	3.5727134	3.2343957	3.0013659	2.7908492	2.6223681	2.4719038	2.3736207	0
10.020395	7.7166896	6.2084808	5.2596698	4.5251293	3.9617138	3.5727134	3.2343957	3.0013659	2.7908492	2.6223681	2.4719038	2.3736207	0
10.020395	7.7166896	6.2084808	5.2596698	4.5251293	3.9617138	3.5727134	3.2343957	3.0013659	2.7908492	2.6223681	2.4719038	2.3736207	0
10.020395	7.7166896	6.2084808	5.2596698	4.5251293	3.9617138	3.5727134	3.2343957	3.0013659	2.7908492	2.6223681	2.4719038	2.3736207	0
10.020395	7.7166896	6.2084808	5.2596698	4.5251293	3.9617138	3.5727134	3.2343957	3.0013659	2.7908492	2.6223681	2.4719038	2.3736207	0
10.020395	7.7166896	6.2084808	5.2596698	4.5251293	3.9617138	3.5727134	3.2343957	3.0013659	2.7908492	2.6223681	2.4719038	2.3736207	0
10.020395	7.7166896	6.2084808	5.2596698	4.5251293	3.9617138	3.5727134	3.2343957	3.0013659	2.7908492	2.6223681	2.4719038	2.3736207	0
10.020395	7.7166896	6.2084808	5.2596698	4.5251293	3.9617138	3.5727134	3.2343957	3.0013659	2.7908492	2.6223681	2.4719038	2.3736207	0
10.020395	7.7166896	6.2084808	5.2596698	4.5251293	3.9617138	3.5727134	3.2343957	3.0013659	2.7908492	2.6223681	2.4719038	2.3736207	0
10.020395	7.7166896	6.2084808	5.2596698	4.5251293	3.9617138	3.5727134	3.2343957	3.0013659	2.7908492	2.6223681	2.4719038	2.3736207	0
10.020395	7.7166896	6.2084808	5.2596698	4.5251293	3.9617138	3.5727134	3.2343957	3.0013659	2.7908492	2.6223681	2.4719038	2.3736207	0
10.020395	7.7166896	6.2084808	5.2596698	4.5251293	3.9617138	3.5727134	3.2343957	3.0013659	2.7908492	2.6223681	2.4719038	2.3736207	0
10.020395	7.7166896	6.2084808	5.2596698	4.5251293	3.9617138	3.5727134	3.2343957	3.0013659	2.7908492	2.6223681	2.4719038	2.3736207	0
10.020395	7.7166896	6.2084808	5.2596698	4.5251293	3.9617138	3.5727134	3.2343957	3.0013659	2.7908492	2.6223681	2.4719038	2.3736207	0
10.020395	7.7166896	6.2084808	5.2596698	4.5251293	3.9617138	3.5727134	3.2343957	3.0013659	2.7908492	2.6223681	2.4719038	2.3736207	0
10.020395	7.7166896	6.2084808	5.2596698	4.5251293	3.9617138	3.5727134	3.2343957	3.0013659	2.7908492	2.6223681	2.4719038	2.3736207	0
10.020395	7.7166896	6.2084808	5.2596698	4.5251293	3.9617138	3.5727134	3.2343957	3.0013659	2.7908492	2.6223681	2.4719038	2.3736207	0
10.020395	7.7166896	6.2084808	5.2596698	4.5251293	3.9617138	3.5727134	3.2343957	3.0013659	2.7908492	2.6223681	2.4719038	2.3736207	0
10.020395	7.7166896	6.2084808	5.2596698	4.5251293	3.9617138	3.5727134	3.2343957	3.0013659	2.7908492	2.6223681	2.4719038	2.3736207	0
10.020395	7.7166896	6.2084808	5.2596698	4.5251293	3.9617138	3.5727134	3.2343957	3.0013659	2.7908492	2.6223681	2.4719038	2.3736207	0
10.020395	7.7166896	6.2084808	5.2596698	4.5251293	3.9617138	3.5727134	3.2343957	3.0013659	2.7908492	2.6223681	2.4719038	2.3736207	0
10.020395	7.7166896	6.2084808	5.2596698	4.5251293	3.9617138	3.5727134	3.2343957	3.0013659	2.7908492	2.6223681	2.4719038	2.3736207	0
10.020395	7.7166896	6.2084808	5.2596698	4.5251293	3.9617138	3.5727134	3.2343957	3.0013659	2.7908492	2.6223681	2.4719038	2.3736207	0
10.020395	7.7166896	6.2084808	5.2596698	4.5251293	3.9617138	3.5727134	3.2343957	3.0013659	2.7908492	2.6223681	2.4719038	2.3736207	0
10.020395	7.7166896	6.2084808	5.2596698	4.5251293	3.9617138	3.5727134	3.2343957	3.0013659	2.7908492	2.6223681	2.4719038	2.3736207	0
10.020395	7.7166896	6.2084808	5.2596698	4.5251293	3.9617138	3.5727134	3.2343957	3.0013659	2.7908492	2.6223681	2.4719038	2.3736207	0
10.020395	7.7166896	6.2084808	5.2596698	4.5251293	3.9617138	3.5727134	3.2343957	3.0013659	2.7908492	2.6223681	2.4719038	2.3736207	0
10.020395	7.7166896	6.2084808	5.2596698	4.5251293	3.9617138	3.5727134	3.2343957	3.0013659	2.7908492	2.6223681	2.4719038	2.3736207	0
10.020395	7.7166896	6.2084808	5.2596698	4.5251293	3.9617138	3.5727134	3.2343957	3.0013659	2.7908492	2.6223681	2.4719038	2.3736207	0
10.020395	7.7166896	6.2084808	5.2596698	4.5251293	3.9617138	3.5727134	3.2343957	3.0013659	2.769865	2.6223681	2.4719038	2.3736207	0
10.020395	7.7166896	6.2084808	5.2596698	4.5251293	3.9617138	3.5727134	3.2343957	3.0013659	2.769865	2.6223681	2.4719038	2.3736207	0
10.020395	7.7166896	6.2084808	5.2596698	4.5251293	3.9617138	3.5727134	3.2343957	3.0013659	2.769865	2.6223681	2.4719038	2.3736207	0
10.020395	7.7166896	6.2084808	5.2596698	4.5251293	3.9617138	3.5727134	3.2343957	3.0013659	2.769865	2.6223681	2.4719038	2.3736207	0
10.020395	7.7166896	6.2084808	5.2596698	4.5251293	3.9617138	3.5727134	3.2343957	3.0013659	2.769865	2.6223681	2.4719038	2.3736207	0
10.020395	7.7166896	6.2084808	5.2596698	4.5251293	3.9617138	3.5727134	3.2343957	3.0013659	2.769865	2.6223681	2.4719038	2.3736207	0
10.020395	7.7166896	6.2084808	5.2596698	4.5251293	3.9617138	3.5727134	3.2343957	3.0013659	2.769865	2.6223681	2.4719038	2.3736207	0
10.020395	7.7166896	6.2084808	5.2596698	4.5251293	3.9617138	3.5727134	3.2343957	3.0013659	2.769865	2.6223681	2.4719038	2.3736207	0
10.020395	7.7166896	6.2084808	5.2596698	4.5251293	3.9617138	3.5727134	3.2343957	3.0013659	2.769865	2.6223681	2.4719038	2.3736207	0
10.020395	7.7166896	6.2084808	5.2596698	4.5251293	3.9617138	3.5727134	3.2343957	3.0013659	2.769865	2.6223681	2.4719038	2.3736207	0
10.020395	7.7166896	6.2084808	5.2596698	4.5251293	3.9617138	3.5727134	3.2343957	3.0013659	2.769865	2.6223681	2.4719038	2.3736207	0
10.020395	7.7166896	6.2084808	5.2596698	4.5251293	3.9617138	3.5727134	3.2343957	3.0013659	2.769865	2.6223681	2.4719038	2.3736207	0
10.020395	7.7166896	6.2084808	5.2596698	4.5251293	3.9617138	3.5727134	3.2343957	3.0013659	2.769865	2.6223681	2.4719038	2.3736207	0
10.020395	7.7166896	6.2084808	5.2596698	4.5251293	3.9617138	3.5727134	3.2343957	3.0013659	2.769865	2.6223681	2.4719038	2.3736207	0
10.020395	7.7166896	6.2084808	5.2596698	4.5251293	3.9617138	3.5727134	3.2343957	3.0013659	2.769865	2.6223681	2.4719038	2.3736207	0
10.020395	7.7166896	6.2084808	5.2596698	4.5251293	3.9617138	3.5727134	3.2343957	3.0013659	2.769865	2.6223681	2.4719038	2.3736207	0
10.020395	7.7166896	6.2084808	5.2596698	4.5251293	3.9617138	3.5727134	3.2343957	3.0013659	2.769865	2.6223681	2.4719038	2.3736207	0
10.020395	7.7166896	6.2084808	5.2596698	4.5251293	3.9617138	3.5727134	3.2343957	3.0013659	2.769865	2.6223681	2.4719038	2.3736207	0
10.020395	7.7166896	6.2084808	5.2596698	4.5251293	3.9617138	3.5727134	3.2343957	3.0013659	2.769865	2.6223681	2.4719038	2.3736207	0
10.020395	7.7166896	6.2084808	5.2596698	4.5251293	3.9617138	3.5727134	3.2343957	3.0013659	2.769865	2.6223681	2.4719038	2.3736207	0
10.020395	7.7166896	6.2084808	5.2596698	4.5251293	3.9617138	3.5727134	3.2343957	3.0013659	2.769865	2.6223681	2.4719038	2.3736207	0
10.020395	7.7166896	6.2084808	5.2596698	4.5251293	3.9617138	3.5727134	3.2343957	3.0013659	2.769865	2.6223681	2.4719038	2.3736207	0
10.020395	7.7166896	6.2084808	5.2596698	4.5251293	3.9617138	3.5727134	3.2343957	3.0013659	2.769865	2.6223681	2.4719038	2.3736207	0
10.020395	7.7166896	6.2084808	5.2596698	4.5251293	3.9617138	3.5727134	3.2343957	3.0013659	2.769865	2.6223681	2.4719038	2.3736207	0
10.020395	7.7166896	6.2084808	5.2596698	4.5251293	3.9617138	3.5727134	3.2343957	3.0013659	2.769865	2.6223681	2.4719038	2.3736207	0
10.020395	7.7166896	6.2084808	5.2596698	4.5251293	3.9617138	3.5727134	3.2343957	3.0013659	2.769865	2.6223681	2.4719038	2.3736207	0
10.020395	7.7166896	6.2084808	5.2596698	4.5251293	3.9617138	3.5727134	3.2343957	3.0013659	2.769865	2.6223681	2.4719038	2.3736207	0
10.020395	7.7166896	6.2084808	5.2596698	4.5251293	3.9617138	3.5727134	3.2343957	3.0013659	2.769865	2.6223681	2.4719038	2.3736207	0
10.020395	7.7166896	6.2084808	5.2596698	4.5251293	3.9617138	3.5727134	3.2343957	3.0013659	2.769865	2.6223681	2.4719038	2.3736207	0
10.020395	7.7166896	6.2084808	5.2596698	4.5251293	3.9617138	3.5727134	3.2343957	3.0013659	2.769865	2.6223681	2.4719038	2.3736207	0
10.020395	7.7166896	6.2084808	5.2596698	4.5251293	3.9617138	3.5727134	3.2343957	3.0013659	2.769865	2.6223681	2.4719038	2.3736207	0
10.020395	7.7166896	6.2084808	5.2596698	4.5251293	3.9617138	3.5727134	3.2343957	3.0013659	2.769865	2.6223681	2.4719038	2.3736207	0
10.020395	7.7166896	6.2084808	5.2596698	4.5251293	3.9617138	3.5727134	3.2343957	3.0013659	2.769865	2.6223681	2.4719038	2.3736207	0
10.020395	7.7166896	6.2084808	5.2596698	4.5251293	3.9617138	3.5727134	3.2343957	3.0013659	2.769865	2.6223681	2.4719038	2.3736207	0
10.020395	7.7166896	6.2084808	5.2596698	4.5251293	3.9617138	3.5727134	3.2343957	3.0013659	2.769865	2.6223681	2.4719038	2.3736207	0
10.020395	7.7166896	6.2084808	5.2596698	4.5251293	3.9617138	3.5727134	3.2343957	3.0013659	2.769865	2.6223681	2.4719038	2.3736207	0
10.020395	7.7166896	6.2084808	5.2596698	4.5251293	3.9617138	3.5727134	3.2343957	3.0013659	2.769865	2.6223681	2.4719038	2.3736207	0
10.020395	7.7166896	6.2084808	5.2596698	4.5251293	3.9617138	3.5727134	3.2343957	3.0013659	2.769865	2.6223681	2.4719038	2.3736207	0
10.020395	7.7166896	6.2084808	5.2596698	4.5251293	3.9617138	3.5727134	3.2343957	3.0013659	2.769865	2.6223681	2.4719038	2.3736207	0
10.020395	7.7166896	6.2084808	5.2596698	4.5251293	3.9617138	3.5727134	3.2343957	3.0013659	2.769865	2.6223681	2.4719038	2.3736207	0
10.020395	7.7166896	6.2084808	5.2596698	4.5251293	3.9617138	3.5727134	3.2343957	3.0013659	2.769865	2.6223681	2.4719038	2.3736207	0
10.020395	7.7166896	6.2084808	5.2596698	4.5251293	3.9617138	3.5727134	3.2343957	3.0013659	2.769865	2.6223681	2.4719038	2.3736207	0
10.020395	7.7166896	6.2084808	5.2596698	4.5251293	3.9617138	3.5727134	3.2343957	3.0013659	2.769865	2.6223681	2.4719038	2.3736207	0
10.020395	7.7166896	6.2084808	5.2596698	4.5251293	3.9617138	3.5727134	3.2343957	3.0013659	2.769865	2.6223681	2.4719038	2.3736207	0
10.020395	7.7166896	6.2084808	5.2596698	4.5251293	3.9617138	3.5727134	3.2343957	3.0013659	2.769865	2.6223681	2.4719038	2.3736207	0
10.020395	7.7166896	6.2084808	5.2596698	4.5251293	3.9617138	3.5727134	3.2343957	3.0013659	2.769865	2.6223681	2.4719038	2.3736207	0
10.020395	7.7166896	6.2084808	5.2596698	4.5251293	3.9617138	3.5727134	3.2343957	3.0013659	2.769865	2.6223681	2.4719038	2.3736207	0
10.020395	7.7166896	6.2084808	5.2596698	4.5251293	3.9617138	3.5727134	3.2343957	3.0013659	2.769865	2.6223681	2.4719038	2.3736207	0
10.020395	7.7166896	6.2084808	5.2596698	4.5251293	3.9617138	3.5727134	3.2343957	3.0013659	2.769865	2.6223681	2.4719038	2.3736207	0
10.020395	7.7166896	6.2084808	5.2596698	4.5251293	3.9617138	3.5727134	3.2343957	3.0013659	2.769865	2.6223681	2.4719038	2.3736207	0
10.020395	7.7166896	6.2084808	5.2596698	4.5251293	3.9617138	3.5727134	3.2343957	3.0013659	2.769865	2.6223681	2.4719038	2.3736207	0
10.020395	7.7166896	6.2084808	5.2596698	4.5251293	3.9617138	3.5727134	3.2343957	3.0013659	2.769865	2.6223681	2.4719038	2.3736207	0
10.020395	7.7166896	6.2084808	5.2596698	4.5251293	3.9617138	3.5727134	3.2343957	3.0013659	2.769865	2.6223681	2.4719038	2.3736207	0
10.020395	7.7166896	6.2084808	5.2596698	4.5251293	3.9617138	3.5727134	3.2343957	3.0013659	2.769865	2.6223681	2.4719038	2.3736207	0
10.020395	7.7166896	6.2084808	5.2596698	4.5251293	3.9617138	3.5727134	3.2343957	3.0013659	2.769865	2.6223681	2.4719038	2.3736207	0
10.020395	7.7166896	6.2084808	5.2596698	4.5251293	3.9617138	3.5727134	3.2343957	3.0013659	2.769865	2.6223681	2.4719038	2.3736207	0
10.020395	7.7166896	6.2084808	5.2596698	4.5251293	3.9617138	3.5727134	3.2343957	3.0013659	2.769865	2.6223681	2.4719038	2.3736207	0
10.020395	7.7166896	6.2084808	5.2596698	4.5251293	3.9617138	3.5727134	3.2343957	3.0013659	2.769865	2.6223681	2.4719038	2.3507972	0
10.020395	7.7166896	6.2084808	5.2596698	4.5251293	3.9617138	3.5727134	3.2343957	3.0013659	2.769865	2.6223681	2.4719038	2.3507972	0
10.020395	7.7166896	6.2084808	5.2596698	4.5251293	3.9617138	3.5727134	3.2343957	3.0013659	2.769865	2.6223681	2.4719038	2.3507972	0
10.020395	7.7166896	6.2084808	5.2596698	4.5251293	3.9617138	3.5727134	3.2343957	3.0013659	2.769865	2.6223681	2.4719038	2.3507972	0
10.020395	7.7166896	6.2084808	5.2596698	4.5251293	3.9617138	3.5727134	3.2343957	3.0013659	2.769865	2.6223681	2.4719038	2.3507972	0
10.020395	7.7166896	6.2084808	5.2596698	4.5251293	3.9617138	3.5727134	3.2343957	3.0013659	2.769865	2.6223681	2.4719038	2.3507972	0
10.020395	7.7166896	6.2084808	5.2596698	4.5251293	3.9617138	3.5727134	3.2343957	3.0013659	2.769865	2.6223681	2.4719038	2.3507972	0
10.020395	7.7166896	6.2084808	5.2596698	4.5251293	3.9617138	3.5727134	3.2343957	3.0013659	2.769865	2.6223681	2.4719038	2.3507972	0
10.020395	7.7166896	6.2084808	5.2596698	4.5251293	3.9617138	3.5727134	3.2343957	3.0013659	2.769865	2.6223681	2.4719038	2.3507972	0
10.020395	7.7166896	6.2084808	5.2596698	4.5251293	3.9617138	3.5727134	3.2343957	3.0013659	2.769865	2.6223681	2.4719038	2.3507972	0
10.020395	7.7166896	6.2084808	5.2596698	4.5251293	3.9617138	3.5727134	3.2343957	3.0013659	2.769865	2.6223681	2.4719038	2.3507972	0
10.020395	7.7166896	6.2084808	5.2596698	4.5251293	3.9617138	3.5727134	3.2343957	3.0013659	2.769865	2.6223681	2.4719038	2.3507972	0
10.020395	7.7166896	6.2084808	5.2596698	4.5251293	3.9617138	3.5727134	3.2343957	3.0013659	2.769865	2.6223681	2.4719038	2.3507972	0
10.020395	7.7166896	6.2084808	5.2596698	4.5251293	3.9617138	3.5727134	3.2343957	3.0013659	2.769865	2.6223681	2.4719038	2.3507972	0
10.020395	7.7166896	6.2084808	5.2596698	4.5251293	3.9617138	3.5727134	3.2343957	3.0013659	2.769865	2.6223681	2.4719038	2.3507972	0
10.020395	7.7166896	6.2084808	5.2596698	4.5251293	3.9617138	3.5727134	3.2343957	3.0013659	2.769865	2.6223681	2.4719038	2.3507972	0
10.020395	7.7166896	6.2084808	5.2596698	4.5251293	3.9617138	3.5727134	3.2343957	3.0013659	2.769865	2.6223681	2.4719038	2.3507972	0
10.020395	7.7166896	6.2084808	5.2596698	4.5251293	3.9617138	3.5727134	3.2343957	3.0013659	2.769865	2.6223681	2.4719038	2.3507972	0
10.020395	7.7166896	6.2084808	5.2596698	4.5251293	3.9617138	3.5727134	3.2343957	3.0013659	2.769865	2.6223681	2.4719038	2.3507972	0
10.020395	7.7166896	6.2084808	5.2596698	4.5251293	3.9617138	3.5727134	3.2343957	3.0013659	2.769865	2.6223681	2.4719038	2.3507972	0
10.020395	7.7166896	6.2084808	5.2596698	4.5251293	3.9617138	3.5727134	3.2343957	3.0013659	2.769865	2.6223681	2.4719038	2.3507972	0
10.020395	7.7166896	6.2084808	5.2596698	4.5251293	3.9617138	3.5727134	3.2343957	3.0013659	2.769865	2.6223681	2.4719038	2.3507972	0
10.020395	7.7166896	6.2084808	5.2596698	4.5251293	3.9617138	3.5727134	3.2343957	3.0013659	2.769865	2.6223681	2.4719038	2.3507972	0
10.020395	7.7166896	6.2084808	5.2596698	4.5251293	3.9617138	3.5727134	3.2343957	3.0013659	2.769865	2.6223681	2.4719038	2.3507972	0
10.020395	7.7166896	6.2084808	5.2596698	4.5251293	3.9617138	3.5727134	3.2343957	3.0013659	2.769865	2.6223681	2.4719038	2.3507972	0
10.020395	7.7166896	6.2084808	5.2596698	4.5251293	3.9617138	3.5727134	3.2343957	3.0013659	2.769865	2.6223681	2.4719038	2.3507972	0
10.020395	7.7166896	6.2084808	5.2596698	4.5251293	3.9617138	3.5727134	3.2343957	3.0013659	2.769865	2.6223681	2.4719038	2.3507972	0
10.020395	7.7166896	6.2084808	5.2596698	4.5251293	3.9617138	3.5727134	3.2343957	3.0013659	2.769865	2.6223681	2.4719038	2.3507972	0
10.020395	7.7166896	6.2084808	5.2596698	4.5251293	3.9617138	3.5727134	3.2343957	3.0013659	2.769865	2.6223681	2.4719038	2.3507972	0
10.020395	7.7166896	6.2084808	5.2596698	4.5251293	3.9617138	3.5727134	3.2343957	3.0013659	2.769865	2.6223681	2.4719038	2.3507972	0
10.020395	7.7166896	6.2084808	5.2596698	4.5251293	3.9617138	3.5727134	3.2343957	3.0013659	2.769865	2.6223681	2.4719038	2.3507972	0
10.020395	7.7166896	6.2084808	5.2596698	4.5251293	3.9617138	3.5727134	3.2343957	3.0013659	2.769865	2.6223681	2.4719038	2.3507972	0
10.020395	7.7166896	6.2084808	5.2596698	4.5251293	3.9617138	3.5727134	3.2343957	3.0013659	2.769865	2.6223681	2.4719038	2.3507972	0
10.020395	7.7166896	6.2084808	5.2596698	4.5251293	3.9617138	3.5727134	3.2343957	3.0013659	2.769865	2.6223681	2.4719038	2.3507972	0
10.020395	7.7166896	6.2084808	5.2596698	4.5251293	3.9617138	3.5727134	3.2343957	3.0013659	2.769865	2.6223681	2.4719038	2.3507972	0
10.020395	7.7166896	6.2084808	5.2596698	4.5251293	3.9617138	3.5727134	3.2343957	3.0013659	2.769865	2.6223681	2.4719038	2.3507972	0
10.020395	7.7166896	6.2084808	5.2596698	4.5251293	3.9617138	3.5727134	3.2343957	3.0013659	2.769865	2.6223681	2.4719038	2.3507972	0
10.020395	7.7166896	6.2084808	5.2596698	4.5251293	3.9617138	3.5727134	3.2343957	3.0013659	2.769865	2.6223681	2.4719038	2.3507972	0
10.020395	7.7166896	6.2084808	5.2596698	4.5075274	3.9617138	3.5727134	3.2343957	3.0013659	2.769865	2.6223681	2.4719038	2.3507972	0
10.020395	7.7166896	6.2084808	5.2596698	4.4754024	3.9617138	3.5727134	3.2343957	3.0013659	2.769865	2.6223681	2.4719038	2.3507972	0
10.020395	7.7166896	6.2084808	5.2596698	4.4754024	3.9617138	3.5727134	3.2343957	3.0013659	2.769865	2.6223681	2.4719038	2.3507972	0
10.020395	7.7166896	6.2084808	5.2596698	4.4754024	3.9617138	3.5727134	3.2343957	3.0013659	2.769865	2.6223681	2.4719038	2.3507972	0
10.020395	7.7166896	6.2084808	5.2596698	4.4754024	3.9617138	3.5727134	3.2343957	3.0013659	2.769865	2.6223681	2.4719038	2.3507972	0
10.020395	7.7166896	6.2084808	5.2596698	4.4754024	3.9617138	3.5727134	3.2343957	3.0013659	2.769865	2.6223681	2.4719038	2.3507972	0
10.020395	7.7166896	6.2084808	5.2596698	4.4754024	3.9617138	3.5727134	3.2343957	3.0013659	2.769865	2.6223681	2.4719038	2.3507972	0
10.020395	7.7166896	6.2084808	5.2596698	4.4754024	3.9617138	3.5727134	3.2343957	3.0013659	2.769865	2.6223681	2.4719038	2.3507972	0
10.020395	7.7166896	6.2084808	5.2596698	4.4754024	3.9617138	3.5727134	3.2343957	3.0013659	2.769865	2.6223681	2.4719038	2.3507972	0
10.020395	7.7166896	6.2084808	5.2596698	4.4754024	3.9617138	3.5727134	3.2343957	3.0013659	2.769865	2.6223681	2.4719038	2.3507972	0
10.020395	7.7166896	6.2084808	5.2596698	4.4754024	3.9617138	3.5727134	3.2343957	3.0013659	2.769865	2.6223681	2.4719038	2.3507972	0
10.020395	7.7166896	6.2084808	5.2596698	4.4754024	3.9617138	3.5727134	3.2343957	3.0013659	2.769865	2.6223681	2.4719038	2.3507972	0
10.020395	7.7166896	6.2084808	5.2596698	4.4754024	3.9617138	3.5727134	3.2343957	2.9745681	2.769865	2.6223681	2.4719038	2.3507972	0
10.020395	7.7166896	6.2084808	5.2089543	4.4754024	3.9617138	3.5727134	3.2343957	2.9745681	2.769865	2.6223681	2.4719038	2.3507972	0
10.020395	7.7166896	6.2084808	5.1811676	4.4754024	3.9617138	3.5727134	3.2343957	2.9745681	2.769865	2.6223681	2.4719038	2.3507972	0
10.020395	7.7166896	6.2084808	5.1811676	4.4754024	3.9617138	3.5727134	3.2343957	2.9745681	2.769865	2.6223681	2.4719038	2.3507972	0
10.020395	7.7166896	6.2084808	5.1811676	4.4754024	3.9617138	3.5727134	3.2343957	2.9745681	2.769865	2.6223681	2.4719038	2.3507972	0
10.020395	7.7166896	6.2084808	5.1811676	4.4754024	3.9617138	3.5727134	3.2343957	2.9745681	2.769865	2.6223681	2.4719038	2.3507972	0
10.020395	7.7166896	6.2084808	5.1811676	4.4754024	3.9617138	3.5727134	3.2343957	2.9745681	2.769865	2.6223681	2.4719038	2.3507972	0
10.020395	7.7166896	6.2084808	5.1811676	4.4754024	3.9617138	3.5727134	3.2343957	2.9745681	2.769865	2.6223681	2.4719038	2.3507972	0
10.020395	7.7166896	6.2084808	5.1811676	4.4754024	3.9617138	3.5727134	3.2343957	2.9745681	2.769865	2.6223681	2.4719038	2.3507972	0
10.020395	7.7166896	6.2084808	5.1811676	4.4754024	3.9617138	3.5727134	3.2343957	2.9745681	2.769865	2.6223681	2.4719038	2.3507972	0
10.020395	7.7166896	6.2084808	5.1811676	4.4754024	3.9617138	3.5727134	3.2343957	2.9745681	2.769865	2.6223681	2.4719038	2.3507972	0
10.020395	7.7166896	6.2084808	5.1811676	4.4754024	3.9617138	3.5727134	3.2343957	2.9745681	2.769865	2.6223681	2.4719038	2.3507972	0
10.020395	7.7166896	6.2084808	5.1811676	4.4754024	3.9617138	3.5727134	3.2343957	2.9745681	2.769865	2.6223681	2.4719038	2.3507972	0
10.020395	7.7166896	6.2084808	5.1811676	4.4754024	3.9617138	3.5727134	3.2343957	2.9745681	2.769865	2.6223681	2.4719038	2.3507972	0
10.020395	7.7166896	6.2084808	5.1811676	4.4754024	3.9617138	3.5727134	3.2343957	2.9745681	2.769865	2.6223681	2.4719038	2.3507972	0
10.020395	7.7166896	6.2084808	5.1811676	4.4754024	3.9617138	3.5727134	3.2343957	2.9745681	2.769865	2.6223681	2.4719038	2.3507972	0
10.020395	7.7166896	6.2084808	5.1811676	4.4754024	3.9617138	3.5727134	3.2343957	2.9745681	2.769865	2.6223681	2.4719038	2.3507972	0
10.020395	7.7166896	6.2084808	5.1811676	4.4754024	3.9617138	3.5727134	3.2343957	2.9745681	2.769865	2.6223681	2.4719038	2.3507972	0
10.020395	7.7166896	6.2084808	5.1811676	4.4754024	3.9617138	3.5727134	3.2343957	2.9745681	2.769865	2.6223681	2.4719038	2.3507972	0
10.020395	7.7166896	6.2084808	5.1811676	4.4754024	3.9617138	3.5727134	3.2343957	2.9745681	2.769865	2.6223681	2.4719038	2.3507972	0
10.020395	7.7166896	6.2084808	5.1811676	4.4754024	3.9617138	3.5727134	3.2343957	2.9745681	2.769865	2.6223681	2.4719038	2.3507972	0
10.020395	7.7166896	6.2084808	5.1811676	4.4754024	3.9617138	3.5727134	3.2343957	2.9745681	2.769865	2.6223681	2.4719038	2.3507972	0
10.020395	7.7166896	6.2084808	5.1811676	4.4754024	3.9617138	3.5727134	3.2343957	2.9745681	2.769865	2.6223681	2.4719038	2.3507972	0
10.020395	7.7166896	6.2084808	5.1811676	4.4754024	3.9617138	3.5727134	3.2343957	2.9745681	2.769865	2.6223681	2.4719038	2.3507972	0
10.020395	7.7166896	6.2084808	5.1811676	4.4754024	3.9617138	3.5727134	3.2343957	2.9745681	2.769865	2.6223681	2.4719038	2.3507972	0
10.020395	7.7166896	6.2084808	5.1811676	4.4754024	3.9617138	3.5727134	3.2343957	2.9745681	2.769865	2.6223681	2.4719038	2.3507972	0
10.020395	7.7166896	6.2084808	5.1811676	4.4754024	3.9617138	3.5727134	3.2343957	2.9745681	2.769865	2.6223681	2.4719038	2.3507972	0
10.020395	7.7166896	6.2084808	5.1811676	4.4754024	3.9617138	3.5727134	3.2343957	2.9745681	2.769865	2.6223681	2.4719038	2.3507972	0
10.020395	7.7166896	6.2084808	5.1811676	4.4754024	3.9617138	3.5727134	3.2343957	2.9745681	2.769865	2.6223681	2.4719038	2.3507972	0
10.020395	7.7166896	6.2084808	5.1811676	4.4754024	3.9617138	3.5727134	3.2343957	2.9745681	2.769865	2.6223681	2.4719038	2.3507972	0
10.020395	7.7166896	6.2084808	5.1811676	4.4754024	3.9617138	3.5727134	3.2343957	2.9745681	2.769865	2.6223681	2.4719038	2.3507972	0
10.020395	7.7166896	6.2084808	5.1811676	4.4754024	3.9617138	3.5727134	3.2343957	2.9745681	2.769865	2.6223681	2.4719038	2.3507972	0
10.020395	7.7166896	6.2084808	5.1811676	4.4754024	3.9617138	3.5727134	3.2343957	2.9745681	2.769865	2.6223681	2.4719038	2.3507972	0
10.020395	7.7166896	6.2084808	5.1811676	4.4754024	3.9617138	3.5727134	3.2343957	2.9745681	2.769865	2.6223681	2.4719038	2.3507972	0
10.020395	7.7166896	6.2084808	5.1811676	4.4754024	3.9617138	3.5727134	3.2343957	2.9745681	2.769865	2.6223681	2.4719038	2.3507972	0
10.020395	7.7166896	6.2084808	5.1811676	4.4754024	3.9617138	3.5727134	3.2343957	2.9745681	2.769865	2.6223681	2.4719038	2.3507972	0
10.020395	7.7166896	6.2084808	5.1811676	4.4754024	3.9617138	3.5727134	3.2343957	2.9745681	2.769865	2.6223681	2.4719038	2.3507972	0
10.020395	7.7166896	6.2084808	5.1811676	4.4754024	3.9617138	3.5727134	3.2343957	2.9745681	2.769865	2.6223681	2.4719038	2.3507972	0
10.020395	7.7166896	6.2084808	5.1811676	4.4754024	3.9617138	3.5727134	3.2343957	2.9745681	2.769865	2.6223681	2.4719038	2.3507972	0
10.020395	7.7166896	6.2084808	5.1811676	4.4754024	3.9617138	3.5727134	3.2343957	2.9745681	2.769865	2.6223681	2.4719038	2.3507972	0
10.020395	7.7166896	6.2084808	5.1811676	4.4754024	3.9617138	3.5727134	3.2343957	2.9745681	2.769865	2.6223681	2.4719038	2.3507972	0
10.020395	7.7166896	6.2084808	5.1811676	4.4754024	3.9617138	3.5727134	3.2343957	2.9745681	2.769865	2.6223681	2.4719038	2.3507972	0
10.020395	7.7166896	6.2084808	5.1811676	4.4754024	3.9617138	3.5727134	3.2343957	2.9745681	2.769865	2.6223681	2.4719038	2.3507972	0
10.020395	7.7166896	6.2084808	5.1811676	4.4754024	3.9617138	3.5727134	3.2343957	2.9745681	2.769865	2.6223681	2.4719038	2.3507972	0
10.020395	7.7166896	6.2084808	5.1811676	4.4754024	3.9617138	3.5727134	3.2343957	2.9745681	2.769865	2.6223681	2.4719038	2.3507972	0
10.020395	7.7166896	6.2084808	5.1811676	4.4754024	3.9617138	3.5727134	3.2343957	2.9745681	2.769865	2.6223681	2.4719038	2.3507972	0
10.020395	7.7166896	6.2084808	5.1811676	4.4754024	3.9617138	3.5727134	3.2343957	2.9745681	2.769865	2.6223681	2.4719038	2.3507972	0
10.020395	7.7166896	6.2084808	5.1811676	4.4754024	3.9617138	3.5727134	3.2343957	2.9745681	2.769865	2.6223681	2.4719038	2.3507972	0
10.020395	7.7166896	6.2084808	5.1811676	4.4754024	3.9617138	3.5727134	3.2343957	2.9745681	2.769865	2.6223681	2.4719038	2.3507972	0
10.020395	7.7166896	6.2084808	5.1811676	4.4754024	3.9617138	3.5727134	3.2343957	2.9745681	2.769865	2.6223681	2.4719038	2.3507972	0
10.020395	7.7166896	6.2084808	5.1811676	4.4754024	3.9617138	3.5727134	3.2343957	2.9745681	2.769865	2.6223681	2.4719038	2.3507972	0
10.020395	7.7166896	6.2084808	5.1811676	4.4754024	3.9617138	3.5727134	3.2343957	2.9745681	2.769865	2.6223681	2.4719038	2.3507972	0
10.020395	7.7166896	6.2084808	5.1811676	4.4754024	3.9617138	3.5727134	3.2343957	2.9745681	2.769865	2.6223681	2.4719038	2.3507972	0
10.020395	7.7166896	6.2084808	5.1811676	4.4754024	3.9617138	3.5727134	3.2343957	2.9745681	2.769865	2.6223681	2.4719038	2.3507972	0
10.020395	7.7166896	6.2084808	5.1811676	4.4754024	3.9617138	3.5727134	3.2343957	2.9745681	2.769865	2.6223681	2.4719038	2.3507972	0
10.020395	7.7166896	6.2084808	5.1811676	4.4754024	3.9617138	3.5727134	3.2343957	2.9745681	2.769865	2.6223681	2.4719038	2.3507972	0
10.020395	7.7166896	6.2084808	5.1811676	4.4754024	3.9617138	3.5727134	3.2343957	2.9745681	2.769865	2.6223681	2.4719038	2.3507972	0
10.020395	7.7166896	6.2084808	5.1811676	4.4754024	3.9617138	3.5727134	3.2343957	2.9745681	2.769865	2.6223681	2.4719038	2.3507972	0
10.020395	7.7166896	6.2084808	5.1811676	4.4754024	3.9617138	3.5727134	3.2343957	2.9745681	2.769865	2.6223681	2.4719038	2.3507972	0
10.020395	7.7166896	6.2084808	5.1811676	4.4754024	3.9617138	3.5727134	3.2343957	2.9745681	2.769865	2.6223681	2.4719038	2.3507972	0
10.020395	7.7166896	6.2084808	5.1811676	4.4754024	3.9617138	3.5727134	3.2343957	2.9745681	2.769865	2.6223681	2.4719038	2.3507972	0
10.020395	7.7166896	6.2084808	5.1811676	4.4754024	3.9617138	3.5727134	3.2343957	2.9745681	2.769865	2.6223681	2.4719038	2.3507972	0
10.020395	7.7166896	6.2084808	5.1811676	4.4754024	3.9617138	3.5727134	3.2343957	2.9745681	2.769865	2.6223681	2.4719038	2.3507972	0
10.020395	7.7166896	6.2084808	5.1811676	4.4754024	3.9617138	3.5727134	3.2343957	2.9745681	2.769865	2.6223681	2.4719038	2.3507972	0
10.020395	7.7166896	6.2084808	5.1811676	4.4754024	3.9617138	3.5727134	3.2343957	2.9745681	2.769865	2.6223681	2.4719038	2.3507972	0
10.020395	7.7166896	6.2084808	5.1811676	4.4754024	3.9617138	3.5727134	3.2343957	2.9745681	2.769865	2.6223681	2.4719038	2.3507972	0
10.020395	7.7166896	6.2084808	5.1811676	4.4754024	3.9617138	3.5727134	3.2343957	2.9745681	2.769865	2.6223681	2.4719038	2.3507972	0
10.020395	7.7166896	6.2084808	5.1811676	4.4754024	3.9617138	3.5727134	3.2343957	2.9745681	2.769865	2.6223681	2.4719038	2.3507972	0
10.020395	7.7166896	6.2084808	5.1811676	4.4754024	3.9617138	3.5727134	3.2343957	2.9745681	2.769865	2.6223681	2.4719038	2.3507972	0
10.020395	7.7166896	6.2084808	5.1811676	4.4754024	3.9617138	3.5727134	3.2343957	2.9745681	2.769865	2.6223681	2.4719038	2.3507972	0
10.020395	7.7166896	6.2084808	5.1811676	4.4754024	3.9617138	3.5727134	3.2343957	2.9745681	2.769865	2.6223681	2.4719038	2.3507972	0
10.020395	7.7166896	6.2084808	5.1811676	4.4754024	3.9617138	3.5727134	3.2343957	2.9745681	2.769865	2.6223681	2.4719038	2.3507972	0
10.020395	7.7166896	6.2084808	5.1811676	4.4754024	3.9617138	3.5727134	3.2343957	2.9745681	2.769865	2.6223681	2.4719038	2.3507972	0
10.020395	7.7166896	6.2084808	5.1811676	4.4754024	3.9617138	3.5727134	3.2343957	2.9745681	2.769865	2.6223681	2.4719038	2.3507972	0
10.020395	7.7166896	6.2084808	5.1811676	4.4754024	3.9617138	3.5727134	3.2343957	2.9745681	2.769865	2.6223681	2.4719038	2.3507972	0
10.020395	7.7166896	6.2084808	5.1811676	4.4754024	3.9617138	3.5727134	3.2343957	2.9745681	2.769865	2.6223681	2.4719038	2.3507972	0
10.020395	7.7166896	6.2084808	5.1811676	4.4754024	3.9617138	3.5727134	3.2343957	2.9745681	2.769865	2.6223681	2.4719038	2.3507972	0
10.020395	7.7166896	6.2084808	5.1811676	4.4754024	3.9617138	3.5727134	3.2343957	2.9745681	2.769865	2.6223681	2.4719038	2.3507972	0
10.020395	7.7166896	6.2084808	5.1811676	4.4754024	3.9617138	3.5727134	3.2343957	2.9745681	2.769865	2.6223681	2.4719038	2.3507972	0
10.020395	7.7166896	6.2084808	5.1811676	4.4754024	3.9617138	3.5727134	3.2343957	2.9745681	2.769865	2.6223681	2.4719038	2.3507972	0
10.020395	7.7166896	6.2084808	5.1811676	4.4754024	3.9617138	3.5727134	3.2343957	2.9745681	2.769865	2.6223681	2.4719038	2.3507972	0
10.020395	7.7166896	6.2084808	5.1811676	4.4754024	3.9617138	3.5727134	3.2343957	2.9745681	2.769865	2.6223681	2.4719038	2.3507972	0
10.020395	7.7166896	6.2084808	5.1811676	4.4754024	3.9617138	3.5727134	3.2343957	2.9745681	2.769865	2.6223681	2.4719038	2.3507972	0
10.020395	7.7166896	6.2084808	5.1811676	4.4754024	3.9617138	3.5727134	3.2343957	2.9745681	2.769865	2.6223681	2.4719038	2.3507972	0
10.020395	7.7166896	6.2084808	5.1811676	4.4754024	3.9617138	3.5727134	3.2343957	2.9745681	2.769865	2.6223681	2.4719038	2.3507972	0
10.020395	7.7166896	6.2084808	5.1811676	4.4754024	3.9617138	3.5727134	3.2343957	2.9745681	2.769865	2.6223681	2.4719038	2.3507972	0
10.020395	7.7166896	6.2084808	5.1811676	4.4754024	3.9617138	3.5727134	3.2343957	2.9745681	2.769865	2.6223681	2.4719038	2.3507972	0
10.020395	7.7166896	6.2084808	5.1811676	4.4754024	3.9617138	3.5727134	3.2343957	2.9745681	2.769865	2.6223681	2.4719038	2.3507972	0
10.020395	7.7166896	6.2084808	5.1811676	4.4754024	3.9617138	3.5727134	3.2343957	2.9745681	2.769865	2.6223681	2.4719038	2.3507972	0
10.020395	7.7166896	6.2084808	5.1811676	4.4754024	3.9617138	3.5727134	3.2343957	2.9745681	2.769865	2.6223681	2.4719038	2.3507972	0
10.020395	7.6681294	6.2084808	5.1811676	4.4754024	3.9617138	3.5727134	3.2343957	2.9745681	2.769865	2.6223681	2.4719038	2.3507972	0
10.020395	7.6512928	6.2084808	5.1811676	4.4754024	3.9617138	3.5727134	3.2343957	2.9745681	2.769865	2.6223681	2.4719038	2.3507972	0
10.020395	7.6512928	6.2084808	5.1811676	4.4754024	3.9617138	3.5727134	3.2343957	2.9745681	2.769865	2.6223681	2.4719038	2.3507972	0
9.8685703	7.6512928	6.2084808	5.1811676	4.4754024	3.9617138	3.5727134	3.2343957	2.9745681	2.769865	2.6223681	2.4719038	2.3507972	0
9.8685703	7.6512928	6.2084808	5.1811676	4.4754024	3.9617138	3.5727134	3.2343957	2.9745681	2.769865	2.5887477	2.4719038	2.3507972	0
9.8685703	7.6512928	6.2084808	5.1811676	4.4754024	3.9617138	3.5250769	3.2343957	2.9745681	2.769865	2.5887477	2.4719038	2.3507972	0
9.8685703	7.6512928	6.2084808	5.1811676	4.4754024	3.9400239	3.5250769	3.2343957	2.9745681	2.769865	2.5887477	2.4719038	2.3507972	0
9.8685703	7.6512928	6.1409955	5.1811676	4.4754024	3.9281399	3.5250769	3.2343957	2.9745681	2.769865	2.5887477	2.4719038	2.3507972	0
9.8685703	7.5858974	6.1409955	5.1811676	4.4754024	3.9281399	3.5250769	3.2343957	2.9745681	2.769865	2.5887477	2.4719038	2.3507972	0
9.8685703	7.5858974	6.1409955	5.1811676	4.4754024	3.9281399	3.5250769	3.2236524	2.9745681	2.769865	2.5887477	2.4719038	2.3507972	0
9.8685703	7.5858974	6.1409955	5.1811676	4.4578009	3.9281399	3.5250769	3.1992393	2.96895	2.769865	2.5887477	2.4700155	2.3507972	0
9.8685703	7.5858974	6.1409955	5.1811676	4.4256754	3.9281399	3.5250769	3.1992393	2.9477701	2.769865	2.5887477	2.4444375	2.3507972	0
9.8685703	7.5858974	6.1409955	5.1811676	4.4256754	3.9281399	3.5250769	3.1992393	2.9477701	2.769865	2.5887477	2.4444375	2.3507972	0
9.7167444	7.5468245	6.1409955	5.1026654	4.4256754	3.925832	3.5250769	3.1992393	2.9477701	2.769865	2.5887477	2.4444375	2.3279741	0
9.7167444	7.5205007	6.1409955	5.1026654	4.4256754	3.8945663	3.5250769	3.1992393	2.9477701	2.7669799	2.5887477	2.4444375	2.3279741	0
9.7167444	7.5205007	6.0735135	5.1026654	4.4256754	3.8945663	3.5250769	3.1992393	2.9477701	2.7278974	2.5887477	2.4444375	2.3279741	0
9.7167444	7.5205007	6.0735135	5.1026654	4.4256754	3.8945663	3.5250769	3.1992393	2.9477701	2.7278974	2.5887477	2.4444375	2.3279741	0
9.7167444	7.5205007	6.0735135	5.1026654	4.4256754	3.8945663	3.4785278	3.1992393	2.9477701	2.7278974	2.5887477	2.4444375	2.3279741	0
9.7167444	7.5205007	6.0735135	5.1026654	4.4256754	3.8945663	3.4774411	3.1992393	2.9477701	2.7278974	2.5887477	2.4444375	2.3279741	0
9.7167444	7.4750896	6.0735135	5.1026654	4.4256754	3.8945663	3.4774411	3.1992393	2.9471586	2.7278974	2.5551274	2.4444375	2.3279741	0
9.7167444	7.4551053	6.0735135	5.1026654	4.3759489	3.8945663	3.4774411	3.1640832	2.9209723	2.7278974	2.5551274	2.4444375	2.3279741	0
9.7167444	7.4551053	6.0735135	5.1026654	4.3759489	3.8609924	3.4774411	3.1640832	2.9209723	2.7278974	2.5551274	2.4444375	2.3279741	0
9.7167444	7.4551053	6.0735135	5.1026654	4.3759489	3.8609924	3.4774411	3.1640832	2.9209723	2.7278974	2.5551274	2.4444375	2.3279741	0
9.5649214	7.4551053	6.039772	5.1026654	4.3759489	3.8609924	3.4774411	3.1640832	2.9209723	2.7278974	2.5551274	2.4444375	2.3279741	0
9.5649214	7.4551053	6.0060301	5.1026654	4.3759489	3.8609924	3.4774411	3.1640832	2.9209723	2.7278974	2.5551274	2.4169724	2.3279741	0
9.5649214	7.4551053	6.0060301	5.0748782	4.3759489	3.8609924	3.4774411	3.1640832	2.9209723	2.7278974	2.5551274	2.4169724	2.3279741	0
9.5649214	7.4551053	6.0060301	5.0241623	4.3759489	3.8609924	3.4774411	3.1640832	2.9209723	2.7278974	2.5551274	2.4169724	2.3051505	0
9.5649214	7.4551053	6.0060301	5.0241623	4.3759489	3.8609924	3.4774411	3.1640832	2.9209723	2.7278974	2.5551274	2.4169724	2.3051505	0
9.5649214	7.4551053	6.0060301	5.0241623	4.3759489	3.8609924	3.4774411	3.1640832	2.9209723	2.7278974	2.5551274	2.4169724	2.3051505	0
9.5649214	7.4551053	6.0060301	5.0241623	4.3759489	3.8609924	3.4774411	3.1640832	2.9209723	2.7278974	2.5551274	2.4169724	2.3051505	0
9.5649214	7.3243141	6.0060301	5.0241623	4.3678823	3.8274186	3.4774411	3.1640832	2.8972621	2.7278974	2.5551274	2.4169724	2.3051505	0
9.5649214	7.3243141	6.0060301	5.0241623	4.3262219	3.8274186	3.4651771	3.1640832	2.8941741	2.7278974	2.5551274	2.4169724	2.3051505	0
9.5649214	7.3243141	6.0060301	5.0241623	4.3262219	3.8274186	3.4298046	3.1533403	2.8941741	2.7278974	2.5551274	2.4169724	2.3051505	0
9.5649214	7.3243141	6.0060301	5.0241623	4.3262219	3.8274186	3.4298046	3.1289268	2.8941741	2.68593	2.5551274	2.4169724	2.3051505	0
9.4521837	7.3243141	5.9385476	5.0241623	4.3262219	3.8274186	3.4298046	3.1289268	2.8941741	2.68593	2.5551274	2.4169724	2.3051505	0
9.4130955	7.3243141	5.9385476	5.0241623	4.3262219	3.8274186	3.4298046	3.1289268	2.8941741	2.68593	2.5551274	2.4169724	2.3051505	0
9.4130955	7.3243141	5.9385476	5.0241623	4.3262219	3.8274186	3.4298046	3.1289268	2.8941741	2.68593	2.539957	2.4169724	2.3051505	0
9.4130955	7.3243141	5.9385476	5.0241623	4.3262219	3.8274186	3.4298046	3.1289268	2.8941741	2.68593	2.5215075	2.4169724	2.3051505	0
9.4130955	7.3243141	5.9385476	5.0241623	4.3262219	3.8274186	3.4298046	3.1289268	2.8941741	2.68593	2.5215075	2.4169724	2.3051505	0
9.4130955	7.3243141	5.9385476	5.0241623	4.3262219	3.8274186	3.4298046	3.1289268	2.8941741	2.68593	2.5215075	2.4169724	2.3051505	0
9.4130955	7.3243141	5.9385476	5.0241623	4.3262219	3.8274186	3.4298046	3.1289268	2.8941741	2.68593	2.5215075	2.4169724	2.3051505	0
9.4130955	7.3243141	5.9385476	5.0241623	4.3262219	3.7938449	3.4298046	3.1289268	2.8941741	2.68593	2.5215075	2.4150844	2.3051505	0
9.4130955	7.3243141	5.9385476	4.9810824	4.3262219	3.7938449	3.4298046	3.1289268	2.8941741	2.68593	2.5215075	2.3895063	2.2823274	0
9.4130955	7.3243141	5.9385476	4.9456596	4.3262219	3.7938449	3.4298046	3.1289268	2.8941741	2.68593	2.5215075	2.3895063	2.2823274	0
9.4130955	7.3243141	5.9385476	4.9456596	4.3262219	3.7938449	3.4298046	3.1289268	2.8673763	2.68593	2.5215075	2.3895063	2.2823274	0
9.4130955	7.3243141	5.9385476	4.9456596	4.2764959	3.7938449	3.4298046	3.1289268	2.8673763	2.68593	2.5215075	2.3895063	2.2823274	0
9.4130955	7.3243141	5.9385476	4.9456596	4.2764959	3.7938449	3.4298046	3.1289268	2.8673763	2.68593	2.5215075	2.3895063	2.2823274	0
9.4130955	7.246171	5.8710628	4.9456596	4.2764959	3.7938449	3.4298046	3.1289268	2.8673763	2.68593	2.5215075	2.3895063	2.2823274	0
9.2612734	7.1935225	5.8710628	4.9456596	4.2764959	3.7938449	3.4298046	3.1289268	2.8673763	2.68593	2.5215075	2.3895063	2.2823274	0
9.2612734	7.1935225	5.8710628	4.9456596	4.2764959	3.7938449	3.4298046	3.1079218	2.8673763	2.68593	2.5215075	2.3895063	2.2823274	0
9.2612734	7.1935225	5.8710628	4.9456596	4.2764959	3.7938449	3.4298046	3.09377	2.8673763	2.68593	2.5215075	2.3895063	2.2823274	0
9.2612734	7.1935225	5.8710628	4.9456596	4.2764959	3.7938449	3.4298046	3.09377	2.8673763	2.68593	2.5215075	2.3895063	2.2823274	0
9.2612734	7.1935225	5.8710628	4.9456596	4.2764959	3.7938449	3.3821685	3.09377	2.8673763	2.68593	2.5215075	2.3895063	2.2823274	0
9.2612734	7.1935225	5.8710628	4.9456596	4.2764959	3.7938449	3.3821685	3.09377	2.8673763	2.68593	2.5215075	2.3895063	2.2823274	0
9.2612734	7.1935225	5.8710628	4.9456596	4.2764959	3.7915368	3.3821685	3.09377	2.8673763	2.68593	2.5215075	2.3895063	2.2823274	0
9.2612734	7.1935225	5.8710628	4.9456596	4.2764959	3.7602706	3.3821685	3.09377	2.8673763	2.68593	2.5215075	2.3895063	2.2823274	0
9.2612734	7.1935225	5.8710628	4.9456596	4.2764959	3.7602706	3.3821685	3.09377	2.8673763	2.68593	2.5215075	2.3895063	2.2823274	0
9.2612734	7.1935225	5.8710628	4.9456596	4.2764959	3.7602706	3.3821685	3.09377	2.8673763	2.68593	2.5215075	2.3895063	2.2823274	0
9.2612734	7.1935225	5.8710628	4.9456596	4.2764959	3.7602706	3.3821685	3.09377	2.8673763	2.68593	2.5215075	2.3895063	2.2823274	0
9.2612734	7.1935225	5.8710628	4.9456596	4.2764959	3.7602706	3.3821685	3.09377	2.8673763	2.68593	2.5215075	2.3895063	2.2823274	0
9.2612734	7.1935225	5.8710628	4.9456596	4.2764959	3.7602706	3.3821685	3.09377	2.8673763	2.68593	2.5215075	2.3895063	2.2823274	0
9.2612734	7.1935225	5.8710628	4.9456596	4.2764959	3.7602706	3.3821685	3.09377	2.8673763	2.6849725	2.5215075	2.3895063	2.2823274	0
9.2612734	7.1935225	5.817728	4.9456596	4.2764959	3.7602706	3.3821685	3.09377	2.8405786	2.6439621	2.5215075	2.3895063	2.2823274	0
9.1094484	7.1935225	5.8035803	4.9456596	4.2419648	3.7602706	3.3821685	3.09377	2.8405786	2.6439621	2.4878874	2.3895063	2.2823274	0
9.1094484	7.1935225	5.8035803	4.9456596	4.226769	3.7602706	3.3821685	3.09377	2.8405786	2.6439621	2.4878874	2.3895063	2.2823274	0
9.1094484	7.1935225	5.8035803	4.9456596	4.226769	3.7602706	3.3821685	3.09377	2.8405786	2.6439621	2.4878874	2.3895063	2.2823274	0
9.1094484	7.1935225	5.8035803	4.8671575	4.226769	3.7602706	3.3821685	3.09377	2.8405786	2.6439621	2.4878874	2.3895063	2.2595043	0
9.1094484	7.1935225	5.8035803	4.8671575	4.226769	3.7602706	3.3821685	3.09377	2.8405786	2.6439621	2.4878874	2.3895063	2.2595043	0
9.1094484	7.1935225	5.8035803	4.8671575	4.226769	3.7602706	3.3821685	3.09377	2.8405786	2.6439621	2.4878874	2.362041	2.2595043	0
9.1094484	7.0627322	5.8035803	4.8671575	4.226769	3.7602706	3.3821685	3.09377	2.8405786	2.6439621	2.4878874	2.362041	2.2595043	0
9.1094484	7.0627322	5.8035803	4.8671575	4.226769	3.7602706	3.3821685	3.09377	2.8405786	2.6439621	2.4878874	2.362041	2.2595043	0
9.1094484	7.0627322	5.8035803	4.8671575	4.226769	3.7579627	3.3821685	3.09377	2.8405786	2.6439621	2.4878874	2.362041	2.2595043	0
9.1094484	7.0627322	5.8035803	4.8671575	4.226769	3.7602706	3.3821685	3.09377	2.8405786	2.6439621	2.4878874	2.362041	2.2595043	0
9.1094484	7.0627322	5.8035803	4.8671575	4.226769	3.7602706	3.3821685	3.0586135	2.8405786	2.6439621	2.4878874	2.362041	2.2595043	0
9.1094484	7.0627322	5.8035803	4.8671575	4.226769	3.7602706	3.3821685	3.0586135	2.8405786	2.6439621	2.4878874	2.362041	2.2595043	0
9.1094484	7.0627322	5.8035803	4.8671575	4.226769	3.7602706	3.3821685	3.0586135	2.8405786	2.6439621	2.4878874	2.362041	2.2595043	0
9.1094484	7.0627322	5.8035803	4.8671575	4.226769	3.7602706	3.3821685	3.0586135	2.8405786	2.6439621	2.4878874	2.362041	2.2595043	0
9.0187387	7.0627322	5.8035803	4.8671575	4.226769	3.7602706	3.3821685	3.0586135	2.8405786	2.6439621	2.4878874	2.362041	2.2595043	0
8.9576235	7.0627322	5.8035803	4.8671575	4.226769	3.7602706	3.3821685	3.0586135	2.8405786	2.6439621	2.4878874	2.362041	2.2595043	0
8.9576235	7.0627322	5.8035803	4.8671575	4.226769	3.7602706	3.3821685	3.0586135	2.8405786	2.6439621	2.4878874	2.362041	2.2595043	0
8.9576235	7.0627322	5.7360954	4.8671575	4.226769	3.7602706	3.3821685	3.0586135	2.8405786	2.6439621	2.4878874	2.362041	2.2595043	0
8.9576235	7.0627322	5.7360954	4.8671575	4.226769	3.7072003	3.3345323	3.0586135	2.8405786	2.6439621	2.4878874	2.362041	2.2595043	0
8.9576235	7.0627322	5.7360954	4.8671575	4.226769	3.6931229	3.3345323	3.0586135	2.8405786	2.6439621	2.4878874	2.362041	2.2595043	0
8.9576235	7.0627322	5.7360954	4.8671575	4.226769	3.6931229	3.3345323	3.0586135	2.8405786	2.6439621	2.4878874	2.362041	2.2595043	0
8.9576235	7.0627322	5.7360954	4.8671575	4.226769	3.6931229	3.3345323	3.0586135	2.8405786	2.6439621	2.4878874	2.362041	2.2595043	0
8.9576235	7.0627322	5.7360954	4.8671575	4.226769	3.6931229	3.3345323	3.0586135	2.8405786	2.6439621	2.4878874	2.362041	2.2595043	0
8.9576235	7.0627322	5.7360954	4.8671575	4.1874671	3.6931229	3.3345323	3.0586135	2.8137805	2.6439621	2.4878874	2.362041	2.2595043	0
8.9576235	7.0627322	5.7360954	4.8671575	4.177042	3.6931229	3.3345323	3.0586135	2.8137805	2.6439621	2.4878874	2.362041	2.2595043	0
8.9576235	7.0627322	5.7360954	4.8671575	4.177042	3.6931229	3.3345323	3.0586135	2.8137805	2.6439621	2.4878874	2.362041	2.2595043	0
8.9576235	7.0627322	5.7360954	4.8671575	4.177042	3.6931229	3.3345323	3.0586135	2.8137805	2.6439621	2.4878874	2.362041	2.2595043	0
8.9576235	7.0627322	5.7360954	4.8671575	4.177042	3.6931229	3.3345323	3.0586135	2.8137805	2.6439621	2.4878874	2.362041	2.2595043	0
8.8232956	7.0164366	5.7360954	4.8671575	4.177042	3.6931229	3.3345323	3.0586135	2.8137805	2.6439621	2.4878874	2.362041	2.2595043	0
8.8058004	6.9319406	5.7360954	4.8671575	4.177042	3.6931229	3.3345323	3.0586135	2.8137805	2.6439621	2.4878874	2.362041	2.2595043	0
8.8058004	6.9319406	5.7360954	4.8671575	4.177042	3.6931229	3.3345323	3.0586135	2.8137805	2.6439621	2.4878874	2.362041	2.2595043	0
8.8058004	6.9319406	5.7360954	4.865366	4.177042	3.6931229	3.3345323	3.0586135	2.8137805	2.6439621	2.4878874	2.362041	2.2595043	0
8.8058004	6.9319406	5.7360954	4.7886543	4.177042	3.6931229	3.3345323	3.0586135	2.8137805	2.6439621	2.4878874	2.362041	2.2595043	0
8.8058004	6.9319406	5.7360954	4.7886543	4.177042	3.6931229	3.3345323	3.0586135	2.8137805	2.6439621	2.4878874	2.362041	2.2595043	0
8.8058004	6.9319406	5.7360954	4.7886543	4.177042	3.6931229	3.3345323	3.0586135	2.8137805	2.6439621	2.4878874	2.362041	2.2595043	0
8.8058004	6.9319406	5.6686125	4.7886543	4.177042	3.6931229	3.3345323	3.0586135	2.8137805	2.6439621	2.4878874	2.362041	2.2595043	0
8.8058004	6.9319406	5.6686125	4.7886543	4.177042	3.6931229	3.3345323	3.0586135	2.8137805	2.6439621	2.4878874	2.362041	2.2595043	0
8.8058004	6.9319406	5.6686125	4.7886543	4.177042	3.6931229	3.3345323	3.0586135	2.8137805	2.6439621	2.4878874	2.362041	2.2595043	0
8.8058004	6.9319406	5.6686125	4.7886543	4.177042	3.6931229	3.3345323	3.0586135	2.8137805	2.6439621	2.4878874	2.362041	2.2558019	0
8.8058004	6.9319406	5.6686125	4.7886543	4.177042	3.6931229	3.3345323	3.0586135	2.8137805	2.6439621	2.4878874	2.362041	2.2366805	0
8.8058004	6.9319406	5.6686125	4.7886543	4.177042	3.6931229	3.3345323	3.0586135	2.8137805	2.6439621	2.4878874	2.362041	2.2366805	0
8.6539764	6.9319406	5.6686125	4.7886543	4.177042	3.6931229	3.3345323	3.0234571	2.8137805	2.6439621	2.4878874	2.362041	2.2366805	0
8.6539764	6.9319406	5.6686125	4.7886543	4.177042	3.6931229	3.3345323	3.0234571	2.8137805	2.6439621	2.4542673	2.362041	2.2366805	0
8.6539764	6.9319406	5.6686125	4.7886543	4.177042	3.6931229	3.3345323	3.0234571	2.8137805	2.6439621	2.4542673	2.362041	2.2366805	0
8.6539764	6.9319406	5.6686125	4.7886543	4.177042	3.6931229	3.3345323	3.0234571	2.8137805	2.6439621	2.4542673	2.362041	2.2366805	0
8.6539764	6.9319406	5.6686125	4.7886543	4.177042	3.6931229	3.3345323	3.0234571	2.8137805	2.6371543	2.4542673	2.3345754	2.2366805	0
8.6539764	6.9319406	5.6686125	4.7886543	4.177042	3.6931229	3.3345323	3.0234571	2.8137805	2.6019948	2.4542673	2.3345754	2.2366805	0
8.6539764	6.9319406	5.6686125	4.7886543	4.177042	3.6931229	3.3345323	3.0234571	2.8137805	2.6019948	2.4542673	2.3345754	2.2366805	0
8.6539764	6.9319406	5.6686125	4.7886543	4.1713119	3.6931229	3.3345323	3.0234571	2.8137805	2.6019948	2.4542673	2.3345754	2.2366805	0
8.6539764	6.9319406	5.6686125	4.7886543	4.1273155	3.6931229	3.3345323	3.0234571	2.8137805	2.6019948	2.4542673	2.3345754	2.2366805	0
8.6539764	6.8011489	5.6686125	4.7886543	4.1273155	3.6931229	3.3345323	3.0234571	2.8137805	2.6019948	2.4542673	2.3345754	2.2366805	0
8.6539764	6.8011489	5.6686125	4.7886543	4.1273155	3.6931229	3.3345323	3.0234571	2.8137805	2.6019948	2.4542673	2.3345754	2.2366805	0
8.6539764	6.8011489	5.6447253	4.7886543	4.1273155	3.6931229	3.3345323	3.0234571	2.8137805	2.6019948	2.4542673	2.3345754	2.2366805	0
8.5021524	6.8011489	5.6011281	4.7886543	4.1273155	3.6931229	3.3345323	3.0234571	2.7869828	2.6019948	2.4542673	2.3345754	2.2366805	0
8.5021524	6.8011489	5.6011281	4.7886543	4.1273155	3.6931229	3.3345323	3.0234571	2.7869828	2.6019948	2.4542673	2.3345754	2.2366805	0
8.5021524	6.8011489	5.6011281	4.7886543	4.1273155	3.6931229	3.322268	3.0234571	2.7869828	2.6019948	2.4542673	2.3345754	2.2366805	0
8.5021524	6.8011489	5.6011281	4.7886543	4.1273155	3.6931229	3.2868958	3.0234571	2.7869828	2.6019948	2.4542673	2.3345754	2.2366805	0
8.5021524	6.8011489	5.6011281	4.7886543	4.1273155	3.6931229	3.2868958	3.0234571	2.7869828	2.6019948	2.4542673	2.3345754	2.2366805	0
8.5021524	6.8011489	5.6011281	4.7886543	4.1273155	3.6931229	3.2868958	3.0234571	2.7869828	2.6019948	2.4542673	2.3345754	2.2366805	0
8.5021524	6.8011489	5.6011281	4.7886543	4.1273155	3.6931229	3.2868958	3.0234571	2.7869828	2.6019948	2.4542673	2.3345754	2.2366805	0
8.5021524	6.8011489	5.6011281	4.7886543	4.1273155	3.6931229	3.2868958	3.0234571	2.7869828	2.6019948	2.4542673	2.3345754	2.2366805	0
8.5021524	6.8011489	5.6011281	4.7119427	4.1273155	3.6758356	3.2868958	3.0234571	2.7869828	2.6019948	2.4542673	2.3345754	2.2366805	0
8.5021524	6.8011489	5.6011281	4.7101517	4.1273155	3.6259756	3.2868958	3.0234571	2.7869828	2.6019948	2.4542673	2.3345754	2.2366805	0
8.5021524	6.8011489	5.6011281	4.7101517	4.1273155	3.6259756	3.2868958	3.0234571	2.7869828	2.6019948	2.4542673	2.3345754	2.2366805	0
8.4188366	6.8011489	5.6011281	4.7101517	4.1273155	3.6259756	3.2868958	3.0234571	2.7869828	2.6019948	2.4542673	2.3345754	2.2366805	0
8.3503275	6.8011489	5.6011281	4.7101517	4.1273155	3.6259756	3.2868958	3.0234571	2.7869828	2.6019948	2.4542673	2.3345754	2.2366805	0
8.3503275	6.8011489	5.6011281	4.7101517	4.1273155	3.6259756	3.2868958	3.0234571	2.7869828	2.6019948	2.4542673	2.3345754	2.2366805	0
8.3503275	6.8011489	5.6011281	4.7101517	4.1273155	3.6259756	3.2868958	3.0234571	2.7869828	2.6019948	2.4542673	2.3345754	2.2366805	0
8.3503275	6.8011489	5.6011281	4.7101517	4.1273155	3.6259756	3.2868958	3.0234571	2.7869828	2.6019948	2.4542673	2.3345754	2.2366805	0
8.3503275	6.7230058	5.5445924	4.7101517	4.1273155	3.6259756	3.2868958	3.0234571	2.7869828	2.6019948	2.4542673	2.3345754	2.2366805	0
8.3503275	6.6703577	5.5336452	4.7101517	4.1273155	3.6259756	3.2868958	3.0234571	2.7869828	2.6019948	2.4542673	2.3345754	2.2366805	0
8.3503275	6.6703577	5.5336452	4.7101517	4.1273155	3.6259756	3.2868958	3.0234571	2.7869828	2.6019948	2.4542673	2.3345754	2.2366805	0
8.3503275	6.6703577	5.5336452	4.7101517	4.1273155	3.6259756	3.2868958	3.0234571	2.7869828	2.6019948	2.4542673	2.3345754	2.2366805	0
8.3503275	6.6703577	5.5336452	4.7101517	4.1273155	3.6259756	3.2868958	3.0234571	2.7869828	2.6019948	2.4542673	2.3345754	2.2366805	0
8.3503275	6.6703577	5.5336452	4.7101517	4.0775886	3.6259756	3.2868958	3.0234571	2.7869828	2.6019948	2.4542673	2.3345754	2.2366805	0
8.1985035	6.6703577	5.5336452	4.7101517	4.0775886	3.6259756	3.2868958	3.0234571	2.7869828	2.6019948	2.4542673	2.3345754	2.2366805	0
8.1985035	6.6703577	5.5336452	4.7101517	4.0775886	3.6259756	3.2868958	2.9883008	2.7869828	2.6019948	2.4542673	2.3345754	2.2366805	0
8.1985035	6.6703577	5.5336452	4.7101517	4.0775886	3.6259756	3.2868958	2.9883008	2.7869828	2.6019948	2.4542673	2.3345754	2.2366805	0
8.1985035	6.6703577	5.5336452	4.7101517	4.0775886	3.6259756	3.2868958	2.9883008	2.7869828	2.6019948	2.4542673	2.3345754	2.2366805	0
8.1985035	6.6703577	5.5336452	4.7101517	4.0775886	3.6259756	3.2868958	2.9883008	2.7869828	2.6019948	2.4542673	2.3345754	2.2366805	0
8.1985035	6.6703577	5.5336452	4.7101517	4.0775886	3.6259756	3.2868958	2.9883008	2.7869828	2.6019948	2.4542673	2.3345754	2.2366805	0
8.1985035	6.6703577	5.5336452	4.7101517	4.0775886	3.6259756	3.2868958	2.9883008	2.7869828	2.6019948	2.4542673	2.3345754	2.2366805	0
8.1985035	6.6703577	5.5336452	4.7101517	4.0775886	3.6259756	3.2868958	2.9883008	2.7869828	2.6019948	2.4542673	2.3345754	2.2366805	0
8.1985035	6.6703577	5.5336452	4.7101517	4.0775886	3.6259756	3.2868958	2.9883008	2.7869828	2.6019948	2.4542673	2.3345754	2.2366805	0
8.1985035	6.6703577	5.5336452	4.7101517	4.0775886	3.6259756	3.2868958	2.9883008	2.7869828	2.6019948	2.4542673	2.3345754	2.2366805	0
8.0466785	6.6703577	5.4661622	4.7101517	4.0775886	3.6259756	3.2868958	2.9883008	2.7601845	2.6019948	2.4542673	2.3345754	2.2164874	0
8.0466785	6.6703577	5.4661622	4.7101517	4.0775886	3.6259756	3.2868958	2.9883008	2.7601845	2.6019948	2.4542673	2.3345754	2.2138574	0
8.0466785	6.5732388	5.4661622	4.7101517	4.0775886	3.6259756	3.2868958	2.9883008	2.7601845	2.6019948	2.4542673	2.3345754	2.2138574	0
8.0466785	6.539566	5.4661622	4.7101517	4.0775886	3.6259756	3.2868958	2.9883008	2.7601845	2.6019948	2.4542673	2.3345754	2.2138574	0
8.0466785	6.539566	5.4661622	4.63165	4.0775886	3.6259756	3.2868958	2.9883008	2.7601845	2.6019948	2.4542673	2.3345754	2.2138574	0
8.0466785	6.539566	5.4661622	4.63165	4.0775886	3.6259756	3.2868958	2.9883008	2.7601845	2.6019948	2.4542673	2.3345754	2.2138574	0
8.0466785	6.539566	5.4661622	4.63165	4.0775886	3.6259756	3.2868958	2.9883008	2.7601845	2.6019948	2.4542673	2.3345754	2.2138574	0
8.0466785	6.539566	5.4661622	4.63165	4.0775886	3.6259756	3.2868958	2.9883008	2.7601845	2.6019948	2.4542673	2.3345754	2.2138574	0
8.0466785	6.539566	5.4661622	4.63165	4.0775886	3.6259756	3.2868958	2.9883008	2.7601845	2.6019948	2.4542673	2.3345754	2.2138574	0
7.9123497	6.539566	5.4661622	4.63165	4.0775886	3.6259756	3.2868958	2.9883008	2.7601845	2.6019948	2.4542673	2.3345754	2.2138574	0
7.8948545	6.539566	5.4661622	4.63165	4.0775886	3.6259756	3.2392595	2.9883008	2.7601845	2.6019948	2.4542673	2.3326874	2.2138574	0
7.8948545	6.539566	5.4661622	4.63165	4.0775886	3.6259756	3.2392595	2.9883008	2.7601845	2.6019948	2.4456117	2.3071096	2.2138574	0
7.8948545	6.539566	5.4661622	4.63165	4.0775886	3.6259756	3.2392595	2.9883008	2.7601845	2.6019948	2.4206474	2.3071096	2.2138574	0
7.8948545	6.539566	5.4661622	4.63165	4.0278621	3.6259756	3.2392595	2.9883008	2.7601845	2.6019948	2.4206474	2.3071096	2.2138574	0
7.8948545	6.539566	5.4661622	4.63165	4.0278621	3.6259756	3.2392595	2.9883008	2.7601845	2.6019948	2.4206474	2.3071096	2.2138574	0
7.8948545	6.539566	5.3986793	4.63165	4.0278621	3.6259756	3.2392595	2.9883008	2.7601845	2.6019948	2.4206474	2.3071096	2.2138574	0
7.8948545	6.539566	5.3986793	4.63165	4.0278621	3.6259756	3.2392595	2.9883008	2.7601845	2.6019948	2.4206474	2.3071096	2.2138574	0
7.8948545	6.539566	5.3986793	4.63165	4.0278621	3.6259756	3.2392595	2.9883008	2.7601845	2.6019948	2.4206474	2.3071096	2.2138574	0
7.7605262	6.539566	5.3986793	4.63165	4.0278621	3.6259756	3.2392595	2.9883008	2.7601845	2.6019948	2.4206474	2.3071096	2.2138574	0
7.743031	6.4087744	5.3986793	4.63165	4.0278621	3.6259756	3.2392595	2.9883008	2.7601845	2.6019948	2.4206474	2.3071096	2.2138574	0
7.743031	6.4087744	5.3986793	4.63165	4.0278621	3.5588279	3.2392595	2.9883008	2.7601845	2.5600269	2.4206474	2.3071096	2.2138574	0
7.743031	6.4087744	5.3986793	4.63165	4.0278621	3.5588279	3.2392595	2.9883008	2.7601845	2.5600269	2.4206474	2.3071096	2.2138574	0
7.743031	6.4087744	5.3986793	4.63165	4.0278621	3.5588279	3.2392595	2.9883008	2.7601845	2.5600269	2.4206474	2.3071096	2.2138574	0
7.743031	6.4087744	5.3986793	4.63165	4.0278621	3.5588279	3.2392595	2.9883008	2.7601845	2.5600269	2.4206474	2.3071096	2.2138574	0
7.743031	6.4087744	5.3986793	4.63165	4.0278621	3.5588279	3.2392595	2.9883008	2.7601845	2.5600269	2.4206474	2.3071096	2.2138574	0
7.743031	6.4087744	5.3986793	4.63165	4.0278621	3.5588279	3.2392595	2.9883008	2.7601845	2.5600269	2.4206474	2.3071096	2.2138574	0
7.743031	6.4087744	5.3986793	4.63165	4.0278621	3.5588279	3.2392595	2.9531443	2.7601845	2.5600269	2.4206474	2.3071096	2.2138574	0
7.5912075	6.4087744	5.3986793	4.63165	4.0278621	3.5588279	3.2392595	2.9531443	2.7601845	2.5600269	2.4206474	2.3071096	2.2138574	0
7.5912075	6.4087744	5.3986793	4.63165	4.0278621	3.5588279	3.2392595	2.9531443	2.7601845	2.5600269	2.4206474	2.3071096	2.2138574	0
7.5912075	6.4087744	5.3311944	4.63165	4.0278621	3.5588279	3.2392595	2.9531443	2.7601845	2.5600269	2.4206474	2.3071096	2.2138574	0
7.5912075	6.4087744	5.3311944	4.5531473	4.0278621	3.5588279	3.2392595	2.9531443	2.7601845	2.5600269	2.4206474	2.3071096	2.2138574	0
7.5912075	6.4087744	5.3311944	4.5531473	4.0278621	3.5588279	3.2392595	2.9531443	2.7601845	2.5600269	2.4206474	2.3071096	2.2138574	0
7.5912075	6.4087744	5.3311944	4.5531473	4.0278621	3.5588279	3.2392595	2.9531443	2.7415755	2.5600269	2.4206474	2.3071096	2.2138574	0
7.5912075	6.4087744	5.3311944	4.5531473	4.0278621	3.5588279	3.2392595	2.9531443	2.7333865	2.5600269	2.4206474	2.3071096	2.2138574	0
7.5912075	6.2992001	5.3311944	4.5531473	4.0278621	3.5588279	3.2392595	2.9531443	2.7333865	2.5600269	2.4206474	2.3071096	2.2138574	0
7.4393826	6.2779832	5.3311944	4.5531473	4.0278621	3.5588279	3.2392595	2.9531443	2.7333865	2.5600269	2.4206474	2.3071096	2.2138574	0
7.4393826	6.2779832	5.3311944	4.5531473	3.9781353	3.5588279	3.2392595	2.9531443	2.7333865	2.5600269	2.4206474	2.3071096	2.2138574	0
7.4393826	6.2779832	5.3311944	4.5531473	3.9781353	3.5588279	3.2392595	2.9531443	2.7333865	2.5600269	2.4206474	2.3071096	2.2138574	0
7.4393826	6.2779832	5.3311944	4.5531473	3.9781353	3.5588279	3.2392595	2.9531443	2.7333865	2.5600269	2.4206474	2.3071096	2.2138574	0
7.4393826	6.2779832	5.3311944	4.5531473	3.9781353	3.5588279	3.2392595	2.9531443	2.7333865	2.5600269	2.4206474	2.3071096	2.2138574	0
7.4393826	6.2779832	5.3311944	4.5531473	3.9781353	3.5588279	3.2392595	2.9531443	2.7333865	2.5600269	2.4206474	2.3071096	2.2138574	0
7.4393826	6.2779832	5.3311944	4.5531473	3.9781353	3.5588279	3.2392595	2.9531443	2.7333865	2.5600269	2.4206474	2.3071096	2.2138574	0
7.4393826	6.2779832	5.3265553	4.5531473	3.9781353	3.5588279	3.2392595	2.9531443	2.7333865	2.5600269	2.4206474	2.3071096	2.2138574	0
7.287559	6.2779832	5.2637115	4.5531473	3.9781353	3.5588279	3.2392595	2.9531443	2.7333865	2.5600269	2.4206474	2.3071096	2.2138574	0
7.287559	6.2779832	5.2637115	4.5531473	3.9781353	3.5588279	3.2392595	2.9531443	2.7333865	2.5600269	2.4206474	2.3071096	2.2138574	0
7.287559	6.2779832	5.2637115	4.5531473	3.9781353	3.5588279	3.2392595	2.9531443	2.7333865	2.5600269	2.4206474	2.3071096	2.2138574	0
7.287559	6.2779832	5.2637115	4.5531473	3.9781353	3.5588279	3.2392595	2.9531443	2.7333865	2.5600269	2.4206474	2.3071096	2.2138574	0
7.287559	6.2779832	5.2637115	4.5531473	3.9781353	3.5588279	3.1916237	2.9531443	2.7333865	2.5600269	2.4206474	2.3071096	2.2138574	0
7.287559	6.2779832	5.2637115	4.5531473	3.9781353	3.5588279	3.1916237	2.9531443	2.7333865	2.5600269	2.4206474	2.3071096	2.2138574	0
7.287559	6.1471925	5.2637115	4.5531473	3.9781353	3.5588279	3.1916237	2.9531443	2.7333865	2.5600269	2.4206474	2.3071096	2.2138574	0
7.287559	6.1471925	5.2637115	4.5531473	3.9781353	3.5588279	3.1916237	2.9531443	2.7333865	2.5600269	2.4206474	2.3071096	2.2079818	0
7.1357341	6.1471925	5.2637115	4.5531473	3.9781353	3.5588279	3.1916237	2.9531443	2.7333865	2.5600269	2.4206474	2.3071096	2.1910346	0
7.1357341	6.1471925	5.2637115	4.5531473	3.9781353	3.5588279	3.1916237	2.9531443	2.7333865	2.5600269	2.4206474	2.3071096	2.1910346	0
7.1357341	6.1471925	5.2637115	4.5531473	3.9781353	3.5588279	3.1916237	2.9531443	2.7333865	2.5600269	2.4206474	2.3071096	2.1910346	0
7.1357341	6.1471925	5.2637115	4.4746442	3.9781353	3.5588279	3.1916237	2.9531443	2.7333865	2.5600269	2.4206474	2.3071096	2.1910346	0
7.1357341	6.1471925	5.2266788	4.4746442	3.9781353	3.5588279	3.1916237	2.9531443	2.7333865	2.5600269	2.4206474	2.3071096	2.1910346	0
7.1357341	6.1471925	5.196228	4.4746442	3.9781353	3.5588279	3.1916237	2.9531443	2.7333865	2.5600269	2.4206474	2.3071096	2.1910346	0
7.1357341	6.1471925	5.196228	4.4746442	3.9284089	3.5588279	3.1916237	2.9531443	2.7333865	2.5600269	2.4206474	2.3071096	2.1910346	0
7.111105	6.1471925	5.196228	4.4746442	3.9284089	3.5588279	3.1916237	2.9531443	2.7333865	2.5600269	2.4206474	2.3071096	2.1910346	0
6.9839106	6.1471925	5.196228	4.4746442	3.9284089	3.5350604	3.1916237	2.9304318	2.7333865	2.5600269	2.4206474	2.3071096	2.1910346	0
6.9839106	6.1471925	5.196228	4.4746442	3.9284089	3.4916804	3.1916237	2.9179876	2.7333865	2.5600269	2.4206474	2.3071096	2.1910346	0
6.9839106	6.1471925	5.196228	4.4746442	3.9284089	3.4916804	3.1916237	2.9179876	2.7333865	2.5600269	2.4206474	2.3071096	2.1910346	0
6.9839106	6.0817962	5.196228	4.4746442	3.9284089	3.4916804	3.1916237	2.9179876	2.7333865	2.5600269	2.4206474	2.3071096	2.1910346	0
6.9839106	6.0164003	5.196228	4.4746442	3.9284089	3.4916804	3.1916237	2.9179876	2.7173755	2.5600269	2.4206474	2.279644	2.1910346	0
6.9839106	6.0164003	5.196228	4.4746442	3.9284089	3.4916804	3.1916237	2.9179876	2.7065883	2.5600269	2.4206474	2.279644	2.1910346	0
6.9839106	6.0164003	5.196228	4.4746442	3.9284089	3.4916804	3.1916237	2.9179876	2.7065883	2.5600269	2.4206474	2.279644	2.1910346	0
6.8320851	6.0164003	5.196228	4.4746442	3.9284089	3.4916804	3.1916237	2.9179876	2.7065883	2.5600269	2.4206474	2.279644	2.1910346	0
6.8320851	6.0164003	5.1946883	4.4746442	3.9284089	3.4916804	3.1916237	2.9179876	2.7065883	2.5600269	2.4038372	2.279644	2.1910346	0
6.8320851	6.0164003	5.1287446	4.4746442	3.9284089	3.4916804	3.1916237	2.9179876	2.7065883	2.5600269	2.3870273	2.279644	2.1910346	0
6.8320851	6.0164003	5.1287446	4.4746442	3.9284089	3.4916804	3.1916237	2.9179876	2.7065883	2.5600269	2.3870273	2.279644	2.1910346	0
6.8320851	6.0164003	5.1287446	4.4746442	3.9284089	3.4916804	3.1916237	2.9179876	2.7065883	2.5600269	2.3870273	2.279644	2.1910346	0
6.8320851	6.0164003	5.1287446	4.4746442	3.9284089	3.4916804	3.1916237	2.9179876	2.7065883	2.5600269	2.3870273	2.279644	2.1910346	0
6.8320851	6.0164003	5.1287446	4.4746442	3.9284089	3.4916804	3.1916237	2.9179876	2.7065883	2.5600269	2.3870273	2.279644	2.1910346	0
6.6802626	6.0164003	5.1287446	4.4746442	3.9284089	3.4916804	3.1916237	2.9179876	2.7065883	2.5600269	2.3870273	2.279644	2.1910346	0
6.6802626	6.0164003	5.1287446	4.4746442	3.9284089	3.4916804	3.1916237	2.9179876	2.7065883	2.5600269	2.3870273	2.279644	2.1910346	0
6.6802626	5.9573827	5.1287446	4.4746442	3.9284089	3.4916804	3.1916237	2.9179876	2.7065883	2.5600269	2.3870273	2.279644	2.1910346	0
6.6802626	5.8856091	5.1287446	4.3961425	3.9284089	3.4916804	3.1916237	2.9179876	2.7065883	2.5600269	2.3870273	2.279644	2.1910346	0
6.6802626	5.8856091	5.1287446	4.3961425	3.8938777	3.4916804	3.1916237	2.9179876	2.7065883	2.5600269	2.3870273	2.279644	2.1910346	0
6.6802626	5.8856091	5.1287446	4.3961425	3.8786819	3.4916804	3.1916237	2.9179876	2.7065883	2.518059	2.3870273	2.279644	2.1910346	0
6.6802626	5.8856091	5.0818825	4.3961425	3.8786819	3.4916804	3.1916237	2.9179876	2.7065883	2.518059	2.3870273	2.279644	2.1910346	0
6.5602684	5.8856091	5.0612607	4.3961425	3.8786819	3.4916804	3.1916237	2.9179876	2.7065883	2.518059	2.3870273	2.279644	2.1910346	0
6.5284386	5.8856091	5.0612607	4.3961425	3.8786819	3.4916804	3.1916237	2.9179876	2.7065883	2.518059	2.3870273	2.279644	2.1910346	0
6.5284386	5.8856091	5.0612607	4.3961425	3.8786819	3.4916804	3.1439877	2.9179876	2.7065883	2.518059	2.3870273	2.279644	2.1910346	0
6.5284386	5.8856091	5.0612607	4.3961425	3.8786819	3.4916804	3.1439877	2.9179876	2.7065883	2.518059	2.3870273	2.279644	2.1910346	0
6.5284386	5.8856091	5.0612607	4.3961425	3.8786819	3.4916804	3.1439877	2.9179876	2.7065883	2.518059	2.3870273	2.279644	2.1910346	0
6.5284386	5.8856091	5.0612607	4.3961425	3.8786819	3.4916804	3.1439877	2.9179876	2.7065883	2.518059	2.3870273	2.279644	2.1910346	0
6.5284386	5.8856091	5.0612607	4.3961425	3.8786819	3.4916804	3.1439877	2.9179876	2.7065883	2.518059	2.3870273	2.279644	2.1910346	0
6.4084435	5.8856091	5.0612607	4.3961425	3.8786819	3.4916804	3.1439877	2.9179876	2.7065883	2.518059	2.3870273	2.279644	2.1910346	0
6.3766136	5.7548184	5.0612607	4.3961425	3.8786819	3.4916804	3.1439877	2.9179876	2.7065883	2.518059	2.3870273	2.279644	2.1910346	0
6.3766136	5.7548184	5.0612607	4.3961425	3.8786819	3.4916804	3.1439877	2.9179876	2.7065883	2.518059	2.3870273	2.279644	2.1910346	0
6.3766136	5.7548184	5.0612607	4.3961425	3.8786819	3.4916804	3.1439877	2.9179876	2.7065883	2.518059	2.3870273	2.279644	2.1910346	0
6.3766136	5.7548184	4.9937773	4.3961425	3.8786819	3.4916804	3.1439877	2.8828306	2.7065883	2.518059	2.3870273	2.279644	2.1910346	0
6.3766136	5.7548184	4.9937773	4.3961425	3.8786819	3.4916804	3.1439877	2.8828306	2.7065883	2.518059	2.3870273	2.279644	2.1910346	0
6.3766136	5.7548184	4.9937773	4.3961425	3.8786819	3.4916804	3.1439877	2.8828306	2.6797907	2.518059	2.3870273	2.279644	2.1910346	0
6.2247906	5.7548184	4.9937773	4.3961425	3.8786819	3.4916804	3.1439877	2.8828306	2.6797907	2.518059	2.3870273	2.279644	2.1910346	0
6.2247906	5.7548184	4.9937773	4.3961425	3.8786819	3.4916804	3.1439877	2.8828306	2.6797907	2.518059	2.3870273	2.279644	2.1910346	0
6.2247906	5.7548184	4.9937773	4.3759313	3.8586652	3.4245327	3.1439877	2.8828306	2.6797907	2.518059	2.3870273	2.279644	2.1910346	0
6.2247906	5.7548184	4.9937773	4.3176398	3.8289554	3.4245327	3.1439877	2.8828306	2.6797907	2.518059	2.3870273	2.279644	2.1910346	0
6.2247906	5.7548184	4.9937773	4.3176398	3.8289554	3.4245327	3.1439877	2.8828306	2.6797907	2.518059	2.3870273	2.279644	2.1910346	0
6.2247906	5.7548184	4.9937773	4.3176398	3.8289554	3.4245327	3.1439877	2.8828306	2.6797907	2.518059	2.3870273	2.279644	2.1682112	0
6.2247906	5.6240273	4.9937773	4.3176398	3.8289554	3.4245327	3.1439877	2.8828306	2.6797907	2.518059	2.3870273	2.279644	2.1682112	0
6.0729651	5.6240273	4.9764032	4.3176398	3.8289554	3.4245327	3.1439877	2.8828306	2.6797907	2.518059	2.3870273	2.279644	2.1682112	0
6.0729651	5.6240273	4.9262938	4.3176398	3.8289554	3.4245327	3.1439877	2.8828306	2.6797907	2.518059	2.3870273	2.279644	2.1682112	0
6.0729651	5.6240273	4.9262938	4.3176398	3.8289554	3.4245327	3.1439877	2.8828306	2.6797907	2.518059	2.3870273	2.279644	2.1682112	0
6.0729651	5.6240273	4.9262938	4.3176398	3.8289554	3.4245327	3.1439877	2.8828306	2.6797907	2.518059	2.3870273	2.279644	2.1682112	0
6.0729651	5.6240273	4.9262938	4.3176398	3.8289554	3.4245327	3.1439877	2.8828306	2.6797907	2.518059	2.3870273	2.279644	2.1682112	0
6.0729651	5.6240273	4.9262938	4.3176398	3.8289554	3.4245327	3.1439877	2.8828306	2.6797907	2.518059	2.3870273	2.279644	2.1682112	0
6.0729651	5.6240273	4.9262938	4.3176398	3.8289554	3.4245327	3.1439877	2.8828306	2.6797907	2.518059	2.3870273	2.279644	2.1682112	0
5.9211421	5.6240273	4.9262938	4.3176398	3.8289554	3.4245327	3.1439877	2.8828306	2.6797907	2.518059	2.3870273	2.279644	2.1682112	0
5.9211421	5.6240273	4.9262938	4.3176398	3.8289554	3.4245327	3.1439877	2.8828306	2.6797907	2.518059	2.3870273	2.279644	2.1682112	0
5.9211421	5.6240273	4.9262938	4.3176398	3.8289554	3.4245327	3.1439877	2.8828306	2.6797907	2.518059	2.3870273	2.279644	2.1682112	0
5.9211421	5.5777321	4.9262938	4.3176398	3.8289554	3.4245327	3.1439877	2.8828306	2.6797907	2.518059	2.3870273	2.279644	2.1682112	0
5.9211421	5.4932361	4.8588109	4.3176398	3.8289554	3.4245327	3.1439877	2.8828306	2.6797907	2.518059	2.3870273	2.279644	2.1682112	0
5.9211421	5.4932361	4.8588109	4.3176398	3.8289554	3.4245327	3.1439877	2.8828306	2.6797907	2.518059	2.3870273	2.2521784	2.1682112	0
5.8452291	5.4932361	4.8588109	4.3176398	3.8289554	3.4245327	3.0963516	2.8828306	2.6797907	2.518059	2.3870273	2.2521784	2.1682112	0
5.7693167	5.4932361	4.8588109	4.3176398	3.7792284	3.4245327	3.0963516	2.8828306	2.6797907	2.518059	2.3870273	2.2521784	2.1682112	0
5.7693167	5.4932361	4.8588109	4.2391372	3.7792284	3.4245327	3.0963516	2.8828306	2.6797907	2.518059	2.3870273	2.2521784	2.1682112	0
5.7693167	5.4932361	4.8588109	4.2391372	3.7792284	3.4245327	3.0963516	2.8828306	2.6797907	2.518059	2.3870273	2.2521784	2.1682112	0
5.7693167	5.4932361	4.8588109	4.2391372	3.7792284	3.4245327	3.0963516	2.8828306	2.6797907	2.518059	2.3870273	2.2521784	2.1682112	0
5.7693167	5.4932361	4.8588109	4.2391372	3.7792284	3.4245327	3.0963516	2.8828306	2.6797907	2.518059	2.3870273	2.2521784	2.1682112	0
5.7693167	5.4932361	4.8588109	4.2391372	3.7792284	3.4245327	3.0963516	2.866967	2.6797907	2.518059	2.3534071	2.2521784	2.1682112	0
5.6174932	5.4932361	4.8588109	4.2391372	3.7792284	3.4245327	3.0963516	2.8476744	2.6529927	2.518059	2.3534071	2.2521784	2.1682112	0
5.6174932	5.4932361	4.808701	4.2391372	3.7792284	3.4245327	3.0963516	2.8476744	2.6529927	2.518059	2.3534071	2.2521784	2.1682112	0
5.6174932	5.3624439	4.7913275	4.2391372	3.7792284	3.4245327	3.0963516	2.8476744	2.6529927	2.518059	2.3534071	2.2521784	2.1682112	0
5.6174932	5.3624439	4.7913275	4.2391372	3.7792284	3.4245327	3.0963516	2.8476744	2.6529927	2.518059	2.3534071	2.2521784	2.1682112	0
5.6174932	5.3624439	4.7913275	4.2391372	3.7792284	3.4245327	3.0963516	2.8476744	2.6529927	2.518059	2.3534071	2.2521784	2.1682112	0
5.6174932	5.3624439	4.7913275	4.2391372	3.7792284	3.4245327	3.0963516	2.8476744	2.6529927	2.518059	2.3534071	2.2521784	2.1682112	0
5.6174932	5.3624439	4.7913275	4.2391372	3.7792284	3.4245327	3.0963516	2.8476744	2.6529927	2.518059	2.3534071	2.2521784	2.1682112	0
5.4656696	5.3624439	4.7913275	4.2391372	3.7792284	3.4245327	3.0963516	2.8476744	2.6529927	2.518059	2.3534071	2.2521784	2.1682112	0
5.4656696	5.3624439	4.7913275	4.2391372	3.7792284	3.3573844	3.0963516	2.8476744	2.6529927	2.518059	2.3534071	2.2521784	2.1682112	0
5.4656696	5.3624439	4.7913275	4.2391372	3.7792284	3.3573844	3.0963516	2.8476744	2.6529927	2.518059	2.3534071	2.2521784	2.1682112	0
5.4656696	5.3624439	4.7913275	4.2391372	3.7792284	3.3573844	3.0963516	2.8476744	2.6529927	2.5052347	2.3534071	2.2521784	2.1682112	0
5.4656696	5.3624439	4.7347913	4.2391372	3.729502	3.3573844	3.0963516	2.8476744	2.6529927	2.4760921	2.3534071	2.2521784	2.1682112	0
5.4656696	5.3624439	4.7238441	4.2391372	3.729502	3.3573844	3.0963516	2.8476744	2.6529927	2.4760921	2.3534071	2.2521784	2.1682112	0
5.3313398	5.2316532	4.7238441	4.2391372	3.729502	3.3573844	3.0963516	2.8476744	2.6529927	2.4760921	2.3534071	2.2521784	2.1682112	0
5.3138447	5.2316532	4.7238441	4.1606345	3.729502	3.3573844	3.0963516	2.8476744	2.6529927	2.4760921	2.3534071	2.2521784	2.1682112	0
5.3138447	5.2316532	4.7238441	4.1606345	3.729502	3.3573844	3.0963516	2.8476744	2.6529927	2.4760921	2.3534071	2.2521784	2.1682112	0
5.3138447	5.2316532	4.7238441	4.1606345	3.729502	3.3573844	3.0963516	2.8476744	2.6529927	2.4760921	2.3534071	2.2521784	2.1682112	0
5.3138447	5.2316532	4.7238441	4.1606345	3.729502	3.3573844	3.0963516	2.8476744	2.6529927	2.4760921	2.3534071	2.2521784	2.1682112	0
5.3138447	5.2316532	4.7238441	4.1606345	3.729502	3.3573844	3.0963516	2.8476744	2.6529927	2.4760921	2.3534071	2.2521784	2.1682112	0
5.3138447	5.2316532	4.7238441	4.1606345	3.729502	3.3573844	3.0963516	2.8476744	2.6529927	2.4760921	2.3534071	2.2521784	2.1682112	0
5.1620197	5.2316532	4.7238441	4.1606345	3.729502	3.3573844	3.0963516	2.8476744	2.6529927	2.4760921	2.3534071	2.2521784	2.1682112	0
5.1620197	5.2316532	4.6563597	4.1606345	3.729502	3.3573844	3.0963516	2.8476744	2.6529927	2.4760921	2.3534071	2.2521784	2.1682112	0
5.1620197	5.2316532	4.6563597	4.1606345	3.729502	3.3573844	3.0963516	2.8476744	2.6422057	2.4760921	2.3534071	2.2521784	2.1682112	0
5.1620197	5.1471562	4.6563597	4.1606345	3.729502	3.3573844	3.0487151	2.8476744	2.6261952	2.4760921	2.3534071	2.2521784	2.1682112	0
5.1620197	5.1008606	4.6563597	4.1606345	3.729502	3.3573844	3.0487151	2.8476744	2.6261952	2.4760921	2.3534071	2.2521784	2.1453879	0
5.1620197	5.1008606	4.6563597	4.1606345	3.729502	3.3573844	3.0487151	2.8476744	2.6261952	2.4760921	2.3534071	2.2521784	2.1453879	0
5.093513	5.1008606	4.6563597	4.1606345	3.729502	3.3573844	3.0487151	2.8476744	2.6261952	2.4760921	2.3534071	2.2521784	2.1453879	0
5.0101976	5.1008606	4.6563597	4.1606345	3.7283673	3.3573844	3.0487151	2.8266699	2.6261952	2.4760921	2.3534071	2.2521784	2.1453879	0
5.0101976	5.1008606	4.6563597	4.1606345	3.6797752	3.3573844	3.0487151	2.8125184	2.6261952	2.4760921	2.3534071	2.2521784	2.1453879	0
5.0101976	5.1008606	4.6563597	4.1606345	3.6797752	3.3573844	3.0487151	2.8125184	2.6261952	2.4760921	2.3534071	2.2521784	2.1453879	0
5.0101976	5.1008606	4.6291957	4.1606345	3.6797752	3.3573844	3.0487151	2.8125184	2.6261952	2.4760921	2.3534071	2.2521784	2.1453879	0
5.0101976	5.1008606	4.5888772	4.1023431	3.6797752	3.3573844	3.0487151	2.8125184	2.6261952	2.4760921	2.3534071	2.2521784	2.1453879	0
5.0101976	5.1008606	4.5888772	4.0821323	3.6797752	3.3573844	3.0487151	2.8125184	2.6261952	2.4760921	2.3534071	2.2521784	2.1453879	0
4.8583722	5.1008606	4.5888772	4.0821323	3.6797752	3.3573844	3.0487151	2.8125184	2.6261952	2.4760921	2.3534071	2.2521784	2.1453879	0
4.8583722	4.9700704	4.5888772	4.0821323	3.6797752	3.3573844	3.0487151	2.8125184	2.6261952	2.4760921	2.3534071	2.2521784	2.1453879	0
4.8583722	4.9700704	4.5888772	4.0821323	3.6797752	3.3573844	3.0487151	2.8125184	2.6261952	2.4760921	2.3534071	2.2521784	2.1453879	0
4.8583722	4.9700704	4.5888772	4.0821323	3.6797752	3.3573844	3.0487151	2.8125184	2.6261952	2.4760921	2.3534071	2.2521784	2.1453879	0
4.8583722	4.9700704	4.5888772	4.0821323	3.6797752	3.3573844	3.0487151	2.8125184	2.6261952	2.4760921	2.3534071	2.2521784	2.1453879	0
4.8583722	4.9700704	4.5888772	4.0821323	3.6797752	3.3573844	3.0487151	2.8125184	2.6261952	2.4760921	2.3534071	2.2247128	2.1453879	0
4.8583722	4.9700704	4.5888772	4.0821323	3.6797752	3.2902377	3.0487151	2.8125184	2.6261952	2.4760921	2.3534071	2.2247128	2.1453879	0
4.7065477	4.9700704	4.5213928	4.0821323	3.6797752	3.2902377	3.0487151	2.8125184	2.6261952	2.4760921	2.3534071	2.2247128	2.1453879	0
4.7065477	4.9700704	4.5213928	4.0821323	3.6797752	3.2902377	3.0487151	2.8125184	2.6261952	2.4760921	2.3534071	2.2247128	2.1453879	0
4.7065477	4.9700704	4.5213928	4.0821323	3.6797752	3.2902377	3.0487151	2.8125184	2.6261952	2.4760921	2.3534071	2.2247128	2.1453879	0
4.7065477	4.9700704	4.5213928	4.0821323	3.6786408	3.2902377	3.0487151	2.8125184	2.6261952	2.4760921	2.3534071	2.2247128	2.1453879	0
4.7065477	4.8392792	4.5213928	4.0821323	3.630048	3.2902377	3.0487151	2.8125184	2.6261952	2.4760921	2.3534071	2.2247128	2.1453879	0
4.7065477	4.8392792	4.5213928	4.0821323	3.630048	3.2902377	3.0487151	2.8125184	2.6261952	2.4760921	2.3534071	2.2247128	2.1453879	0
4.6084642	4.8392792	4.5213928	4.0821323	3.630048	3.2902377	3.0487151	2.8125184	2.6261952	2.4760921	2.3534071	2.2247128	2.1453879	0
4.5547242	4.8392792	4.5213928	4.0821323	3.630048	3.2902377	3.0487151	2.8125184	2.6261952	2.4760921	2.319787	2.2247128	2.1453879	0
4.5547242	4.8392792	4.5213928	4.0200872	3.630048	3.2902377	3.0487151	2.8125184	2.6261952	2.4760921	2.319787	2.2247128	2.1453879	0
4.5547242	4.8392792	4.4539094	4.0036292	3.630048	3.2902377	3.0487151	2.8125184	2.6261952	2.4760921	2.319787	2.2247128	2.1453879	0
4.5547242	4.8392792	4.4539094	4.0036292	3.630048	3.2902377	3.0487151	2.8125184	2.6261952	2.4760921	2.319787	2.2247128	2.1453879	0
4.5547242	4.8392792	4.4539094	4.0036292	3.630048	3.2902377	3.004354	2.8125184	2.6261952	2.4760921	2.319787	2.2247128	2.1453879	0
4.5547242	4.8392792	4.4539094	4.0036292	3.630048	3.2902377	3.0010793	2.8125184	2.6261952	2.4760921	2.319787	2.2247128	2.1453879	0
4.4029002	4.8392792	4.4539094	4.0036292	3.630048	3.2902377	3.0010793	2.8125184	2.6261952	2.4760921	2.319787	2.2247128	2.1453879	0
4.4029002	4.7297053	4.4539094	4.0036292	3.630048	3.2902377	3.0010793	2.7773616	2.6261952	2.4760921	2.319787	2.2247128	2.1453879	0
4.4029002	4.7084885	4.4539094	4.0036292	3.630048	3.2902377	3.0010793	2.7773616	2.6261952	2.4760921	2.319787	2.2247128	2.1453879	0
4.4029002	4.7084885	4.4539094	4.0036292	3.630048	3.2902377	3.0010793	2.7773616	2.6261952	2.4760921	2.319787	2.2247128	2.1453879	0
4.4029002	4.7084885	4.4539094	4.0036292	3.630048	3.2902377	3.0010793	2.7773616	2.6261952	2.4760921	2.319787	2.2247128	2.1453879	0
4.4029002	4.7084885	4.3864255	4.0036292	3.630048	3.2902377	3.0010793	2.7773616	2.6261952	2.4760921	2.319787	2.2247128	2.1453879	0
4.4029002	4.7084885	4.3864255	4.0036292	3.580322	3.2902377	3.0010793	2.7773616	2.6261952	2.4429226	2.319787	2.2247128	2.1453879	0
4.2510762	4.7084885	4.3864255	4.0036292	3.580322	3.2902377	3.0010793	2.7773616	2.6261952	2.434124	2.319787	2.2247128	2.1453879	0
4.2510762	4.7084885	4.3864255	4.0036292	3.580322	3.2902377	3.0010793	2.7773616	2.6261952	2.434124	2.319787	2.2247128	2.1453879	0
4.2510762	4.7084885	4.3864255	4.0036292	3.580322	3.2902377	3.0010793	2.7773616	2.6261952	2.434124	2.319787	2.2247128	2.1453879	0
4.2510762	4.7084885	4.3864255	4.0036292	3.580322	3.2902377	3.0010793	2.7773616	2.6261952	2.434124	2.319787	2.2247128	2.1453879	0
4.2510762	4.6113691	4.3864255	4.0018382	3.580322	3.2902377	3.0010793	2.7773616	2.5725992	2.434124	2.319787	2.2247128	2.1453879	0
4.2510762	4.5776963	4.3864255	3.9251268	3.580322	3.2902377	3.0010793	2.7773616	2.5725992	2.434124	2.319787	2.2247128	2.1453879	0
4.2510762	4.5776963	4.359262	3.9251268	3.580322	3.2902377	3.0010793	2.7773616	2.5725992	2.434124	2.319787	2.2247128	2.1438191	0
4.0992517	4.5776963	4.318943	3.9251268	3.580322	3.2887056	3.0010793	2.7773616	2.5725992	2.434124	2.319787	2.2247128	2.1225648	0
4.0992517	4.5776963	4.318943	3.9251268	3.580322	3.2230895	3.0010793	2.7773616	2.5725992	2.434124	2.319787	2.2247128	2.1225648	0
4.0992517	4.5776963	4.318943	3.9251268	3.580322	3.2230895	3.0010793	2.7773616	2.5725992	2.434124	2.319787	2.2247128	2.1225648	0
4.0992517	4.5776963	4.318943	3.9251268	3.580322	3.2230895	3.0010793	2.7773616	2.5725992	2.434124	2.319787	2.2247128	2.1225648	0
4.0992517	4.5776963	4.318943	3.9251268	3.580322	3.2230895	3.0010793	2.7773616	2.5725992	2.434124	2.319787	2.2247128	2.1225648	0
4.0992517	4.5776963	4.318943	3.9251268	3.580322	3.2230895	3.0010793	2.7773616	2.5725992	2.434124	2.319787	2.2247128	2.1225648	0
4.0992517	4.5776963	4.318943	3.9251268	3.580322	3.2230895	3.0010793	2.7773616	2.5725992	2.434124	2.319787	2.2247128	2.1225648	0
3.9474273	4.4619761	4.318943	3.9251268	3.5305953	3.2230895	3.0010793	2.7773616	2.5725992	2.434124	2.319787	2.2247128	2.1225648	0
3.9474273	4.4469047	4.2514596	3.9251268	3.5305953	3.2230895	3.0010793	2.7773616	2.5725992	2.434124	2.319787	2.2247128	2.1225648	0
3.9474273	4.4469047	4.2514596	3.9251268	3.5305953	3.2230895	3.0010793	2.7773616	2.5725992	2.434124	2.319787	2.2247128	2.1225648	0
3.9474273	4.4469047	4.2514596	3.9251268	3.5305953	3.2230895	3.0010793	2.7773616	2.5725992	2.434124	2.319787	2.2247128	2.1225648	0
3.9474273	4.4469047	4.2514596	3.9251268	3.5305953	3.2230895	2.9534428	2.7773616	2.5725992	2.434124	2.319787	2.2247128	2.1225648	0
3.9474273	4.4469047	4.2514596	3.9251268	3.5305953	3.2230895	2.9534428	2.7446218	2.5725992	2.434124	2.319787	2.2247128	2.1225648	0
3.9474273	4.4469047	4.2514596	3.8820474	3.5305953	3.2230895	2.9534428	2.7422049	2.5725992	2.434124	2.319787	2.2247128	2.1225648	0
3.7956038	4.4469047	4.2514596	3.8466244	3.5305953	3.2230895	2.9534428	2.7422049	2.5725992	2.434124	2.319787	2.2030056	2.1225648	0
3.7956038	4.4469047	4.2514596	3.8466244	3.5305953	3.2230895	2.9534428	2.7422049	2.5725992	2.434124	2.319787	2.1972475	2.1225648	0
3.7956038	4.4469047	4.2436829	3.8466244	3.5305953	3.2230895	2.9534428	2.7422049	2.5725992	2.434124	2.319787	2.1972475	2.1225648	0
3.7956038	4.3161135	4.1839757	3.8466244	3.5305953	3.2230895	2.9534428	2.7422049	2.5725992	2.434124	2.319787	2.1972475	2.1225648	0
3.7956038	4.3161135	4.1839757	3.8466244	3.5305953	3.2230895	2.9534428	2.7422049	2.5725992	2.434124	2.319787	2.1972475	2.1225648	0
3.7956038	4.3161135	4.1839757	3.8466244	3.5305953	3.2230895	2.9534428	2.7422049	2.5725992	2.434124	2.319787	2.1972475	2.1225648	0
3.7956038	4.3161135	4.1839757	3.8466244	3.5305953	3.2230895	2.9534428	2.7422049	2.5725992	2.434124	2.319787	2.1972475	2.1225648	0
3.6437795	4.3161135	4.1839757	3.8466244	3.5081568	3.2230895	2.9534428	2.7422049	2.5725992	2.434124	2.319787	2.1972475	2.1225648	0
3.6437795	4.3161135	4.1839757	3.8466244	3.4808686	3.2230895	2.9534428	2.7422049	2.5725992	2.434124	2.319787	2.1972475	2.1225648	0
3.6437795	4.3161135	4.1839757	3.8466244	3.4808686	3.2230895	2.9534428	2.7422049	2.5725992	2.434124	2.319787	2.1972475	2.1225648	0
3.6437795	4.3161135	4.1839757	3.8466244	3.4808686	3.2230895	2.9534428	2.7422049	2.5725992	2.434124	2.319787	2.1972475	2.1225648	0
3.6437795	4.3161135	4.1164923	3.8466244	3.4808686	3.2230895	2.9534428	2.7422049	2.5725992	2.434124	2.2861669	2.1972475	2.1225648	0
3.6437795	4.3161135	4.1164923	3.8466244	3.4808686	3.2230895	2.9534428	2.7422049	2.5725992	2.434124	2.2861669	2.1972475	2.1225648	0
3.6437795	4.1853228	4.1164923	3.8466244	3.4808686	3.2230895	2.9534428	2.7422049	2.5725992	2.434124	2.2861669	2.1972475	2.1225648	0
3.4919553	4.1853228	4.1164923	3.8466244	3.4808686	3.1559412	2.9534428	2.7422049	2.5725992	2.434124	2.2861669	2.1972475	2.1225648	0
3.4919553	4.1853228	4.1164923	3.7681217	3.4808686	3.1559412	2.9534428	2.7422049	2.5725992	2.434124	2.2861669	2.1972475	2.1225648	0
3.4919553	4.1853228	4.1164923	3.7681217	3.4808686	3.1559412	2.9534428	2.7422049	2.5725992	2.434124	2.2861669	2.1972475	2.1225648	0
3.4919553	4.1853228	4.1164923	3.7681217	3.4808686	3.1559412	2.9534428	2.7422049	2.5725992	2.434124	2.2861669	2.1972475	2.1225648	0
3.4919553	4.1853228	4.1164923	3.7681217	3.4808686	3.1559412	2.9534428	2.7422049	2.5725992	2.434124	2.2861669	2.1972475	2.1225648	0
3.4919553	4.1853228	4.0536475	3.7681217	3.4808686	3.1559412	2.9534428	2.7422049	2.5725992	2.434124	2.2861669	2.1972475	2.1225648	0
3.4919553	4.1853228	4.0490084	3.7681217	3.4808686	3.1559412	2.9534428	2.7422049	2.5725992	2.434124	2.2861669	2.1972475	2.1225648	0
3.4744604	4.1853228	4.0490084	3.7681217	3.4656725	3.1559412	2.9534428	2.7422049	2.5725992	2.434124	2.2861669	2.1972475	2.1225648	0
3.3401313	4.1853228	4.0490084	3.7681217	3.4311414	3.1559412	2.9135339	2.7297609	2.5725992	2.434124	2.2861669	2.1972475	2.1225648	0
3.3401313	4.0545316	4.0490084	3.7681217	3.4311414	3.1559412	2.9058065	2.7070489	2.5725992	2.4070115	2.2861669	2.1972475	2.1225648	0
3.3401313	4.0545316	4.0490084	3.7681217	3.4311414	3.1559412	2.9058065	2.7070489	2.5725992	2.3921566	2.2861669	2.1972475	2.1225648	0
3.3401313	4.0545316	4.0490084	3.7681217	3.4311414	3.1559412	2.9058065	2.7070489	2.5725992	2.3921566	2.2861669	2.1972475	2.1225648	0
3.3401313	4.0545316	4.0490084	3.7681217	3.4311414	3.1559412	2.9058065	2.7070489	2.5725992	2.3921566	2.2861669	2.1972475	2.099741	0
3.3401313	4.0545316	4.018558	3.7681217	3.4311414	3.1559412	2.9058065	2.7070489	2.5725992	2.3921566	2.2861669	2.1972475	2.099741	0
3.3401313	4.0545316	3.9815254	3.7681217	3.4311414	3.1559412	2.9058065	2.7070489	2.5725992	2.3921566	2.2861669	2.1972475	2.099741	0
3.1883068	4.0545316	3.9815254	3.7627254	3.4311414	3.1559412	2.9058065	2.7070489	2.5484149	2.3921566	2.2861669	2.1972475	2.099741	0
3.1883068	4.0545316	3.9815254	3.6896193	3.4311414	3.1559412	2.9058065	2.7070489	2.5190034	2.3921566	2.2861669	2.1972475	2.099741	0
3.1883068	4.0545316	3.9815254	3.6896193	3.4311414	3.1559412	2.9058065	2.7070489	2.5190034	2.3921566	2.2861669	2.1972475	2.099741	0
3.1883068	4.0145636	3.9815254	3.6896193	3.4311414	3.1559412	2.9058065	2.7070489	2.5190034	2.3921566	2.2861669	2.1972475	2.099741	0
3.1883068	3.9237399	3.9815254	3.6896193	3.4311414	3.1559412	2.9058065	2.7070489	2.5190034	2.3921566	2.2861669	2.1972475	2.099741	0
3.1883068	3.9237399	3.9815254	3.6896193	3.4311414	3.1559412	2.9058065	2.7070489	2.5190034	2.3921566	2.2861669	2.1972475	2.099741	0
3.1883068	3.9237399	3.9673777	3.6896193	3.3825498	3.1559412	2.9058065	2.7070489	2.5190034	2.3921566	2.2861669	2.1972475	2.099741	0
3.1883068	3.9237399	3.914042	3.6896193	3.3814151	3.1559412	2.9058065	2.7070489	2.5190034	2.3921566	2.2861669	2.1972475	2.099741	0
3.0364826	3.9237399	3.914042	3.6896193	3.3814151	3.1559412	2.9058065	2.7070489	2.5190034	2.3921566	2.2861669	2.1972475	2.099741	0
3.0364826	3.9237399	3.914042	3.6896193	3.3814151	3.1559412	2.9058065	2.7070489	2.5190034	2.3921566	2.2861669	2.1972475	2.099741	0
3.0364826	3.9237399	3.914042	3.6896193	3.3814151	3.1559412	2.9058065	2.7070489	2.5190034	2.3921566	2.2861669	2.1972475	2.099741	0
3.0364826	3.9237399	3.914042	3.6896193	3.3814151	3.0887938	2.9058065	2.7070489	2.5190034	2.3921566	2.2861669	2.1972475	2.099741	0
3.0364826	3.9237399	3.914042	3.6896193	3.3814151	3.0887938	2.9058065	2.7070489	2.5190034	2.3921566	2.2861669	2.1697817	2.099741	0
3.0364826	3.8141658	3.914042	3.6896193	3.3814151	3.0887938	2.9058065	2.7070489	2.5190034	2.3921566	2.2861669	2.1697817	2.099741	0
3.0364826	3.7929487	3.9062655	3.6896193	3.3814151	3.0887938	2.9058065	2.7070489	2.5190034	2.3921566	2.2861669	2.1697817	2.099741	0
3.0364826	3.7929487	3.8465586	3.6111166	3.3814151	3.0887938	2.9058065	2.7070489	2.5190034	2.3921566	2.2861669	2.1697817	2.099741	0
2.8846583	3.7929487	3.8465586	3.6111166	3.3814151	3.0887938	2.9058065	2.7070489	2.5190034	2.3921566	2.2861669	2.1697817	2.099741	0
2.8846583	3.7929487	3.8465586	3.6111166	3.3814151	3.0887938	2.8912497	2.6718922	2.5190034	2.3921566	2.2861669	2.1697817	2.099741	0
2.8846583	3.7929487	3.8465586	3.6111166	3.3814151	3.0887938	2.8581705	2.6718922	2.5190034	2.3921566	2.2861669	2.1697817	2.099741	0
2.8846583	3.7929487	3.8465586	3.6111166	3.3756847	3.0887938	2.8581705	2.6718922	2.5190034	2.3921566	2.2861669	2.1697817	2.099741	0
2.8846583	3.7929487	3.8465586	3.6111166	3.3316886	3.0887938	2.8581705	2.6718922	2.5190034	2.3921566	2.2861669	2.1697817	2.099741	0
2.8846583	3.7929487	3.8465586	3.6111166	3.3316886	3.0887938	2.8581705	2.6718922	2.5190034	2.3921566	2.2861669	2.1697817	2.099741	0
2.8846583	3.7929487	3.8356116	3.6111166	3.3316886	3.0887938	2.8581705	2.6718922	2.5190034	2.3921566	2.2861669	2.1697817	2.099741	0
2.8846583	3.6621571	3.7790749	3.6111166	3.3316886	3.0887938	2.8581705	2.6718922	2.5190034	2.3921566	2.2677174	2.1697817	2.099741	0
2.7646644	3.6621571	3.7790749	3.6111166	3.3316886	3.0887938	2.8581705	2.6718922	2.5190034	2.3921566	2.2525468	2.1697817	2.099741	0
2.7328348	3.6621571	3.7790749	3.6111166	3.3316886	3.0887938	2.8581705	2.6718922	2.5190034	2.3921566	2.2525468	2.1697817	2.099741	0
2.7328348	3.6621571	3.7790749	3.6111166	3.3316886	3.0887938	2.8581705	2.6718922	2.5190034	2.3921566	2.2525468	2.1697817	2.099741	0
2.7328348	3.6621571	3.7790749	3.6111166	3.3316886	3.0887938	2.8581705	2.6718922	2.5190034	2.3921566	2.2525468	2.1697817	2.099741	0
2.7328348	3.6621571	3.7790749	3.6111166	3.3316886	3.0887938	2.8581705	2.6718922	2.5190034	2.3921566	2.2525468	2.1697817	2.099741	0
2.7328348	3.6621571	3.7790749	3.5566034	3.3316886	3.0887938	2.8581705	2.6718922	2.5190034	2.3921566	2.2525468	2.1697817	2.099741	0
2.7328348	3.6621571	3.7551882	3.5326145	3.3316886	3.0887938	2.8581705	2.6718922	2.5190034	2.3921566	2.2525468	2.1697817	2.099741	0
2.7328348	3.6621571	3.7115912	3.5326145	3.3316886	3.0887938	2.8581705	2.6718922	2.5190034	2.3921566	2.2525468	2.1697817	2.099741	0
2.7328348	3.6621571	3.7115912	3.5326145	3.3316886	3.0887938	2.8581705	2.6718922	2.5190034	2.3921566	2.2525468	2.1697817	2.099741	0
2.5810099	3.5313661	3.7115912	3.5326145	3.2819619	3.0887938	2.8581705	2.6718922	2.5190034	2.3921566	2.2525468	2.1697817	2.099741	0
2.5810099	3.5313661	3.7115912	3.5326145	3.2819619	3.0887938	2.8581705	2.6718922	2.5190034	2.3921566	2.2525468	2.1697817	2.099741	0
2.5810099	3.5313661	3.7115912	3.5326145	3.2819619	3.0617645	2.8581705	2.6718922	2.5190034	2.3921566	2.2525468	2.1697817	2.0769179	0
2.5810099	3.5313661	3.7115912	3.5326145	3.2819619	3.0216463	2.8581705	2.6718922	2.5190034	2.3609939	2.2525468	2.1697817	2.0769179	0
2.5810099	3.5313661	3.7115912	3.5326145	3.2819619	3.0216463	2.8581705	2.6718922	2.5190034	2.3501892	2.2525468	2.1697817	2.0769179	0
2.5810099	3.5313661	3.6679945	3.5326145	3.2819619	3.0216463	2.8581705	2.6718922	2.5190034	2.3501892	2.2525468	2.1697817	2.0769179	0
2.5810099	3.5313661	3.6441078	3.5326145	3.2819619	3.0216463	2.8581705	2.6367357	2.5190034	2.3501892	2.2525468	2.1697817	2.0769179	0
2.5810099	3.5313661	3.6441078	3.5326145	3.2819619	3.0216463	2.8581705	2.6367357	2.5190034	2.3501892	2.2525468	2.1697817	2.0769179	0
2.5810099	3.5313661	3.6441078	3.5326145	3.2819619	3.0216463	2.8105342	2.6367357	2.5190034	2.3501892	2.2525468	2.1697817	2.0769179	0
2.4291861	3.5313661	3.6441078	3.5326145	3.2819619	3.0216463	2.8105342	2.6367357	2.5190034	2.3501892	2.2525468	2.1697817	2.0769179	0
2.4291861	3.4005744	3.6441078	3.4631577	3.2819619	3.0216463	2.8105342	2.6367357	2.5052047	2.3501892	2.2525468	2.1697817	2.0769179	0
2.4291861	3.4005744	3.6441078	3.4541118	3.2819619	3.0216463	2.8105342	2.6367357	2.4654076	2.3501892	2.2525468	2.1697817	2.0769179	0
2.4291861	3.4005744	3.6441078	3.4541118	3.261945	3.0216463	2.8105342	2.6367357	2.4654076	2.3501892	2.2525468	2.1697817	2.0769179	0
2.4291861	3.4005744	3.5766242	3.4541118	3.232235	3.0216463	2.8105342	2.6367357	2.4654076	2.3501892	2.2525468	2.1697817	2.0769179	0
2.4291861	3.4005744	3.5766242	3.4541118	3.232235	3.0216463	2.8105342	2.6367357	2.4654076	2.3501892	2.2525468	2.1697817	2.0769179	0
2.4291861	3.4005744	3.5766242	3.4541118	3.232235	3.0216463	2.8105342	2.6367357	2.4654076	2.3501892	2.2525468	2.1697817	2.0769179	0
2.4291861	3.4005744	3.5766242	3.4541118	3.232235	3.0216463	2.8105342	2.6367357	2.4654076	2.3501892	2.2525468	2.1697817	2.0769179	0
2.4291861	3.4005744	3.5766242	3.4541118	3.232235	3.0216463	2.8105342	2.6367357	2.4654076	2.3501892	2.2525468	2.1697817	2.0769179	0
2.2773621	3.4005744	3.5766242	3.4541118	3.232235	3.0216463	2.8105342	2.6367357	2.4654076	2.3501892	2.2525468	2.1423161	2.0769179	0
2.2773621	3.4005744	3.5766242	3.4541118	3.232235	3.0216463	2.8105342	2.6367357	2.4654076	2.3501892	2.2525468	2.1423161	2.0769179	0
2.2773621	3.269783	3.5766242	3.4541118	3.232235	3.0216463	2.8105342	2.6367357	2.4654076	2.3501892	2.2525468	2.1423161	2.0769179	0
2.2773621	3.269783	3.5091405	3.4541118	3.232235	3.0216463	2.8105342	2.6367357	2.4654076	2.3501892	2.2525468	2.1423161	2.0769179	0
2.2773621	3.269783	3.5091405	3.4541118	3.232235	3.0216463	2.8105342	2.6367357	2.4654076	2.3501892	2.2525468	2.1423161	2.0769179	0
2.2773621	3.269783	3.5091405	3.4541118	3.232235	3.0216463	2.8105342	2.6367357	2.4654076	2.3501892	2.2525468	2.1423161	2.0769179	0
2.2773621	3.269783	3.5091405	3.3756089	3.232235	3.0216463	2.8105342	2.6367357	2.4654076	2.3501892	2.2525468	2.1423161	2.0769179	0
2.2773621	3.269783	3.5091405	3.3756089	3.1825085	3.0216463	2.8105342	2.6367357	2.4654076	2.3501892	2.2525468	2.1423161	2.0769179	0
2.2773621	3.269783	3.5091405	3.3756089	3.1825085	2.9544983	2.8105342	2.6367357	2.4654076	2.3501892	2.2525468	2.1423161	2.0769179	0
2.2669251	3.269783	3.5091405	3.3756089	3.1825085	2.9544983	2.8105342	2.6343188	2.4654076	2.3501892	2.2525468	2.1423161	2.0769179	0
2.1255381	3.269783	3.5091405	3.3756089	3.1825085	2.9544983	2.8105342	2.6015794	2.4654076	2.3501892	2.2525468	2.1423161	2.0769179	0
2.1255381	3.269783	3.4416573	3.3756089	3.1825085	2.9544983	2.8105342	2.6015794	2.4654076	2.3501892	2.2502356	2.1423161	2.0769179	0
2.1255381	3.1389916	3.4416573	3.3756089	3.1825085	2.9544983	2.7628984	2.6015794	2.4654076	2.3501892	2.2189267	2.1423161	2.0769179	0
2.1255381	3.1389916	3.4416573	3.3756089	3.1825085	2.9544983	2.7628984	2.6015794	2.4654076	2.3501892	2.2189267	2.1423161	2.0769179	0
2.1255381	3.1389916	3.4416573	3.3756089	3.1825085	2.9544983	2.7628984	2.6015794	2.4654076	2.3501892	2.2189267	2.1423161	2.0769179	0
2.1255381	3.1389916	3.4416573	3.3756089	3.1825085	2.9544983	2.7628984	2.6015794	2.4654076	2.3501892	2.2189267	2.1423161	2.0769179	0
2.1255381	3.1389916	3.4416573	3.3756089	3.1825085	2.9544983	2.7628984	2.6015794	2.4654076	2.3501892	2.2189267	2.1423161	2.0769179	0
2.1255381	3.1389916	3.4416573	3.3756089	3.1825085	2.9544983	2.7628984	2.6015794	2.4654076	2.3501892	2.2189267	2.1423161	2.0769179	0
2.1255381	3.1389916	3.4275098	3.3756089	3.1825085	2.9544983	2.7628984	2.6015794	2.4654076	2.3501892	2.2189267	2.1423161	2.0769179	0
2.1255381	3.1389916	3.3741736	3.3440092	3.1503832	2.9544983	2.7628984	2.6015794	2.4654076	2.3501892	2.2189267	2.1423161	2.0769179	0
1.9737136	3.1389916	3.3741736	3.2971065	3.132782	2.9544983	2.7628984	2.6015794	2.4654076	2.3501892	2.2189267	2.1423161	2.0621731	0
1.9737136	3.1389916	3.3741736	3.2971065	3.132782	2.9544983	2.7628984	2.6015794	2.4654076	2.3501892	2.2189267	2.1423161	2.0540946	0
1.9737136	3.0990238	3.3741736	3.2971065	3.132782	2.9544983	2.7628984	2.6015794	2.4654076	2.3501892	2.2189267	2.1423161	2.0540946	0
1.9737136	3.0082002	3.3741736	3.2971065	3.132782	2.9544983	2.7628984	2.6015794	2.4654076	2.3501892	2.2189267	2.1423161	2.0540946	0
1.9737136	3.0082002	3.3741736	3.2971065	3.132782	2.9544983	2.7628984	2.6015794	2.4654076	2.3501892	2.2189267	2.1423161	2.0540946	0
1.9737136	3.0082002	3.3741736	3.2971065	3.132782	2.9544983	2.7628984	2.6015794	2.4654076	2.3082216	2.2189267	2.1423161	2.0540946	0
1.9737136	3.0082002	3.3176377	3.2971065	3.132782	2.9544983	2.7628984	2.6015794	2.4654076	2.3082216	2.2189267	2.1423161	2.0540946	0
1.9737136	3.0082002	3.3066905	3.2971065	3.132782	2.9544983	2.7628984	2.6015794	2.4654076	2.3082216	2.2189267	2.1423161	2.0540946	0
1.9737136	3.0082002	3.3066905	3.2971065	3.132782	2.9544983	2.7628984	2.6015794	2.4654076	2.3082216	2.2189267	2.1423161	2.0540946	0
1.9737136	3.0082002	3.3066905	3.2971065	3.132782	2.9544983	2.7628984	2.6015794	2.4654076	2.3082216	2.2189267	2.1423161	2.0540946	0
1.890398	3.0082002	3.3066905	3.2971065	3.132782	2.9544983	2.7628984	2.5874276	2.4654076	2.3082216	2.2189267	2.1423161	2.0540946	0
1.8218898	3.0082002	3.3066905	3.2971065	3.1199794	2.8873508	2.7628984	2.5664227	2.4654076	2.3082216	2.2189267	2.1423161	2.0540946	0
1.8218898	3.0082002	3.3066905	3.2971065	3.0830548	2.8873508	2.7628984	2.5664227	2.4654076	2.3082216	2.2189267	2.1423161	2.0540946	0
1.8218898	2.8774092	3.3066905	3.2186036	3.0830548	2.8873508	2.7628984	2.5664227	2.4118116	2.3082216	2.2189267	2.1423161	2.0540946	0
1.8218898	2.8774092	3.239207	3.2186036	3.0830548	2.8873508	2.7152622	2.5664227	2.4118116	2.3082216	2.2189267	2.1423161	2.0540946	0
1.8218898	2.8774092	3.239207	3.2186036	3.0830548	2.8873508	2.7152622	2.5664227	2.4118116	2.3082216	2.2189267	2.1423161	2.0540946	0
1.8218898	2.8774092	3.239207	3.2186036	3.0830548	2.8873508	2.7152622	2.5664227	2.4118116	2.3082216	2.2189267	2.1312604	2.0540946	0
1.8218898	2.8774092	3.239207	3.2186036	3.0830548	2.8873508	2.7152622	2.5664227	2.4118116	2.3082216	2.2189267	2.1148505	2.0540946	0
1.8218898	2.8774092	3.239207	3.2186036	3.0830548	2.8873508	2.7152622	2.5664227	2.4118116	2.3082216	2.2189267	2.1148505	2.0540946	0
1.8218898	2.8774092	3.239207	3.2186036	3.0830548	2.8873508	2.7152622	2.5664227	2.4118116	2.3082216	2.2189267	2.1148505	2.0540946	0
1.8218898	2.8774092	3.239207	3.2186036	3.0830548	2.8873508	2.7152622	2.5664227	2.4118116	2.3082216	2.2189267	2.1148505	2.0540946	0
1.8218898	2.8774092	3.239207	3.2186036	3.0830548	2.8873508	2.7152622	2.5664227	2.4118116	2.3082216	2.2189267	2.1148505	2.0540946	0
1.6700656	2.8774092	3.1717236	3.2186036	3.0830548	2.8873508	2.7152622	2.5664227	2.4118116	2.3082216	2.2189267	2.1148505	2.0540946	0
1.6700656	2.8774092	3.1717236	3.2186036	3.0654533	2.8873508	2.7152622	2.5664227	2.4118116	2.3082216	2.2189267	2.1148505	2.0540946	0
1.6700656	2.746618	3.1717236	3.2186036	3.0333281	2.8873508	2.7152622	2.5664227	2.4118116	2.3082216	2.2189267	2.1148505	2.0540946	0
1.6700656	2.746618	3.1717236	3.2186036	3.0333281	2.8873508	2.7152622	2.5664227	2.4118116	2.3082216	2.2189267	2.1148505	2.0540946	0
1.6700656	2.746618	3.1717236	3.1401014	3.0333281	2.8873508	2.7152622	2.5664227	2.4118116	2.3082216	2.2189267	2.1148505	2.0540946	0
1.6700656	2.746618	3.1717236	3.1401014	3.0333281	2.8873508	2.7152622	2.5664227	2.4118116	2.3082216	2.2189267	2.1148505	2.0540946	0
1.6700656	2.746618	3.1717236	3.1401014	3.0333281	2.8873508	2.7152622	2.5664227	2.4118116	2.3082216	2.2189267	2.1148505	2.0540946	0
1.6700656	2.746618	3.1575761	3.1401014	3.0333281	2.8873508	2.7152622	2.5664227	2.4118116	2.3082216	2.1853065	2.1148505	2.0540946	0
1.6700656	2.746618	3.1042404	3.1401014	3.0333281	2.8873508	2.7152622	2.5664227	2.4118116	2.3082216	2.1853065	2.1148505	2.0540946	0
1.6700656	2.746618	3.1042404	3.1401014	3.0333281	2.8873508	2.7152622	2.5312665	2.4118116	2.3082216	2.1853065	2.1148505	2.0540946	0
1.6700656	2.746618	3.1042404	3.1401014	3.0333281	2.8873508	2.7152622	2.5312665	2.4118116	2.3082216	2.1853065	2.1148505	2.0540946	0
1.6700656	2.746618	3.1042404	3.1401014	3.0333281	2.8439708	2.7152622	2.5312665	2.4118116	2.3082216	2.1853065	2.1148505	2.0540946	0
1.5182413	2.7436337	3.1042404	3.1401014	3.0333281	2.8202031	2.7152622	2.5312665	2.4118116	2.3082216	2.1853065	2.1148505	2.0540946	0
1.5182413	2.6158266	3.1042404	3.1401014	2.991668	2.8202031	2.6676261	2.5312665	2.4118116	2.3082216	2.1853065	2.1148505	2.0312712	0
1.5182413	2.6158266	3.1042404	3.1401014	2.9836013	2.8202031	2.6676261	2.5312665	2.4118116	2.3082216	2.1853065	2.1148505	2.0312712	0
1.5182413	2.6158266	3.0541308	3.1401014	2.9836013	2.8202031	2.6676261	2.5312665	2.4118116	2.3082216	2.1853065	2.1148505	2.0312712	0
1.5182413	2.6158266	3.0367568	3.1401014	2.9836013	2.8202031	2.6676261	2.5312665	2.4118116	2.3082216	2.1853065	2.1148505	2.0312712	0
1.5182413	2.6158266	3.0367568	3.0615988	2.9836013	2.8202031	2.6676261	2.5312665	2.4118116	2.3082216	2.1853065	2.1148505	2.0312712	0
1.5182413	2.6158266	3.0367568	3.0615988	2.9836013	2.8202031	2.6676261	2.5312665	2.4118116	2.3082216	2.1853065	2.1148505	2.0312712	0
1.5182413	2.6158266	3.0367568	3.0615988	2.9836013	2.8202031	2.6676261	2.5312665	2.4118116	2.3082216	2.1853065	2.1148505	2.0312712	0
1.5182413	2.6158266	3.0367568	3.0615988	2.9836013	2.8202031	2.6676261	2.5312665	2.4118116	2.2662535	2.1853065	2.1148505	2.0312712	0
1.5182413	2.6158266	3.0367568	3.0615988	2.9836013	2.8202031	2.6676261	2.5312665	2.4118116	2.2662535	2.1853065	2.1148505	2.0312712	0
1.5182413	2.6158266	3.0367568	3.0615988	2.9836013	2.8202031	2.6676261	2.5312665	2.4118116	2.2662535	2.1853065	2.1148505	2.0312712	0
1.5182413	2.6158266	2.9692738	3.0615988	2.9836013	2.8202031	2.6676261	2.5312665	2.4118116	2.2662535	2.1853065	2.1148505	2.0312712	0
1.5182413	2.4850352	2.9692738	3.0615988	2.9836013	2.8202031	2.6676261	2.5312665	2.4118116	2.2662535	2.1853065	2.1148505	2.0312712	0
1.3664174	2.4850352	2.9692738	3.0615988	2.9338746	2.8202031	2.6676261	2.5312665	2.4118116	2.2662535	2.1853065	2.1148505	2.0312712	0
1.3664174	2.4850352	2.9692738	3.0615988	2.9338746	2.8202031	2.6676261	2.5312665	2.4118116	2.2662535	2.1853065	2.1148505	2.0312712	0
1.3664174	2.4850352	2.9692738	3.0615988	2.9338746	2.8202031	2.6676261	2.5312665	2.4118116	2.2662535	2.1853065	2.1148505	2.0312712	0
1.3664174	2.4850352	2.9692738	3.0615988	2.9338746	2.8202031	2.6676261	2.5034804	2.4118116	2.2662535	2.1853065	2.1148505	2.0312712	0
1.3664174	2.4850352	2.9692738	3.0615988	2.9338746	2.8202031	2.6676261	2.49611	2.3582158	2.2662535	2.1853065	2.0971067	2.0312712	0
1.3664174	2.4850352	2.9692738	2.9830964	2.9338746	2.8202031	2.6676261	2.49611	2.3582158	2.2662535	2.1853065	2.0873852	2.0312712	0
1.3664174	2.4850352	2.9017901	2.9830964	2.9338746	2.8202031	2.6676261	2.49611	2.3582158	2.2662535	2.1853065	2.0873852	2.0312712	0
1.3664174	2.4850352	2.9017901	2.9830964	2.9338746	2.8202031	2.6676261	2.49611	2.3582158	2.2662535	2.1853065	2.0873852	2.0312712	0
1.3664174	2.4850352	2.9017901	2.9830964	2.9338746	2.7530558	2.6199896	2.49611	2.3582158	2.2662535	2.1853065	2.0873852	2.0312712	0
1.3664174	2.4850352	2.9017901	2.9830964	2.9338746	2.7530558	2.6199896	2.49611	2.3582158	2.2662535	2.1853065	2.0873852	2.0312712	0
1.3664174	2.3816643	2.9017901	2.9830964	2.9338746	2.7530558	2.6199896	2.49611	2.3582158	2.2662535	2.1853065	2.0873852	2.0312712	0
1.3664174	2.3542442	2.9017901	2.9830964	2.9162736	2.7530558	2.6199896	2.49611	2.3582158	2.2662535	2.1853065	2.0873852	2.0312712	0
1.3664174	2.3542442	2.9017901	2.9830964	2.8841484	2.7530558	2.6199896	2.49611	2.3582158	2.2662535	2.1853065	2.0873852	2.0312712	0
1.3664174	2.3542442	2.9017901	2.9830964	2.8841484	2.7530558	2.6199896	2.49611	2.3582158	2.2662535	2.1853065	2.0873852	2.0312712	0
1.2145931	2.3542442	2.8343062	2.9830964	2.8841484	2.7530558	2.6199896	2.49611	2.3582158	2.2662535	2.1853065	2.0873852	2.0312712	0
1.2145931	2.3542442	2.8343062	2.9830964	2.8841484	2.7530558	2.6199896	2.49611	2.3582158	2.2662535	2.1853065	2.0873852	2.0312712	0
1.2145931	2.3542442	2.8343062	2.9830964	2.8841484	2.7530558	2.6199896	2.49611	2.3582158	2.2662535	2.1853065	2.0873852	2.0312712	0
1.2145931	2.3542442	2.8343062	2.9830964	2.8841484	2.7530558	2.6199896	2.49611	2.3582158	2.2662535	2.1516864	2.0873852	2.0312712	0
1.2145931	2.3542442	2.8343062	2.9045935	2.8841484	2.7530558	2.6199896	2.49611	2.3582158	2.2662535	2.1516864	2.0873852	2.0312712	0
1.2145931	2.3542442	2.8343062	2.9045935	2.8841484	2.7530558	2.6199896	2.49611	2.3582158	2.2662535	2.1516864	2.0873852	2.0312712	0
1.2145931	2.3542442	2.8343062	2.9045935	2.8841484	2.7530558	2.6199896	2.49611	2.3582158	2.2662535	2.1516864	2.0873852	2.0312712	0
1.2145931	2.3542442	2.8343062	2.9045935	2.8841484	2.7530558	2.6199896	2.49611	2.3582158	2.2662535	2.1516864	2.0873852	2.0084481	0
1.2145931	2.2234523	2.7668226	2.9045935	2.8841484	2.7530558	2.6199896	2.4785316	2.3582158	2.2662535	2.1516864	2.0873852	2.0084481	0
1.2145931	2.2234523	2.7668226	2.9045935	2.8344216	2.7530558	2.6199896	2.4609535	2.3582158	2.2662535	2.1516864	2.0873852	2.0084481	0
1.2145931	2.2234523	2.7668226	2.9045935	2.8344216	2.7530558	2.6199896	2.4609535	2.3582158	2.2662535	2.1516864	2.0873852	2.0084481	0
1.2145931	2.2234523	2.7668226	2.9045935	2.8344216	2.7530558	2.6199896	2.4609535	2.3582158	2.2662535	2.1516864	2.0873852	2.0084481	0
1.2145931	2.2234523	2.7668226	2.9045935	2.8344216	2.7530558	2.6199896	2.4609535	2.3582158	2.2662535	2.1516864	2.0873852	2.0084481	0
1.2145931	2.2234523	2.7668226	2.9045935	2.8344216	2.7530558	2.6199896	2.4609535	2.3582158	2.2662535	2.1516864	2.0873852	2.0084481	0
1.2145931	2.2234523	2.7668226	2.9045935	2.8344216	2.7530558	2.5723534	2.4609535	2.3582158	2.2662535	2.1516864	2.0873852	2.0084481	0
1.2145931	2.2234523	2.7668226	2.9045935	2.8344216	2.6859076	2.5723534	2.4609535	2.3582158	2.2662535	2.1516864	2.0873852	2.0084481	0
1.0627691	2.2234523	2.6993396	2.9045935	2.8344216	2.6859076	2.5723534	2.4609535	2.3582158	2.2391405	2.1516864	2.0873852	2.0084481	0
1.0627691	2.2234523	2.6993396	2.8260911	2.8344216	2.6859076	2.5723534	2.4609535	2.3582158	2.2242856	2.1516864	2.0873852	2.0084481	0
1.0627691	2.2234523	2.6993396	2.8260911	2.8344216	2.6859076	2.5723534	2.4609535	2.3582158	2.2242856	2.1516864	2.0873852	2.0084481	0
1.0627691	2.2234523	2.6993396	2.8260911	2.8344216	2.6859076	2.5723534	2.4609535	2.3582158	2.2242856	2.1516864	2.0873852	2.0084481	0
1.0627691	2.1580567	2.6993396	2.8260911	2.7846947	2.6859076	2.5723534	2.4609535	2.3582158	2.2242856	2.1516864	2.0873852	2.0084481	0
1.0627691	2.0926614	2.6993396	2.8260911	2.7846947	2.6859076	2.5723534	2.4609535	2.3582158	2.2242856	2.1516864	2.0873852	2.0084481	0
1.0627691	2.0926614	2.6993396	2.8260911	2.7846947	2.6859076	2.5723534	2.4609535	2.3582158	2.2242856	2.1516864	2.0873852	2.0084481	0
1.0627691	2.0926614	2.6993396	2.8260911	2.7846947	2.6859076	2.5723534	2.4609535	2.3582158	2.2242856	2.1516864	2.0873852	2.0084481	0
1.0627691	2.0926614	2.6318557	2.8260911	2.7846947	2.6859076	2.5723534	2.4609535	2.3582158	2.2242856	2.1516864	2.0599194	2.0084481	0
1.0627691	2.0926614	2.6318557	2.8260911	2.7846947	2.6859076	2.5723534	2.4609535	2.3582158	2.2242856	2.1516864	2.0599194	2.0084481	0
1.0627691	2.0926614	2.6318557	2.8260911	2.7846947	2.6859076	2.5723534	2.4609535	2.310796	2.2242856	2.1516864	2.0599194	2.0084481	0
1.0627691	2.0926614	2.6318557	2.8260911	2.7846947	2.6859076	2.5723534	2.4257965	2.30462	2.2242856	2.1516864	2.0599194	2.0084481	0
1.0627691	2.0926614	2.6318557	2.8260911	2.7846947	2.6859076	2.5723534	2.4257965	2.30462	2.2242856	2.1516864	2.0599194	2.0084481	0
1.0627691	2.0926614	2.6318557	2.8096333	2.7846947	2.6859076	2.5723534	2.4257965	2.30462	2.2242856	2.1516864	2.0599194	2.0084481	0
1.0627691	2.0926614	2.6318557	2.7475891	2.7846947	2.6859076	2.5723534	2.4257965	2.30462	2.2242856	2.1516864	2.0599194	2.0084481	0
1.0627691	2.0926614	2.6318557	2.7475891	2.7598314	2.6859076	2.5723534	2.4257965	2.30462	2.2242856	2.1516864	2.0599194	2.0084481	0
1.0627691	2.0926614	2.5643723	2.7475891	2.7349682	2.6859076	2.5723534	2.4257965	2.30462	2.2242856	2.1516864	2.0599194	2.0084481	0
0.91094488	1.96187	2.5643723	2.7475891	2.7349682	2.6859076	2.5247173	2.4257965	2.30462	2.2242856	2.1516864	2.0599194	2.0084481	0
0.91094488	1.96187	2.5643723	2.7475891	2.7349682	2.6859076	2.5247173	2.4257965	2.30462	2.2242856	2.1516864	2.0599194	2.0084481	0
0.91094488	1.96187	2.5643723	2.7475891	2.7349682	2.6859076	2.5247173	2.4257965	2.30462	2.2242856	2.1516864	2.0599194	2.0084481	0
0.91094488	1.96187	2.5643723	2.7475891	2.7349682	2.6187599	2.5247173	2.4257965	2.30462	2.2242856	2.1478124	2.0599194	2.0084481	0
0.91094488	1.96187	2.5643723	2.7475891	2.7349682	2.6187599	2.5247173	2.4257965	2.30462	2.2242856	2.1180665	2.0599194	2.0084481	0
0.91094488	1.96187	2.5643723	2.7475891	2.7349682	2.6187599	2.5247173	2.4257965	2.30462	2.2242856	2.1180665	2.0599194	2.0084481	0
0.91094488	1.96187	2.5643723	2.7475891	2.7349682	2.6187599	2.5247173	2.4257965	2.30462	2.2242856	2.1180665	2.0599194	1.985625	0
0.91094488	1.96187	2.4968886	2.7475891	2.7349682	2.6187599	2.5247173	2.4257965	2.30462	2.2242856	2.1180665	2.0599194	1.985625	0
0.91094488	1.96187	2.4968886	2.7475891	2.7349682	2.6187599	2.5247173	2.4257965	2.30462	2.2242856	2.1180665	2.0599194	1.985625	0
0.91094488	1.96187	2.4968886	2.6930752	2.7269015	2.6187599	2.5247173	2.4257965	2.30462	2.2242856	2.1180665	2.0599194	1.985625	0
0.91094488	1.96187	2.4968886	2.6690862	2.6852412	2.6187599	2.5247173	2.4257965	2.30462	2.2242856	2.1180665	2.0599194	1.985625	0
0.91094488	1.96187	2.4968886	2.6690862	2.6852412	2.6187599	2.5247173	2.4257965	2.30462	2.2242856	2.1180665	2.0599194	1.985625	0
0.91094488	1.96187	2.4968886	2.6690862	2.6852412	2.6187599	2.5247173	2.3980107	2.30462	2.2242856	2.1180665	2.0599194	1.985625	0
0.91094488	1.8900961	2.4968886	2.6690862	2.6852412	2.6187599	2.5247173	2.3906403	2.30462	2.2242856	2.1180665	2.0599194	1.985625	0
0.91094488	1.8310785	2.4968886	2.6690862	2.6852412	2.6187599	2.5247173	2.3906403	2.30462	2.2242856	2.1180665	2.0599194	1.985625	0
0.91094488	1.8310785	2.4294055	2.6690862	2.6852412	2.6187599	2.5247173	2.3906403	2.30462	2.2242856	2.1180665	2.0599194	1.985625	0
0.91094488	1.8310785	2.4294055	2.6690862	2.6852412	2.6187599	2.5247173	2.3906403	2.30462	2.2242856	2.1180665	2.0599194	1.985625	0
0.91094488	1.8310785	2.4294055	2.6690862	2.6852412	2.6187599	2.5247173	2.3906403	2.30462	2.1832757	2.1180665	2.0599194	1.985625	0
0.91094488	1.8310785	2.4294055	2.6690862	2.6852412	2.6187599	2.5247173	2.3906403	2.30462	2.1823182	2.1180665	2.0599194	1.985625	0
0.91094488	1.8310785	2.4294055	2.6690862	2.6852412	2.6187599	2.4770813	2.3906403	2.30462	2.1823182	2.1180665	2.0599194	1.985625	0
0.75912064	1.8310785	2.4294055	2.6690862	2.6852412	2.6187599	2.4770813	2.3906403	2.30462	2.1823182	2.1180665	2.0599194	1.985625	0
0.75912064	1.8310785	2.4294055	2.6690862	2.6355147	2.6187599	2.4770813	2.3906403	2.30462	2.1823182	2.1180665	2.0599194	1.985625	0
0.75912064	1.8310785	2.4294055	2.5905838	2.6355147	2.6187599	2.4770813	2.3906403	2.30462	2.1823182	2.1180665	2.0599194	1.985625	0
0.75912064	1.8310785	2.3989546	2.5905838	2.6355147	2.5516124	2.4770813	2.3906403	2.30462	2.1823182	2.1180665	2.0324538	1.985625	0
0.75912064	1.8310785	2.361922	2.5905838	2.6355147	2.5516124	2.4770813	2.3906403	2.30462	2.1823182	2.1180665	2.0324538	1.985625	0
0.75912064	1.8310785	2.361922	2.5905838	2.6355147	2.5516124	2.4770813	2.3906403	2.30462	2.1823182	2.1180665	2.0324538	1.985625	0
0.75912064	1.8310785	2.361922	2.5905838	2.6355147	2.5516124	2.4770813	2.3906403	2.30462	2.1823182	2.1180665	2.0324538	1.985625	0
0.75912064	1.7215041	2.361922	2.5905838	2.6355147	2.5516124	2.4770813	2.3906403	2.30462	2.1823182	2.1180665	2.0324538	1.985625	0
0.75912064	1.7002872	2.361922	2.5905838	2.6355147	2.5516124	2.4770813	2.3906403	2.2510242	2.1823182	2.1180665	2.0324538	1.985625	0
0.75912064	1.7002872	2.361922	2.5905838	2.6355147	2.5516124	2.4770813	2.3906403	2.2510242	2.1823182	2.1180665	2.0324538	1.985625	0
0.75912064	1.7002872	2.361922	2.5905838	2.6355147	2.5516124	2.4770813	2.3554838	2.2510242	2.1823182	2.1180665	2.0324538	1.985625	0
0.75912064	1.7002872	2.361922	2.5905838	2.6355147	2.5516124	2.4770813	2.3554838	2.2510242	2.1823182	2.1180665	2.0324538	1.985625	0
0.75912064	1.7002872	2.2944386	2.5905838	2.585788	2.5516124	2.4770813	2.3554838	2.2510242	2.1823182	2.1180665	2.0324538	1.985625	0
0.75912064	1.7002872	2.2944386	2.5905838	2.585788	2.5516124	2.4770813	2.3554838	2.2510242	2.1823182	2.1180665	2.0324538	1.985625	0
0.75912064	1.7002872	2.2944386	2.5905838	2.585788	2.5516124	2.4770813	2.3554838	2.2510242	2.1823182	2.1180665	2.0324538	1.985625	0
0.75912064	1.7002872	2.2944386	2.5120811	2.585788	2.5516124	2.4770813	2.3554838	2.2510242	2.1823182	2.1180665	2.0324538	1.985625	0
0.75912064	1.7002872	2.2944386	2.5120811	2.585788	2.5516124	2.4770813	2.3554838	2.2510242	2.1823182	2.0844464	2.0324538	1.985625	0
0.75912064	1.7002872	2.2944386	2.5120811	2.585788	2.5516124	2.4770813	2.3554838	2.2510242	2.1823182	2.0844464	2.0324538	1.9628016	0
0.75912064	1.7002872	2.2944386	2.5120811	2.585788	2.5516124	2.4294453	2.3554838	2.2510242	2.1823182	2.0844464	2.0324538	1.9628016	0
0.75912064	1.7002872	2.2944386	2.5120811	2.585788	2.5516124	2.4294453	2.3554838	2.2510242	2.1823182	2.0844464	2.0324538	1.9628016	0
0.75912064	1.7002872	2.2541192	2.5120811	2.585788	2.5516124	2.4294453	2.3554838	2.2510242	2.1823182	2.0844464	2.0324538	1.9628016	0
0.75912064	1.7002872	2.2269547	2.5120811	2.585788	2.5516124	2.4294453	2.3554838	2.2510242	2.1823182	2.0844464	2.0324538	1.9628016	0
0.75912064	1.5694958	2.2269547	2.5120811	2.585788	2.5516124	2.4294453	2.3554838	2.2510242	2.1823182	2.0844464	2.0324538	1.9628016	0
0.61076069	1.5694958	2.2269547	2.5120811	2.5360608	2.4844646	2.4294453	2.3554838	2.2510242	2.1823182	2.0844464	2.0324538	1.9628016	0
0.60729653	1.5694958	2.2269547	2.5120811	2.5360608	2.4844646	2.4294453	2.3554838	2.2510242	2.1823182	2.0844464	2.0324538	1.9628016	0
0.60729653	1.5694958	2.2269547	2.5120811	2.5360608	2.4844646	2.4294453	2.3554838	2.2510242	2.1823182	2.0844464	2.0324538	1.9628016	0
0.60729653	1.5694958	2.2269547	2.5120811	2.5360608	2.4844646	2.4294453	2.3554838	2.2510242	2.1823182	2.0844464	2.0324538	1.9628016	0
0.60729653	1.5694958	2.2269547	2.5120811	2.5360608	2.4844646	2.4294453	2.3554838	2.2510242	2.1823182	2.0844464	2.0324538	1.9628016	0
0.60729653	1.5694958	2.2269547	2.4335787	2.5360608	2.4844646	2.4294453	2.3203275	2.2510242	2.1823182	2.0844464	2.0324538	1.9628016	0
0.60729653	1.5694958	2.1594715	2.4335787	2.5360608	2.4844646	2.4294453	2.3203275	2.2510242	2.1823182	2.0844464	2.0324538	1.9628016	0
0.60729653	1.5694958	2.1594715	2.4335787	2.5360608	2.4844646	2.4294453	2.3203275	2.2510242	2.1403506	2.0844464	2.0324538	1.9628016	0
0.60729653	1.5694958	2.1594715	2.4335787	2.5360608	2.4844646	2.4294453	2.3203275	2.2510242	2.1403506	2.0844464	2.0324538	1.9628016	0
0.60729653	1.5694958	2.1594715	2.4335787	2.5360608	2.4844646	2.4294453	2.3203275	2.2510242	2.1403506	2.0844464	2.0324538	1.9628016	0
0.60729653	1.5694958	2.1594715	2.4335787	2.5326424	2.4844646	2.4294453	2.3203275	2.2510242	2.1403506	2.0844464	2.024061	1.9628016	0
0.60729653	1.5694958	2.1594715	2.4335787	2.4863341	2.4844646	2.4294453	2.3203275	2.2510242	2.1403506	2.0844464	2.0049884	1.9628016	0
0.60729653	1.5694958	2.1594715	2.4335787	2.4863341	2.4844646	2.4294453	2.3203275	2.2510242	2.1403506	2.0844464	2.0049884	1.9628016	0
0.60729653	1.5694958	2.1594715	2.4335787	2.4863341	2.4844646	2.381809	2.3203275	2.2510242	2.1403506	2.0844464	2.0049884	1.9628016	0
0.60729653	1.478672	2.1594715	2.4335787	2.4863341	2.4844646	2.381809	2.3203275	2.2510242	2.1403506	2.0844464	2.0049884	1.9628016	0
0.60729653	1.4387046	2.0919878	2.4335787	2.4863341	2.4844646	2.381809	2.3203275	2.2510242	2.1403506	2.0844464	2.0049884	1.9628016	0
0.60729653	1.4387046	2.0919878	2.4335787	2.4863341	2.4844646	2.381809	2.3203275	2.2510242	2.1403506	2.0844464	2.0049884	1.9628016	0
0.60729653	1.4387046	2.0919878	2.4335787	2.4863341	2.4844646	2.381809	2.3203275	2.2510242	2.1403506	2.0844464	2.0049884	1.9628016	0
0.60729653	1.4387046	2.0919878	2.3550758	2.4863341	2.4844646	2.381809	2.3203275	2.2112269	2.1403506	2.0844464	2.0049884	1.9628016	0
0.60729653	1.4387046	2.0919878	2.3550758	2.4863341	2.473572	2.381809	2.3203275	2.1974285	2.1403506	2.0844464	2.0049884	1.9628016	0
0.60729653	1.4387046	2.0919878	2.3550758	2.4863341	2.4173174	2.381809	2.3203275	2.1974285	2.1403506	2.0844464	2.0049884	1.9628016	0
0.60729653	1.4387046	2.0919878	2.3550758	2.4735317	2.4173174	2.381809	2.3203275	2.1974285	2.1403506	2.0844464	2.0049884	1.9628016	0
0.60729653	1.4387046	2.0919878	2.3550758	2.4366078	2.4173174	2.381809	2.285171	2.1974285	2.1403506	2.0844464	2.0049884	1.9628016	0
0.60729653	1.4387046	2.0919878	2.3550758	2.4366078	2.4173174	2.381809	2.285171	2.1974285	2.1403506	2.0844464	2.0049884	1.9628016	0
0.60729653	1.4387046	2.0245042	2.3550758	2.4366078	2.4173174	2.381809	2.285171	2.1974285	2.1403506	2.0508261	2.0049884	1.9628016	0
0.60729653	1.4387046	2.0245042	2.3550758	2.4366078	2.4173174	2.381809	2.285171	2.1974285	2.1403506	2.0508261	2.0049884	1.9628016	0
0.60729653	1.4387046	2.0245042	2.3550758	2.4366078	2.4173174	2.381809	2.285171	2.1974285	2.1403506	2.0508261	2.0049884	1.9628016	0
0.60729653	1.4387046	2.0245042	2.3550758	2.4366078	2.4173174	2.381809	2.285171	2.1974285	2.1403506	2.0508261	2.0049884	1.9628016	0
0.56820852	1.4387046	2.0245042	2.3550758	2.4366078	2.4173174	2.381809	2.285171	2.1974285	2.1403506	2.0508261	2.0049884	1.9628016	0
0.45547244	1.4387046	2.0245042	2.3550758	2.4366078	2.4173174	2.381809	2.285171	2.1974285	2.1403506	2.0508261	2.0049884	1.9628016	0
0.45547244	1.4387046	2.0245042	2.3550758	2.4366078	2.4173174	2.381809	2.285171	2.1974285	2.1403506	2.0508261	2.0049884	1.9628016	0
0.45547244	1.3079133	2.0245042	2.2765737	2.4366078	2.4173174	2.3341725	2.285171	2.1974285	2.1403506	2.0508261	2.0049884	1.9628016	0
0.45547244	1.3079133	2.0245042	2.2765737	2.4141693	2.4173174	2.3341725	2.285171	2.1974285	2.1403506	2.0508261	2.0049884	1.9628016	0
0.45547244	1.3079133	1.957021	2.2765737	2.3868811	2.4173174	2.3341725	2.285171	2.1974285	2.1403506	2.0508261	2.0049884	1.9628016	0
0.45547244	1.3079133	1.957021	2.2765737	2.3868811	2.4173174	2.3341725	2.285171	2.1974285	2.1403506	2.0508261	2.0049884	1.9628016	0
0.45547244	1.3079133	1.957021	2.2765737	2.3868811	2.4173174	2.3341725	2.285171	2.1974285	2.1403506	2.0508261	2.0049884	1.9628016	0
0.45547244	1.3079133	1.957021	2.2765737	2.3868811	2.4173174	2.3341725	2.285171	2.1974285	2.1403506	2.0508261	2.0049884	1.9628016	0
0.45547244	1.3079133	1.957021	2.2765737	2.3868811	2.4173174	2.3341725	2.285171	2.1974285	2.1403506	2.0508261	2.0049884	1.9628016	0
0.45547244	1.3079133	1.957021	2.2765737	2.3868811	2.4173174	2.3341725	2.285171	2.1974285	2.0983827	2.0508261	2.0049884	1.9171553	0
0.45547244	1.3079133	1.957021	2.2765737	2.3868811	2.3501694	2.3341725	2.2500145	2.1974285	2.0983827	2.0508261	2.0049884	1.9171553	0
0.45547244	1.3079133	1.957021	2.2765737	2.3868811	2.3501694	2.3341725	2.2500145	2.1974285	2.0983827	2.0508261	1.9781492	1.9171553	0
0.45547244	1.3079133	1.957021	2.2765737	2.3868811	2.3501694	2.3341725	2.2500145	2.1974285	2.0983827	2.0508261	1.9775225	1.9171553	0
0.45547244	1.3079133	1.8895375	2.2765737	2.3868811	2.3501694	2.3341725	2.2500145	2.1974285	2.0983827	2.0508261	1.9775225	1.9171553	0
0.45547244	1.3079133	1.8895375	2.2765737	2.35235	2.3501694	2.3341725	2.2500145	2.1974285	2.0983827	2.0508261	1.9775225	1.9171553	0
0.45547244	1.3079133	1.8895375	2.2071173	2.3371544	2.3501694	2.3341725	2.2500145	2.1974285	2.0983827	2.0508261	1.9775225	1.9171553	0
0.45547244	1.3079133	1.8895375	2.1980712	2.3371544	2.3501694	2.3341725	2.2500145	2.1974285	2.0983827	2.0508261	1.9775225	1.9171553	0
0.45547244	1.3079133	1.8895375	2.1980712	2.3371544	2.3501694	2.3341725	2.2500145	2.1974285	2.0983827	2.0508261	1.9775225	1.9171553	0
0.45547244	1.3079133	1.8895375	2.1980712	2.3371544	2.3501694	2.3341725	2.2500145	2.1974285	2.0983827	2.0508261	1.9775225	1.9171553	0
0.45547244	1.2742403	1.8895375	2.1980712	2.3371544	2.3501694	2.3341725	2.2500145	2.1974285	2.0983827	2.0508261	1.9775225	1.9171553	0
0.45547244	1.1771221	1.8895375	2.1980712	2.3371544	2.3501694	2.2865367	2.2500145	2.1974285	2.0983827	2.0508261	1.9775225	1.9171553	0
0.45547244	1.1771221	1.8895375	2.1980712	2.3371544	2.3501694	2.2865367	2.2500145	2.1810505	2.0983827	2.0508261	1.9775225	1.9171553	0
0.45547244	1.1771221	1.8590865	2.1980712	2.3371544	2.3501694	2.2865367	2.2500145	2.1438329	2.0983827	2.0508261	1.9775225	1.9171553	0
0.45547244	1.1771221	1.8220539	2.1980712	2.3371544	2.3501694	2.2865367	2.2500145	2.1438329	2.0983827	2.0508261	1.9775225	1.9171553	0
0.45547244	1.1771221	1.8220539	2.1980712	2.3371544	2.3501694	2.2865367	2.2500145	2.1438329	2.0983827	2.0508261	1.9775225	1.9171553	0
0.45547244	1.1771221	1.8220539	2.1980712	2.2931581	2.3501694	2.2865367	2.2500145	2.1438329	2.0983827	2.0172062	1.9775225	1.9171553	0
0.45547244	1.1771221	1.8220539	2.1980712	2.2874279	2.3501694	2.2865367	2.2273021	2.1438329	2.0983827	2.0172062	1.9775225	1.9171553	0
0.45547244	1.1771221	1.8220539	2.1980712	2.2874279	2.3501694	2.2865367	2.2148581	2.1438329	2.0983827	2.0172062	1.9775225	1.9171553	0
0.45547244	1.1771221	1.8220539	2.19628	2.2874279	2.3501694	2.2865367	2.2148581	2.1438329	2.0983827	2.0172062	1.9775225	1.9171553	0
0.45547244	1.1771221	1.8220539	2.1195686	2.2874279	2.2876377	2.2865367	2.2148581	2.1438329	2.0983827	2.0172062	1.9775225	1.9171553	0
0.45547244	1.1771221	1.8220539	2.1195686	2.2874279	2.2830217	2.2865367	2.2148581	2.1438329	2.0983827	2.0172062	1.9775225	1.9171553	0
0.45547244	1.1771221	1.8220539	2.1195686	2.2874279	2.2830217	2.2865367	2.2148581	2.1438329	2.0983827	2.0172062	1.9775225	1.9171553	0
0.45547244	1.1771221	1.7545702	2.1195686	2.2874279	2.2830217	2.2865367	2.2148581	2.1438329	2.0983827	2.0172062	1.9775225	1.9171553	0
0.45547244	1.1771221	1.7545702	2.1195686	2.2874279	2.2830217	2.2865367	2.2148581	2.1438329	2.0983827	2.0172062	1.9775225	1.9171553	0
0.45547244	1.1771221	1.7545702	2.1195686	2.2874279	2.2830217	2.2865367	2.2148581	2.1438329	2.0983827	2.0172062	1.9775225	1.9171553	0
0.45547244	1.1771221	1.7545702	2.1195686	2.2874279	2.2830217	2.2865367	2.2148581	2.1438329	2.0983827	2.0172062	1.9775225	1.9171553	0
0.31408542	1.1771221	1.7545702	2.1195686	2.2377012	2.2830217	2.2865367	2.2148581	2.1438329	2.0983827	2.0172062	1.9775225	1.9171553	0
0.30364826	1.1771221	1.7545702	2.1195686	2.2377012	2.2830217	2.2557619	2.2148581	2.1438329	2.0983827	2.0172062	1.9775225	1.9171553	0
0.30364826	1.1771221	1.7545702	2.1195686	2.2377012	2.2830217	2.2389004	2.2148581	2.1438329	2.0983827	2.0172062	1.9775225	1.9171553	0
0.30364826	1.0463307	1.7545702	2.1195686	2.2377012	2.2830217	2.2389004	2.2148581	2.1438329	2.0814896	2.0172062	1.9775225	1.9171553	0
0.30364826	1.0463307	1.7545702	2.1195686	2.2377012	2.2830217	2.2389004	2.2148581	2.1438329	2.0564153	2.0172062	1.9500573	1.9171553	0
0.30364826	1.0463307	1.7545702	2.1195686	2.2377012	2.2830217	2.2389004	2.2148581	2.1438329	2.0564153	2.0172062	1.9500573	1.9171553	0
0.30364826	1.0463307	1.6870868	2.0410662	2.2377012	2.2830217	2.2389004	2.2148581	2.1438329	2.0564153	2.0172062	1.9500573	1.9171553	0
0.30364826	1.0463307	1.6870868	2.0410662	2.2377012	2.2830217	2.2389004	2.1797018	2.1438329	2.0564153	2.0172062	1.9500573	1.9171553	0
0.30364826	1.0463307	1.6870868	2.0410662	2.2377012	2.2830217	2.2389004	2.1797018	2.1438329	2.0564153	2.0172062	1.9500573	1.9171553	0
0.30364826	1.0463307	1.6870868	2.0410662	2.2377012	2.2830217	2.2389004	2.1797018	2.1438329	2.0564153	2.0172062	1.9500573	1.9171553	0
0.30364826	1.0463307	1.6870868	2.0410662	2.2377012	2.2830217	2.2389004	2.1797018	2.1438329	2.0564153	2.0172062	1.9500573	1.9171553	0
0.30364826	1.0463307	1.6870868	2.0410662	2.1879745	2.2830217	2.2389004	2.1797018	2.1438329	2.0564153	2.0172062	1.9500573	1.9171553	0
0.30364826	1.0463307	1.6870868	2.0410662	2.1879745	2.242903	2.2389004	2.1797018	2.1438329	2.0564153	2.0172062	1.9500573	1.9171553	0
0.30364826	1.0463307	1.6870868	2.0410662	2.1879745	2.2158737	2.2389004	2.1797018	2.1438329	2.0564153	2.0172062	1.9500573	1.9171553	0
0.30364826	1.0463307	1.6870868	2.0410662	2.1879745	2.2158737	2.2389004	2.1797018	2.1438329	2.0564153	2.0172062	1.9500573	1.9171553	0
0.30364826	1.0463307	1.6870868	2.0410662	2.1879745	2.2158737	2.2389004	2.1797018	2.1438329	2.0564153	2.0172062	1.9500573	1.9171553	0
0.30364826	1.0463307	1.6196035	2.0410662	2.1879745	2.2158737	2.2389004	2.1797018	2.1438329	2.0564153	2.0172062	1.9500573	1.9171553	0
0.30364826	1.0463307	1.6196035	2.0410662	2.1879745	2.2158737	2.2389004	2.1797018	2.0902369	2.0564153	2.0172062	1.9500573	1.9171553	0
0.30364826	1.0463307	1.6196035	2.0410662	2.1879745	2.2158737	2.2389004	2.1797018	2.0902369	2.0564153	1.9835858	1.9500573	1.9171553	0
0.30364826	1.0463307	1.6196035	2.0410662	2.1879745	2.2158737	2.1912644	2.1797018	2.0902369	2.0564153	1.9835858	1.9500573	1.9171553	0
0.30364826	1.0463307	1.6196035	1.9625634	2.1879745	2.2158737	2.1912644	2.1797018	2.0902369	2.0564153	1.9835858	1.9500573	1.9171553	0
0.30364826	1.0463307	1.6196035	1.9625634	2.1879745	2.2158737	2.1912644	2.1797018	2.0902369	2.0564153	1.9835858	1.9500573	1.9171553	0
0.30364826	1.0463307	1.6196035	1.9625634	2.138248	2.2158737	2.1912644	2.1797018	2.0902369	2.0564153	1.9835858	1.9500573	1.9171553	0
0.30364826	1.0463307	1.6196035	1.9625634	2.138248	2.2158737	2.1912644	2.1445451	2.0902369	2.0564153	1.9835858	1.9500573	1.9171553	0
0.30364826	0.91553926	1.6196035	1.9625634	2.138248	2.2158737	2.1912644	2.1445451	2.0902369	2.0564153	1.9835858	1.9500573	1.9171553	0
0.30364826	0.91553926	1.6196035	1.9625634	2.138248	2.2158737	2.1912644	2.1445451	2.0902369	2.0564153	1.9835858	1.9500573	1.9171553	0
0.30364826	0.91553926	1.5760068	1.9625634	2.138248	2.2158737	2.1912644	2.1445451	2.0902369	2.0564153	1.9835858	1.9500573	1.9171553	0
0.30364826	0.91553926	1.5521202	1.9625634	2.138248	2.2158737	2.1912644	2.1445451	2.0902369	2.0564153	1.9835858	1.9500573	1.9171553	0
0.30364826	0.91553926	1.5521202	1.9625634	2.138248	2.2158737	2.1912644	2.1445451	2.0902369	2.0564153	1.9835858	1.9500573	1.9171553	0
0.30364826	0.91553926	1.5521202	1.9625634	2.138248	2.2158737	2.1912644	2.1445451	2.0902369	2.0564153	1.9835858	1.9500573	1.8715084	0
0.30364826	0.91553926	1.5521202	1.9625634	2.138248	2.2158737	2.1912644	2.1445451	2.0902369	2.0564153	1.9835858	1.9500573	1.8715084	0
0.30364826	0.91553926	1.5521202	1.9625634	2.138248	2.1823001	2.1912644	2.1445451	2.0902369	2.0564153	1.9835858	1.9500573	1.8715084	0
0.30364826	0.91553926	1.5521202	1.9625634	2.138248	2.1487262	2.1912644	2.1445451	2.0902369	2.0564153	1.9835858	1.9225916	1.8715084	0
0.30364826	0.91553926	1.5521202	1.9625634	2.088521	2.1487262	2.1912644	2.1445451	2.0902369	2.0144472	1.9835858	1.9225916	1.8715084	0
0.30364826	0.91553926	1.5521202	1.8840609	2.088521	2.1487262	2.1912644	2.1445451	2.0902369	2.0144472	1.9835858	1.9225916	1.8715084	0
0.30364826	0.91553926	1.5521202	1.8840609	2.088521	2.1487262	2.1912644	2.1445451	2.0902369	2.0144472	1.9835858	1.9225916	1.8715084	0
0.30364826	0.91553926	1.5521202	1.8840609	2.088521	2.1487262	2.1436279	2.1445451	2.0902369	2.0144472	1.9835858	1.9225916	1.8715084	0
0.30364826	0.91553926	1.4846369	1.8840609	2.088521	2.1487262	2.1436279	2.1445451	2.0902369	2.0144472	1.9835858	1.9225916	1.8715084	0
0.30364826	0.91553926	1.4846369	1.8840609	2.088521	2.1487262	2.1436279	2.1445451	2.0902369	2.0144472	1.9835858	1.9225916	1.8715084	0
0.30364826	0.91553926	1.4846369	1.8840609	2.088521	2.1487262	2.1436279	2.1093886	2.0902369	2.0144472	1.9835858	1.9225916	1.8715084	0
0.30364826	0.91553926	1.4846369	1.8840609	2.088521	2.1487262	2.1436279	2.1093886	2.0902369	2.0144472	1.9835858	1.9225916	1.8715084	0
0.30364826	0.91553926	1.4846369	1.8840609	2.088521	2.1487262	2.1436279	2.1093886	2.0902369	2.0144472	1.9835858	1.9225916	1.8715084	0
0.30364826	0.91553926	1.4846369	1.8840609	2.088521	2.1487262	2.1436279	2.1093886	2.0902369	2.0144472	1.9835858	1.9225916	1.8715084	0
0.30364826	0.91553926	1.4846369	1.8840609	2.088521	2.1487262	2.1436279	2.1093886	2.0902369	2.0144472	1.9835858	1.9225916	1.8715084	0
0.30364826	0.91553926	1.4846369	1.8840609	2.0399289	2.1487262	2.1436279	2.1093886	2.0902369	2.0144472	1.9835858	1.9225916	1.8715084	0
0.30364826	0.91553926	1.4846369	1.8840609	2.0387943	2.1487262	2.1436279	2.1093886	2.0902369	2.0144472	1.9835858	1.9225916	1.8715084	0
0.30364826	0.91553926	1.4846369	1.8840609	2.0387943	2.1487262	2.1436279	2.1093886	2.0902369	2.0144472	1.9538398	1.9225916	1.8715084	0
0.30364826	0.82471532	1.4846369	1.8840609	2.0387943	2.1487262	2.1436279	2.1093886	2.0366411	2.0144472	1.9499656	1.9225916	1.8715084	0
0.30364826	0.7847479	1.4171531	1.8055583	2.0387943	2.1487262	2.1436279	2.1093886	2.0366411	2.0144472	1.9499656	1.9225916	1.8715084	0
0.30364826	0.7847479	1.4171531	1.8055583	2.0387943	2.1487262	2.1436279	2.1093886	2.0366411	2.0144472	1.9499656	1.9225916	1.8715084	0
0.30364826	0.7847479	1.4171531	1.8055583	2.0387943	2.1151524	2.1436279	2.1093886	2.0366411	2.0144472	1.9499656	1.9225916	1.8715084	0
0.30364826	0.7847479	1.4171531	1.8055583	2.0387943	2.0815785	2.1436279	2.1093886	2.0366411	2.0144472	1.9499656	1.9225916	1.8715084	0
0.30364826	0.7847479	1.4171531	1.8055583	2.0387943	2.0815785	2.1436279	2.1093886	2.0366411	2.0144472	1.9499656	1.9225916	1.8715084	0
0.30364826	0.7847479	1.4171531	1.8055583	2.0387943	2.0815785	2.0959918	2.1093886	2.0366411	2.0144472	1.9499656	1.9225916	1.8715084	0
0.15182413	0.7847479	1.4171531	1.8055583	2.0387943	2.0815785	2.0959918	2.1093886	2.0366411	2.0144472	1.9499656	1.9225916	1.8715084	0
0.15182413	0.7847479	1.4171531	1.8055583	2.006669	2.0815785	2.0959918	2.0742321	2.0366411	2.0144472	1.9499656	1.9225916	1.8715084	0
0.15182413	0.7847479	1.4171531	1.8055583	1.9890677	2.0815785	2.0959918	2.0742321	2.0366411	2.0144472	1.9499656	1.9225916	1.8715084	0
0.15182413	0.7847479	1.4171531	1.8055583	1.9890677	2.0815785	2.0959918	2.0742321	2.0366411	2.0144472	1.9499656	1.9225916	1.8715084	0
0.15182413	0.7847479	1.4171531	1.8055583	1.9890677	2.0815785	2.0959918	2.0742321	2.0366411	2.0144472	1.9499656	1.9225916	1.8715084	0
0.15182413	0.7847479	1.360617	1.8055583	1.9890677	2.0815785	2.0959918	2.0742321	2.0366411	2.0144472	1.9499656	1.895126	1.8715084	0
0.15182413	0.7847479	1.3496698	1.8055583	1.9890677	2.0815785	2.0959918	2.0742321	2.0366411	2.0144472	1.9499656	1.895126	1.8715084	0
0.15182413	0.7847479	1.3496698	1.8055583	1.9890677	2.0815785	2.0959918	2.0742321	2.0366411	2.0144472	1.9499656	1.895126	1.8715084	0
0.15182413	0.7847479	1.3496698	1.8001617	1.9890677	2.0815785	2.0959918	2.0742321	2.0366411	1.9724798	1.9499656	1.895126	1.8715084	0
0.15182413	0.7847479	1.3496698	1.7270559	1.9890677	2.0815785	2.0959918	2.0742321	2.0366411	1.9724798	1.9499656	1.895126	1.8715084	0
0.15182413	0.7847479	1.3496698	1.7270559	1.9890677	2.0815785	2.0959918	2.0742321	2.0366411	1.9724798	1.9499656	1.895126	1.8715084	0
0.15182413	0.7847479	1.3496698	1.7270559	1.9890677	2.0815785	2.0959918	2.0742321	2.0366411	1.9724798	1.9499656	1.895126	1.8715084	0
0.15182413	0.7847479	1.3496698	1.7270559	1.9810011	2.0815785	2.0959918	2.0742321	2.0366411	1.9724798	1.9499656	1.895126	1.8715084	0
0.15182413	0.7847479	1.3496698	1.7270559	1.9393409	2.0815785	2.0959918	2.0742321	2.0366411	1.9724798	1.9499656	1.895126	1.8715084	0
0.15182413	0.7847479	1.3496698	1.7270559	1.9393409	2.0815785	2.0959918	2.0742321	2.0366411	1.9724798	1.9499656	1.895126	1.8715084	0
0.15182413	0.7847479	1.3496698	1.7270559	1.9393409	2.0447304	2.0959918	2.0742321	2.0366411	1.9724798	1.9499656	1.895126	1.8715084	0
0.15182413	0.7847479	1.3496698	1.7270559	1.9393409	2.014431	2.0483558	2.0617878	2.0366411	1.9724798	1.9499656	1.895126	1.8715084	0
0.15182413	0.7847479	1.2821862	1.7270559	1.9393409	2.014431	2.0483558	2.0390754	2.0366411	1.9724798	1.9499656	1.895126	1.8715084	0
0.15182413	0.7847479	1.2821862	1.7270559	1.9393409	2.014431	2.0483558	2.0390754	2.0366411	1.9724798	1.9499656	1.895126	1.8715084	0
0.15182413	0.7847479	1.2821862	1.7270559	1.9393409	2.014431	2.0483558	2.0390754	2.0366411	1.9724798	1.9499656	1.895126	1.8715084	0
0.15182413	0.65395665	1.2821862	1.7270559	1.9393409	2.014431	2.0483558	2.0390754	2.0366411	1.9724798	1.9163456	1.895126	1.8715084	0
0.15182413	0.65395665	1.2821862	1.7270559	1.9393409	2.014431	2.0483558	2.0390754	2.0366411	1.9724798	1.9163456	1.895126	1.8715084	0
0.15182413	0.65395665	1.2821862	1.7270559	1.9393409	2.014431	2.0483558	2.0390754	2.0366411	1.9724798	1.9163456	1.895126	1.8715084	0
0.15182413	0.65395665	1.2821862	1.6954559	1.9393409	2.014431	2.0483558	2.0390754	1.9830453	1.9724798	1.9163456	1.895126	1.8715084	0
0.15182413	0.65395665	1.2821862	1.6485533	1.8896142	2.014431	2.0483558	2.0390754	1.9830453	1.9724798	1.9163456	1.895126	1.8715084	0
0.15182413	0.65395665	1.2821862	1.6485533	1.8896142	2.014431	2.0483558	2.0390754	1.9830453	1.9724798	1.9163456	1.895126	1.8715084	0
0.15182413	0.65395665	1.2821862	1.6485533	1.8896142	2.014431	2.0483558	2.0390754	1.9830453	1.9724798	1.9163456	1.895126	1.8715084	0
0.15182413	0.65395665	1.2821862	1.6485533	1.8896142	2.014431	2.0483558	2.0390754	1.9830453	1.9724798	1.9163456	1.895126	1.8464593	0
0.15182413	0.65395665	1.2821862	1.6485533	1.8896142	2.014431	2.0483558	2.0390754	1.9830453	1.9724798	1.9163456	1.895126	1.8258621	0
0.15182413	0.65395665	1.2147027	1.6485533	1.8896142	2.014431	2.0483558	2.0390754	1.9830453	1.9724798	1.9163456	1.895126	1.8258621	0
0.15182413	0.65395665	1.2147027	1.6485533	1.8896142	2.014431	2.0483558	2.0390754	1.9830453	1.9724798	1.9163456	1.895126	1.8258621	0
0.15182413	0.65395665	1.2147027	1.6485533	1.8896142	2.014431	2.0483558	2.0390754	1.9830453	1.9724798	1.9163456	1.8840703	1.8258621	0
0.15182413	0.65395665	1.2147027	1.6485533	1.8896142	2.014431	2.0483558	2.0039194	1.9830453	1.9724798	1.9163456	1.8676604	1.8258621	0
0.15182413	0.65395665	1.2147027	1.6485533	1.8896142	2.014431	2.0007195	2.0039194	1.9830453	1.9724798	1.9163456	1.8676604	1.8258621	0
0.15182413	0.65395665	1.2147027	1.6485533	1.8896142	1.980857	2.0007195	2.0039194	1.9830453	1.9724798	1.9163456	1.8676604	1.8258621	0
0.15182413	0.65395665	1.2147027	1.6485533	1.8433061	1.9472831	2.0007195	2.0039194	1.9830453	1.9724798	1.9163456	1.8676604	1.8258621	0
0.15182413	0.65395665	1.2147027	1.6485533	1.8398876	1.9472831	2.0007195	2.0039194	1.9830453	1.9305122	1.9163456	1.8676604	1.8258621	0
0.15182413	0.65395665	1.2147027	1.6485533	1.8398876	1.9472831	2.0007195	2.0039194	1.9830453	1.9305122	1.9163456	1.8676604	1.8258621	0
0.15182413	0.65395665	1.2147027	1.6485533	1.8398876	1.9472831	2.0007195	2.0039194	1.9830453	1.9305122	1.9163456	1.8676604	1.8258621	0
0.15182413	0.65395665	1.2147027	1.5700507	1.8398876	1.9472831	2.0007195	2.0039194	1.9830453	1.9305122	1.9163456	1.8676604	1.8258621	0
0.15182413	0.65395665	1.2147027	1.5700507	1.8398876	1.9472831	2.0007195	2.0039194	1.9830453	1.9305122	1.9163456	1.8676604	1.8258621	0
0.15182413	0.65395665	1.2147027	1.5700507	1.8398876	1.9472831	2.0007195	2.0039194	1.9830453	1.9305122	1.9163456	1.8676604	1.8258621	0
0.15182413	0.65395665	1.1472193	1.5700507	1.8398876	1.9472831	2.0007195	2.0039194	1.9830453	1.9305122	1.9163456	1.8676604	1.8258621	0
0.15182413	0.65395665	1.1472193	1.5700507	1.8398876	1.9472831	2.0007195	2.0039194	1.9830453	1.9305122	1.9163456	1.8676604	1.8258621	0
0.15182413	0.65395665	1.1472193	1.5700507	1.8398876	1.9472831	2.0007195	2.0039194	1.9830453	1.9305122	1.9163456	1.8676604	1.8258621	0
0.15182413	0.65395665	1.1472193	1.5700507	1.8398876	1.9472831	2.0007195	2.0039194	1.9830453	1.9305122	1.9163456	1.8676604	1.8258621	0
0.15182413	0.65395665	1.1472193	1.5700507	1.8398876	1.9472831	2.0007195	2.0039194	1.9830453	1.9305122	1.9124717	1.8676604	1.8258621	0
0.15182413	0.65395665	1.1472193	1.5700507	1.790161	1.9472831	2.0007195	1.9897674	1.9830453	1.9305122	1.8827256	1.8676604	1.8258621	0
0.15182413	0.65395665	1.1472193	1.5700507	1.790161	1.9472831	2.0007195	1.9687628	1.9830453	1.9305122	1.8827256	1.8676604	1.8258621	0
0.15182413	0.65395665	1.1472193	1.5700507	1.790161	1.9472831	2.0007195	1.9687628	1.9830453	1.9305122	1.8827256	1.8676604	1.8258621	0
0.15182413	0.65395665	1.1472193	1.5700507	1.790161	1.9472831	1.9530833	1.9687628	1.9830453	1.9305122	1.8827256	1.8676604	1.8258621	0
0.15182413	0.55683833	1.1472193	1.5700507	1.790161	1.9472831	1.9530833	1.9687628	1.9830453	1.9305122	1.8827256	1.8676604	1.8258621	0
0.15182413	0.52316535	1.1472193	1.5700507	1.790161	1.9472831	1.9530833	1.9687628	1.9294492	1.9305122	1.8827256	1.8676604	1.8258621	0
0.15182413	0.52316535	1.1472193	1.5700507	1.790161	1.9267639	1.9530833	1.9687628	1.9294492	1.9305122	1.8827256	1.8676604	1.8258621	0
0.15182413	0.52316535	1.1472193	1.5155371	1.790161	1.8801353	1.9530833	1.9687628	1.9294492	1.9305122	1.8827256	1.8676604	1.8258621	0
0.15182413	0.52316535	1.0797358	1.4915482	1.790161	1.8801353	1.9530833	1.9687628	1.9294492	1.9305122	1.8827256	1.8676604	1.8258621	0
0.15182413	0.52316535	1.0797358	1.4915482	1.790161	1.8801353	1.9530833	1.9687628	1.9294492	1.9305122	1.8827256	1.8676604	1.8258621	0
0.15182413	0.52316535	1.0797358	1.4915482	1.790161	1.8801353	1.9530833	1.9687628	1.9294492	1.9305122	1.8827256	1.8446501	1.8258621	0
0.15182413	0.52316535	1.0797358	1.4915482	1.7580357	1.8801353	1.9530833	1.9687628	1.9294492	1.9305122	1.8827256	1.8401947	1.8258621	0
0.15182413	0.52316535	1.0797358	1.4915482	1.7404343	1.8801353	1.9530833	1.9687628	1.9294492	1.9305122	1.8827256	1.8401947	1.8258621	0
0.15182413	0.52316535	1.0797358	1.4915482	1.7404343	1.8801353	1.9530833	1.9687628	1.9294492	1.9305122	1.8827256	1.8401947	1.8258621	0
0.15182413	0.52316535	1.0797358	1.4915482	1.7404343	1.8801353	1.9530833	1.9687628	1.9294492	1.9305122	1.8827256	1.8401947	1.8258621	0
0.15182413	0.52316535	1.0797358	1.4915482	1.7404343	1.8801353	1.9530833	1.9687628	1.9294492	1.9305122	1.8827256	1.8401947	1.8258621	0
0.15182413	0.52316535	1.0797358	1.4915482	1.7404343	1.8801353	1.9530833	1.9336061	1.9294492	1.8885446	1.8827256	1.8401947	1.8258621	0
0.15182413	0.52316535	1.0797358	1.4915482	1.7404343	1.8801353	1.9530833	1.9336061	1.9294492	1.8885446	1.8827256	1.8401947	1.8258621	0
0.15182413	0.52316535	1.0797358	1.4915482	1.7404343	1.8801353	1.9530833	1.9336061	1.9294492	1.8885446	1.8827256	1.8401947	1.8258621	0
0.15182413	0.52316535	1.0797358	1.4915482	1.7404343	1.8801353	1.9292651	1.9336061	1.9294492	1.8885446	1.8827256	1.8401947	1.8258621	0
0.15182413	0.52316535	1.0797358	1.4915482	1.7404343	1.8801353	1.905447	1.9336061	1.9294492	1.8885446	1.8827256	1.8401947	1.8258621	0
0.15182413	0.52316535	1.0797358	1.4915482	1.7404343	1.8801353	1.905447	1.9336061	1.9294492	1.8885446	1.8827256	1.8401947	1.8258621	0
0.15182413	0.52316535	1.0122521	1.4915482	1.7404343	1.8801353	1.905447	1.9336061	1.9294492	1.8885446	1.8827256	1.8401947	1.8258621	0
0.15182413	0.52316535	1.0122521	1.4599481	1.6907076	1.8801353	1.905447	1.9336061	1.9294492	1.8885446	1.8827256	1.8401947	1.8258621	0
0.15182413	0.52316535	1.0122521	1.4130455	1.6907076	1.8801353	1.905447	1.9336061	1.9294492	1.8885446	1.8827256	1.8401947	1.8258621	0
0.15182413	0.52316535	1.0122521	1.4130455	1.6907076	1.8801353	1.905447	1.9336061	1.9294492	1.8885446	1.8827256	1.8401947	1.8258621	0
0.15182413	0.52316535	1.0122521	1.4130455	1.6907076	1.8129878	1.905447	1.9336061	1.9294492	1.8885446	1.8491055	1.8401947	1.8258621	0
0.15182413	0.52316535	1.0122521	1.4130455	1.6907076	1.8129878	1.905447	1.9336061	1.9294492	1.8885446	1.8491055	1.8401947	1.8258621	0
0.15182413	0.52316535	1.0122521	1.4130455	1.6907076	1.8129878	1.905447	1.9336061	1.9294492	1.8885446	1.8491055	1.8401947	1.8258621	0
0.15182413	0.52316535	1.0122521	1.4130455	1.6907076	1.8129878	1.905447	1.9336061	1.9294492	1.8885446	1.8491055	1.8401947	1.8258621	0
0.15182413	0.52316535	1.0122521	1.4130455	1.6907076	1.8129878	1.905447	1.9336061	1.9294492	1.8885446	1.8491055	1.8401947	1.8184574	0
0.15182413	0.52316535	1.0122521	1.4130455	1.6907076	1.8129878	1.905447	1.8984497	1.9294492	1.8885446	1.8491055	1.8401947	1.7802155	0
0.15182413	0.52316535	1.0122521	1.4130455	1.6907076	1.8129878	1.905447	1.8984497	1.9294492	1.8885446	1.8491055	1.8401947	1.7802155	0
0.15182413	0.52316535	1.0122521	1.4130455	1.6907076	1.8129878	1.905447	1.8984497	1.8948246	1.8885446	1.8491055	1.8401947	1.7802155	0
0.15182413	0.52316535	1.0122521	1.4130455	1.6907076	1.8129878	1.905447	1.8984497	1.8758538	1.8885446	1.8491055	1.8401947	1.7802155	0
0.15182413	0.52316535	1.0122521	1.4130455	1.640981	1.8129878	1.905447	1.8984497	1.8758538	1.8885446	1.8491055	1.8331233	1.7802155	0
0.15182413	0.52316535	0.94476873	1.4130455	1.640981	1.8129878	1.8578109	1.8984497	1.8758538	1.8885446	1.8491055	1.8127291	1.7802155	0
0.15182413	0.52316535	0.94476873	1.4130455	1.640981	1.8129878	1.8578109	1.8984497	1.8758538	1.8885446	1.8491055	1.8127291	1.7802155	0
0.15182413	0.52316535	0.94476873	1.4130455	1.640981	1.8129878	1.8578109	1.8984497	1.8758538	1.8885446	1.8491055	1.8127291	1.7802155	0
0.15182413	0.52316535	0.94476873	1.4130455	1.640981	1.8129878	1.8578109	1.8984497	1.8758538	1.8885446	1.8491055	1.8127291	1.7802155	0
0.15182413	0.52316535	0.94476873	1.3345431	1.640981	1.8129878	1.8578109	1.8984497	1.8758538	1.8885446	1.8491055	1.8127291	1.7802155	0
0.15182413	0.52316535	0.94476873	1.3345431	1.640981	1.8129878	1.8578109	1.8984497	1.8758538	1.8885446	1.8491055	1.8127291	1.7802155	0
0.15182413	0.41979414	0.94476873	1.3345431	1.640981	1.8129878	1.8578109	1.8984497	1.8758538	1.8885446	1.8491055	1.8127291	1.7802155	0
0.15182413	0.39237395	0.94476873	1.3345431	1.640981	1.8129878	1.8578109	1.8984497	1.8758538	1.8465769	1.8491055	1.8127291	1.7802155	0
0.15182413	0.39237395	0.94476873	1.3345431	1.640981	1.8129878	1.8578109	1.8984497	1.8758538	1.8465769	1.8491055	1.8127291	1.7802155	0
0.15182413	0.39237395	0.94476873	1.3345431	1.640981	1.7458402	1.8578109	1.8984497	1.8758538	1.8465769	1.8491055	1.8127291	1.7802155	0
0.15182413	0.39237395	0.94476873	1.3345431	1.640981	1.7458402	1.8578109	1.8632934	1.8758538	1.8465769	1.8491055	1.8127291	1.7802155	0
0.15182413	0.39237395	0.94476873	1.3345431	1.5912542	1.7458402	1.8578109	1.8632934	1.8758538	1.8465769	1.8491055	1.8127291	1.7802155	0
0.15182413	0.39237395	0.94476873	1.3345431	1.5912542	1.7458402	1.8578109	1.8632934	1.8758538	1.8465769	1.8491055	1.8127291	1.7802155	0
0.15182413	0.39237395	0.94476873	1.3345431	1.5912542	1.7458402	1.8578109	1.8632934	1.8758538	1.8465769	1.8491055	1.8127291	1.7802155	0
0.15182413	0.39237395	0.94476873	1.3345431	1.5912542	1.7458402	1.8578109	1.8632934	1.8758538	1.8465769	1.8491055	1.8127291	1.7802155	0
0.15182413	0.39237395	0.91760421	1.3345431	1.5912542	1.7458402	1.8578109	1.8632934	1.8758538	1.8465769	1.842057	1.8127291	1.7802155	0
0.15182413	0.39237395	0.87728512	1.3345431	1.5912542	1.7458402	1.8578109	1.8632934	1.8758538	1.8465769	1.8154856	1.8127291	1.7802155	0
0.15182413	0.39237395	0.87728512	1.3345431	1.5912542	1.7458402	1.8101748	1.8632934	1.8758538	1.8465769	1.8154856	1.8127291	1.7802155	0
0.15182413	0.39237395	0.87728512	1.3345431	1.5912542	1.7458402	1.8101748	1.8632934	1.8758538	1.8465769	1.8154856	1.8127291	1.7802155	0
0.15182413	0.39237395	0.87728512	1.3345431	1.5912542	1.7458402	1.8101748	1.8632934	1.8758538	1.8465769	1.8154856	1.8127291	1.7802155	0
0.15182413	0.39237395	0.87728512	1.3345431	1.5912542	1.7458402	1.8101748	1.8632934	1.8758538	1.8465769	1.8154856	1.8127291	1.7802155	0
0.15182413	0.39237395	0.87728512	1.2991201	1.5912542	1.7458402	1.8101748	1.8632934	1.8758538	1.8465769	1.8154856	1.8127291	1.7802155	0
0.15182413	0.39237395	0.87728512	1.2560406	1.5912542	1.7458402	1.8101748	1.8632934	1.8758538	1.8465769	1.8154856	1.8127291	1.7802155	0
0.15182413	0.39237395	0.87728512	1.2560406	1.5449458	1.7458402	1.8101748	1.8632934	1.8758538	1.8465769	1.8154856	1.8127291	1.7802155	0
0.15182413	0.39237395	0.87728512	1.2560406	1.5415274	1.7458402	1.8101748	1.8632934	1.8758538	1.8465769	1.8154856	1.7884287	1.7802155	0
0.15182413	0.39237395	0.87728512	1.2560406	1.5415274	1.7458402	1.8101748	1.8338398	1.8568828	1.8465769	1.8154856	1.7852637	1.7802155	0
0	0.39237395	0.87728512	1.2560406	1.5415274	1.7458402	1.8101748	1.8281367	1.8222578	1.8465769	1.8154856	1.7852637	1.7802155	0
0	0.39237395	0.87728512	1.2560406	1.5415274	1.7458402	1.8101748	1.8281367	1.8222578	1.8465769	1.8154856	1.7852637	1.7802155	0
0	0.39237395	0.87728512	1.2560406	1.5415274	1.7317628	1.8101748	1.8281367	1.8222578	1.8465769	1.8154856	1.7852637	1.7802155	0
0	0.39237395	0.87728512	1.2560406	1.5415274	1.6786922	1.8101748	1.8281367	1.8222578	1.8465769	1.8154856	1.7852637	1.7802155	0
0	0.39237395	0.87728512	1.2560406	1.5415274	1.6786922	1.8101748	1.8281367	1.8222578	1.8465769	1.8154856	1.7852637	1.7802155	0
0	0.39237395	0.87728512	1.2560406	1.5415274	1.6786922	1.8101748	1.8281367	1.8222578	1.8465769	1.8154856	1.7852637	1.7802155	0
0	0.39237395	0.80980176	1.2560406	1.5415274	1.6786922	1.8101748	1.8281367	1.8222578	1.8465769	1.8154856	1.7852637	1.7802155	0
0	0.39237395	0.80980176	1.2560406	1.5415274	1.6786922	1.8101748	1.8281367	1.8222578	1.841741	1.8154856	1.7852637	1.7802155	0
0	0.39237395	0.80980176	1.2560406	1.5415274	1.6786922	1.7625384	1.8281367	1.8222578	1.8046093	1.8154856	1.7852637	1.7802155	0
0	0.39237395	0.80980176	1.2560406	1.5415274	1.6786922	1.7625384	1.8281367	1.8222578	1.8046093	1.8154856	1.7852637	1.7802155	0
0	0.39237395	0.80980176	1.2560406	1.4918007	1.6786922	1.7625384	1.8281367	1.8222578	1.8046093	1.8154856	1.7852637	1.7802155	0
0	0.39237395	0.80980176	1.2560406	1.4918007	1.6786922	1.7625384	1.8281367	1.8222578	1.8046093	1.8154856	1.7852637	1.7802155	0
0	0.39237395	0.80980176	1.2560406	1.4918007	1.6786922	1.7625384	1.8281367	1.8222578	1.8046093	1.8154856	1.7852637	1.7802155	0
0	0.39237395	0.80980176	1.2206174	1.4918007	1.6786922	1.7625384	1.8281367	1.8222578	1.8046093	1.8154856	1.7852637	1.7802155	0
0	0.39237395	0.80980176	1.1775379	1.4918007	1.6786922	1.7625384	1.8020316	1.8222578	1.8046093	1.8154856	1.7852637	1.7802155	0
0	0.39237395	0.80980176	1.1775379	1.4918007	1.6786922	1.7625384	1.7929804	1.8222578	1.8046093	1.7818654	1.7852637	1.7802155	0
0	0.39237395	0.80980176	1.1775379	1.4918007	1.6786922	1.7625384	1.7929804	1.8222578	1.8046093	1.7818654	1.7852637	1.7770776	0
0	0.39237395	0.80980176	1.1775379	1.4918007	1.6786922	1.7625384	1.7929804	1.8222578	1.8046093	1.7818654	1.7852637	1.7345688	0
0	0.39237395	0.80980176	1.1775379	1.4918007	1.6786922	1.7625384	1.7929804	1.8222578	1.8046093	1.7818654	1.7852637	1.7345688	0
0	0.39237395	0.80980176	1.1775379	1.4918007	1.6786922	1.7625384	1.7929804	1.8222578	1.8046093	1.7818654	1.7852637	1.7345688	0
0	0.39237395	0.80980176	1.1775379	1.4918007	1.6786922	1.7625384	1.7929804	1.8222578	1.8046093	1.7818654	1.7852637	1.7345688	0
0	0.39237395	0.80980176	1.1775379	1.4918007	1.6786922	1.7625384	1.7929804	1.8222578	1.8046093	1.7818654	1.7852637	1.7345688	0
0	0.39237395	0.80980176	1.1775379	1.4501408	1.6224374	1.7625384	1.7929804	1.8222578	1.8046093	1.7818654	1.7781923	1.7345688	0
0	0.39237395	0.74231845	1.1775379	1.4420742	1.6115447	1.7625384	1.7929804	1.8222578	1.8046093	1.7818654	1.7577981	1.7345688	0
0	0.39237395	0.74231845	1.1775379	1.4420742	1.6115447	1.7502743	1.7929804	1.8222578	1.8046093	1.7818654	1.7577981	1.7345688	0
0	0.39237395	0.74231845	1.1775379	1.4420742	1.6115447	1.7149023	1.7929804	1.8222578	1.8046093	1.7818654	1.7577981	1.7345688	0
0	0.39237395	0.74231845	1.1775379	1.4420742	1.6115447	1.7149023	1.7929804	1.8222578	1.8046093	1.7818654	1.7577981	1.7345688	0
0	0.39237395	0.74231845	1.1775379	1.4420742	1.6115447	1.7149023	1.7929804	1.7773565	1.8046093	1.7818654	1.7577981	1.7345688	0
0	0.39237395	0.74231845	1.1775379	1.4420742	1.6115447	1.7149023	1.7929804	1.7686622	1.8046093	1.7818654	1.7577981	1.7345688	0
0	0.33972591	0.74231845	1.1775379	1.4420742	1.6115447	1.7149023	1.768567	1.7686622	1.8046093	1.7818654	1.7577981	1.7345688	0
0	0.26158267	0.74231845	1.1775379	1.4420742	1.6115447	1.7149023	1.7578237	1.7686622	1.8046093	1.7818654	1.7577981	1.7345688	0
0	0.26158267	0.74231845	1.1775379	1.4420742	1.6115447	1.7149023	1.7578237	1.7686622	1.8046093	1.7818654	1.7577981	1.7345688	0
0	0.26158267	0.74231845	1.1044322	1.4420742	1.6115447	1.7149023	1.7578237	1.7686622	1.8046093	1.7818654	1.7577981	1.7345688	0
0	0.26158267	0.74231845	1.0990356	1.4420742	1.6115447	1.7149023	1.7578237	1.7686622	1.8046093	1.7818654	1.7577981	1.7345688	0
0	0.26158267	0.74231845	1.0990356	1.4420742	1.6115447	1.7149023	1.7578237	1.7686622	1.7626415	1.7818654	1.7577981	1.7345688	0
0	0.26158267	0.74231845	1.0990356	1.3923473	1.6115447	1.7149023	1.7578237	1.7686622	1.7626415	1.7818654	1.7577981	1.7345688	0
0	0.26158267	0.74231845	1.0990356	1.3923473	1.6115447	1.7149023	1.7578237	1.7686622	1.7626415	1.7818654	1.7577981	1.7345688	0
0	0.26158267	0.74231845	1.0990356	1.3923473	1.6115447	1.7149023	1.7578237	1.7686622	1.7626415	1.7818654	1.7577981	1.7345688	0
0	0.26158267	0.74231845	1.0990356	1.3923473	1.6115447	1.7149023	1.7578237	1.7686622	1.7626415	1.7818654	1.7577981	1.7345688	0
0	0.26158267	0.74231845	1.0990356	1.3923473	1.6115447	1.7149023	1.7578237	1.7686622	1.7626415	1.7818654	1.7577981	1.7345688	0
0	0.26158267	0.74231845	1.0990356	1.3923473	1.6115447	1.7149023	1.7578237	1.7686622	1.7626415	1.7482455	1.7577981	1.7345688	0
0	0.26158267	0.71843177	1.0990356	1.3923473	1.6115447	1.6887611	1.7578237	1.7686622	1.7626415	1.7482455	1.7577981	1.7345688	0
0	0.26158267	0.67483491	1.0990356	1.3923473	1.5616846	1.6672661	1.7578237	1.7686622	1.7626415	1.7482455	1.7577981	1.7345688	0
0	0.26158267	0.67483491	1.0990356	1.3923473	1.5443969	1.6672661	1.7578237	1.7686622	1.7626415	1.7482455	1.7577981	1.7345688	0
0	0.26158267	0.67483491	1.0990356	1.3923473	1.5443969	1.6672661	1.7334106	1.7686622	1.7626415	1.7482455	1.7577981	1.7345688	0
0	0.26158267	0.67483491	1.0990356	1.3923473	1.5443969	1.6672661	1.7226673	1.7686622	1.7626415	1.7482455	1.7577981	1.7345688	0
0	0.26158267	0.67483491	1.0990356	1.3923473	1.5443969	1.6672661	1.7226673	1.7686622	1.7626415	1.7482455	1.7400541	1.7345688	0
0	0.26158267	0.67483491	1.0990356	1.3923473	1.5443969	1.6672661	1.7226673	1.7686622	1.7626415	1.7482455	1.7303324	1.7345688	0
0	0.26158267	0.67483491	1.0990356	1.3460391	1.5443969	1.6672661	1.7226673	1.7686622	1.7626415	1.7482455	1.7303324	1.7345688	0
0	0.26158267	0.67483491	1.0990356	1.3426206	1.5443969	1.6672661	1.7226673	1.7686622	1.7626415	1.7482455	1.7303324	1.7345688	0
0	0.26158267	0.67483491	1.0990356	1.3426206	1.5443969	1.6672661	1.7226673	1.7686622	1.7626415	1.7482455	1.7303324	1.7345688	0
0	0.26158267	0.67483491	1.0990356	1.3426206	1.5443969	1.6672661	1.7226673	1.7686622	1.7626415	1.7482455	1.7303324	1.7345688	0
0	0.26158267	0.67483491	1.0205331	1.3426206	1.5443969	1.6672661	1.7226673	1.7686622	1.7626415	1.7482455	1.7303324	1.7345688	0
0	0.26158267	0.67483491	1.0205331	1.3426206	1.5443969	1.6672661	1.7226673	1.7686622	1.7626415	1.7482455	1.7303324	1.7345688	0
0	0.26158267	0.67483491	1.0205331	1.3426206	1.5443969	1.6672661	1.7226673	1.7686622	1.7626415	1.7482455	1.7303324	1.7345688	0
0	0.26158267	0.67483491	1.0205331	1.3426206	1.5443969	1.6672661	1.7226673	1.7150658	1.7626415	1.7482455	1.7303324	1.7345688	0
0	0.26158267	0.67483491	1.0205331	1.3426206	1.5443969	1.6672661	1.7226673	1.7150658	1.7626415	1.7482455	1.7303324	1.7345688	0
0	0.26158267	0.67483491	1.0205331	1.3426206	1.5443969	1.6672661	1.7226673	1.7150658	1.7626415	1.7482455	1.7303324	1.7345688	0
0	0.26158267	0.67483491	1.0205331	1.3426206	1.5443969	1.638805	1.7226673	1.7150658	1.7626415	1.7482455	1.7303324	1.7345688	0
0	0.26158267	0.67483491	1.0205331	1.3426206	1.5443969	1.6196297	1.6982541	1.7150658	1.7416576	1.7482455	1.7303324	1.7345688	0
0	0.26158267	0.67483491	1.0205331	1.3426206	1.5443969	1.6196297	1.6875108	1.7150658	1.7206739	1.7482455	1.7303324	1.7345688	0
0	0.26158267	0.66388774	1.0205331	1.3414861	1.5443969	1.6196297	1.6875108	1.7150658	1.7206739	1.7482455	1.7303324	1.7345688	0
0	0.26158267	0.60735136	1.0205331	1.292894	1.5443969	1.6196297	1.6875108	1.7150658	1.7206739	1.7482455	1.7303324	1.7345688	0
0	0.26158267	0.60735136	1.0205331	1.292894	1.4772491	1.6196297	1.6875108	1.7150658	1.7206739	1.7482455	1.7303324	1.6889223	0
0	0.26158267	0.60735136	1.0205331	1.292894	1.4772491	1.6196297	1.6875108	1.7150658	1.7206739	1.714625	1.7303324	1.6889223	0
0	0.26158267	0.60735136	1.0205331	1.292894	1.4772491	1.6196297	1.6875108	1.7150658	1.7206739	1.714625	1.7303324	1.6889223	0
0	0.26158267	0.60735136	1.0205331	1.292894	1.4772491	1.6196297	1.6875108	1.7150658	1.7206739	1.714625	1.7303324	1.6889223	0
0	0.26158267	0.60735136	1.0205331	1.292894	1.4772491	1.6196297	1.6875108	1.7150658	1.7206739	1.714625	1.7303324	1.6889223	0
0	0.26158267	0.60735136	1.0205331	1.292894	1.4772491	1.6196297	1.6875108	1.7150658	1.7206739	1.714625	1.7303324	1.6889223	0
0	0.26158267	0.60735136	1.0205331	1.292894	1.4772491	1.6196297	1.6875108	1.7150658	1.7206739	1.714625	1.7303324	1.6889223	0
0	0.26158267	0.60735136	1.0205331	1.292894	1.4772491	1.6196297	1.6875108	1.7150658	1.7206739	1.714625	1.7028669	1.6889223	0
0	0.26158267	0.60735136	1.0205331	1.292894	1.4772491	1.6196297	1.6875108	1.7150658	1.7206739	1.714625	1.7028669	1.6889223	0
0	0.26158267	0.60735136	1.0205331	1.292894	1.4772491	1.6196297	1.6875108	1.7150658	1.7206739	1.714625	1.7028669	1.6889223	0
0	0.26158267	0.60735136	0.94203043	1.292894	1.4772491	1.6196297	1.6875108	1.7150658	1.7206739	1.714625	1.7028669	1.6889223	0
0	0.26158267	0.60735136	0.94203043	1.292894	1.4772491	1.6196297	1.6614057	1.7150658	1.7206739	1.714625	1.7028669	1.6889223	0
0	0.26158267	0.60735136	0.94203043	1.2535923	1.4772491	1.6004546	1.6523545	1.7150658	1.7206739	1.714625	1.7028669	1.6889223	0
0	0.26158267	0.60735136	0.94203043	1.243167	1.4772491	1.5719938	1.6523545	1.7150658	1.7206739	1.714625	1.7028669	1.6889223	0
0	0.26158267	0.60735136	0.94203043	1.243167	1.4772491	1.5719938	1.6523545	1.7150658	1.7206739	1.714625	1.7028669	1.6889223	0
0	0.26158267	0.60735136	0.94203043	1.243167	1.4772491	1.5719938	1.6523545	1.7150658	1.7206739	1.714625	1.7028669	1.6889223	0
0	0.26158267	0.60735136	0.94203043	1.243167	1.4772491	1.5719938	1.6523545	1.7150658	1.7206739	1.714625	1.7028669	1.6889223	0
0	0.26158267	0.60735136	0.94203043	1.243167	1.4772491	1.5719938	1.6523545	1.7150658	1.7206739	1.714625	1.7028669	1.6889223	0
0	0.26158267	0.60735136	0.94203043	1.243167	1.4772491	1.5719938	1.6523545	1.7150658	1.7206739	1.714625	1.7028669	1.6889223	0
0	0.26158267	0.60735136	0.94203043	1.243167	1.4772491	1.5719938	1.6523545	1.6614703	1.7206739	1.714625	1.7028669	1.6889223	0
0	0.26158267	0.58346474	0.94203043	1.243167	1.4469498	1.5719938	1.6523545	1.6614703	1.7206739	1.714625	1.7028669	1.6889223	0
0	0.26158267	0.53986788	0.94203043	1.243167	1.4101015	1.5719938	1.6523545	1.6614703	1.7206739	1.714625	1.7028669	1.6889223	0
0	0.26158267	0.53986788	0.94203043	1.243167	1.4101015	1.5719938	1.6523545	1.6614703	1.6787062	1.714625	1.7028669	1.6889223	0
0	0.26158267	0.53986788	0.94203043	1.243167	1.4101015	1.5719938	1.6523545	1.6614703	1.6787062	1.714625	1.7028669	1.6889223	0
0	0.26158267	0.53986788	0.94203043	1.243167	1.4101015	1.5719938	1.6523545	1.6614703	1.6787062	1.714625	1.7028669	1.6889223	0
0	0.26158267	0.53986788	0.94203043	1.243167	1.4101015	1.5719938	1.6523545	1.6614703	1.6787062	1.6833162	1.7028669	1.6889223	0
0	0.26158267	0.53986788	0.94203043	1.2038656	1.4101015	1.5719938	1.6279411	1.6614703	1.6787062	1.681005	1.7028669	1.6889223	0
0	0.26158267	0.53986788	0.94203043	1.1934406	1.4101015	1.5719938	1.6171979	1.6614703	1.6787062	1.681005	1.7028669	1.6889223	0
0	0.26158267	0.53986788	0.94203043	1.1934406	1.4101015	1.5719938	1.6171979	1.6614703	1.6787062	1.681005	1.7028669	1.6889223	0
0	0.26158267	0.53986788	0.94203043	1.1934406	1.4101015	1.5719938	1.6171979	1.6614703	1.6787062	1.681005	1.7028669	1.6889223	0
0	0.26158267	0.53986788	0.94203043	1.1934406	1.4101015	1.5243576	1.6171979	1.6614703	1.6787062	1.681005	1.6754012	1.6889223	0
0	0.26158267	0.53986788	0.94203043	1.1934406	1.4101015	1.5243576	1.6171979	1.6614703	1.6787062	1.681005	1.6754012	1.6889223	0
0	0.26158267	0.53986788	0.86352795	1.1934406	1.4101015	1.5243576	1.6171979	1.6614703	1.6787062	1.681005	1.6754012	1.6889223	0
0	0.26158267	0.53986788	0.86352795	1.1934406	1.4101015	1.5243576	1.6171979	1.6614703	1.6787062	1.681005	1.6754012	1.6889223	0
0	0.26158267	0.53986788	0.86352795	1.1934406	1.4101015	1.5243576	1.6171979	1.6614703	1.6787062	1.681005	1.6754012	1.6889223	0
0	0.26158267	0.53986788	0.86352795	1.1934406	1.4101015	1.5243576	1.6171979	1.6614703	1.6787062	1.681005	1.6754012	1.6889223	0
0	0.26158267	0.53986788	0.86352795	1.1934406	1.4101015	1.5243576	1.6171979	1.6614703	1.6787062	1.681005	1.6754012	1.6889223	0
0	0.26158267	0.53986788	0.86352795	1.1934406	1.4101015	1.5243576	1.6171979	1.6614703	1.6787062	1.681005	1.6754012	1.6889223	0
0	0.13377559	0.53986788	0.86352795	1.1934406	1.4101015	1.5243576	1.6171979	1.6614703	1.6787062	1.681005	1.6754012	1.6889223	0
0	0.13079134	0.53986788	0.86352795	1.1934406	1.4101015	1.5243576	1.6171979	1.6614703	1.6787062	1.681005	1.6754012	1.6889223	0
0	0.13079134	0.53986788	0.86352795	1.1934406	1.4101015	1.5243576	1.6171979	1.6614703	1.6787062	1.681005	1.6754012	1.6889223	0
0	0.13079134	0.53986788	0.86352795	1.143714	1.4101015	1.5243576	1.5961933	1.6614703	1.6787062	1.681005	1.6754012	1.6889223	0
0	0.13079134	0.53986788	0.86352795	1.143714	1.3429538	1.5243576	1.5820416	1.6614703	1.6787062	1.681005	1.6754012	1.6889223	0
0	0.13079134	0.53986788	0.86352795	1.143714	1.3429538	1.5243576	1.5820416	1.6614703	1.6787062	1.681005	1.6754012	1.6889223	0
0	0.13079134	0.53986788	0.86352795	1.143714	1.3429538	1.5243576	1.5820416	1.6614703	1.6787062	1.681005	1.6754012	1.6878808	0
0	0.13079134	0.47238436	0.86352795	1.143714	1.3429538	1.5243576	1.5820416	1.6614703	1.6787062	1.681005	1.6754012	1.6432756	0
0	0.13079134	0.47238436	0.86352795	1.143714	1.3429538	1.5243576	1.5820416	1.6268455	1.6787062	1.681005	1.6754012	1.6432756	0
0	0.13079134	0.47238436	0.86352795	1.143714	1.3429538	1.4767214	1.5820416	1.6078746	1.6367385	1.681005	1.6754012	1.6432756	0
0	0.13079134	0.47238436	0.86352795	1.143714	1.3429538	1.4767214	1.5820416	1.6078746	1.6367385	1.681005	1.6754012	1.6432756	0
0	0.13079134	0.47238436	0.86352795	1.143714	1.3429538	1.4767214	1.5820416	1.6078746	1.6367385	1.6473849	1.6754012	1.6432756	0
0	0.13079134	0.47238436	0.86352795	1.143714	1.3429538	1.4767214	1.5820416	1.6078746	1.6367385	1.6473849	1.6754012	1.6432756	0
0	0.13079134	0.47238436	0.86352795	1.143714	1.3429538	1.4767214	1.5820416	1.6078746	1.6367385	1.6473849	1.6754012	1.6432756	0
0	0.13079134	0.47238436	0.86352795	1.143714	1.3429538	1.4767214	1.5820416	1.6078746	1.6367385	1.6473849	1.6754012	1.6432756	0
0	0.13079134	0.47238436	0.86352795	1.143714	1.3429538	1.4767214	1.5820416	1.6078746	1.6367385	1.6473849	1.6479355	1.6432756	0
0	0.13079134	0.47238436	0.86352795	1.143714	1.3429538	1.4767214	1.5820416	1.6078746	1.6367385	1.6473849	1.6479355	1.6432756	0
0	0.13079134	0.47238436	0.83953911	1.1212754	1.3429538	1.4767214	1.5820416	1.6078746	1.6367385	1.6473849	1.6479355	1.6432756	0
0	0.13079134	0.47238436	0.78502536	1.0939872	1.3429538	1.4767214	1.5678898	1.6078746	1.6367385	1.6473849	1.6479355	1.6432756	0
0	0.13079134	0.47238436	0.78502536	1.0939872	1.3429538	1.4767214	1.546885	1.6078746	1.6367385	1.6473849	1.6479355	1.6432756	0
0	0.13079134	0.47238436	0.78502536	1.0939872	1.3429538	1.4767214	1.546885	1.6078746	1.6367385	1.6473849	1.6479355	1.6432756	0
0	0.13079134	0.47238436	0.78502536	1.0939872	1.3429538	1.4767214	1.546885	1.6078746	1.6367385	1.6473849	1.6479355	1.6432756	0
0	0.13079134	0.47238436	0.78502536	1.0939872	1.3429538	1.4767214	1.546885	1.6078746	1.6367385	1.6473849	1.6479355	1.6432756	0
0	0.13079134	0.47238436	0.78502536	1.0939872	1.3429538	1.4767214	1.546885	1.6078746	1.6367385	1.6473849	1.6479355	1.6432756	0
0	0.13079134	0.47238436	0.78502536	1.0939872	1.3429538	1.4767214	1.546885	1.6078746	1.6367385	1.6473849	1.6479355	1.6432756	0
0	0.13079134	0.47238436	0.78502536	1.0939872	1.2963252	1.4767214	1.546885	1.6078746	1.6367385	1.6473849	1.6479355	1.6432756	0
0	0.13079134	0.47238436	0.78502536	1.0939872	1.2758062	1.4756345	1.546885	1.6078746	1.6367385	1.6473849	1.6479355	1.6432756	0
0	0.13079134	0.47238436	0.78502536	1.0939872	1.2758062	1.4290853	1.546885	1.6078746	1.6367385	1.6473849	1.6479355	1.6432756	0
0	0.13079134	0.47238436	0.78502536	1.0939872	1.2758062	1.4290853	1.546885	1.6078746	1.6367385	1.6473849	1.6479355	1.6432756	0
0	0.13079134	0.47238436	0.78502536	1.0939872	1.2758062	1.4290853	1.546885	1.6078746	1.6367385	1.6473849	1.6479355	1.6432756	0
0	0.13079134	0.47238436	0.78502536	1.0939872	1.2758062	1.4290853	1.546885	1.6078746	1.6367385	1.6473849	1.6479355	1.6432756	0
0	0.13079134	0.47238436	0.78502536	1.0939872	1.2758062	1.4290853	1.546885	1.6078746	1.6367385	1.6473849	1.6479355	1.6432756	0
0	0.13079134	0.47238436	0.78502536	1.0939872	1.2758062	1.4290853	1.546885	1.6078746	1.6367385	1.6473849	1.6479355	1.6432756	0
0	0.13079134	0.47238436	0.78502536	1.0442605	1.2758062	1.4290853	1.5444682	1.6078746	1.6367385	1.6473849	1.6479355	1.6432756	0
0	0.13079134	0.40490088	0.78502536	1.0442605	1.2758062	1.4290853	1.5117285	1.6078746	1.594771	1.6473849	1.6479355	1.6432756	0
0	0.13079134	0.40490088	0.78502536	1.0442605	1.2758062	1.4290853	1.5117285	1.594076	1.594771	1.613765	1.6479355	1.6432756	0
0	0.13079134	0.40490088	0.78502536	1.0442605	1.2758062	1.4290853	1.5117285	1.5542786	1.594771	1.613765	1.6479355	1.6432756	0
0	0.13079134	0.40490088	0.78502536	1.0442605	1.2758062	1.4290853	1.5117285	1.5542786	1.594771	1.613765	1.6223582	1.6432756	0
0	0.13079134	0.40490088	0.78502536	1.0442605	1.2758062	1.4290853	1.5117285	1.5542786	1.594771	1.613765	1.62047	1.6432756	0
0	0.13079134	0.40490088	0.78502536	1.0442605	1.2758062	1.4290853	1.5117285	1.5542786	1.594771	1.613765	1.62047	1.6432756	0
0	0.13079134	0.40490088	0.78502536	1.0442605	1.2758062	1.4290853	1.5117285	1.5542786	1.594771	1.613765	1.62047	1.6432756	0
0	0.13079134	0.40490088	0.78502536	1.0442605	1.2758062	1.4290853	1.5117285	1.5542786	1.594771	1.613765	1.62047	1.6432756	0
0	0.13079134	0.40490088	0.78502536	1.0442605	1.2758062	1.4290853	1.5117285	1.5542786	1.594771	1.613765	1.62047	1.6432756	0
0	0.13079134	0.40490088	0.70652276	1.0442605	1.2758062	1.4290853	1.5117285	1.5542786	1.594771	1.613765	1.62047	1.6432756	0
0	0.13079134	0.40490088	0.70652276	1.0442605	1.2758062	1.4006245	1.5117285	1.5542786	1.594771	1.613765	1.62047	1.6432756	0
0	0.13079134	0.40490088	0.70652276	1.0442605	1.2758062	1.3814492	1.5117285	1.5542786	1.594771	1.613765	1.62047	1.6432756	0
0	0.13079134	0.40490088	0.70652276	1.0442605	1.2758062	1.3814492	1.5117285	1.5542786	1.594771	1.613765	1.62047	1.6432756	0
0	0.13079134	0.40490088	0.70652276	1.0442605	1.2758062	1.3814492	1.5117285	1.5542786	1.594771	1.613765	1.62047	1.6432756	0
0	0.13079134	0.40490088	0.70652276	1.0097294	1.2086587	1.3814492	1.5117285	1.5542786	1.594771	1.613765	1.62047	1.6432756	0
0	0.13079134	0.40490088	0.70652276	0.99453384	1.2086587	1.3814492	1.4765722	1.5542786	1.594771	1.613765	1.62047	1.6432756	0
0	0.13079134	0.40490088	0.70652276	0.99453384	1.2086587	1.3814492	1.4765722	1.5542786	1.594771	1.613765	1.62047	1.5976291	0
0	0.13079134	0.40490088	0.70652276	0.99453384	1.2086587	1.3814492	1.4765722	1.5542786	1.594771	1.613765	1.62047	1.5976291	0
0	0.13079134	0.40490088	0.70652276	0.99453384	1.2086587	1.3814492	1.4765722	1.5542786	1.594771	1.613765	1.62047	1.5976291	0
0	0.13079134	0.40490088	0.70652276	0.99453384	1.2086587	1.3814492	1.4765722	1.5542786	1.594771	1.613765	1.62047	1.5976291	0
0	0.13079134	0.40490088	0.70652276	0.99453384	1.2086587	1.3814492	1.4765722	1.5542786	1.594771	1.613765	1.62047	1.5976291	0
0	0.13079134	0.40490088	0.70652276	0.99453384	1.2086587	1.3814492	1.4765722	1.5542786	1.594771	1.613765	1.62047	1.5976291	0
0	0.13079134	0.40490088	0.70652276	0.99453384	1.2086587	1.3814492	1.4765722	1.5542786	1.594771	1.613765	1.62047	1.5976291	0
0	0.13079134	0.40490088	0.70652276	0.99453384	1.2086587	1.3814492	1.4765722	1.5542786	1.594771	1.613765	1.62047	1.5976291	0
0	0.13079134	0.40490088	0.70652276	0.99453384	1.2086587	1.3814492	1.4765722	1.5542786	1.594771	1.5801449	1.62047	1.5976291	0
0	0.13079134	0.40490088	0.70652276	0.99453384	1.2086587	1.3814492	1.4765722	1.5542786	1.5528033	1.5801449	1.6133987	1.5976291	0
0	0.13079134	0.40490088	0.70652276	0.99453384	1.2086587	1.3814492	1.4765722	1.5542786	1.5528033	1.5801449	1.5930043	1.5976291	0
0	0.13079134	0.40490088	0.70652276	0.99453384	1.2086587	1.3814492	1.4765722	1.5542786	1.5528033	1.5801449	1.5930043	1.5976291	0
0	0.13079134	0.40490088	0.70652276	0.99453384	1.2086587	1.3529882	1.4765722	1.5542786	1.5528033	1.5801449	1.5930043	1.5976291	0
0	0.13079134	0.40490088	0.70652276	0.99453384	1.2086587	1.3338131	1.4765722	1.500683	1.5528033	1.5801449	1.5930043	1.5976291	0
0	0.13079134	0.40490088	0.70652276	0.98646724	1.2086587	1.3338131	1.4414153	1.500683	1.5528033	1.5801449	1.5930043	1.5976291	0
0	0.13079134	0.33741745	0.70652276	0.94480711	1.2086587	1.3338131	1.4414153	1.500683	1.5528033	1.5801449	1.5930043	1.5976291	0
0	0.13079134	0.33741745	0.70652276	0.94480711	1.2086587	1.3338131	1.4414153	1.500683	1.5528033	1.5801449	1.5930043	1.5976291	0
0	0.13079134	0.33741745	0.70652276	0.94480711	1.2086587	1.3338131	1.4414153	1.500683	1.5528033	1.5801449	1.5930043	1.5976291	0
0	0.13079134	0.33741745	0.70652276	0.94480711	1.2086587	1.3338131	1.4414153	1.500683	1.5528033	1.5801449	1.5930043	1.5976291	0
0	0.13079134	0.33741745	0.70652276	0.94480711	1.2086587	1.3338131	1.4414153	1.500683	1.5528033	1.5801449	1.5930043	1.5976291	0
0	0.13079134	0.33741745	0.69378805	0.94480711	1.2071266	1.3338131	1.4414153	1.500683	1.5528033	1.5801449	1.5930043	1.5976291	0
0	0.13079134	0.33741745	0.62802029	0.94480711	1.1415108	1.3338131	1.4414153	1.500683	1.5528033	1.5801449	1.5930043	1.5976291	0
0	0.13079134	0.33741745	0.62802029	0.94480711	1.1415108	1.3338131	1.4414153	1.500683	1.5528033	1.5801449	1.5930043	1.5976291	0
0	0.13079134	0.33741745	0.62802029	0.94480711	1.1415108	1.3338131	1.4414153	1.500683	1.5528033	1.5801449	1.5930043	1.5976291	0
0	0.13079134	0.33741745	0.62802029	0.94480711	1.1415108	1.3338131	1.4414153	1.500683	1.5528033	1.5801449	1.5930043	1.5976291	0
0	0.13079134	0.33741745	0.62802029	0.94480711	1.1415108	1.3338131	1.4414153	1.500683	1.5528033	1.5801449	1.5930043	1.5976291	0
0	0.13079134	0.33741745	0.62802029	0.94480711	1.1415108	1.3338131	1.4414153	1.500683	1.5528033	1.5801449	1.5930043	1.5976291	0
0	0.13079134	0.33741745	0.62802029	0.94480711	1.1415108	1.3338131	1.4414153	1.500683	1.5528033	1.5801449	1.5930043	1.5976291	0
0	0.13079134	0.33741745	0.62802029	0.94480711	1.1415108	1.3338131	1.4414153	1.500683	1.5528033	1.5801449	1.5930043	1.5976291	0
0	0.13079134	0.33741745	0.62802029	0.94480711	1.1415108	1.3338131	1.4255518	1.500683	1.5528033	1.5801449	1.5930043	1.5976291	0
0	0.13079134	0.33741745	0.62802029	0.94480711	1.1415108	1.3338131	1.4062592	1.500683	1.5528033	1.5801449	1.5930043	1.5976291	0
0	0.13079134	0.33741745	0.62802029	0.91509724	1.1415108	1.2861767	1.4062592	1.500683	1.5528033	1.5551804	1.5885489	1.5976291	0
0	0.13079134	0.33741745	0.62802029	0.89508051	1.1415108	1.2861767	1.4062592	1.500683	1.5528033	1.5465248	1.5655386	1.5976291	0
0	0.13079134	0.33741745	0.62802029	0.89508051	1.1415108	1.2861767	1.4062592	1.500683	1.5528033	1.5465248	1.5655386	1.5976291	0
0	0.13079134	0.33741745	0.62802029	0.89508051	1.1415108	1.2861767	1.4062592	1.500683	1.5108358	1.5465248	1.5655386	1.5976291	0
0	0.13079134	0.33741745	0.62802029	0.89508051	1.1415108	1.2861767	1.4062592	1.500683	1.5108358	1.5465248	1.5655386	1.5976291	0
0	0.13079134	0.33741745	0.62802029	0.89508051	1.1415108	1.2861767	1.4062592	1.500683	1.5108358	1.5465248	1.5655386	1.5976291	0
0	0.13079134	0.33741745	0.62802029	0.89508051	1.1415108	1.2861767	1.4062592	1.500683	1.5108358	1.5465248	1.5655386	1.5976291	0
0	0.13079134	0.33741745	0.62802029	0.89508051	1.1415108	1.2861767	1.4062592	1.500683	1.5108358	1.5465248	1.5655386	1.5976291	0
0	0.13079134	0.33741745	0.62802029	0.89508051	1.1415108	1.2861767	1.4062592	1.500683	1.5108358	1.5465248	1.5655386	1.5976291	0
0	0.13079134	0.33741745	0.62802029	0.89508051	1.1415108	1.2861767	1.4062592	1.447087	1.5108358	1.5465248	1.5655386	1.5976291	0
0	0.13079134	0.33741745	0.62802029	0.89508051	1.1415108	1.2861767	1.4062592	1.447087	1.5108358	1.5465248	1.5655386	1.5976291	0
0	0.13079134	0.33741745	0.62802029	0.89508051	1.1415108	1.2861767	1.4062592	1.447087	1.5108358	1.5465248	1.5655386	1.5923691	0
0	0.13079134	0.33741745	0.62802029	0.89508051	1.1415108	1.2861767	1.4062592	1.447087	1.5108358	1.5465248	1.5655386	1.5519828	0
0	0.13079134	0.33741745	0.62802029	0.89508051	1.1013924	1.2861767	1.4062592	1.447087	1.5108358	1.5465248	1.5655386	1.5519828	0
0	0.13079134	0.33741745	0.62802029	0.89508051	1.0743631	1.2861767	1.3711025	1.447087	1.5108358	1.5465248	1.5655386	1.5519828	0
0	0.13079134	0.33741745	0.62802029	0.89508051	1.0743631	1.2861767	1.3711025	1.447087	1.5108358	1.5465248	1.5655386	1.5519828	0
0	0.13079134	0.33741745	0.62802029	0.89508051	1.0743631	1.2861767	1.3711025	1.447087	1.5108358	1.5465248	1.5655386	1.5519828	0
0	0.13079134	0.33741745	0.62802029	0.89508051	1.0743631	1.2861767	1.3711025	1.447087	1.5108358	1.5465248	1.5655386	1.5519828	0
0	0.13079134	0.33741745	0.62802029	0.84535378	1.0743631	1.2396275	1.3711025	1.447087	1.5108358	1.5465248	1.5655386	1.5519828	0
0	0.13079134	0.33741745	0.62802029	0.84535378	1.0743631	1.2385406	1.3711025	1.447087	1.5108358	1.5465248	1.5655386	1.5519828	0
0	0.13079134	0.33741745	0.54951781	0.84535378	1.0743631	1.2385406	1.3711025	1.447087	1.5108358	1.5465248	1.5655386	1.5519828	0
0	0.13079134	0.26993394	0.54951781	0.84535378	1.0743631	1.2385406	1.3711025	1.447087	1.5108358	1.5465248	1.5655386	1.5519828	0
0	0.13079134	0.26993394	0.54951781	0.84535378	1.0743631	1.2385406	1.3711025	1.447087	1.5108358	1.5465248	1.5504664	1.5519828	0
0	0.13079134	0.26993394	0.54951781	0.84535378	1.0743631	1.2385406	1.3711025	1.447087	1.5108358	1.5264378	1.5380729	1.5519828	0
0	0.13079134	0.26993394	0.54951781	0.84535378	1.0743631	1.2385406	1.3711025	1.447087	1.5108358	1.5129044	1.5380729	1.5519828	0
0	0.13079134	0.26993394	0.54951781	0.84535378	1.0743631	1.2385406	1.3711025	1.447087	1.5108358	1.5129044	1.5380729	1.5519828	0
0	0.13079134	0.26993394	0.54951781	0.84535378	1.0743631	1.2385406	1.3711025	1.447087	1.5108358	1.5129044	1.5380729	1.5519828	0
0	0.13079134	0.26993394	0.54951781	0.84535378	1.0743631	1.2385406	1.3711025	1.447087	1.5108358	1.5129044	1.5380729	1.5519828	0
0	0.13079134	0.26993394	0.54951781	0.84535378	1.0743631	1.2385406	1.3711025	1.447087	1.4688678	1.5129044	1.5380729	1.5519828	0
0	0.13079134	0.26993394	0.54951781	0.84535378	1.0743631	1.2385406	1.3637319	1.447087	1.4688678	1.5129044	1.5380729	1.5519828	0
0	0.13079134	0.26993394	0.54951781	0.84535378	1.0743631	1.2385406	1.3359461	1.447087	1.4688678	1.5129044	1.5380729	1.5519828	0
0	0.13079134	0.26993394	0.54951781	0.84535378	1.0743631	1.2385406	1.3359461	1.447087	1.4688678	1.5129044	1.5380729	1.5519828	0
0	0.13079134	0.26993394	0.54951781	0.84535378	1.0743631	1.2385406	1.3359461	1.447087	1.4688678	1.5129044	1.5380729	1.5519828	0
0	0.13079134	0.26993394	0.54951781	0.84535378	1.0743631	1.2385406	1.3359461	1.447087	1.4688678	1.5129044	1.5380729	1.5519828	0
0	0.13079134	0.26993394	0.54951781	0.84535378	1.0743631	1.2385406	1.3359461	1.447087	1.4688678	1.5129044	1.5380729	1.5519828	0
0	0.13079134	0.26993394	0.54951781	0.84535378	1.0743631	1.2385406	1.3359461	1.447087	1.4688678	1.5129044	1.5380729	1.5519828	0
0	0.13079134	0.26993394	0.54951781	0.79562712	1.0743631	1.2385406	1.3359461	1.3934914	1.4688678	1.5129044	1.5380729	1.5519828	0
0	0.13079134	0.26993394	0.54951781	0.79562712	1.0743631	1.1909045	1.3359461	1.3934914	1.4688678	1.5129044	1.5380729	1.5519828	0
0	0.13079134	0.26993394	0.54951781	0.79562712	1.0072155	1.1909045	1.3359461	1.3934914	1.4688678	1.5129044	1.5380729	1.5519828	0
0	0.13079134	0.26993394	0.54951781	0.79562712	1.0072155	1.1909045	1.3359461	1.3934914	1.4688678	1.5129044	1.5380729	1.5519828	0
0	0.13079134	0.26993394	0.54951781	0.79562712	1.0072155	1.1909045	1.3359461	1.3934914	1.4688678	1.5129044	1.5380729	1.5519828	0
0	0.13079134	0.26993394	0.54951781	0.79562712	1.0072155	1.1909045	1.3359461	1.3934914	1.4688678	1.5129044	1.5380729	1.5519828	0
0	0.13079134	0.26993394	0.54951781	0.79562712	1.0072155	1.1909045	1.3359461	1.3934914	1.4688678	1.5129044	1.5380729	1.5519828	0
0	0.13079134	0.26993394	0.54951781	0.79562712	1.0072155	1.1909045	1.3359461	1.3934914	1.4688678	1.5129044	1.5380729	1.5519828	0
[truncated: 1,429,413 more chars]
