# Supplementary material for: A Synaptic Mechanism for Temporal Filtering of Visual Signals
Source: PLoS Biol. 2014 Oct 21;12(10):e1001972. doi: 10.1371/journal.pbio.1001972 (PMC4205119; doi:10.1371/journal.pbio.1001972)
Supplement: Data S1 — All raw data files as well as averages and statistical parameters presented in the manuscript. Formats provided include raw-text (Ascii) and Excel (xls). In addition, we provide the original Igor-Pro files (Wavemetrics), which contain both the raw data and the original figure formatting. Data referring to particular panels are located in the respective folders. For any further information, please contact Tom Baden at thomas.baden@uni-tuebingen.de. (ZIP) [file pbio.1001972.s009.zip › fig5/Fig5c-e/Fig5c-e_samp.xlsx]

## Sheet: Sheet1
all_calcium														all_release														fit_gain_ca1	fit_gain_exo1	fit_Modulation_Ca	Gain_Ca	Gain_Exo	inset_fit_pwr1hz	inset_pwr1hz	Modulation_Ca	radius	sizes	Stim_1Hz	stim_offstep
2.86857e-05	1.63555e-05	1.06176e-05	7.37351e-06	5.41855e-06	4.22405e-06	3.38946e-06	2.78272e-06	2.39223e-06	2.06871e-06	1.81972e-06	1.60945e-06	1.50391e-06	0	0.503663	0.219679	0.115184	0.0669788	0.0424183	0.0291769	0.0210199	0.0157036	0.012475	0.0100497	0.00829806	0.00694964	0.00622165	0	7.20151	17.5123	1.1097	7.14461	17.8441	16.928	0.288821	1.10587	5	0.6	0	1
0.00339792	0.00195336	0.00125389	0.000872305	0.000644555	0.000499102	0.00040102	0.000332055	0.000281894	0.000244428	0.000215761	0.000193432	0.000175889	0	66.071	29.2352	15.1673	8.8496	5.64247	3.85494	2.782	2.09937	1.64409	1.32865	1.10277	0.93677	0.812621	0	7.06273	7.46216	1.06937	5.55237	16.5959	-0.244921	3.44276	0.659909	4	0.8	0	1
0.0125478	0.00722639	0.00464358	0.00323267	0.00239	0.00185125	0.00148791	0.00123235	0.00104637	0.00090736	0.000801062	0.00071835	0.000653183	0	228.73	104.632	55.1764	32.4858	20.828	14.2796	10.3305	7.80954	6.1237	4.95316	4.11428	3.49761	3.03513	0	6.92954		1.03126	4.4925	15.8299		7.32832	0.431975	3	1	0	1
0.0264858	0.0152803	0.0098292	0.00684753	0.00506515	0.00392485	0.00315546	0.00261405	0.00222002	0.00192535	0.00170005	0.00152474	0.00138652	0	401.069	199.054	109.241	65.7462	42.7137	29.5348	21.4908	16.3128	12.83	10.4008	8.65451	7.3676	6.40023	0	6.80161		0.995197	3.77143	15.0758		11.4325	0.304075	2	1.2	0	1
0.0443632	0.0256389	0.0165098	0.0115095	0.00851794	0.00660276	0.00530996	0.00439993	0.00373739	0.00324182	0.00286285	0.00256794	0.00233538	0	476.485	273.856	161.537	101.16	67.3097	47.2616	34.7493	26.5715	21.011	17.1017	14.2745	12.1815	10.6023	0	6.67863		0.961045	3.26444	14.2185		15.937	0.226457	1	1.4	0	1
0.0654707	0.0379026	0.0244319	0.017044	0.0126202	0.00978624	0.00787239	0.00652471	0.00554329	0.00480898	0.00424739	0.0038103	0.00346555	0	413.918	296.979	195.687	130.289	89.9487	64.6734	48.3219	37.3718	29.7974	24.4045	20.4675	17.5316	15.3038	0	6.56033		0.928667	2.89696	13.2836		17.211	0.176304	0.7	1.6	0	1
0.0892149	0.0517363	0.033383	0.0233043	0.0172639	0.0133921	0.0107761	0.00893339	0.00759107	0.00658651	0.0058181	0.00521997	0.00474815	0	273.629	262.664	201.563	146.161	106.255	78.9832	60.3609	47.4334	38.2629	31.613	26.6914	22.9827	20.1454	0	6.44646		0.897941	2.62387	12.3288		NAN	0.142234	NAN	1.8	0	1
0.1151	0.0668587	0.0431842	0.0301666	0.0223584	0.0173502	0.013965	0.0115795	0.00984145	0.00854039	0.007545	0.00677011	0.00615874	0	148.553	193.77	179.896	145.664	113.283	87.9676	69.2538	55.5774	45.5263	38.05	32.4116	28.1013	24.7666	0	6.33676		0.868754	2.41697	11.4041			0.118144		2	0	1
0.142711	0.0830342	0.0536853	0.0375271	0.0278268	0.0216015	0.0173916	0.014424	0.0122612	0.0106419	0.00940276	0.008438	0.00767673	0	81.5435	123.385	141.129	130.508	110.314	90.4585	73.915	60.905	50.8638	43.1328	37.1526	32.4929	28.8346	0	6.23102		0.841005	2.25805	10.5424			0.100548		2.2	0	1
0.171702	0.100065	0.0647598	0.0452981	0.0336049	0.0260961	0.021016	0.0174338	0.0148223	0.0128667	0.01137	0.0102045	0.00928471	0	60.5233	73.3451	99.2217	106.173	98.925	86.5696	73.9803	62.9374	53.8082	46.4417	40.5484	35.8401	32.0723	0	6.12903		0.8146	2.135	9.76097			0.0873562		2.4	0	1
0.201784	0.117785	0.076302	0.0534061	0.0396383	0.030792	0.0248045	0.020581	0.0175013	0.0151944	0.0134286	0.0120534	0.010968	0	60.037	47.3197	64.8796	79.4262	82.2975	77.5683	69.8317	61.6741	54.2038	47.7678	42.38	37.9314	34.2822	0	6.03059		0.789452	2.03956	9.0659			0.0772566		2.6	0	1
0.232716	0.136057	0.0882224	0.0617892	0.0458813	0.035654	0.0287288	0.0238422	0.020278	0.0176077	0.0155634	0.013971	0.0127141	0	65.259	38.1	42.3609	55.81	64.0919	65.4455	62.4534	57.5554	52.2101	47.1276	42.5932	38.6791	35.3619	0	5.93553		0.765482	1.966	8.45641			0.069398		2.8	0	1
0.264296	0.154762	0.100447	0.0703952	0.0522954	0.0406521	0.0327649	0.0271976	0.0231358	0.020092	0.0177614	0.0159459	0.0145126	0	71.2656	37.2364	30.5454	38.2513	47.3779	52.3552	53.1654	51.3429	48.2484	44.7426	41.2926	38.1197	35.3087	0	5.84368		0.742616	1.91024	7.92782			0.0632112		3	0	1
0.296356	0.173804	0.112911	0.0791804	0.0588482	0.0457614	0.0368926	0.0306303	0.0260603	0.0226351	0.020012	0.0179683	0.0163547	0	76.9934	39.4531	25.9597	27.124	34.0148	40.1103	43.3192	43.95	42.9106	40.9895	38.7154	36.4	34.2109	0	5.75487		0.720788	0	0			0		NAN	0	1
0.328756	0.193102	0.125564	0.088108	0.0655124	0.0509607	0.0410948	0.0341264	0.0290397	0.0252265	0.0223058	0.0200299	0.0182328	0	82.2766	42.4634	25.2716	21.2049	24.5786	29.8883	34.044	36.2682	36.8503	36.3321	35.1874	33.7501	32.2317	0	5.66897		0.699935								0	1
0.36138	0.212587	0.138361	0.097147	0.0722651	0.0562321	0.0453574	0.0376739	0.0320639	0.0278575	0.0246351	0.0221238	0.0201407	0	87.0949	45.5277	26.2927	18.7718	18.703	22.1739	26.1019	29.0345	30.6795	31.2502	31.0759	30.4486	29.5837	0	5.58583		0.679998								0	1
0.394131	0.232201	0.151264	0.106271	0.079087	0.0615606	0.0496681	0.0412629	0.0351244	0.0305207	0.0269934	0.0242442	0.0220729	0	91.4452	48.4598	27.9114	18.3272	15.5514	16.8983	19.8508	22.7499	24.8945	26.1761	26.7392	26.7867	26.5025	0	5.50533		0.660925								0	1
0.426929	0.251898	0.164243	0.115459	0.0859618	0.0669337	0.0540169	0.0448849	0.0382138	0.0332099	0.0293752	0.0263861	0.0240251	0	95.3377	51.2155	29.6687	18.8599	14.2225	13.6575	15.3134	17.6695	19.8335	21.4533	22.4899	23.0367	23.2206	0	5.42734		0.642665								0	1
0.459706	0.271637	0.177271	0.124693	0.0928759	0.0723406	0.0583951	0.0485327	0.0413263	0.0359197	0.0317759	0.0285453	0.0259934	0	98.7849	53.7866	31.4049	19.8004	13.975	11.9227	12.2848	13.8334	15.6728	17.3129	18.5692	19.4271	19.9462	0	5.35174		0.625172								0	1
0.492409	0.291385	0.190327	0.133955	0.0998178	0.0777725	0.0627955	0.0522004	0.0444567	0.0386458	0.0341915	0.0307184	0.0279746	0	101.805	56.1768	33.0756	20.8761	14.3012	11.1972	10.4528	11.1312	12.448	13.8748	15.1367	16.1296	16.8476	0	5.27844		0.608405								0	1
0.524991	0.311115	0.203393	0.143235	0.106778	0.0832218	0.0672121	0.0558829	0.0476007	0.0413845	0.0366187	0.0329023	0.029966	0	104.417	58.3822	34.665	21.9717	14.8956	11.0879	9.48916	9.36905	10.092	11.1647	12.2728	13.2536	14.047	0	5.20733		0.592322								0	1
0.557415	0.330803	0.216452	0.152521	0.113748	0.0886822	0.0716397	0.0595759	0.0507546	0.0441325	0.0390547	0.0350945	0.0319653	0	106.642	60.406	36.1698	23.0449	15.5976	11.3229	9.1081	8.32809	8.47826	9.13581	9.9901	10.8509	11.6182	0	5.13831		0.576886								0	1
0.58965	0.350431	0.229493	0.161804	0.120721	0.0941484	0.076074	0.0632759	0.0539154	0.0468872	0.0414972	0.037293	0.0339706	0	108.504	62.2516	37.5895	24.0803	16.3288	11.7315	9.08934	7.80186	7.4547	7.69806	8.25361	8.92531	9.59248	0	5.07129		0.562064								0	1
0.621671	0.369982	0.242504	0.171077	0.127692	0.0996159	0.0805114	0.0669798	0.0570805	0.0496463	0.0439441	0.0394958	0.0359802	0	110.018	63.9241	38.9235	25.0737	17.0557	12.2178	9.28075	7.62181	6.87242	6.74312	6.99552	7.44528	7.96554	0	5.0062		0.547822								0	1
0.653458	0.389444	0.255478	0.180332	0.134656	0.105081	0.0849489	0.0706852	0.0602478	0.0524081	0.0463938	0.0417016	0.0379928	0	111.218	65.4278	40.175	26.0228	17.7655	12.7317	9.58365	7.66043	6.60246	6.16102	6.13332	6.3566	6.70857	0	4.94294		0.53413								0	1
0.684993	0.408806	0.268406	0.189565	0.141608	0.11054	0.0893838	0.0743898	0.0634154	0.0551708	0.048845	0.043909	0.0400073	0	112.117	66.77	41.3417	26.928	18.4526	13.2485	9.94108	7.82806	6.54147	5.85147	5.5832	5.59559	5.77561	0	4.88145		0.52096								0	1
0.716265	0.428058	0.281282	0.198772	0.148546	0.115991	0.0938141	0.0780919	0.0665818	0.0579331	0.0512963	0.046117	0.0420225	0	112.739	67.9572	42.425	27.7892	19.1155	13.7575	10.3192	8.06757	6.6142	5.73338	5.26823	5.09533	5.11523	0	4.82164		0.508285								0	1
0.747262	0.447194	0.294102	0.207948	0.155466	0.121432	0.0982379	0.0817899	0.0697457	0.0606939	0.0537468	0.0483247	0.0440378	0	113.108	68.9932	43.4288	28.6062	19.7539	14.254	10.702	8.34286	6.76655	5.74294	5.12284	4.79575	4.67331	0	4.76346		0.496081								0	1
0.777976	0.466208	0.306861	0.217091	0.162367	0.126861	0.102654	0.0854826	0.072906	0.0634523	0.0561956	0.0505313	0.0460525	0	113.241	69.8878	44.3535	29.3793	20.3659	14.7355	11.0819	8.63353	6.96467	5.83431	5.09518	4.64383	4.40168	0	4.70684		0.484325								0	1
0.808401	0.485095	0.319557	0.226197	0.169246	0.132275	0.10706	0.089169	0.0760618	0.0662075	0.0586421	0.0527362	0.0480658	0	113.155	70.6445	45.2003	30.1084	20.9529	15.2022	11.4541	8.92828	7.18591	5.97533	5.14557	4.59741	4.25707	0	4.65172		0.472994								0	1
0.838533	0.503852	0.332185	0.235266	0.176101	0.137675	0.111457	0.092848	0.0792123	0.0689587	0.0610857	0.0549388	0.0500775	0	112.871	71.2714	45.9721	30.7948	21.5144	15.6532	11.8173	9.22135	7.41751	6.1442	5.24558	4.62243	4.2045	0	4.59804		0.462067								0	1
0.868368	0.522474	0.344744	0.244295	0.182932	0.143058	0.115842	0.0965191	0.0823569	0.0717055	0.0635258	0.0571387	0.0520869	0	112.406	71.7765	46.6715	31.4392	22.051	16.0886	12.1705	9.51025	7.65248	6.32812	5.37631	4.69498	4.21619	0	4.54574		0.451527								0	1
0.897903	0.540961	0.357232	0.253284	0.189738	0.148424	0.120215	0.100182	0.085495	0.0744473	0.065962	0.0593355	0.0540939	0	111.776	72.1641	47.2999	32.0418	22.5623	16.5083	12.5139	9.79307	7.886	6.51853	5.5238	4.79798	4.27168	0	4.49478		0.441354								0	1
0.927138	0.559311	0.369647	0.262229	0.196516	0.153772	0.124576	0.103835	0.0886263	0.0771838	0.068394	0.0615289	0.056098	0	110.996	72.4428	47.8606	32.6033	23.0489	16.9122	12.8466	10.069	8.11658	6.71052	5.68075	4.91899	4.35544	0	4.4451		0.431532								0	1
0.956072	0.577522	0.381989	0.271132	0.203267	0.159102	0.128923	0.107479	0.0917503	0.0799146	0.0708214	0.0637186	0.0580991	0	110.082	72.6153	48.3557	33.1254	23.5111	17.3005	13.1693	10.3384	8.34308	6.90199	5.8411	5.05015	4.45693	0	4.39665		0.422044								0	1
0.984705	0.595593	0.394257	0.279991	0.209991	0.164413	0.133257	0.111112	0.0948667	0.0826395	0.0732441	0.0659044	0.060097	0	109.042	72.6923	48.7858	33.608	23.9486	17.6732	13.4819	10.6001	8.56457	7.09104	6.00244	5.18625	4.5688	0	4.3494		0.412875								0	1
1.01304	0.613523	0.40645	0.288805	0.216686	0.169704	0.137578	0.114736	0.0979752	0.0853582	0.0756618	0.0680861	0.0620914	0	107.894	72.6783	49.1571	34.0528	24.3624	18.0301	13.7847	10.8552	8.78118	7.27677	6.16289	5.32449	4.68651	0	4.30329		0.404012								0	1
1.04107	0.631314	0.418567	0.297575	0.223352	0.174976	0.141884	0.118349	0.101076	0.0880705	0.0780744	0.0702635	0.0640822	0	106.65	72.5752	49.4682	34.4596	24.7523	18.3724	14.0751	11.1026	8.99237	7.45906	6.32133	5.46271	4.80688	0	4.2583		0.395439								0	1
1.0688	0.648964	0.430609	0.306299	0.229989	0.180228	0.146176	0.121951	0.104168	0.0907763	0.0804816	0.0724366	0.0660694	0	105.319	72.3938	49.7243	34.8306	25.1191	18.6992	14.3566	11.3428	9.19886	7.63736	6.47693	5.59975	4.92779	0	4.21437		0.387145								0	1
1.09624	0.666473	0.442575	0.314978	0.236596	0.18546	0.150453	0.125543	0.107252	0.0934754	0.0828835	0.0746052	0.0680527	0	103.911	72.1373	49.9255	35.1666	25.4632	19.011	14.6277	11.5763	9.39977	7.81198	6.63017	5.73533	5.04849	0	4.17147		0.379118								0	1
1.12339	0.683843	0.454464	0.323611	0.243174	0.190671	0.154716	0.129123	0.110327	0.0961678	0.0852798	0.0767692	0.0700322	0	102.435	71.811	50.076	35.4677	25.7864	19.3079	14.8886	11.8016	9.59564	7.98266	6.78036	5.86865	5.16791	0	4.12956		0.371346								0	1
1.15024	0.701073	0.466278	0.332199	0.249722	0.195862	0.158964	0.132693	0.113394	0.0988533	0.0876706	0.0789286	0.0720077	0	100.903	71.4195	50.1776	35.7367	26.0848	19.5897	15.1398	12.0213	9.78626	8.14959	6.92749	5.99976	5.28583	0	4.08862		0.363818								0	1
1.1768	0.718164	0.478016	0.340741	0.256241	0.201033	0.163197	0.136251	0.116452	0.101532	0.0900557	0.0810832	0.0739793	0	99.3197	70.9675	50.231	35.9724	26.3631	19.8577	15.3803	12.2332	9.97161	8.31234	7.07168	6.12842	5.40171	0	4.04861		0.356524								0	1
1.20308	0.735117	0.489678	0.349237	0.26273	0.206183	0.167416	0.139798	0.119502	0.104204	0.0924351	0.0832331	0.0759468	0	97.6961	70.4607	50.2414	36.1771	26.6199	20.1109	15.6113	12.4375	10.1517	8.47116	7.21277	6.25496	5.51596	0	4.0095		0.349454								0	1
1.22907	0.751932	0.501264	0.357688	0.269189	0.211312	0.171619	0.143334	0.122542	0.106868	0.0948087	0.0853781	0.0779102	0	96.0365	69.9021	50.2085	36.3516	26.8567	20.3503	15.8324	12.6354	10.326	8.62616	7.35055	6.37864	5.62811	0	3.97126		0.3426								0	1
1.25477	0.768611	0.512776	0.366092	0.275618	0.216421	0.175808	0.146858	0.125574	0.109526	0.0971766	0.0875183	0.0798694	0	94.3474	69.2968	50.136	36.4978	27.0735	20.5756	16.0436	12.8258	10.4964	8.77686	7.48543	6.50011	5.73829	0	3.93386		0.335952								0	1
1.2802	0.785153	0.524212	0.374452	0.282018	0.221509	0.179981	0.150372	0.128597	0.112176	0.0995387	0.0896537	0.0818246	0	92.6362	68.6483	50.025	36.6151	27.2698	20.7882	16.2456	13.0097	10.6605	8.92393	7.61705	6.61889	5.84629	0	3.89727		0.329502								0	1
1.30535	0.80156	0.535574	0.382766	0.288388	0.226576	0.184139	0.153873	0.131611	0.11482	0.101895	0.0917842	0.0837756	0	90.9083	67.9609	49.8783	36.7058	27.4478	20.9858	16.4375	13.1863	10.82	9.06695	7.74568	6.73479	5.95246	0	3.86147		0.323242								0	1
1.33023	0.817833	0.546862	0.391035	0.294728	0.231623	0.188283	0.157364	0.134616	0.117456	0.104245	0.0939098	0.0857224	0	89.1682	67.2373	49.6964	36.77	27.6069	21.1713	16.6208	13.3561	10.9743	9.20589	7.87121	6.84923	6.05659	0	3.82643		0.317165								0	1
1.35483	0.833973	0.558075	0.399259	0.301038	0.236649	0.192411	0.160843	0.137613	0.120085	0.10659	0.0960305	0.087665	0	87.4204	66.4814	49.4831	36.8099	27.7478	21.3435	16.794	13.5192	11.1235	9.34174	7.99368	6.96049	6.15841	0	3.79214		0.311264								0	1
1.37916	0.849981	0.569216	0.407437	0.307319	0.241655	0.196525	0.164311	0.1406	0.122707	0.108929	0.0981463	0.0896034	0	85.6699	65.6981	49.24	36.8275	27.8709	21.5031	16.9582	13.6757	11.2677	9.47289	8.11295	7.06929	6.25826	0	3.75856		0.305531								0	1
1.40323	0.865857	0.580283	0.415572	0.313571	0.246641	0.200623	0.167767	0.143579	0.125322	0.111261	0.100257	0.0915377	0	83.919	64.8807	48.9677	36.817	27.9775	21.6507	17.1133	13.8253	11.4066	9.59972	8.22932	7.17555	6.35628	0	3.72567		0.299961								0	1
1.42704	0.881603	0.591277	0.423661	0.319794	0.251605	0.204707	0.171213	0.146549	0.12793	0.113588	0.102363	0.0934677	0	82.1748	64.0535	48.6692	36.7864	28.067	21.7855	17.2605	13.9685	11.5409	9.72325	8.34248	7.27944	6.45199	0	3.69346		0.294547								0	1
1.45058	0.89722	0.6022	0.431707	0.325987	0.25655	0.208776	0.174647	0.14951	0.130531	0.11591	0.104464	0.0953936	0	80.4351	63.201	48.3451	36.7352	28.1403	21.9089	17.3983	14.1052	11.67	9.84285	8.45256	7.38073	6.54546	0	3.6619		0.289283								0	1
1.47387	0.912708	0.61305	0.439708	0.332151	0.261474	0.212829	0.178069	0.152462	0.133124	0.118225	0.10656	0.0973152	0	78.7073	62.3279	47.9984	36.664	28.1978	22.0202	17.5277	14.2357	11.7941	9.9587	8.56042	7.47963	6.63702	0	3.63097		0.284165								0	1
1.4969	0.928069	0.623829	0.447666	0.338286	0.266378	0.216868	0.181481	0.155405	0.135711	0.120534	0.108652	0.0992326	0	76.9938	61.4419	47.6297	36.5724	28.24	22.121	17.6483	14.3594	11.9137	10.0708	8.66348	7.57609	6.72669	0	3.60066		0.279185								0	1
1.51968	0.943303	0.634537	0.45558	0.344393	0.271262	0.220893	0.184881	0.15834	0.13829	0.122838	0.110738	0.101146	0	75.2931	60.5427	47.2408	36.4619	28.2677	22.2099	17.7606	14.4773	12.0278	10.1791	8.76463	7.66993	6.81417	0	3.57095		0.27434								0	1
1.54221	0.958412	0.645174	0.46345	0.35047	0.276126	0.224902	0.18827	0.161266	0.140862	0.125136	0.112819	0.103055	0	73.6139	59.6327	46.8335	36.335	28.2821	22.2888	17.8646	14.5877	12.1379	10.2835	8.8627	7.76156	6.89949	0	3.54181		0.269625								0	1
1.56449	0.973397	0.655742	0.471277	0.356519	0.280969	0.228897	0.191647	0.164183	0.143428	0.127428	0.114896	0.10496	0	71.9502	58.7136	46.4082	36.1911	28.2821	22.3568	17.9615	14.6941	12.2433	10.3844	8.95786	7.85001	6.9827	0	3.51324		0.265035								0	1
1.58653	0.988258	0.66624	0.479061	0.36254	0.285793	0.232878	0.195014	0.167091	0.145986	0.129714	0.116967	0.10686	0	70.3109	57.788	45.9679	36.031	28.2683	22.414	18.0499	14.7934	12.3438	10.4814	9.04971	7.93756	7.06394	0	3.48522		0.260565								0	1
1.60833	1.003	0.676668	0.486803	0.368532	0.290597	0.236843	0.19837	0.16999	0.148537	0.131994	0.119034	0.108757	0	68.6913	56.8569	45.5116	35.856	28.243	22.4617	18.1312	14.8868	12.4394	10.575	9.13876	8.02127	7.14327	0	3.45773		0.256211								0	1
1.62989	1.01761	0.687028	0.494502	0.374496	0.295381	0.240794	0.201714	0.172881	0.151081	0.134269	0.121096	0.110649	0	67.1008	55.9226	45.0436	35.6656	28.2044	22.4995	18.2043	14.9745	12.5308	10.6642	9.22532	8.103	7.22045	0	3.43076		0.251969								0	1
1.65121	1.03211	0.69732	0.502158	0.380432	0.300145	0.244731	0.205048	0.175763	0.153618	0.136538	0.123153	0.112538	0	65.5275	54.9884	44.5624	35.4628	28.1543	22.5281	18.2703	15.0564	12.6176	10.7513	9.30837	8.18213	7.29564	0	3.40429		0.247836								0	1
1.67229	1.04649	0.707543	0.509773	0.38634	0.30489	0.248653	0.20837	0.178637	0.156149	0.138801	0.125205	0.114422	0	63.9858	54.0519	44.0707	35.2472	28.0928	22.5466	18.3292	15.1327	12.7	10.8337	9.38882	8.25906	7.36906	0	3.37831		0.243808								0	1
1.69315	1.06075	0.7177	0.517345	0.39222	0.309615	0.252561	0.211682	0.181502	0.158672	0.141058	0.127253	0.116301	0	62.4702	53.1176	43.569	35.0191	28.0206	22.5582	18.3805	15.2036	12.7779	10.9128	9.46636	8.3336	7.44039	0	3.3528		0.23988								0	1
1.71378	1.07489	0.727789	0.524876	0.398072	0.314321	0.256455	0.214982	0.184358	0.161188	0.143309	0.129295	0.118177	0	60.9827	52.185	43.0589	34.7815	27.9366	22.5616	18.4254	15.2686	12.8517	10.9888	9.541	8.40586	7.50912	0	3.32776		0.236051								0	1
1.73418	1.08892	0.737811	0.532366	0.403897	0.319007	0.260334	0.218272	0.187206	0.163698	0.145555	0.131333	0.120049	0	59.5241	51.257	42.5407	34.5302	27.8443	22.5532	18.4638	15.3286	12.9211	11.0611	9.61325	8.47591	7.57637	0	3.30317		0.232316								0	1
1.75435	1.10283	0.747768	0.539814	0.409694	0.323673	0.264199	0.221551	0.190045	0.1662	0.147795	0.133366	0.121916	0	58.0917	50.3317	42.0169	34.2694	27.7413	22.537	18.495	15.3832	12.9861	11.1301	9.68189	8.54327	7.64152	0	3.27902		0.228672								0	1
1.77431	1.11662	0.757659	0.547221	0.415464	0.328321	0.26805	0.224819	0.192876	0.168696	0.15003	0.135394	0.12378	0	56.6927	49.4138	41.4855	34.0009	27.63	22.5146	18.5205	15.4329	13.0472	11.1958	9.74832	8.60834	7.70482	0	3.25529		0.225116								0	1
1.79404	1.1303	0.767484	0.554588	0.421207	0.332949	0.271887	0.228076	0.195698	0.171185	0.152259	0.137417	0.125639	0	55.3209	48.5014	40.95	33.7224	27.5101	22.4837	18.5388	15.4772	13.1043	11.2576	9.81186	8.67145	7.76609	0	3.23199		0.221646								0	1
1.81356	1.14387	0.777245	0.561914	0.426922	0.337559	0.275709	0.231322	0.198512	0.173666	0.154482	0.139436	0.127494	0	53.9771	47.5967	40.4102	33.4362	27.3802	22.4457	18.5516	15.5164	13.1571	11.3167	9.8729	8.73218	7.8254	0	3.20908		0.218259								0	1
1.83287	1.15733	0.786941	0.5692	0.432611	0.342149	0.279518	0.234558	0.201317	0.176142	0.156699	0.14145	0.129345	0	52.6658	46.7015	39.8675	33.1428	27.2434	22.4013	18.5602	15.5514	13.206	11.3727	9.93113	8.79071	7.88286	0	3.18658		0.214952								0	1
1.85196	1.17067	0.796574	0.576445	0.438273	0.34672	0.283312	0.237783	0.204114	0.17861	0.158911	0.143459	0.131192	0	51.3798	45.8124	39.3228	32.8419	27.0984	22.3496	18.5602	15.5815	13.2516	11.4252	9.98646	8.84678	7.93842	0	3.16445		0.211723								0	1
1.87085	1.18391	0.806143	0.583651	0.443908	0.351272	0.287093	0.240997	0.206902	0.181071	0.161117	0.145463	0.133035	0	50.1327	44.9358	38.7753	32.5353	26.9457	22.2909	18.5543	15.6063	13.2924	11.4744	10.0397	8.90073	7.99209	0	3.14271		0.208568								0	1
1.88952	1.19704	0.815648	0.590817	0.449516	0.355806	0.29086	0.244201	0.209682	0.183526	0.163318	0.147462	0.134874	0	48.9099	44.0685	38.227	32.2218	26.7879	22.2259	18.5439	15.6271	13.3303	11.5209	10.0897	8.9524	8.04378	0	3.12133		0.205487								0	1
1.90799	1.21005	0.825091	0.597944	0.455098	0.360321	0.294613	0.247394	0.212454	0.185974	0.165513	0.149457	0.136709	0	47.717	43.2141	37.6775	31.9043	26.6224	22.1545	18.5284	15.6431	13.3642	11.564	10.1374	9.00201	8.0937	0	3.1003		0.202476								0	1
1.92626	1.22296	0.834471	0.605032	0.460654	0.364817	0.298352	0.250577	0.215217	0.188415	0.167702	0.151447	0.13854	0	46.5531	42.3631	37.1287	31.5809	26.4511	22.0776	18.5081	15.6552	13.3945	11.6043	10.1829	9.04942	8.14173	0	3.07963		0.199533								0	1
1.94433	1.23577	0.84379	0.61208	0.466183	0.369295	0.302077	0.253749	0.217972	0.190849	0.169886	0.153433	0.140366	0	45.4225	41.5262	36.5809	31.2538	26.2743	21.9951	18.482	15.6622	13.4214	11.6414	10.2259	9.09487	8.18799	0	3.05929		0.196657								0	1
1.9622	1.24847	0.853047	0.61909	0.471687	0.373754	0.305789	0.25691	0.220719	0.193277	0.172064	0.155414	0.142189	0	44.3164	40.7088	36.0338	30.9235	26.0917	21.9069	18.4516	15.6666	13.4438	11.6756	10.2659	9.13828	8.23247	0	3.03929		0.193845								0	1
1.97987	1.26106	0.862243	0.626061	0.477164	0.378195	0.309487	0.260062	0.223457	0.195698	0.174237	0.15739	0.144008	0	43.241	39.9007	35.4887	30.5889	25.9038	21.8132	18.4161	15.6666	13.4639	11.7076	10.3038	9.17915	8.275	0	3.01961		0.191095								0	1
1.99735	1.27355	0.871378	0.632994	0.482615	0.382617	0.313172	0.263202	0.226188	0.198112	0.176404	0.159361	0.145823	0	42.1936	39.1051	34.9456	30.251	25.7111	21.7145	18.3761	15.6619	13.4804	11.736	10.3395	9.21847	8.31582	0	3.00025		0.188406								0	1
2.01464	1.28594	0.880454	0.639888	0.488041	0.387021	0.316843	0.266333	0.22891	0.20052	0.178566	0.161328	0.147633	0	41.1742	38.3188	34.4057	29.9113	25.5136	21.611	18.3316	15.6529	13.4929	11.7617	10.3725	9.25541	8.35488	0	2.98119		0.185776								0	1
2.03174	1.29823	0.889469	0.646745	0.493441	0.391407	0.3205	0.269452	0.231624	0.202921	0.180722	0.16329	0.14944	0	40.18	37.5465	33.8683	29.5691	25.313	21.5033	18.2831	15.6409	13.5044	11.785	10.4033	9.29056	8.39224	0	2.96244		0.183202								0	1
2.04865	1.31041	0.898424	0.653564	0.498816	0.395775	0.324144	0.272562	0.234329	0.205316	0.182873	0.165247	0.151243	0	39.2148	36.7912	33.3348	29.2256	25.1058	21.3915	18.2301	15.6252	13.5124	11.8055	10.4315	9.32359	8.42783	0	2.94398		0.180684								0	1
2.06538	1.32249	0.907321	0.660345	0.504166	0.400125	0.327775	0.275662	0.237027	0.207703	0.185018	0.1672	0.153041	0	38.2787	36.0462	32.8054	28.88	24.8986	21.275	18.1735	15.6055	13.5128	11.8228	10.4578	9.35466	8.46159	0	2.92581		0.17822								0	1
2.08192	1.33448	0.916159	0.667089	0.50949	0.404456	0.331392	0.278751	0.239717	0.210085	0.187158	0.169148	0.154836	0	37.3703	35.3137	32.2792	28.5338	24.6867	21.1543	18.1128	15.5823	13.5128	11.8383	10.4817	9.38416	8.49386	0	2.90792		0.175808								0	1
2.09828	1.34636	0.924938	0.673796	0.514789	0.40877	0.334997	0.28183	0.242398	0.212459	0.189292	0.171092	0.156627	0	36.4848	34.5982	31.7578	28.1871	24.4712	21.0298	18.0482	15.5563	13.5128	11.8507	10.5037	9.41129	8.52449	0	2.8903		0.173447								0	1
2.11446	1.35815	0.933659	0.680466	0.520063	0.413067	0.338587	0.284898	0.245071	0.214828	0.191421	0.173031	0.158414	0	35.6236	33.896	31.2412	27.839	24.253	20.9023	17.9802	15.5268	13.5061	11.8611	10.5233	9.43664	8.5533	0	2.87295		0.171135								0	1
2.13046	1.36984	0.942323	0.6871	0.525312	0.417345	0.342165	0.287957	0.247737	0.217189	0.193545	0.174965	0.160197	0	34.7867	33.2047	30.7303	27.4904	24.0322	20.7712	17.9088	15.494	13.4994	11.8687	10.5409	9.46018	8.58047	0	2.85587		0.168871								0	1
2.14629	1.38144	0.95093	0.693696	0.530536	0.421606	0.34573	0.291005	0.250394	0.219544	0.195663	0.176895	0.161976	0	33.977	32.5296	30.2242	27.1432	23.809	20.6369	17.8338	15.4584	13.4891	11.8742	10.5561	9.48216	8.60621	0	2.83904		0.166654								0	1
2.16194	1.39293	0.95948	0.700257	0.535736	0.425849	0.349281	0.294044	0.253043	0.221893	0.197775	0.17882	0.163751	0	33.1907	31.8672	29.7233	26.796	23.5841	20.4982	17.7564	15.4199	13.4757	11.8768	10.5695	9.50186	8.63018	0	2.82246		0.164482								0	1
2.17742	1.40434	0.967974	0.706781	0.540911	0.430074	0.35282	0.297072	0.255685	0.224235	0.199883	0.180741	0.165522	0	32.4298	31.2202	29.2288	26.4493	23.3568	20.3583	17.6753	15.3784	13.46	11.8768	10.5808	9.51993	8.65261	0	2.80613		0.162354								0	1
2.19273	1.41565	0.976411	0.71327	0.546062	0.434282	0.356345	0.300091	0.258318	0.226571	0.201985	0.182657	0.167289	0	31.6861	30.5834	28.7395	26.104	23.1285	20.2157	17.5914	15.3341	13.4415	11.8768	10.5903	9.53628	8.67345	0	2.79004		0.160269								0	1
2.20788	1.42686	0.984793	0.719723	0.551188	0.438473	0.359857	0.303099	0.260943	0.2289	0.204081	0.184569	0.169053	0	30.9667	29.9637	28.2563	25.7605	22.8986	20.0706	17.5046	15.2864	13.4206	11.8716	10.5983	9.55116	8.69295	0	2.77418		0.158226								0	1
2.22285	1.43799	0.993119	0.72614	0.55629	0.442647	0.363357	0.306097	0.263561	0.231223	0.206173	0.186476	0.170812	0	30.2718	29.3564	27.7799	25.4171	22.6677	19.9227	17.4153	15.2372	13.3966	11.8664	10.6029	9.56392	8.71082	0	2.75856		0.156224								0	1
2.23767	1.44902	1.00139	0.732522	0.561368	0.446803	0.366844	0.309086	0.266171	0.233539	0.208259	0.188379	0.172568	0	29.5976	28.7624	27.3099	25.0765	22.4344	19.7724	17.3233	15.1845	13.3709	11.8585	10.6071	9.57551	8.72733	0	2.74316		0.154261								0	1
2.25232	1.45996	1.00961	0.738869	0.566423	0.450942	0.370318	0.312065	0.268773	0.23585	0.210339	0.190277	0.174319	0	28.9415	28.1808	26.846	24.7372	22.2012	19.6205	17.2289	15.1296	13.3431	11.8482	10.6071	9.5851	8.74224	0	2.72797		0.152336								0	1
2.26681	1.47081	1.01777	0.745181	0.571453	0.455064	0.373779	0.315033	0.271367	0.238153	0.212415	0.192171	0.176067	0	28.3089	27.6133	26.3896	24.3979	21.9685	19.4664	17.1322	15.0729	13.3128	11.8362	10.6071	9.59308	8.75586	0	2.71301		0.150449								0	1
2.28114	1.48157	1.02588	0.751458	0.57646	0.459168	0.377227	0.317992	0.273953	0.240451	0.214485	0.19406	0.177811	0	27.6962	27.0575	25.939	24.0643	21.7335	19.311	17.0342	15.0133	13.2803	11.822	10.6071	9.59923	8.7681	0	2.69825		0.148598								0	1
2.29531	1.49225	1.03393	0.7577	0.581442	0.463256	0.380663	0.320942	0.276532	0.242742	0.21655	0.195945	0.179551	0	27.1006	26.5163	25.4955	23.7307	21.4991	19.1539	16.9324	14.9522	13.2458	11.806	10.6029	9.60471	8.7784	0	2.6837		0.146783								0	1
2.30933	1.50283	1.04194	0.763909	0.586402	0.467327	0.384086	0.323881	0.279102	0.245026	0.218609	0.197825	0.181288	0	26.524	25.9893	25.0601	23.4017	21.2647	18.9948	16.8292	14.8881	13.2098	11.7882	10.5986	9.60831	8.78696	0	2.66936		0.145003								0	0
2.32319	1.51333	1.04989	0.770083	0.591338	0.471382	0.387497	0.326811	0.281665	0.247305	0.220664	0.199701	0.18302	0	25.9674	25.4732	24.6315	23.0699	21.0302	18.8345	16.7243	14.8224	13.1712	11.7687	10.5904	9.60952	8.7958	0	2.65521		0.143256								0	0
2.3369	1.52374	1.05778	0.776223	0.596251	0.475419	0.390895	0.329731	0.284221	0.249577	0.222713	0.201572	0.184749	0	25.4269	24.9694	24.2097	22.7494	20.7964	18.6731	16.6176	14.7546	13.131	11.7467	10.5822	9.60952	8.80342	0	2.64126		0.141542								0	0
2.35046	1.53406	1.06563	0.78233	0.60114	0.47944	0.39428	0.332641	0.286768	0.251843	0.224757	0.203439	0.186474	0	24.9046	24.4782	23.7895	22.426	20.562	18.5112	16.5093	14.685	13.0884	11.7235	10.5722	9.60952	8.80859	0	2.6275		0.139861								0	0
2.36387	1.5443	1.07342	0.788402	0.606007	0.483444	0.397654	0.335542	0.289308	0.254103	0.226795	0.205302	0.188195	0	24.3985	24.0002	23.383	22.1074	20.3288	18.3477	16.3993	14.6132	13.0442	11.6985	10.5603	9.60609	8.80978	0	2.61392		0.13821								0	0
2.37714	1.55446	1.08116	0.794442	0.61085	0.487432	0.401014	0.338433	0.291841	0.256356	0.228829	0.20716	0.189912	0	23.9123	23.5331	22.9813	21.7905	20.0958	18.1836	16.2876	14.5403	12.9984	11.6718	10.547	9.60266	8.81549	0	2.60053		0.13659								0	0
2.39026	1.56453	1.08885	0.800447	0.615671	0.491403	0.404363	0.341315	0.294365	0.258603	0.230857	0.209014	0.191626	0	23.4379	23.0769	22.5861	21.4775	19.8628	18.0192	16.1747	14.4656	12.9515	11.6434	10.5329	9.59768	8.81549	0	2.58731		0.135								0	0
2.40323	1.57452	1.09649	0.806421	0.620469	0.495358	0.407699	0.344187	0.296883	0.260844	0.23288	0.210863	0.193335	0	22.9806	22.6331	22.1981	21.169	19.6314	17.8533	16.0608	14.3899	12.9018	11.614	10.5166	9.59236	8.81549	0	2.57427		0.133439								0	0
2.41607	1.58443	1.10408	0.812361	0.625244	0.499296	0.411023	0.34705	0.299392	0.263079	0.234898	0.212708	0.195041	0	22.5395	22.2003	21.8184	20.862	19.4008	17.6878	15.9451	14.312	12.8517	11.5826	10.4989	9.58405	8.81549	0	2.56141		0.131906								0	0
2.42876	1.59425	1.11162	0.818268	0.629997	0.503218	0.414334	0.349903	0.301894	0.265308	0.236911	0.214549	0.196743	0	22.1112	21.7768	21.4449	20.5606	19.1714	17.5218	15.8283	14.2329	12.7994	11.5497	10.4799	9.5732	8.81236	0	2.54871		0.1304								0	0
2.44131	1.604	1.11911	0.824143	0.634727	0.507124	0.417634	0.352746	0.304389	0.26753	0.238919	0.216385	0.198442	0	21.6973	21.368	21.0785	20.2607	18.9435	17.3545	15.7114	14.1522	12.7458	11.5155	10.4596	9.56442	8.80978	0	2.53618		0.128922								0	0
2.45372	1.61366	1.12655	0.829986	0.639435	0.511014	0.420921	0.355581	0.306876	0.269747	0.240922	0.218217	0.200136	0	21.297	20.9679	20.7194	19.9649	18.7165	17.1882	15.5924	14.0701	12.6912	11.48	10.438	9.55116	8.80408	0	2.52381		0.12747								0	0
2.466	1.62324	1.13394	0.835796	0.644121	0.514888	0.424197	0.358406	0.309355	0.271957	0.242919	0.220045	0.201827	0	20.9102	20.5802	20.3667	19.6747	18.4903	17.0219	15.4733	13.9873	12.6339	11.4433	10.4148	9.53854	8.79837	0	2.5116		0.126043								0	0
2.47815	1.63275	1.14128	0.841575	0.648784	0.518746	0.42746	0.361221	0.311827	0.274161	0.244912	0.221868	0.203514	0	20.5378	20.2018	20.0221	19.3864	18.2666	16.8545	15.3542	13.9031	12.5768	11.4047	10.3905	9.52481	8.79267	0	2.49954		0.124642								0	0
2.49016	1.64217	1.14857	0.847321	0.653426	0.522588	0.430711	0.364028	0.314292	0.276359	0.246899	0.223688	0.205198	0	20.1763	19.8328	19.6815	19.1013	18.0434	16.6878	15.2328	13.8173	12.518	11.3651	10.3653	9.50981	8.78494	0	2.48764		0.123265								0	0
2.50204	1.65152	1.15582	0.853036	0.658046	0.526414	0.433951	0.366825	0.316749	0.278551	0.248882	0.225502	0.206878	0	19.8275	19.4746	19.3509	18.821	17.8226	16.5217	15.1114	13.7311	12.458	11.3244	10.3386	9.49346	8.77555	0	2.47589		0.121912								0	0
2.51378	1.66079	1.16302	0.85872	0.662644	0.530224	0.437178	0.369612	0.319199	0.280737	0.250859	0.227313	0.208554	0	19.4904	19.1251	19.0255	18.5462	17.6033	16.3555	14.9901	13.6451	12.3966	11.2824	10.3109	9.47595	8.76561	0	2.46429		0.120582								0	0
2.5254	1.66999	1.17017	0.864372	0.66722	0.534018	0.440394	0.372391	0.321642	0.282917	0.252831	0.229119	0.210226	0	19.1642	18.7849	18.7074	18.2724	17.3857	16.1894	14.8679	13.5555	12.3347	11.2395	10.282	9.45746	8.75475	0	2.45284		0.119275								0	0
2.53689	1.67911	1.17727	0.869993	0.671775	0.537797	0.443598	0.37516	0.324077	0.285091	0.254799	0.230921	0.211895	0	18.8506	18.4579	18.3953	18.0046	17.1699	16.0243	14.7445	13.4674	12.2712	11.1959	10.252	9.43786	8.74306	0	2.44152		0.117991								0	0
2.54826	1.68815	1.18433	0.875584	0.676308	0.54156	0.44679	0.37792	0.326505	0.28726	0.256761	0.232719	0.21356	0	18.547	18.1364	18.0908	17.7397	16.9547	15.8594	14.6226	13.3779	12.2071	11.1503	10.221	9.41726	8.73003	0	2.43035		0.116728								0	0
2.5595	1.69712	1.19134	0.881143	0.68082	0.545308	0.44997	0.380672	0.328925	0.289422	0.258718	0.234512	0.215221	0	18.2533	17.8234	17.7911	17.4795	16.7434	15.695	14.4987	13.287	12.1414	11.1039	10.1893	9.396	8.71647	0	2.41931		0.115486								0	0
2.57062	1.70602	1.1983	0.886672	0.68531	0.54904	0.453139	0.383414	0.331338	0.291578	0.26067	0.236301	0.216879	0	17.9722	17.5198	17.4979	17.2224	16.5321	15.5311	14.3754	13.1956	12.0758	11.057	10.1565	9.3736	8.70164	0	2.40841		0.114265								0	0
2.58161	1.71484	1.20522	0.892171	0.689779	0.552757	0.456296	0.386146	0.333744	0.293728	0.262618	0.238086	0.218533	0	17.6956	17.2255	17.2111	16.971	16.3249	15.3682	14.2517	13.1042	12.0088	11.0089	10.122	9.34927	8.686	0	2.39764		0.113065								0	0
2.59249	1.72359	1.21209	0.897639	0.694227	0.556458	0.459441	0.38887	0.336143	0.295872	0.26456	0.239867	0.220183	0	17.4336	16.939	16.934	16.721	16.1182	15.2058	14.1275	13.0115	11.9404	10.9598	10.0868	9.32522	8.66944	0	2.38699		0.111884								0	0
2.60324	1.73227	1.21891	0.903077	0.698655	0.560144	0.462575	0.391585	0.338535	0.29801	0.266498	0.241643	0.22183	0	17.1787	16.6595	16.66	16.4757	15.9146	15.0443	14.0039	12.9192	11.8721	10.9098	10.0508	9.3002	8.65232	0	2.37648		0.110723								0	0
2.61388	1.74088	1.22569	0.908485	0.703061	0.563815	0.465697	0.394291	0.340919	0.300143	0.26843	0.243416	0.223473	0	16.9321	16.3933	16.3924	16.2355	15.7142	14.8836	13.88	12.8254	11.8032	10.8589	10.0146	9.27341	8.63424	0	2.36609		0.109581								0	0
2.6244	1.74941	1.23243	0.913863	0.707446	0.567471	0.468808	0.396988	0.343297	0.302269	0.270358	0.245184	0.225113	0	16.697	16.1285	16.1302	15.9991	15.5147	14.7245	13.7561	12.7319	11.7332	10.8072	9.97636	9.24627	8.61417	0	2.35583		0.108457								0	0
2.63481	1.75788	1.23912	0.919212	0.711811	0.571111	0.471908	0.399676	0.345667	0.30439	0.27228	0.246948	0.226748	0	16.4693	15.8732	15.8755	15.7664	15.317	14.5655	13.633	12.6383	11.6628	10.7547	9.93834	9.21847	8.59498	0	2.34569		0.107351								0	0
2.6451	1.76627	1.24577	0.924532	0.716155	0.574737	0.474996	0.402355	0.34803	0.306505	0.274198	0.248708	0.228381	0	16.247	15.6257	15.6248	15.5365	15.122	14.4072	13.5097	12.5433	11.5914	10.7023	9.89911	9.19034	8.57382	0	2.33566		0.106264								0	0
2.65527	1.7746	1.25237	0.929822	0.720479	0.578348	0.478072	0.405026	0.350385	0.308614	0.276111	0.250463	0.230009	0	16.0328	15.3843	15.3814	15.3113	14.9298	14.2513	13.3869	12.449	11.5198	10.6485	9.85909	9.16076	8.55275	0	2.32575		0.105193								0	0
2.66534	1.78285	1.25893	0.935083	0.724782	0.581943	0.481138	0.407687	0.352734	0.310717	0.278019	0.252215	0.231634	0	15.8295	15.1523	15.1428	15.0902	14.7395	14.0946	13.2638	12.3544	11.4476	10.594	9.81827	9.13035	8.53047	0	2.31596		0.10414								0	0
2.6753	1.79104	1.26545	0.940315	0.729065	0.585524	0.484192	0.41034	0.355076	0.312814	0.279922	0.253962	0.233256	0	15.6306	14.9266	14.9098	14.8743	14.5513	13.9407	13.1416	12.2591	11.3751	10.5389	9.77665	9.09962	8.50738	0	2.30628		0.103104								0	0
2.68514	1.79916	1.27193	0.945518	0.733328	0.58909	0.487235	0.412984	0.35741	0.314906	0.281821	0.255705	0.234874	0	15.4408	14.7085	14.6828	14.6604	14.366	13.7885	13.0189	12.1641	11.302	10.4833	9.73463	9.06789	8.48401	0	2.29671		0.102083								0	0
2.69488	1.80722	1.27836	0.950693	0.737571	0.592641	0.490267	0.415619	0.359738	0.316992	0.283714	0.257445	0.236488	0	15.2547	14.4922	14.4607	14.4505	14.1828	13.6358	12.8969	12.0687	11.2283	10.4271	9.6918	9.03552	8.45928	0	2.28725		0.101079								0	0
2.70451	1.81521	1.28475	0.955839	0.741793	0.596178	0.493287	0.418245	0.362059	0.319072	0.285603	0.25918	0.238099	0	15.0776	14.2858	14.2434	14.2454	14.0016	13.4847	12.7767	11.9731	11.1546	10.3703	9.64897	9.00251	8.43456	0	2.2779		0.10009								0	0
2.71404	1.82313	1.29109	0.960957	0.745996	0.5997	0.496297	0.420863	0.364373	0.321147	0.287487	0.260911	0.239706	0	14.9041	14.0865	14.0322	14.0421	13.8222	13.3356	12.6559	11.8777	11.0803	10.313	9.60492	8.96883	8.40901	0	2.26865		0.0991168								0	0
2.72346	1.83099	1.2974	0.966046	0.750179	0.603207	0.499296	0.423472	0.366679	0.323215	0.289366	0.262637	0.24131	0	14.7414	13.8919	13.8257	13.8459	13.6464	13.1869	12.5343	11.7826	11.0058	10.2553	9.55992	8.9345	8.38267	0	2.25951		0.0981584								0	0
2.73278	1.83878	1.30366	0.971108	0.754342	0.6067	0.502283	0.426073	0.368979	0.325278	0.29124	0.26436	0.24291	0	14.5823	13.702	13.6248	13.6501	13.473	13.0403	12.4152	11.6876	10.9308	10.197	9.51489	8.89984	8.35576	0	2.25047		0.0972147								0	0
2.74199	1.84651	1.30988	0.976142	0.758486	0.610179	0.50526	0.428665	0.371272	0.327335	0.29311	0.266079	0.244506	0	14.4269	13.5206	13.4284	13.4604	13.3025	12.8955	12.2961	11.5924	10.8562	10.1386	9.46964	8.86452	8.32831	0	2.24153		0.0962853								0	0
2.75111	1.85417	1.31606	0.981148	0.76261	0.613643	0.508225	0.431248	0.373558	0.329387	0.294975	0.267793	0.2461	0	14.2805	13.3423	13.236	13.2735	13.1329	12.7505	12.177	11.497	10.7806	10.08	9.42325	8.82854	8.30033	0	2.23269		0.09537								0	0
2.76012	1.86177	1.3222	0.986126	0.766714	0.617093	0.51118	0.433823	0.375837	0.331433	0.296835	0.269504	0.247689	0	14.1368	13.1694	13.0496	13.0893	12.9674	12.6078	12.0604	11.4018	10.7051	10.0203	9.37699	8.79177	8.2718	0	2.22394		0.0944685								0	0
2.76904	1.86931	1.3283	0.991077	0.770799	0.620529	0.514124	0.436389	0.378109	0.333473	0.29869	0.27121	0.249275	0	13.995	13.0028	12.868	12.9099	12.8029	12.4667	11.9436	11.3076	10.63	9.9601	9.32998	8.75499	8.24273	0	2.21529		0.0935805								0	0
2.77785	1.87679	1.33436	0.996001	0.774865	0.62395	0.517057	0.438947	0.380375	0.335508	0.300541	0.272913	0.250858	0	13.8674	12.8409	12.6893	12.7324	12.6406	12.3276	11.8268	11.2132	10.5541	9.9006	9.28216	8.71786	8.21259	0	2.20674		0.0927057								0	0
2.78657	1.8842	1.34038	1.0009	0.778912	0.627357	0.519979	0.441496	0.382633	0.337537	0.302387	0.274611	0.252437	0	13.7347	12.6836	12.5166	12.5604	12.4814	12.1897	11.7111	11.1187	10.4786	9.8399	9.23491	8.67946	8.18269	0	2.19827		0.091844								0	0
2.7952	1.89155	1.34636	1.00577	0.782939	0.630751	0.522891	0.444037	0.384885	0.339561	0.304228	0.276306	0.254012	0	13.6109	12.5311	12.3479	12.3908	12.326	12.0522	11.596	11.0247	10.4029	9.77897	9.18629	8.64104	8.15224	0	2.1899		0.0909949								0	0
2.80373	1.89885	1.3523	1.01061	0.786948	0.63413	0.525791	0.44657	0.38713	0.341579	0.306064	0.277996	0.255585	0	13.4934	12.3832	12.1824	12.2231	12.1706	11.9163	11.4826	10.9314	10.3269	9.71827	9.13748	8.60261	8.12075	0	2.18162		0.0901583								0	0
2.81217	1.90608	1.3582	1.01543	0.790937	0.637495	0.528682	0.449094	0.389369	0.343591	0.307896	0.279683	0.257153	0	13.3795	12.2414	12.0225	12.0628	12.0188	11.7828	11.3692	10.8378	10.251	9.65732	9.08845	8.56273	8.08948	0	2.17343		0.089334								0	0
2.82051	1.91325	1.36406	1.02022	0.794908	0.640846	0.531561	0.45161	0.3916	0.345598	0.309723	0.281365	0.258718	0	13.2675	12.1044	11.8666	11.9029	11.8696	11.6509	11.2569	10.7451	10.1757	9.59683	9.03921	8.52301	8.05717	0	2.16532		0.0885216								0	0
2.82876	1.92037	1.36988	1.02498	0.79886	0.644184	0.53443	0.454117	0.393825	0.347599	0.311546	0.283044	0.26028	0	13.161	11.969	11.714	11.7469	11.7222	11.5202	11.1452	10.6524	10.0998	9.53564	8.98997	8.48312	8.02469	0	2.1573		0.087721								0	0
2.83692	1.92742	1.37567	1.02972	0.802794	0.647508	0.537289	0.456617	0.396043	0.349595	0.313364	0.284718	0.261838	0	13.0604	11.8382	11.565	11.5936	11.5771	11.3907	11.0346	10.5601	10.0239	9.47369	8.94033	8.44289	7.99235	0	2.14936		0.0869319								0	0
2.845	1.93442	1.38142	1.03443	0.806708	0.650818	0.540137	0.459107	0.398255	0.351585	0.315177	0.286389	0.263393	0	12.9601	11.7136	11.4216	11.445	11.4351	11.2632	10.9251	10.4683	9.94872	9.41175	8.89031	8.40233	7.95879	0	2.1415		0.0861541								0	0
2.85298	1.94136	1.38712	1.03911	0.810605	0.654114	0.542974	0.46159	0.40046	0.35357	0.316986	0.288056	0.264945	0	12.8645	11.5914	11.2806	11.2974	11.2948	11.1373	10.8168	10.3772	9.87327	9.34981	8.83988	8.36113	7.92511	0	2.13373		0.0853873								0	0
2.86087	1.94824	1.39279	1.04377	0.814483	0.657397	0.545801	0.464065	0.402658	0.355549	0.31879	0.289718	0.266493	0	12.7722	11.4708	11.1444	11.1544	11.1568	11.013	10.7085	10.2858	9.79798	9.2881	8.78944	8.31962	7.89115	0	2.12604		0.0846315								0	0
2.86868	1.95507	1.39843	1.04841	0.818343	0.660666	0.548618	0.466531	0.40485	0.357523	0.32059	0.291377	0.268037	0	12.6835	11.3593	11.011	11.0142	11.0218	10.8887	10.6019	10.1962	9.72302	9.22664	8.73822	8.2781	7.85691	0	2.11842		0.0838863								0	0
2.87641	1.96184	1.40402	1.05302	0.822184	0.663921	0.551424	0.468989	0.407035	0.359492	0.322384	0.293032	0.269579	0	12.6005	11.2465	10.8801	10.8768	10.8884	10.7688	10.4958	10.1066	9.64789	9.16469	8.68739	8.23625	7.82213	0	2.11089		0.0831515								0	0
2.88405	1.96855	1.40958	1.0576	0.826007	0.667164	0.55422	0.471439	0.409213	0.361455	0.324175	0.294683	0.271116	0	12.5175	11.1384	10.75	10.7422	10.7572	10.6489	10.3906	10.0171	9.57355	9.10274	8.63616	8.19375	7.78734	0	2.10343		0.082427								0	0
2.8916	1.97521	1.41511	1.06216	0.829812	0.670392	0.557006	0.473881	0.411385	0.363412	0.325961	0.29633	0.272651	0	12.438	11.0355	10.6286	10.6114	10.6279	10.5298	10.2866	9.92731	9.49922	9.04127	8.58454	8.15108	7.75217	0	2.09605		0.0817126								0	0
2.89907	1.98181	1.42059	1.06669	0.8336	0.673608	0.559782	0.476315	0.413551	0.365364	0.327742	0.297973	0.274182	0	12.3621	10.9358	10.5106	10.482	10.5018	10.4139	10.1845	9.83942	9.42473	8.97956	8.53331	8.10855	7.71631	0	2.08874		0.0810081								0	0
2.90646	1.98836	1.42604	1.0712	0.837369	0.67681	0.562547	0.478741	0.415709	0.367311	0.329519	0.299612	0.27571	0	12.2898	10.8377	10.394	10.3581	10.3775	10.2988	10.0816	9.75153	9.35071	8.91711	8.48148	8.06556	7.68058	0	2.0815		0.0803133								0	0
2.91377	1.99485	1.43146	1.07568	0.841121	0.679999	0.565302	0.481159	0.417862	0.369253	0.331291	0.301248	0.277234	0	12.221	10.7428	10.2776	10.2329	10.2555	10.1853	9.98203	9.66551	9.27701	8.85517	8.43024	8.02241	7.64457	0	2.07434		0.079628								0	0
2.921	2.0013	1.43683	1.08014	0.844855	0.683175	0.568047	0.483568	0.420008	0.371189	0.333058	0.302879	0.278755	0	12.1459	10.6511	10.1698	10.1124	10.1359	10.073	9.88027	9.57889	9.20364	8.79324	8.379	7.97942	7.60816	0	2.06724		0.078952								0	0
2.92815	2.00768	1.44218	1.08457	0.848571	0.686338	0.570782	0.48597	0.422147	0.37312	0.334822	0.304507	0.280272	0	12.0798	10.5629	10.0637	9.99461	10.0182	9.96225	9.78328	9.49309	9.13043	8.73203	8.32757	7.93608	7.57162	0	2.06022		0.0782852								0	0
2.93522	2.01402	1.44748	1.08898	0.85227	0.689487	0.573507	0.488364	0.42428	0.375045	0.33658	0.306131	0.281786	0	12.0223	10.4781	9.95852	9.8806	9.90242	9.85392	9.68458	9.4077	9.05769	8.67057	8.27594	7.89292	7.53508	0	2.05327		0.0776274								0	0
2.94221	2.0203	1.45276	1.09337	0.855951	0.692624	0.576222	0.49075	0.426407	0.376965	0.338335	0.307751	0.283297	0	11.9562	10.3941	9.85729	9.76885	9.78935	9.7472	9.58848	9.32315	8.98528	8.6091	8.22312	7.84896	7.498	0	2.04638		0.0769785								0	0
2.94913	2.02653	1.45799	1.09773	0.859615	0.695747	0.578927	0.493128	0.428527	0.37888	0.340084	0.309367	0.284805	0	11.8992	10.3146	9.75844	9.65864	9.67746	9.63932	9.49263	9.23947	8.91302	8.54815	8.1715	7.80561	7.4609	0	2.03956		0.0763382								0	0
2.95597	2.03271	1.4632	1.10206	0.863262	0.698858	0.581622	0.495499	0.430641	0.38079	0.34183	0.310979	0.286309	0	11.8423	10.2367	9.66045	9.55109	9.56796	9.53659	9.39794	9.15616	8.84155	8.48695	8.12007	7.76116	7.42355	0	2.03281		0.0757065								0	0
2.96274	2.03884	1.46837	1.10638	0.866891	0.701956	0.584308	0.497861	0.432749	0.382694	0.343571	0.312588	0.28781	0	11.7909	10.1622	9.56578	9.44557	9.4605	9.43425	9.30464	9.07372	8.77023	8.42551	8.06842	7.7175	7.38618	0	2.02613		0.0750832								0	0
2.96943	2.04492	1.4735	1.11067	0.870504	0.705041	0.586983	0.500215	0.43485	0.384593	0.345307	0.314192	0.289308	0	11.7284	10.0889	9.47435	9.34368	9.35483	9.33272	9.21221	8.99169	8.69914	8.36482	8.01658	7.6732	7.34854	0	2.0195		0.074468								0	0
2.97604	2.05095	1.4786	1.11493	0.874099	0.708113	0.589648	0.502562	0.436945	0.386487	0.347039	0.315793	0.290802	0	11.6905	10.0171	9.38728	9.24367	9.25152	9.23281	9.12035	8.91049	8.62893	8.30484	7.96496	7.62923	7.31065	0	2.01294		0.073861								0	0
2.98259	2.05693	1.48367	1.11918	0.877677	0.711173	0.592304	0.504901	0.439034	0.388375	0.348767	0.317391	0.292293	0	11.6391	9.94856	9.29914	9.14555	9.15028	9.13451	9.03016	8.83056	8.55871	8.24462	7.91333	7.58491	7.27315	0	2.00645		0.0732619								0	0
2.98906	2.06286	1.4887	1.12339	0.881239	0.71422	0.59495	0.507233	0.441116	0.390259	0.35049	0.318984	0.293781	0	11.5827	9.8816	9.21697	9.05023	9.05143	9.03816	8.94114	8.75062	8.48951	8.1842	7.86171	7.54046	7.23498	0	2.00001		0.0726706								0	0
2.99547	2.06874	1.4937	1.12759	0.884784	0.717254	0.597586	0.509556	0.443192	0.392137	0.352209	0.320574	0.295265	0	11.5386	9.81777	9.13533	8.9568	8.95404	8.9434	8.85267	8.67152	8.41967	8.12401	7.81008	7.49663	7.19681	0	1.99364		0.0720869								0	0
3.0018	2.07457	1.49867	1.13176	0.888312	0.720277	0.600213	0.511872	0.445262	0.39401	0.353923	0.322159	0.296746	0	11.5007	9.75712	9.05473	8.86515	8.85816	8.84913	8.7659	8.59325	8.35077	8.06501	7.75865	7.45217	7.1585	0	1.98733		0.0715108								0	0
3.00806	2.08036	1.5036	1.13591	0.891823	0.723286	0.60283	0.514181	0.447325	0.395878	0.355633	0.323742	0.298224	0	11.4627	9.69968	8.97762	8.77734	8.76373	8.75874	8.67915	8.51625	8.28312	8.00533	7.70741	7.40818	7.12045	0	1.98107		0.0709421								0	0
3.01425	2.08609	1.50851	1.14004	0.895318	0.726283	0.605437	0.516481	0.449383	0.397741	0.357339	0.32532	0.299699	0	11.4248	9.64511	8.9055	8.68947	8.67168	8.66609	8.59463	8.43963	8.21484	7.94614	7.65617	7.36355	7.08188	0	1.97487		0.0703806								0	0
3.02038	2.09178	1.51337	1.14414	0.898796	0.729268	0.608035	0.518774	0.451434	0.399598	0.35904	0.326895	0.30117	0	11.3868	9.58047	8.83165	8.60488	8.58229	8.57812	8.51072	8.36327	8.14785	7.8874	7.60534	7.31958	7.04356	0	1.96873		0.0698263								0	0
3.02644	2.09742	1.51821	1.14822	0.902257	0.73224	0.610623	0.52106	0.453479	0.401451	0.360738	0.328466	0.302638	0	11.3489	9.52982	8.76091	8.52312	8.49349	8.49015	8.42849	8.28814	8.08085	7.82848	7.5543	7.27495	7.00497	0	1.96265		0.0692791								0	0
3.03243	2.10302	1.52302	1.15228	0.905703	0.7352	0.613201	0.523338	0.455518	0.403298	0.36243	0.330033	0.304103	0	11.3109	9.48237	8.69179	8.44089	8.40647	8.40383	8.34682	8.21343	8.0145	7.77074	7.50387	7.23098	6.96653	0	1.95662		0.0687387								0	0
3.03836	2.10857	1.52779	1.15632	0.909132	0.738148	0.615771	0.525608	0.457551	0.405141	0.364119	0.331596	0.305565	0	11.2729	9.42383	8.62594	8.36239	8.32181	8.31792	8.26572	8.14039	7.94815	7.71206	7.45305	7.18666	6.92782	0	1.95065		0.0682051								0	0
3.04422	2.11407	1.53253	1.16033	0.912545	0.741083	0.61833	0.527871	0.459577	0.406978	0.365803	0.333156	0.307023	0	11.235	9.38428	8.56172	8.28481	8.23834	8.23596	8.18633	8.06675	7.88371	7.65533	7.40262	7.14254	6.88923	0	1.94474		0.0676782								0	0
3.05001	2.11953	1.53724	1.16433	0.915942	0.744007	0.620881	0.530126	0.461598	0.40881	0.367483	0.334712	0.308479	0	11.197	9.32887	8.5006	8.21142	8.15638	8.15284	8.10864	7.99497	7.8186	7.59766	7.35219	7.09904	6.85092	0	1.93887		0.0671578								0	0
3.05575	2.12494	1.54193	1.1683	0.919323	0.746918	0.623422	0.532374	0.463612	0.410637	0.369159	0.336265	0.309931	0	11.1634	9.28618	8.43543	8.13578	8.07733	8.0721	8.03039	7.92339	7.75415	7.54116	7.30215	7.05457	6.81234	0	1.93306		0.0666439								0	0
3.06142	2.13031	1.54657	1.17225	0.922688	0.749817	0.625953	0.534615	0.465621	0.412459	0.37083	0.337814	0.311379	0	11.1493	9.24349	8.37184	8.06428	7.99801	7.99298	7.95409	7.85308	7.69036	7.48375	7.25232	7.01059	6.77349	0	1.9273		0.0661363								0	0
3.06702	2.13564	1.55119	1.17617	0.926037	0.752705	0.628476	0.536848	0.467623	0.414276	0.372497	0.339359	0.312825	0	11.1211	9.1934	8.31898	7.99553	7.92166	7.91503	7.87953	7.78277	7.6272	7.42777	7.2023	6.96694	6.73517	0	1.9216		0.065635								0	0
3.07257	2.14092	1.55578	1.18008	0.92937	0.75558	0.630989	0.539074	0.46962	0.416088	0.37416	0.3409	0.314267	0	11.0832	9.15539	8.26673	7.92599	7.84618	7.83709	7.80468	7.71372	7.56467	7.37205	7.15268	6.92346	6.69659	0	1.91594		0.0651398								0	0
3.07806	2.14616	1.56034	1.18396	0.932688	0.758444	0.633493	0.541292	0.47161	0.417895	0.375818	0.342438	0.315707	0	11.0478	9.1227	8.20313	7.86007	7.77278	7.76275	7.73127	7.64528	7.50277	7.31588	7.10306	6.88013	6.65801	0	1.91033		0.0646507								0	0
3.08348	2.15135	1.56487	1.18782	0.935989	0.761296	0.635987	0.543503	0.473594	0.419697	0.377473	0.343972	0.317143	0	11.0452	9.08158	8.15681	7.79643	7.70084	7.68761	7.65866	7.5781	7.44089	7.26091	7.05403	6.83648	6.61943	0	1.90478		0.0641675								0	0
3.08885	2.1565	1.56936	1.19166	0.939276	0.764136	0.638473	0.545707	0.475573	0.421495	0.379123	0.345503	0.318576	0	11.0073	9.03936	8.09802	7.7325	7.63125	7.61489	7.58778	7.51115	7.37963	7.20643	7.00559	6.79332	6.58111	0	1.89927		0.0636901								0	0
3.09415	2.16161	1.57383	1.19548	0.942546	0.766964	0.640949	0.547903	0.477545	0.423287	0.380769	0.34703	0.320006	0	10.9737	8.99876	8.0572	7.66857	7.56144	7.5437	7.51774	7.44541	7.31965	7.15196	6.95715	6.74967	6.5428	0	1.89381		0.0632185								0	0
3.0994	2.16668	1.57827	1.19928	0.945802	0.769781	0.643417	0.550092	0.479512	0.425074	0.382411	0.348553	0.321432	0	10.9693	8.95995	7.99756	7.60875	7.49392	7.47338	7.44911	7.37972	7.25903	7.09778	6.90853	6.70699	6.50436	0	1.8884		0.0627525								0	0
3.10459	2.1717	1.58268	1.20306	0.949042	0.772585	0.645875	0.552274	0.481473	0.426856	0.384049	0.350073	0.322856	0	10.9313	8.92651	7.96305	7.55082	7.42735	7.40463	7.38131	7.31568	7.20098	7.0436	6.86012	6.66384	6.46619	0	1.88304		0.0622921								0	0
3.10973	2.17668	1.58706	1.20682	0.952266	0.775379	0.648324	0.554449	0.483427	0.428634	0.385682	0.351589	0.324276	0	10.9313	8.89381	7.91079	7.49288	7.36254	7.33589	7.31387	7.25165	7.14164	6.99063	6.81266	6.62135	6.42815	0	1.87772		0.0618371								0	0
3.11481	2.18163	1.59141	1.21056	0.955476	0.778161	0.650764	0.556616	0.485376	0.430406	0.387311	0.353102	0.325693	0	10.8934	8.86111	7.86183	7.43812	7.29978	7.26953	7.24833	7.18887	7.08296	6.93717	6.76523	6.57867	6.39024	0	1.87245		0.0613875								0	0
3.11983	2.18653	1.59573	1.21427	0.95867	0.780931	0.653195	0.558777	0.487319	0.432174	0.388937	0.354611	0.327107	0	10.8872	8.83066	7.82808	7.38429	7.23762	7.20398	7.1823	7.12693	7.02614	6.88471	6.71764	6.53648	6.35207	0	1.86722		0.0609433								0	0
3.12479	2.19139	1.60003	1.21797	0.961849	0.78369	0.655618	0.56093	0.489256	0.433936	0.390558	0.356116	0.328518	0	10.8554	8.80571	7.78565	7.33113	7.17671	7.1412	7.11875	7.06583	6.96873	6.83325	6.67157	6.49429	6.31403	0	1.86204		0.0605042								0	0
3.12971	2.19621	1.60429	1.22164	0.965014	0.786438	0.658031	0.563076	0.491188	0.435694	0.392175	0.357618	0.329926	0	10.8511	8.78414	7.7388	7.27885	7.11732	7.07651	7.05498	7.00493	6.91194	6.78179	6.62437	6.45227	6.2764	0	1.8569		0.0600703								0	0
3.13457	2.20099	1.60853	1.2253	0.968163	0.789174	0.660436	0.565215	0.493113	0.437447	0.393787	0.359117	0.331331	0	10.8175	8.76302	7.69312	7.22918	7.05948	7.01377	6.99289	6.94488	6.85518	6.73056	6.57812	6.41044	6.23877	0	1.85181		0.0596414								0	0
3.13937	2.20573	1.61274	1.22893	0.971297	0.791898	0.662831	0.567347	0.495033	0.439196	0.395396	0.360611	0.332732	0	10.8175	8.73032	7.65937	7.1798	7.00266	6.95453	6.93164	6.88586	6.80062	6.67934	6.53151	6.36858	6.20127	0	1.84676		0.0592175								0	0
3.14412	2.21044	1.61692	1.23255	0.974417	0.794612	0.665218	0.569472	0.496947	0.440939	0.397001	0.362103	0.334131	0	10.7795	8.69762	7.62563	7.13201	6.94567	6.89348	6.87152	6.82767	6.74637	6.62939	6.48585	6.32739	6.16352	0	1.84175		0.0587985								0	0
3.14882	2.2151	1.62107	1.23614	0.977522	0.797314	0.667597	0.57159	0.498855	0.442677	0.398601	0.363591	0.335526	0	10.7795	8.66492	7.59189	7.0853	6.89118	6.83622	6.81197	6.76992	6.69212	6.57944	6.44027	6.28587	6.12656	0	1.83678		0.0583843								0	0
3.15347	2.21973	1.6252	1.23972	0.980612	0.800006	0.669966	0.573701	0.500758	0.444411	0.400198	0.365075	0.336919	0	10.7416	8.65493	7.55815	7.03961	6.83742	6.77679	6.75357	6.71341	6.63853	6.52947	6.39501	6.24499	6.08907	0											0	1
3.15807	2.22431	1.6293	1.24327	0.983688	0.802686	0.672327	0.575805	0.502655	0.44614	0.40179	0.366556	0.338308	0	10.7416	8.63223	7.52441	6.99558	6.78769	6.72153	6.6963	6.65692	6.58559	6.4805	6.35038	6.20411	6.05238	0											0	1
3.16262	2.22886	1.63337	1.24681	0.986749	0.805355	0.674679	0.577901	0.504546	0.447864	0.403378	0.368033	0.339694	0	10.7416	8.59953	7.49067	6.95159	6.7374	6.66677	6.63929	6.60148	6.53264	6.43204	6.30538	6.16388	6.01516	0											0	1
3.16711	2.23338	1.63742	1.25032	0.989796	0.808013	0.677022	0.579991	0.506431	0.449584	0.404963	0.369507	0.341077	0	10.7036	8.57999	7.45693	6.90957	6.68767	6.61091	6.58399	6.54705	6.48066	6.38358	6.26134	6.1235	5.97874	0											0	1
3.17156	2.23785	1.64144	1.25382	0.992828	0.81066	0.679357	0.582074	0.508311	0.451299	0.406543	0.370977	0.342458	0	10.7036	8.56683	7.42318	6.86897	6.63851	6.55774	6.529	6.49346	6.42959	6.33561	6.2177	6.0833	5.9418	0											0	1
3.17596	2.24229	1.64543	1.2573	0.995846	0.813296	0.681683	0.584151	0.510185	0.453009	0.408119	0.372444	0.343835	0	10.701	8.53413	7.38944	6.82972	6.58879	6.50575	6.47454	6.44053	6.37981	6.28915	6.17388	6.04309	5.90552	0											0	1
3.18031	2.24669	1.64939	1.26076	0.99885	0.815921	0.684001	0.58622	0.512053	0.454714	0.409692	0.373907	0.345209	0	10.6656	8.52883	7.3557	6.79047	6.53963	6.45457	6.42182	6.38799	6.3297	6.24169	6.13048	6.00337	5.86925	0											0	1
3.18461	2.25105	1.65333	1.2642	1.00184	0.818535	0.68631	0.588283	0.513916	0.456415	0.41126	0.375367	0.34658	0	10.6656	8.50144	7.32903	6.75122	6.49574	6.40421	6.36963	6.33653	6.27872	6.19548	6.08765	5.96444	5.83339	0											0	1
3.18887	2.25538	1.65725	1.26762	1.00481	0.821139	0.688611	0.590338	0.515773	0.458111	0.412824	0.376823	0.347948	0	10.6656	8.47404	7.31327	6.71332	6.45204	6.35467	6.31775	6.28507	6.23051	6.14926	6.04482	5.92504	5.79711	0											0	1
3.19308	2.25968	1.66113	1.27102	1.00778	0.823732	0.690903	0.592387	0.517625	0.459802	0.414384	0.378276	0.349313	0	10.6277	8.46874	7.28822	6.67871	6.41188	6.30594	6.26868	6.23464	6.18296	6.10379	6.0028	5.88583	5.76165	0											0	1
3.19724	2.26394	1.665	1.2744	1.01072	0.826314	0.693187	0.594429	0.519471	0.461488	0.415941	0.379726	0.350675	0	10.6277	8.43604	7.25447	6.64423	6.36502	6.258	6.21879	6.18543	6.13419	6.05908	5.96077	5.84771	5.72579	0											0	1
3.20136	2.26816	1.66883	1.27777	1.01366	0.828885	0.695462	0.596465	0.521312	0.46317	0.417493	0.381172	0.352034	0	10.6277	8.43604	7.22073	6.61249	6.32289	6.21271	6.16945	6.13607	6.08787	6.01437	5.91875	5.80864	5.69074	0											0	1
3.20543	2.27235	1.67264	1.28111	1.01658	0.831446	0.697729	0.598493	0.523147	0.464848	0.419041	0.382615	0.35339	0	10.6087	8.40334	7.20715	6.57459	6.28756	6.16674	6.12125	6.08875	6.03978	5.9699	5.87792	5.77024	5.65529	0											0	1
3.20946	2.2765	1.67643	1.28444	1.01948	0.833996	0.699988	0.600515	0.524976	0.46652	0.420586	0.384054	0.354743	0	10.5897	8.40334	7.18699	6.54419	6.2407	6.1221	6.07418	6.04065	5.99473	5.92593	5.8371	5.73311	5.62051	0											0	1
3.21344	2.28062	1.68019	1.28775	1.02238	0.836536	0.702239	0.60253	0.5268	0.468188	0.422126	0.38549	0.356093	0	10.5897	8.37065	7.15325	6.51571	6.20704	6.0788	6.02767	5.99418	5.94851	5.88198	5.79625	5.69503	5.586	0											0	1
3.21738	2.2847	1.68393	1.29104	1.02525	0.839065	0.704481	0.604539	0.528619	0.469852	0.423663	0.386922	0.35744	0	10.5897	8.37065	7.13309	6.47964	6.16611	6.0349	5.98256	5.94812	5.90355	5.83926	5.75624	5.65791	5.55121	0											0	1
3.22127	2.28876	1.68764	1.29432	1.02812	0.841584	0.706715	0.606541	0.530432	0.471511	0.425196	0.388352	0.358784	0	10.5836	8.35111	7.11951	6.45548	6.13124	5.99293	5.93666	5.90293	5.86009	5.79729	5.71662	5.62112	5.51698	0											0	1
3.22513	2.29278	1.69133	1.29757	1.03097	0.844092	0.708941	0.608536	0.532239	0.473165	0.426724	0.389777	0.360125	0	10.5518	8.33795	7.08577	6.41984	6.09152	5.95178	5.89273	5.85795	5.81578	5.75533	5.67699	5.5837	5.48274	0											0	1
3.22894	2.29676	1.69499	1.30081	1.03381	0.84659	0.711158	0.610525	0.534042	0.474815	0.428249	0.3912	0.361463	0	10.5518	8.33795	7.08188	6.39796	6.06144	5.91093	5.85071	5.814	5.7715	5.71387	5.63777	5.54739	5.44878	0											0	1
3.23271	2.30071	1.69863	1.30403	1.03663	0.849078	0.713368	0.612507	0.535838	0.47646	0.42977	0.392619	0.362798	0	10.5518	8.30525	7.05202	6.36565	6.0198	5.8711	5.80682	5.77026	5.72936	5.67265	5.59895	5.51141	5.41482	0											0	1
3.23643	2.30463	1.70224	1.30723	1.03944	0.851556	0.715569	0.614483	0.53763	0.478101	0.431288	0.394034	0.364131	0	10.5518	8.30525	7.02535	6.33908	5.99207	5.83264	5.76566	5.72757	5.6872	5.63167	5.56053	5.47483	5.38114	0											0	1
3.24012	2.30852	1.70583	1.31041	1.04224	0.854023	0.717762	0.616452	0.539416	0.479737	0.432801	0.395447	0.36546	0	10.5328	8.29049	7.01828	6.31719	5.95961	5.79421	5.72346	5.6853	5.64635	5.59269	5.5225	5.4395	5.34785	0											0	1
3.24377	2.31238	1.7094	1.31358	1.04503	0.85648	0.719947	0.618414	0.541196	0.481369	0.43431	0.396856	0.366786	0	10.5138	8.27255	6.98454	6.2862	5.92034	5.75753	5.68425	5.64388	5.60551	5.55319	5.48488	5.40386	5.31497	0											0	1
3.24737	2.3162	1.71294	1.31673	1.0478	0.858927	0.722125	0.62037	0.542972	0.482996	0.435816	0.398261	0.36811	0	10.5138	8.27255	6.98454	6.26058	5.89261	5.72082	5.64321	5.60306	5.56466	5.5135	5.44766	5.36886	5.28129	0											0	1
3.25094	2.31999	1.71647	1.31986	1.05056	0.861363	0.724294	0.62232	0.544741	0.484619	0.437318	0.399664	0.36943	0	10.5138	8.24671	6.9508	6.24095	5.86775	5.68482	5.60437	5.56266	5.52446	5.47381	5.41044	5.33387	5.24935	0											0	1
3.25447	2.32375	1.71996	1.32297	1.0533	0.86379	0.726455	0.624263	0.546506	0.486237	0.438816	0.401063	0.370748	0	10.5138	8.23985	6.9508	6.21998	5.83529	5.64962	5.5669	5.52242	5.48491	5.43679	5.374	5.29954	5.21751	0											0	1
3.25796	2.32748	1.72344	1.32607	1.05604	0.866207	0.728608	0.6262	0.548265	0.487851	0.44031	0.402458	0.372063	0	10.5138	8.23985	6.91706	6.1938	5.80076	5.61523	5.52944	5.48441	5.44537	5.39809	5.33759	5.26521	5.18492	0											0	1
3.26141	2.33118	1.72689	1.32915	1.05876	0.868613	0.730754	0.62813	0.550019	0.48946	0.4418	0.403851	0.373374	0	10.4802	8.22828	6.91706	6.16845	5.7683	5.58083	5.49313	5.4464	5.40713	5.36038	5.30117	5.23121	5.15291	0											0	1
3.26482	2.33485	1.73032	1.33221	1.06146	0.87101	0.732891	0.630054	0.551768	0.491065	0.443287	0.40524	0.374683	0	10.4759	8.20716	6.88331	6.14327	5.74343	5.54808	5.45657	5.40788	5.36824	5.32362	5.26575	5.19754	5.12089	0											0	1
3.2682	2.33849	1.73372	1.33526	1.06416	0.873397	0.735021	0.631972	0.553512	0.492665	0.44477	0.406626	0.375989	0	10.4759	8.20716	6.88331	6.1232	5.71857	5.51614	5.42111	5.37015	5.33061	5.28645	5.23112	5.16419	5.08959	0											0	1
3.27153	2.3421	1.7371	1.33829	1.06684	0.875774	0.737143	0.633883	0.55525	0.494261	0.446249	0.408009	0.377292	0	10.4759	8.20716	6.87463	6.10357	5.69371	5.485	5.38595	5.33328	5.29476	5.25069	5.1963	5.13084	5.05884	0											0	1
3.27484	2.34568	1.74046	1.3413	1.06951	0.878141	0.739257	0.635788	0.556983	0.495853	0.447724	0.409388	0.378593	0	10.4759	8.17446	6.84957	6.08395	5.66884	5.4546	5.35138	5.29727	5.25844	5.21497	5.16149	5.09814	5.02738	0											0	1
3.2781	2.34922	1.7438	1.3443	1.07216	0.880498	0.741363	0.637687	0.558711	0.49744	0.449195	0.410764	0.37989	0	10.4759	8.17446	6.84957	6.06432	5.64398	5.42218	5.31739	5.26126	5.22214	5.17878	5.12746	5.06576	4.9959	0											0	1
3.28133	2.35274	1.74712	1.34728	1.07481	0.882846	0.743461	0.639579	0.560433	0.499023	0.450663	0.412137	0.381185	0	10.4759	8.17446	6.81583	6.04469	5.61912	5.39133	5.2834	5.22696	5.18694	5.14475	5.09384	5.0334	4.96645	0											0	1
3.28452	2.35623	1.75041	1.35024	1.07744	0.885184	0.745552	0.641465	0.562151	0.500602	0.452127	0.413506	0.382476	0	10.4697	8.17446	6.81583	6.02507	5.59425	5.36424	5.25134	5.19266	5.1519	5.11006	5.06022	5.00168	4.93553	0											0	1
3.28768	2.3597	1.75369	1.35319	1.08006	0.887512	0.747635	0.643345	0.563863	0.502176	0.453587	0.414873	0.383765	0	10.4379	8.14176	6.81583	6.00589	5.56939	5.33786	5.2198	5.15921	5.11686	5.07539	5.0274	4.96963	4.90515	0											0	1
3.29081	2.36313	1.75694	1.35612	1.08266	0.889831	0.749711	0.645219	0.56557	0.503745	0.455044	0.416236	0.385051	0	10.4379	8.14176	6.78209	5.99087	5.54453	5.30505	5.18813	5.12662	5.0836	5.04188	4.99458	4.93858	4.87571	0											0	1
3.2939	2.36654	1.76017	1.35904	1.08526	0.89214	0.751779	0.647086	0.567272	0.505311	0.456497	0.417596	0.386334	0	10.4379	8.14176	6.78209	5.97887	5.51966	5.28031	5.15799	5.094	5.04986	5.00938	4.96235	4.90718	4.84591	0											0	1
3.29695	2.36991	1.76338	1.36193	1.08784	0.894439	0.753839	0.648947	0.568969	0.506872	0.457946	0.418952	0.387615	0	10.4379	8.14176	6.77977	5.96619	5.4948	5.25431	5.12742	5.06253	5.0166	4.97688	4.92996	4.87678	4.81703	0											0	1
3.29998	2.37326	1.76656	1.36482	1.09041	0.896729	0.755892	0.650803	0.570661	0.508429	0.459392	0.420306	0.388892	0	10.4379	8.13799	6.74835	5.94657	5.4728	5.22586	5.09789	5.02738	4.98411	4.94439	4.89814	4.84604	4.78774	0											0	1
3.30296	2.37658	1.76973	1.36768	1.09297	0.89901	0.757937	0.652652	0.572347	0.509982	0.460833	0.421656	0.390167	0	10.4379	8.10906	6.74835	5.92694	5.45872	5.20395	5.06846	4.99675	4.95222	4.91241	4.8673	4.81595	4.75865	0											0	1
3.30592	2.37988	1.77288	1.37054	1.09551	0.901281	0.759975	0.654494	0.574029	0.51153	0.462272	0.423003	0.391439	0	10.4379	8.10906	6.74835	5.90732	5.44507	5.17469	5.04002	4.96757	4.92022	4.8807	4.83668	4.78588	4.73012	0											0	1
3.30885	2.38315	1.776	1.37337	1.09804	0.903543	0.762005	0.656331	0.575706	0.513074	0.463706	0.424347	0.392708	0	10.4379	8.10906	6.71461	5.89942	5.42021	5.15359	5.01233	4.93949	4.8897	4.84946	4.80489	4.75612	4.70159	0											0	1
3.31174	2.38639	1.7791	1.37619	1.10057	0.905795	0.764027	0.658162	0.577377	0.514614	0.465137	0.425688	0.393974	0	10.4379	8.10906	6.71461	5.88769	5.39535	5.12759	4.98452	4.90473	4.85843	4.81849	4.77564	4.72718	4.67362	0											0	1
3.3146	2.3896	1.78219	1.379	1.10308	0.908038	0.766043	0.659987	0.579044	0.516149	0.466564	0.427025	0.395238	0	10.4	8.10906	6.71461	5.86806	5.37048	5.10322	4.95723	4.87796	4.82837	4.78803	4.74505	4.69826	4.64585	0											0	1
3.31743	2.39279	1.78525	1.38178	1.10557	0.910272	0.768051	0.661805	0.580705	0.517681	0.467988	0.42836	0.396499	0	10.4	8.07636	6.68794	5.84979	5.36408	5.08371	4.93062	4.85159	4.79837	4.75757	4.71601	4.66915	4.61823	0											0	1
3.32022	2.39595	1.78829	1.38456	1.10806	0.912497	0.770051	0.663618	0.582362	0.519208	0.469408	0.429691	0.397756	0	10.4	8.07636	6.68086	5.84844	5.34562	5.05638	4.90571	4.81929	4.76972	4.72763	4.68621	4.64103	4.59097	0											0	1
3.32299	2.39908	1.79132	1.38732	1.11053	0.914712	0.772044	0.665424	0.584013	0.520731	0.470824	0.431019	0.399012	0	10.4	8.07636	6.68086	5.82881	5.32076	5.03608	4.88021	4.79517	4.74042	4.69818	4.65836	4.61259	4.56387	0											0	1
3.32573	2.40219	1.79432	1.39006	1.113	0.916919	0.77403	0.667225	0.58566	0.52225	0.472237	0.432344	0.400264	0	10.4	8.07636	6.68086	5.80963	5.30229	5.01891	4.85525	4.7637	4.71234	4.6706	4.6286	4.58479	4.53668	0											0	1
3.32843	2.40527	1.7973	1.39279	1.11545	0.919116	0.776009	0.66902	0.587301	0.523764	0.473646	0.433666	0.401514	0	10.4	8.07636	6.64944	5.80919	5.29589	4.99329	4.83028	4.74075	4.68359	4.64165	4.60093	4.55701	4.50999	0											0	1
3.33111	2.40833	1.80027	1.3955	1.11789	0.921304	0.77798	0.670809	0.588938	0.525274	0.475051	0.434985	0.402761	0	10.4	8.07636	6.64712	5.78956	5.27103	4.96931	4.80646	4.71097	4.65614	4.61324	4.57352	4.52955	4.48399	0											0	1
3.33376	2.41136	1.80321	1.3982	1.12031	0.923483	0.779944	0.672592	0.59057	0.526781	0.476453	0.4363	0.404005	0	10.4	8.05366	6.64712	5.78262	5.25257	4.95214	4.78264	4.68886	4.62868	4.58618	4.54455	4.50273	4.45736	0											0	1
3.33638	2.41437	1.80613	1.40088	1.12273	0.925653	0.781901	0.674369	0.592196	0.528283	0.477852	0.437613	0.405246	0	10.4	8.04367	6.64712	5.76994	5.24617	4.93536	4.75998	4.65863	4.60189	4.55822	4.51811	4.47657	4.43175	0											0	1
3.33897	2.41735	1.80904	1.40355	1.12514	0.927814	0.783851	0.67614	0.593818	0.52978	0.479247	0.438922	0.406485	0	10.4	8.04367	6.64712	5.75076	5.2213	4.91741	4.73787	4.64025	4.57574	4.53081	4.49167	4.4504	4.40568	0											0	1
3.34153	2.42031	1.81192	1.4062	1.12753	0.929966	0.785793	0.677905	0.595435	0.531274	0.480638	0.440228	0.407721	0	10.4	8.04367	6.61338	5.75031	5.21844	4.89665	4.71571	4.61087	4.5496	4.50474	4.46523	4.42423	4.38075	0											0	1
3.34406	2.42325	1.81479	1.40884	1.12991	0.93211	0.787728	0.679664	0.597048	0.532764	0.482026	0.441531	0.408954	0	10.4	8.04367	6.61338	5.73069	5.19644	4.87578	4.69216	4.58792	4.5241	4.47835	4.43864	4.39793	4.35576	0											0	1
3.34657	2.42616	1.81764	1.41147	1.13228	0.934244	0.789657	0.681418	0.598655	0.534249	0.48341	0.442832	0.410184	0	10.4	8.04367	6.61338	5.73069	5.17679	4.85574	4.67028	4.56666	4.49988	4.45228	4.41225	4.37195	4.33072	0											0	1
3.34905	2.42904	1.82047	1.41408	1.13464	0.93637	0.791578	0.683166	0.600258	0.535731	0.484791	0.444129	0.411412	0	10.4	8.04367	6.61338	5.71106	5.17158	4.83736	4.65048	4.53804	4.47525	4.42687	4.38664	4.34741	4.30567	0											0	1
3.3515	2.4319	1.82328	1.41667	1.13699	0.938487	0.793492	0.684908	0.601855	0.537208	0.486168	0.445423	0.412637	0	10.362	8.04367	6.61338	5.71106	5.14671	4.819	4.63125	4.51761	4.44845	4.40187	4.36104	4.3224	4.28068	0											0	1
3.35392	2.43474	1.82607	1.41926	1.13933	0.940595	0.795399	0.686644	0.603448	0.538682	0.487542	0.446714	0.413859	0	10.362	8.01782	6.57964	5.69143	5.14671	4.80144	4.6088	4.49963	4.42446	4.37683	4.33621	4.29707	4.2568	0											0	1
3.35632	2.43756	1.82884	1.42182	1.14166	0.942694	0.797299	0.688375	0.605036	0.540151	0.488912	0.448001	0.415079	0	10.362	8.01097	6.57964	5.69143	5.12185	4.78466	4.58978	4.4728	4.40156	4.35244	4.31178	4.27333	4.23372	0											0	1
3.35869	2.44035	1.8316	1.42438	1.14397	0.944785	0.799192	0.690099	0.60662	0.541616	0.490279	0.449286	0.416296	0	10.362	8.01097	6.57964	5.67181	5.12185	4.76942	4.57225	4.4477	4.37991	4.32843	4.28773	4.24836	4.21011	0											0	1
3.36103	2.44312	1.83434	1.42692	1.14628	0.946867	0.801078	0.691818	0.608198	0.543077	0.491642	0.450568	0.41751	0	10.362	8.01097	6.57964	5.67181	5.09699	4.75502	4.55007	4.42972	4.35466	4.30439	4.26351	4.22527	4.18676	0											0	1
3.36335	2.44586	1.83706	1.42944	1.14857	0.94894	0.802958	0.693532	0.609772	0.544534	0.493001	0.451847	0.418722	0	10.362	8.01097	6.57964	5.662	5.09699	4.74149	4.53371	4.41214	4.33196	4.2807	4.23952	4.20094	4.1634	0											0	1
3.36565	2.44859	1.83976	1.43195	1.15085	0.951005	0.80483	0.69524	0.611341	0.545987	0.494358	0.453123	0.419931	0	10.362	8.01097	6.57964	5.65218	5.07212	4.72878	4.51353	4.39171	4.31165	4.25802	4.21594	4.17787	4.14057	0											0	1
3.36791	2.45129	1.84244	1.43445	1.15313	0.953062	0.806695	0.696942	0.612906	0.547437	0.495711	0.454395	0.421137	0	10.362	8.01097	6.5459	5.65218	5.07212	4.71674	4.4974	4.36819	4.28767	4.23553	4.19274	4.15514	4.11775	0											0	1
3.37016	2.45397	1.8451	1.43693	1.15539	0.95511	0.808554	0.698638	0.614466	0.548882	0.49706	0.455665	0.422341	0	10.362	8.01097	6.5459	5.63256	5.04783	4.70034	4.4778	4.34635	4.26691	4.2125	4.17026	4.13147	4.09546	0											0	1
3.37238	2.45662	1.84775	1.4394	1.15764	0.957149	0.810406	0.700329	0.616021	0.550323	0.498406	0.456932	0.423542	0	10.362	8.01097	6.5459	5.63256	5.04726	4.68355	4.46396	4.32425	4.24747	4.1905	4.14747	4.10954	4.07317	0											0	1
3.37457	2.45926	1.85038	1.44186	1.15988	0.95918	0.812251	0.702014	0.617571	0.55176	0.499749	0.458196	0.42474	0	10.362	8.01097	6.5459	5.6237	5.04086	4.66676	4.44345	4.30667	4.22348	4.1685	4.12511	4.08761	4.05113	0											0	1
3.37674	2.46187	1.853	1.4443	1.16211	0.961203	0.814089	0.703694	0.619117	0.553193	0.501088	0.459456	0.425936	0	10.362	8.01097	6.5459	5.61293	5.0224	4.64998	4.43016	4.28909	4.20697	4.14651	4.10341	4.06523	4.02831	0											0	1
3.37889	2.46446	1.85559	1.44673	1.16433	0.963217	0.81592	0.705368	0.620658	0.554622	0.502424	0.460714	0.427129	0	10.362	7.97827	6.5459	5.61293	5.0224	4.64322	4.41288	4.27151	4.18265	4.12552	4.08146	4.04303	4.00575	0											0	1
3.38101	2.46703	1.85817	1.44915	1.16654	0.965223	0.817745	0.707037	0.622194	0.556048	0.503756	0.461969	0.428319	0	10.362	7.97827	6.5459	5.59466	4.99753	4.63319	4.39444	4.25393	4.16707	4.10454	4.0602	4.02161	3.98505	0											0	1
3.38311	2.46958	1.86073	1.45155	1.16873	0.967221	0.819563	0.7087	0.623726	0.557469	0.505085	0.463221	0.429507	0	10.362	7.97827	6.51216	5.59331	4.99753	4.6164	4.38253	4.23636	4.14373	4.08406	4.03902	4.00035	3.96443	0											0	1
3.38519	2.47211	1.86328	1.45394	1.17092	0.96921	0.821374	0.710358	0.625253	0.558887	0.50641	0.46447	0.430692	0	10.362	7.97827	6.51216	5.59331	4.99467	4.59962	4.36698	4.21878	4.12688	4.06358	4.01818	3.97941	3.94383	0											0	1
3.38724	2.47461	1.8658	1.45632	1.1731	0.971191	0.823179	0.71201	0.626776	0.5603	0.507733	0.465716	0.431874	0	10.362	7.97827	6.51216	5.57503	4.97267	4.59367	4.3493	4.2012	4.10678	4.04412	3.99782	3.95881	3.92429	0											0	1
3.38927	2.4771	1.86832	1.45868	1.17527	0.973164	0.824977	0.713656	0.628294	0.56171	0.509051	0.466959	0.433054	0	10.362	7.97827	6.51216	5.57368	4.97267	4.58283	4.33489	4.18362	4.08668	4.02467	3.97734	3.93821	3.90278	0											0	1
3.39128	2.47956	1.87081	1.46103	1.17742	0.975129	0.826769	0.715298	0.629807	0.563115	0.510367	0.468199	0.434232	0	10.362	7.97827	6.51216	5.57368	4.95661	4.56604	4.32298	4.16604	4.07236	4.00571	3.9574	3.91795	3.88127	0											0	1
3.39327	2.48201	1.87329	1.46337	1.17957	0.977086	0.828554	0.716933	0.631316	0.564517	0.511679	0.469436	0.435407	0	10.362	7.97827	6.51216	5.56768	4.94781	4.5552	4.31107	4.14846	4.05123	3.98693	3.93775	3.89802	3.86228	0											0	1
3.39523	2.48444	1.87575	1.46569	1.18171	0.979035	0.830332	0.718564	0.63282	0.565915	0.512988	0.47067	0.436579	0	10.362	7.97827	6.51216	5.55405	4.94781	4.54926	4.29553	4.13089	4.03309	3.96594	3.9181	3.87808	3.84387	0											0	1
3.39718	2.48684	1.8782	1.46801	1.18383	0.980975	0.832104	0.720189	0.63432	0.56731	0.514293	0.471901	0.437748	0	10.3356	7.97827	6.51216	5.55405	4.93054	4.53247	4.28014	4.11699	4.01969	3.94766	3.89896	3.85939	3.8229	0											0	1
3.3991	2.48923	1.88062	1.4703	1.18595	0.982908	0.833869	0.721808	0.635815	0.5687	0.515596	0.47313	0.438915	0	10.324	7.97827	6.51216	5.55405	4.92294	4.52571	4.26537	4.10538	4.00024	3.93075	3.88015	3.84032	3.80301	0											0	1
3.401	2.49159	1.88304	1.47259	1.18806	0.984832	0.835628	0.723423	0.637306	0.570087	0.516894	0.474355	0.44008	0	10.324	7.97827	6.47841	5.53443	4.92294	4.51568	4.25153	4.09452	3.9798	3.91348	3.86129	3.81772	3.78573	0											0	1
3.40288	2.49394	1.88544	1.47486	1.19015	0.986749	0.83738	0.725032	0.638793	0.571469	0.51819	0.475578	0.441241	0	10.324	7.97827	6.47841	5.53443	4.91891	4.4989	4.23962	4.07815	3.96609	3.89322	3.84246	3.80398	3.76584	0											0	1
3.40474	2.49626	1.88782	1.47713	1.19224	0.988658	0.839126	0.726635	0.640275	0.572848	0.519482	0.476797	0.442401	0	10.324	7.97827	6.47841	5.53443	4.89808	4.4989	4.22771	4.06057	3.95269	3.87727	3.82429	3.78339	3.74706	0											0	1
3.40658	2.49857	1.89018	1.47937	1.19432	0.990559	0.840865	0.728234	0.641752	0.574223	0.520771	0.478014	0.443557	0	10.324	7.95088	6.47841	5.53443	4.89808	4.48211	4.2158	4.043	3.93584	3.86102	3.8069	3.76279	3.73082	0											0	1
3.4084	2.50086	1.89253	1.48161	1.19639	0.992452	0.842599	0.729827	0.643225	0.575594	0.522057	0.479228	0.444712	0	10.324	7.94557	6.47841	5.5148	4.89808	4.47779	4.20389	4.02744	3.91724	3.84174	3.7893	3.74905	3.70904	0											0	1
3.4102	2.50313	1.89487	1.48384	1.19844	0.994337	0.844325	0.731414	0.644694	0.576962	0.523339	0.480439	0.445863	0	10.324	7.94557	6.47841	5.5148	4.87322	4.46532	4.19198	4.02089	3.90002	3.82735	3.77169	3.72912	3.69333	0											0	1
3.41198	2.50538	1.89719	1.48605	1.20049	0.996214	0.846046	0.732997	0.646158	0.578326	0.524618	0.481647	0.447012	0	10.324	7.94557	6.47841	5.5148	4.87322	4.45448	4.18007	4.00784	3.8857	3.80856	3.75448	3.70817	3.67455	0											0	1
3.41374	2.50761	1.89949	1.48825	1.20253	0.998084	0.84776	0.734574	0.647618	0.579686	0.525894	0.482853	0.448159	0	10.324	7.94557	6.47841	5.5148	4.87322	4.44853	4.16817	3.99026	3.8723	3.79436	3.73767	3.69412	3.65743	0											0	1
3.41548	2.50983	1.90178	1.49043	1.20456	0.999946	0.849468	0.736146	0.649073	0.581042	0.527167	0.484055	0.449303	0	10.324	7.94557	6.47841	5.50499	4.87322	4.43368	4.15707	3.97268	3.8589	3.77709	3.72086	3.67945	3.64031	0											0	1
3.4172	2.51202	1.90405	1.49261	1.20658	1.0018	0.851169	0.737713	0.650524	0.582394	0.528436	0.485255	0.450444	0	10.324	7.94557	6.47841	5.49518	4.84835	4.43175	4.14799	3.969	3.8455	3.76237	3.70445	3.65979	3.62264	0											0	1
3.4189	2.5142	1.90631	1.49477	1.20858	1.00365	0.852864	0.739275	0.651971	0.583743	0.529702	0.486452	0.451583	0	10.324	7.94557	6.47841	5.49518	4.84835	4.4169	4.13955	3.9551	3.8321	3.74561	3.68844	3.64013	3.60608	0											0	1
3.42059	2.51636	1.90856	1.49693	1.21058	1.00549	0.854554	0.740831	0.653413	0.585088	0.530965	0.487646	0.45272	0	10.324	7.94557	6.47841	5.49518	4.84835	4.41496	4.13217	3.93753	3.8187	3.73242	3.6728	3.62546	3.58952	0											0	1
3.42225	2.5185	1.91079	1.49907	1.21257	1.00732	0.856236	0.742383	0.654851	0.58643	0.532225	0.488837	0.453854	0	10.324	7.94557	6.44467	5.49518	4.84835	4.4033	4.12053	3.92788	3.8053	3.71486	3.65619	3.61173	3.57184	0											0	1
3.4239	2.52063	1.913	1.50119	1.21456	1.00914	0.857913	0.743929	0.656284	0.587767	0.533482	0.490025	0.454985	0	10.324	7.94557	6.44467	5.48345	4.82349	4.39817	4.10862	3.91995	3.7919	3.70365	3.63957	3.59768	3.55749	0											0	1
3.42553	2.52274	1.9152	1.50331	1.21653	1.01096	0.859583	0.74547	0.657714	0.589101	0.534735	0.491211	0.456114	0	10.324	7.94557	6.44467	5.47555	4.82349	4.39466	4.09671	3.90237	3.77851	3.68689	3.62473	3.5794	3.53787	0											0	1
3.42714	2.52482	1.91739	1.50541	1.21849	1.01277	0.861248	0.747006	0.659139	0.590432	0.535985	0.492394	0.457241	0	10.324	7.94557	6.44467	5.47555	4.82349	4.38139	4.08673	3.89358	3.76511	3.67217	3.61037	3.56166	3.5262	0											0	1
3.42873	2.5269	1.91956	1.50751	1.22044	1.01457	0.862906	0.748537	0.66056	0.591758	0.537232	0.493574	0.458365	0	10.324	7.94557	6.44467	5.47555	4.82349	4.38139	4.08287	3.88479	3.75171	3.66144	3.59599	3.54401	3.50797	0											0	1
3.43031	2.52895	1.92171	1.50959	1.22239	1.01636	0.864558	0.750063	0.661976	0.593081	0.538476	0.494751	0.459486	0	10.324	7.94557	6.44467	5.47555	4.82349	4.3646	4.07289	3.86721	3.73831	3.64492	3.58054	3.52933	3.49196	0											0	1
3.43187	2.53099	1.92385	1.51166	1.22432	1.01815	0.866205	0.751584	0.663388	0.594401	0.539717	0.495925	0.460605	0	10.324	7.94557	6.44467	5.47555	4.79863	4.3646	4.06098	3.86681	3.72491	3.6302	3.56549	3.5156	3.47977	0											0	1
3.43341	2.53301	1.92598	1.51372	1.22625	1.01993	0.867845	0.7531	0.664796	0.595716	0.540954	0.497097	0.461722	0	10.324	7.94557	6.44467	5.45593	4.79863	4.34975	4.04935	3.84963	3.71151	3.61971	3.55194	3.50186	3.46177	0											0	1
3.43493	2.53502	1.9281	1.51577	1.22816	1.0217	0.869478	0.754611	0.6662	0.597028	0.542188	0.498266	0.462836	0	10.324	7.94557	6.44467	5.45593	4.79863	4.34781	4.0488	3.83574	3.69811	3.60652	3.53852	3.48813	3.44631	0											0	1
3.43644	2.537	1.9302	1.5178	1.23007	1.02346	0.871107	0.756116	0.6676	0.598337	0.54342	0.499432	0.463948	0	10.324	7.94557	6.44467	5.45593	4.79863	4.34781	4.03717	3.83206	3.68471	3.59094	3.52307	3.4744	3.4349	0											0	1
3.43793	2.53898	1.93228	1.51983	1.23197	1.02522	0.872729	0.757617	0.668995	0.599642	0.544648	0.500595	0.465057	0	10.324	7.94557	6.44467	5.45593	4.79863	4.33103	4.02526	3.81448	3.67476	3.57774	3.51073	3.46066	3.41834	0											0	1
3.43941	2.54093	1.93435	1.52184	1.23386	1.02697	0.874345	0.759113	0.670386	0.600943	0.545873	0.501756	0.466164	0	10.324	7.94557	6.44467	5.45593	4.77376	4.33103	4.02219	3.81448	3.66722	3.56725	3.49649	3.44693	3.40093	0											0	1
3.44087	2.54287	1.93641	1.52384	1.23574	1.02871	0.875955	0.760604	0.671773	0.602241	0.547094	0.502914	0.467268	0	10.324	7.94557	6.44467	5.45593	4.77376	4.3283	4.01335	3.7969	3.65792	3.55676	3.48347	3.4332	3.38926	0											0	1
3.44231	2.54479	1.93846	1.52584	1.23761	1.03045	0.877559	0.76209	0.673156	0.603535	0.548313	0.504069	0.46837	0	10.324	7.94557	6.44467	5.45593	4.77376	4.31424	4.00144	3.7969	3.64452	3.54407	3.47128	3.41947	3.37784	0											0	1
3.44374	2.5467	1.94049	1.52782	1.23947	1.03218	0.879157	0.763571	0.674534	0.604825	0.549529	0.505221	0.469469	0	10.324	7.91664	6.44467	5.4363	4.77376	4.31424	4.00117	3.77932	3.63112	3.53053	3.45703	3.40573	3.36184	0											0	1
3.44515	2.54859	1.94251	1.52979	1.24133	1.0339	0.88075	0.765047	0.675909	0.606112	0.550741	0.506371	0.470566	0	10.324	7.91287	6.44467	5.4363	4.77376	4.3083	3.98953	3.77892	3.61802	3.51749	3.44606	3.392	3.346	0											0	1
3.44654	2.55047	1.94451	1.53175	1.24317	1.03561	0.882336	0.766519	0.677279	0.607396	0.551951	0.507518	0.471661	0	10.324	7.91287	6.44467	5.4363	4.77376	4.29745	3.97844	3.76174	3.61362	3.50454	3.43222	3.37827	3.3322	0											0	1
3.44792	2.55233	1.94651	1.53369	1.24501	1.03732	0.883917	0.767985	0.678645	0.608676	0.553157	0.508662	0.472753	0	10.324	7.91287	6.41093	5.4363	4.7489	4.29745	3.97762	3.76134	3.60432	3.49381	3.42085	3.36454	3.32079	0											0	1
3.44929	2.55418	1.94848	1.53563	1.24684	1.03902	0.885492	0.769447	0.680007	0.609952	0.55436	0.509804	0.473843	0	10.324	7.91287	6.41093	5.4363	4.7489	4.29552	3.96571	3.74417	3.59092	3.48332	3.40824	3.3508	3.30938	0											0	1
3.45064	2.55601	1.95045	1.53756	1.24866	1.04071	0.887062	0.770904	0.681365	0.611225	0.555561	0.510942	0.47493	0	10.324	7.91287	6.41093	5.4363	4.7489	4.28067	3.96571	3.74417	3.57752	3.47282	3.39563	3.33707	3.29718	0											0	1
3.45198	2.55782	1.9524	1.53947	1.25047	1.0424	0.888625	0.772356	0.682719	0.612494	0.556758	0.512079	0.476015	0	10.324	7.91287	6.41093	5.4363	4.7489	4.28067	3.9538	3.72659	3.57535	3.46233	3.38586	3.32334	3.28251	0											0	1
3.4533	2.55962	1.95434	1.54138	1.25227	1.04408	0.890183	0.773803	0.684069	0.61376	0.557952	0.513212	0.477098	0	10.324	7.91287	6.41093	5.43219	4.7489	4.28067	3.95016	3.72659	3.56412	3.45184	3.37178	3.31055	3.26832	0											0	1
3.4546	2.56141	1.95627	1.54328	1.25406	1.04575	0.891735	0.775245	0.685415	0.615022	0.559143	0.514343	0.478178	0	10.324	7.91287	6.41093	5.41668	4.7489	4.26388	3.94189	3.70901	3.55072	3.44135	3.36201	3.3014	3.25471	0											0	1
3.45589	2.56318	1.95818	1.54516	1.25585	1.04741	0.893281	0.776683	0.686757	0.616281	0.560331	0.515471	0.479256	0	10.324	7.91287	6.41093	5.41668	4.7489	4.26388	3.93478	3.70901	3.54468	3.43086	3.35144	3.29299	3.24117	0											0	1
3.45717	2.56493	1.96008	1.54703	1.25763	1.04907	0.894822	0.778116	0.688095	0.617537	0.561516	0.516596	0.480331	0	10.324	7.91287	6.41093	5.41668	4.7269	4.26388	3.92998	3.69143	3.53732	3.42036	3.33816	3.28214	3.22949	0											0	1
3.45844	2.56668	1.96197	1.5489	1.25939	1.05072	0.896357	0.779544	0.689428	0.618788	0.562698	0.517719	0.481404	0	10.324	7.91287	6.41093	5.41668	4.72404	4.26036	3.92172	3.69143	3.52392	3.40987	3.32839	3.26841	3.21808	0											0	1
3.45969	2.5684	1.96385	1.55075	1.26115	1.05237	0.897886	0.780967	0.690758	0.620037	0.563877	0.518839	0.482475	0	10.324	7.91287	6.41093	5.41668	4.72404	4.24709	3.91808	3.68606	3.51918	3.39938	3.31941	3.25467	3.20667	0											0	1
3.46092	2.57012	1.96571	1.5526	1.26291	1.054	0.89941	0.782386	0.692084	0.621282	0.565053	0.519957	0.483543	0	10.2861	7.91287	6.41093	5.41668	4.72404	4.24709	3.91096	3.67385	3.51053	3.38889	3.30697	3.24094	3.19526	0											0	1
3.46215	2.57182	1.96756	1.55443	1.26465	1.05564	0.900928	0.7838	0.693405	0.622524	0.566226	0.521072	0.484609	0	10.2861	7.91287	6.41093	5.41668	4.72404	4.24709	3.90617	3.67385	3.49713	3.3801	3.29496	3.23207	3.18385	0											0	1
3.46335	2.5735	1.9694	1.55625	1.26638	1.05726	0.90244	0.785209	0.694723	0.623762	0.567396	0.522184	0.485673	0	10.2861	7.91287	6.41093	5.41668	4.72404	4.24033	3.9031	3.65627	3.49713	3.37264	3.28636	3.22689	3.17244	0											0	1
3.46455	2.57517	1.97123	1.55807	1.26811	1.05888	0.903947	0.786614	0.696037	0.624997	0.568563	0.523293	0.486734	0	10.2861	7.91287	6.41093	5.41668	4.72404	4.2303	3.89426	3.65627	3.48373	3.3662	3.27796	3.21347	3.16102	0											0	1
3.46573	2.57683	1.97305	1.55987	1.26983	1.06049	0.905449	0.788014	0.697347	0.626228	0.569727	0.5244	0.487793	0	10.2861	7.91287	6.41093	5.3984	4.72404	4.2303	3.89426	3.65507	3.47572	3.35741	3.26819	3.19974	3.14961	0											0	1
3.4669	2.57847	1.97485	1.56166	1.27154	1.06209	0.906945	0.789409	0.698653	0.627456	0.570888	0.525505	0.48885	0	10.2861	7.91287	6.41093	5.39705	4.72404	4.2303	3.88235	3.6387	3.47033	3.34692	3.25695	3.18632	3.1382	0											0	1
3.46806	2.5801	1.97664	1.56345	1.27324	1.06369	0.908435	0.7908	0.699955	0.628681	0.572047	0.526607	0.489904	0	10.2861	7.91287	6.41093	5.39705	4.69917	4.2303	3.88235	3.6387	3.45693	3.33643	3.2461	3.18378	3.12679	0											0	1
3.4692	2.58172	1.97842	1.56522	1.27494	1.06528	0.90992	0.792187	0.701253	0.629902	0.573202	0.527706	0.490956	0	10.2861	7.91287	6.41093	5.39705	4.69917	4.21352	3.87044	3.62649	3.45693	3.32594	3.23593	3.17228	3.11538	0											0	1
3.47034	2.58332	1.98019	1.56699	1.27663	1.06686	0.9114	0.793568	0.702547	0.63112	0.574354	0.528802	0.492006	0	10.2861	7.91287	6.41093	5.39705	4.69917	4.21352	3.87044	3.62112	3.44353	3.31916	3.22753	3.15854	3.10528	0											0	1
3.47145	2.58491	1.98195	1.56874	1.2783	1.06844	0.912874	0.794945	0.703837	0.632334	0.575504	0.529896	0.493053	0	10.2861	7.91287	6.41093	5.39705	4.69917	4.21352	3.86851	3.62112	3.44353	3.31544	3.21912	3.14769	3.09659	0											0	1
3.47256	2.58649	1.98369	1.57048	1.27998	1.07001	0.914342	0.796318	0.705124	0.633545	0.57665	0.530988	0.494098	0	10.2861	7.91287	6.41093	5.39705	4.69917	4.21352	3.85853	3.60556	3.43013	3.30495	3.21072	3.14481	3.08851	0											0	1
3.47366	2.58805	1.98542	1.57222	1.28164	1.07158	0.915806	0.797686	0.706406	0.634753	0.577793	0.532076	0.495141	0	10.2861	7.91287	6.41093	5.39705	4.69917	4.2092	3.85853	3.60354	3.43013	3.29446	3.20231	3.13108	3.08036	0											0	1
3.47474	2.5896	1.98714	1.57394	1.28329	1.07314	0.917264	0.799049	0.707685	0.635958	0.578934	0.533163	0.496181	0	10.2861	7.91287	6.41093	5.39705	4.69917	4.19673	3.84662	3.60354	3.41673	3.28518	3.19391	3.11734	3.06973	0											0	1
3.47581	2.59114	1.98885	1.57566	1.28494	1.07469	0.918716	0.800408	0.70896	0.637159	0.580072	0.534246	0.497219	0	10.2861	7.91287	6.41093	5.39705	4.69917	4.19673	3.84662	3.59133	3.41673	3.28373	3.1855	3.11734	3.05832	0											0	1
3.47687	2.59267	1.99055	1.57737	1.28658	1.07623	0.920163	0.801762	0.710231	0.638357	0.581207	0.535327	0.498255	0	10.2861	7.91287	6.41093	5.39705	4.69917	4.19673	3.84662	3.58596	3.40333	3.27348	3.1771	3.10361	3.04691	0											0	1
3.47792	2.59418	1.99224	1.57906	1.28821	1.07777	0.921605	0.803112	0.711498	0.639552	0.582339	0.536406	0.499289	0	10.2861	7.91287	6.41093	5.39705	4.69917	4.19673	3.83471	3.58596	3.40333	3.26299	3.16869	3.08988	3.0355	0											0	1
3.47895	2.59568	1.99392	1.58075	1.28984	1.07931	0.923042	0.804458	0.712761	0.640743	0.583468	0.537482	0.50032	0	10.2861	7.91287	6.41093	5.39705	4.67717	4.19673	3.83471	3.58556	3.38994	3.25774	3.16029	3.08988	3.02702	0											0	1
3.47998	2.59717	1.99558	1.58243	1.29145	1.08083	0.924473	0.805799	0.714021	0.641931	0.584594	0.538555	0.501349	0	10.2861	7.91287	6.41093	5.37742	4.67431	4.17994	3.83471	3.56838	3.38994	3.25249	3.15188	3.07615	3.02223	0											0	1
3.48099	2.59864	1.99724	1.5841	1.29306	1.08235	0.925899	0.807136	0.715276	0.643115	0.585717	0.539626	0.502376	0	10.2861	7.91287	6.37719	5.37742	4.67431	4.17994	3.8228	3.56838	3.37654	3.242	3.14348	3.06464	3.01267	0											0	1
3.48199	2.60011	1.99888	1.58576	1.29466	1.08387	0.92732	0.808468	0.716529	0.644297	0.586838	0.540695	0.5034	0	10.2861	7.91287	6.37719	5.37742	4.67431	4.17994	3.8228	3.56838	3.37654	3.23522	3.13507	3.06241	3.00126	0											0	1
3.48299	2.60156	2.00051	1.58741	1.29626	1.08537	0.928736	0.809796	0.717777	0.645475	0.587955	0.541761	0.504422	0	10.2861	7.91287	6.37719	5.37742	4.67431	4.17994	3.8228	3.5508	3.36314	3.23151	3.12667	3.04868	2.98985	0											0	1
3.48397	2.603	2.00214	1.58905	1.29784	1.08688	0.930146	0.811119	0.719021	0.64665	0.58907	0.542824	0.505442	0	10.2861	7.91287	6.37719	5.37742	4.67431	4.17994	3.81089	3.5508	3.36314	3.22102	3.11826	3.04645	2.98303	0											0	1
3.48494	2.60443	2.00375	1.59069	1.29942	1.08837	0.931551	0.812438	0.720262	0.647822	0.590182	0.543885	0.50646	0	10.2861	7.91287	6.37719	5.37742	4.67431	4.17994	3.81089	3.5508	3.35448	3.21679	3.11005	3.03495	2.97844	0											0	1
3.48589	2.60584	2.00535	1.59231	1.30099	1.08986	0.932951	0.813753	0.721499	0.64899	0.591291	0.544943	0.507476	0	10.2861	7.91287	6.37719	5.37742	4.67431	4.16316	3.81089	3.5508	3.34974	3.21053	3.10443	3.02344	2.96703	0											0	1
3.48684	2.60725	2.00694	1.59393	1.30256	1.09134	0.934346	0.815063	0.722732	0.650156	0.592397	0.545999	0.508489	0	10.2861	7.91287	6.37719	5.37742	4.67431	4.16316	3.80036	3.53323	3.34974	3.20003	3.09929	3.02122	2.95561	0											0	1
3.48778	2.60864	2.00852	1.59553	1.30411	1.09282	0.935736	0.816369	0.723962	0.651318	0.593501	0.547052	0.5095	0	10.2861	7.91287	6.37719	5.37742	4.67431	4.16316	3.79898	3.53323	3.33634	3.20003	3.09305	3.00748	2.94991	0											0	1
3.48871	2.61002	2.01009	1.59713	1.30566	1.09429	0.937121	0.817671	0.725188	0.652476	0.594601	0.548103	0.510509	0	10.2861	7.91287	6.37719	5.37742	4.67431	4.16316	3.79898	3.53323	3.33634	3.18954	3.08464	3.00748	2.9442	0											0	1
3.48963	2.61139	2.01165	1.59872	1.3072	1.09575	0.9385	0.818968	0.72641	0.653632	0.595699	0.549151	0.511515	0	10.2861	7.91287	6.37719	5.37742	4.67431	4.16316	3.79898	3.53323	3.32575	3.18532	3.07624	2.99375	2.93279	0											0	1
3.49053	2.61275	2.01319	1.6003	1.30874	1.09721	0.939875	0.820261	0.727629	0.654785	0.596794	0.550197	0.512519	0	10.2861	7.91287	6.37719	5.37742	4.67431	4.16316	3.78708	3.51565	3.32294	3.17905	3.06783	2.99375	2.92216	0											0	1
3.49143	2.6141	2.01473	1.60187	1.31026	1.09867	0.941244	0.82155	0.728844	0.655934	0.597887	0.551241	0.513521	0	10.2861	7.88018	6.37719	5.37742	4.67431	4.16316	3.78708	3.51565	3.32294	3.1688	3.06363	2.98002	2.92138	0											0	1
3.49232	2.61543	2.01626	1.60343	1.31178	1.10011	0.942609	0.822834	0.730055	0.65708	0.598976	0.552282	0.514521	0	10.2861	7.88018	6.37719	5.37742	4.64945	4.14637	3.78708	3.51565	3.30954	3.16856	3.05943	2.97779	2.90997	0											0	1
3.4932	2.61676	2.01778	1.60498	1.3133	1.10155	0.943968	0.824115	0.731262	0.658223	0.600063	0.55332	0.515519	0	10.2861	7.88018	6.37719	5.37742	4.64945	4.14637	3.78708	3.51565	3.30954	3.15807	3.05102	2.96628	2.89856	0											0	1
3.49407	2.61807	2.01929	1.60653	1.3148	1.10299	0.945323	0.825391	0.732466	0.659363	0.601147	0.554356	0.516515	0	10.2861	7.88018	6.37719	5.37742	4.64945	4.14637	3.77517	3.50344	3.30954	3.15807	3.04262	2.96275	2.89856	0											0	1
3.49492	2.61938	2.02079	1.60807	1.3163	1.10442	0.946672	0.826663	0.733667	0.6605	0.602228	0.55539	0.517508	0	10.2861	7.88018	6.37719	5.37424	4.64945	4.14637	3.77517	3.49807	3.29614	3.14757	3.03719	2.95255	2.88714	0											0	1
3.49577	2.62067	2.02227	1.60959	1.31779	1.10584	0.948017	0.82793	0.734864	0.661633	0.603306	0.556421	0.518499	0	10.2861	7.88018	6.37719	5.3578	4.64945	4.14637	3.77517	3.49807	3.29614	3.14757	3.03421	2.94967	2.87758	0											0	1
3.49661	2.62195	2.02375	1.61111	1.31928	1.10726	0.949357	0.829194	0.736057	0.662764	0.604382	0.55745	0.519488	0	10.2861	7.88018	6.37719	5.3578	4.64945	4.14637	3.77517	3.49807	3.29614	3.13708	3.02581	2.93882	2.87573	0											0	1
3.49744	2.62322	2.02522	1.61263	1.32075	1.10867	0.950691	0.830453	0.737246	0.663891	0.605455	0.558476	0.520475	0	10.2861	7.88018	6.37719	5.3578	4.64945	4.14637	3.76326	3.49807	3.28274	3.13708	3.0174	2.93851	2.86432	0											0	1
3.49827	2.62448	2.02668	1.61413	1.32223	1.11007	0.952021	0.831708	0.738432	0.665015	0.606525	0.5595	0.521459	0	10.2861	7.88018	6.37719	5.3578	4.64945	4.14637	3.76326	3.48049	3.28274	3.12659	3.01644	2.92509	2.86083	0											0	1
3.49908	2.62573	2.02813	1.61562	1.32369	1.11147	0.953346	0.832959	0.739615	0.666136	0.607593	0.560521	0.522442	0	10.2861	7.88018	6.37719	5.3578	4.64945	4.12958	3.76326	3.48049	3.28274	3.12659	3.009	2.92509	2.85291	0											0	1
3.49988	2.62697	2.02957	1.61711	1.32515	1.11286	0.954666	0.834206	0.740793	0.667254	0.608658	0.56154	0.523422	0	10.2861	7.88018	6.37719	5.3578	4.64945	4.12958	3.76326	3.48049	3.26934	3.1161	3.00059	2.91135	2.8415	0											0	1
3.50068	2.6282	2.031	1.61859	1.32659	1.11425	0.955981	0.835449	0.741969	0.668369	0.60972	0.562557	0.5244	0	10.2861	7.88018	6.37719	5.3578	4.64945	4.12958	3.75614	3.48049	3.26934	3.1161	2.99923	2.91135	2.8415	0											0	1
3.50146	2.62942	2.03242	1.62006	1.32804	1.11563	0.957291	0.836687	0.743141	0.669481	0.610779	0.563571	0.525376	0	10.2861	7.88018	6.37719	5.3578	4.64945	4.12958	3.75135	3.48049	3.26934	3.10561	2.99219	2.89762	2.83009	0											0	1
3.50224	2.63063	2.03383	1.62152	1.32947	1.11701	0.958597	0.837922	0.744309	0.67059	0.611836	0.564583	0.52635	0	10.2861	7.88018	6.37719	5.3578	4.64945	4.12958	3.75135	3.47512	3.25595	3.10561	2.98378	2.89762	2.83009	0											0	1
3.50301	2.63183	2.03523	1.62297	1.3309	1.11838	0.959898	0.839152	0.745474	0.671696	0.61289	0.565592	0.527321	0	10.2861	7.88018	6.37719	5.3578	4.64945	4.12958	3.75135	3.46291	3.25595	3.09883	2.98378	2.88677	2.81867	0											0	1
3.50377	2.63302	2.03663	1.62442	1.33233	1.11975	0.961194	0.840379	0.746635	0.672798	0.613941	0.566599	0.528291	0	10.2861	7.88018	6.37719	5.3578	4.64945	4.12958	3.75135	3.46291	3.25595	3.09511	2.97538	2.88389	2.81352	0											0	1
3.50452	2.6342	2.03801	1.62586	1.33374	1.12111	0.962485	0.841601	0.747793	0.673898	0.61499	0.567604	0.529258	0	10.2861	7.88018	6.37719	5.3578	4.64945	4.12958	3.74481	3.46291	3.25502	3.09511	2.96914	2.88389	2.80726	0											0	1
3.50527	2.63537	2.03938	1.62729	1.33515	1.12246	0.963772	0.842819	0.748947	0.674995	0.616036	0.568606	0.530223	0	10.2861	7.88018	6.37719	5.3578	4.64945	4.12958	3.73944	3.46291	3.24255	3.08462	2.96697	2.87015	2.7977	0											0	1
3.506	2.63654	2.04075	1.62871	1.33655	1.12381	0.965053	0.844034	0.750098	0.676088	0.617079	0.569606	0.531186	0	10.2861	7.88018	6.37719	5.3578	4.64945	4.11874	3.73944	3.46291	3.24255	3.08462	2.95857	2.87015	2.79585	0											0	1
3.50673	2.63769	2.04211	1.63013	1.33795	1.12515	0.96633	0.845244	0.751245	0.677179	0.61812	0.570604	0.532147	0	10.2861	7.88018	6.37719	5.3578	4.64945	4.1128	3.73944	3.45498	3.24255	3.07413	2.95857	2.85642	2.78444	0											0	1
3.50745	2.63883	2.04345	1.63153	1.33934	1.12649	0.967603	0.84645	0.752389	0.678266	0.619158	0.571599	0.533106	0	10.2861	7.88018	6.37719	5.3578	4.62458	4.1128	3.73944	3.44533	3.23389	3.07413	2.95016	2.85642	2.78444	0											0	1
3.50816	2.63996	2.04479	1.63293	1.34072	1.12782	0.96887	0.847652	0.753529	0.679351	0.620193	0.572592	0.534063	0	10.2861	7.88018	6.37719	5.3578	4.62458	4.1128	3.73944	3.44533	3.22915	3.07413	2.94719	2.85642	2.77303	0											0	1
3.50887	2.64108	2.04612	1.63432	1.3421	1.12915	0.970133	0.84885	0.754666	0.680433	0.621226	0.573582	0.535017	0	10.2861	7.88018	6.37719	5.3578	4.62458	4.1128	3.72753	3.44533	3.22915	3.06364	2.94176	2.84269	2.77303	0											0	1
3.50956	2.6422	2.04744	1.63571	1.34347	1.13047	0.971392	0.850045	0.7558	0.681511	0.622256	0.574571	0.53597	0	10.2861	7.88018	6.37719	5.3578	4.62458	4.1128	3.72753	3.44533	3.22915	3.06364	2.93512	2.84269	2.76162	0											0	1
3.51025	2.6433	2.04876	1.63708	1.34483	1.13178	0.972645	0.851235	0.75693	0.682587	0.623284	0.575556	0.53692	0	10.2861	7.88018	6.37719	5.3578	4.62458	4.1128	3.72753	3.44533	3.22114	3.05585	2.93335	2.83716	2.76162	0											0	1
3.51093	2.6444	2.05006	1.63845	1.34619	1.13309	0.973895	0.852421	0.758057	0.68366	0.624309	0.57654	0.537868	0	10.2861	7.88018	6.37719	5.3578	4.62458	4.1128	3.72753	3.44533	3.21575	3.05315	2.92495	2.82896	2.75099	0											0	1
3.51161	2.64548	2.05135	1.63981	1.34754	1.1344	0.975139	0.853604	0.759181	0.684729	0.625331	0.577521	0.538815	0	10.2861	7.88018	6.37719	5.3578	4.62458	4.1128	3.72753	3.42776	3.21575	3.05315	2.92495	2.82896	2.7502	0											0	1
3.51227	2.64656	2.05264	1.64117	1.34888	1.13569	0.976379	0.854783	0.760301	0.685796	0.626351	0.5785	0.539759	0	10.2861	7.88018	6.37719	5.3578	4.62458	4.1128	3.72753	3.42776	3.21575	3.04265	2.91654	2.81681	2.74339	0											0	1
3.51293	2.64763	2.05392	1.64251	1.35022	1.13699	0.977615	0.855957	0.761417	0.68686	0.627368	0.579477	0.540701	0	10.2861	7.88018	6.37719	5.3578	4.62458	4.1128	3.71589	3.42776	3.21575	3.04265	2.91654	2.81522	2.73879	0											0	1
3.51358	2.64869	2.05519	1.64385	1.35155	1.13828	0.978846	0.857128	0.762531	0.687921	0.628382	0.580451	0.541641	0	10.2861	7.88018	6.37719	5.34136	4.62458	4.1128	3.71562	3.42776	3.20235	3.04265	2.90814	2.81522	2.73801	0											0	1
3.51423	2.64974	2.05645	1.64518	1.35288	1.13956	0.980072	0.858295	0.76364	0.688979	0.629394	0.581423	0.542579	0	10.2861	7.88018	6.37719	5.33817	4.62458	4.09794	3.71562	3.42776	3.20235	3.03216	2.90814	2.80149	2.72738	0											0	1
3.51487	2.65078	2.0577	1.64651	1.3542	1.14084	0.981294	0.859458	0.764747	0.690034	0.630404	0.582392	0.543514	0	10.2861	7.88018	6.37719	5.33817	4.62458	4.09601	3.71562	3.42776	3.20235	3.03216	2.89973	2.80149	2.72738	0											0	1
3.5155	2.65182	2.05895	1.64782	1.35551	1.14211	0.982511	0.860617	0.76585	0.691086	0.63141	0.58336	0.544448	0	10.2861	7.88018	6.37719	5.33817	4.62458	4.09601	3.71562	3.42776	3.20235	3.03216	2.89973	2.80149	2.71597	0											0	1
3.51612	2.65284	2.06018	1.64913	1.35681	1.14338	0.983724	0.861773	0.76695	0.692136	0.632414	0.584325	0.54538	0	10.2861	7.88018	6.37719	5.33817	4.62458	4.09601	3.71562	3.42776	3.1963	3.02167	2.8943	2.79064	2.71597	0											0	1
3.51674	2.65386	2.06141	1.65044	1.35811	1.14464	0.984933	0.862924	0.768047	0.693182	0.633416	0.585288	0.54631	0	10.2861	7.88018	6.37719	5.33817	4.62458	4.09601	3.71562	3.41018	3.18895	3.02167	2.89133	2.78776	2.70641	0											0	1
3.51735	2.65487	2.06263	1.65173	1.35941	1.14589	0.986137	0.864072	0.76914	0.694225	0.634415	0.586248	0.547237	0	10.2861	7.88018	6.37719	5.33817	4.62458	4.09601	3.70735	3.41018	3.18895	3.02167	2.89036	2.78776	2.70456	0											0	1
3.51795	2.65587	2.06384	1.65302	1.3607	1.14715	0.987336	0.865216	0.770231	0.695266	0.635412	0.587206	0.548163	0	10.2861	7.88018	6.37719	5.33817	4.62458	4.09601	3.70371	3.41018	3.18895	3.0154	2.88292	2.78488	2.70456	0											0	1
3.51855	2.65686	2.06505	1.6543	1.36198	1.14839	0.988532	0.866356	0.771317	0.696304	0.636406	0.588162	0.549086	0	10.2861	7.88018	6.37719	5.33817	4.62458	4.09601	3.7148	3.41018	3.18895	3.01118	2.88292	2.77402	2.69315	0											0	1
3.51914	2.65784	2.06624	1.65557	1.36326	1.14963	0.989722	0.867493	0.772401	0.697339	0.637397	0.589116	0.550008	0	10.2861	7.88018	6.37719	5.33817	4.62458	4.09601	3.71562	3.41018	3.18865	3.01118	2.87452	2.77402	2.69315	0											0	1
3.51972	2.65882	2.06743	1.65684	1.36452	1.15087	0.990909	0.868625	0.773481	0.698371	0.638386	0.590068	0.550927	0	10.2861	7.88018	6.37719	5.33817	4.62458	4.09601	3.6968	3.41018	3.17555	3.01118	2.87452	2.77402	2.68413	0											0	1
3.5203	2.65979	2.06861	1.6581	1.36579	1.1521	0.992091	0.869754	0.774558	0.6994	0.639373	0.591017	0.551844	0	10.2861	7.88018	6.37719	5.33817	4.62458	4.09601	3.6918	3.41018	3.17555	3.00069	2.87452	2.76029	2.68174	0											0	1
3.52087	2.66075	2.06978	1.65935	1.36705	1.15333	0.993269	0.870879	0.775632	0.700426	0.640357	0.591964	0.55276	0	10.2861	7.88018	6.37719	5.33817	4.62458	4.09601	3.6918	3.41018	3.17555	3.00069	2.87099	2.76029	2.68174	0											0	1
3.52143	2.6617	2.07095	1.6606	1.3683	1.15455	0.994442	0.872001	0.776703	0.70145	0.641338	0.592909	0.553673	0	10.2861	7.88018	6.37719	5.33817	4.62458	4.09601	3.6918	3.41018	3.17555	3.00069	2.85771	2.76029	2.67032	0											0	1
3.52199	2.66264	2.07211	1.66184	1.36954	1.15576	0.995611	0.873119	0.77777	0.702471	0.642317	0.593851	0.554585	0	10.2861	7.88018	6.37719	5.33817	4.62458	4.09601	3.6918	3.3926	3.17555	2.99799	2.85771	2.75871	2.67032	0											0	1
3.52254	2.66358	2.07326	1.66307	1.37078	1.15697	0.996776	0.874233	0.778834	0.703488	0.643294	0.594791	0.555494	0	10.2861	7.88018	6.37719	5.33817	4.62458	4.09601	3.6918	3.3926	3.16496	2.9902	2.85771	2.74656	2.67032	0											0	1
3.52309	2.66451	2.0744	1.6643	1.37202	1.15818	0.997937	0.875343	0.779895	0.704504	0.644268	0.595729	0.556401	0	10.2861	7.88018	6.36361	5.33817	4.62458	4.09486	3.6918	3.3926	3.16215	2.9902	2.85771	2.74656	2.65891	0											0	1
3.52363	2.66543	2.07553	1.66551	1.37325	1.15938	0.999093	0.87645	0.780953	0.705516	0.645239	0.596665	0.557307	0	10.2861	7.88018	6.34345	5.33817	4.62458	4.07922	3.6918	3.3926	3.16215	2.9902	2.85771	2.74656	2.65891	0											0	1
3.52416	2.66634	2.07666	1.66673	1.37447	1.16057	1.00025	0.877553	0.782008	0.706525	0.646208	0.597599	0.55821	0	10.2861	7.88018	6.34345	5.33817	4.62458	4.07922	3.6918	3.3926	3.16215	2.98597	2.8409	2.73902	2.65865	0											0	1
3.52469	2.66725	2.07778	1.66793	1.37569	1.16177	1.00139	0.878652	0.783059	0.707532	0.647175	0.59853	0.559111	0	10.2671	7.88018	6.34345	5.33817	4.62458	4.07922	3.6918	3.3926	3.16215	2.9797	2.8409	2.73283	2.6475	0											0	1
3.52522	2.66814	2.07889	1.66913	1.3769	1.16295	1.00254	0.879748	0.784107	0.708536	0.648139	0.59946	0.560011	0	10.2481	7.88018	6.34345	5.33817	4.62458	4.07922	3.6918	3.3926	3.16215	2.9797	2.8409	2.73283	2.6475	0											0	1
3.52573	2.66904	2.08	1.67032	1.3781	1.16413	1.00368	0.88084	0.785153	0.709537	0.649101	0.600387	0.560908	0	10.2481	7.88018	6.34345	5.33817	4.59972	4.07922	3.6918	3.3926	3.16215	2.9797	2.8409	2.73283	2.6475	0											0	1
3.52624	2.66992	2.08109	1.67151	1.3793	1.16531	1.00481	0.881929	0.786195	0.710536	0.65006	0.601311	0.561804	0	10.2481	7.88018	6.34345	5.33817	4.59972	4.07922	3.6918	3.3926	3.14875	2.9797	2.8409	2.72863	2.63609	0											0	1
3.52675	2.67079	2.08218	1.67269	1.3805	1.16648	1.00594	0.883014	0.787234	0.711531	0.651017	0.602234	0.562697	0	10.2481	7.88018	6.34345	5.33817	4.59972	4.07922	3.6918	3.3926	3.14875	2.96921	2.83657	2.71909	2.63609	0											0	1
3.52725	2.67166	2.08327	1.67386	1.38169	1.16765	1.00707	0.884095	0.788269	0.712524	0.651971	0.603154	0.563588	0	10.2481	7.88018	6.34345	5.33817	4.59972	4.07922	3.6918	3.3922	3.14875	2.96921	2.82409	2.71909	2.63609	0											0	1
3.52774	2.67252	2.08434	1.67503	1.38287	1.16881	1.00819	0.885173	0.789302	0.713515	0.652923	0.604073	0.564478	0	10.2481	7.88018	6.34345	5.33817	4.59972	4.07922	3.6918	3.37502	3.14875	2.96921	2.82409	2.71909	2.62468	0											0	1
3.52823	2.67338	2.08541	1.67619	1.38405	1.16996	1.00931	0.886247	0.790331	0.714502	0.653872	0.604989	0.565365	0	10.2481	7.88018	6.34345	5.33817	4.59972	4.07922	3.6918	3.37502	3.14875	2.96921	2.82409	2.71909	2.62468	0											0	1
3.52872	2.67423	2.08647	1.67734	1.38522	1.17112	1.01042	0.887318	0.791358	0.715487	0.654819	0.605903	0.566251	0	10.2481	7.88018	6.34345	5.33817	4.59972	4.07922	3.6918	3.37502	3.14875	2.95944	2.82409	2.70536	2.62468	0											0	1
3.5292	2.67507	2.08753	1.67849	1.38639	1.17226	1.01154	0.888385	0.792381	0.716469	0.655764	0.606815	0.567135	0	10.2481	7.88018	6.34345	5.33817	4.59972	4.07922	3.6918	3.37502	3.14875	2.95872	2.82409	2.70536	2.61327	0											0	1
3.52967	2.6759	2.08857	1.67963	1.38755	1.17341	1.01264	0.889449	0.793401	0.717448	0.656706	0.607725	0.568016	0	10.2481	7.88018	6.34345	5.33817	4.59972	4.07922	3.6918	3.37502	3.13536	2.95872	2.82409	2.70536	2.61327	0											0	1
3.53014	2.67673	2.08961	1.68076	1.3887	1.17454	1.01374	0.890509	0.794419	0.718425	0.657646	0.608632	0.568896	0	10.2481	7.88018	6.34345	5.33817	4.59972	4.07922	3.66799	3.37502	3.13536	2.95872	2.80728	2.70536	2.61327	0											0	1
3.5306	2.67755	2.09065	1.68189	1.38985	1.17568	1.01484	0.891565	0.795433	0.719399	0.658584	0.609537	0.569774	0	10.2481	7.88018	6.34345	5.33817	4.59972	4.07922	3.66799	3.37502	3.13536	2.95872	2.80728	2.70313	2.61327	0											0	1
3.53106	2.67836	2.09168	1.68301	1.391	1.1768	1.01594	0.892618	0.796444	0.72037	0.659519	0.610441	0.57065	0	10.2481	7.88018	6.34345	5.33817	4.59972	4.07922	3.66799	3.37502	3.13536	2.94823	2.80728	2.69163	2.60185	0											0	1
3.53151	2.67917	2.0927	1.68413	1.39213	1.17793	1.01703	0.893668	0.797452	0.721338	0.660452	0.611342	0.571523	0	10.2481	7.88018	6.34345	5.33817	4.59972	4.07922	3.66799	3.37502	3.13536	2.94823	2.80728	2.69163	2.60185	0											0	1
3.53196	2.67997	2.09371	1.68524	1.39327	1.17905	1.01811	0.894714	0.798457	0.722304	0.661382	0.612241	0.572395	0	10.2481	7.88018	6.34345	5.33817	4.59972	4.07922	3.66799	3.37502	3.13536	2.94823	2.80728	2.69163	2.60185	0											0	1
3.5324	2.68076	2.09472	1.68634	1.3944	1.18016	1.01919	0.895757	0.799459	0.723268	0.66231	0.613138	0.573266	0	10.2481	7.88018	6.34345	5.33817	4.59972	4.07922	3.66799	3.37502	3.13536	2.94823	2.80728	2.69163	2.59615	0											0	1
3.53284	2.68155	2.09572	1.68744	1.39552	1.18127	1.02027	0.896796	0.800458	0.724228	0.663236	0.614032	0.574134	0	10.2481	7.88018	6.34345	5.33817	4.59972	4.07922	3.66799	3.37502	3.13536	2.94823	2.80728	2.69163	2.59044	0											0	1
3.53327	2.68233	2.09671	1.68853	1.39664	1.18238	1.02135	0.897832	0.801454	0.725186	0.664159	0.614925	0.575	0	10.2481	7.88018	6.34345	5.33817	4.59972	4.07884	3.66799	3.37502	3.12196	2.94653	2.79047	2.6779	2.59044	0											0	1
3.5337	2.6831	2.0977	1.68961	1.39775	1.18348	1.02242	0.898864	0.802447	0.726142	0.66508	0.615815	0.575864	0	10.2481	7.88018	6.34345	5.33817	4.59972	4.06244	3.66799	3.35744	3.12196	2.93774	2.79047	2.6779	2.59044	0											0	1
3.53412	2.68387	2.09868	1.69069	1.39886	1.18457	1.02348	0.899893	0.803437	0.727094	0.665998	0.616704	0.576727	0	10.2481	7.88018	6.34345	5.33817	4.59972	4.06244	3.66799	3.35744	3.12196	2.93774	2.79047	2.6779	2.58307	0											0	1
3.53454	2.68463	2.09965	1.69177	1.39996	1.18567	1.02455	0.900919	0.804424	0.728044	0.666914	0.61759	0.577587	0	10.2481	7.88018	6.34345	5.31855	4.59972	4.06244	3.66799	3.35744	3.12196	2.93774	2.79047	2.6779	2.57903	0											0	1
3.53496	2.68538	2.10062	1.69283	1.40106	1.18675	1.0256	0.901941	0.805408	0.728992	0.667828	0.618474	0.578446	0	10.2481	7.88018	6.34345	5.31855	4.59972	4.06244	3.66799	3.35744	3.12196	2.93774	2.79047	2.6779	2.57903	0											0	1
3.53537	2.68613	2.10158	1.6939	1.40215	1.18784	1.02666	0.90296	0.806389	0.729937	0.66874	0.619356	0.579303	0	10.2481	7.88018	6.34345	5.31855	4.59972	4.06244	3.66799	3.35744	3.12196	2.93774	2.79047	2.66416	2.57903	0											0	1
3.53577	2.68688	2.10254	1.69495	1.40323	1.18891	1.02771	0.903975	0.807367	0.730879	0.669649	0.620236	0.580157	0	10.2481	7.88018	6.34345	5.31855	4.59972	4.06244	3.66799	3.35744	3.12196	2.93453	2.79047	2.66416	2.57718	0											0	1
3.53617	2.68761	2.10348	1.696	1.40431	1.18999	1.02876	0.904987	0.808342	0.731818	0.670556	0.621114	0.58101	0	10.2481	7.88018	6.34345	5.31855	4.59972	4.06244	3.66799	3.35744	3.12196	2.92724	2.79047	2.66416	2.56762	0											0	1
3.53657	2.68834	2.10443	1.69705	1.40539	1.19106	1.0298	0.905996	0.809315	0.732755	0.671461	0.62199	0.581861	0	10.2481	7.88018	6.34345	5.31855	4.59972	4.06244	3.66799	3.35744	3.12196	2.92724	2.77366	2.66416	2.56762	0											0	1
3.53696	2.68907	2.10536	1.69809	1.40646	1.19212	1.03084	0.907001	0.810284	0.73369	0.672363	0.622864	0.582711	0	10.2481	7.88018	6.34345	5.31855	4.59972	4.06244	3.66799	3.35744	3.11851	2.92724	2.77366	2.66416	2.56762	0											0	1
3.53735	2.68978	2.10629	1.69912	1.40753	1.19318	1.03188	0.908004	0.811251	0.734622	0.673263	0.623736	0.583558	0	10.2481	7.88018	6.34345	5.31855	4.59972	4.06244	3.66799	3.35744	3.10856	2.92724	2.77366	2.66416	2.56762	0											0	1
3.53774	2.6905	2.10722	1.70015	1.40859	1.19424	1.03291	0.909002	0.812214	0.735551	0.674161	0.624606	0.584403	0	10.2481	7.88018	6.34345	5.31855	4.59972	4.06244	3.66799	3.35744	3.10856	2.92724	2.77366	2.65137	2.55621	0											0	1
3.53811	2.6912	2.10813	1.70117	1.40964	1.19529	1.03393	0.909998	0.813175	0.736478	0.675056	0.625473	0.585247	0	10.2481	7.88018	6.34345	5.31855	4.59972	4.06244	3.66799	3.35744	3.10856	2.92724	2.77366	2.65043	2.55621	0											0	1
3.53849	2.6919	2.10905	1.70218	1.4107	1.19634	1.03496	0.91099	0.814132	0.737402	0.67595	0.626339	0.586089	0	10.2481	7.88018	6.34345	5.31855	4.59972	4.06244	3.66799	3.35744	3.10856	2.91675	2.77366	2.65043	2.55621	0											0	1
3.53886	2.6926	2.10995	1.70319	1.41174	1.19738	1.03598	0.911979	0.815087	0.738324	0.676841	0.627202	0.586929	0	10.2481	7.88018	6.34345	5.31855	4.59972	4.06244	3.66799	3.35744	3.10856	2.91675	2.77366	2.65043	2.55621	0											0	1
3.53923	2.69329	2.11085	1.7042	1.41278	1.19842	1.037	0.912964	0.816039	0.739243	0.677729	0.628064	0.587767	0	10.2481	7.88018	6.34345	5.31855	4.59972	4.06244	3.66799	3.35744	3.10856	2.91675	2.77366	2.65043	2.55621	0											0	1
3.53959	2.69397	2.11175	1.7052	1.41382	1.19945	1.03801	0.913947	0.816988	0.740159	0.678616	0.628923	0.588603	0	10.2481	7.84748	6.34345	5.31855	4.59972	4.06244	3.66799	3.35744	3.10856	2.91675	2.77366	2.65043	2.5448	0											0	1
3.53995	2.69465	2.11263	1.70619	1.41485	1.20048	1.03902	0.914926	0.817935	0.741073	0.6795	0.629781	0.589437	0	10.2481	7.84748	6.34345	5.31855	4.59972	4.06244	3.66799	3.35744	3.10856	2.91675	2.758	2.65043	2.5448	0											0	1
3.54031	2.69532	2.11352	1.70718	1.41588	1.20151	1.04002	0.915902	0.818878	0.741985	0.680382	0.630636	0.59027	0	10.2481	7.84748	6.34345	5.31855	4.59972	4.06244	3.66799	3.35542	3.10856	2.91675	2.75685	2.6367	2.5448	0											0	1
3.54066	2.69599	2.11439	1.70816	1.4169	1.20253	1.04102	0.916874	0.819819	0.742894	0.681261	0.631489	0.5911	0	10.2481	7.84748	6.34345	5.31855	4.59972	4.06244	3.66799	3.33987	3.10856	2.91675	2.75685	2.6367	2.5448	0											0	1
3.541	2.69665	2.11526	1.70914	1.41792	1.20355	1.04202	0.917844	0.820757	0.7438	0.682139	0.632341	0.591929	0	10.2481	7.84748	6.34345	5.31855	4.59972	4.06244	3.66799	3.33987	3.10856	2.91405	2.75685	2.6367	2.5448	0											0	1
3.54135	2.6973	2.11613	1.71011	1.41893	1.20456	1.04302	0.91881	0.821692	0.744704	0.683014	0.63319	0.592756	0	10.2481	7.84748	6.34345	5.31855	4.59972	4.06244	3.66799	3.33987	3.09516	2.90626	2.75685	2.6367	2.53338	0											0	1
3.54169	2.69796	2.11699	1.71108	1.41993	1.20557	1.04401	0.919773	0.822624	0.745606	0.683887	0.634038	0.593581	0	10.2481	7.84748	6.34345	5.31855	4.59972	4.06244	3.66799	3.33987	3.09516	2.90626	2.75685	2.6367	2.53338	0											0	1
3.54202	2.6986	2.11784	1.71204	1.42094	1.20658	1.04499	0.920733	0.823553	0.746505	0.684758	0.634883	0.594405	0	10.2481	7.84748	6.34345	5.31855	4.59972	4.06244	3.64417	3.33987	3.09516	2.90626	2.75685	2.6367	2.53338	0											0	1
3.54236	2.69924	2.11869	1.71299	1.42193	1.20758	1.04598	0.92169	0.82448	0.747402	0.685626	0.635726	0.595226	0	10.2481	7.84748	6.34345	5.31855	4.59972	4.06244	3.64417	3.33987	3.09516	2.90626	2.75685	2.6367	2.53338	0											0	1
3.54268	2.69987	2.11953	1.71395	1.42293	1.20857	1.04696	0.922643	0.825403	0.748296	0.686492	0.636568	0.596046	0	10.2481	7.84748	6.34345	5.31855	4.59972	4.06244	3.64417	3.33987	3.09516	2.90626	2.75685	2.63184	2.53338	0											0	1
3.54301	2.7005	2.12036	1.71489	1.42392	1.20957	1.04793	0.923593	0.826324	0.749187	0.687356	0.637407	0.596864	0	10.2481	7.84748	6.34345	5.31855	4.59972	4.06244	3.64417	3.33987	3.09516	2.90626	2.75685	2.62296	2.53338	0											0	1
3.54333	2.70113	2.1212	1.71583	1.4249	1.21055	1.04891	0.924541	0.827243	0.750076	0.688218	0.638244	0.59768	0	10.2481	7.84748	6.34345	5.31855	4.59972	4.06244	3.64417	3.33987	3.09516	2.90626	2.75685	2.62296	2.52197	0											0	1
3.54365	2.70175	2.12202	1.71677	1.42588	1.21154	1.04988	0.925485	0.828158	0.750963	0.689078	0.63908	0.598494	0	10.2481	7.84748	6.34345	5.31855	4.59972	4.06244	3.64417	3.33987	3.09516	2.90626	2.74004	2.62296	2.52197	0											0	1
3.54396	2.70236	2.12284	1.7177	1.42685	1.21252	1.05084	0.926426	0.829071	0.751848	0.689936	0.639913	0.599307	0	10.2481	7.84748	6.34345	5.31855	4.59972	4.06244	3.64417	3.33987	3.09516	2.89577	2.74004	2.62296	2.52197	0											0	1
3.54427	2.70297	2.12366	1.71862	1.42782	1.21349	1.0518	0.927364	0.829981	0.752729	0.690791	0.640745	0.600117	0	10.2481	7.84748	6.34345	5.31855	4.59972	4.06244	3.64417	3.33987	3.09516	2.89577	2.74004	2.62296	2.52197	0											0	1
3.54458	2.70357	2.12446	1.71954	1.42879	1.21447	1.05276	0.928298	0.830888	0.753609	0.691644	0.641574	0.600926	0	10.2481	7.84748	6.34345	5.31855	4.59972	4.06244	3.64417	3.33987	3.09516	2.89577	2.74004	2.62296	2.52197	0											0	1
3.54489	2.70417	2.12527	1.72046	1.42975	1.21544	1.05372	0.92923	0.831793	0.754486	0.692495	0.642402	0.601734	0	10.2481	7.84748	6.34345	5.31855	4.59972	4.04565	3.64417	3.33987	3.09516	2.89577	2.74004	2.62296	2.52197	0											0	1
3.54519	2.70476	2.12607	1.72137	1.4307	1.2164	1.05467	0.930159	0.832694	0.75536	0.693344	0.643227	0.602539	0	10.2499	7.84748	6.34345	5.31855	4.59972	4.04565	3.64417	3.33987	3.09516	2.89577	2.74004	2.62296	2.51056	0											0	1
3.54549	2.70535	2.12686	1.72227	1.43166	1.21736	1.05562	0.931084	0.833593	0.756232	0.694191	0.644051	0.603343	0	10.2481	7.84748	6.34345	5.31855	4.59972	4.04565	3.64417	3.33987	3.09516	2.89577	2.74004	2.60923	2.51056	0											0	1
3.54578	2.70594	2.12765	1.72317	1.4326	1.21832	1.05656	0.932007	0.83449	0.757102	0.695035	0.644873	0.604144	0	10.2481	7.84748	6.34345	5.31855	4.59972	4.04565	3.64417	3.33987	3.08176	2.89577	2.74004	2.60923	2.51056	0											0	1
3.54607	2.70652	2.12843	1.72406	1.43355	1.21927	1.0575	0.932926	0.835384	0.75797	0.695877	0.645692	0.604944	0	10.2481	7.84748	6.34345	5.31855	4.59972	4.04565	3.64417	3.33987	3.08176	2.89577	2.74004	2.60923	2.51056	0											0	1
3.54636	2.70709	2.12921	1.72495	1.43448	1.22022	1.05844	0.933842	0.836275	0.758834	0.696718	0.64651	0.605743	0	10.2481	7.84748	6.34345	5.31855	4.59972	4.04565	3.64417	3.33987	3.08176	2.89577	2.74004	2.60923	2.51056	0											0	1
3.54664	2.70766	2.12998	1.72584	1.43542	1.22116	1.05937	0.934756	0.837163	0.759697	0.697556	0.647326	0.606539	0	10.2481	7.84748	6.34345	5.31855	4.59972	4.04565	3.64417	3.33987	3.08176	2.89577	2.74004	2.60923	2.51056	0											0	1
3.54693	2.70823	2.13075	1.72672	1.43635	1.2221	1.0603	0.935666	0.838049	0.760557	0.698392	0.64814	0.607334	0	10.2481	7.84748	6.34345	5.31855	4.57486	4.04565	3.64417	3.33987	3.08176	2.88528	2.74004	2.60923	2.51056	0											0	1
3.5472	2.70879	2.13151	1.72759	1.43727	1.22304	1.06123	0.936573	0.838932	0.761415	0.699225	0.648952	0.608127	0	10.2481	7.84748	6.34345	5.31855	4.57486	4.04565	3.64417	3.33987	3.08176	2.88528	2.74004	2.60923	2.49915	0											0	1
3.54748	2.70934	2.13227	1.72847	1.43819	1.22397	1.06216	0.937478	0.839812	0.762271	0.700057	0.649762	0.608918	0	10.2481	7.84748	6.34345	5.31855	4.57486	4.04565	3.64417	3.33987	3.08176	2.88528	2.72837	2.60923	2.49915	0											0	1
3.54775	2.70989	2.13302	1.72933	1.43911	1.2249	1.06308	0.938379	0.84069	0.763124	0.700887	0.65057	0.609708	0	10.2481	7.84748	6.34345	5.31855	4.57486	4.04565	3.64417	3.33987	3.08176	2.88528	2.72323	2.60923	2.49915	0											0	1
3.54802	2.71044	2.13377	1.73019	1.44002	1.22582	1.06399	0.939277	0.841565	0.763975	0.701714	0.651377	0.610496	0	10.2481	7.84748	6.34345	5.31855	4.57486	4.04565	3.64417	3.32229	3.08176	2.88528	2.72323	2.60923	2.49915	0											0	1
3.54829	2.71098	2.13451	1.73105	1.44093	1.22675	1.06491	0.940173	0.842437	0.764823	0.70254	0.652181	0.611282	0	10.2481	7.84748	6.34345	5.31855	4.57486	4.04565	3.64417	3.32229	3.08176	2.88528	2.72323	2.5955	2.49915	0											0	1
3.54855	2.71152	2.13525	1.7319	1.44183	1.22766	1.06582	0.941065	0.843307	0.765669	0.703363	0.652984	0.612066	0	10.2481	7.84748	6.34345	5.31855	4.57486	4.04565	3.64417	3.32229	3.08176	2.88528	2.72323	2.5955	2.49915	0											0	1
3.54881	2.71205	2.13598	1.73275	1.44273	1.22858	1.06672	0.941954	0.844174	0.766513	0.704184	0.653784	0.612849	0	10.2481	7.84748	6.34345	5.31855	4.57486	4.04565	3.64417	3.32229	3.08176	2.88528	2.72323	2.5955	2.49915	0											0	1
3.54907	2.71258	2.13671	1.73359	1.44363	1.22949	1.06763	0.942841	0.845039	0.767354	0.705003	0.654583	0.61363	0	10.2481	7.84748	6.34345	5.31855	4.57486	4.04565	3.64417	3.32229	3.08176	2.88528	2.72323	2.5955	2.49344	0											0	1
3.54933	2.7131	2.13743	1.73443	1.44452	1.23039	1.06853	0.943724	0.845901	0.768193	0.70582	0.65538	0.614409	0	10.2481	7.84748	6.34345	5.31855	4.57486	4.04565	3.64417	3.32229	3.08176	2.88528	2.72323	2.5955	2.48774	0											0	1
3.54958	2.71362	2.13815	1.73526	1.4454	1.2313	1.06943	0.944605	0.84676	0.76903	0.706635	0.656175	0.615186	0	10.2481	7.84748	6.34345	5.31855	4.57486	4.04565	3.64417	3.32229	3.08176	2.88528	2.72323	2.5955	2.48774	0											0	1
3.54983	2.71414	2.13886	1.73609	1.44628	1.23219	1.07032	0.945483	0.847617	0.769865	0.707448	0.656968	0.615962	0	10.2481	7.84748	6.34345	5.31855	4.57486	4.04565	3.64417	3.32229	3.08176	2.87749	2.72323	2.5955	2.48774	0											0	1
3.55007	2.71465	2.13957	1.73691	1.44716	1.23309	1.07121	0.946358	0.848471	0.770697	0.708259	0.657759	0.616736	0	10.2481	7.84748	6.34345	5.31855	4.57486	4.04565	3.64417	3.32229	3.08176	2.87478	2.72323	2.5955	2.48774	0											0	1
3.55032	2.71516	2.14028	1.73773	1.44804	1.23398	1.0721	0.94723	0.849323	0.771527	0.709068	0.658548	0.617508	0	10.2481	7.84748	6.34345	5.31855	4.57486	4.04565	3.64417	3.32229	3.08176	2.87478	2.72323	2.5955	2.48774	0											0	1
3.55056	2.71566	2.14098	1.73854	1.44891	1.23487	1.07298	0.948099	0.850172	0.772354	0.709874	0.659336	0.618279	0	10.2481	7.84748	6.34345	5.31855	4.57486	4.04565	3.64417	3.32229	3.06836	2.87478	2.72323	2.5955	2.48774	0											0	1
3.5508	2.71616	2.14167	1.73935	1.44977	1.23575	1.07386	0.948965	0.851018	0.77318	0.710679	0.660121	0.619048	0	10.2481	7.84748	6.34345	5.31855	4.57486	4.04565	3.64417	3.32229	3.06836	2.87478	2.72323	2.5955	2.48774	0											0	1
3.55103	2.71666	2.14236	1.74016	1.45063	1.23663	1.07474	0.949828	0.851863	0.774003	0.711481	0.660905	0.619815	0	10.2481	7.84748	6.34345	5.31855	4.57486	4.04565	3.64417	3.32229	3.06836	2.87478	2.72323	2.58997	2.48774	0											0	1
3.55127	2.71715	2.14305	1.74096	1.45149	1.23751	1.07561	0.950689	0.852704	0.774823	0.712282	0.661687	0.62058	0	10.2481	7.84748	6.34345	5.31855	4.57486	4.04565	3.64417	3.32229	3.06836	2.87478	2.72323	2.58177	2.47633	0											0	1
3.5515	2.71763	2.14373	1.74176	1.45234	1.23838	1.07648	0.951546	0.853543	0.775642	0.71308	0.662467	0.621344	0	10.2481	7.84748	6.34345	5.31855	4.57486	4.04565	3.64417	3.32229	3.06836	2.87478	2.72323	2.58177	2.47633	0											0	1
3.55173	2.71812	2.14441	1.74255	1.45319	1.23925	1.07735	0.952401	0.854379	0.776458	0.713877	0.663245	0.622106	0	10.2481	7.84748	6.34345	5.31855	4.57486	4.04565	3.64417	3.32229	3.06836	2.87478	2.70642	2.58177	2.47633	0											0	1
3.55195	2.71859	2.14508	1.74334	1.45404	1.24012	1.07822	0.953253	0.855213	0.777272	0.714671	0.664021	0.622867	0	10.2481	7.84748	6.34345	5.31855	4.57486	4.04565	3.64417	3.32229	3.06836	2.87478	2.70642	2.58177	2.47633	0											0	1
3.55218	2.71907	2.14575	1.74412	1.45488	1.24098	1.07908	0.954102	0.856045	0.778084	0.715464	0.664796	0.623625	0	10.2481	7.84748	6.34345	5.31855	4.57486	4.04565	3.64417	3.32229	3.06836	2.87478	2.70642	2.58177	2.47633	0											0	1
3.5524	2.71954	2.14641	1.7449	1.45572	1.24184	1.07994	0.954949	0.856874	0.778894	0.716254	0.665569	0.624383	0	10.2481	7.84748	6.34345	5.31855	4.57486	4.04565	3.64417	3.32229	3.06836	2.87478	2.70642	2.58177	2.47633	0											0	1
3.55262	2.72001	2.14707	1.74568	1.45655	1.24269	1.08079	0.955792	0.8577	0.779701	0.717043	0.666339	0.625138	0	10.2481	7.84748	6.34345	5.31855	4.57486	4.04565	3.64417	3.32229	3.06836	2.87478	2.70642	2.58177	2.47633	0											0	1
3.55283	2.72047	2.14772	1.74645	1.45738	1.24354	1.08164	0.956633	0.858524	0.780506	0.717829	0.667109	0.625892	0	10.2481	7.84748	6.34345	5.31855	4.57486	4.04565	3.64417	3.32229	3.06836	2.87478	2.70642	2.58177	2.47633	0											0	1
3.55305	2.72093	2.14837	1.74721	1.45821	1.24439	1.08249	0.957471	0.859345	0.781309	0.718613	0.667876	0.626644	0	10.2481	7.84748	6.34345	5.31855	4.57486	4.04565	3.64417	3.32229	3.06836	2.86852	2.70642	2.58177	2.47633	0											0	1
3.55326	2.72139	2.14902	1.74798	1.45903	1.24524	1.08334	0.958307	0.860164	0.78211	0.719396	0.668641	0.627394	0	10.2481	7.84748	6.34345	5.31855	4.57486	4.04565	3.64417	3.32229	3.06836	2.86429	2.70642	2.58177	2.47633	0											0	1
3.55347	2.72184	2.14966	1.74873	1.45985	1.24608	1.08418	0.959139	0.860981	0.782908	0.720176	0.669405	0.628143	0	10.2481	7.84748	6.34345	5.31855	4.57486	4.04565	3.64417	3.32229	3.06836	2.86429	2.70642	2.58177	2.46491	0											0	1
3.55367	2.72229	2.1503	1.74949	1.46066	1.24692	1.08502	0.959969	0.861795	0.783704	0.720955	0.670167	0.62889	0	10.2481	7.84748	6.34345	5.31855	4.57486	4.04565	3.64417	3.32229	3.06836	2.86429	2.70642	2.58177	2.46491	0											0	1
3.55388	2.72273	2.15093	1.75024	1.46147	1.24775	1.08586	0.960796	0.862607	0.784498	0.721731	0.670927	0.629636	0	10.2481	7.84748	6.34345	5.31855	4.57486	4.04565	3.64417	3.32229	3.06836	2.86429	2.70642	2.58177	2.46491	0											0	1
3.55408	2.72317	2.15156	1.75098	1.46228	1.24858	1.08669	0.96162	0.863416	0.78529	0.722505	0.671685	0.63038	0	10.2481	7.84748	6.34345	5.31855	4.57486	4.04565	3.64417	3.32229	3.06836	2.86429	2.70642	2.57889	2.46491	0											0	1
3.55428	2.72361	2.15219	1.75173	1.46308	1.24941	1.08752	0.962441	0.864222	0.78608	0.723278	0.672441	0.631122	0	10.2481	7.84748	6.34345	5.29937	4.57486	4.04565	3.64417	3.32229	3.06836	2.86429	2.70642	2.56803	2.46491	0											0	1
3.55448	2.72404	2.15281	1.75246	1.46388	1.25023	1.08835	0.96326	0.865027	0.786868	0.724048	0.673196	0.631862	0	10.2481	7.84748	6.34345	5.29892	4.57486	4.04565	3.64417	3.32229	3.06836	2.86429	2.70642	2.56803	2.46491	0											0	1
3.55467	2.72447	2.15342	1.7532	1.46467	1.25105	1.08917	0.964076	0.865829	0.787653	0.724817	0.673949	0.632601	0	10.2481	7.84748	6.34345	5.29892	4.57486	4.04565	3.64417	3.32229	3.06836	2.86429	2.70642	2.56803	2.46491	0											0	1
3.55487	2.7249	2.15404	1.75393	1.46547	1.25187	1.08999	0.96489	0.866628	0.788436	0.725583	0.6747	0.633339	0	10.2481	7.84748	6.34345	5.29892	4.57486	4.04565	3.64417	3.32229	3.06836	2.86429	2.70642	2.56803	2.46491	0											0	1
3.55506	2.72532	2.15464	1.75465	1.46625	1.25268	1.09081	0.9657	0.867425	0.789217	0.726348	0.675449	0.634074	0	10.2481	7.84748	6.34345	5.29892	4.57486	4.04565	3.64417	3.32229	3.06836	2.86429	2.70642	2.56803	2.46491	0											0	1
3.55525	2.72574	2.15525	1.75537	1.46704	1.25349	1.09163	0.966508	0.86822	0.789996	0.727111	0.676197	0.634808	0	10.2481	7.84748	6.34345	5.29892	4.57486	4.04565	3.64417	3.32229	3.06836	2.86429	2.70642	2.56803	2.46491	0											0	1
3.55543	2.72615	2.15585	1.75609	1.46782	1.2543	1.09244	0.967314	0.869012	0.790773	0.727872	0.676942	0.635541	0	10.2481	7.84748	6.34345	5.29892	4.57486	4.04565	3.63917	3.32229	3.06836	2.86429	2.70642	2.56803	2.46491	0											0	1
3.55562	2.72657	2.15645	1.7568	1.46859	1.2551	1.09325	0.968116	0.869802	0.791547	0.728631	0.677686	0.636272	0	10.2481	7.84748	6.34345	5.29892	4.57486	4.04565	3.62035	3.32229	3.05496	2.86429	2.70642	2.56803	2.46198	0											0	1
3.5558	2.72698	2.15704	1.75751	1.46937	1.2559	1.09405	0.968916	0.87059	0.79232	0.729387	0.678429	0.637001	0	10.2481	7.84748	6.34345	5.29892	4.57486	4.04565	3.62035	3.32229	3.05496	2.86429	2.70642	2.56803	2.4535	0											0	1
3.55598	2.72738	2.15763	1.75822	1.47014	1.2567	1.09486	0.969714	0.871375	0.79309	0.730142	0.679169	0.637729	0	10.2481	7.84748	6.34345	5.29892	4.57486	4.04565	3.62035	3.32229	3.05496	2.86429	2.70642	2.56803	2.4535	0											0	1
3.55616	2.72778	2.15821	1.75892	1.4709	1.25749	1.09566	0.970509	0.872158	0.793858	0.730895	0.679908	0.638455	0	10.2481	7.84748	6.34345	5.29892	4.57486	4.04565	3.62035	3.32229	3.05496	2.86429	2.69313	2.56803	2.4535	0											0	1
3.55634	2.72818	2.15879	1.75962	1.47166	1.25828	1.09645	0.971301	0.872938	0.794624	0.731647	0.680645	0.639179	0	10.2481	7.84748	6.34345	5.29892	4.57486	4.04565	3.62035	3.32229	3.05496	2.86429	2.68961	2.56803	2.4535	0											0	1
3.55652	2.72858	2.15937	1.76031	1.47242	1.25907	1.09725	0.97209	0.873716	0.795388	0.732396	0.68138	0.639902	0	10.2481	7.84748	6.34345	5.29892	4.57486	4.02886	3.62035	3.30471	3.05496	2.8538	2.68961	2.56803	2.4535	0											0	1
3.55669	2.72897	2.15995	1.761	1.47318	1.25986	1.09804	0.972877	0.874492	0.79615	0.733143	0.682113	0.640623	0	10.2481	7.84748	6.34345	5.29892	4.57486	4.02886	3.62035	3.30471	3.05496	2.8538	2.68961	2.56803	2.4535	0											0	1
3.55686	2.72936	2.16052	1.76169	1.47393	1.26064	1.09883	0.973661	0.875266	0.79691	0.733889	0.682845	0.641343	0	10.2481	7.84748	6.34345	5.29892	4.57486	4.02886	3.62035	3.30471	3.05496	2.8538	2.68961	2.56803	2.4535	0											0	1
3.55703	2.72975	2.16108	1.76237	1.47468	1.26141	1.09962	0.974443	0.876037	0.797667	0.734632	0.683575	0.642061	0	10.2481	7.84748	6.34345	5.29892	4.57486	4.02886	3.62035	3.30471	3.05496	2.8538	2.68961	2.56803	2.4535	0											0	1
3.5572	2.73013	2.16164	1.76305	1.47542	1.26219	1.1004	0.975222	0.876806	0.798423	0.735374	0.684304	0.642777	0	10.2481	7.84748	6.34345	5.29892	4.57486	4.02886	3.62035	3.30471	3.05496	2.8538	2.68961	2.56803	2.4535	0											0	1
3.55736	2.73051	2.1622	1.76373	1.47616	1.26296	1.10118	0.975999	0.877572	0.799177	0.736114	0.68503	0.643492	0	10.2481	7.84748	6.34345	5.29892	4.57486	4.02886	3.62035	3.30471	3.05496	2.8538	2.68961	2.5585	2.4535	0											0	1
3.55753	2.73089	2.16276	1.7644	1.4769	1.26373	1.10196	0.976773	0.878336	0.799928	0.736851	0.685755	0.644205	0	10.2481	7.84748	6.34345	5.29892	4.57486	4.02886	3.62035	3.30471	3.05496	2.8538	2.68961	2.5543	2.4535	0											0	1
3.55769	2.73126	2.16331	1.76507	1.47763	1.26449	1.10273	0.977544	0.879098	0.800677	0.737587	0.686478	0.644917	0	10.2481	7.84748	6.34345	5.29892	4.57486	4.02886	3.62035	3.30471	3.05496	2.8538	2.68961	2.5543	2.4535	0											0	1
3.55785	2.73163	2.16386	1.76573	1.47836	1.26525	1.1035	0.978313	0.879858	0.801425	0.738322	0.6872	0.645627	0	10.2481	7.84748	6.34345	5.29892	4.57486	4.02886	3.62035	3.30471	3.05496	2.8538	2.68961	2.5543	2.4535	0											0	1
3.55801	2.732	2.1644	1.76639	1.47909	1.26601	1.10427	0.979079	0.880615	0.80217	0.739054	0.68792	0.646336	0	10.2481	7.84748	6.34345	5.29892	4.57486	4.02886	3.62035	3.30471	3.05496	2.8538	2.68961	2.5543	2.4478	0											0	1
3.55817	2.73236	2.16494	1.76705	1.47981	1.26677	1.10504	0.979843	0.88137	0.802913	0.739784	0.688638	0.647043	0	10.2481	7.84748	6.34345	5.29892	4.57486	4.02886	3.62035	3.30471	3.05496	2.8538	2.68961	2.5543	2.44209	0											0	1
3.55832	2.73272	2.16548	1.7677	1.48053	1.26752	1.1058	0.980604	0.882123	0.803654	0.740513	0.689354	0.647748	0	10.2481	7.84748	6.34345	5.29892	4.57486	4.02886	3.62035	3.30471	3.05496	2.8538	2.68961	2.5543	2.44209	0											0	1
3.55847	2.73308	2.16601	1.76835	1.48125	1.26827	1.10656	0.981363	0.882873	0.804393	0.741239	0.690069	0.648452	0	10.2481	7.84748	6.34345	5.29892	4.57486	4.02886	3.62035	3.30471	3.05496	2.8538	2.68961	2.5543	2.44209	0											0	1
3.55863	2.73344	2.16654	1.769	1.48196	1.26901	1.10732	0.982119	0.883622	0.80513	0.741964	0.690782	0.649154	0	10.2481	7.84748	6.34345	5.29892	4.57486	4.02886	3.62035	3.30471	3.05496	2.8538	2.68961	2.5543	2.44209	0											0	1
3.55878	2.73379	2.16706	1.76964	1.48267	1.26976	1.10807	0.982873	0.884368	0.805865	0.742687	0.691493	0.649855	0	10.2481	7.84748	6.34345	5.29892	4.57486	4.02886	3.62035	3.30471	3.05496	2.8538	2.68961	2.5543	2.44209	0											0	1
3.55892	2.73414	2.16759	1.77028	1.48338	1.2705	1.10882	0.983624	0.885112	0.806598	0.743408	0.692203	0.650554	0	10.2481	7.84748	6.34345	5.29892	4.57486	4.02886	3.62035	3.30471	3.05496	2.8538	2.68961	2.5543	2.44209	0											0	1
3.55907	2.73448	2.16811	1.77092	1.48408	1.27123	1.10957	0.984373	0.885853	0.807329	0.744128	0.692911	0.651252	0	10.2481	7.84748	6.34345	5.29892	4.57486	4.02886	3.62035	3.30471	3.05496	2.8538	2.68961	2.5543	2.44209	0											0	1
3.55922	2.73483	2.16862	1.77155	1.48478	1.27197	1.11032	0.985119	0.886592	0.808058	0.744845	0.693617	0.651948	0	10.2481	7.84748	6.34345	5.29892	4.57486	4.02886	3.62035	3.30471	3.05496	2.8538	2.68961	2.5543	2.44209	0											0	1
3.55936	2.73517	2.16914	1.77218	1.48548	1.2727	1.11106	0.985863	0.88733	0.808785	0.745561	0.694321	0.652643	0	10.2481	7.84748	6.34345	5.29892	4.57486	4.02886	3.62035	3.30471	3.05496	2.8538	2.68961	2.5543	2.44209	0											0	1
3.5595	2.73551	2.16964	1.7728	1.48617	1.27343	1.1118	0.986605	0.888064	0.80951	0.746275	0.695024	0.653336	0	10.2481	7.84748	6.34345	5.29892	4.57486	4.02886	3.62035	3.30471	3.05496	2.8538	2.68961	2.5543	2.44209	0											0	1
3.55964	2.73584	2.17015	1.77342	1.48686	1.27415	1.11254	0.987344	0.888797	0.810233	0.746987	0.695726	0.654028	0	10.2481	7.84748	6.34345	5.29892	4.57486	4.02886	3.62035	3.30471	3.05496	2.8538	2.68961	2.5543	2.44209	0											0	1
3.55978	2.73618	2.17065	1.77404	1.48754	1.27487	1.11328	0.98808	0.889527	0.810954	0.747697	0.696425	0.654718	0	10.2481	7.84748	6.34345	5.29892	4.57486	4.02886	3.62035	3.30471	3.05496	2.8538	2.68961	2.5543	2.44209	0											0	1
3.55992	2.73651	2.17115	1.77466	1.48823	1.27559	1.11401	0.988814	0.890256	0.811673	0.748405	0.697123	0.655406	0	10.2481	7.84748	6.34345	5.29892	4.57486	4.02886	3.62035	3.30471	3.05496	2.8538	2.68961	2.5543	2.44209	0											0	1
3.56006	2.73683	2.17165	1.77527	1.48891	1.27631	1.11474	0.989546	0.890982	0.81239	0.749112	0.69782	0.656093	0	10.2481	7.84748	6.3097	5.29892	4.57486	4.02886	3.62035	3.30471	3.05496	2.84331	2.68961	2.5543	2.44209	0											0	1
3.56019	2.73716	2.17214	1.77587	1.48959	1.27702	1.11547	0.990275	0.891706	0.813105	0.749817	0.698514	0.656779	0	10.2481	7.84748	6.3097	5.29892	4.57486	4.02886	3.62035	3.30471	3.05496	2.84331	2.68961	2.5543	2.44209	0											0	1
3.56032	2.73748	2.17263	1.77648	1.49026	1.27773	1.11619	0.991002	0.892427	0.813818	0.75052	0.699207	0.657463	0	10.2481	7.84748	6.3097	5.29892	4.57486	4.02886	3.62035	3.30471	3.05496	2.84331	2.68961	2.5543	2.44209	0											0	1
3.56045	2.7378	2.17311	1.77708	1.49093	1.27844	1.11691	0.991726	0.893147	0.814529	0.751221	0.699898	0.658145	0	10.2481	7.84748	6.3097	5.29892	4.57486	4.02886	3.62035	3.30471	3.05496	2.84331	2.68961	2.5543	2.44209	0											0	1
3.56058	2.73812	2.1736	1.77768	1.4916	1.27914	1.11763	0.992448	0.893864	0.815238	0.75192	0.700588	0.658826	0	10.2481	7.84748	6.3097	5.29892	4.57486	4.02886	3.62035	3.30471	3.05496	2.84331	2.68961	2.5543	2.43068	0											0	1
3.56071	2.73843	2.17408	1.77827	1.49226	1.27984	1.11835	0.993168	0.89458	0.815945	0.752618	0.701277	0.659506	0	10.2481	7.84748	6.3097	5.29892	4.57486	4.02886	3.62035	3.30471	3.05496	2.84331	2.68961	2.5543	2.43068	0											0	1
3.56084	2.73874	2.17455	1.77886	1.49292	1.28054	1.11906	0.993885	0.895293	0.816651	0.753314	0.701963	0.660184	0	10.2481	7.84748	6.3097	5.29892	4.57486	4.02886	3.62035	3.30471	3.05496	2.84331	2.68961	2.54057	2.43068	0											0	1
3.56097	2.73905	2.17503	1.77945	1.49358	1.28123	1.11977	0.9946	0.896004	0.817354	0.754008	0.702648	0.66086	0	10.2481	7.84748	6.3097	5.29892	4.57486	4.02886	3.62035	3.30471	3.04187	2.84331	2.68961	2.54057	2.43068	0											0	1
3.56109	2.73935	2.1755	1.78004	1.49424	1.28193	1.12048	0.995312	0.896712	0.818055	0.7547	0.703331	0.661535	0	10.2481	7.84748	6.3097	5.29892	4.57486	4.02886	3.62035	3.30471	3.04156	2.84331	2.6728	2.54057	2.43068	0											0	1
3.56121	2.73966	2.17596	1.78062	1.49489	1.28262	1.12119	0.996022	0.897419	0.818755	0.755391	0.704013	0.662209	0	10.2481	7.84748	6.3097	5.29892	4.57486	4.02886	3.62035	3.30471	3.04156	2.84331	2.6728	2.54057	2.43068	0											0	1
3.56134	2.73996	2.17643	1.7812	1.49554	1.2833	1.12189	0.99673	0.898124	0.819452	0.75608	0.704693	0.662881	0	10.2481	7.84748	6.3097	5.29892	4.57486	4.02886	3.62035	3.30471	3.04156	2.84331	2.6728	2.54057	2.43068	0											0	1
3.56146	2.74026	2.17689	1.78177	1.49618	1.28399	1.12259	0.997435	0.898826	0.820148	0.756767	0.705371	0.663551	0	10.2481	7.84748	6.3097	5.29892	4.57486	4.02886	3.62035	3.30471	3.04156	2.84331	2.6728	2.54057	2.43068	0											0	1
3.56157	2.74055	2.17735	1.78235	1.49682	1.28467	1.12329	0.998139	0.899526	0.820841	0.757452	0.706048	0.66422	0	10.2481	7.84748	6.3097	5.29892	4.57486	4.02886	3.62035	3.30471	3.04156	2.84331	2.6728	2.54057	2.43068	0											0	1
3.56169	2.74085	2.1778	1.78292	1.49746	1.28535	1.12399	0.998839	0.900225	0.821533	0.758136	0.706723	0.664888	0	10.2481	7.84748	6.3097	5.29892	4.57486	4.02886	3.62035	3.30471	3.04156	2.84331	2.6728	2.54057	2.43068	0											0	1
3.56181	2.74114	2.17825	1.78348	1.4981	1.28602	1.12468	0.999538	0.900921	0.822223	0.758818	0.707397	0.665554	0	10.2481	7.84748	6.3097	5.29892	4.57486	4.02886	3.62035	3.30471	3.04156	2.84331	2.6728	2.54057	2.43068	0											0	1
3.56192	2.74143	2.1787	1.78404	1.49873	1.28669	1.12537	1.00023	0.901615	0.822911	0.759498	0.708069	0.666219	0	10.2481	7.84748	6.3097	5.29892	4.57486	4.02886	3.62035	3.30471	3.04156	2.84331	2.6728	2.54057	2.43068	0											0	1
3.56204	2.74172	2.17915	1.7846	1.49936	1.28736	1.12606	1.00093	0.902307	0.823597	0.760176	0.70874	0.666882	0	10.2481	7.84748	6.3097	5.29892	4.57486	4.02886	3.62035	3.30471	3.04156	2.84331	2.6728	2.54057	2.43068	0											0	1
3.56215	2.742	2.17959	1.78516	1.49999	1.28803	1.12675	1.00162	0.902997	0.824281	0.760853	0.709408	0.667544	0	10.2481	7.84748	6.3097	5.29892	4.57486	4.02886	3.62035	3.30471	3.04156	2.84331	2.6728	2.54057	2.43068	0											0	1
3.56226	2.74228	2.18003	1.78571	1.50062	1.28869	1.12743	1.00231	0.903684	0.824963	0.761528	0.710076	0.668204	0	10.2481	7.84748	6.3097	5.29892	4.57486	4.02886	3.62035	3.30471	3.04156	2.84331	2.6728	2.54057	2.43068	0											0	1
3.56237	2.74256	2.18047	1.78626	1.50124	1.28936	1.12811	1.003	0.90437	0.825644	0.762201	0.710741	0.668863	0	10.2481	7.84748	6.3097	5.29892	4.57486	4.02886	3.62035	3.30471	3.04156	2.84331	2.6728	2.54057	2.43068	0											0	1
3.56248	2.74284	2.1809	1.78681	1.50186	1.29002	1.12879	1.00368	0.905054	0.826322	0.762872	0.711406	0.66952	0	10.2481	7.84748	6.3097	5.29892	4.57486	4.02886	3.62035	3.30471	3.04156	2.84331	2.6728	2.54057	2.43068	0											0	1
3.56259	2.74311	2.18133	1.78736	1.50247	1.29067	1.12946	1.00436	0.905735	0.826999	0.763542	0.712068	0.670176	0	10.2481	7.84748	6.3097	5.29892	4.57486	4.02886	3.62035	3.30471	3.04156	2.84331	2.6728	2.54057	2.43068	0											0	1
3.5627	2.74339	2.18176	1.7879	1.50309	1.29132	1.13014	1.00504	0.906415	0.827673	0.76421	0.712729	0.67083	0	10.2481	7.84748	6.3097	5.29892	4.57486	4.02886	3.62035	3.30471	3.04156	2.84331	2.6728	2.54057	2.43068	0											0	1
3.5628	2.74366	2.18219	1.78844	1.5037	1.29198	1.13081	1.00572	0.907092	0.828346	0.764877	0.713389	0.671484	0	10.2481	7.84748	6.3097	5.29892	4.57486	4.02886	3.62035	3.30471	3.04156	2.84331	2.6728	2.54057	2.43068	0											0	1
3.56291	2.74392	2.18261	1.78897	1.5043	1.29262	1.13148	1.0064	0.907768	0.829017	0.765541	0.714046	0.672135	0	10.2481	7.84748	6.3097	5.29892	4.57486	4.02886	3.62035	3.30471	3.04156	2.84331	2.6728	2.54057	2.43068	0											0	1
3.56301	2.74419	2.18303	1.7895	1.50491	1.29327	1.13214	1.00707	0.908441	0.829686	0.766204	0.714703	0.672785	0	10.2481	7.84748	6.3097	5.29892	4.57486	4.02886	3.62035	3.30471	3.04156	2.84331	2.6728	2.54057	2.43068	0											0	1
3.56311	2.74445	2.18345	1.79003	1.50551	1.29391	1.13281	1.00774	0.909113	0.830354	0.766866	0.715358	0.673434	0	10.2481	7.84748	6.3097	5.29892	4.57486	4.02886	3.62035	3.30471	3.04156	2.84331	2.6728	2.54057	2.41927	0											0	1
3.56321	2.74472	2.18386	1.79056	1.50611	1.29455	1.13347	1.00841	0.909782	0.831019	0.767525	0.716011	0.674081	0	10.2481	7.84748	6.3097	5.29892	4.57486	4.02886	3.62035	3.30471	3.04156	2.84331	2.6728	2.54057	2.41927	0											0	1
3.56331	2.74497	2.18427	1.79109	1.5067	1.29519	1.13413	1.00908	0.91045	0.831683	0.768183	0.716663	0.674727	0	10.2481	7.84748	6.3097	5.29892	4.57486	4.02886	3.62035	3.30471	3.04156	2.84331	2.6728	2.54057	2.41927	0											0	1
3.56341	2.74523	2.18468	1.79161	1.5073	1.29582	1.13478	1.00974	0.911115	0.832345	0.76884	0.717313	0.675372	0	10.2481	7.84748	6.3097	5.29892	4.57486	4.02886	3.62035	3.30471	3.04156	2.84331	2.6728	2.54057	2.41927	0											0	1
3.56351	2.74549	2.18509	1.79212	1.50789	1.29646	1.13544	1.0104	0.911778	0.833005	0.769494	0.717961	0.676014	0	10.2481	7.84748	6.3097	5.29892	4.57486	4.02886	3.62035	3.30471	3.04156	2.84331	2.6728	2.54057	2.41927	0											0	1
3.56361	2.74574	2.18549	1.79264	1.50847	1.29709	1.13609	1.01106	0.912439	0.833663	0.770147	0.718608	0.676656	0	10.2481	7.84748	6.3097	5.29892	4.57486	4.02886	3.62035	3.30471	3.04156	2.84331	2.6728	2.54057	2.41927	0											0	1
3.5637	2.74599	2.18589	1.79315	1.50906	1.29771	1.13674	1.01172	0.913099	0.83432	0.770798	0.719254	0.677296	0	10.2481	7.84748	6.3097	5.29892	4.57486	4.02886	3.62035	3.30471	3.04156	2.83806	2.6728	2.54057	2.41927	0											0	1
3.5638	2.74624	2.18629	1.79366	1.50964	1.29834	1.13738	1.01238	0.913756	0.834974	0.771448	0.719898	0.677935	0	10.2481	7.84748	6.3097	5.29892	4.57486	4.02886	3.62035	3.30471	3.04156	2.83282	2.6728	2.54057	2.41927	0											0	1
3.56389	2.74649	2.18669	1.79417	1.51022	1.29896	1.13803	1.01303	0.914412	0.835627	0.772096	0.72054	0.678572	0	10.2481	7.84748	6.3097	5.29892	4.57486	4.02886	3.62035	3.30471	3.04156	2.83282	2.6728	2.54057	2.41927	0											0	1
3.56398	2.74673	2.18708	1.79467	1.5108	1.29958	1.13867	1.01368	0.915065	0.836278	0.772742	0.721182	0.679208	0	10.2481	7.84748	6.3097	5.29892	4.57486	4.02886	3.62035	3.30471	3.04156	2.83282	2.6728	2.54057	2.41927	0											0	1
3.56407	2.74698	2.18747	1.79517	1.51137	1.30019	1.13931	1.01433	0.915717	0.836927	0.773387	0.721821	0.679843	0	10.2481	7.84748	6.3097	5.29892	4.57486	4.02886	3.62035	3.30471	3.04156	2.83282	2.6728	2.54057	2.41927	0											0	1
3.56416	2.74722	2.18786	1.79567	1.51194	1.30081	1.13994	1.01498	0.916366	0.837574	0.77403	0.722459	0.680476	0	10.2481	7.84748	6.3097	5.29892	4.57486	4.02886	3.62035	3.30471	3.04156	2.83282	2.6728	2.54057	2.41927	0											0	1
3.56425	2.74745	2.18825	1.79617	1.51251	1.30142	1.14058	1.01563	0.917014	0.83822	0.774671	0.723096	0.681108	0	10.2481	7.84748	6.3097	5.29892	4.57486	4.02886	3.62035	3.30471	3.04156	2.83282	2.6728	2.54057	2.41927	0											0	1
3.56434	2.74769	2.18863	1.79666	1.51307	1.30203	1.14121	1.01627	0.91766	0.838864	0.775311	0.72373	0.681738	0	10.2481	7.84748	6.3097	5.29892	4.57486	4.02886	3.62035	3.30471	3.04156	2.83282	2.6728	2.54057	2.41927	0											0	1
3.56443	2.74793	2.18901	1.79715	1.51364	1.30264	1.14184	1.01691	0.918303	0.839506	0.775949	0.724364	0.682367	0	10.2481	7.84748	6.3097	5.29892	4.57486	4.02886	3.62035	3.30471	3.04156	2.83282	2.6728	2.54025	2.41927	0											0	1
3.56451	2.74816	2.18939	1.79764	1.5142	1.30324	1.14247	1.01755	0.918945	0.840146	0.776586	0.724996	0.682995	0	10.2481	7.84748	6.3097	5.29892	4.57486	4.02886	3.62035	3.30471	3.04156	2.83282	2.6728	2.52683	2.41927	0											0	1
3.5646	2.74839	2.18976	1.79812	1.51475	1.30384	1.1431	1.01818	0.919585	0.840785	0.777221	0.725626	0.683621	0	10.2481	7.84748	6.3097	5.29892	4.57486	4.02886	3.62035	3.30471	3.04156	2.83282	2.6728	2.52683	2.41927	0											0	1
3.56468	2.74862	2.19013	1.79861	1.51531	1.30444	1.14372	1.01882	0.920223	0.841421	0.777854	0.726255	0.684246	0	10.2481	7.84748	6.3097	5.29892	4.57486	4.02886	3.62035	3.30471	3.04156	2.83282	2.6728	2.52683	2.41927	0											0	1
3.56477	2.74885	2.19051	1.79909	1.51586	1.30504	1.14434	1.01945	0.920859	0.842057	0.778486	0.726883	0.684869	0	10.2481	7.84748	6.3097	5.29892	4.57486	4.02886	3.62035	3.30471	3.04156	2.83282	2.6728	2.52683	2.41927	0											0	1
3.56485	2.74907	2.19087	1.79956	1.51641	1.30563	1.14496	1.02008	0.921493	0.84269	0.779116	0.727509	0.685491	0	10.2481	7.84748	6.3097	5.29892	4.57486	4.02886	3.62035	3.30471	3.04156	2.83282	2.6728	2.52683	2.41927	0											0	1
3.56493	2.7493	2.19124	1.80004	1.51696	1.30622	1.14557	1.02071	0.922125	0.843321	0.779745	0.728133	0.686112	0	10.2481	7.84748	6.3097	5.29892	4.54999	4.02886	3.62035	3.30471	3.04156	2.83282	2.6728	2.52683	2.41927	0											0	1
3.56501	2.74952	2.1916	1.80051	1.5175	1.30681	1.14619	1.02134	0.922755	0.843951	0.780371	0.728756	0.686731	0	10.2481	7.84748	6.3097	5.29892	4.54999	4.02886	3.62035	3.28713	3.04156	2.83282	2.6728	2.52683	2.41927	0											0	1
3.56509	2.74974	2.19196	1.80098	1.51804	1.3074	1.1468	1.02196	0.923384	0.844579	0.780997	0.729378	0.687349	0	10.2481	7.84748	6.3097	5.29892	4.54999	4.02886	3.62035	3.28713	3.04156	2.83282	2.6728	2.52683	2.41927	0											0	1
3.56517	2.74996	2.19232	1.80144	1.51858	1.30798	1.14741	1.02258	0.92401	0.845206	0.78162	0.729998	0.687966	0	10.2481	7.84748	6.3097	5.29892	4.54999	4.02886	3.62035	3.28713	3.04156	2.83282	2.6728	2.52683	2.41927	0											0	1
3.56525	2.75017	2.19268	1.80191	1.51912	1.30856	1.14802	1.0232	0.924635	0.84583	0.782242	0.730617	0.688581	0	10.2481	7.84748	6.3097	5.29892	4.54999	4.02886	3.62035	3.28713	3.04156	2.83282	2.6728	2.52683	2.41927	0											0	1
3.56533	2.75039	2.19303	1.80237	1.51966	1.30914	1.14862	1.02382	0.925258	0.846453	0.782863	0.731234	0.689195	0	10.2481	7.84748	6.3097	5.29892	4.54999	4.02886	3.62035	3.28713	3.04156	2.83282	2.6728	2.52683	2.41927	0											0	1
3.5654	2.7506	2.19338	1.80283	1.52019	1.30972	1.14923	1.02444	0.925878	0.847074	0.783482	0.73185	0.689807	0	10.2481	7.84748	6.3097	5.29892	4.54999	4.02886	3.62035	3.28713	3.04156	2.83282	2.6728	2.52683	2.41927	0											0	1
3.56548	2.75081	2.19373	1.80328	1.52072	1.3103	1.14983	1.02505	0.926498	0.847693	0.784099	0.732464	0.690418	0	10.2481	7.84748	6.3097	5.29892	4.54999	4.02886	3.62035	3.28713	3.04156	2.83282	2.6728	2.52683	2.41927	0											0	1
3.56556	2.75102	2.19408	1.80374	1.52124	1.31087	1.15042	1.02566	0.927115	0.848311	0.784715	0.733077	0.691028	0	10.2481	7.84748	6.3097	5.29892	4.54999	4.02886	3.62035	3.28713	3.04156	2.83282	2.6728	2.52683	2.41927	0											0	1
3.56563	2.75123	2.19442	1.80419	1.52177	1.31144	1.15102	1.02627	0.92773	0.848927	0.785329	0.733688	0.691637	0	10.2481	7.84748	6.3097	5.29892	4.54999	4.02886	3.62035	3.28713	3.04156	2.83282	2.6728	2.52683	2.41927	0											0	1
3.5657	2.75143	2.19476	1.80464	1.52229	1.31201	1.15162	1.02688	0.928343	0.849542	0.785942	0.734298	0.692244	0	10.2481	7.84748	6.3097	5.29892	4.54999	4.02886	3.62035	3.28713	3.04156	2.83282	2.6728	2.52683	2.41927	0											0	1
3.56578	2.75164	2.1951	1.80509	1.52281	1.31257	1.15221	1.02749	0.928955	0.850154	0.786553	0.734907	0.69285	0	10.2481	7.84748	6.3097	5.29892	4.54999	4.02886	3.62035	3.28713	3.04156	2.83282	2.6728	2.52683	2.40786	0											0	1
3.56585	2.75184	2.19544	1.80553	1.52333	1.31313	1.1528	1.02809	0.929565	0.850765	0.787163	0.735514	0.693454	0	10.2481	7.84748	6.3097	5.29892	4.54999	4.02886	3.62035	3.28713	3.04156	2.83282	2.6728	2.52683	2.40786	0											0	1
3.56592	2.75204	2.19578	1.80597	1.52384	1.31369	1.15338	1.02869	0.930173	0.851375	0.787771	0.736119	0.694057	0	10.2481	7.84673	6.3097	5.29892	4.54999	4.02886	3.62035	3.28713	3.04156	2.83282	2.6728	2.52683	2.40786	0											0	1
3.56599	2.75224	2.19611	1.80641	1.52435	1.31425	1.15397	1.02929	0.930779	0.851982	0.788377	0.736724	0.694659	0	10.2481	7.81478	6.3097	5.29892	4.54999	4.02886	3.62035	3.28713	3.04156	2.83282	2.6728	2.52683	2.40786	0											0	1
3.56606	2.75244	2.19644	1.80685	1.52486	1.31481	1.15455	1.02989	0.931383	0.852588	0.788982	0.737326	0.69526	0	10.2481	7.81478	6.3097	5.29892	4.54999	4.02886	3.62035	3.28713	3.04156	2.83282	2.6728	2.52683	2.40786	0											0	1
3.56613	2.75263	2.19677	1.80728	1.52537	1.31536	1.15513	1.03048	0.931985	0.853192	0.789585	0.737928	0.695859	0	10.2481	7.81478	6.3097	5.29892	4.54999	4.02886	3.62035	3.28713	3.04156	2.83282	2.66927	2.52683	2.40786	0											0	1
3.56619	2.75283	2.1971	1.80771	1.52587	1.31591	1.15571	1.03108	0.932586	0.853795	0.790187	0.738528	0.696457	0	10.2481	7.81478	6.3097	5.29892	4.54999	4.01207	3.62035	3.28713	3.02816	2.83282	2.65599	2.52683	2.40786	0											0	1
3.56626	2.75302	2.19742	1.80814	1.52638	1.31646	1.15629	1.03167	0.933185	0.854396	0.790788	0.739126	0.697053	0	10.2481	7.81478	6.3097	5.29892	4.54999	4.01207	3.62035	3.28713	3.02816	2.83282	2.65599	2.52683	2.40786	0											0	1
3.56633	2.75321	2.19774	1.80857	1.52688	1.31701	1.15686	1.03226	0.933782	0.854995	0.791386	0.739723	0.697648	0	10.2481	7.81478	6.3097	5.29892	4.54999	4.01207	3.62035	3.28713	3.02816	2.83282	2.65599	2.52683	2.40786	0											0	1
3.56639	2.7534	2.19806	1.80899	1.52737	1.31755	1.15744	1.03285	0.934377	0.855593	0.791984	0.740319	0.698242	0	10.2481	7.81478	6.3097	5.29892	4.54999	4.01207	3.62035	3.28713	3.02816	2.83282	2.65599	2.52683	2.40786	0											0	1
3.56646	2.75359	2.19838	1.80942	1.52787	1.3181	1.15801	1.03343	0.934971	0.856189	0.792579	0.740913	0.698835	0	10.2481	7.81478	6.3097	5.29892	4.54999	4.01207	3.62035	3.28713	3.02816	2.83282	2.65599	2.52683	2.40786	0											0	1
3.56652	2.75377	2.1987	1.80984	1.52836	1.31864	1.15858	1.03402	0.935563	0.856783	0.793174	0.741506	0.699426	0	10.2481	7.81478	6.3097	5.29892	4.54999	4.01207	3.62035	3.28713	3.02816	2.83282	2.65599	2.52683	2.40786	0											0	1
3.56659	2.75396	2.19901	1.81025	1.52885	1.31917	1.15914	1.0346	0.936152	0.857376	0.793766	0.742098	0.700016	0	10.1722	7.81478	6.3097	5.29892	4.54999	4.01207	3.62035	3.28713	3.02816	2.83282	2.65599	2.52683	2.40786	0											0	1
3.56665	2.75414	2.19932	1.81067	1.52934	1.31971	1.15971	1.03518	0.93674	0.857967	0.794358	0.742688	0.700604	0	10.1722	7.81478	6.3097	5.29892	4.54999	4.01207	3.62035	3.28713	3.02816	2.83282	2.65599	2.52683	2.40786	0											0	1
3.56671	2.75432	2.19963	1.81108	1.52983	1.32024	1.16027	1.03576	0.937327	0.858556	0.794947	0.743276	0.701192	0	10.1722	7.81478	6.3097	5.29892	4.54999	4.01207	3.62035	3.28713	3.02816	2.83282	2.65599	2.52683	2.40786	0											0	1
3.56677	2.7545	2.19994	1.81149	1.53031	1.32077	1.16083	1.03634	0.937911	0.859144	0.795535	0.743864	0.701778	0	10.1722	7.81478	6.3097	5.29892	4.54999	4.01207	3.62035	3.28713	3.02816	2.83282	2.65599	2.52683	2.40786	0											0	1
3.56683	2.75468	2.20025	1.8119	1.53079	1.3213	1.16139	1.03691	0.938494	0.85973	0.796122	0.744449	0.702363	0	10.1722	7.81478	6.3097	5.29892	4.54999	4.01207	3.62035	3.28713	3.02816	2.83282	2.65599	2.52683	2.40786	0											0	1
3.56689	2.75486	2.20055	1.81231	1.53127	1.32183	1.16194	1.03748	0.939075	0.860315	0.796707	0.745034	0.702946	0	10.1722	7.81478	6.3097	5.29892	4.54999	4.01207	3.62035	3.28713	3.02816	2.83282	2.65599	2.52683	2.40786	0											0	1
3.56695	2.75503	2.20085	1.81271	1.53175	1.32236	1.1625	1.03805	0.939655	0.860898	0.797291	0.745617	0.703528	0	10.1722	7.81478	6.3097	5.29892	4.54999	4.01207	3.62035	3.28713	3.02816	2.83282	2.65599	2.52683	2.40786	0											0	1
3.56701	2.75521	2.20115	1.81311	1.53223	1.32288	1.16305	1.03862	0.940232	0.861479	0.797873	0.746199	0.704109	0	10.1722	7.81478	6.3097	5.29892	4.54999	4.01207	3.62035	3.28713	3.02816	2.83282	2.65599	2.52683	2.40786	0											0	1
3.56707	2.75538	2.20145	1.81351	1.5327	1.3234	1.1636	1.03919	0.940808	0.862059	0.798454	0.746779	0.704689	0	10.1722	7.81478	6.3097	5.29892	4.54999	4.01207	3.62035	3.28713	3.02816	2.83282	2.65599	2.52683	2.40786	0											0	1
3.56713	2.75555	2.20174	1.81391	1.53317	1.32392	1.16415	1.03975	0.941382	0.862637	0.799033	0.747358	0.705267	0	10.1722	7.81478	6.3097	5.29892	4.54999	4.01207	3.62035	3.28713	3.02816	2.83282	2.65599	2.52683	2.40786	0											0	1
3.56718	2.75572	2.20204	1.81431	1.53364	1.32443	1.16469	1.04032	0.941955	0.863213	0.799611	0.747936	0.705844	0	10.1722	7.81478	6.3097	5.29892	4.54999	4.01207	3.62035	3.28713	3.02816	2.83282	2.65599	2.52683	2.40786	0											0	1
3.56724	2.75589	2.20233	1.8147	1.5341	1.32495	1.16524	1.04088	0.942525	0.863788	0.800187	0.748512	0.70642	0	10.1722	7.81478	6.3097	5.29892	4.54999	4.01207	3.62035	3.28713	3.02816	2.83282	2.65599	2.52683	2.40786	0											0	1
3.56729	2.75606	2.20262	1.81509	1.53456	1.32546	1.16578	1.04144	0.943094	0.864362	0.800762	0.749087	0.706995	0	10.1722	7.81478	6.3097	5.29892	4.54999	4.01207	3.62035	3.28713	3.02816	2.83282	2.65599	2.52683	2.40786	0											0	1
3.56735	2.75623	2.20291	1.81548	1.53503	1.32597	1.16632	1.042	0.943662	0.864933	0.801336	0.749661	0.707568	0	10.1722	7.81478	6.3097	5.29892	4.54999	4.01207	3.62035	3.28713	3.02816	2.83282	2.65599	2.52683	2.40786	0											0	1
3.5674	2.75639	2.20319	1.81587	1.53549	1.32648	1.16686	1.04255	0.944227	0.865504	0.801908	0.750233	0.70814	0	10.1722	7.81478	6.3097	5.29892	4.54999	4.01207	3.62035	3.28713	3.02816	2.83282	2.65599	2.52683	2.40786	0											0	1
3.56746	2.75655	2.20348	1.81625	1.53594	1.32698	1.16739	1.04311	0.944791	0.866072	0.802478	0.750804	0.708711	0	10.1722	7.81478	6.3097	5.29892	4.54999	4.01207	3.62035	3.28713	3.02816	2.83282	2.65599	2.52683	2.40786	0											0	1
3.56751	2.75672	2.20376	1.81663	1.5364	1.32748	1.16793	1.04366	0.945353	0.866639	0.803047	0.751373	0.70928	0	10.1722	7.81478	6.3097	5.29892	4.54999	4.01207	3.62035	3.28713	3.02816	2.83282	2.65599	2.52683	2.40786	0											0	1
3.56756	2.75688	2.20404	1.81701	1.53685	1.32799	1.16846	1.04421	0.945914	0.867205	0.803615	0.751941	0.709848	0	10.1722	7.81478	6.3097	5.29892	4.54999	4.01207	3.62035	3.28713	3.02816	2.83282	2.65599	2.52683	2.40786	0											0	1
3.56762	2.75704	2.20432	1.81739	1.5373	1.32848	1.16899	1.04476	0.946472	0.867769	0.804181	0.752508	0.710415	0	10.1722	7.81478	6.3097	5.29892	4.54999	4.01207	3.62035	3.28713	3.02816	2.83282	2.65599	2.52683	2.40786	0											0	1
3.56767	2.75719	2.2046	1.81777	1.53775	1.32898	1.16952	1.0453	0.94703	0.868331	0.804746	0.753074	0.710981	0	10.1722	7.81478	6.3097	5.29892	4.54999	4.01207	3.62035	3.28713	3.02816	2.83282	2.65599	2.52683	2.40786	0											0	1
3.56772	2.75735	2.20487	1.81814	1.5382	1.32948	1.17004	1.04585	0.947585	0.868892	0.805309	0.753638	0.711546	0	10.1722	7.81478	6.3097	5.29892	4.54999	4.01207	3.62035	3.28713	3.02816	2.83282	2.65599	2.52683	2.40786	0											0	1
3.56777	2.75751	2.20514	1.81852	1.53864	1.32997	1.17057	1.04639	0.948139	0.869452	0.805871	0.754201	0.712109	0	10.1722	7.81478	6.3097	5.29892	4.54999	4.01207	3.62035	3.28713	3.02816	2.83282	2.65599	2.52683	2.40786	0											0	1
3.56782	2.75766	2.20542	1.81889	1.53908	1.33046	1.17109	1.04693	0.948691	0.870009	0.806431	0.754762	0.712671	0	10.1722	7.81478	6.3097	5.29892	4.54999	4.01207	3.62035	3.28713	3.02816	2.83282	2.65599	2.52683	2.40786	0											0	1
3.56787	2.75781	2.20569	1.81925	1.53952	1.33095	1.17161	1.04747	0.949241	0.870566	0.80699	0.755322	0.713232	0	10.1722	7.81478	6.3097	5.29892	4.54999	4.01207	3.62035	3.28713	3.02816	2.83282	2.65599	2.52683	2.40786	0											0	1
3.56792	2.75796	2.20595	1.81962	1.53996	1.33144	1.17213	1.04801	0.94979	0.87112	0.807548	0.755881	0.713791	0	10.1722	7.81478	6.3097	5.29892	4.54999	4.01207	3.62035	3.28713	3.02816	2.83282	2.65599	2.52683	2.40786	0											0	1
3.56796	2.75811	2.20622	1.81998	1.5404	1.33192	1.17264	1.04855	0.950337	0.871674	0.808104	0.756439	0.714349	0	10.1722	7.81478	6.3097	5.29892	4.54999	4.01207	3.61422	3.28713	3.02816	2.83282	2.65599	2.52683	2.40786	0											0	1
3.56801	2.75826	2.20648	1.82035	1.54083	1.33241	1.17316	1.04908	0.950883	0.872225	0.808659	0.756995	0.714906	0	10.1722	7.82954	6.3097	5.29892	4.54999	4.01207	3.59653	3.28713	3.02816	2.83282	2.65599	2.52683	2.40786	0											0	1
3.56806	2.75841	2.20675	1.82071	1.54126	1.33289	1.17367	1.04961	0.951427	0.872775	0.809212	0.75755	0.715462	0	10.1722	7.84748	6.3097	5.29892	4.54999	4.01207	3.59653	3.28713	3.02816	2.83282	2.65599	2.52683	2.40786	0											0	1
3.56811	2.75856	2.20701	1.82106	1.54169	1.33337	1.17418	1.05014	0.951969	0.873324	0.809764	0.758103	0.716017	0	10.1722	7.84748	6.3097	5.29892	4.54999	4.01207	3.59653	3.28713	3.02816	2.83282	2.65599	2.51598	2.40786	0											0	1
3.56815	2.7587	2.20727	1.82142	1.54212	1.33384	1.17469	1.05067	0.952509	0.873871	0.810314	0.758655	0.71657	0	10.1722	7.84748	6.3097	5.29892	4.54999	4.01207	3.59653	3.28713	3.02816	2.83282	2.65599	2.5131	2.40786	0											0	1
3.5682	2.75885	2.20752	1.82177	1.54255	1.33432	1.1752	1.0512	0.953048	0.874416	0.810864	0.759206	0.717122	0	10.1722	7.84748	6.3097	5.29892	4.54999	4.01207	3.59653	3.28713	3.02816	2.83282	2.65599	2.5131	2.40786	0											0	1
3.56824	2.75899	2.20778	1.82213	1.54297	1.33479	1.1757	1.05172	0.953586	0.874961	0.811411	0.759756	0.717673	0	10.1722	7.84748	6.3097	5.29892	4.54999	4.01207	3.59653	3.28713	3.02816	2.83282	2.65599	2.5131	2.40786	0											0	1
3.56829	2.75913	2.20803	1.82248	1.54339	1.33526	1.17621	1.05225	0.954121	0.875503	0.811958	0.760304	0.718223	0	10.1722	7.84748	6.3097	5.29892	4.54999	4.01207	3.59653	3.28713	3.02816	2.83282	2.65599	2.5131	2.40786	0											0	1
3.56833	2.75927	2.20829	1.82282	1.54381	1.33573	1.17671	1.05277	0.954655	0.876044	0.812503	0.760852	0.718772	0	10.1722	7.84748	6.3097	5.29892	4.54999	4.01207	3.59653	3.28713	3.02816	2.83282	2.65599	2.5131	2.40786	0											0	1
3.56838	2.75941	2.20854	1.82317	1.54423	1.3362	1.17721	1.05329	0.955188	0.876584	0.813046	0.761397	0.719319	0	10.1722	7.84748	6.3097	5.29892	4.54999	4.01207	3.59653	3.28713	3.02816	2.83282	2.65599	2.5131	2.39644	0											0	1
3.56842	2.75955	2.20878	1.82351	1.54465	1.33666	1.17771	1.05381	0.955719	0.877122	0.813588	0.761942	0.719865	0	10.1722	7.84748	6.3097	5.29892	4.54999	4.01207	3.59653	3.28713	3.02816	2.83282	2.65599	2.5131	2.39644	0											0	1
3.56846	2.75969	2.20903	1.82386	1.54506	1.33713	1.1782	1.05433	0.956248	0.877659	0.814129	0.762485	0.72041	0	10.1722	7.84748	6.3097	5.29892	4.54999	4.01207	3.59653	3.28713	3.02816	2.83282	2.65599	2.5131	2.39644	0											0	1
3.5685	2.75982	2.20928	1.8242	1.54547	1.33759	1.1787	1.05484	0.956776	0.878194	0.814668	0.763027	0.720954	0	10.1722	7.84748	6.3097	5.29892	4.54999	4.01207	3.59653	3.28713	3.02816	2.83282	2.65599	2.5131	2.39644	0											0	1
3.56855	2.75996	2.20952	1.82454	1.54588	1.33805	1.17919	1.05535	0.957302	0.878728	0.815206	0.763567	0.721496	0	10.1722	7.84748	6.3097	5.29892	4.54999	4.01207	3.59653	3.28713	3.02816	2.83282	2.65599	2.5131	2.39644	0											0	1
3.56859	2.76009	2.20976	1.82487	1.54629	1.33851	1.17968	1.05587	0.957827	0.87926	0.815743	0.764107	0.722037	0	10.1722	7.84748	6.3097	5.29892	4.54999	4.01207	3.59653	3.28713	3.02816	2.83282	2.65599	2.5131	2.39644	0											0	1
3.56863	2.76022	2.21001	1.82521	1.5467	1.33896	1.18017	1.05638	0.95835	0.879791	0.816278	0.764645	0.722577	0	10.1722	7.84748	6.3097	5.29892	4.54999	4.01207	3.59653	3.28713	3.02816	2.83282	2.65599	2.5131	2.39644	0											0	1
3.56867	2.76036	2.21024	1.82554	1.5471	1.33942	1.18066	1.05688	0.958871	0.88032	0.816812	0.765182	0.723116	0	10.1722	7.84748	6.3097	5.29892	4.54999	4.01207	3.59653	3.28713	3.02816	2.83282	2.65599	2.5131	2.39644	0											0	1
3.56871	2.76049	2.21048	1.82587	1.5475	1.33987	1.18114	1.05739	0.959391	0.880848	0.817345	0.765717	0.723654	0	10.1722	7.84748	6.3097	5.29892	4.54999	4.01207	3.59653	3.28713	3.02816	2.83282	2.65599	2.5131	2.39644	0											0	1
3.56875	2.76062	2.21072	1.8262	1.5479	1.34032	1.18163	1.05789	0.959909	0.881374	0.817876	0.766252	0.724191	0	10.1722	7.84748	6.3097	5.29892	4.54999	4.01207	3.59653	3.28713	3.02816	2.83282	2.65599	2.5131	2.39644	0											0	1
3.56879	2.76074	2.21095	1.82653	1.5483	1.34077	1.18211	1.0584	0.960426	0.881899	0.818406	0.766785	0.724726	0	10.1722	7.84748	6.3097	5.29892	4.54999	4.01207	3.59653	3.28713	3.02816	2.83282	2.65599	2.5131	2.39644	0											0	1
3.56882	2.76087	2.21119	1.82686	1.5487	1.34121	1.18259	1.0589	0.960941	0.882422	0.818935	0.767316	0.72526	0	10.1722	7.84748	6.3097	5.29892	4.54999	4.01207	3.59653	3.28713	3.02816	2.81183	2.65599	2.5131	2.39644	0											0	1
3.56886	2.761	2.21142	1.82718	1.54909	1.34166	1.18307	1.0594	0.961455	0.882944	0.819462	0.767847	0.725793	0	10.1722	7.84748	6.3097	5.29892	4.54999	4.01207	3.59653	3.28713	3.02816	2.81183	2.65599	2.5131	2.39644	0											0	1
3.5689	2.76112	2.21165	1.8275	1.54949	1.3421	1.18354	1.0599	0.961967	0.883465	0.819988	0.768376	0.726325	0	10.1722	7.84748	6.3097	5.29892	4.54999	4.01207	3.59653	3.28713	3.02816	2.81183	2.65599	2.5131	2.39644	0											0	1
3.56894	2.76125	2.21188	1.82782	1.54988	1.34254	1.18402	1.06039	0.962477	0.883984	0.820512	0.768904	0.726856	0	10.1722	7.84748	6.3097	5.29892	4.54999	4.01207	3.59653	3.28713	3.02816	2.81183	2.65599	2.5131	2.39644	0											0	1
3.56897	2.76137	2.2121	1.82814	1.55027	1.34298	1.18449	1.06089	0.962986	0.884502	0.821035	0.769431	0.727385	0	10.1722	7.84748	6.3097	5.29892	4.54999	4.01207	3.59653	3.28713	3.02816	2.81183	2.65599	2.5131	2.39644	0											0	1
3.56901	2.76149	2.21233	1.82846	1.55065	1.34342	1.18496	1.06138	0.963494	0.885018	0.821557	0.769956	0.727913	0	10.1722	7.84748	6.3097	5.29892	4.54999	4.01207	3.59653	3.28713	3.02816	2.81183	2.65599	2.5131	2.39644	0											0	1
3.56905	2.76161	2.21255	1.82877	1.55104	1.34385	1.18543	1.06187	0.964	0.885533	0.822078	0.770481	0.72844	0	10.1722	7.84748	6.3097	5.29892	4.54999	4.01207	3.59653	3.28713	3.02816	2.81183	2.65599	2.5131	2.39644	0											0	1
3.56908	2.76173	2.21277	1.82909	1.55142	1.34429	1.1859	1.06236	0.964504	0.886047	0.822597	0.771003	0.728967	0	10.1722	7.84748	6.3097	5.29892	4.54999	4.01207	3.59653	3.28713	3.02816	2.81183	2.65599	2.5131	2.39644	0											0	1
3.56912	2.76185	2.213	1.8294	1.5518	1.34472	1.18636	1.06285	0.965007	0.886559	0.823115	0.771525	0.729491	0	10.1722	7.84748	6.3097	5.29892	4.54999	4.01207	3.59653	3.28713	3.02816	2.81183	2.65599	2.5131	2.39644	0											0	1
3.56915	2.76197	2.21321	1.82971	1.55218	1.34515	1.18683	1.06334	0.965508	0.887069	0.823631	0.772046	0.730015	0	10.1722	7.84748	6.3097	5.29892	4.54999	4.01207	3.59653	3.28713	3.02816	2.81183	2.65599	2.5131	2.39644	0											0	1
3.56919	2.76209	2.21343	1.83002	1.55256	1.34558	1.18729	1.06383	0.966008	0.887578	0.824146	0.772565	0.730537	0	10.1722	7.84748	6.3097	5.29892	4.54999	4.01207	3.59653	3.28713	3.02816	2.81183	2.65599	2.5131	2.39644	0											0	1
3.56922	2.7622	2.21365	1.83032	1.55294	1.346	1.18775	1.06431	0.966507	0.888086	0.82466	0.773083	0.731059	0	10.1722	7.84748	6.3097	5.29892	4.54999	4.01207	3.59653	3.28713	3.02816	2.81183	2.65599	2.5131	2.39644	0											0	1
3.56926	2.76232	2.21386	1.83063	1.55331	1.34643	1.18821	1.06479	0.967004	0.888593	0.825173	0.7736	0.731579	0	10.1722	7.84748	6.3097	5.29892	4.54999	4.01207	3.59653	3.28713	3.02816	2.81183	2.65599	2.5131	2.39644	0											0	1
3.56929	2.76243	2.21408	1.83093	1.55369	1.34685	1.18867	1.06527	0.967499	0.889098	0.825684	0.774116	0.732098	0	10.1722	7.84748	6.3097	5.29892	4.54999	4.01207	3.59653	3.28713	3.02816	2.81183	2.65599	2.5131	2.39644	0											0	1
3.56932	2.76255	2.21429	1.83123	1.55406	1.34727	1.18912	1.06575	0.967993	0.889601	0.826194	0.77463	0.732616	0	10.1722	7.84748	6.3097	5.29892	4.54999	4.01207	3.59653	3.28713	3.02816	2.81183	2.65599	2.5131	2.39644	0											0	1
3.56936	2.76266	2.2145	1.83153	1.55443	1.34769	1.18958	1.06623	0.968485	0.890104	0.826703	0.775143	0.733133	0	10.1722	7.84748	6.3097	5.29892	4.54999	4.01207	3.59653	3.28713	3.02816	2.81183	2.65599	2.5131	2.39644	0											0	1
3.56939	2.76277	2.21471	1.83183	1.5548	1.34811	1.19003	1.0667	0.968976	0.890605	0.82721	0.775656	0.733648	0	10.1722	7.84748	6.3097	5.29892	4.54999	4.01207	3.59653	3.28713	3.02816	2.81183	2.65599	2.5131	2.39644	0											0	1
3.56942	2.76288	2.21492	1.83213	1.55516	1.34853	1.19048	1.06718	0.969466	0.891104	0.827717	0.776166	0.734163	0	10.1722	7.84748	6.3097	5.29892	4.54999	4.01207	3.59653	3.28713	3.02816	2.81183	2.65599	2.5131	2.39644	0											0	1
3.56945	2.76299	2.21513	1.83242	1.55553	1.34894	1.19093	1.06765	0.969954	0.891602	0.828221	0.776676	0.734676	0	10.1722	7.84748	6.3097	5.29892	4.54999	4.01207	3.59653	3.28713	3.02816	2.81183	2.65599	2.5131	2.39644	0											0	1
3.56948	2.7631	2.21533	1.83272	1.55589	1.34935	1.19138	1.06812	0.97044	0.892099	0.828725	0.777184	0.735188	0	10.1722	7.84748	6.3097	5.29892	4.54999	4.01207	3.59653	3.28713	3.02816	2.81183	2.65599	2.5131	2.39644	0											0	1
3.56951	2.76321	2.21554	1.83301	1.55625	1.34977	1.19182	1.06859	0.970925	0.892594	0.829227	0.777691	0.735699	0	10.1722	7.84748	6.3097	5.29892	4.54999	4.01207	3.59653	3.28713	3.02816	2.81183	2.65599	2.5131	2.39644	0											0	1
3.56954	2.76332	2.21574	1.8333	1.55661	1.35017	1.19227	1.06906	0.971409	0.893088	0.829728	0.778197	0.73621	0	10.1722	7.84748	6.3097	5.29892	4.54999	4.01207	3.59653	3.28713	3.02816	2.81183	2.65599	2.5131	2.39644	0											0	1
3.56958	2.76342	2.21594	1.83359	1.55697	1.35058	1.19271	1.06952	0.971891	0.893581	0.830228	0.778702	0.736718	0	10.1722	7.84748	6.3097	5.29892	4.54999	4.01207	3.59653	3.28713	3.02816	2.81183	2.65599	2.5131	2.39644	0											0	1
3.5696	2.76353	2.21614	1.83388	1.55732	1.35099	1.19315	1.06999	0.972372	0.894072	0.830726	0.779206	0.737226	0	10.1722	7.84748	6.3097	5.29892	4.54999	4.01207	3.59653	3.28713	3.02816	2.81183	2.65599	2.5131	2.39644	0											0	1
3.56963	2.76363	2.21634	1.83416	1.55768	1.35139	1.19359	1.07045	0.972851	0.894562	0.831224	0.779708	0.737733	0	10.1722	7.84748	6.3097	5.29892	4.54999	4.01207	3.59653	3.28713	3.02816	2.81183	2.65599	2.5131	2.39644	0											0	1
3.56966	2.76373	2.21654	1.83445	1.55803	1.3518	1.19403	1.07091	0.973329	0.895051	0.83172	0.780209	0.738238	0	10.1722	7.84748	6.3097	5.29892	4.54999	4.01207	3.59653	3.28713	3.02816	2.81183	2.65599	2.5131	2.39644	0											0	1
3.56969	2.76384	2.21673	1.83473	1.55838	1.3522	1.19447	1.07137	0.973805	0.895538	0.832214	0.78071	0.738742	0	10.1722	7.84748	6.3097	5.29892	4.54999	4.01207	3.59653	3.28713	3.02816	2.81183	2.65599	2.5131	2.39644	0											0	1
3.56972	2.76394	2.21693	1.83501	1.55873	1.3526	1.1949	1.07183	0.97428	0.896024	0.832707	0.781208	0.739246	0	10.1722	7.84748	6.3097	5.29892	4.54999	4.01207	3.59653	3.28713	3.02816	2.81183	2.65599	2.5131	2.39644	0											0	1
3.56975	2.76404	2.21712	1.83529	1.55908	1.35299	1.19533	1.07229	0.974754	0.896508	0.8332	0.781706	0.739748	0	10.1722	7.84748	6.3097	5.29892	4.54999	4.01207	3.59653	3.28713	3.02816	2.81183	2.65599	2.5131	2.39644	0											0	1
3.56978	2.76414	2.21731	1.83557	1.55942	1.35339	1.19576	1.07275	0.975226	0.896992	0.83369	0.782202	0.740249	0	10.1722	7.84748	6.3097	5.29892	4.54999	4.01207	3.59653	3.28713	3.02816	2.81183	2.65599	2.5131	2.39644	0											0	1
3.56981	2.76424	2.2175	1.83584	1.55977	1.35378	1.19619	1.0732	0.975696	0.897473	0.83418	0.782698	0.740749	0	10.1722	7.84748	6.3097	5.29892	4.54999	4.01207	3.59653	3.28713	3.02816	2.81183	2.65599	2.5131	2.39644	0											0	1
3.56983	2.76434	2.21769	1.83612	1.56011	1.35418	1.19662	1.07365	0.976166	0.897954	0.834669	0.783192	0.741248	0	10.1722	7.84748	6.3097	5.29892	4.54999	4.01207	3.59653	3.28713	3.02816	2.81183	2.65599	2.5131	2.39644	0											0	1
3.56986	2.76444	2.21788	1.83639	1.56045	1.35457	1.19705	1.0741	0.976634	0.898433	0.835156	0.783685	0.741746	0	10.1722	7.84748	6.3097	5.29892	4.54999	4.00775	3.59653	3.28713	3.02816	2.81183	2.65599	2.5131	2.39644	0											0	1
3.56989	2.76453	2.21807	1.83666	1.56079	1.35496	1.19747	1.07455	0.9771	0.898911	0.835642	0.784177	0.742242	0	10.1722	7.84748	6.3097	5.29892	4.54999	3.99529	3.59653	3.28713	3.02816	2.81183	2.65599	2.5131	2.39644	0											0	1
3.56991	2.76463	2.21826	1.83693	1.56113	1.35534	1.1979	1.075	0.977565	0.899388	0.836126	0.784667	0.742738	0	10.1722	7.84748	6.3097	5.29892	4.54999	3.99529	3.59653	3.28713	3.02816	2.81183	2.65599	2.5131	2.39644	0											0	1
3.56994	2.76472	2.21844	1.8372	1.56146	1.35573	1.19832	1.07545	0.978029	0.899863	0.83661	0.785157	0.743232	0	10.1722	7.84748	6.3097	5.29892	4.54999	3.99529	3.59653	3.28713	3.02816	2.81183	2.65599	2.5131	2.39644	0											0	1
3.56997	2.76482	2.21862	1.83747	1.5618	1.35612	1.19874	1.07589	0.978491	0.900337	0.837092	0.785645	0.743726	0	10.1722	7.84748	6.3097	5.29892	4.54999	3.99529	3.59653	3.28713	3.02816	2.81183	2.65599	2.5131	2.39644	0											0	1
3.56999	2.76491	2.21881	1.83773	1.56213	1.3565	1.19916	1.07634	0.978952	0.90081	0.837573	0.786133	0.744218	0	10.1722	7.84748	6.3097	5.29892	4.54999	3.99529	3.59653	3.28713	3.02816	2.81183	2.65599	2.5131	2.39644	0											0	1
3.57002	2.765	2.21899	1.838	1.56246	1.35688	1.19958	1.07678	0.979411	0.901281	0.838053	0.786619	0.744709	0	10.1722	7.84748	6.3097	5.29892	4.54999	3.99529	3.59653	3.28713	3.02816	2.81183	2.65599	2.5131	2.39644	0											0	1
3.57004	2.7651	2.21917	1.83826	1.56279	1.35726	1.19999	1.07722	0.979869	0.901751	0.838531	0.787103	0.745199	0	10.1722	7.84748	6.3097	5.29892	4.54999	3.99529	3.59653	3.28713	3.02816	2.81183	2.65599	2.5131	2.39644	0											0	1
3.57007	2.76519	2.21935	1.83852	1.56312	1.35764	1.20041	1.07766	0.980326	0.90222	0.839009	0.787587	0.745688	0	10.1722	7.84748	6.3097	5.29892	4.54999	3.99529	3.59653	3.28713	3.02816	2.81183	2.65599	2.5131	2.39644	0											0	1
3.57009	2.76528	2.21952	1.83878	1.56345	1.35801	1.20082	1.0781	0.980781	0.902687	0.839485	0.78807	0.746176	0	10.1722	7.84748	6.3097	5.29892	4.54999	3.99529	3.59653	3.28713	3.02816	2.81183	2.65599	2.5131	2.39644	0											0	1
3.57012	2.76537	2.2197	1.83904	1.56377	1.35839	1.20123	1.07853	0.981235	0.903154	0.83996	0.788551	0.746663	0	10.1722	7.84748	6.3097	5.29892	4.54999	3.99529	3.59653	3.28713	3.02816	2.81183	2.65599	2.5131	2.39644	0											0	1
3.57014	2.76546	2.21988	1.8393	1.56409	1.35876	1.20164	1.07897	0.981688	0.903618	0.840433	0.789032	0.747149	0	10.1722	7.84748	6.3097	5.29892	4.54999	3.99529	3.59653	3.28713	3.02816	2.81183	2.65599	2.5131	2.39644	0											0	1
3.57016	2.76555	2.22005	1.83955	1.56442	1.35914	1.20205	1.0794	0.982139	0.904082	0.840906	0.789511	0.747633	0	10.1722	7.84748	6.3097	5.29892	4.54999	3.99529	3.59653	3.28713	3.02816	2.81183	2.65599	2.5131	2.39644	0											0	1
3.57019	2.76563	2.22022	1.83981	1.56474	1.35951	1.20245	1.07984	0.982589	0.904544	0.841377	0.789989	0.748117	0	10.1722	7.84748	6.3097	5.29892	4.54999	3.99529	3.59653	3.28713	3.02081	2.81183	2.65599	2.5131	2.39644	0											0	1
3.57021	2.76572	2.22039	1.84006	1.56506	1.35988	1.20286	1.08027	0.983038	0.905005	0.841847	0.790466	0.7486	0	10.1722	7.84748	6.3097	5.29892	4.54999	3.99529	3.59653	3.28713	3.01476	2.81183	2.65599	2.5131	2.39644	0											0	1
3.57023	2.76581	2.22057	1.84031	1.56537	1.36024	1.20326	1.0807	0.983485	0.905465	0.842316	0.790942	0.749081	0	10.1722	7.84748	6.3097	5.29892	4.54999	3.99529	3.59653	3.28713	3.01476	2.81183	2.65599	2.5131	2.39644	0											0	1
3.57026	2.76589	2.22073	1.84056	1.56569	1.36061	1.20367	1.08112	0.983931	0.905924	0.842784	0.791416	0.749562	0	10.1722	7.84748	6.3097	5.29892	4.54999	3.99529	3.59653	3.28713	3.01476	2.81183	2.65599	2.5131	2.39644	0											0	1
3.57028	2.76598	2.2209	1.84081	1.566	1.36097	1.20407	1.08155	0.984375	0.906381	0.84325	0.79189	0.750041	0	10.1722	7.84748	6.3097	5.29892	4.54999	3.99529	3.59653	3.28713	3.01476	2.81183	2.65599	2.5131	2.39644	0											0	1
3.5703	2.76606	2.22107	1.84106	1.56632	1.36134	1.20447	1.08197	0.984819	0.906837	0.843716	0.792362	0.750519	0	10.1722	7.84748	6.3097	5.29892	4.54999	3.99529	3.59653	3.28713	3.01476	2.81183	2.65599	2.5131	2.39644	0											0	1
3.57032	2.76615	2.22124	1.8413	1.56663	1.3617	1.20486	1.0824	0.98526	0.907292	0.84418	0.792834	0.750997	0	10.1722	7.84748	6.3097	5.29892	4.54999	3.99529	3.59653	3.28713	3.01476	2.81183	2.65599	2.5131	2.39644	0											0	1
3.57034	2.76623	2.2214	1.84155	1.56694	1.36206	1.20526	1.08282	0.985701	0.907745	0.844643	0.793304	0.751473	0	10.1722	7.84748	6.3097	5.29892	4.54999	3.99529	3.59653	3.28713	3.01476	2.81183	2.65599	2.5131	2.39644	0											0	1
3.57037	2.76631	2.22157	1.84179	1.56725	1.36242	1.20565	1.08324	0.98614	0.908198	0.845105	0.793773	0.751948	0	10.1722	7.84748	6.3097	5.29892	4.54999	3.99529	3.59653	3.28713	3.01476	2.81183	2.65599	2.5131	2.39644	0											0	1
3.57039	2.76639	2.22173	1.84203	1.56756	1.36277	1.20605	1.08366	0.986578	0.908649	0.845565	0.794241	0.752422	0	10.1722	7.84748	6.3097	5.29892	4.54999	3.99529	3.59653	3.28713	3.01476	2.81183	2.65599	2.5131	2.39644	0											0	1
3.57041	2.76647	2.22189	1.84227	1.56786	1.36313	1.20644	1.08408	0.987015	0.909099	0.846025	0.794708	0.752895	0	10.1722	7.84748	6.3097	5.29892	4.54999	3.99529	3.59653	3.28713	3.01476	2.81183	2.65599	2.5131	2.39644	0											0	1
3.57043	2.76655	2.22205	1.84251	1.56816	1.36348	1.20683	1.0845	0.98745	0.909547	0.846483	0.795174	0.753367	0	10.1722	7.84748	6.3097	5.29892	4.54999	3.99529	3.59653	3.28713	3.01476	2.81183	2.65599	2.5131	2.39644	0											0	1
3.57045	2.76663	2.22221	1.84275	1.56847	1.36384	1.20722	1.08491	0.987884	0.909994	0.84694	0.795638	0.753838	0	10.1722	7.84748	6.3097	5.29892	4.54999	3.99529	3.59653	3.28713	3.01476	2.81183	2.65599	2.5131	2.39644	0											0	1
3.57047	2.76671	2.22237	1.84299	1.56877	1.36419	1.20761	1.08532	0.988316	0.91044	0.847396	0.796102	0.754308	0	10.1722	7.78208	6.3097	5.29892	4.54999	3.99529	3.59653	3.28713	3.01476	2.81183	2.65599	2.5131	2.39644	0											0	1
3.57049	2.76679	2.22253	1.84322	1.56907	1.36454	1.20799	1.08574	0.988748	0.910885	0.847851	0.796564	0.754777	0	10.1722	7.78208	6.3097	5.29892	4.54999	3.99529	3.59653	3.28713	3.01476	2.81183	2.65599	2.5131	2.39644	0											0	1
3.57051	2.76687	2.22268	1.84346	1.56937	1.36489	1.20838	1.08615	0.989178	0.911329	0.848304	0.797026	0.755245	0	10.1722	7.78208	6.3097	5.25967	4.54999	3.99529	3.59653	3.28713	3.01476	2.81183	2.65599	2.5131	2.39644	0											0	1
3.57053	2.76694	2.22284	1.84369	1.56967	1.36523	1.20876	1.08656	0.989606	0.911771	0.848757	0.797486	0.755712	0	10.1722	7.78208	6.3097	5.25967	4.54999	3.99529	3.59653	3.28713	3.01476	2.81183	2.6419	2.5131	2.39644	0											0	1
3.57055	2.76702	2.22299	1.84392	1.56996	1.36558	1.20914	1.08697	0.990034	0.912212	0.849208	0.797945	0.756178	0	10.1722	7.78208	6.3097	5.25967	4.54999	3.99529	3.59653	3.28713	3.01476	2.81183	2.63918	2.5131	2.39644	0											0	1
3.57057	2.76709	2.22315	1.84415	1.57026	1.36592	1.20952	1.08737	0.99046	0.912652	0.849658	0.798403	0.756643	0	10.1722	7.78208	6.3097	5.25967	4.54999	3.99529	3.59653	3.28713	3.01476	2.81183	2.63918	2.5131	2.39644	0											0	1
3.57059	2.76717	2.2233	1.84438	1.57055	1.36626	1.2099	1.08778	0.990885	0.913091	0.850107	0.798861	0.757107	0	10.1722	7.78208	6.3097	5.25967	4.54999	3.99529	3.59653	3.28713	3.01476	2.81183	2.63918	2.5131	2.39644	0											0	1
3.57061	2.76724	2.22345	1.84461	1.57084	1.36661	1.21028	1.08818	0.991309	0.913528	0.850555	0.799317	0.757569	0	10.1722	7.78208	6.3097	5.25967	4.54999	3.99529	3.59653	3.28713	3.01476	2.81183	2.63918	2.5131	2.39644	0											0	1
3.57063	2.76732	2.2236	1.84483	1.57113	1.36695	1.21066	1.08859	0.991731	0.913965	0.851002	0.799771	0.758031	0	10.1722	7.78208	6.3097	5.25967	4.54999	3.99529	3.59653	3.28713	3.01476	2.81183	2.63918	2.5131	2.39644	0											0	1
3.57064	2.76739	2.22375	1.84506	1.57142	1.36728	1.21103	1.08899	0.992152	0.9144	0.851448	0.800225	0.758492	0	10.1722	7.78208	6.3097	5.25967	4.54999	3.99529	3.59653	3.28713	3.01476	2.81183	2.63918	2.5131	2.39644	0											0	1
3.57066	2.76746	2.2239	1.84528	1.57171	1.36762	1.21141	1.08939	0.992572	0.914834	0.851892	0.800678	0.758952	0	10.1722	7.78208	6.3097	5.25967	4.54999	3.99529	3.59653	3.28713	3.01476	2.81183	2.63918	2.5131	2.39644	0											0	1
3.57068	2.76754	2.22405	1.84551	1.57199	1.36796	1.21178	1.08979	0.99299	0.915267	0.852335	0.80113	0.75941	0	10.1722	7.78208	6.3097	5.25967	4.54999	3.99529	3.59653	3.28713	3.01476	2.81183	2.63918	2.5131	2.39644	0											0	1
3.5707	2.76761	2.22419	1.84573	1.57228	1.36829	1.21215	1.09019	0.993408	0.915698	0.852777	0.80158	0.759868	0	10.1722	7.78208	6.3097	5.25967	4.54999	3.99529	3.59653	3.28713	3.01476	2.81183	2.63918	2.5131	2.39405	0											0	1
3.57072	2.76768	2.22434	1.84595	1.57256	1.36862	1.21252	1.09058	0.993824	0.916128	0.853219	0.80203	0.760325	0	10.1722	7.78208	6.3097	5.25967	4.54999	3.99529	3.59653	3.28713	3.01476	2.81183	2.63918	2.5131	2.38503	0											0	1
3.57073	2.76775	2.22448	1.84617	1.57284	1.36895	1.21289	1.09098	0.994238	0.916557	0.853658	0.802478	0.76078	0	10.1722	7.78208	6.3097	5.25967	4.54999	3.99529	3.59653	3.28713	3.01476	2.81183	2.63918	2.5131	2.38503	0											0	1
3.57075	2.76782	2.22463	1.84638	1.57312	1.36928	1.21325	1.09137	0.994652	0.916985	0.854097	0.802926	0.761235	0	10.1722	7.78208	6.3097	5.25967	4.54999	3.99529	3.59653	3.28713	3.01476	2.81183	2.63918	2.5131	2.38503	0											0	1
3.57077	2.76789	2.22477	1.8466	1.5734	1.36961	1.21362	1.09176	0.995064	0.917412	0.854535	0.803372	0.761689	0	10.1722	7.78208	6.3097	5.25967	4.54999	3.99529	3.59653	3.28713	3.01476	2.81183	2.63918	2.5131	2.38503	0											0	1
3.57078	2.76796	2.22491	1.84682	1.57368	1.36994	1.21398	1.09216	0.995475	0.917838	0.854972	0.803817	0.762141	0	10.1722	7.78208	6.3097	5.25967	4.54999	3.99529	3.59653	3.28713	3.01476	2.81183	2.63918	2.5131	2.38503	0											0	1
3.5708	2.76802	2.22505	1.84703	1.57396	1.37027	1.21435	1.09255	0.995885	0.918262	0.855407	0.804262	0.762593	0	10.1722	7.78208	6.3097	5.25967	4.54999	3.99529	3.59653	3.28713	3.01476	2.81183	2.63918	2.5131	2.38503	0											0	1
3.57082	2.76809	2.22519	1.84724	1.57423	1.37059	1.21471	1.09293	0.996294	0.918686	0.855842	0.804705	0.763044	0	10.1722	7.78208	6.3097	5.25967	4.54999	3.99529	3.59653	3.28713	3.01476	2.81183	2.63918	2.5131	2.38503	0											0	1
3.57083	2.76816	2.22533	1.84746	1.57451	1.37091	1.21507	1.09332	0.996701	0.919108	0.856275	0.805147	0.763493	0	10.1722	7.78208	6.3097	5.25967	4.54999	3.99529	3.59653	3.28713	3.01476	2.81183	2.63918	2.5131	2.38503	0											0	1
3.57085	2.76822	2.22547	1.84767	1.57478	1.37124	1.21543	1.09371	0.997107	0.919529	0.856707	0.805588	0.763942	0	10.1722	7.78208	6.3097	5.25967	4.54999	3.99529	3.59653	3.28713	3.01476	2.81183	2.63918	2.5131	2.38503	0											0	1
3.57087	2.76829	2.22561	1.84788	1.57505	1.37156	1.21579	1.09409	0.997512	0.919949	0.857138	0.806028	0.76439	0	10.1722	7.78208	6.3097	5.25967	4.54999	3.99529	3.59653	3.28713	3.01476	2.81183	2.63918	2.5131	2.38503	0											0	1
3.57088	2.76835	2.22574	1.84808	1.57532	1.37188	1.21614	1.09448	0.997916	0.920367	0.857568	0.806467	0.764836	0	10.1722	7.78208	6.3097	5.25967	4.54999	3.99529	3.59653	3.28713	3.01476	2.81183	2.63918	2.5131	2.38503	0											0	1
3.5709	2.76842	2.22588	1.84829	1.57559	1.37219	1.2165	1.09486	0.998318	0.920785	0.857997	0.806905	0.765282	0	10.1722	7.78208	6.3097	5.25967	4.54999	3.99529	3.59653	3.28713	3.01476	2.81183	2.63918	2.5131	2.38503	0											0	1
3.57091	2.76848	2.22601	1.8485	1.57586	1.37251	1.21685	1.09524	0.99872	0.921201	0.858425	0.807342	0.765727	0	10.1722	7.78208	6.3097	5.25967	4.54999	3.99529	3.59653	3.28713	3.01476	2.81183	2.63918	2.5131	2.38503	0											0	1
3.57093	2.76855	2.22615	1.8487	1.57613	1.37283	1.2172	1.09562	0.99912	0.921616	0.858852	0.807778	0.766171	0	10.1722	7.78208	6.3097	5.25967	4.54999	3.99529	3.59653	3.28713	3.01476	2.81183	2.63918	2.5131	2.38503	0											0	1
3.57094	2.76861	2.22628	1.84891	1.57639	1.37314	1.21755	1.096	0.999519	0.92203	0.859277	0.808213	0.766613	0	10.1722	7.78208	6.3097	5.25967	4.54999	3.99529	3.59653	3.26995	3.01476	2.81183	2.63918	2.5131	2.38503	0											0	1
3.57096	2.76867	2.22641	1.84911	1.57666	1.37345	1.2179	1.09638	0.999916	0.922443	0.859702	0.808647	0.767055	0	10.1722	7.78208	6.3097	5.25967	4.54999	3.99529	3.59653	3.26955	3.01476	2.81183	2.63918	2.5131	2.38503	0											0	1
3.57097	2.76873	2.22654	1.84931	1.57692	1.37376	1.21825	1.09675	1.00031	0.922855	0.860125	0.80908	0.767496	0	10.1722	7.78208	6.3097	5.25967	4.54999	3.99529	3.59653	3.26955	3.01476	2.81183	2.63918	2.5131	2.38503	0											0	1
3.57099	2.76879	2.22667	1.84951	1.57718	1.37407	1.2186	1.09713	1.00071	0.923265	0.860548	0.809512	0.767936	0	10.1722	7.78208	6.3097	5.25967	4.54999	3.99529	3.59653	3.26955	3.01476	2.81183	2.63918	2.5131	2.38503	0											0	1
3.571	2.76886	2.2268	1.84971	1.57744	1.37438	1.21895	1.0975	1.0011	0.923675	0.860969	0.809942	0.768375	0	10.1722	7.78208	6.3097	5.25967	4.54999	3.99529	3.59653	3.26955	3.01476	2.81183	2.63918	2.5131	2.38503	0											0	1
3.57102	2.76892	2.22693	1.84991	1.5777	1.37469	1.21929	1.09787	1.00149	0.924083	0.861389	0.810372	0.768813	0	10.1722	7.78208	6.3097	5.25967	4.54999	3.99529	3.59653	3.26955	3.01476	2.81183	2.63918	2.5131	2.38503	0											0	1
3.57103	2.76898	2.22706	1.85011	1.57796	1.375	1.21963	1.09824	1.00189	0.92449	0.861809	0.810801	0.76925	0	10.1722	7.78208	6.3097	5.25967	4.54999	3.99529	3.59653	3.26955	3.01476	2.81183	2.63918	2.5131	2.38503	0											0	1
3.57104	2.76904	2.22718	1.8503	1.57822	1.3753	1.21998	1.09861	1.00228	0.924897	0.862227	0.811229	0.769686	0	10.1722	7.78208	6.3097	5.25967	4.54999	3.99529	3.59653	3.26955	3.01476	2.81183	2.63918	2.5131	2.38503	0											0	1
3.57106	2.76909	2.22731	1.8505	1.57847	1.37561	1.22032	1.09898	1.00267	0.925302	0.862644	0.811656	0.770121	0	10.1722	7.78208	6.3097	5.25967	4.54999	3.99529	3.59653	3.26955	3.01476	2.81183	2.63918	2.5131	2.38503	0											0	1
3.57107	2.76915	2.22744	1.85069	1.57872	1.37591	1.22066	1.09935	1.00305	0.925705	0.86306	0.812081	0.770555	0	10.1722	7.78208	6.3097	5.25967	4.54999	3.99529	3.59653	3.26955	3.01476	2.81183	2.63918	2.49937	2.38503	0											0	1
3.57109	2.76921	2.22756	1.85088	1.57898	1.37621	1.22099	1.09972	1.00344	0.926108	0.863475	0.812506	0.770988	0	10.1722	7.78208	6.3097	5.25967	4.54999	3.99529	3.59653	3.26955	3.01476	2.81183	2.63918	2.49937	2.38503	0											0	1
3.5711	2.76927	2.22768	1.85108	1.57923	1.37651	1.22133	1.10008	1.00383	0.92651	0.863889	0.81293	0.77142	0	10.1722	7.78208	6.3097	5.25967	4.54999	3.99529	3.59653	3.26955	3.01476	2.81183	2.63918	2.49937	2.38503	0											0	1
3.57111	2.76933	2.22781	1.85127	1.57948	1.37681	1.22167	1.10044	1.00421	0.92691	0.864301	0.813353	0.771851	0	10.1722	7.78208	6.3097	5.25967	4.54999	3.99529	3.59653	3.26955	3.01476	2.81183	2.63918	2.49937	2.38503	0											0	1
3.57112	2.76938	2.22793	1.85146	1.57973	1.37711	1.222	1.10081	1.0046	0.92731	0.864713	0.813774	0.772282	0	10.1722	7.78208	6.3097	5.25967	4.54999	3.99529	3.59653	3.26955	3.01476	2.81183	2.63918	2.49937	2.38503	0											0	1
3.57114	2.76944	2.22805	1.85165	1.57998	1.3774	1.22234	1.10117	1.00498	0.927708	0.865124	0.814195	0.772711	0	10.1722	7.78208	6.3097	5.25967	4.54999	3.99529	3.59653	3.26955	3.01476	2.81183	2.63918	2.49937	2.38503	0											0	1
3.57115	2.76949	2.22817	1.85183	1.58023	1.3777	1.22267	1.10153	1.00536	0.928105	0.865534	0.814615	0.773139	0	10.1722	7.78208	6.3097	5.25967	4.54999	3.99529	3.59653	3.26955	3.01476	2.81183	2.63918	2.49937	2.38503	0											0	1
3.57116	2.76955	2.22829	1.85202	1.58047	1.37799	1.223	1.10189	1.00574	0.928502	0.865942	0.815034	0.773567	0	10.1722	7.78208	6.3097	5.25967	4.54999	3.99529	3.59653	3.26955	3.01476	2.81183	2.63918	2.49937	2.38503	0											0	1
3.57118	2.7696	2.22841	1.85221	1.58072	1.37828	1.22333	1.10225	1.00612	0.928897	0.86635	0.815451	0.773993	0	10.1722	7.78208	6.3097	5.25967	4.54999	3.99529	3.59653	3.26955	3.01476	2.81183	2.63918	2.49937	2.38503	0											0	1
3.57119	2.76966	2.22852	1.85239	1.58096	1.37858	1.22366	1.1026	1.0065	0.929291	0.866756	0.815868	0.774419	0	10.1722	7.78208	6.3097	5.25967	4.54999	3.99529	3.59653	3.26955	3.01476	2.81183	2.63918	2.49937	2.38503	0											0	1
3.5712	2.76971	2.22864	1.85257	1.5812	1.37887	1.22398	1.10296	1.00687	0.929683	0.867162	0.816284	0.774843	0	10.1722	7.78208	6.3097	5.25967	4.54999	3.99529	3.59653	3.26955	3.01476	2.81183	2.63918	2.49937	2.38503	0											0	1
3.57121	2.76976	2.22876	1.85276	1.58144	1.37916	1.22431	1.10331	1.00725	0.930075	0.867566	0.816699	0.775267	0	10.1722	7.78208	6.3097	5.25967	4.54999	3.99529	3.59653	3.26955	3.01476	2.81183	2.63918	2.49937	2.38503	0											0	1
3.57122	2.76982	2.22887	1.85294	1.58168	1.37944	1.22464	1.10366	1.00762	0.930466	0.86797	0.817113	0.77569	0	10.1722	7.78208	6.3097	5.25967	4.54999	3.99529	3.59653	3.26955	3.01476	2.81183	2.63918	2.49937	2.38503	0											0	1
3.57124	2.76987	2.22899	1.85312	1.58192	1.37973	1.22496	1.10402	1.008	0.930856	0.868372	0.817525	0.776111	0	10.1722	7.78208	6.3097	5.25967	4.54999	3.99529	3.59653	3.26955	3.01476	2.81183	2.63918	2.49937	2.38503	0											0	1
3.57125	2.76992	2.2291	1.8533	1.58216	1.38002	1.22528	1.10437	1.00837	0.931244	0.868774	0.817937	0.776532	0	10.1722	7.78208	6.3097	5.25967	4.54999	3.99529	3.59653	3.26955	3.01476	2.81183	2.63918	2.49937	2.38503	0											0	1
3.57126	2.76997	2.22921	1.85348	1.5824	1.3803	1.2256	1.10472	1.00874	0.931632	0.869174	0.818348	0.776952	0	10.1722	7.78208	6.3097	5.25967	4.54999	3.99529	3.59653	3.26955	3.01476	2.81183	2.63918	2.49937	2.38503	0											0	1
3.57127	2.77003	2.22933	1.85365	1.58263	1.38058	1.22592	1.10507	1.00911	0.932018	0.869573	0.818758	0.777371	0	10.1722	7.78208	6.3097	5.25967	4.54999	3.99529	3.59653	3.26955	3.01476	2.81183	2.63918	2.49937	2.38503	0											0	1
3.57128	2.77008	2.22944	1.85383	1.58287	1.38087	1.22624	1.10541	1.00948	0.932404	0.869972	0.819167	0.777789	0	10.1722	7.78208	6.3097	5.25967	4.54999	3.99529	3.59653	3.26955	3.01476	2.81183	2.63918	2.49937	2.38503	0											0	1
3.57129	2.77013	2.22955	1.85401	1.5831	1.38115	1.22656	1.10576	1.00985	0.932788	0.870369	0.819575	0.778206	0	10.1722	7.78208	6.3097	5.25967	4.54999	3.99529	3.59653	3.26955	3.01476	2.81183	2.63918	2.49937	2.38503	0											0	1
3.57131	2.77018	2.22966	1.85418	1.58333	1.38143	1.22688	1.1061	1.01021	0.933171	0.870766	0.819982	0.778623	0	10.1722	7.78208	6.3097	5.25967	4.54999	3.99529	3.59653	3.26955	3.01476	2.81183	2.63918	2.49937	2.38503	0											0	1
3.57132	2.77023	2.22977	1.85436	1.58357	1.3817	1.22719	1.10645	1.01058	0.933553	0.871161	0.820388	0.779038	0	10.1722	7.78208	6.3097	5.25967	4.54999	3.99529	3.59653	3.26955	3.01476	2.81183	2.63918	2.49937	2.38503	0											0	1
3.57133	2.77028	2.22988	1.85453	1.5838	1.38198	1.22751	1.10679	1.01094	0.933934	0.871555	0.820793	0.779452	0	10.1722	7.78208	6.3097	5.25967	4.54999	3.99529	3.59653	3.26955	3.01476	2.81183	2.63918	2.49937	2.38503	0											0	1
3.57134	2.77032	2.22999	1.8547	1.58402	1.38226	1.22782	1.10713	1.01131	0.934314	0.871949	0.821197	0.779866	0	10.1722	7.78208	6.3097	5.25967	4.54999	3.99529	3.59653	3.26955	3.01476	2.81183	2.63918	2.49937	2.38503	0											0	1
3.57135	2.77037	2.23009	1.85487	1.58425	1.38253	1.22813	1.10747	1.01167	0.934694	0.872341	0.821601	0.780278	0	10.1722	7.78208	6.3097	5.25967	4.54999	3.99529	3.59653	3.26955	3.01476	2.81183	2.63918	2.49937	2.38503	0											0	1
3.57136	2.77042	2.2302	1.85504	1.58448	1.38281	1.22844	1.10781	1.01203	0.935072	0.872732	0.822003	0.78069	0	10.1722	7.78208	6.3097	5.25967	4.54999	3.99529	3.59653	3.26955	3.01476	2.81183	2.63918	2.49937	2.38503	0											0	1
3.57137	2.77047	2.23031	1.85521	1.58471	1.38308	1.22875	1.10815	1.01239	0.935448	0.873122	0.822404	0.781101	0	10.1722	7.78208	6.3097	5.25967	4.54999	3.99529	3.59653	3.26955	3.01476	2.81183	2.63918	2.49937	2.38503	0											0	1
3.57138	2.77052	2.23041	1.85538	1.58493	1.38335	1.22906	1.10849	1.01275	0.935824	0.873512	0.822805	0.781511	0	10.1722	7.78208	6.3097	5.25967	4.54999	3.99529	3.59653	3.26955	3.01476	2.81183	2.63918	2.49937	2.38503	0											0	1
3.57139	2.77056	2.23052	1.85554	1.58515	1.38362	1.22937	1.10882	1.01311	0.936199	0.8739	0.823204	0.78192	0	10.1722	7.78208	6.3097	5.25967	4.54999	3.99529	3.59653	3.26955	3.01476	2.81183	2.63918	2.49937	2.38503	0											0	1
3.5714	2.77061	2.23062	1.85571	1.58538	1.38389	1.22967	1.10916	1.01346	0.936573	0.874287	0.823603	0.782328	0	10.1722	7.78208	6.3097	5.25967	4.54999	3.99529	3.59653	3.26955	3.01476	2.81183	2.63918	2.49937	2.38503	0											0	1
3.57141	2.77065	2.23072	1.85588	1.5856	1.38416	1.22998	1.10949	1.01382	0.936946	0.874674	0.824	0.782735	0	10.1722	7.78208	6.3097	5.25967	4.54999	3.99529	3.59653	3.26955	3.01476	2.81183	2.63918	2.49937	2.38503	0											0	1
3.57142	2.7707	2.23083	1.85604	1.58582	1.38443	1.23028	1.10982	1.01417	0.937318	0.875059	0.824397	0.783141	0	10.1722	7.78208	6.3097	5.25967	4.54999	3.99529	3.59653	3.26955	3.01476	2.81183	2.63918	2.49937	2.38503	0											0	1
3.57143	2.77075	2.23093	1.8562	1.58604	1.38469	1.23059	1.11016	1.01453	0.937689	0.875444	0.824792	0.783547	0	10.1722	7.78208	6.3097	5.25967	4.54999	3.99529	3.59653	3.26955	3.01476	2.81183	2.63918	2.49937	2.38503	0											0	1
3.57144	2.77079	2.23103	1.85637	1.58626	1.38496	1.23089	1.11049	1.01488	0.938058	0.875827	0.825187	0.783951	0	10.1722	7.78208	6.3097	5.25967	4.54999	3.99529	3.59653	3.26955	3.01476	2.81183	2.63918	2.49937	2.38503	0											0	1
3.57145	2.77083	2.23113	1.85653	1.58648	1.38522	1.23119	1.11082	1.01523	0.938427	0.87621	0.825581	0.784355	0	10.1722	7.78208	6.3097	5.25967	4.54999	3.99529	3.59653	3.26955	3.01476	2.81183	2.63918	2.49937	2.38503	0											0	1
3.57146	2.77088	2.23123	1.85669	1.58669	1.38549	1.23149	1.11114	1.01558	0.938795	0.876591	0.825974	0.784757	0	10.1722	7.78208	6.3097	5.25967	4.54999	3.99529	3.59653	3.26955	3.01476	2.81183	2.63918	2.49937	2.38503	0											0	1
3.57147	2.77092	2.23133	1.85685	1.58691	1.38575	1.23179	1.11147	1.01593	0.939161	0.876972	0.826366	0.785159	0	10.1722	7.78208	6.3097	5.25967	4.54999	3.99529	3.59653	3.26955	3.01476	2.81183	2.63918	2.49937	2.38503	0											0	1
3.57148	2.77097	2.23143	1.85701	1.58712	1.38601	1.23209	1.1118	1.01628	0.939527	0.877351	0.826757	0.78556	0	10.1722	7.78208	6.3097	5.25967	4.54999	3.99529	3.59653	3.26955	3.01476	2.81183	2.63918	2.49937	2.38503	0											0	1
3.57149	2.77101	2.23153	1.85717	1.58733	1.38627	1.23238	1.11212	1.01663	0.939892	0.87773	0.827147	0.78596	0	10.1722	7.78208	6.3097	5.25967	4.54999	3.99529	3.59653	3.26955	3.01476	2.81183	2.63918	2.49937	2.38503	0											0	1
3.57149	2.77105	2.23162	1.85732	1.58755	1.38653	1.23268	1.11245	1.01697	0.940255	0.878107	0.827536	0.786359	0	10.1722	7.78208	6.3097	5.25967	4.54999	3.99529	3.59653	3.26955	3.01476	2.81183	2.63918	2.49937	2.38503	0											0	1
3.5715	2.77109	2.23172	1.85748	1.58776	1.38678	1.23297	1.11277	1.01732	0.940618	0.878484	0.827924	0.786757	0	10.1722	7.78208	6.3097	5.25967	4.54999	3.99529	3.59653	3.26955	3.01476	2.81183	2.63918	2.49937	2.38503	0											0	1
3.57151	2.77114	2.23181	1.85764	1.58797	1.38704	1.23326	1.11309	1.01766	0.94098	0.87886	0.828311	0.787155	0	10.1722	7.78208	6.3097	5.25967	4.54999	3.99529	3.59653	3.26955	3.01476	2.81183	2.63918	2.49937	2.38503	0											0	1
3.57152	2.77118	2.23191	1.85779	1.58818	1.38729	1.23356	1.11341	1.01801	0.94134	0.879234	0.828698	0.787551	0	10.1722	7.78208	6.3097	5.25967	4.54999	3.99529	3.59653	3.26955	3.01476	2.81183	2.63918	2.49937	2.38503	0											0	1
3.57153	2.77122	2.232	1.85794	1.58839	1.38755	1.23385	1.11373	1.01835	0.9417	0.879608	0.829083	0.787947	0	10.1722	7.78208	6.3097	5.25967	4.54999	3.99529	3.59653	3.26955	3.01476	2.81183	2.63918	2.49937	2.38503	0											0	1
3.57154	2.77126	2.2321	1.8581	1.58859	1.3878	1.23414	1.11405	1.01869	0.942059	0.879981	0.829468	0.788342	0	10.1722	7.78208	6.3097	5.25967	4.54999	3.99529	3.59653	3.26955	3.01476	2.81183	2.63918	2.49937	2.38503	0											0	1
3.57155	2.7713	2.23219	1.85825	1.5888	1.38806	1.23443	1.11437	1.01903	0.942416	0.880353	0.829852	0.788736	0	10.1722	7.78208	6.3097	5.25967	4.54999	3.99529	3.59653	3.26955	3.01476	2.81183	2.63918	2.49937	2.38503	0											0	1
3.57155	2.77134	2.23228	1.8584	1.58901	1.38831	1.23471	1.11469	1.01937	0.942773	0.880724	0.830234	0.789129	0	10.1722	7.78208	6.3097	5.25967	4.54999	3.99529	3.59653	3.26955	3.01476	2.81183	2.63918	2.49937	2.38503	0											0	1
3.57156	2.77138	2.23238	1.85855	1.58921	1.38856	1.235	1.115	1.01971	0.943129	0.881094	0.830616	0.789521	0	10.1722	7.78208	6.3097	5.25967	4.54999	3.99529	3.59653	3.26955	3.01476	2.81183	2.63918	2.49937	2.38503	0											0	1
3.57157	2.77142	2.23247	1.8587	1.58942	1.38881	1.23529	1.11532	1.02004	0.943484	0.881463	0.830997	0.789912	0	10.1722	7.78208	6.3097	5.25967	4.54999	3.99529	3.59653	3.26955	3.01476	2.81183	2.63918	2.49937	2.38503	0											0	1
3.57158	2.77146	2.23256	1.85885	1.58962	1.38905	1.23557	1.11563	1.02038	0.943837	0.881831	0.831377	0.790303	0	10.1722	7.78208	6.3097	5.25967	4.54999	3.99529	3.59653	3.26955	3.01476	2.81183	2.63918	2.49937	2.38503	0											0	1
3.57159	2.7715	2.23265	1.859	1.58982	1.3893	1.23585	1.11594	1.02071	0.94419	0.882198	0.831756	0.790692	0	10.1722	7.78208	6.3097	5.25967	4.54999	3.99529	3.59653	3.26955	3.01476	2.81183	2.63918	2.49937	2.38503	0											0	1
3.57159	2.77154	2.23274	1.85915	1.59002	1.38955	1.23614	1.11625	1.02105	0.944542	0.882564	0.832135	0.791081	0	10.1722	7.78208	6.3097	5.25967	4.54999	3.99529	3.59653	3.26955	3.01476	2.81183	2.63918	2.49937	2.38503	0											0	1
3.5716	2.77157	2.23283	1.85929	1.59022	1.38979	1.23642	1.11656	1.02138	0.944893	0.88293	0.832512	0.791469	0	10.1722	7.78208	6.3097	5.25967	4.54999	3.99529	3.59653	3.26955	3.01476	2.81183	2.63918	2.49937	2.38503	0											0	1
3.57161	2.77161	2.23292	1.85944	1.59042	1.39004	1.2367	1.11687	1.02171	0.945243	0.883294	0.832888	0.791856	0	10.1722	7.78208	6.3097	5.25967	4.54999	3.99529	3.59653	3.26955	3.01476	2.81183	2.63918	2.49937	2.38503	0											0	1
3.57162	2.77165	2.23301	1.85958	1.59062	1.39028	1.23698	1.11718	1.02204	0.945592	0.883658	0.833264	0.792242	0	10.1722	7.78208	6.3097	5.25967	4.54999	3.99529	3.59653	3.26955	3.01476	2.81183	2.63918	2.49937	2.38503	0											0	1
3.57163	2.77169	2.23309	1.85973	1.59081	1.39052	1.23726	1.11749	1.02237	0.94594	0.88402	0.833639	0.792627	0	10.1722	7.78208	6.27596	5.25967	4.54999	3.99529	3.59653	3.26955	3.01476	2.81183	2.63918	2.49937	2.38503	0											0	1
3.57163	2.77173	2.23318	1.85987	1.59101	1.39076	1.23753	1.11779	1.0227	0.946287	0.884382	0.834013	0.793011	0	10.1722	7.78208	6.27596	5.25967	4.54999	3.99529	3.59653	3.26955	3.01067	2.81183	2.63918	2.49937	2.38503	0											0	1
3.57164	2.77176	2.23327	1.86001	1.5912	1.391	1.23781	1.1181	1.02303	0.946633	0.884742	0.834385	0.793395	0	10.1722	7.78208	6.27596	5.25967	4.54999	3.99529	3.59653	3.26955	3.00137	2.81183	2.63918	2.49937	2.38503	0											0	1
3.57165	2.7718	2.23335	1.86015	1.5914	1.39124	1.23809	1.1184	1.02336	0.946978	0.885102	0.834757	0.793778	0	10.1722	7.78208	6.27596	5.25967	4.54999	3.99529	3.59653	3.26955	3.00137	2.81183	2.63918	2.49937	2.38503	0											0	1
3.57165	2.77183	2.23344	1.86029	1.59159	1.39148	1.23836	1.11871	1.02368	0.947322	0.885461	0.835129	0.79416	0	10.1722	7.78208	6.27596	5.25967	4.54999	3.99529	3.59653	3.26955	3.00137	2.81183	2.63918	2.49937	2.38503	0											0	1
3.57166	2.77187	2.23352	1.86043	1.59178	1.39172	1.23863	1.11901	1.02401	0.947665	0.885819	0.835499	0.794541	0	10.1722	7.78208	6.27596	5.25967	4.54999	3.99529	3.59653	3.26955	3.00137	2.81183	2.63918	2.49937	2.38503	0											0	1
3.57167	2.77191	2.23361	1.86057	1.59198	1.39195	1.23891	1.11931	1.02433	0.948007	0.886176	0.835868	0.794921	0	10.1722	7.78208	6.27596	5.25967	4.54999	3.99529	3.59653	3.26955	3.00137	2.81183	2.63918	2.49937	2.38503	0											0	1
3.57168	2.77194	2.23369	1.86071	1.59217	1.39219	1.23918	1.11961	1.02466	0.948349	0.886532	0.836237	0.7953	0	10.1722	7.78208	6.27596	5.25967	4.54999	3.99529	3.59653	3.26955	3.00137	2.81183	2.63918	2.49937	2.38503	0											0	1
3.57168	2.77198	2.23377	1.86085	1.59236	1.39242	1.23945	1.11991	1.02498	0.948689	0.886887	0.836605	0.795679	0	10.1722	7.78208	6.27596	5.25967	4.54999	3.99529	3.59653	3.26955	3.00137	2.81183	2.63918	2.49937	2.38503	0											0	1
3.57169	2.77201	2.23385	1.86099	1.59254	1.39265	1.23972	1.12021	1.0253	0.949028	0.887242	0.836971	0.796057	0	10.1722	7.78208	6.27596	5.25967	4.54999	3.99529	3.59653	3.26955	3.00137	2.81183	2.63918	2.49937	2.38503	0											0	1
3.5717	2.77205	2.23394	1.86112	1.59273	1.39289	1.23999	1.1205	1.02562	0.949367	0.887595	0.837337	0.796434	0	10.1722	7.78208	6.27596	5.25967	4.54999	3.99529	3.59653	3.26955	3.00137	2.81183	2.63918	2.49937	2.38503	0											0	1
3.5717	2.77208	2.23402	1.86126	1.59292	1.39312	1.24025	1.1208	1.02594	0.949705	0.887948	0.837702	0.79681	0	10.1722	7.78208	6.27596	5.25967	4.54999	3.99529	3.59653	3.26955	3.00137	2.81183	2.63918	2.49937	2.38503	0											0	1
3.57171	2.77211	2.2341	1.86139	1.59311	1.39335	1.24052	1.1211	1.02626	0.950041	0.888299	0.838067	0.797185	0	10.1722	7.78208	6.27596	5.25967	4.54999	3.99529	3.59653	3.26955	3.00137	2.81183	2.63918	2.49937	2.38503	0											0	1
3.57172	2.77215	2.23418	1.86153	1.59329	1.39358	1.24079	1.12139	1.02657	0.950377	0.88865	0.83843	0.797559	0	10.1722	7.78208	6.27596	5.25967	4.54999	3.99529	3.59653	3.26955	3.00137	2.81183	2.63918	2.49937	2.38503	0											0	1
3.57172	2.77218	2.23426	1.86166	1.59347	1.3938	1.24105	1.12168	1.02689	0.950712	0.889	0.838793	0.797933	0	10.1722	7.78208	6.27596	5.25967	4.54999	3.99529	3.59653	3.26955	3.00137	2.81183	2.63918	2.49937	2.38503	0											0	1
3.57173	2.77221	2.23434	1.86179	1.59366	1.39403	1.24131	1.12198	1.02721	0.951046	0.889349	0.839154	0.798306	0	10.1722	7.78208	6.27596	5.25967	4.54999	3.99529	3.59653	3.26955	3.00137	2.81183	2.63918	2.49937	2.38503	0											0	1
3.57174	2.77225	2.23442	1.86193	1.59384	1.39426	1.24158	1.12227	1.02752	0.951379	0.889697	0.839515	0.798678	0	10.1722	7.78208	6.27596	5.25967	4.54999	3.99529	3.59653	3.26955	3.00137	2.81183	2.63918	2.49937	2.38503	0											0	1
3.57174	2.77228	2.23449	1.86206	1.59402	1.39448	1.24184	1.12256	1.02783	0.95171	0.890044	0.839875	0.799049	0	10.1722	7.78208	6.27596	5.25967	4.54999	3.99529	3.59653	3.26955	3.00137	2.81183	2.63918	2.49937	2.38503	0											0	1
3.57175	2.77231	2.23457	1.86219	1.5942	1.39471	1.2421	1.12285	1.02815	0.952042	0.89039	0.840234	0.799419	0	10.1722	7.78208	6.27596	5.25967	4.54999	3.99529	3.59653	3.26955	3.00137	2.81183	2.63918	2.49937	2.38503	0											0	1
3.57175	2.77234	2.23465	1.86232	1.59438	1.39493	1.24236	1.12314	1.02846	0.952372	0.890736	0.840592	0.799788	0	10.1722	7.78208	6.27596	5.25967	4.54999	3.99529	3.59653	3.26955	3.00137	2.81183	2.63918	2.49937	2.38503	0											0	1
3.57176	2.77237	2.23473	1.86245	1.59456	1.39516	1.24262	1.12342	1.02877	0.952701	0.89108	0.84095	0.800157	0	10.1722	7.78208	6.27596	5.25967	4.54999	3.99529	3.59653	3.26955	3.00137	2.81183	2.63918	2.49937	2.38503	0											0	1
3.57177	2.77241	2.2348	1.86257	1.59474	1.39538	1.24287	1.12371	1.02908	0.953029	0.891424	0.841306	0.800525	0	10.1722	7.78208	6.27596	5.25967	4.54999	3.99529	3.59653	3.26955	3.00137	2.81183	2.63918	2.49937	2.38503	0											0	1
3.57177	2.77244	2.23488	1.8627	1.59492	1.3956	1.24313	1.124	1.02939	0.953357	0.891767	0.841662	0.800892	0	10.1722	7.78208	6.27596	5.25967	4.54999	3.99529	3.59653	3.26955	3.00137	2.81183	2.63918	2.49937	2.38503	0											0	1
3.57178	2.77247	2.23495	1.86283	1.59509	1.39582	1.24339	1.12428	1.02969	0.953684	0.892109	0.842017	0.801258	0	10.1722	7.78208	6.27596	5.25967	4.54999	3.99529	3.59653	3.26955	3.00137	2.81183	2.63918	2.49937	2.38503	0											0	1
3.57178	2.7725	2.23503	1.86295	1.59527	1.39604	1.24364	1.12456	1.03	0.954009	0.89245	0.842371	0.801624	0	10.1722	7.78208	6.27596	5.25967	4.54999	3.99529	3.59653	3.26955	3.00137	2.81183	2.63918	2.49937	2.38503	0											0	1
3.57179	2.77253	2.2351	1.86308	1.59545	1.39626	1.2439	1.12485	1.03031	0.954334	0.89279	0.842724	0.801988	0	10.1722	7.78208	6.27596	5.25967	4.54999	3.99529	3.59653	3.26955	3.00137	2.81183	2.63918	2.49937	2.38503	0											0	1
3.57179	2.77256	2.23517	1.8632	1.59562	1.39647	1.24415	1.12513	1.03061	0.954658	0.893129	0.843076	0.802352	0	10.1722	7.78208	6.27596	5.25967	4.54999	3.99529	3.59653	3.26955	3.00137	2.81183	2.63918	2.49937	2.38503	0											0	1
3.5718	2.77259	2.23525	1.86333	1.59579	1.39669	1.2444	1.12541	1.03092	0.954981	0.893468	0.843428	0.802715	0	10.1722	7.78208	6.27596	5.25967	4.54999	3.99529	3.59653	3.26955	3.00137	2.81183	2.63918	2.49937	2.38503	0											0	1
3.57181	2.77262	2.23532	1.86345	1.59597	1.3969	1.24465	1.12569	1.03122	0.955303	0.893805	0.843778	0.803077	0	10.1722	7.78208	6.27596	5.25967	4.54999	3.99529	3.59653	3.26955	3.00137	2.81183	2.63918	2.49937	2.38503	0											0	1
3.57181	2.77265	2.23539	1.86357	1.59614	1.39712	1.2449	1.12597	1.03152	0.955624	0.894142	0.844128	0.803438	0	10.1722	7.78208	6.27596	5.25967	4.54999	3.99529	3.59653	3.26955	3.00137	2.81183	2.63918	2.49937	2.38503	0											0	1
3.57182	2.77268	2.23546	1.8637	1.59631	1.39733	1.24515	1.12625	1.03182	0.955945	0.894478	0.844477	0.803799	0	10.1722	7.78208	6.27596	5.25967	4.54999	3.99529	3.59653	3.26955	3.00137	2.81183	2.63918	2.49937	2.38503	0											0	1
3.57182	2.77271	2.23554	1.86382	1.59648	1.39755	1.2454	1.12652	1.03212	0.956264	0.894813	0.844826	0.804159	0	10.1722	7.78208	6.27596	5.25967	4.54999	3.99529	3.59653	3.26955	3.00137	2.81183	2.63918	2.49937	2.38503	0											0	1
3.57183	2.77274	2.23561	1.86394	1.59665	1.39776	1.24565	1.1268	1.03242	0.956582	0.895147	0.845173	0.804518	0	10.1722	7.78208	6.27596	5.25967	4.54999	3.99529	3.59653	3.26955	3.00137	2.81183	2.63918	2.49937	2.38503	0											0	1
3.57183	2.77276	2.23568	1.86406	1.59682	1.39797	1.24589	1.12708	1.03272	0.9569	0.89548	0.84552	0.804876	0	10.1722	7.78208	6.27596	5.25967	4.54999	3.99529	3.59653	3.26955	3.00137	2.81183	2.63918	2.49937	2.38503	0											0	1
3.57184	2.77279	2.23575	1.86418	1.59698	1.39818	1.24614	1.12735	1.03302	0.957217	0.895813	0.845865	0.805234	0	10.1722	7.78208	6.27596	5.25967	4.54999	3.99529	3.59653	3.26955	3.00137	2.81183	2.63918	2.49937	2.38503	0											0	1
3.57184	2.77282	2.23582	1.8643	1.59715	1.39839	1.24638	1.12762	1.03332	0.957533	0.896144	0.84621	0.80559	0	10.1722	7.78208	6.27596	5.25967	4.54999	3.99529	3.59653	3.26955	3.00137	2.81183	2.63918	2.49937	2.38503	0											0	1
3.57185	2.77285	2.23588	1.86441	1.59732	1.3986	1.24663	1.1279	1.03361	0.957848	0.896475	0.846554	0.805946	0	10.1722	7.78208	6.27596	5.25967	4.54999	3.99529	3.59653	3.26955	3.00137	2.81183	2.63918	2.49937	2.38503	0											0	1
3.57185	2.77288	2.23595	1.86453	1.59748	1.3988	1.24687	1.12817	1.03391	0.958162	0.896805	0.846898	0.806301	0	10.1722	7.78208	6.27596	5.25967	4.54999	3.99529	3.59653	3.26955	3.00137	2.81183	2.63918	2.49937	2.38503	0											0	1
3.57186	2.7729	2.23602	1.86465	1.59765	1.39901	1.24711	1.12844	1.0342	0.958475	0.897134	0.84724	0.806655	0	10.1722	7.78208	6.27596	5.25967	4.54999	3.99529	3.59653	3.26955	3.00137	2.81183	2.63918	2.49937	2.38503	0											0	1
3.57186	2.77293	2.23609	1.86476	1.59781	1.39922	1.24735	1.12871	1.0345	0.958788	0.897462	0.847582	0.807009	0	10.1722	7.78208	6.27596	5.25967	4.54999	3.99529	3.59653	3.26955	3.00137	2.81183	2.63918	2.49937	2.38503	0											0	1
3.57187	2.77296	2.23616	1.86488	1.59797	1.39942	1.24759	1.12898	1.03479	0.9591	0.89779	0.847923	0.807362	0	10.1722	7.78208	6.27596	5.25967	4.54999	3.99529	3.59653	3.26955	3.00137	2.81183	2.63918	2.49937	2.38503	0											0	1
3.57187	2.77298	2.23622	1.865	1.59814	1.39963	1.24783	1.12925	1.03508	0.95941	0.898116	0.848263	0.807714	0	10.1722	7.78208	6.27596	5.25967	4.54999	3.99529	3.59653	3.26955	3.00137	2.81183	2.63918	2.49937	2.38503	0											0	1
3.57188	2.77301	2.23629	1.86511	1.5983	1.39983	1.24807	1.12952	1.03537	0.95972	0.898442	0.848602	0.808065	0	10.1722	7.78208	6.27596	5.25967	4.54999	3.99529	3.59653	3.26955	3.00137	2.81183	2.63918	2.49937	2.38503	0											0	1
3.57188	2.77304	2.23635	1.86522	1.59846	1.40003	1.24831	1.12978	1.03566	0.960029	0.898767	0.84894	0.808415	0	10.1722	7.78208	6.27596	5.25967	4.54999	3.99529	3.59653	3.26955	3.00137	2.81183	2.63918	2.49937	2.38503	0											0	1
3.57189	2.77306	2.23642	1.86534	1.59862	1.40023	1.24855	1.13005	1.03595	0.960337	0.899091	0.849278	0.808765	0	10.1722	7.78208	6.27596	5.25967	4.54999	3.99529	3.59653	3.26955	3.00137	2.81183	2.63918	2.49937	2.38503	0											0	1
3.57189	2.77309	2.23648	1.86545	1.59878	1.40043	1.24878	1.13031	1.03624	0.960645	0.899414	0.849615	0.809114	0	10.1722	7.78208	6.27596	5.25967	4.54999	3.99529	3.59653	3.26955	3.00137	2.81183	2.63918	2.49937	2.38503	0											0	1
3.5719	2.77311	2.23655	1.86556	1.59894	1.40063	1.24902	1.13058	1.03653	0.960951	0.899737	0.849951	0.809462	0	10.1722	7.78208	6.27596	5.25967	4.54999	3.99529	3.59653	3.26955	3.00137	2.81183	2.63918	2.49937	2.38503	0											0	1
3.5719	2.77314	2.23661	1.86567	1.59909	1.40083	1.24925	1.13084	1.03681	0.961257	0.900058	0.850286	0.809809	0	10.1722	7.78208	6.27596	5.25967	4.54999	3.99529	3.59653	3.26955	3.00137	2.81183	2.63918	2.49937	2.38503	0											0	1
3.5719	2.77316	2.23668	1.86578	1.59925	1.40103	1.24949	1.1311	1.0371	0.961562	0.900379	0.850621	0.810156	0	10.1722	7.78208	6.27596	5.25967	4.54999	3.99529	3.59653	3.26955	3.00137	2.81183	2.63918	2.49937	2.38503	0											0	1
3.57191	2.77319	2.23674	1.86589	1.59941	1.40123	1.24972	1.13136	1.03738	0.961865	0.900699	0.850955	0.810502	0	10.1722	7.78208	6.27596	5.25967	4.54999	3.99529	3.59653	3.26955	3.00137	2.81183	2.63918	2.49937	2.38503	0											0	1
3.57191	2.77321	2.2368	1.866	1.59956	1.40143	1.24995	1.13162	1.03767	0.962169	0.901018	0.851288	0.810846	0	10.1722	7.78208	6.27596	5.25967	4.54999	3.99529	3.59653	3.26955	3.00137	2.81183	2.63918	2.49937	2.38503	0											0	1
3.57192	2.77324	2.23686	1.86611	1.59972	1.40162	1.25018	1.13188	1.03795	0.962471	0.901337	0.85162	0.811191	0	10.1722	7.78208	6.27596	5.25967	4.54999	3.99529	3.59653	3.26955	3.00137	2.81183	2.63918	2.49937	2.38503	0											0	1
3.57192	2.77326	2.23693	1.86622	1.59987	1.40182	1.25041	1.13214	1.03823	0.962772	0.901654	0.851951	0.811534	0	10.1722	7.78208	6.27596	5.25967	4.54999	3.99529	3.59653	3.26955	3.00137	2.81183	2.63918	2.49937	2.38503	0											0	1
3.57193	2.77329	2.23699	1.86633	1.60002	1.40201	1.25064	1.1324	1.03851	0.963073	0.901971	0.852281	0.811877	0	10.1722	7.78208	6.27596	5.25967	4.54999	3.99529	3.59653	3.26955	3.00137	2.81183	2.63918	2.49937	2.38503	0											0	1
3.57193	2.77331	2.23705	1.86643	1.60018	1.4022	1.25087	1.13266	1.03879	0.963373	0.902287	0.852611	0.812219	0	10.1722	7.78208	6.27596	5.25967	4.54999	3.99529	3.59653	3.26955	3.00137	2.81183	2.63918	2.49937	2.38503	0											0	1
3.57193	2.77333	2.23711	1.86654	1.60033	1.4024	1.25109	1.13291	1.03907	0.963672	0.902602	0.85294	0.81256	0	10.1722	7.78208	6.27596	5.25967	4.54999	3.99529	3.59653	3.26955	3.00137	2.81183	2.63918	2.49937	2.38503	0											0	1
3.57194	2.77336	2.23717	1.86664	1.60048	1.40259	1.25132	1.13317	1.03935	0.96397	0.902916	0.853268	0.812901	0	10.1722	7.78208	6.27596	5.25967	4.54999	3.99529	3.59653	3.26955	3.00137	2.81183	2.63918	2.49937	2.38503	0											0	1
3.57194	2.77338	2.23723	1.86675	1.60063	1.40278	1.25155	1.13342	1.03963	0.964267	0.90323	0.853596	0.81324	0	10.1722	7.78208	6.27596	5.25967	4.54999	3.99529	3.59653	3.26955	3.00137	2.81183	2.63918	2.49937	2.38503	0											0	1
3.57195	2.7734	2.23729	1.86685	1.60078	1.40297	1.25177	1.13367	1.03991	0.964564	0.903543	0.853923	0.81358	0	10.1722	7.78208	6.27596	5.25967	4.54999	3.99529	3.59653	3.26955	3.00137	2.81183	2.63918	2.49937	2.38503	0											0	1
3.57195	2.77343	2.23735	1.86696	1.60093	1.40316	1.252	1.13393	1.04018	0.964859	0.903855	0.854249	0.813918	0	10.1722	7.78208	6.27596	5.25967	4.53877	3.99529	3.59653	3.26955	3.00137	2.81183	2.63918	2.49937	2.38503	0											0	1
3.57195	2.77345	2.23741	1.86706	1.60108	1.40335	1.25222	1.13418	1.04046	0.965154	0.904166	0.854574	0.814255	0	10.1722	7.78208	6.27596	5.25967	4.52513	3.99529	3.59653	3.26955	3.00137	2.81183	2.63918	2.49937	2.38503	0											0	1
3.57196	2.77347	2.23747	1.86716	1.60122	1.40354	1.25244	1.13443	1.04073	0.965448	0.904476	0.854898	0.814592	0	10.1722	7.78208	6.27596	5.25967	4.52513	3.99529	3.59653	3.26955	3.00137	2.81183	2.63918	2.49937	2.38503	0											0	1
3.57196	2.77349	2.23752	1.86727	1.60137	1.40372	1.25266	1.13468	1.04101	0.965742	0.904786	0.855222	0.814928	0	10.1722	7.78208	6.27596	5.25967	4.52513	3.99529	3.59653	3.26955	3.00137	2.81183	2.63918	2.49937	2.38503	0											0	1
3.57197	2.77352	2.23758	1.86737	1.60152	1.40391	1.25288	1.13493	1.04128	0.966034	0.905094	0.855544	0.815263	0	10.1722	7.78208	6.27596	5.25967	4.52513	3.99529	3.59653	3.26955	3.00137	2.81183	2.63918	2.49937	2.38503	0											0	1
3.57197	2.77354	2.23764	1.86747	1.60166	1.4041	1.2531	1.13518	1.04155	0.966326	0.905403	0.855866	0.815598	0	10.1722	7.78208	6.27596	5.25967	4.52513	3.99529	3.59653	3.26955	3.00137	2.81183	2.63918	2.49937	2.38503	0											0	1
3.57197	2.77356	2.2377	1.86757	1.60181	1.40428	1.25332	1.13543	1.04182	0.966617	0.90571	0.856188	0.815932	0	10.1722	7.78208	6.27596	5.25967	4.52513	3.99529	3.59653	3.26955	3.00137	2.81183	2.63918	2.49937	2.38503	0											0	1
3.57198	2.77358	2.23775	1.86767	1.60195	1.40447	1.25354	1.13567	1.04209	0.966907	0.906016	0.856508	0.816265	0	10.1722	7.78208	6.27596	5.25967	4.52513	3.99529	3.59653	3.26955	3.00137	2.81183	2.63918	2.49937	2.38503	0											0	1
3.57198	2.7736	2.23781	1.86777	1.6021	1.40465	1.25376	1.13592	1.04236	0.967196	0.906322	0.856828	0.816597	0	10.1722	7.78208	6.27596	5.25967	4.52513	3.99529	3.59653	3.26955	3.00137	2.81183	2.63918	2.49937	2.38503	0											0	1
3.57198	2.77362	2.23786	1.86787	1.60224	1.40483	1.25398	1.13616	1.04263	0.967484	0.906627	0.857147	0.816929	0	10.1722	7.78208	6.27596	5.25967	4.52513	3.99529	3.59653	3.26955	3.00137	2.81183	2.63918	2.49937	2.38503	0											0	1
3.57199	2.77365	2.23792	1.86797	1.60238	1.40501	1.25419	1.13641	1.0429	0.967772	0.906931	0.857465	0.817259	0	10.1722	7.78208	6.27596	5.25967	4.52513	3.99529	3.59653	3.26955	3.00137	2.81183	2.63918	2.49937	2.38503	0											0	1
3.57199	2.77367	2.23797	1.86806	1.60252	1.40519	1.25441	1.13665	1.04317	0.968059	0.907234	0.857783	0.81759	0	10.1722	7.78208	6.27596	5.25967	4.52513	3.99529	3.59653	3.26955	3.00137	2.81183	2.63918	2.49937	2.38503	0											0	1
3.57199	2.77369	2.23803	1.86816	1.60266	1.40538	1.25462	1.1369	1.04343	0.968345	0.907537	0.8581	0.817919	0	10.1722	7.78208	6.27596	5.25967	4.52513	3.99529	3.59653	3.26955	3.00137	2.81183	2.63918	2.49937	2.38503	0											0	1
3.572	2.77371	2.23808	1.86826	1.6028	1.40555	1.25484	1.13714	1.0437	0.96863	0.907839	0.858416	0.818248	0	10.1722	7.78208	6.27596	5.25967	4.52513	3.99529	3.59653	3.26955	3.00137	2.81183	2.63918	2.49937	2.38503	0											0	1
3.572	2.77373	2.23814	1.86835	1.60294	1.40573	1.25505	1.13738	1.04397	0.968915	0.90814	0.858731	0.818576	0	10.1722	7.78208	6.27596	5.25967	4.52513	3.99529	3.59653	3.26955	3.00137	2.81183	2.63918	2.49937	2.38503	0											0	1
3.572	2.77375	2.23819	1.86845	1.60308	1.40591	1.25526	1.13762	1.04423	0.969198	0.90844	0.859046	0.818903	0	10.1722	7.78208	6.27596	5.25967	4.52513	3.99529	3.59653	3.26955	3.00137	2.81183	2.63918	2.49937	2.38503	0											0	1
3.57201	2.77377	2.23824	1.86855	1.60322	1.40609	1.25547	1.13786	1.04449	0.969481	0.908739	0.859359	0.819229	0	10.1722	7.78208	6.27596	5.25967	4.52513	3.99529	3.59653	3.26955	3.00137	2.81183	2.63918	2.49937	2.38503	0											0	1
3.57201	2.77379	2.2383	1.86864	1.60336	1.40627	1.25568	1.1381	1.04476	0.969763	0.909038	0.859672	0.819555	0	10.1722	7.78208	6.27596	5.25967	4.52513	3.99529	3.59653	3.26955	3.00137	2.81183	2.63918	2.49937	2.38503	0											0	1
3.57201	2.77381	2.23835	1.86873	1.60349	1.40644	1.25589	1.13834	1.04502	0.970045	0.909336	0.859985	0.81988	0	10.1722	7.78208	6.27596	5.25967	4.52513	3.99529	3.59653	3.26955	3.00137	2.81183	2.63918	2.49937	2.38503	0											0	1
3.57202	2.77383	2.2384	1.86883	1.60363	1.40662	1.2561	1.13857	1.04528	0.970325	0.909633	0.860296	0.820204	0	10.1722	7.78208	6.27596	5.25967	4.52513	3.99529	3.59653	3.26955	3.00137	2.81183	2.63918	2.49937	2.38503	0											0	1
3.57202	2.77385	2.23845	1.86892	1.60376	1.40679	1.25631	1.13881	1.04554	0.970605	0.90993	0.860607	0.820528	0	10.1722	7.78208	6.27596	5.25967	4.52513	3.99529	3.59653	3.26955	3.00137	2.81183	2.63918	2.49937	2.38503	0											0	1
3.57202	2.77387	2.23851	1.86901	1.6039	1.40697	1.25652	1.13905	1.0458	0.970884	0.910225	0.860917	0.820851	0	10.1722	7.78208	6.27596	5.25967	4.52513	3.99529	3.59653	3.26955	3.00137	2.81183	2.63918	2.49937	2.38503	0											0	1
3.57203	2.77389	2.23856	1.86911	1.60403	1.40714	1.25672	1.13928	1.04606	0.971162	0.91052	0.861227	0.821173	0	10.1722	7.78208	6.27596	5.25967	4.52513	3.99529	3.59653	3.26955	3.00137	2.81183	2.63918	2.49937	2.38503	0											0	1
3.57203	2.77391	2.23861	1.8692	1.60417	1.40731	1.25693	1.13952	1.04631	0.97144	0.910815	0.861535	0.821495	0	10.1722	7.78208	6.27596	5.25967	4.52513	3.99529	3.59653	3.26955	3.00137	2.81183	2.63918	2.49937	2.38503	0											0	1
3.57203	2.77392	2.23866	1.86929	1.6043	1.40748	1.25713	1.13975	1.04657	0.971716	0.911108	0.861843	0.821816	0	10.1722	7.78208	6.27596	5.25967	4.52513	3.99529	3.59653	3.26955	3.00137	2.81183	2.63918	2.49937	2.38503	0											0	1
3.57204	2.77394	2.23871	1.86938	1.60443	1.40765	1.25734	1.13998	1.04683	0.971993	0.911401	0.86215	0.822136	0	10.1722	7.78208	6.27596	5.25967	4.52513	3.99529	3.59653	3.26955	3.00137	2.81183	2.63918	2.49937	2.38503	0											0	1
3.57204	2.77396	2.23876	1.86947	1.60456	1.40782	1.25754	1.14021	1.04708	0.972268	0.911693	0.862457	0.822455	0	10.1722	7.78208	6.27596	5.25967	4.52513	3.99529	3.59653	3.26955	3.00137	2.81183	2.63918	2.49937	2.38503	0											0	1
3.57204	2.77398	2.23881	1.86956	1.6047	1.40799	1.25775	1.14044	1.04734	0.972542	0.911984	0.862763	0.822774	0	10.1722	7.78208	6.27596	5.25967	4.52513	3.99529	3.59653	3.26955	3.00137	2.81183	2.63918	2.49937	2.38503	0											0	1
3.57204	2.774	2.23886	1.86965	1.60483	1.40816	1.25795	1.14067	1.04759	0.972816	0.912274	0.863068	0.823092	0	10.1722	7.78208	6.27596	5.25967	4.52513	3.99529	3.59653	3.26955	3.00137	2.81183	2.63918	2.49937	2.38503	0											0	1
3.57205	2.77402	2.2389	1.86974	1.60496	1.40833	1.25815	1.1409	1.04784	0.973089	0.912564	0.863372	0.823409	0	10.1722	7.78208	6.27596	5.25967	4.52513	3.99529	3.59653	3.26955	3.00137	2.81183	2.63918	2.49937	2.38503	0											0	1
3.57205	2.77403	2.23895	1.86982	1.60509	1.4085	1.25835	1.14113	1.0481	0.973361	0.912853	0.863675	0.823725	0	10.1722	7.78208	6.27596	5.25967	4.52513	3.99529	3.59653	3.26955	3.00137	2.81183	2.63918	2.49937	2.38503	0											0	1
3.57205	2.77405	2.239	1.86991	1.60521	1.40866	1.25855	1.14136	1.04835	0.973633	0.913141	0.863978	0.824041	0	10.1722	7.78208	6.27596	5.25967	4.52513	3.99529	3.59653	3.26955	3.00137	2.81183	2.63918	2.49937	2.38503	0											0	1
3.57206	2.77407	2.23905	1.87	1.60534	1.40883	1.25875	1.14159	1.0486	0.973903	0.913429	0.86428	0.824357	0	10.1722	7.78208	6.27596	5.25967	4.52513	3.99529	3.59653	3.26955	3.00137	2.81183	2.63918	2.49937	2.38503	0											0	1
3.57206	2.77409	2.2391	1.87009	1.60547	1.409	1.25895	1.14182	1.04885	0.974173	0.913716	0.864582	0.824671	0	10.1722	7.78208	6.27596	5.25967	4.52513	3.99529	3.59653	3.26955	3.00137	2.81183	2.63918	2.49937	2.38503	0											0	1
3.57206	2.7741	2.23914	1.87017	1.6056	1.40916	1.25914	1.14204	1.0491	0.974442	0.914002	0.864883	0.824985	0	10.1722	7.78208	6.27596	5.25967	4.52513	3.99529	3.59653	3.26955	3.00137	2.81183	2.63918	2.49937	2.38503	0											0	1
3.57206	2.77412	2.23919	1.87026	1.60572	1.40932	1.25934	1.14227	1.04935	0.974711	0.914287	0.865183	0.825298	0	10.1722	7.78208	6.27596	5.25967	4.52513	3.99529	3.59653	3.26955	3.00137	2.81183	2.63918	2.49937	2.37362	0											0	1
3.57207	2.77414	2.23924	1.87034	1.60585	1.40949	1.25954	1.14249	1.0496	0.974979	0.914572	0.865482	0.82561	0	10.1722	7.78208	6.27596	5.25967	4.52513	3.99529	3.59653	3.26955	3.00137	2.81183	2.63918	2.49937	2.37362	0											0	1
3.57207	2.77416	2.23928	1.87043	1.60597	1.40965	1.25973	1.14271	1.04984	0.975246	0.914855	0.865781	0.825922	0	10.1722	7.78208	6.27596	5.25967	4.52513	3.99529	3.59653	3.26955	3.00137	2.81183	2.63918	2.49937	2.37362	0											0	1
3.57207	2.77417	2.23933	1.87051	1.6061	1.40981	1.25993	1.14294	1.05009	0.975512	0.915139	0.866078	0.826233	0	10.1722	7.78208	6.27596	5.25967	4.52513	3.99529	3.59653	3.26955	3.00137	2.81183	2.63918	2.49937	2.37362	0											0	1
3.57207	2.77419	2.23938	1.8706	1.60622	1.40997	1.26012	1.14316	1.05033	0.975777	0.915421	0.866375	0.826543	0	10.1722	7.78208	6.27596	5.25967	4.52513	3.99529	3.59653	3.26955	3.00137	2.81183	2.63918	2.49937	2.37362	0											0	1
3.57208	2.7742	2.23942	1.87068	1.60635	1.41013	1.26032	1.14338	1.05058	0.976042	0.915703	0.866672	0.826853	0	10.1722	7.78208	6.27596	5.25967	4.52513	3.99529	3.59653	3.26955	3.00137	2.81183	2.63918	2.49937	2.37362	0											0	1
3.57208	2.77422	2.23947	1.87076	1.60647	1.41029	1.26051	1.1436	1.05082	0.976306	0.915984	0.866968	0.827162	0	10.1722	7.78208	6.27596	5.25967	4.52513	3.99529	3.59653	3.26955	3.00137	2.81183	2.63918	2.49937	2.37362	0											0	1
3.57208	2.77424	2.23951	1.87085	1.60659	1.41045	1.2607	1.14382	1.05107	0.976569	0.916264	0.867263	0.82747	0	10.1722	7.78208	6.27596	5.25967	4.52513	3.99529	3.59653	3.26955	3.00137	2.81183	2.63918	2.49937	2.37362	0											0	1
3.57208	2.77425	2.23956	1.87093	1.60671	1.41061	1.26089	1.14404	1.05131	0.976832	0.916544	0.867557	0.827778	0	10.1722	7.78208	6.27596	5.25967	4.52513	3.99529	3.59653	3.26955	3.00137	2.81183	2.63918	2.49937	2.37362	0											0	1
3.57209	2.77427	2.2396	1.87101	1.60683	1.41077	1.26108	1.14426	1.05155	0.977094	0.916823	0.867851	0.828085	0	10.1722	7.78208	6.27596	5.25967	4.52513	3.99529	3.59653	3.26955	3.00137	2.81183	2.63918	2.49937	2.37362	0											0	1
3.57209	2.77428	2.23964	1.87109	1.60695	1.41093	1.26127	1.14448	1.05179	0.977355	0.917101	0.868144	0.828391	0	10.1722	7.78208	6.27596	5.25967	4.52513	3.99529	3.59653	3.26955	3.00137	2.81183	2.63918	2.49937	2.37362	0											0	1
3.57209	2.7743	2.23969	1.87117	1.60707	1.41108	1.26146	1.14469	1.05203	0.977615	0.917378	0.868436	0.828697	0	10.1722	7.78208	6.27596	5.25967	4.52513	3.99529	3.59653	3.26955	3.00137	2.81183	2.63918	2.49937	2.37362	0											0	1
3.57209	2.77432	2.23973	1.87125	1.60719	1.41124	1.26165	1.14491	1.05227	0.977875	0.917655	0.868728	0.829001	0	10.1722	7.78208	6.27596	5.25967	4.52513	3.99529	3.59653	3.26955	3.00137	2.81183	2.63918	2.49937	2.37362	0											0	1
3.5721	2.77433	2.23977	1.87133	1.60731	1.41139	1.26184	1.14513	1.05251	0.978134	0.917931	0.869019	0.829306	0	10.1722	7.78208	6.27596	5.25967	4.52513	3.99529	3.59653	3.26955	3.00137	2.81183	2.63918	2.49937	2.37362	0											0	1
3.5721	2.77435	2.23982	1.87141	1.60743	1.41155	1.26203	1.14534	1.05275	0.978393	0.918207	0.869309	0.829609	0	10.1722	7.78208	6.27596	5.25967	4.52513	3.99529	3.59653	3.26955	3.00137	2.81183	2.63918	2.49937	2.37362	0											0	1
3.5721	2.77436	2.23986	1.87149	1.60755	1.4117	1.26221	1.14555	1.05299	0.97865	0.918481	0.869599	0.829912	0	10.1722	7.78208	6.27596	5.25967	4.52513	3.99529	3.59653	3.26955	3.00137	2.81183	2.63918	2.49937	2.37362	0											0	1
3.5721	2.77438	2.2399	1.87157	1.60766	1.41186	1.2624	1.14577	1.05323	0.978907	0.918755	0.869887	0.830214	0	10.1722	7.78208	6.27596	5.25967	4.52513	3.99529	3.59653	3.26955	3.00137	2.81183	2.63918	2.49937	2.37362	0											0	1
3.57211	2.77439	2.23994	1.87165	1.60778	1.41201	1.26258	1.14598	1.05346	0.979163	0.919028	0.870176	0.830516	0	10.1722	7.78208	6.27596	5.25967	4.52513	3.99529	3.59653	3.26955	3.00137	2.81183	2.63918	2.49937	2.37362	0											0	1
3.57211	2.77441	2.23998	1.87172	1.6079	1.41216	1.26277	1.14619	1.0537	0.979419	0.919301	0.870463	0.830817	0	10.1722	7.78208	6.27596	5.25967	4.52513	3.99529	3.59653	3.26955	3.00137	2.81183	2.63918	2.49937	2.37362	0											0	1
3.57211	2.77442	2.24003	1.8718	1.60801	1.41231	1.26295	1.1464	1.05393	0.979673	0.919573	0.87075	0.831117	0	10.1722	7.78208	6.27596	5.25967	4.52513	3.99529	3.59653	3.26955	3.00137	2.81183	2.63918	2.49937	2.37362	0											0	1
3.57211	2.77444	2.24007	1.87188	1.60813	1.41246	1.26313	1.14661	1.05417	0.979927	0.919844	0.871036	0.831417	0	10.1722	7.78208	6.27596	5.25967	4.52513	3.99529	3.59653	3.26955	3.00137	2.81183	2.63918	2.49937	2.37362	0											0	1
3.57211	2.77445	2.24011	1.87195	1.60824	1.41262	1.26332	1.14682	1.0544	0.980181	0.920114	0.871322	0.831716	0	10.1722	7.78208	6.27596	5.25967	4.52513	3.99529	3.59653	3.26955	3.00137	2.81183	2.63918	2.49937	2.37362	0											0	1
3.57212	2.77446	2.24015	1.87203	1.60835	1.41276	1.2635	1.14703	1.05463	0.980433	0.920384	0.871606	0.832014	0	10.1722	7.78208	6.27596	5.25967	4.52513	3.99529	3.59653	3.26955	3.00137	2.81183	2.63918	2.49937	2.37362	0											0	1
3.57212	2.77448	2.24019	1.8721	1.60847	1.41291	1.26368	1.14724	1.05486	0.980685	0.920653	0.87189	0.832311	0	10.1722	7.78208	6.27596	5.25967	4.52513	3.99529	3.59653	3.26955	3.00137	2.81183	2.63918	2.49937	2.37362	0											0	1
3.57212	2.77449	2.24023	1.87218	1.60858	1.41306	1.26386	1.14745	1.0551	0.980937	0.920922	0.872174	0.832608	0	10.1722	7.78208	6.27596	5.25967	4.52513	3.99529	3.59653	3.26955	3.00137	2.81183	2.63918	2.49937	2.37362	0											0	1
3.57212	2.77451	2.24027	1.87225	1.60869	1.41321	1.26404	1.14766	1.05533	0.981187	0.921189	0.872457	0.832905	0	10.1722	7.78208	6.27596	5.25967	4.52513	3.99529	3.59653	3.26955	3.00137	2.81183	2.63918	2.49937	2.37362	0											0	1
3.57212	2.77452	2.24031	1.87233	1.6088	1.41336	1.26422	1.14786	1.05556	0.981437	0.921457	0.872739	0.8332	0	10.1722	7.78208	6.27596	5.25967	4.52513	3.99529	3.59653	3.26955	3.00137	2.81183	2.63918	2.49937	2.37362	0											0	1
3.57213	2.77453	2.24035	1.8724	1.60892	1.4135	1.2644	1.14807	1.05579	0.981686	0.921723	0.87302	0.833495	0	10.1722	7.78208	6.27596	5.25967	4.52513	3.99529	3.59653	3.26955	3.00137	2.81183	2.63918	2.49937	2.37362	0											0	1
3.57213	2.77455	2.24039	1.87248	1.60903	1.41365	1.26457	1.14827	1.05601	0.981935	0.921989	0.873301	0.83379	0	10.1722	7.78208	6.27596	5.25967	4.52513	3.99529	3.59653	3.26955	3.00137	2.81183	2.63918	2.49937	2.37362	0											0	1
3.57213	2.77456	2.24042	1.87255	1.60914	1.4138	1.26475	1.14848	1.05624	0.982183	0.922254	0.873581	0.834083	0	10.1722	7.78208	6.27596	5.25967	4.52513	3.99529	3.59653	3.26955	3.00137	2.81183	2.63918	2.49937	2.37362	0											0	1
3.57213	2.77458	2.24046	1.87262	1.60925	1.41394	1.26493	1.14868	1.05647	0.98243	0.922518	0.873861	0.834376	0	10.1722	7.78208	6.27596	5.25967	4.52513	3.99529	3.59653	3.26955	3.00137	2.79085	2.63918	2.49937	2.37362	0											0	1
3.57213	2.77459	2.2405	1.87269	1.60935	1.41408	1.2651	1.14889	1.0567	0.982676	0.922782	0.874139	0.834669	0	10.1722	7.78208	6.27596	5.25967	4.52513	3.99529	3.59653	3.26955	3.00137	2.79085	2.63918	2.49937	2.37362	0											0	1
3.57214	2.7746	2.24054	1.87277	1.60946	1.41423	1.26528	1.14909	1.05692	0.982922	0.923045	0.874418	0.83496	0	10.1722	7.78208	6.27596	5.25967	4.52513	3.99529	3.59653	3.26955	3.00137	2.79085	2.63918	2.49937	2.37362	0											0	1
3.57214	2.77461	2.24058	1.87284	1.60957	1.41437	1.26545	1.14929	1.05715	0.983167	0.923307	0.874695	0.835252	0	10.1722	7.78208	6.27596	5.25967	4.52513	3.99529	3.59653	3.26955	3.00137	2.79085	2.63918	2.49937	2.37362	0											0	1
3.57214	2.77463	2.24061	1.87291	1.60968	1.41451	1.26563	1.14949	1.05737	0.983412	0.923569	0.874972	0.835542	0	10.1722	7.78208	6.27596	5.25967	4.52513	3.99529	3.59653	3.26955	3.00137	2.79085	2.63918	2.49937	2.37362	0											0	1
3.57214	2.77464	2.24065	1.87298	1.60979	1.41466	1.2658	1.14969	1.05759	0.983655	0.92383	0.875248	0.835832	0	10.1722	7.78208	6.27596	5.25967	4.52513	3.99529	3.59653	3.26955	3.00137	2.79085	2.63918	2.49937	2.37362	0											0	1
3.57214	2.77465	2.24069	1.87305	1.60989	1.4148	1.26597	1.14989	1.05782	0.983898	0.92409	0.875524	0.836121	0	10.1722	7.78208	6.27596	5.25967	4.52513	3.99529	3.59653	3.26955	3.00137	2.79085	2.63918	2.49937	2.37362	0											0	1
3.57214	2.77467	2.24073	1.87312	1.61	1.41494	1.26614	1.15009	1.05804	0.984141	0.92435	0.875798	0.836409	0	10.1722	7.78208	6.27596	5.25967	4.52513	3.99529	3.59653	3.26955	3.00137	2.79085	2.63918	2.49937	2.37362	0											0	1
3.57215	2.77468	2.24076	1.87319	1.6101	1.41508	1.26632	1.15029	1.05826	0.984383	0.924609	0.876073	0.836697	0	10.1722	7.78208	6.27596	5.25967	4.52513	3.99529	3.59653	3.26955	3.00137	2.79085	2.63918	2.49937	2.37362	0											0	1
3.57215	2.77469	2.2408	1.87326	1.61021	1.41522	1.26649	1.15049	1.05848	0.984624	0.924867	0.876346	0.836985	0	10.1722	7.78208	6.27596	5.25967	4.52513	3.99529	3.59653	3.26955	3.00137	2.79085	2.63918	2.49937	2.37362	0											0	1
3.57215	2.7747	2.24083	1.87333	1.61031	1.41536	1.26666	1.15068	1.0587	0.984864	0.925125	0.876619	0.837271	0	10.1722	7.78208	6.27596	5.25967	4.52513	3.99529	3.59653	3.26955	3.00137	2.79085	2.63918	2.49937	2.37362	0											0	1
3.57215	2.77472	2.24087	1.87339	1.61042	1.41549	1.26683	1.15088	1.05892	0.985104	0.925382	0.876891	0.837557	0	10.1722	7.78208	6.27596	5.25967	4.52513	3.99529	3.59653	3.26955	3.00137	2.79085	2.63918	2.49937	2.37362	0											0	1
3.57215	2.77473	2.24091	1.87346	1.61052	1.41563	1.26699	1.15108	1.05914	0.985343	0.925638	0.877163	0.837843	0	10.1722	7.78208	6.27596	5.25967	4.52513	3.99529	3.59653	3.26955	3.00137	2.79085	2.63918	2.49937	2.37362	0											0	1
3.57215	2.77474	2.24094	1.87353	1.61062	1.41577	1.26716	1.15127	1.05936	0.985581	0.925894	0.877434	0.838127	0	10.1722	7.78208	6.27596	5.25967	4.52513	3.99529	3.59653	3.26955	3.00137	2.79085	2.63918	2.49937	2.37362	0											0	1
3.57216	2.77475	2.24098	1.8736	1.61073	1.41591	1.26733	1.15147	1.05958	0.985819	0.926149	0.877704	0.838411	0	10.1722	7.78208	6.27596	5.25967	4.52513	3.99529	3.59653	3.26955	3.00137	2.79085	2.63918	2.49937	2.37362	0											0	1
3.57216	2.77476	2.24101	1.87366	1.61083	1.41604	1.2675	1.15166	1.0598	0.986056	0.926404	0.877974	0.838695	0	10.1722	7.78208	6.27596	5.25967	4.52513	3.99529	3.59653	3.26955	3.00137	2.79085	2.63918	2.49937	2.37362	0											0	1
3.57216	2.77477	2.24104	1.87373	1.61093	1.41618	1.26766	1.15185	1.06001	0.986293	0.926657	0.878243	0.838978	0	10.1722	7.78208	6.27596	5.25967	4.52513	3.99529	3.59653	3.26955	3.00137	2.79085	2.63918	2.49937	2.37362	0											0	1
3.57216	2.77479	2.24108	1.8738	1.61103	1.41631	1.26783	1.15205	1.06023	0.986528	0.92691	0.878512	0.83926	0	10.1722	7.78208	6.27596	5.25967	4.52513	3.99529	3.59653	3.26955	3.00137	2.79085	2.63918	2.49937	2.37362	0											0	1
3.57216	2.7748	2.24111	1.87386	1.61113	1.41645	1.26799	1.15224	1.06044	0.986764	0.927163	0.878779	0.839542	0	10.1722	7.78208	6.27596	5.25967	4.52513	3.99529	3.59653	3.26955	3.00137	2.79085	2.63918	2.49937	2.37362	0											0	1
3.57217	2.77481	2.24115	1.87393	1.61123	1.41658	1.26816	1.15243	1.06066	0.986998	0.927415	0.879047	0.839823	0	10.1722	7.78208	6.27596	5.25967	4.52513	3.99529	3.59653	3.26955	3.00137	2.79085	2.63918	2.49937	2.37362	0											0	1
3.57217	2.77482	2.24118	1.87399	1.61133	1.41671	1.26832	1.15262	1.06087	0.987232	0.927666	0.879313	0.840103	0	10.1722	7.78208	6.27596	5.25967	4.52513	3.99529	3.59653	3.26955	3.00137	2.79085	2.63918	2.49937	2.37362	0											0	1
3.57217	2.77483	2.24121	1.87406	1.61143	1.41685	1.26849	1.15281	1.06108	0.987465	0.927917	0.879579	0.840383	0	10.1722	7.78208	6.27596	5.25967	4.52513	3.99529	3.59653	3.26955	3.00137	2.79085	2.63918	2.49937	2.37362	0											0	1
3.57217	2.77484	2.24125	1.87412	1.61153	1.41698	1.26865	1.153	1.0613	0.987698	0.928167	0.879844	0.840662	0	10.1722	7.78208	6.27596	5.25967	4.52513	3.99529	3.59653	3.26955	3.00137	2.79085	2.63918	2.49937	2.37362	0											0	1
3.57217	2.77485	2.24128	1.87419	1.61163	1.41711	1.26881	1.15319	1.06151	0.98793	0.928416	0.880109	0.84094	0	10.1722	7.78208	6.27596	5.25967	4.52513	3.99529	3.59653	3.26955	3.00137	2.79085	2.63918	2.49937	2.37362	0											0	1
3.57217	2.77487	2.24131	1.87425	1.61173	1.41724	1.26897	1.15338	1.06172	0.988161	0.928664	0.880373	0.841218	0	10.1722	7.78208	6.27596	5.25967	4.52513	3.99529	3.59653	3.26955	3.00137	2.79085	2.63918	2.49937	2.37362	0											0	1
3.57217	2.77488	2.24135	1.87431	1.61182	1.41737	1.26913	1.15356	1.06193	0.988392	0.928913	0.880637	0.841496	0	10.1722	7.78208	6.27596	5.25967	4.52513	3.99529	3.59653	3.26955	3.00137	2.79085	2.63918	2.49937	2.37362	0											0	1
3.57218	2.77489	2.24138	1.87438	1.61192	1.4175	1.26929	1.15375	1.06214	0.988622	0.92916	0.880899	0.841772	0	10.1722	7.78208	6.27596	5.25967	4.52513	3.99529	3.59653	3.26955	3.00137	2.79085	2.63918	2.49937	2.37362	0											0	1
3.57218	2.7749	2.24141	1.87444	1.61202	1.41763	1.26945	1.15394	1.06235	0.988851	0.929407	0.881161	0.842048	0	10.1722	7.78208	6.27596	5.25967	4.52513	3.99529	3.59653	3.26955	3.00137	2.79085	2.63918	2.49937	2.37362	0											0	1
3.57218	2.77491	2.24144	1.8745	1.61211	1.41776	1.26961	1.15412	1.06256	0.98908	0.929653	0.881423	0.842324	0	10.1722	7.78208	6.27596	5.25967	4.52513	3.99529	3.59653	3.26955	3.00137	2.79085	2.63918	2.49937	2.37362	0											0	1
3.57218	2.77492	2.24147	1.87456	1.61221	1.41789	1.26977	1.15431	1.06277	0.989308	0.929898	0.881684	0.842599	0	10.1722	7.78208	6.27596	5.25967	4.52513	3.99529	3.59653	3.26955	3.00137	2.79085	2.63918	2.49937	2.37362	0											0	1
3.57218	2.77493	2.24151	1.87462	1.6123	1.41802	1.26993	1.15449	1.06298	0.989535	0.930143	0.881944	0.842873	0	10.1722	7.78208	6.27596	5.25967	4.52513	3.99529	3.59653	3.26955	3.00137	2.79085	2.63918	2.49937	2.37362	0											0	1
3.57218	2.77494	2.24154	1.87469	1.6124	1.41815	1.27009	1.15468	1.06318	0.989762	0.930388	0.882204	0.843147	0	10.1306	7.78208	6.27596	5.25967	4.52513	3.99529	3.59653	3.26955	3.00137	2.79085	2.63918	2.49937	2.37362	0											0	1
3.57218	2.77495	2.24157	1.87475	1.61249	1.41827	1.27024	1.15486	1.06339	0.989989	0.930631	0.882463	0.84342	0	10.0963	7.78208	6.27596	5.25967	4.52513	3.99529	3.59653	3.26955	3.00137	2.79085	2.63918	2.49937	2.37362	0											0	1
3.57218	2.77496	2.2416	1.87481	1.61258	1.4184	1.2704	1.15504	1.06359	0.990214	0.930874	0.882722	0.843692	0	10.0963	7.78208	6.27596	5.25967	4.52513	3.99529	3.59653	3.26955	3.00137	2.79085	2.63918	2.49937	2.37362	0											0	1
3.57219	2.77497	2.24163	1.87487	1.61268	1.41852	1.27056	1.15523	1.0638	0.990439	0.931117	0.882979	0.843964	0	10.0963	7.78208	6.27596	5.25967	4.52513	3.99529	3.59653	3.26955	3.00137	2.79085	2.63918	2.49937	2.37362	0											0	1
3.57219	2.77498	2.24166	1.87493	1.61277	1.41865	1.27071	1.15541	1.064	0.990663	0.931359	0.883237	0.844235	0	10.0963	7.78208	6.27596	5.25967	4.52513	3.99529	3.59653	3.26955	3.00137	2.79085	2.63918	2.49937	2.37362	0											0	1
3.57219	2.77499	2.24169	1.87499	1.61286	1.41877	1.27087	1.15559	1.06421	0.990887	0.9316	0.883493	0.844506	0	10.0963	7.78208	6.27596	5.25967	4.52513	3.99529	3.59653	3.26955	3.00137	2.79085	2.63918	2.49937	2.37362	0											0	1
3.57219	2.775	2.24172	1.87505	1.61296	1.4189	1.27102	1.15577	1.06441	0.99111	0.93184	0.883749	0.844776	0	10.0963	7.78208	6.27596	5.25967	4.52513	3.99529	3.59653	3.26955	3.00137	2.79085	2.63918	2.49937	2.37362	0											0	1
3.57219	2.77501	2.24175	1.8751	1.61305	1.41902	1.27117	1.15595	1.06461	0.991333	0.93208	0.884005	0.845045	0	10.0963	7.78208	6.27596	5.25967	4.52513	3.99529	3.59653	3.26955	3.00137	2.79085	2.63918	2.49937	2.37362	0											0	1
3.57219	2.77502	2.24178	1.87516	1.61314	1.41915	1.27133	1.15613	1.06482	0.991555	0.932319	0.88426	0.845314	0	10.0963	7.78208	6.27596	5.25967	4.52513	3.99529	3.59653	3.26955	3.00137	2.79085	2.63918	2.49937	2.37362	0											0	1
3.57219	2.77503	2.24181	1.87522	1.61323	1.41927	1.27148	1.15631	1.06502	0.991776	0.932558	0.884514	0.845582	0	10.0963	7.78208	6.27596	5.25967	4.52513	3.99529	3.59653	3.26955	3.00137	2.79085	2.63918	2.49937	2.37362	0											0	1
3.5722	2.77504	2.24184	1.87528	1.61332	1.41939	1.27163	1.15648	1.06522	0.991997	0.932797	0.884767	0.84585	0	10.0963	7.78208	6.27596	5.25967	4.52513	3.99529	3.59653	3.26955	3.00137	2.79085	2.63918	2.49937	2.37362	0											0	1
3.5722	2.77505	2.24187	1.87534	1.61341	1.41951	1.27178	1.15666	1.06542	0.992217	0.933034	0.88502	0.846117	0	10.0963	7.78208	6.27596	5.25967	4.52513	3.99529	3.59653	3.26955	3.00137	2.79085	2.63918	2.49937	2.37362	0											0	1
3.5722	2.77506	2.2419	1.87539	1.6135	1.41963	1.27193	1.15684	1.06562	0.992436	0.933271	0.885273	0.846384	0	10.0963	7.78208	6.27596	5.25967	4.52513	3.99529	3.59653	3.26955	3.00137	2.79085	2.63918	2.49937	2.37362	0											0	1
3.5722	2.77507	2.24193	1.87545	1.61359	1.41975	1.27208	1.15701	1.06582	0.992655	0.933507	0.885525	0.84665	0	10.0963	7.78208	6.27596	5.25967	4.52513	3.99529	3.59653	3.26955	3.00137	2.79085	2.63918	2.49937	2.37362	0											0	1
3.5722	2.77508	2.24195	1.87551	1.61368	1.41987	1.27223	1.15719	1.06601	0.992874	0.933743	0.885776	0.846915	0	10.0963	7.78208	6.27596	5.25967	4.52513	3.99529	3.59653	3.26955	3.00137	2.79085	2.63918	2.49937	2.37362	0											0	1
3.5722	2.77509	2.24198	1.87556	1.61376	1.41999	1.27238	1.15736	1.06621	0.993091	0.933978	0.886027	0.84718	0	10.0963	7.78208	6.27596	5.25967	4.52513	3.99529	3.59653	3.26955	3.00137	2.79085	2.63918	2.49937	2.37362	0											0	1
3.5722	2.77509	2.24201	1.87562	1.61385	1.42011	1.27253	1.15754	1.06641	0.993308	0.934213	0.886277	0.847444	0	10.0963	7.78208	6.27596	5.25967	4.52513	3.99529	3.59653	3.26955	3.00137	2.79085	2.63918	2.49937	2.37362	0											0	1
3.5722	2.7751	2.24204	1.87568	1.61394	1.42023	1.27268	1.15771	1.06661	0.993525	0.934447	0.886526	0.847707	0	10.0963	7.78208	6.27596	5.25967	4.52513	3.99529	3.59653	3.26955	3.00137	2.79085	2.63918	2.49937	2.37362	0											0	1
3.5722	2.77511	2.24207	1.87573	1.61403	1.42035	1.27282	1.15789	1.0668	0.993741	0.93468	0.886775	0.84797	0	10.0963	7.78208	6.27596	5.25967	4.52513	3.99529	3.57271	3.26955	3.00137	2.79085	2.63918	2.49937	2.37362	0											0	1
3.57221	2.77512	2.2421	1.87579	1.61411	1.42047	1.27297	1.15806	1.067	0.993956	0.934913	0.887023	0.848233	0	10.0963	7.78208	6.27596	5.25967	4.52513	3.99529	3.57271	3.26955	3.00137	2.79085	2.63918	2.49937	2.37362	0											0	1
3.57221	2.77513	2.24212	1.87584	1.6142	1.42059	1.27312	1.15823	1.06719	0.994171	0.935145	0.887271	0.848495	0	10.0963	7.78208	6.27596	5.25967	4.52513	3.99529	3.57271	3.26955	3.00137	2.79085	2.63918	2.49937	2.37362	0											0	1
3.57221	2.77514	2.24215	1.8759	1.61428	1.4207	1.27326	1.1584	1.06739	0.994385	0.935376	0.887518	0.848756	0	10.0963	7.78208	6.27596	5.25967	4.52513	3.99529	3.57271	3.26955	3.00137	2.79085	2.63918	2.49937	2.37362	0											0	1
3.57221	2.77515	2.24218	1.87595	1.61437	1.42082	1.27341	1.15857	1.06758	0.994598	0.935607	0.887765	0.849017	0	10.0963	7.78208	6.27596	5.25967	4.52513	3.99529	3.57271	3.26955	3.00137	2.79085	2.63918	2.49937	2.37362	0											0	1
3.57221	2.77516	2.2422	1.876	1.61445	1.42093	1.27355	1.15874	1.06777	0.994811	0.935838	0.888011	0.849277	0	10.0963	7.78208	6.27596	5.25967	4.52513	3.99529	3.57271	3.26955	3.00137	2.79085	2.63918	2.49937	2.37362	0											0	1
3.57221	2.77516	2.24223	1.87606	1.61454	1.42105	1.2737	1.15891	1.06797	0.995024	0.936067	0.888256	0.849536	0	10.0963	7.78208	6.27596	5.25967	4.52513	3.99529	3.57271	3.26955	3.00137	2.79085	2.63918	2.49937	2.37362	0											0	1
3.57221	2.77517	2.24226	1.87611	1.61462	1.42116	1.27384	1.15908	1.06816	0.995235	0.936297	0.888501	0.849795	0	10.0963	7.78208	6.27596	5.25967	4.52513	3.99529	3.57271	3.26955	3.00137	2.79085	2.63918	2.49937	2.37362	0											0	1
3.57221	2.77518	2.24228	1.87616	1.61471	1.42128	1.27398	1.15925	1.06835	0.995447	0.936525	0.888745	0.850053	0	10.0963	7.78208	6.27596	5.25967	4.52513	3.99529	3.57271	3.26955	3.00137	2.79085	2.63918	2.49937	2.37362	0											0	1
3.57221	2.77519	2.24231	1.87622	1.61479	1.42139	1.27413	1.15942	1.06854	0.995657	0.936753	0.888989	0.850311	0	10.0963	7.78208	6.27596	5.25967	4.52513	3.99529	3.57271	3.26955	3.00137	2.79085	2.63918	2.49937	2.37362	0											0	1
3.57222	2.7752	2.24234	1.87627	1.61487	1.42151	1.27427	1.15959	1.06873	0.995867	0.936981	0.889232	0.850568	0	10.0963	7.78208	6.27596	5.25967	4.52513	3.99529	3.57271	3.26955	3.00137	2.79085	2.63918	2.49937	2.37362	0											0	1
3.57222	2.77521	2.24236	1.87632	1.61495	1.42162	1.27441	1.15975	1.06892	0.996077	0.937208	0.889474	0.850825	0	10.0963	7.78208	6.27596	5.25967	4.52513	3.99529	3.57271	3.26955	3.00137	2.79085	2.63918	2.49937	2.37362	0											0	1
3.57222	2.77521	2.24239	1.87637	1.61504	1.42173	1.27455	1.15992	1.06911	0.996285	0.937434	0.889716	0.851081	0	10.0963	7.78208	6.27596	5.25967	4.52513	3.99529	3.57271	3.26955	3.00137	2.79085	2.63918	2.49937	2.37362	0											0	1
3.57222	2.77522	2.24241	1.87643	1.61512	1.42184	1.27469	1.16009	1.0693	0.996494	0.93766	0.889957	0.851337	0	10.0963	7.78208	6.27596	5.25967	4.52513	3.99529	3.57271	3.26955	3.00137	2.79085	2.63918	2.49937	2.37362	0											0	1
3.57222	2.77523	2.24244	1.87648	1.6152	1.42196	1.27483	1.16025	1.06949	0.996701	0.937885	0.890198	0.851592	0	10.0963	7.78208	6.27596	5.25967	4.52513	3.99529	3.57271	3.26955	3.00137	2.79085	2.63918	2.49937	2.37362	0											0	1
3.57222	2.77524	2.24246	1.87653	1.61528	1.42207	1.27497	1.16042	1.06967	0.996909	0.93811	0.890438	0.851846	0	10.0963	7.78208	6.27596	5.25967	4.52513	3.99529	3.57271	3.26955	3.00137	2.79085	2.63918	2.49937	2.37362	0											0	1
3.57222	2.77525	2.24249	1.87658	1.61536	1.42218	1.27511	1.16058	1.06986	0.997115	0.938334	0.890678	0.8521	0	10.0963	7.78208	6.27596	5.25967	4.52513	3.99529	3.57271	3.26955	3.00137	2.79085	2.63918	2.49937	2.37362	0											0	1
3.57222	2.77525	2.24251	1.87663	1.61544	1.42229	1.27525	1.16075	1.07005	0.997321	0.938557	0.890917	0.852353	0	10.0963	7.78208	6.27596	5.25967	4.52513	3.99529	3.57271	3.26955	3.00137	2.79085	2.63918	2.49937	2.37362	0											0	1
3.57222	2.77526	2.24254	1.87668	1.61552	1.4224	1.27538	1.16091	1.07023	0.997527	0.93878	0.891156	0.852606	0	10.0963	7.78208	6.27596	5.25967	4.52513	3.99529	3.57271	3.26955	3.00137	2.79085	2.63918	2.49937	2.37362	0											0	1
3.57222	2.77527	2.24256	1.87673	1.6156	1.42251	1.27552	1.16107	1.07042	0.997731	0.939002	0.891394	0.852858	0	10.0963	7.78208	6.27596	5.25967	4.52513	3.99529	3.57271	3.26955	3.00137	2.79085	2.63918	2.49937	2.37362	0											0	1
3.57222	2.77528	2.24259	1.87678	1.61568	1.42262	1.27566	1.16123	1.0706	0.997936	0.939224	0.891631	0.85311	0	10.0963	7.78208	6.27596	5.25967	4.52513	3.99529	3.57271	3.26955	3.00137	2.79085	2.63918	2.49937	2.37362	0											0	1
3.57223	2.77528	2.24261	1.87683	1.61576	1.42272	1.2758	1.16139	1.07079	0.998139	0.939445	0.891868	0.853361	0	10.0963	7.78208	6.27596	5.25967	4.52513	3.99529	3.57271	3.26955	3.00137	2.79085	2.63918	2.49937	2.37362	0											0	1
3.57223	2.77529	2.24263	1.87688	1.61584	1.42283	1.27593	1.16156	1.07097	0.998343	0.939666	0.892104	0.853612	0	10.0963	7.78208	6.27596	5.25967	4.52513	3.99529	3.57271	3.26955	3.00137	2.79085	2.63918	2.49937	2.37362	0											0	1
3.57223	2.7753	2.24266	1.87693	1.61591	1.42294	1.27607	1.16172	1.07115	0.998545	0.939886	0.89234	0.853862	0	10.0963	7.78208	6.27596	5.25967	4.52513	3.99529	3.57271	3.26955	3.00137	2.79085	2.63918	2.49937	2.37362	0											0	1
3.57223	2.77531	2.24268	1.87697	1.61599	1.42305	1.2762	1.16188	1.07133	0.998747	0.940105	0.892575	0.854111	0	10.0963	7.78208	6.27596	5.25967	4.52513	3.99529	3.57271	3.26955	3.00137	2.79085	2.63918	2.49937	2.37362	0											0	1
3.57223	2.77531	2.24271	1.87702	1.61607	1.42315	1.27634	1.16204	1.07152	0.998949	0.940324	0.892809	0.85436	0	10.0963	7.78208	6.27596	5.25967	4.52513	3.99529	3.57271	3.26955	3.00137	2.79085	2.63918	2.49937	2.37362	0											0	1
3.57223	2.77532	2.24273	1.87707	1.61615	1.42326	1.27647	1.1622	1.0717	0.99915	0.940543	0.893043			10.0963	7.78208	6.27596	5.25967	4.52513	3.99529	3.57271	3.26955	3.00137	2.79085	2.63918	2.49937	2.37362	0											0	1
														10.0963	7.78208	6.27596	5.25967	4.52513	3.99529	3.57271	3.26955	3.00137	2.79085	2.63918	2.49937	2.37362	0											0	1
														10.0963	7.78208	6.27596	5.25967	4.52513	3.99529	3.57271	3.26955	3.00137	2.79085	2.63918	2.49937	2.37362	0											0	1
														10.0963	7.78208	6.27596	5.25967	4.52513	3.99529	3.57271	3.26955	3.00137	2.79085	2.63918	2.49937	2.37362	0											0	1
														10.0963	7.78208	6.27596	5.25967	4.52513	3.99529	3.57271	3.26955	3.00137	2.79085	2.63918	2.49937	2.37362	0											0	1
														10.0963	7.78208	6.27596	5.25967	4.52513	3.99529	3.57271	3.26955	3.00137	2.79085	2.63918	2.49937	2.37362	0											0	1
														10.0963	7.78208	6.27596	5.25967	4.52513	3.99529	3.57271	3.26955	3.00137	2.79085	2.63918	2.49937	2.37362	0											0	1
														10.0963	7.78208	6.27596	5.25967	4.52513	3.99529	3.57271	3.26955	3.00137	2.79085	2.63918	2.49937	2.37362	0											0	1
														10.0963	7.78208	6.27596	5.25967	4.52513	3.99529	3.57271	3.26955	3.00137	2.79085	2.63918	2.49937	2.37362	0											0	1
														10.0963	7.78208	6.27596	5.25967	4.52513	3.99529	3.57271	3.26955	3.00137	2.79085	2.63918	2.49937	2.37362	0											0	1
														10.0963	7.78208	6.27596	5.25967	4.52513	3.99529	3.57271	3.26955	3.00137	2.79085	2.63918	2.49937	2.37362	0											0	1
														10.0963	7.78208	6.27596	5.25967	4.52513	3.99529	3.57271	3.26955	3.00137	2.79085	2.63918	2.49937	2.37362	0											0	1
														10.0963	7.78208	6.27596	5.25967	4.52513	3.99529	3.57271	3.26955	3.00137	2.79085	2.63918	2.49937	2.37362	0											0	1
														10.0963	7.78208	6.27596	5.25967	4.52513	3.99529	3.57271	3.26955	3.00137	2.79085	2.62237	2.49937	2.37362	0											0	1
														10.0963	7.78208	6.27596	5.25967	4.52513	3.99529	3.57271	3.26955	3.00137	2.79085	2.62237	2.49937	2.37362	0											0	1
														10.0963	7.78208	6.27596	5.25967	4.52513	3.99529	3.57271	3.26955	3.00137	2.79085	2.62237	2.49937	2.37362	0											0	1
														10.0963	7.78208	6.27596	5.25967	4.52513	3.99529	3.57271	3.26955	3.00137	2.79085	2.62237	2.49937	2.37362	0											0	1
														10.0963	7.78208	6.27596	5.25967	4.52513	3.99529	3.57271	3.26955	3.00137	2.79085	2.62237	2.49937	2.37362	0											0	1
														10.0963	7.78208	6.27596	5.25967	4.52513	3.99529	3.57271	3.26955	3.00137	2.79085	2.62237	2.49937	2.37362	0											0	1
														10.0963	7.78208	6.27596	5.25967	4.52513	3.99529	3.57271	3.26955	3.00137	2.79085	2.62237	2.49937	2.37362	0											0
														10.0963	7.78208	6.27596	5.25967	4.52513	3.99529	3.57271	3.26955	3.00137	2.79085	2.62237	2.49937	2.37362	0											0
														10.0963	7.78208	6.27596	5.25967	4.52513	3.99529	3.57271	3.26955	3.00137	2.79085	2.62237	2.49451	2.37362	0											0
														10.0963	7.78208	6.27596	5.25967	4.52513	3.99529	3.57271	3.26955	3.00137	2.79085	2.62237	2.48564	2.37362	0											0
														10.0963	7.78208	6.27596	5.25967	4.52513	3.99529	3.57271	3.26955	3.00137	2.79085	2.62237	2.48564	2.37362	0											0
														10.0963	7.78208	6.27596	5.25967	4.52513	3.99529	3.57271	3.26955	3.00137	2.79085	2.62237	2.48564	2.37362	0											0
														10.0963	7.78208	6.27596	5.25967	4.52513	3.99529	3.57271	3.26955	3.00137	2.79085	2.62237	2.48564	2.37362	0											0
														10.0963	7.78208	6.27596	5.25967	4.52513	3.99529	3.57271	3.26955	3.00137	2.79085	2.62237	2.48564	2.37362	0											0
														10.0963	7.78208	6.27596	5.25967	4.52513	3.99529	3.57271	3.26955	3.00137	2.79085	2.62237	2.48564	2.37362	0											0
														10.0963	7.78208	6.27596	5.25967	4.52513	3.99529	3.57271	3.26955	3.00137	2.79085	2.62237	2.48564	2.37362	0											0
														10.0963	7.78208	6.27596	5.25967	4.52513	3.99529	3.57271	3.26955	3.00137	2.79085	2.62237	2.48564	2.37362	0											0
														10.0963	7.78208	6.27596	5.25967	4.52513	3.99529	3.57271	3.26955	3.00137	2.79085	2.62237	2.48564	2.37362	0											0
														10.0963	7.78208	6.27596	5.25967	4.52513	3.99529	3.57271	3.26955	3.00137	2.79085	2.62237	2.48564	2.37362	0											0
														10.0963	7.78208	6.27596	5.25967	4.52513	3.99529	3.57271	3.26955	3.00137	2.79085	2.62237	2.48564	2.37362	0											0
														10.0963	7.78208	6.27596	5.25967	4.52513	3.99529	3.57271	3.26955	3.00137	2.79085	2.62237	2.48564	2.37362	0											0
														10.0963	7.78208	6.27596	5.25967	4.52513	3.99529	3.57271	3.26955	3.00137	2.79085	2.62237	2.48564	2.37362	0											0
														10.0963	7.78208	6.27596	5.25967	4.52513	3.99529	3.57271	3.26955	3.00137	2.79085	2.62237	2.48564	2.37362	0											0
														10.0963	7.78208	6.27596	5.25967	4.52513	3.99529	3.57271	3.26955	3.00137	2.79085	2.62237	2.48564	2.37362	0											0
														10.0963	7.78208	6.27596	5.25967	4.52513	3.99529	3.57271	3.26955	3.00137	2.79085	2.62237	2.48564	2.37362	0											0
														10.0963	7.78208	6.27596	5.25967	4.52513	3.99529	3.57271	3.26955	3.00137	2.79085	2.62237	2.48564	2.37362	0											0
														10.0963	7.78208	6.27596	5.25967	4.52513	3.99529	3.57271	3.26955	3.00137	2.79085	2.62237	2.48564	2.37362	0											0
														10.0963	7.78208	6.27596	5.25967	4.52513	3.99529	3.57271	3.26955	3.00137	2.79085	2.62237	2.48564	2.37362	0											0
														10.0963	7.78208	6.27596	5.25967	4.52513	3.99529	3.57271	3.26955	3.00137	2.79085	2.62237	2.48564	2.37362	0											0
														10.0963	7.78208	6.27596	5.25967	4.52513	3.99529	3.57271	3.26955	3.00137	2.79085	2.62237	2.48564	2.37362	0											0
														10.0963	7.78208	6.27596	5.25967	4.52513	3.99529	3.57271	3.26955	3.00137	2.79085	2.62237	2.48564	2.37362	0											0
														10.0963	7.78208	6.27596	5.25967	4.52513	3.99529	3.57271	3.26955	3.00137	2.79085	2.62237	2.48564	2.37362	0											0
														10.0963	7.78208	6.27596	5.25967	4.52513	3.99529	3.57271	3.26955	3.00137	2.79085	2.62237	2.48564	2.37362	0											0
														10.0963	7.78208	6.27596	5.25967	4.52513	3.99529	3.57271	3.26955	3.00137	2.79085	2.62237	2.48564	2.37362	0											0
														10.0963	7.78208	6.27596	5.25967	4.52513	3.99529	3.57271	3.26955	3.00137	2.79085	2.62237	2.48564	2.37362	0											0
														10.0963	7.78208	6.27596	5.25967	4.52513	3.99529	3.57271	3.26955	3.00137	2.79085	2.62237	2.48564	2.37362	0											0
														10.09																								0
																																						0
																																						0
																																						0
																																						0
																																						0
																																						0
																																						0
																																						0
																																						0
																																						0
																																						0
																																						0
																																						0
																																						0
																																						0
																																						0
																																						0
																																						0
																																						0
																																						0
																																						0
																																						0
																																						0
																																						0
																																						0
																																						0
																																						0
																																						0
																																						0
																																						0
																																						0
																																						0
																																						0
																																						0
																																						0
																																						0
																																						0
																																						0
																																						0
																																						0
																																						0
																																						0
																																						0
																																						0
																																						0
																																						0
																																						0
																																						0
																																						0
																																						0
																																						0
																																						0
																																						0
																																						0
																																						0
																																						0
																																						0
																																						0
																																						0
																																						0
																																						0
																																						0
																																						0
																																						0
																																						0
																																						0
																																						0
																																						0
																																						0
																																						0
																																						0
																																						0
																																						0
																																						0
																																						0
																																						0
																																						0
																																						0
																																						0
																																						0
																																						0
																																						0
																																						0
																																						0
																																						0
																																						0
																																						0
																																						0
																																						0
																																						0
																																						0
																																						0
																																						0
																																						0
																																						0
																																						0
																																						0
																																						0
																																						0
																																						0
																																						0
																																						0
																																						0
																																						0
																																						0
																																						0
																																						0
																																						0
																																						0
																																						0
																																						0
																																						0
																																						0
																																						0
																																						0
																																						0
																																						0
																																						0
																																						0
																																						0
																																						0
																																						0
																																						0
																																						0
																																						0
																																						0
																																						0
																																						0
																																						0
																																						0
																																						0
																																						0
																																						0
																																						0
																																						0
																																						0
																																						0
																																						0
																																						0
																																						0
																																						0
																																						0
																																						0
																																						0
																																						0
																																						0
																																						0
																																						0
																																						0
																																						0
																																						0
																																						0
																																						0
																																						0
																																						0
																																						0
																																						0
																																						0
																																						0
																																						0
																																						0
																																						0
																																						0
																																						0
																																						0
																																						0
																																						0
																																						0
																																						0
																																						0
																																						0
																																						0
																																						0
																																						0
																																						0
																																						0
																																						0
																																						0
																																						0
																																						0
																																						0
																																						0
																																						0
																																						0
																																						0
																																						0
																																						0
																																						0
																																						0
																																						0
																																						0
																																						0
																																						0
																																						0
																																						0
																																						0
																																						0
																																						0
																																						0
																																						0
																																						0
																																						0
																																						0
																																						0
																																						0
																																						0
																																						0
																																						0
																																						0
																																						0
																																						0
																																						0
																																						0
																																						0
																																						0
																																						0
																																						0
																																						0
																																						0
																																						0
																																						0
																																						0
																																						0
																																						0
																																						0
																																						0
																																						0
																																						0
																																						0
																																						0
																																						0
																																						0
																																						0
																																						0
																																						0
																																						0
																																						0
																																						0
																																						0
																																						0
																																						0
																																						0
																																						0
																																						0
																																						0
																																						0
																																						0
																																						0
																																						0
																																						0
																																						0
																																						0
																																						0
																																						0
																																						0
																																						0
																																						0
																																						0
																																						0
																																						0
																																						0
																																						0
																																						0
																																						0
																																						0
																																						0
																																						0
																																						0
																																						0
																																						0
																																						0
																																						0
																																						0
																																						0
																																						0
																																						0
																																						0
																																						0
																																						0
																																						0
																																						0
																																						0
																																						0
																																						0
																																						0
																																						0
																																						0
																																						0
																																						0
																																						0
																																						0
																																						0
																																						0
																																						0
																																						0
																																						0
																																						0
																																						0
																																						0
																																						0
																																						0
																																						0
																																						0
																																						0
																																						0
																																						0
																																						0
																																						0
																																						0
																																						0
																																						0
																																						0
																																						0
																																						0
																																						0
																																						0
																																						0
																																						0
																																						0
																																						0
																																						0
																																						0
																																						0
																																						0
																																						0
																																						0
																																						0
																																						0
																																						0
																																						0
																																						0
																																						0
																																						0
																																						0
																																						0
																																						0
																																						0
																																						0
																																						0
																																						0
																																						0
																																						0
																																						0
																																						0
																																						0
																																						0
																																						0
																																						0
																																						0
																																						0
																																						0
																																						0
																																						0
																																						0
																																						0
																																						0
																																						0
																																						0
																																						0
																																						0
																																						0
																																						0
																																						0
																																						0
																																						0
																																						0
																																						0
																																						0
																																						0
																																						0
																																						0
																																						0
																																						0
																																						0
																																						0
																																						0
																																						0
																																						0
																																						0
																																						0
																																						0
																																						0
																																						0
																																						0
																																						0
																																						0
																																						0
																																						0
																																						0
																																						0
																																						0
																																						0
																																						0
																																						0
																																						0
																																						0
																																						0
																																						0
																																						0
																																						0
																																						0
																																						0
																																						0
																																						0
																																						0
																																						0
																																						0
																																						0
																																						0
																																						0
																																						0
																																						0
																																						0
																																						0
																																						0
																																						0
																																						0
																																						0
																																						0
																																						0
																																						0
																																						0
																																						0
																																						0
																																						0
																																						0
																																						0
																																						0
																																						0
																																						0
																																						0
																																						0
																																						0
																																						0
																																						0
																																						0
																																						0
																																						0
																																						0
																																						0
																																						0
																																						0
																																						0
																																						0
																																						0
																																						0
																																						0
																																						0
																																						0
																																						0
																																						0
																																						0
																																						0
																																						0
																																						0
																																						0
																																						0
																																						0
																																						0
																																						0
																																						0
																																						0
																																						0
																																						0
																																						0
																																						0
																																						0
																																						0
																																						0
																																						0
																																						0
																																						0
																																						0
																																						0
																																						0
																																						0
																																						0
																																						0
																																						0
																																						0
																																						0
																																						0
																																						0
																																						0
																																						0
																																						0
																																						0
																																						0
																																						0
																																						0
																																						0
																																						0
																																						0
																																						0
																																						0
																																						0
																																						0
																																						0
																																						0
																																						0
																																						0
																																						0
																																						0
																																						0
																																						0
																																						0
																																						0
																																						0
																																						0
																																						0
																																						0
																																						0
																																						0
																																						0
																																						0
																																						0
																																						0
																																						0
																																						0
																																						0
																																						0
																																						0
																																						0
																																						0
																																						0
																																						0
																																						0
																																						0
																																						0
																																						0
																																						0
																																						0
																																						0
																																						0
																																						0
																																						0
																																						0
																																						0
																																						0
																																						0
																																						0
																																						0
																																						0
																																						0
																																						0
																																						0
																																						0
																																						0
																																						0
																																						0
																																						0
																																						0
																																						0
																																						0
																																						0
																																						0
																																						0
																																						0
																																						0
																																						0
																																						0
																																						0
																																						0
																																						0
																																						0
																																						0
																																						0
																																						0
																																						0
																																						0
																																						0
																																						0
																																						0
																																						0
																																						0
																																						0
																																						0
																																						0
																																						0
																																						0
																																						0
																																						0
																																						0
																																						0
																																						0
																																						0
																																						0
																																						0
																																						0
																																						0
																																						0
																																						0
																																						0
																																						0
																																						0
																																						0
																																						0
																																						0
																																						0
																																						0
																																						0
																																						0
																																						0
																																						0
																																						0
																																						0
																																						0
																																						0
																																						0
																																						0
																																						0
																																						0
																																						0
																																						0
																																						0
																																						0
																																						0
																																						0
																																						0
																																						0
																																						0
																																						0
																																						0
																																						0
																																						0
																																						0
																																						0
																																						0
																																						0
																																						0
																																						0
																																						0
																																						0
																																						0
																																						0
																																						0
																																						0
																																						0
																																						0
																																						0
																																						0
																																						0
																																						0
																																						0
																																						0
																																						0
																																						0
																																						0
																																						0
																																						0
																																						0
																																						0
																																						0
																																						0
																																						0
																																						0
																																						0
																																						0
																																						0
																																						0
																																						0
																																						0
																																						0
																																						0
																																						0
																																						0
																																						0
																																						0
																																						0
																																						0
																																						0
																																						0
																																						0
																																						0
																																						0
																																						0
																																						0
																																						0
																																						0
																																						0
																																						0
																																						0
																																						0
																																						0
																																						0
																																						0
																																						0
																																						0
																																						0
																																						0
																																						0
																																						0
																																						0
																																						0
																																						0
																																						0
																																						0
																																						0
																																						0
																																						0
																																						0
																																						0
																																						0
																																						0
																																						0
																																						0
																																						0
																																						0
																																						0
																																						0
																																						0
																																						0
																																						0
																																						0
																																						0
																																						0
																																						0
																																						0
																																						0
																																						0
																																						0
																																						0
																																						0
																																						0
																																						0
																																						0
																																						0
																																						0
																																						0
																																						0
																																						0
																																						0
																																						0
																																						0
																																						0
																																						0
																																						0
																																						0
																																						0
																																						0
																																						0
																																						0
																																						0
																																						0
																																						0
																																						0
																																						0
																																						0
																																						0
																																						0
																																						0
																																						0
																																						0
																																						0
																																						0
																																						0
																																						0
																																						0
																																						0
																																						0
																																						0
																																						0
																																						0
																																						0
																																						0
																																						0
																																						0
																																						0
																																						0
																																						0
																																						0
																																						0
																																						0
																																						0
																																						0
																																						0
																																						0
																																						0
																																						0
																																						0
																																						0
																																						0
																																						0
																																						0
																																						0
																																						0
																																						0
																																						0
																																						0
																																						0
																																						0
																																						0
																																						0
																																						0
																																						0
																																						0
																																						0
																																						0
																																						0
																																						0
																																						0
																																						0
																																						0
																																						0
																																						0
																																						0
																																						0
																																						0
																																						0
																																						0
																																						0
																																						0
																																						0
																																						0
																																						0
																																						0
																																						0
																																						0
																																						0
																																						0
																																						0
																																						0
																																						0
																																						0
																																						0
																																						0
																																						0
																																						0
																																						0
																																						0
																																						0
																																						0
																																						0
																																						0
																																						0
																																						0
																																						0
																																						0
																																						0
																																						0
																																						0
																																						0
																																						0
																																						0
																																						0
																																						0
																																						0
																																						0
																																						0
																																						0
																																						0
																																						0
																																						0
																																						0
																																						0
																																						0
																																						0
																																						0
																																						0
																																						0
																																						0
																																						0
																																						0
																																						0
																																						0
																																						0
																																						0
																																						0
																																						0
																																						0
																																						0
																																						0
																																						0
																																						0
																																						0
																																						0
																																						0
																																						0
																																						0
																																						0
																																						0
																																						0
																																						0
																																						0
																																						0
																																						0
																																						0
																																						0
																																						0
																																						0
																																						0
																																						0
																																						0
																																						0
																																						0
																																						0
																																						0
																																						0
																																						0
																																						0
																																						0
																																						0
																																						0
																																						0
																																						0
																																						0
																																						0
																																						0
																																						0
																																						0
																																						0
																																						0
																																						0
																																						0
																																						0
																																						0
																																						0
																																						0
																																						0
																																						0
																																						0
																																						0
																																						0
																																						0
																																						0
																																						0
																																						0
																																						0
																																						0
																																						0
																																						0
																																						0
																																						0
																																						0
																																						0
																																						0
																																						0
																																						0
																																						0
																																						0
																																						0
																																						0
																																						0
																																						0
																																						0
																																						0
																																						0
																																						0
																																						0
																																						0
																																						0
																																						0
																																						0
																																						0
																																						0
																																						0
																																						0
																																						0
																																						0
																																						0
																																						0
																																						0
																																						0
																																						0
																																						0
																																						0
																																						0
																																						0
[truncated: 65,548 more rows]
