# Supplementary material for: A Synaptic Mechanism for Temporal Filtering of Visual Signals
Source: PLoS Biol. 2014 Oct 21;12(10):e1001972. doi: 10.1371/journal.pbio.1001972 (PMC4205119; doi:10.1371/journal.pbio.1001972)
Supplement: Data S1 — All raw data files as well as averages and statistical parameters presented in the manuscript. Formats provided include raw-text (Ascii) and Excel (xls). In addition, we provide the original Igor-Pro files (Wavemetrics), which contain both the raw data and the original figure formatting. Data referring to particular panels are located in the respective folders. For any further information, please contact Tom Baden at thomas.baden@uni-tuebingen.de. (ZIP) [file pbio.1001972.s009.zip › Fig6/Fig6a/Fig6a_Release_panel.xlsx]

## Sheet: Sheet1
all_release													Stim_f5
0	0.219428	0.112803	0.0672079	0.0430198	0.0291184	0.0206202	0.0159062	0.0119657	0.0100999	0.00826337	0.00676277	0	0
0	29.2351	15.1668	8.84964	5.64276	3.8551	2.7817	2.09927	1.644	1.32854	1.10264	0.93676	0	0
0	104.633	55.1755	32.4855	20.8281	14.2796	10.3301	7.80937	6.12352	4.95309	4.11422	3.49766	0	0
0	199.054	109.241	65.7463	42.7139	29.5349	21.4906	16.3128	12.8299	10.4008	8.65443	7.36766	0	0
0	273.856	161.536	101.16	67.31	47.2615	34.7489	26.5713	21.0109	17.1016	14.2745	12.1815	0	0
0	296.979	195.687	130.288	89.9487	64.6735	48.3217	37.3718	29.7972	24.4045	20.4675	17.5317	0	0
0	262.664	201.563	146.161	106.255	78.9832	60.3609	47.4333	38.2629	31.613	26.6914	22.9827	0	0
0	193.771	179.897	145.664	113.283	87.9674	69.2537	55.5772	45.5261	38.05	32.4115	28.1012	0	0
0	123.385	141.13	130.508	110.314	90.4584	73.9151	60.9052	50.864	43.1328	37.1526	32.493	0	0
0	73.3447	99.2224	106.173	98.9249	86.5696	73.9805	62.9375	53.8082	46.4417	40.5484	35.8402	0	0
0	47.3193	64.8796	79.4262	82.2972	77.5682	69.8319	61.6741	54.2038	47.7679	42.3801	37.9315	0	0
0	38.1	42.3611	55.81	64.0919	65.4455	62.4536	57.5554	52.2103	47.1276	42.5933	38.679	0	0
0	37.2364	30.5454	38.2513	47.3779	52.3552	53.1658	51.3429	48.2485	44.7426	41.2926	38.1196	0	0
0	39.4535	25.9597	27.124	34.0144	40.1103	43.3192	43.95	42.9107	40.9897	38.7154	36.3999	0	0
0	42.4634	25.2718	21.2049	24.5786	29.8881	34.0443	36.2683	36.8503	36.3323	35.1874	33.7501	0	0
0	45.5277	26.2925	18.7718	18.703	22.1739	26.1022	29.0345	30.6797	31.2502	31.0759	30.4486	0	0
0	48.4598	27.9114	18.3272	15.5514	16.8985	19.851	22.7499	24.8946	26.1761	26.7393	26.7866	0	0
0	51.2155	29.6685	18.8599	14.2223	13.6575	15.3134	17.6696	19.8336	21.4534	22.4899	23.0367	0	0
0	53.7866	31.4049	19.8004	13.975	11.9227	12.2848	13.8334	15.6728	17.3129	18.5692	19.4271	0	0
0	56.1768	33.0756	20.8761	14.3012	11.1972	10.4528	11.1312	12.448	13.8748	15.1367	16.1296	0	0
0	58.3822	34.665	21.9717	14.8956	11.0879	9.48916	9.36905	10.092	11.1647	12.2728	13.2535	0	0
0	60.406	36.1698	23.0449	15.5976	11.3229	9.1081	8.32809	8.47826	9.13581	9.9902	10.8509	0	0
0	62.2516	37.5895	24.0803	16.3288	11.7315	9.08934	7.80186	7.4547	7.69806	8.25371	8.92523	0	0
0	63.9241	38.9235	25.0737	17.0556	12.2178	9.28075	7.62181	6.87242	6.74312	6.99552	7.44528	0	0
0	65.4278	40.1746	26.0228	17.7655	12.7317	9.58365	7.66043	6.60246	6.16102	6.13332	6.35652	0	0
0	66.77	41.3417	26.928	18.4526	13.2485	9.94108	7.82806	6.54147	5.85147	5.5832	5.59559	0	0
0	67.9572	42.425	27.7892	19.1155	13.7575	10.3192	8.06757	6.6142	5.73338	5.26823	5.09533	0	0
0	68.9932	43.4288	28.6062	19.7539	14.254	10.702	8.34286	6.76655	5.74294	5.12284	4.79575	0	0
0	69.8878	44.3535	29.3793	20.3659	14.7355	11.0819	8.63353	6.9645	5.83431	5.09518	4.64383	0	0
0	70.6445	45.2003	30.1084	20.9529	15.2022	11.4541	8.92828	7.18591	5.97533	5.14557	4.59741	0	0
0	71.2714	45.9721	30.7948	21.5144	15.6532	11.8173	9.22135	7.41751	6.1442	5.24558	4.62243	0	0
0	71.7765	46.6715	31.4392	22.051	16.0886	12.1705	9.51025	7.65248	6.32812	5.37631	4.69498	0	0
0	72.1641	47.2999	32.0418	22.5623	16.5083	12.5139	9.79307	7.886	6.51853	5.5238	4.79798	0	0
0	72.4428	47.8606	32.6033	23.0492	16.9122	12.8466	10.069	8.11658	6.71052	5.68075	4.91899	0	0
0	72.6153	48.3557	33.1254	23.5111	17.3005	13.1693	10.3384	8.34308	6.90199	5.8411	5.05015	0	0
0	72.6923	48.7858	33.608	23.9486	17.6732	13.4819	10.6001	8.56457	7.09104	6.00244	5.18625	0	0
0	72.6783	49.1571	34.0528	24.3624	18.0301	13.7847	10.8552	8.78118	7.27677	6.16279	5.32449	0	0
0	72.5752	49.4682	34.4596	24.7523	18.3724	14.0751	11.1026	8.99237	7.45906	6.32144	5.46271	0	0
0	72.3938	49.7243	34.8306	25.1191	18.6992	14.3566	11.3428	9.19886	7.63736	6.47693	5.59967	0	0
0	72.1373	49.9255	35.1666	25.4632	19.011	14.6277	11.5763	9.39977	7.81198	6.63017	5.73533	0	0
0	71.8118	50.076	35.4677	25.7864	19.3079	14.8886	11.8016	9.59564	7.98266	6.78036	5.86865	0	0
0	71.4195	50.1776	35.7367	26.0848	19.5897	15.1397	12.0213	9.78626	8.14959	6.92749	5.99976	0	0
0	70.9675	50.231	35.9724	26.3631	19.8577	15.3803	12.2332	9.97161	8.31234	7.07168	6.12842	0	0
0	70.4607	50.2414	36.1771	26.6199	20.1107	15.6113	12.4375	10.1517	8.47116	7.21277	6.25496	0	0
0	69.9021	50.2085	36.3516	26.8567	20.3503	15.8324	12.6354	10.326	8.62616	7.35055	6.37864	0	0
0	69.2968	50.136	36.4978	27.0735	20.5756	16.0436	12.8258	10.4964	8.77686	7.48543	6.50011	0	0
0	68.6483	50.025	36.6151	27.2698	20.7882	16.2456	13.0097	10.6605	8.92393	7.61705	6.61889	0	0
0	67.9609	49.8783	36.7058	27.4478	20.9858	16.4375	13.1863	10.82	9.06695	7.74568	6.73479	0	0
0	67.2373	49.6964	36.77	27.6069	21.1713	16.6208	13.3561	10.9743	9.20589	7.87121	6.84923	0	0
0	66.4814	49.4831	36.8099	27.7478	21.3435	16.794	13.5192	11.1235	9.34174	7.99368	6.96049	0	0
0	65.6981	49.24	36.8275	27.8709	21.5033	16.9582	13.6757	11.2677	9.47289	8.1129	7.06929	0	0
0	64.8807	48.9677	36.817	27.9775	21.6507	17.1133	13.8253	11.4066	9.59972	8.22932	7.17555	0	0
0	64.0535	48.6692	36.7864	28.067	21.7857	17.2605	13.9685	11.5409	9.72325	8.34248	7.27944	0	0
0	63.201	48.3451	36.7352	28.1403	21.9089	17.3983	14.1052	11.67	9.84285	8.45256	7.38073	0	0
0	62.3279	47.9984	36.664	28.1978	22.0202	17.5277	14.2357	11.7941	9.95858	8.56042	7.47963	0	0
0	61.4419	47.6297	36.5724	28.24	22.121	17.6483	14.3594	11.9137	10.0708	8.66348	7.57609	0	0
0	60.5427	47.2408	36.4619	28.2677	22.2099	17.7606	14.4773	12.0278	10.1791	8.76463	7.66993	0	0
0	59.6327	46.8335	36.335	28.2821	22.2888	17.8646	14.5877	12.1379	10.2835	8.8627	7.76156	0	0
0	58.7136	46.4082	36.1911	28.2821	22.3568	17.9615	14.6941	12.2433	10.3844	8.95786	7.85001	0	0
0	57.788	45.9679	36.031	28.2683	22.414	18.0499	14.7934	12.3438	10.4814	9.04971	7.93756	0	0
0	56.8569	45.5116	35.856	28.243	22.4617	18.1312	14.8868	12.4394	10.575	9.13876	8.02127	0	0
0	55.9226	45.0436	35.6656	28.2044	22.4995	18.2043	14.9745	12.5308	10.6642	9.22532	8.103	0	0
0	54.9884	44.5624	35.4628	28.1543	22.5281	18.2703	15.0564	12.6176	10.7513	9.30837	8.18213	0	0
0	54.0519	44.0707	35.2472	28.0928	22.5466	18.3292	15.1327	12.7	10.8337	9.38882	8.25906	0	0
0	53.1176	43.569	35.0191	28.0206	22.5582	18.3805	15.2036	12.7779	10.9128	9.46636	8.3336	0	0
0	52.185	43.0589	34.7815	27.9366	22.5616	18.4254	15.2686	12.8517	10.9888	9.541	8.40586	0	0
0	51.257	42.5407	34.5302	27.8443	22.5532	18.4638	15.3286	12.9211	11.0611	9.61325	8.47591	0	0
0	50.3317	42.0169	34.2694	27.7413	22.537	18.495	15.3832	12.9861	11.1301	9.68189	8.54327	0	0
0	49.4138	41.4855	34.0009	27.63	22.5146	18.5205	15.4329	13.0472	11.1958	9.74832	8.60834	0	0
0	48.5014	40.95	33.7222	27.5101	22.4837	18.5388	15.4772	13.1043	11.2576	9.81186	8.67145	0	0
0	47.5967	40.4102	33.4362	27.3802	22.4457	18.5516	15.5164	13.1571	11.3167	9.8729	8.73218	0	0
0	46.7015	39.8675	33.1428	27.2434	22.4013	18.5602	15.5514	13.206	11.3727	9.93113	8.79071	0	0
0	45.8124	39.3228	32.8419	27.0984	22.3496	18.5602	15.5815	13.2516	11.4252	9.98646	8.84678	0	0
0	44.9358	38.7753	32.5353	26.9457	22.2909	18.5543	15.6063	13.2924	11.4744	10.0397	8.90073	0	0
0	44.0685	38.227	32.2227	26.7879	22.2259	18.5439	15.6271	13.3303	11.5209	10.0897	8.9524	0	0
0	43.2149	37.6775	31.9043	26.6224	22.1545	18.5284	15.6431	13.3642	11.564	10.1374	9.00201	0	0
0	42.3631	37.1287	31.5809	26.4511	22.0776	18.5081	15.6552	13.3945	11.6043	10.1829	9.04942	0	0
0	41.5262	36.5809	31.2538	26.2743	21.9951	18.482	15.6622	13.4214	11.6414	10.2259	9.09487	0	0
0	40.7088	36.0338	30.9235	26.0917	21.9069	18.4516	15.6666	13.4438	11.6756	10.2659	9.13828	0	0
0	39.9007	35.4887	30.5889	25.9038	21.8132	18.4161	15.6666	13.4639	11.7076	10.3038	9.17915	0	0
0	39.1051	34.9456	30.251	25.7111	21.7145	18.3761	15.6619	13.4804	11.736	10.3395	9.21847	0	0
0	38.3188	34.4057	29.9113	25.5136	21.611	18.3316	15.6529	13.4929	11.7617	10.3725	9.25541	0	0
0	37.5465	33.8683	29.5691	25.313	21.5033	18.2831	15.6409	13.5044	11.785	10.4033	9.29056	0	0
0	36.7912	33.3348	29.2256	25.1058	21.3915	18.2301	15.6252	13.5124	11.8055	10.4315	9.32359	0	0
0	36.0462	32.8054	28.88	24.8986	21.275	18.1735	15.6055	13.5128	11.8228	10.4578	9.35466	0	0
0	35.3137	32.2792	28.5338	24.6867	21.1543	18.1128	15.5823	13.5128	11.8383	10.4817	9.38416	0	0
0	34.5982	31.7578	28.1871	24.4712	21.0298	18.0482	15.5563	13.5128	11.8507	10.5037	9.41129	0	0
0	33.896	31.2412	27.839	24.253	20.9023	17.9802	15.5268	13.5061	11.8611	10.5233	9.43664	0	0
0	33.2047	30.7303	27.4904	24.0322	20.7712	17.9088	15.494	13.4994	11.8687	10.5409	9.46018	0	0
0	32.5296	30.2242	27.1432	23.809	20.6369	17.8338	15.4584	13.4891	11.8742	10.5561	9.48216	0	0
0	31.8672	29.7233	26.796	23.5841	20.4982	17.7564	15.4199	13.4757	11.8768	10.5695	9.50186	0	0
0	31.2202	29.2288	26.4493	23.3568	20.3583	17.6753	15.3784	13.46	11.8768	10.5808	9.51993	0	0
0	30.5834	28.7395	26.104	23.1285	20.2157	17.5914	15.3341	13.4415	11.8768	10.5903	9.53628	0	0
0	29.9637	28.2563	25.7605	22.8986	20.0706	17.5046	15.2864	13.4206	11.8716	10.5983	9.55116	0	0
0	29.3564	27.7799	25.4171	22.6677	19.9227	17.4153	15.2372	13.3966	11.8664	10.6029	9.56392	0	0
0	28.7624	27.3099	25.0765	22.4344	19.7724	17.3233	15.1845	13.3709	11.8585	10.6071	9.57551	0	0
0	28.1808	26.846	24.7372	22.2012	19.6205	17.2289	15.1296	13.3431	11.8482	10.6071	9.58494	0	0
0	27.6133	26.3896	24.3979	21.9685	19.4664	17.1322	15.0729	13.3128	11.8362	10.6071	9.59308	0	0
0	27.0575	25.939	24.0643	21.7335	19.311	17.0342	15.0133	13.2803	11.822	10.6071	9.59923	0	0
0	26.5163	25.4955	23.7307	21.4991	19.1539	16.9324	14.9522	13.2458	11.806	10.6029	9.60488	0	0
0	25.9893	25.0601	23.4017	21.2647	18.9948	16.8292	14.8881	13.2098	11.7882	10.5986	9.60831	0	0
0	25.4732	24.6315	23.0699	21.0302	18.8345	16.7243	14.8224	13.1712	11.7684	10.5904	9.60952	0	0
0	24.9694	24.2097	22.7494	20.7964	18.6731	16.6176	14.7546	13.131	11.7467	10.5822	9.60952	0	0
0	24.4782	23.7895	22.426	20.562	18.5112	16.5093	14.685	13.0884	11.7235	10.5722	9.60952	0	0
0	24.0002	23.383	22.1074	20.3288	18.3477	16.3993	14.6132	13.0442	11.6985	10.5603	9.60609	0	0
0	23.5331	22.9813	21.7905	20.0958	18.1836	16.2876	14.5403	12.9984	11.6718	10.547	9.60266	0	0
0	23.0769	22.5861	21.4775	19.8628	18.0192	16.1747	14.4656	12.9515	11.6434	10.5329	9.59768	0	0
0	22.6331	22.1981	21.169	19.6314	17.8533	16.0608	14.3899	12.9018	11.614	10.5166	9.59236	0	0
0	22.2003	21.8184	20.862	19.4008	17.6878	15.9451	14.312	12.8517	11.5826	10.4989	9.58405	0	0
0	21.7768	21.4449	20.5606	19.1714	17.5218	15.8283	14.2329	12.7994	11.5497	10.4799	9.5732	0	0
0	21.368	21.0785	20.2607	18.9435	17.3545	15.7114	14.1522	12.7458	11.5155	10.4596	9.56442	0	0
0	20.9679	20.7194	19.9649	18.7165	17.1882	15.5924	14.0701	12.6912	11.48	10.438	9.55116	0	0
0	20.5802	20.3667	19.6747	18.4903	17.0219	15.4733	13.9873	12.6339	11.4433	10.4148	9.53854	0	0
0	20.2018	20.0221	19.3864	18.2666	16.8545	15.3542	13.9031	12.5768	11.4047	10.3905	9.52481	0	0
0	19.8328	19.6815	19.1013	18.0434	16.6878	15.2328	13.8177	12.518	11.3651	10.3653	9.50981	0	0
0	19.4746	19.3509	18.821	17.8226	16.5217	15.1114	13.7311	12.458	11.3244	10.3386	9.49346	0	0
0	19.1251	19.0255	18.5462	17.6033	16.3555	14.9901	13.6451	12.3966	11.2824	10.3109	9.47595	0	0
0	18.7849	18.7074	18.2724	17.3857	16.1894	14.8679	13.5555	12.3347	11.2395	10.282	9.45746	0	0
0	18.4579	18.3953	18.0046	17.1699	16.0243	14.7445	13.4674	12.2712	11.1959	10.252	9.43786	0	0
0	18.1364	18.0908	17.7397	16.9547	15.8594	14.6226	13.3779	12.2071	11.1503	10.221	9.41726	0	0
0	17.8234	17.7911	17.4795	16.7434	15.695	14.4987	13.287	12.1414	11.1042	10.1895	9.396	0	0
0	17.5198	17.4979	17.2224	16.5321	15.5311	14.3754	13.1956	12.0758	11.057	10.1565	9.3736	0	0
0	17.2255	17.2111	16.971	16.3249	15.3682	14.2517	13.1042	12.0088	11.0089	10.122	9.34927	0	0
0	16.939	16.934	16.721	16.1182	15.2058	14.1275	13.0115	11.9404	10.9598	10.0868	9.32522	0	0
0	16.6595	16.66	16.4757	15.9146	15.0443	14.0039	12.9192	11.8721	10.9098	10.0508	9.3002	0	0
0	16.3933	16.3924	16.2355	15.7142	14.8836	13.88	12.8254	11.8032	10.8589	10.0146	9.27341	0	0
0	16.1285	16.1302	15.9991	15.5147	14.7245	13.7561	12.7319	11.7332	10.8072	9.97636	9.24627	0	0
0	15.8732	15.8755	15.7664	15.317	14.5655	13.633	12.6383	11.6628	10.7547	9.93834	9.21847	0	0
0	15.6257	15.6248	15.5365	15.122	14.4072	13.5097	12.5433	11.5914	10.7023	9.89911	9.19034	0	0
0	15.3843	15.3814	15.3113	14.9298	14.2513	13.3869	12.449	11.5198	10.6485	9.85909	9.16076	0	0
0	15.1523	15.1428	15.0902	14.7395	14.0946	13.2638	12.3544	11.4476	10.594	9.81827	9.13035	0	0
0	14.9266	14.9098	14.8743	14.5513	13.9407	13.1416	12.2591	11.3751	10.5389	9.77665	9.09962	0	0
0	14.7085	14.6828	14.6604	14.366	13.7885	13.0189	12.1641	11.302	10.4833	9.73463	9.06789	0	0
0	14.4922	14.4607	14.4505	14.1828	13.6358	12.8969	12.0687	11.2283	10.4271	9.6918	9.03552	0	0
0	14.2858	14.2434	14.2454	14.0016	13.4847	12.7767	11.9731	11.1546	10.3703	9.64897	9.00251	0	0
0	14.0865	14.0322	14.0421	13.8222	13.3356	12.6559	11.8777	11.0803	10.313	9.60492	8.96883	0	0
0	13.8919	13.8257	13.8459	13.6464	13.1869	12.5343	11.7826	11.0058	10.2553	9.55992	8.9345	0	0
0	13.702	13.6248	13.6501	13.473	13.0403	12.4152	11.6876	10.9308	10.197	9.51489	8.89984	0	0
0	13.5206	13.4284	13.4604	13.3025	12.8955	12.2961	11.5924	10.8562	10.1386	9.46964	8.86452	0	0
0	13.3423	13.236	13.2735	13.1329	12.7505	12.177	11.497	10.7806	10.08	9.42325	8.82854	0	0
0	13.1694	13.0496	13.0893	12.9674	12.6078	12.0604	11.4018	10.7051	10.0203	9.37699	8.79177	0	0
0	13.0028	12.868	12.9099	12.8029	12.4667	11.9436	11.3076	10.63	9.9601	9.32998	8.75499	0	0
0	12.8409	12.6893	12.7324	12.6406	12.3276	11.8268	11.2132	10.5541	9.9006	9.28216	8.71786	0	0
0	12.6836	12.5166	12.5604	12.4814	12.1897	11.7111	11.1187	10.4786	9.8399	9.23491	8.67946	0	0
0	12.5311	12.3479	12.3908	12.326	12.0522	11.596	11.0247	10.4029	9.77897	9.18629	8.64104	0	0
0	12.3832	12.1824	12.2231	12.1706	11.9163	11.4826	10.9314	10.3269	9.71827	9.13748	8.60261	0	0
0	12.2414	12.0225	12.0628	12.0188	11.7828	11.3692	10.8378	10.251	9.65732	9.08845	8.56273	0	0
0	12.1044	11.8666	11.9029	11.8696	11.6509	11.2569	10.7451	10.1757	9.59683	9.03921	8.52301	0	0
0	11.969	11.714	11.7469	11.7222	11.5202	11.1452	10.6524	10.0998	9.53564	8.98997	8.48312	0	0
0	11.8382	11.565	11.5936	11.5771	11.3907	11.0346	10.5601	10.0239	9.47369	8.94033	8.44289	0	0
0	11.7136	11.4216	11.445	11.4351	11.2632	10.9251	10.4683	9.94872	9.41175	8.89031	8.40233	0	0
0	11.5914	11.2806	11.2974	11.2948	11.1373	10.8168	10.3772	9.87327	9.34981	8.83988	8.36113	0	0
0	11.4708	11.1452	11.1544	11.1568	11.013	10.7085	10.2858	9.79798	9.2881	8.78944	8.31962	0	0
0	11.3593	11.011	11.0142	11.0218	10.8887	10.6019	10.1962	9.72302	9.22664	8.73822	8.2781	0	0
0	11.2465	10.8801	10.8768	10.8884	10.7688	10.4958	10.1066	9.64789	9.16469	8.68739	8.23625	0	0
0	11.1384	10.75	10.7422	10.7572	10.6489	10.3906	10.0171	9.57355	9.10274	8.63616	8.19375	0	0
0	11.0355	10.6286	10.6114	10.6279	10.5298	10.2866	9.92731	9.49922	9.04127	8.58454	8.15108	0	0
0	10.9358	10.5106	10.482	10.5018	10.4139	10.1845	9.83942	9.42473	8.97956	8.53331	8.10855	0	0
0	10.8377	10.394	10.3581	10.3775	10.2988	10.0816	9.75153	9.35071	8.91711	8.48148	8.06556	0	0
0	10.7428	10.2776	10.2329	10.2555	10.1853	9.98203	9.66551	9.27701	8.85517	8.43024	8.02241	0	0
0	10.6511	10.1698	10.1124	10.1359	10.073	9.88027	9.57889	9.20364	8.79324	8.379	7.97942	0	0
0	10.5629	10.0637	9.99461	10.0182	9.96225	9.78328	9.49309	9.13043	8.73203	8.32757	7.93608	0	0
0	10.4781	9.95852	9.8806	9.90242	9.85392	9.68458	9.4077	9.05769	8.67057	8.27594	7.89292	0	0
0	10.3941	9.85729	9.76885	9.78935	9.7472	9.58848	9.32315	8.98528	8.6091	8.22312	7.84896	0	0
0	10.3146	9.75844	9.65864	9.67746	9.63932	9.49263	9.23947	8.91302	8.54815	8.1715	7.80561	0	0
0	10.2367	9.66045	9.55109	9.56796	9.53659	9.39794	9.15616	8.84155	8.48695	8.12007	7.76116	0	0
0	10.1622	9.56578	9.44557	9.4605	9.43425	9.30464	9.07372	8.77023	8.42551	8.06842	7.7175	0	0
0	10.0889	9.47435	9.34368	9.35483	9.33272	9.21221	8.99169	8.69914	8.36482	8.01658	7.6732	0	0
0	10.0171	9.38728	9.24367	9.25152	9.23281	9.12035	8.91049	8.62893	8.30484	7.96496	7.62923	0	0
0	9.94856	9.29914	9.14555	9.15028	9.13451	9.03016	8.83056	8.55871	8.24462	7.91333	7.58491	0	0
0	9.8816	9.21697	9.05023	9.05143	9.03816	8.94114	8.75062	8.48951	8.1842	7.86171	7.54046	0	0
0	9.81777	9.13533	8.9568	8.95404	8.9434	8.85267	8.67152	8.41967	8.12401	7.81008	7.49663	0	0
0	9.75712	9.05473	8.86515	8.85816	8.84913	8.7659	8.59325	8.35077	8.06501	7.75865	7.45217	0	0
0	9.69968	8.97762	8.77734	8.76373	8.75874	8.67915	8.51625	8.28312	8.00533	7.70741	7.40818	0	0
0	9.64511	8.9055	8.68947	8.67168	8.66609	8.59463	8.43963	8.21484	7.94614	7.65617	7.36355	0	0
0	9.58047	8.83165	8.60488	8.58229	8.57812	8.51072	8.36327	8.14785	7.8874	7.60534	7.31958	0	0
0	9.52982	8.76091	8.52312	8.49349	8.49015	8.42849	8.28814	8.08085	7.82848	7.5543	7.27495	0	0
0	9.48237	8.69179	8.44089	8.40647	8.40383	8.34682	8.21343	8.0145	7.77074	7.50387	7.23098	0	0
0	9.42383	8.62594	8.36239	8.32181	8.31792	8.26572	8.14039	7.94815	7.71206	7.45305	7.18666	0	0
0	9.38428	8.56172	8.28481	8.23834	8.23596	8.18633	8.06675	7.88371	7.65533	7.40262	7.14254	0	0
0	9.32887	8.5006	8.21142	8.15638	8.15284	8.10864	7.99497	7.8186	7.59766	7.35219	7.09904	0	0
0	9.28618	8.43543	8.13578	8.07733	8.0721	8.03039	7.92339	7.75415	7.54116	7.30215	7.05457	0	0
0	9.24349	8.37184	8.06428	7.99801	7.99298	7.95409	7.85308	7.69036	7.48375	7.25232	7.01059	0	0
0	9.1934	8.31898	7.99553	7.92166	7.91503	7.87953	7.78277	7.6272	7.42777	7.2023	6.96694	0	0
0	9.15539	8.26673	7.92599	7.84618	7.83709	7.80468	7.71372	7.56467	7.37205	7.15268	6.92346	0	0
0	9.1227	8.20313	7.86007	7.77278	7.76275	7.73127	7.64528	7.50277	7.31588	7.10306	6.88013	0	0
0	9.08158	8.15681	7.79643	7.70084	7.68761	7.65866	7.5781	7.44089	7.26091	7.05403	6.83648	0	0
0	9.03936	8.09802	7.7325	7.63125	7.61489	7.58778	7.51115	7.37963	7.20643	7.00559	6.79332	0	0
0	8.99876	8.0572	7.66857	7.56144	7.5437	7.51774	7.44541	7.31965	7.15196	6.95715	6.74967	0	0
0	8.95995	7.99756	7.60875	7.49392	7.47338	7.44911	7.37972	7.25903	7.09778	6.90853	6.70699	0	0
0	8.92651	7.96305	7.55082	7.42735	7.40463	7.38131	7.31568	7.20098	7.0436	6.86012	6.66384	0	0
0	8.89381	7.91079	7.49288	7.36254	7.33589	7.31387	7.25165	7.14164	6.99063	6.81266	6.62135	0	0
0	8.86111	7.86183	7.43812	7.29978	7.26953	7.24833	7.18887	7.08296	6.93717	6.76523	6.57867	0	0
0	8.83066	7.82808	7.38429	7.23762	7.20398	7.1823	7.12693	7.02614	6.88471	6.71764	6.53648	0	0
0	8.80571	7.78565	7.33113	7.17671	7.1412	7.11875	7.06583	6.96873	6.83325	6.67157	6.49429	0	0
0	8.78414	7.7388	7.27885	7.11732	7.07651	7.05498	7.00493	6.91194	6.78179	6.62437	6.45227	0	0
0	8.76302	7.69312	7.22918	7.05948	7.01377	6.99289	6.94488	6.85518	6.73056	6.57812	6.41044	0	0
0	8.73032	7.65937	7.1798	7.00266	6.95453	6.93164	6.88586	6.80062	6.67934	6.53151	6.36858	0	0
0	8.69762	7.62563	7.13201	6.94567	6.89348	6.87152	6.82767	6.74637	6.62939	6.48585	6.32739	0	0
0	8.66492	7.59189	7.0853	6.89118	6.83622	6.81197	6.76992	6.69212	6.57944	6.44027	6.28587	0	0
0	8.65493	7.55815	7.03961	6.83742	6.77679	6.75357	6.71341	6.63853	6.52947	6.39501	6.24499	0	0
0	8.63223	7.52441	6.99558	6.78769	6.72153	6.6963	6.65692	6.58559	6.4805	6.35038	6.20411	0	0
0	8.59953	7.49067	6.95159	6.7374	6.66677	6.63929	6.60148	6.53264	6.43204	6.30538	6.16388	0	0
0	8.57999	7.45693	6.90957	6.68767	6.61091	6.58399	6.54705	6.48066	6.38358	6.26134	6.1235	0	0
0	8.56683	7.42318	6.86897	6.63851	6.55774	6.529	6.49346	6.42959	6.33561	6.2177	6.0833	0	0
0	8.53413	7.38944	6.82972	6.58879	6.50575	6.47454	6.44053	6.37981	6.28915	6.17388	6.04309	0	0
0	8.52883	7.3557	6.79047	6.53963	6.45457	6.42182	6.38799	6.3297	6.24169	6.13048	6.00337	0	0
0	8.50144	7.32903	6.75122	6.49574	6.40421	6.36963	6.33653	6.27872	6.19548	6.08765	5.96444	0	0
0	8.47404	7.31327	6.71332	6.45204	6.35467	6.31833	6.28507	6.23051	6.14926	6.04482	5.92504	0	0
0	8.46874	7.28822	6.67871	6.41188	6.30594	6.26868	6.23464	6.18296	6.10379	6.0028	5.88583	0	0
0	8.43604	7.25447	6.64423	6.36502	6.258	6.21879	6.18543	6.13419	6.05908	5.96077	5.84771	0	0
0	8.43604	7.22073	6.61249	6.32289	6.21271	6.16945	6.13607	6.08787	6.01437	5.91875	5.80864	0	0
0	8.40334	7.20715	6.57459	6.28756	6.16674	6.12125	6.08875	6.03978	5.9699	5.87792	5.77024	0	0
0	8.40334	7.18699	6.54419	6.2407	6.1221	6.07418	6.04065	5.99473	5.92593	5.8371	5.73311	0	0
0	8.37065	7.15325	6.51571	6.20704	6.0788	6.02767	5.99418	5.94851	5.88198	5.79625	5.69503	0	0
0	8.37065	7.13309	6.47964	6.16611	6.0349	5.98256	5.94812	5.90355	5.83926	5.75624	5.65791	0	0
0	8.35111	7.11951	6.45548	6.13124	5.99293	5.93666	5.90293	5.86009	5.79729	5.71662	5.62112	0	0
0	8.33795	7.08577	6.41984	6.09152	5.95178	5.89273	5.85795	5.81578	5.75533	5.67699	5.5837	0	0
0	8.33795	7.08188	6.39796	6.06144	5.91093	5.85071	5.814	5.7715	5.71387	5.63777	5.54739	0	0
0	8.30525	7.05202	6.36565	6.0198	5.8711	5.80682	5.77026	5.72936	5.67265	5.59895	5.51141	0	0
0	8.30525	7.02535	6.33908	5.99207	5.83264	5.76566	5.72757	5.6872	5.63167	5.56053	5.47483	0	0
0	8.29049	7.01828	6.31719	5.95961	5.79421	5.72346	5.6853	5.64635	5.59269	5.5225	5.4395	0	0
0	8.27255	6.98454	6.2862	5.92034	5.75753	5.68425	5.64388	5.60551	5.55319	5.48488	5.40386	0	0
0	8.27255	6.98454	6.26058	5.89261	5.72082	5.64321	5.60306	5.56466	5.5135	5.44766	5.36886	0	0
0	8.24671	6.9508	6.24095	5.86775	5.68482	5.60437	5.56225	5.52446	5.47381	5.41044	5.33387	0	0
0	8.23985	6.9508	6.21998	5.83529	5.64962	5.5669	5.52242	5.48491	5.43679	5.374	5.29954	0	0
0	8.23985	6.91706	6.1938	5.80076	5.61523	5.52944	5.48441	5.44537	5.39809	5.33759	5.26521	0	0
0	8.22828	6.91706	6.16845	5.7683	5.58083	5.49313	5.4464	5.40713	5.36038	5.30117	5.23121	0	0
0	8.20716	6.88331	6.14327	5.74343	5.54808	5.45657	5.40788	5.36824	5.32362	5.26575	5.19754	0	0
0	8.20716	6.88331	6.1232	5.71857	5.51614	5.42111	5.37015	5.33061	5.28645	5.23112	5.16419	0	0
0	8.20716	6.87463	6.10357	5.69371	5.485	5.38595	5.33328	5.29476	5.25069	5.1963	5.13084	0	0
0	8.17446	6.84957	6.08395	5.66884	5.4546	5.35138	5.29727	5.25844	5.21497	5.16149	5.09814	0	0
0	8.17446	6.84957	6.06432	5.64398	5.42218	5.31739	5.26126	5.22214	5.17878	5.12746	5.06576	0	0
0	8.17446	6.81583	6.04469	5.61912	5.39133	5.2834	5.22696	5.18694	5.14475	5.09384	5.0334	0	0
0	8.17446	6.81583	6.02507	5.59425	5.36424	5.25134	5.19266	5.1519	5.11006	5.06022	5.00168	0	0
0	8.14176	6.81583	6.00589	5.56939	5.33786	5.2198	5.15921	5.11686	5.07539	5.0274	4.96963	0	0
0	8.14176	6.78209	5.99087	5.54453	5.30505	5.18813	5.12662	5.0836	5.04188	4.99458	4.93858	0	0
0	8.14176	6.78209	5.97887	5.51966	5.28031	5.15799	5.094	5.04986	5.00938	4.96235	4.90718	0	0
0	8.14176	6.77977	5.96619	5.4948	5.25431	5.12742	5.06253	5.0166	4.97688	4.92996	4.87678	0	0
0	8.13799	6.74835	5.94657	5.4728	5.22586	5.09789	5.02738	4.98411	4.94439	4.89814	4.84604	0	0
0	8.10906	6.74835	5.92694	5.45872	5.20395	5.06846	4.99675	4.95222	4.91241	4.8673	4.81595	0	0
0	8.10906	6.74835	5.90732	5.44507	5.17469	5.04002	4.96757	4.92022	4.8807	4.83668	4.78588	0	0
0	8.10906	6.71461	5.89942	5.42021	5.15359	5.01233	4.93949	4.8897	4.84946	4.80489	4.75612	0	0
0	8.10906	6.71461	5.88769	5.39535	5.12759	4.98452	4.90473	4.85843	4.81849	4.77564	4.72718	0	0
0	8.10906	6.71461	5.86806	5.37048	5.10322	4.95723	4.87796	4.82837	4.78803	4.74505	4.69826	0	0
0	8.07636	6.68794	5.84979	5.36408	5.08371	4.93062	4.85159	4.79837	4.75757	4.71601	4.66915	0	0
0	8.07636	6.68086	5.84844	5.34562	5.05638	4.90571	4.81929	4.76972	4.72763	4.68621	4.64103	0	0
0	8.07636	6.68086	5.82881	5.32076	5.03608	4.88021	4.79517	4.74042	4.69818	4.65836	4.61259	0	0
0	8.07636	6.68086	5.80963	5.30229	5.01891	4.85525	4.7637	4.71234	4.6706	4.6286	4.58479	0	0
0	8.07636	6.64944	5.80919	5.29589	4.99329	4.83028	4.74075	4.68359	4.64165	4.60093	4.55701	0	0
0	8.07636	6.64712	5.78956	5.27103	4.96931	4.80646	4.71097	4.65614	4.61324	4.57352	4.52955	0	0
0	8.05366	6.64712	5.78262	5.25257	4.95214	4.78264	4.68886	4.62868	4.58618	4.54455	4.50273	0	0
0	8.04367	6.64712	5.76994	5.24617	4.93536	4.75998	4.65863	4.60189	4.55822	4.51811	4.47657	0	0
0	8.04367	6.64712	5.75076	5.2213	4.91741	4.73787	4.64025	4.57574	4.53081	4.49167	4.4504	0	0
0	8.04367	6.61338	5.75031	5.21844	4.89665	4.71571	4.61087	4.5496	4.50474	4.46523	4.42423	0	0
0	8.04367	6.61338	5.73069	5.19644	4.87578	4.69216	4.58792	4.5241	4.47835	4.43864	4.39793	0	0
0	8.04367	6.61338	5.73069	5.17679	4.85574	4.67028	4.56666	4.49988	4.45228	4.41225	4.37195	0	0
0	8.04367	6.61338	5.71106	5.17158	4.83736	4.65048	4.53804	4.47525	4.42687	4.38664	4.34741	0	0
0	8.04367	6.61338	5.71106	5.14671	4.819	4.63125	4.51761	4.44845	4.40187	4.36104	4.3224	0	0
0	8.01782	6.57964	5.69143	5.14671	4.80144	4.6088	4.49963	4.42446	4.37683	4.33621	4.29707	0	0
0	8.01097	6.57964	5.69143	5.12185	4.78466	4.58978	4.4728	4.40156	4.35244	4.31178	4.27333	0	0
0	8.01097	6.57964	5.67181	5.12185	4.76942	4.57225	4.4477	4.37991	4.32843	4.28773	4.24836	0	0
0	8.01097	6.57964	5.67181	5.09699	4.75502	4.55007	4.42972	4.35466	4.30439	4.26351	4.22527	0	0
0	8.01097	6.57964	5.662	5.09699	4.74149	4.53371	4.41214	4.33196	4.2807	4.23952	4.20094	0	0
0	8.01097	6.57964	5.65218	5.07212	4.72878	4.51353	4.39171	4.31165	4.25802	4.21594	4.17787	0	0
0	8.01097	6.5459	5.65218	5.07212	4.71674	4.4974	4.36819	4.28767	4.23553	4.19274	4.15514	0	0
0	8.01097	6.5459	5.63256	5.04783	4.70034	4.4778	4.34635	4.26691	4.2125	4.17026	4.13147	0	0
0	8.01097	6.5459	5.63256	5.04726	4.68355	4.46396	4.32425	4.24747	4.1905	4.14747	4.10954	0	0
0	8.01097	6.5459	5.6237	5.04086	4.66676	4.44345	4.30667	4.22348	4.1685	4.12511	4.08761	0	0
0	8.01097	6.5459	5.61293	5.0224	4.64998	4.43016	4.28909	4.20697	4.14651	4.10341	4.06523	0	0
0	7.97827	6.5459	5.61293	5.0224	4.64322	4.41288	4.27151	4.18265	4.12552	4.08146	4.04303	0	0
0	7.97827	6.5459	5.59466	4.99753	4.63319	4.39444	4.25393	4.16707	4.10454	4.0602	4.02161	0	0
0	7.97827	6.51216	5.59331	4.99753	4.6164	4.38253	4.23636	4.14373	4.08406	4.03902	4.00035	0	0
0	7.97827	6.51216	5.59331	4.99467	4.59962	4.36698	4.21878	4.12688	4.06358	4.01818	3.97941	0	0
0	7.97827	6.51216	5.57503	4.97267	4.59367	4.3493	4.2012	4.10678	4.04412	3.99782	3.95881	0	0
0	7.97827	6.51216	5.57368	4.97267	4.58283	4.33489	4.18362	4.08668	4.02467	3.97734	3.93821	0	0
0	7.97827	6.51216	5.57368	4.95661	4.56604	4.32298	4.16604	4.07236	4.00571	3.9574	3.91795	0	0
0	7.97827	6.51216	5.56768	4.94781	4.5552	4.31107	4.14846	4.05123	3.98693	3.93775	3.89802	0	0
0	7.97827	6.51216	5.55405	4.94781	4.54926	4.29553	4.13089	4.03309	3.96594	3.9181	3.87808	0	0
0	7.97827	6.51216	5.55405	4.93054	4.53247	4.28014	4.11699	4.01969	3.94766	3.89896	3.85939	0	0
0	7.97827	6.51216	5.55405	4.92294	4.52571	4.26537	4.10538	4.00024	3.93075	3.88015	3.84032	0	0
0	7.97827	6.47841	5.53443	4.92294	4.51568	4.25153	4.09452	3.9798	3.91348	3.86129	3.81772	0	0
0	7.97827	6.47841	5.53443	4.91891	4.4989	4.23962	4.07815	3.96609	3.89322	3.84246	3.80398	0	0
0	7.97827	6.47841	5.53443	4.89808	4.4989	4.22771	4.06057	3.95269	3.87727	3.82429	3.78339	0	0
0	7.95088	6.47841	5.53443	4.89808	4.48211	4.2158	4.043	3.93584	3.86102	3.8069	3.76279	0	0
0	7.94557	6.47841	5.5148	4.89808	4.47779	4.20389	4.02744	3.91724	3.84174	3.7893	3.74905	0	0
0	7.94557	6.47841	5.5148	4.87322	4.46532	4.19198	4.02089	3.90002	3.82735	3.77169	3.72912	0	0
0	7.94557	6.47841	5.5148	4.87322	4.45448	4.18007	4.00784	3.8857	3.80856	3.75448	3.70817	0	0
0	7.94557	6.47841	5.5148	4.87322	4.44853	4.16817	3.99026	3.8723	3.79436	3.73767	3.69412	0	0
0	7.94557	6.47841	5.50499	4.87322	4.43368	4.15707	3.97268	3.8589	3.77709	3.72086	3.67945	0	0
0	7.94557	6.47841	5.49518	4.84835	4.43175	4.14799	3.969	3.8455	3.76237	3.70445	3.65979	0	0
0	7.94557	6.47841	5.49518	4.84835	4.4169	4.13955	3.9551	3.8321	3.74561	3.68844	3.64013	0	0
0	7.94557	6.47841	5.49518	4.84835	4.41496	4.13217	3.93753	3.8187	3.73242	3.6728	3.62546	0	0
0	7.94557	6.44467	5.49518	4.84835	4.4033	4.12053	3.92788	3.8053	3.71486	3.65619	3.61173	0	0
0	7.94557	6.44467	5.48345	4.82349	4.39817	4.10862	3.91995	3.7919	3.70365	3.63957	3.59768	0	0
0	7.94557	6.44467	5.47555	4.82349	4.39466	4.09671	3.90237	3.77851	3.68689	3.62473	3.5794	0	0
0	7.94557	6.44467	5.47555	4.82349	4.38139	4.08673	3.89358	3.76511	3.67217	3.61037	3.56166	0	0
0	7.94557	6.44467	5.47555	4.82349	4.38139	4.08287	3.88479	3.75171	3.66144	3.59599	3.54401	0	0
0	7.94557	6.44467	5.47555	4.82349	4.3646	4.07289	3.86721	3.73831	3.64492	3.58054	3.52933	0	0
0	7.94557	6.44467	5.47555	4.79863	4.3646	4.06098	3.86681	3.72491	3.6302	3.56549	3.5156	0	0
0	7.94557	6.44467	5.45593	4.79863	4.34975	4.04935	3.84963	3.71151	3.61971	3.55194	3.50186	0	0
0	7.94557	6.44467	5.45593	4.79863	4.34781	4.0488	3.83574	3.69811	3.60652	3.53852	3.48813	0	0
0	7.94557	6.44467	5.45593	4.79863	4.34781	4.03717	3.83206	3.68471	3.59094	3.52307	3.4744	0	0
0	7.94557	6.44467	5.45593	4.79863	4.33103	4.02526	3.81448	3.67476	3.57774	3.51073	3.46066	0	0
0	7.94557	6.44467	5.45593	4.77376	4.33103	4.02219	3.81448	3.66722	3.56725	3.49649	3.44693	0	0
0	7.94557	6.44467	5.45593	4.77376	4.3283	4.01335	3.7969	3.65792	3.55676	3.48347	3.4332	0	0
0	7.94557	6.44467	5.45593	4.77376	4.31424	4.00144	3.7969	3.64452	3.54407	3.47128	3.41947	0	0
0	7.91664	6.44467	5.4363	4.77376	4.31424	4.00117	3.77932	3.63112	3.53053	3.45703	3.40573	0	0
0	7.91287	6.44467	5.4363	4.77376	4.3083	3.98953	3.77892	3.61802	3.51749	3.44606	3.392	0	0
0	7.91287	6.44467	5.4363	4.77376	4.29745	3.97844	3.76174	3.61362	3.50454	3.43222	3.37827	0	0
0	7.91287	6.41093	5.4363	4.7489	4.29745	3.97762	3.76134	3.60432	3.49381	3.42085	3.36454	0	0
0	7.91287	6.41093	5.4363	4.7489	4.29552	3.96571	3.74417	3.59092	3.48332	3.40824	3.3508	0	0
0	7.91287	6.41093	5.4363	4.7489	4.28067	3.96571	3.74417	3.57752	3.47282	3.39563	3.33707	0	0
0	7.91287	6.41093	5.4363	4.7489	4.28067	3.9538	3.72659	3.57535	3.46233	3.38586	3.32334	0	0
0	7.91287	6.41093	5.43219	4.7489	4.28067	3.95016	3.72659	3.56412	3.45184	3.37178	3.31055	0	0
0	7.91287	6.41093	5.41668	4.7489	4.26388	3.94189	3.70901	3.55072	3.44135	3.36201	3.3014	0	0
0	7.91287	6.41093	5.41668	4.7489	4.26388	3.93478	3.70901	3.54468	3.43086	3.35104	3.29299	0	0
0	7.91287	6.41093	5.41668	4.7269	4.26388	3.92998	3.69143	3.53732	3.42036	3.33816	3.28214	0	0
0	7.91287	6.41093	5.41668	4.72404	4.26036	3.92172	3.69143	3.52392	3.40987	3.32839	3.26841	0	0
0	7.91287	6.41093	5.41668	4.72404	4.24709	3.91808	3.68606	3.51918	3.39938	3.31941	3.25467	0	0
0	7.91287	6.41093	5.41668	4.72404	4.24709	3.91096	3.67385	3.51053	3.38889	3.30697	3.24094	0	0
0	7.91287	6.41093	5.41668	4.72404	4.24709	3.90617	3.67385	3.49713	3.3801	3.29496	3.23207	0	0
0	7.91287	6.41093	5.41668	4.72404	4.24033	3.9031	3.65627	3.49713	3.37264	3.28636	3.22689	0	0
0	7.91287	6.41093	5.41668	4.72404	4.2303	3.89426	3.65627	3.48373	3.3662	3.27796	3.21347	0	0
0	7.91287	6.41093	5.3984	4.72404	4.2303	3.89426	3.65507	3.47572	3.35741	3.26819	3.19974	0	0
0	7.91287	6.41093	5.39705	4.72404	4.2303	3.88235	3.6387	3.47033	3.34692	3.25695	3.18632	0	0
0	7.91287	6.41093	5.39705	4.69917	4.2303	3.88235	3.6387	3.45693	3.33643	3.2461	3.18378	0	0
0	7.91287	6.41093	5.39705	4.69917	4.21352	3.87044	3.62649	3.45693	3.32594	3.23593	3.17228	0	0
0	7.91287	6.41093	5.39705	4.69917	4.21352	3.87044	3.62112	3.44353	3.31916	3.22753	3.15854	0	0
0	7.91287	6.41093	5.39705	4.69917	4.21352	3.86851	3.62112	3.44353	3.31544	3.21912	3.14769	0	0
0	7.91287	6.41093	5.39705	4.69917	4.21352	3.85853	3.60556	3.43013	3.30495	3.21072	3.14481	0	0
0	7.91287	6.41093	5.39705	4.69917	4.2092	3.85853	3.60354	3.43013	3.29446	3.20231	3.13108	0	0
0	7.91287	6.41093	5.39705	4.69917	4.19673	3.84662	3.60354	3.41673	3.28518	3.19391	3.11734	0	0
0	7.91287	6.41093	5.39705	4.69917	4.19673	3.84662	3.59133	3.41673	3.28373	3.1855	3.11734	0	0
0	7.91287	6.41093	5.39705	4.69917	4.19673	3.84662	3.58596	3.40333	3.27348	3.1771	3.10361	0	0
0	7.91287	6.41093	5.39705	4.69917	4.19673	3.83471	3.58596	3.40333	3.26299	3.16869	3.08988	0	0
0	7.91287	6.41093	5.39705	4.67717	4.19673	3.83471	3.58556	3.38994	3.25774	3.16029	3.08988	0	0
0	7.91287	6.41093	5.37742	4.67431	4.17994	3.83471	3.56838	3.38994	3.25249	3.15188	3.07615	0	0
0	7.91287	6.37719	5.37742	4.67431	4.17994	3.8228	3.56838	3.37654	3.242	3.14348	3.06464	0	0
0	7.91287	6.37719	5.37742	4.67431	4.17994	3.8228	3.56838	3.37654	3.23522	3.13507	3.06241	0	0
0	7.91287	6.37719	5.37742	4.67431	4.17994	3.8228	3.5508	3.36314	3.23151	3.12667	3.04868	0	0
0	7.91287	6.37719	5.37742	4.67431	4.17994	3.81089	3.5508	3.36314	3.22102	3.11826	3.04645	0	0
0	7.91287	6.37719	5.37742	4.67431	4.17994	3.81089	3.5508	3.35448	3.21679	3.11005	3.03495	0	0
0	7.91287	6.37719	5.37742	4.67431	4.16316	3.81089	3.5508	3.34974	3.21053	3.10443	3.02344	0	0
0	7.91287	6.37719	5.37742	4.67431	4.16316	3.80036	3.53323	3.34974	3.20003	3.09929	3.02122	0	0
0	7.91287	6.37719	5.37742	4.67431	4.16316	3.79898	3.53323	3.33634	3.20003	3.09305	3.00748	0	0
0	7.91287	6.37719	5.37742	4.67431	4.16316	3.79898	3.53323	3.33634	3.18954	3.08464	3.00748	0	0
0	7.91287	6.37719	5.37742	4.67431	4.16316	3.79898	3.53323	3.32575	3.18532	3.07624	2.99375	0	0
0	7.91287	6.37719	5.37742	4.67431	4.16316	3.78708	3.51565	3.32294	3.17905	3.06783	2.99375	0	0
0	7.88018	6.37719	5.37742	4.67431	4.16316	3.78708	3.51565	3.32294	3.1688	3.06363	2.98002	0	0
0	7.88018	6.37719	5.37742	4.64945	4.14637	3.78708	3.51565	3.30954	3.16856	3.05943	2.97779	0	0
0	7.88018	6.37719	5.37742	4.64945	4.14637	3.78708	3.51565	3.30954	3.15807	3.05102	2.96628	0	0
0	7.88018	6.37719	5.37742	4.64945	4.14637	3.77517	3.50429	3.30954	3.15807	3.04262	2.96275	0	0
0	7.88018	6.37719	5.37424	4.64945	4.14637	3.77517	3.49807	3.29614	3.14757	3.03719	2.95255	0	0
0	7.88018	6.37719	5.3578	4.64945	4.14637	3.77517	3.49807	3.29614	3.14757	3.03421	2.94967	0	0
0	7.88018	6.37719	5.3578	4.64945	4.14637	3.77517	3.49807	3.29614	3.13708	3.02581	2.93882	0	0
0	7.88018	6.37719	5.3578	4.64945	4.14637	3.76326	3.49807	3.28274	3.13708	3.0174	2.93851	0	0
0	7.88018	6.37719	5.3578	4.64945	4.14637	3.76326	3.48049	3.28274	3.12659	3.01644	2.92509	0	0
0	7.88018	6.37719	5.3578	4.64945	4.12958	3.76326	3.48049	3.28274	3.12659	3.009	2.92509	0	0
0	7.88018	6.37719	5.3578	4.64945	4.12958	3.76326	3.48049	3.26934	3.1161	3.00059	2.91135	0	0
0	7.88018	6.37719	5.3578	4.64945	4.12958	3.75614	3.48049	3.26934	3.1161	2.99923	2.91135	0	0
0	7.88018	6.37719	5.3578	4.64945	4.12958	3.75135	3.48049	3.26934	3.10561	2.99219	2.89762	0	0
0	7.88018	6.37719	5.3578	4.64945	4.12958	3.75135	3.47512	3.25595	3.10561	2.98378	2.89762	0	0
0	7.88018	6.37719	5.3578	4.64945	4.12958	3.75135	3.46291	3.25595	3.09883	2.98378	2.88677	0	0
0	7.88018	6.37719	5.3578	4.64945	4.12958	3.75135	3.46291	3.25595	3.09511	2.97538	2.88389	0	0
0	7.88018	6.37719	5.3578	4.64945	4.12958	3.74481	3.46291	3.25502	3.09511	2.96914	2.88389	0	0
0	7.88018	6.37719	5.3578	4.64945	4.12958	3.73944	3.46291	3.24255	3.08462	2.96697	2.87015	0	0
0	7.88018	6.37719	5.3578	4.64945	4.11874	3.73944	3.46291	3.24255	3.08462	2.95857	2.87015	0	0
0	7.88018	6.37719	5.3578	4.64945	4.1128	3.73944	3.45498	3.24255	3.07413	2.95857	2.85642	0	0
0	7.88018	6.37719	5.3578	4.62458	4.1128	3.73944	3.44533	3.23389	3.07413	2.95016	2.85642	0	0
0	7.88018	6.37719	5.3578	4.62458	4.1128	3.73944	3.44533	3.22915	3.07413	2.94719	2.85642	0	0
0	7.88018	6.37719	5.3578	4.62458	4.1128	3.72753	3.44533	3.22915	3.06364	2.94176	2.84269	0	0
0	7.88018	6.37719	5.3578	4.62458	4.1128	3.72753	3.44533	3.22915	3.06364	2.93512	2.84269	0	0
0	7.88018	6.37719	5.3578	4.62458	4.1128	3.72753	3.44533	3.22114	3.05585	2.93335	2.83716	0	0
0	7.88018	6.37719	5.3578	4.62458	4.1128	3.72753	3.44533	3.21575	3.05315	2.92495	2.82896	0	0
0	7.88018	6.37719	5.3578	4.62458	4.1128	3.72753	3.42776	3.21575	3.05315	2.92495	2.82896	0	0
0	7.88018	6.37719	5.3578	4.62458	4.1128	3.72753	3.42776	3.21575	3.04265	2.91654	2.81681	0	0
0	7.88018	6.37719	5.3578	4.62458	4.1128	3.71589	3.42776	3.21575	3.04265	2.91654	2.81522	0	0
0	7.88018	6.37719	5.34136	4.62458	4.1128	3.71562	3.42776	3.20235	3.04265	2.90814	2.81522	0	0
0	7.88018	6.37719	5.33817	4.62458	4.09794	3.71562	3.42776	3.20235	3.03216	2.90814	2.80149	0	0
0	7.88018	6.37719	5.33817	4.62458	4.09601	3.71562	3.42776	3.20235	3.03216	2.89973	2.80149	0	0
0	7.88018	6.37719	5.33817	4.62458	4.09601	3.71562	3.42776	3.20235	3.03216	2.89973	2.80149	0	0
0	7.88018	6.37719	5.33817	4.62458	4.09601	3.71562	3.42776	3.1963	3.02167	2.8943	2.79064	0	0
0	7.88018	6.37719	5.33817	4.62458	4.09601	3.71562	3.41018	3.18895	3.02167	2.89133	2.78776	0	0
0	7.88018	6.37719	5.33817	4.62458	4.09601	3.70735	3.41018	3.18895	3.02167	2.89036	2.78776	0	0
0	7.88018	6.37719	5.33817	4.62458	4.09601	3.70371	3.41018	3.18895	3.0154	2.88292	2.78488	0	0
0	7.88018	6.37719	5.33817	4.62458	4.09601	3.71425	3.41018	3.18895	3.01118	2.88292	2.77402	0	0
0	7.88018	6.37719	5.33817	4.62458	4.09601	3.71562	3.41018	3.18865	3.01118	2.87452	2.77402	0	0
0	7.88018	6.37719	5.33817	4.62458	4.09601	3.6968	3.41018	3.17555	3.01118	2.87452	2.77402	0	0
0	7.88018	6.37719	5.33817	4.62458	4.09601	3.6918	3.41018	3.17555	3.00069	2.87452	2.76029	0	0
0	7.88018	6.37719	5.33817	4.62458	4.09601	3.6918	3.41018	3.17555	3.00069	2.87099	2.76029	0	0
0	7.88018	6.37719	5.33817	4.62458	4.09601	3.6918	3.41018	3.17555	3.00069	2.85771	2.76029	0	0
0	7.88018	6.37719	5.33817	4.62458	4.09601	3.6918	3.3926	3.17555	2.99799	2.85771	2.75871	0	0
0	7.88018	6.37719	5.33817	4.62458	4.09601	3.6918	3.3926	3.16496	2.9902	2.85771	2.74656	0	0
0	7.88018	6.36196	5.33817	4.62458	4.09486	3.6918	3.3926	3.16215	2.9902	2.85771	2.74656	0	0
0	7.88018	6.34345	5.33817	4.62458	4.07922	3.6918	3.3926	3.16215	2.9902	2.85771	2.74656	0	0
0	7.88018	6.34345	5.33817	4.62458	4.07922	3.6918	3.3926	3.16215	2.98597	2.8409	2.73902	0	0
0	7.88018	6.34345	5.33817	4.62458	4.07922	3.6918	3.3926	3.16215	2.9797	2.8409	2.73283	0	0
0	7.88018	6.34345	5.33817	4.62458	4.07922	3.6918	3.3926	3.16215	2.9797	2.8409	2.73283	0	0
0	7.88018	6.34345	5.33817	4.59972	4.07922	3.6918	3.3926	3.16215	2.9797	2.8409	2.73283	0	0
0	7.88018	6.34345	5.33817	4.59972	4.07922	3.6918	3.3926	3.14875	2.9797	2.8409	2.72863	0	0
0	7.88018	6.34345	5.33817	4.59972	4.07922	3.6918	3.3926	3.14875	2.96921	2.83657	2.71909	0	0
0	7.88018	6.34345	5.33817	4.59972	4.07922	3.6918	3.3922	3.14875	2.96921	2.82409	2.71909	0	0
0	7.88018	6.34345	5.33817	4.59972	4.07922	3.6918	3.37502	3.14875	2.96921	2.82409	2.71909	0	0
0	7.88018	6.34345	5.33817	4.59972	4.07922	3.6918	3.37502	3.14875	2.96921	2.82409	2.71909	0	0
0	7.88018	6.34345	5.33817	4.59972	4.07922	3.6918	3.37502	3.14875	2.95944	2.82409	2.70536	0	0
0	7.88018	6.34345	5.33817	4.59972	4.07922	3.6918	3.37502	3.14875	2.95872	2.82409	2.70536	0	0
0	7.88018	6.34345	5.33817	4.59972	4.07922	3.6918	3.37502	3.13536	2.95872	2.82409	2.70536	0	0
0	7.88018	6.34345	5.33817	4.59972	4.07922	3.66799	3.37502	3.13536	2.95872	2.80728	2.70536	0	0
0	7.88018	6.34345	5.33817	4.59972	4.07922	3.66799	3.37502	3.13536	2.95872	2.80728	2.70313	0	0
0	7.88018	6.34345	5.33817	4.59972	4.07922	3.66799	3.37502	3.13536	2.94823	2.80728	2.69163	0	0
0	7.88018	6.34345	5.33817	4.59972	4.07922	3.66799	3.37502	3.13536	2.94823	2.80728	2.69163	0	0
0	7.88018	6.34345	5.33817	4.59972	4.07922	3.66799	3.37502	3.13536	2.94823	2.80728	2.69163	0	0
0	7.88018	6.34345	5.33817	4.59972	4.07922	3.66799	3.37502	3.13536	2.94823	2.80728	2.69163	0	0
0	7.88018	6.34345	5.33817	4.59972	4.07922	3.66799	3.37502	3.13536	2.94823	2.80728	2.69163	0	0
0	7.88018	6.34345	5.33817	4.59972	4.07884	3.66799	3.37502	3.12196	2.94653	2.79047	2.6779	0	0
0	7.88018	6.34345	5.33817	4.59972	4.06244	3.66799	3.35744	3.12196	2.93774	2.79047	2.6779	0	0
0	7.88018	6.34345	5.33817	4.59972	4.06244	3.66799	3.35744	3.12196	2.93774	2.79047	2.6779	0	0
0	7.88018	6.34345	5.31855	4.59972	4.06244	3.66799	3.35744	3.12196	2.93774	2.79047	2.6779	0	0
0	7.88018	6.34345	5.31855	4.59972	4.06244	3.66799	3.35744	3.12196	2.93774	2.79047	2.6779	0	0
0	7.88018	6.34345	5.31855	4.59972	4.06244	3.66799	3.35744	3.12196	2.93774	2.79047	2.66416	0	0
0	7.88018	6.34345	5.31855	4.59972	4.06244	3.66799	3.35744	3.12196	2.93453	2.79047	2.66416	0	0
0	7.88018	6.34345	5.31855	4.59972	4.06244	3.66799	3.35744	3.12196	2.92724	2.79047	2.66416	0	0
0	7.88018	6.34345	5.31855	4.59972	4.06244	3.66799	3.35744	3.12196	2.92724	2.77366	2.66416	0	0
0	7.88018	6.34345	5.31855	4.59972	4.06244	3.66799	3.35744	3.11851	2.92724	2.77366	2.66416	0	0
0	7.88018	6.34345	5.31855	4.59972	4.06244	3.66799	3.35744	3.10856	2.92724	2.77366	2.66416	0	0
0	7.88018	6.34345	5.31855	4.59972	4.06244	3.66799	3.35744	3.10856	2.92724	2.77366	2.65137	0	0
0	7.88018	6.34345	5.31855	4.59972	4.06244	3.66799	3.35744	3.10856	2.92724	2.77366	2.65043	0	0
0	7.88018	6.34345	5.31855	4.59972	4.06244	3.66799	3.35744	3.10856	2.91675	2.77366	2.65043	0	0
0	7.88018	6.34345	5.31855	4.59972	4.06244	3.66799	3.35744	3.10856	2.91675	2.77366	2.65043	0	0
0	7.88018	6.34345	5.31855	4.59972	4.06244	3.66799	3.35744	3.10856	2.91675	2.77366	2.65043	0	0
0	7.84748	6.34345	5.31855	4.59972	4.06244	3.66799	3.35744	3.10856	2.91675	2.77366	2.65043	0	0
0	7.84748	6.34345	5.31855	4.59972	4.06244	3.66799	3.35744	3.10856	2.91675	2.758	2.65043	0	0
0	7.84748	6.34345	5.31855	4.59972	4.06244	3.66799	3.35542	3.10856	2.91675	2.75685	2.6367	0	0
0	7.84748	6.34345	5.31855	4.59972	4.06244	3.66799	3.33987	3.10856	2.91675	2.75685	2.6367	0	0
0	7.84748	6.34345	5.31855	4.59972	4.06244	3.66799	3.33987	3.10856	2.91405	2.75685	2.6367	0	0
0	7.84748	6.34345	5.31855	4.59972	4.06244	3.66799	3.33987	3.09516	2.90626	2.75685	2.6367	0	0
0	7.84748	6.34345	5.31855	4.59972	4.06244	3.66799	3.33987	3.09516	2.90626	2.75685	2.6367	0	0
0	7.84748	6.34345	5.31855	4.59972	4.06244	3.64417	3.33987	3.09516	2.90626	2.75685	2.6367	0	0
0	7.84748	6.34345	5.31855	4.59972	4.06244	3.64417	3.33987	3.09516	2.90626	2.75685	2.6367	0	0
0	7.84748	6.34345	5.31855	4.59972	4.06244	3.64417	3.33987	3.09516	2.90626	2.75685	2.63184	0	0
0	7.84748	6.34345	5.31855	4.59972	4.06244	3.64417	3.33987	3.09516	2.90626	2.75685	2.62296	0	0
0	7.84748	6.34345	5.31855	4.59972	4.06244	3.64417	3.33987	3.09516	2.90626	2.75685	2.62296	0	0
0	7.84748	6.34345	5.31855	4.59972	4.06244	3.64417	3.33987	3.09516	2.90626	2.74004	2.62296	0	0
0	7.84748	6.34345	5.31855	4.59972	4.06244	3.64417	3.33987	3.09516	2.89577	2.74004	2.62296	0	0
0	7.84748	6.34345	5.31855	4.59972	4.06244	3.64417	3.33987	3.09516	2.89577	2.74004	2.62296	0	0
0	7.84748	6.34345	5.31855	4.59972	4.06244	3.64417	3.33987	3.09516	2.89577	2.74004	2.62296	0	0
0	7.84748	6.34345	5.31855	4.59972	4.04565	3.64417	3.33987	3.09516	2.89577	2.74004	2.62296	0	0
0	7.84748	6.34345	5.31855	4.59972	4.04565	3.64417	3.33987	3.09516	2.89577	2.74004	2.62296	0	0
0	7.84748	6.34345	5.31855	4.59972	4.04565	3.64417	3.33987	3.09516	2.89577	2.74004	2.60923	0	0
0	7.84748	6.34345	5.31855	4.59972	4.04565	3.64417	3.33987	3.08176	2.89577	2.74004	2.60923	0	0
0	7.84748	6.34345	5.31855	4.59972	4.04565	3.64417	3.33987	3.08176	2.89577	2.74004	2.60923	0	0
0	7.84748	6.34345	5.31855	4.59972	4.04565	3.64417	3.33987	3.08176	2.89577	2.74004	2.60923	0	0
0	7.84748	6.34345	5.31855	4.59972	4.04565	3.64417	3.33987	3.08176	2.89577	2.74004	2.60923	0	0
0	7.84748	6.34345	5.31855	4.57486	4.04565	3.64417	3.33987	3.08176	2.88528	2.74004	2.60923	0	0
0	7.84748	6.34345	5.31855	4.57486	4.04565	3.64417	3.33987	3.08176	2.88528	2.74004	2.60923	0	0
0	7.84748	6.34345	5.31855	4.57486	4.04565	3.64417	3.33987	3.08176	2.88528	2.72837	2.60923	0	0
0	7.84748	6.34345	5.31855	4.57486	4.04565	3.64417	3.33987	3.08176	2.88528	2.72323	2.60923	0	0
0	7.84748	6.34345	5.31855	4.57486	4.04565	3.64417	3.32229	3.08176	2.88528	2.72323	2.60923	0	0
0	7.84748	6.34345	5.31855	4.57486	4.04565	3.64417	3.32229	3.08176	2.88528	2.72323	2.5955	0	0
0	7.84748	6.34345	5.31855	4.57486	4.04565	3.64417	3.32229	3.08176	2.88528	2.72323	2.5955	0	0
0	7.84748	6.34345	5.31855	4.57486	4.04565	3.64417	3.32229	3.08176	2.88528	2.72323	2.5955	0	0
0	7.84748	6.34345	5.31855	4.57486	4.04565	3.64417	3.32229	3.08176	2.88528	2.72323	2.5955	0	0
0	7.84748	6.34345	5.31855	4.57486	4.04565	3.64417	3.32229	3.08176	2.88528	2.72323	2.5955	0	0
0	7.84748	6.34345	5.31855	4.57486	4.04565	3.64417	3.32229	3.08176	2.88528	2.72323	2.5955	0	0
0	7.84748	6.34345	5.31855	4.57486	4.04565	3.64417	3.32229	3.08176	2.87749	2.72323	2.5955	0	0
0	7.84748	6.34345	5.31855	4.57486	4.04565	3.64417	3.32229	3.08176	2.87478	2.72323	2.5955	0	0
0	7.84748	6.34345	5.31855	4.57486	4.04565	3.64417	3.32229	3.08176	2.87478	2.72323	2.5955	0	0
0	7.84748	6.34345	5.31855	4.57486	4.04565	3.64417	3.32229	3.06836	2.87478	2.72323	2.5955	0	0
0	7.84748	6.34345	5.31855	4.57486	4.04565	3.64417	3.32229	3.06836	2.87478	2.72323	2.5955	0	0
0	7.84748	6.34345	5.31855	4.57486	4.04565	3.64417	3.32229	3.06836	2.87478	2.72323	2.58997	0	0
0	7.84748	6.34345	5.31855	4.57486	4.04565	3.64417	3.32229	3.06836	2.87478	2.72323	2.58177	0	0
0	7.84748	6.34345	5.31855	4.57486	4.04565	3.64417	3.32229	3.06836	2.87478	2.72323	2.58177	0	0
0	7.84748	6.34345	5.31855	4.57486	4.04565	3.64417	3.32229	3.06836	2.87478	2.70642	2.58177	0	0
0	7.84748	6.34345	5.31855	4.57486	4.04565	3.64417	3.32229	3.06836	2.87478	2.70642	2.58177	0	0
0	7.84748	6.34345	5.31855	4.57486	4.04565	3.64417	3.32229	3.06836	2.87478	2.70642	2.58177	0	0
0	7.84748	6.34345	5.31855	4.57486	4.04565	3.64417	3.32229	3.06836	2.87478	2.70642	2.58177	0	0
0	7.84748	6.34345	5.31855	4.57486	4.04565	3.64417	3.32229	3.06836	2.87478	2.70642	2.58177	0	0
0	7.84748	6.34345	5.31855	4.57486	4.04565	3.64417	3.32229	3.06836	2.87478	2.70642	2.58177	0	0
0	7.84748	6.34345	5.31855	4.57486	4.04565	3.64417	3.32229	3.06836	2.86852	2.70642	2.58177	0	0
0	7.84748	6.34345	5.31855	4.57486	4.04565	3.64417	3.32229	3.06836	2.86429	2.70642	2.58177	0	0
0	7.84748	6.34345	5.31855	4.57486	4.04565	3.64417	3.32229	3.06836	2.86429	2.70642	2.58177	0	0
0	7.84748	6.34345	5.31855	4.57486	4.04565	3.64417	3.32229	3.06836	2.86429	2.70642	2.58177	0	0
0	7.84748	6.34345	5.31855	4.57486	4.04565	3.64417	3.32229	3.06836	2.86429	2.70642	2.58177	0	0
0	7.84748	6.34345	5.31855	4.57486	4.04565	3.64417	3.32229	3.06836	2.86429	2.70642	2.57889	0	0
0	7.84748	6.34345	5.29892	4.57486	4.04565	3.64417	3.32229	3.06836	2.86429	2.70642	2.56803	0	0
0	7.84748	6.34345	5.29892	4.57486	4.04565	3.64417	3.32229	3.06836	2.86429	2.70642	2.56803	0	0
0	7.84748	6.34345	5.29892	4.57486	4.04565	3.64417	3.32229	3.06836	2.86429	2.70642	2.56803	0	0
0	7.84748	6.34345	5.29892	4.57486	4.04565	3.64417	3.32229	3.06836	2.86429	2.70642	2.56803	0	0
0	7.84748	6.34345	5.29892	4.57486	4.04565	3.64417	3.32229	3.06836	2.86429	2.70642	2.56803	0	0
0	7.84748	6.34345	5.29892	4.57486	4.04565	3.64417	3.32229	3.06836	2.86429	2.70642	2.56803	0	0
0	7.84748	6.34345	5.29892	4.57486	4.04565	3.63917	3.32229	3.06836	2.86429	2.70642	2.56803	0	0
0	7.84748	6.34345	5.29892	4.57486	4.04565	3.62035	3.32229	3.05496	2.86429	2.70642	2.56803	0	0
0	7.84748	6.34345	5.29892	4.57486	4.04565	3.62035	3.32229	3.05496	2.86429	2.70642	2.56803	0	0
0	7.84748	6.34345	5.29892	4.57486	4.04565	3.62035	3.32229	3.05496	2.86429	2.70642	2.56803	0	0
0	7.84748	6.34345	5.29892	4.57486	4.04565	3.62035	3.32229	3.05496	2.86429	2.69313	2.56803	0	0
0	7.84748	6.34345	5.29892	4.57486	4.04565	3.62035	3.32229	3.05496	2.86429	2.68961	2.56803	0	0
0	7.84748	6.34345	5.29892	4.57486	4.02886	3.62035	3.30471	3.05496	2.8538	2.68961	2.56803	0	0
0	7.84748	6.34345	5.29892	4.57486	4.02886	3.62035	3.30471	3.05496	2.8538	2.68961	2.56803	0	0
0	7.84748	6.34345	5.29892	4.57486	4.02886	3.62035	3.30471	3.05496	2.8538	2.68961	2.56803	0	0
0	7.84748	6.34345	5.29892	4.57486	4.02886	3.62035	3.30471	3.05496	2.8538	2.68961	2.56803	0	0
0	7.84748	6.34345	5.29892	4.57486	4.02886	3.62035	3.30471	3.05496	2.8538	2.68961	2.56803	0	0
0	7.84748	6.34345	5.29892	4.57486	4.02886	3.62035	3.30471	3.05496	2.8538	2.68961	2.5585	0	0
0	7.84748	6.34345	5.29892	4.57486	4.02886	3.62035	3.30471	3.05496	2.8538	2.68961	2.5543	0	0
0	7.84748	6.34345	5.29892	4.57486	4.02886	3.62035	3.30471	3.05496	2.8538	2.68961	2.5543	0	0
0	7.84748	6.34345	5.29892	4.57486	4.02886	3.62035	3.30471	3.05496	2.8538	2.68961	2.5543	0	0
0	7.84748	6.34345	5.29892	4.57486	4.02886	3.62035	3.30471	3.05496	2.8538	2.68961	2.5543	0	0
0	7.84748	6.34345	5.29892	4.57486	4.02886	3.62035	3.30471	3.05496	2.8538	2.68961	2.5543	0	0
0	7.84748	6.34345	5.29892	4.57486	4.02886	3.62035	3.30471	3.05496	2.8538	2.68961	2.5543	0	0
0	7.84748	6.34345	5.29892	4.57486	4.02886	3.62035	3.30471	3.05496	2.8538	2.68961	2.5543	0	0
0	7.84748	6.34345	5.29892	4.57486	4.02886	3.62035	3.30471	3.05496	2.8538	2.68961	2.5543	0	0
0	7.84748	6.34345	5.29892	4.57486	4.02886	3.62035	3.30471	3.05496	2.8538	2.68961	2.5543	0	0
0	7.84748	6.34345	5.29892	4.57486	4.02886	3.62035	3.30471	3.05496	2.8538	2.68961	2.5543	0	0
0	7.84748	6.34345	5.29892	4.57486	4.02886	3.62035	3.30471	3.05496	2.8538	2.68961	2.5543	0	0
0	7.84748	6.34345	5.29892	4.57486	4.02886	3.62035	3.30471	3.05496	2.8538	2.68961	2.5543	0	0
0	7.84748	6.34345	5.29892	4.57486	4.02886	3.62035	3.30471	3.05496	2.8538	2.68961	2.5543	0	0
0	7.84748	6.34345	5.29892	4.57486	4.02886	3.62035	3.30471	3.05496	2.8538	2.68961	2.5543	0	0
0	7.84748	6.34345	5.29892	4.57486	4.02886	3.62035	3.30471	3.05496	2.8538	2.68961	2.5543	0	0
0	7.84748	6.34345	5.29892	4.57486	4.02886	3.62035	3.30471	3.05496	2.8538	2.68961	2.5543	0	0
0	7.84748	6.34345	5.29892	4.57486	4.02886	3.62035	3.30471	3.05496	2.8538	2.68961	2.5543	0	0
0	7.84748	6.3097	5.29892	4.57486	4.02886	3.62035	3.30471	3.05496	2.84331	2.68961	2.5543	0	0
0	7.84748	6.3097	5.29892	4.57486	4.02886	3.62035	3.30471	3.05496	2.84331	2.68961	2.5543	0	0
0	7.84748	6.3097	5.29892	4.57486	4.02886	3.62035	3.30471	3.05496	2.84331	2.68961	2.5543	0	0
0	7.84748	6.3097	5.29892	4.57486	4.02886	3.62035	3.30471	3.05496	2.84331	2.68961	2.5543	0	0
0	7.84748	6.3097	5.29892	4.57486	4.02886	3.62035	3.30471	3.05496	2.84331	2.68961	2.5543	0	0
0	7.84748	6.3097	5.29892	4.57486	4.02886	3.62035	3.30471	3.05496	2.84331	2.68961	2.5543	0	0
0	7.84748	6.3097	5.29892	4.57486	4.02886	3.62035	3.30471	3.05496	2.84331	2.68961	2.54057	0	0
0	7.84748	6.3097	5.29892	4.57486	4.02886	3.62035	3.30471	3.04187	2.84331	2.68961	2.54057	0	0
0	7.84748	6.3097	5.29892	4.57486	4.02886	3.62035	3.30471	3.04156	2.84331	2.6728	2.54057	0	0
0	7.84748	6.3097	5.29892	4.57486	4.02886	3.62035	3.30471	3.04156	2.84331	2.6728	2.54057	0	0
0	7.84748	6.3097	5.29892	4.57486	4.02886	3.62035	3.30471	3.04156	2.84331	2.6728	2.54057	0	0
0	7.84748	6.3097	5.29892	4.57486	4.02886	3.62035	3.30471	3.04156	2.84331	2.6728	2.54057	0	0
0	7.84748	6.3097	5.29892	4.57486	4.02886	3.62035	3.30471	3.04156	2.84331	2.6728	2.54057	0	0
0	7.84748	6.3097	5.29892	4.57486	4.02886	3.62035	3.30471	3.04156	2.84331	2.6728	2.54057	0	0
0	7.84748	6.3097	5.29892	4.57486	4.02886	3.62035	3.30471	3.04156	2.84331	2.6728	2.54057	0	0
0	7.84748	6.3097	5.29892	4.57486	4.02886	3.62035	3.30471	3.04156	2.84331	2.6728	2.54057	0	0
0	7.84748	6.3097	5.29892	4.57486	4.02886	3.62035	3.30471	3.04156	2.84331	2.6728	2.54057	0	0
0	7.84748	6.3097	5.29892	4.57486	4.02886	3.62035	3.30471	3.04156	2.84331	2.6728	2.54057	0	0
0	7.84748	6.3097	5.29892	4.57486	4.02886	3.62035	3.30471	3.04156	2.84331	2.6728	2.54057	0	0
0	7.84748	6.3097	5.29892	4.57486	4.02886	3.62035	3.30471	3.04156	2.84331	2.6728	2.54057	0	0
0	7.84748	6.3097	5.29892	4.57486	4.02886	3.62035	3.30471	3.04156	2.84331	2.6728	2.54057	0	0
0	7.84748	6.3097	5.29892	4.57486	4.02886	3.62035	3.30471	3.04156	2.84331	2.6728	2.54057	0	0
0	7.84748	6.3097	5.29892	4.57486	4.02886	3.62035	3.30471	3.04156	2.84331	2.6728	2.54057	0	0
0	7.84748	6.3097	5.29892	4.57486	4.02886	3.62035	3.30471	3.04156	2.84331	2.6728	2.54057	0	0
0	7.84748	6.3097	5.29892	4.57486	4.02886	3.62035	3.30471	3.04156	2.84331	2.6728	2.54057	0	0
0	7.84748	6.3097	5.29892	4.57486	4.02886	3.62035	3.30471	3.04156	2.84331	2.6728	2.54057	0	0
0	7.84748	6.3097	5.29892	4.57486	4.02886	3.62035	3.30471	3.04156	2.84331	2.6728	2.54057	0	0
0	7.84748	6.3097	5.29892	4.57486	4.02886	3.62035	3.30471	3.04156	2.84331	2.6728	2.54057	0	0
0	7.84748	6.3097	5.29892	4.57486	4.02886	3.62035	3.30471	3.04156	2.84331	2.6728	2.54057	0	0
0	7.84748	6.3097	5.29892	4.57486	4.02886	3.62035	3.30471	3.04156	2.84331	2.6728	2.54057	0	0
0	7.84748	6.3097	5.29892	4.57486	4.02886	3.62035	3.30471	3.04156	2.84331	2.6728	2.54057	0	0
0	7.84748	6.3097	5.29892	4.57486	4.02886	3.62035	3.30471	3.04156	2.84331	2.6728	2.54057	0	0
0	7.84748	6.3097	5.29892	4.57486	4.02886	3.62035	3.30471	3.04156	2.83806	2.6728	2.54057	0	0
0	7.84748	6.3097	5.29892	4.57486	4.02886	3.62035	3.30471	3.04156	2.83282	2.6728	2.54057	0	0
0	7.84748	6.3097	5.29892	4.57486	4.02886	3.62035	3.30471	3.04156	2.83282	2.6728	2.54057	0	0
0	7.84748	6.3097	5.29892	4.57486	4.02886	3.62035	3.30471	3.04156	2.83282	2.6728	2.54057	0	0
0	7.84748	6.3097	5.29892	4.57486	4.02886	3.62035	3.30471	3.04156	2.83332	2.6728	2.54057	0	0
0	7.84748	6.3097	5.29892	4.57486	4.02886	3.62035	3.30471	3.04156	2.83282	2.6728	2.54057	0	0
0	7.84748	6.3097	5.29892	4.57486	4.02886	3.62035	3.30471	3.04156	2.83282	2.6728	2.54057	0	0
0	7.84748	6.3097	5.29892	4.57486	4.02886	3.62035	3.30471	3.04156	2.83282	2.6728	2.54057	0	0
0	7.84748	6.3097	5.29892	4.57486	4.02886	3.62035	3.30471	3.04156	2.83282	2.6728	2.54025	0	0
0	7.84748	6.3097	5.29892	4.57486	4.02886	3.62035	3.30471	3.04156	2.83282	2.6728	2.52683	0	0
0	7.84748	6.3097	5.29892	4.57486	4.02886	3.62035	3.30471	3.04156	2.83282	2.6728	2.52683	0	0
0	7.84748	6.3097	5.29892	4.57486	4.02886	3.62035	3.30471	3.04156	2.83282	2.6728	2.52683	0	0
0	7.84748	6.3097	5.29892	4.57486	4.02886	3.62035	3.30471	3.04156	2.83282	2.6728	2.52683	0	0
0	7.84748	6.3097	5.29892	4.57486	4.02886	3.62035	3.30471	3.04156	2.83282	2.6728	2.52683	0	0
0	7.84748	6.3097	5.29892	4.54999	4.02886	3.62035	3.30471	3.04156	2.83282	2.6728	2.52683	0	0
0	7.84748	6.3097	5.29892	4.54999	4.02886	3.62035	3.28713	3.04156	2.83282	2.6728	2.52683	0	0
0	7.84748	6.3097	5.29892	4.54999	4.02886	3.62035	3.28713	3.04156	2.83282	2.6728	2.52683	0	0
0	7.84748	6.3097	5.29892	4.54999	4.02886	3.62035	3.28713	3.04156	2.83282	2.6728	2.52683	0	0
0	7.84748	6.3097	5.29892	4.54999	4.02886	3.62035	3.28713	3.04156	2.83282	2.6728	2.52683	0	0
0	7.84748	6.3097	5.29892	4.54999	4.02886	3.62035	3.28713	3.04156	2.83282	2.6728	2.52683	0	0
0	7.84748	6.3097	5.29892	4.54999	4.02886	3.62035	3.28713	3.04156	2.83282	2.6728	2.52683	0	0
0	7.84748	6.3097	5.29892	4.54999	4.02886	3.62035	3.28713	3.04156	2.83282	2.6728	2.52683	0	0
0	7.84748	6.3097	5.29892	4.54999	4.02886	3.62035	3.28713	3.04156	2.83282	2.6728	2.52683	0	0
0	7.84748	6.3097	5.29892	4.54999	4.02886	3.62035	3.28713	3.04156	2.83282	2.6728	2.52683	0	0
0	7.84748	6.3097	5.29892	4.54999	4.02886	3.62035	3.28713	3.04156	2.83282	2.6728	2.52683	0	0
0	7.84748	6.3097	5.29892	4.54999	4.02886	3.62035	3.28713	3.04156	2.83282	2.6728	2.52683	0	0
0	7.84748	6.3097	5.29892	4.54999	4.02886	3.62035	3.28713	3.04156	2.83282	2.6728	2.52683	0	0
0	7.84673	6.3097	5.29892	4.54999	4.02886	3.62035	3.28713	3.04156	2.83282	2.6728	2.52683	0	0
0	7.81478	6.3097	5.29892	4.54999	4.02886	3.62035	3.28713	3.04156	2.83282	2.6728	2.52683	0	0
0	7.81478	6.3097	5.29892	4.54999	4.02886	3.62035	3.28713	3.04156	2.83282	2.6728	2.52683	0	0
0	7.81478	6.3097	5.29892	4.54999	4.02886	3.62035	3.28713	3.04156	2.83282	2.66927	2.52683	0	0
0	7.81478	6.3097	5.29892	4.54999	4.01207	3.62035	3.28713	3.02816	2.83282	2.65599	2.52683	0	0
0	7.81478	6.3097	5.29892	4.54999	4.01207	3.62035	3.28713	3.02816	2.83282	2.65599	2.52683	0	0
0	7.81478	6.3097	5.29892	4.54999	4.01207	3.62035	3.28713	3.02816	2.83282	2.65599	2.52683	0	0
0	7.81478	6.3097	5.29892	4.54999	4.01207	3.62035	3.28713	3.02816	2.83282	2.65599	2.52683	0	0
0	7.81478	6.3097	5.29892	4.54999	4.01207	3.62035	3.28713	3.02816	2.83282	2.65599	2.52683	0	0
0	7.81478	6.3097	5.29892	4.54999	4.01207	3.62035	3.28713	3.02816	2.83282	2.65599	2.52683	0	0
0	7.81478	6.3097	5.29892	4.54999	4.01207	3.62035	3.28713	3.02816	2.83282	2.65599	2.52683	0	0
0	7.81478	6.3097	5.29892	4.54999	4.01207	3.62035	3.28713	3.02816	2.83282	2.65599	2.52683	0	0
0	7.81478	6.3097	5.29892	4.54999	4.01207	3.62035	3.28713	3.02816	2.83282	2.65599	2.52683	0	0
0	7.81478	6.3097	5.29892	4.54999	4.01207	3.62035	3.28713	3.02816	2.83282	2.65599	2.52683	0	0
0	7.81478	6.3097	5.29892	4.54999	4.01207	3.62035	3.28713	3.02816	2.83282	2.65599	2.52683	0	0
0	7.81478	6.3097	5.29892	4.54999	4.01207	3.62035	3.28713	3.02816	2.83282	2.65599	2.52683	0	0
0	7.81478	6.3097	5.29892	4.54999	4.01207	3.62035	3.28713	3.02816	2.83282	2.65599	2.52683	0	0
0	7.81478	6.3097	5.29892	4.54999	4.01207	3.62035	3.28713	3.02816	2.83282	2.65599	2.52683	0	0
0	7.81478	6.3097	5.29892	4.54999	4.01207	3.62035	3.28713	3.02816	2.83282	2.65599	2.52683	0	0
0	7.81478	6.3097	5.29892	4.54999	4.01207	3.62035	3.28713	3.02816	2.83282	2.65599	2.52683	0	0
0	7.81478	6.3097	5.29892	4.54999	4.01207	3.62035	3.28713	3.02816	2.83282	2.65599	2.52683	0	0
0	7.81478	6.3097	5.29892	4.54999	4.01207	3.62035	3.28713	3.02816	2.83282	2.65599	2.52683	0	0
0	7.81478	6.3097	5.29892	4.54999	4.01207	3.62035	3.28713	3.02816	2.83282	2.65599	2.52683	0	0
0	7.81478	6.3097	5.29892	4.54999	4.01207	3.62035	3.28713	3.02816	2.83282	2.65599	2.52683	0	0
0	7.81478	6.3097	5.29892	4.54999	4.01207	3.62035	3.28713	3.02816	2.83282	2.65599	2.52683	0	0
0	7.81478	6.3097	5.29892	4.54999	4.01207	3.62035	3.28713	3.02816	2.83282	2.65599	2.52683	0	0
0	7.81478	6.3097	5.29892	4.54999	4.01207	3.62035	3.28713	3.02816	2.83282	2.65599	2.52683	0	0
0	7.81478	6.3097	5.29892	4.54999	4.01207	3.62035	3.28713	3.02816	2.83282	2.65599	2.52683	0	0
0	7.81478	6.3097	5.29892	4.54999	4.01207	3.62035	3.28713	3.02816	2.83282	2.65599	2.52683	0	0
0	7.81478	6.3097	5.29892	4.54999	4.01207	3.62035	3.28713	3.02816	2.83282	2.65599	2.52683	0	0
0	7.81478	6.3097	5.29892	4.54999	4.01207	3.62035	3.28713	3.02816	2.83282	2.65599	2.52683	0	0
0	7.81478	6.3097	5.29892	4.54999	4.01207	3.62035	3.28713	3.02816	2.83282	2.65599	2.52683	0	0
0	7.81478	6.3097	5.29892	4.54999	4.01207	3.62035	3.28713	3.02816	2.83282	2.65599	2.52683	0	0
0	7.81478	6.3097	5.29892	4.54999	4.01207	3.62035	3.28713	3.02816	2.83282	2.65599	2.52683	0	0
0	7.81478	6.3097	5.29892	4.54999	4.01207	3.62035	3.28713	3.02816	2.83282	2.65599	2.52683	0	0
0	7.81478	6.3097	5.29892	4.54999	4.01207	3.61422	3.28713	3.02816	2.83282	2.65599	2.52683	0	0
0	7.82954	6.3097	5.29892	4.54999	4.01207	3.59653	3.28713	3.02816	2.83282	2.65599	2.52683	0	0
0	7.84748	6.3097	5.29892	4.54999	4.01207	3.59653	3.28713	3.02816	2.83282	2.65599	2.52683	0	0
0	7.84748	6.3097	5.29892	4.54999	4.01207	3.59653	3.28713	3.02816	2.83282	2.65599	2.51598	0	0
0	7.84748	6.3097	5.29892	4.54999	4.01207	3.59653	3.28713	3.02816	2.83282	2.65599	2.5131	0	0
0	7.84748	6.3097	5.29892	4.54999	4.01207	3.59653	3.28713	3.02816	2.83282	2.65599	2.5131	0	0
0	7.84748	6.3097	5.29892	4.54999	4.01207	3.59653	3.28713	3.02816	2.83282	2.65599	2.5131	0	0
0	7.84748	6.3097	5.29892	4.54999	4.01207	3.59653	3.28713	3.02816	2.83282	2.65599	2.5131	0	0
0	7.84748	6.3097	5.29892	4.54999	4.01207	3.59653	3.28713	3.02816	2.83282	2.65599	2.5131	0	0
0	7.84748	6.3097	5.29892	4.54999	4.01207	3.59653	3.28713	3.02816	2.83282	2.65599	2.5131	0	0
0	7.84748	6.3097	5.29892	4.54999	4.01207	3.59653	3.28713	3.02816	2.83282	2.65599	2.5131	0	0
0	7.84748	6.3097	5.29892	4.54999	4.01207	3.59653	3.28713	3.02816	2.83282	2.65599	2.5131	0	0
0	7.84748	6.3097	5.29892	4.54999	4.01207	3.59653	3.28713	3.02816	2.83282	2.65599	2.5131	0	0
0	7.84748	6.3097	5.29892	4.54999	4.01207	3.59653	3.28713	3.02816	2.83282	2.65599	2.5131	0	0
0	7.84748	6.3097	5.29892	4.54999	4.01207	3.59653	3.28713	3.02816	2.83282	2.65599	2.5131	0	0
0	7.84748	6.3097	5.29892	4.54999	4.01207	3.59653	3.28713	3.02816	2.83282	2.65599	2.5131	0	0
0	7.84748	6.3097	5.29892	4.54999	4.01207	3.59653	3.28713	3.02816	2.83282	2.65599	2.5131	0	0
0	7.84748	6.3097	5.29892	4.54999	4.01207	3.59653	3.28713	3.02816	2.83282	2.65599	2.5131	0	0
0	7.84748	6.3097	5.29892	4.54999	4.01207	3.59653	3.28713	3.02816	2.83282	2.65599	2.5131	0	0
0	7.84748	6.3097	5.29892	4.54999	4.01207	3.59653	3.28713	3.02816	2.83282	2.65599	2.5131	0	0
0	7.84748	6.3097	5.29892	4.54999	4.01207	3.59653	3.28713	3.02816	2.81183	2.65599	2.5131	0	0
0	7.84748	6.3097	5.29892	4.54999	4.01207	3.59653	3.28713	3.02816	2.81183	2.65599	2.5131	0	0
0	7.84748	6.3097	5.29892	4.54999	4.01207	3.59653	3.28713	3.02816	2.81183	2.65599	2.5131	0	0
0	7.84748	6.3097	5.29892	4.54999	4.01207	3.59653	3.28713	3.02816	2.81183	2.65599	2.5131	0	0
0	7.84748	6.3097	5.29892	4.54999	4.01207	3.59653	3.28713	3.02816	2.81183	2.65599	2.5131	0	0
0	7.84748	6.3097	5.29892	4.54999	4.01207	3.59653	3.28713	3.02816	2.81183	2.65599	2.5131	0	0
0	7.84748	6.3097	5.29892	4.54999	4.01207	3.59653	3.28713	3.02816	2.81183	2.65599	2.5131	0	0
0	7.84748	6.3097	5.29892	4.54999	4.01207	3.59653	3.28713	3.02816	2.81183	2.65599	2.5131	0	0
0	7.84748	6.3097	5.29892	4.54999	4.01207	3.59653	3.28713	3.02816	2.81183	2.65599	2.5131	0	0
0	7.84748	6.3097	5.29892	4.54999	4.01207	3.59653	3.28713	3.02816	2.81183	2.65599	2.5131	0	0
0	7.84748	6.3097	5.29892	4.54999	4.01207	3.59653	3.28713	3.02816	2.81183	2.65599	2.5131	0	0
0	7.84748	6.3097	5.29892	4.54999	4.01207	3.59653	3.28713	3.02816	2.81183	2.65599	2.5131	0	0
0	7.84748	6.3097	5.29892	4.54999	4.01207	3.59653	3.28713	3.02816	2.81183	2.65599	2.5131	0	0
0	7.84748	6.3097	5.29892	4.54999	4.01207	3.59653	3.28713	3.02816	2.81183	2.65599	2.5131	0	0
0	7.84748	6.3097	5.29892	4.54999	4.01207	3.59653	3.28713	3.02816	2.81183	2.65599	2.5131	0	0
0	7.84748	6.3097	5.29892	4.54999	4.01207	3.59653	3.28713	3.02816	2.81183	2.65599	2.5131	0	0
0	7.84748	6.3097	5.29892	4.54999	4.01207	3.59653	3.28713	3.02816	2.81183	2.65599	2.5131	0	0
0	7.84748	6.3097	5.29892	4.54999	4.01207	3.59653	3.28713	3.02816	2.81183	2.65599	2.5131	0	0
0	7.84748	6.3097	5.29892	4.54999	4.01207	3.59653	3.28713	3.02816	2.81183	2.65599	2.5131	0	0
0	7.84748	6.3097	5.29892	4.54999	4.01207	3.59653	3.28713	3.02816	2.81183	2.65599	2.5131	0	0
0	7.84748	6.3097	5.29892	4.54999	4.01207	3.59653	3.28713	3.02816	2.81183	2.65599	2.5131	0	0
0	7.84748	6.3097	5.29892	4.54999	4.01207	3.59653	3.28713	3.02816	2.81183	2.65599	2.5131	0	0
0	7.84748	6.3097	5.29892	4.54999	4.01207	3.59653	3.28713	3.02816	2.81183	2.65599	2.5131	0	0
0	7.84748	6.3097	5.29892	4.54999	4.01207	3.59653	3.28713	3.02816	2.81183	2.65599	2.5131	0	0
0	7.84748	6.3097	5.29892	4.54999	4.01207	3.59653	3.28713	3.02816	2.81183	2.65599	2.5131	0	0
0	7.84748	6.3097	5.29892	4.54999	4.01207	3.59653	3.28713	3.02816	2.81183	2.65599	2.5131	0	0
0	7.84748	6.3097	5.29892	4.54999	4.01207	3.59653	3.28713	3.02816	2.81183	2.65599	2.5131	0	0
0	7.84748	6.3097	5.29892	4.54999	4.01207	3.59653	3.28713	3.02816	2.81183	2.65599	2.5131	0	0
0	7.84748	6.3097	5.29892	4.54999	4.01207	3.59653	3.28713	3.02816	2.81183	2.65599	2.5131	0	0
0	7.84748	6.3097	5.29892	4.54999	4.01207	3.59653	3.28713	3.02816	2.81183	2.65599	2.5131	0	0
0	7.84748	6.3097	5.29892	4.54999	4.01207	3.59653	3.28713	3.02816	2.81183	2.65599	2.5131	0	0
0	7.84748	6.3097	5.29892	4.54999	4.01207	3.59653	3.28713	3.02816	2.81183	2.65599	2.5131	0	0
0	7.84748	6.3097	5.29892	4.54999	4.00775	3.59653	3.28713	3.02816	2.81183	2.65599	2.5131	0	0
0	7.84748	6.3097	5.29892	4.54999	3.99529	3.59653	3.28713	3.02816	2.81183	2.65599	2.5131	0	0
0	7.84748	6.3097	5.29892	4.54999	3.99529	3.59653	3.28713	3.02816	2.81183	2.65599	2.5131	0	0
0	7.84748	6.3097	5.29892	4.54999	3.99529	3.59653	3.28713	3.02816	2.81183	2.65599	2.5131	0	0
0	7.84748	6.3097	5.29892	4.54999	3.99529	3.59653	3.28713	3.02816	2.81183	2.65599	2.5131	0	0
0	7.84748	6.3097	5.29892	4.54999	3.99529	3.59653	3.28713	3.02816	2.81183	2.65599	2.5131	0	0
0	7.84748	6.3097	5.29892	4.54999	3.99529	3.59653	3.28713	3.02816	2.81183	2.65599	2.5131	0	0
0	7.84748	6.3097	5.29892	4.54999	3.99529	3.59653	3.28713	3.02816	2.81183	2.65599	2.5131	0	0
0	7.84748	6.3097	5.29892	4.54999	3.99529	3.59653	3.28713	3.02816	2.81183	2.65599	2.5131	0	0
0	7.84748	6.3097	5.29892	4.54999	3.99529	3.59653	3.28713	3.02816	2.81183	2.65599	2.5131	0	0
0	7.84748	6.3097	5.29892	4.54999	3.99529	3.59653	3.28713	3.02816	2.81183	2.65599	2.5131	0	0
0	7.84748	6.3097	5.29892	4.54999	3.99529	3.59653	3.28713	3.02816	2.81183	2.65599	2.5131	0	0
0	7.84748	6.3097	5.29892	4.54999	3.99529	3.59653	3.28713	3.02816	2.81183	2.65599	2.5131	0	0
0	7.84748	6.3097	5.29892	4.54999	3.99529	3.59653	3.28713	3.02081	2.81183	2.65599	2.5131	0	0
0	7.84748	6.3097	5.29892	4.54999	3.99529	3.59653	3.28713	3.01476	2.81183	2.65599	2.5131	0	0
0	7.84748	6.3097	5.29892	4.54999	3.99529	3.59653	3.28713	3.01476	2.81183	2.65599	2.5131	0	0
0	7.84748	6.3097	5.29892	4.54999	3.99529	3.59653	3.28713	3.01476	2.81183	2.65599	2.5131	0	0
0	7.84748	6.3097	5.29892	4.54999	3.99529	3.59653	3.28713	3.01476	2.81183	2.65599	2.5131	0	0
0	7.84748	6.3097	5.29892	4.54999	3.99529	3.59653	3.28713	3.01476	2.81183	2.65599	2.5131	0	0
0	7.84748	6.3097	5.29892	4.54999	3.99529	3.59653	3.28713	3.01476	2.81183	2.65599	2.5131	0	0
0	7.84748	6.3097	5.29892	4.54999	3.99529	3.59653	3.28713	3.01476	2.81183	2.65599	2.5131	0	0
0	7.84748	6.3097	5.29892	4.54999	3.99529	3.59653	3.28713	3.01476	2.81183	2.65599	2.5131	0	0
0	7.84748	6.3097	5.29892	4.54999	3.99529	3.59653	3.28713	3.01476	2.81183	2.65599	2.5131	0	0
0	7.84748	6.3097	5.29892	4.54999	3.99529	3.59653	3.28713	3.01476	2.81183	2.65599	2.5131	0	0
0	7.84748	6.3097	5.29892	4.54999	3.99529	3.59653	3.28713	3.01476	2.81183	2.65599	2.5131	0	0
0	7.84748	6.3097	5.29892	4.54999	3.99529	3.59653	3.28713	3.01476	2.81183	2.65599	2.5131	0	0
0	7.78208	6.3097	5.29892	4.54999	3.99529	3.59653	3.28713	3.01476	2.81183	2.65599	2.5131	0	0
0	7.78208	6.3097	5.29892	4.54999	3.99529	3.59653	3.28713	3.01476	2.81183	2.65599	2.5131	0	0
0	7.78208	6.3097	5.25967	4.54999	3.99529	3.59653	3.28713	3.01476	2.81183	2.65599	2.5131	0	0
0	7.78208	6.3097	5.25967	4.54999	3.99529	3.59653	3.28713	3.01476	2.81183	2.6419	2.5131	0	0
0	7.78208	6.3097	5.25967	4.54999	3.99529	3.59653	3.28713	3.01476	2.81183	2.63918	2.5131	0	0
0	7.78208	6.3097	5.25967	4.54999	3.99529	3.59653	3.28713	3.01476	2.81183	2.63918	2.5131	0	0
0	7.78208	6.3097	5.25967	4.54999	3.99529	3.59653	3.28713	3.01476	2.81183	2.63918	2.5131	0	0
0	7.78208	6.3097	5.25967	4.54999	3.99529	3.59653	3.28713	3.01476	2.81183	2.63918	2.5131	0	0
0	7.78208	6.3097	5.25967	4.54999	3.99529	3.59653	3.28713	3.01476	2.81183	2.63918	2.5131	0	0
0	7.78208	6.3097	5.25967	4.54999	3.99529	3.59653	3.28713	3.01476	2.81183	2.63918	2.5131	0	0
0	7.78208	6.3097	5.25967	4.54999	3.99529	3.59653	3.28713	3.01476	2.81183	2.63918	2.5131	0	0
0	7.78208	6.3097	5.25967	4.54999	3.99529	3.59653	3.28713	3.01476	2.81183	2.63918	2.5131	0	0
0	7.78208	6.3097	5.25967	4.54999	3.99529	3.59653	3.28713	3.01476	2.81183	2.63918	2.5131	0	0
0	7.78208	6.3097	5.25967	4.54999	3.99529	3.59653	3.28713	3.01476	2.81183	2.63918	2.5131	0	0
0	7.78208	6.3097	5.25967	4.54999	3.99529	3.59653	3.28713	3.01476	2.81183	2.63918	2.5131	0	0
0	7.78208	6.3097	5.25967	4.54999	3.99529	3.59653	3.28713	3.01476	2.81183	2.63918	2.5131	0	0
0	7.78208	6.3097	5.25967	4.54999	3.99529	3.59653	3.28713	3.01476	2.81183	2.63918	2.5131	0	0
0	7.78208	6.3097	5.25967	4.54999	3.99529	3.59653	3.28713	3.01476	2.81183	2.63918	2.5131	0	0
0	7.78208	6.3097	5.25967	4.54999	3.99529	3.59653	3.28713	3.01476	2.81183	2.63918	2.5131	0	0
0	7.78208	6.3097	5.25967	4.54999	3.99529	3.59653	3.28713	3.01476	2.81183	2.63918	2.5131	0	0
0	7.78208	6.3097	5.25967	4.54999	3.99529	3.59653	3.28713	3.01476	2.81183	2.63918	2.5131	0	0
0	7.78208	6.3097	5.25967	4.54999	3.99529	3.59653	3.28713	3.01476	2.81183	2.63918	2.5131	0	0
0	7.78208	6.3097	5.25967	4.54999	3.99529	3.59653	3.28713	3.01476	2.81183	2.63918	2.5131	0	0
0	7.78208	6.3097	5.25967	4.54999	3.99529	3.59653	3.28713	3.01476	2.81183	2.63918	2.5131	0	0
0	7.78208	6.3097	5.25967	4.54999	3.99529	3.59653	3.28713	3.01476	2.81183	2.63918	2.5131	0	0
0	7.78208	6.3097	5.25967	4.54999	3.99529	3.59653	3.28713	3.01476	2.81183	2.63918	2.5131	0	0
0	7.78208	6.3097	5.25967	4.54999	3.99529	3.59653	3.28713	3.01476	2.81183	2.63918	2.5131	0	0
0	7.78208	6.3097	5.25967	4.54999	3.99529	3.59653	3.27076	3.01476	2.81183	2.63918	2.5131	0	0
0	7.78208	6.3097	5.25967	4.54999	3.99529	3.59653	3.26955	3.01476	2.81183	2.63918	2.5131	0	0
0	7.78208	6.3097	5.25967	4.54999	3.99529	3.59653	3.26955	3.01476	2.81183	2.63918	2.5131	0	0
0	7.78208	6.3097	5.25967	4.54999	3.99529	3.59653	3.26955	3.01476	2.81183	2.63918	2.5131	0	0
0	7.78208	6.3097	5.25967	4.54999	3.99529	3.59653	3.26955	3.01476	2.81183	2.63918	2.5131	0	0
0	7.78208	6.3097	5.25967	4.54999	3.99529	3.59653	3.26955	3.01476	2.81183	2.63918	2.5131	0	0
0	7.78208	6.3097	5.25967	4.54999	3.99529	3.59653	3.26955	3.01476	2.81183	2.63918	2.5131	0	0
0	7.78208	6.3097	5.25967	4.54999	3.99529	3.59653	3.26955	3.01476	2.81183	2.63918	2.5131	0	0
0	7.78208	6.3097	5.25967	4.54999	3.99529	3.59653	3.26955	3.01476	2.81183	2.63918	2.5131	0	0
0	7.78208	6.3097	5.25967	4.54999	3.99529	3.59653	3.26955	3.01476	2.81183	2.63918	2.49937	0	0
0	7.78208	6.3097	5.25967	4.54999	3.99529	3.59653	3.26955	3.01476	2.81183	2.63918	2.49937	0	0
0	7.78208	6.3097	5.25967	4.54999	3.99529	3.59653	3.26955	3.01476	2.81183	2.63918	2.49937	0	0
0	7.78208	6.3097	5.25967	4.54999	3.99529	3.59653	3.26955	3.01476	2.81183	2.63918	2.49937	0	0
0	7.78208	6.3097	5.25967	4.54999	3.99529	3.59653	3.26955	3.01476	2.81183	2.63918	2.49937	0	0
0	7.78208	6.3097	5.25967	4.54999	3.99529	3.59653	3.26955	3.01476	2.81183	2.63918	2.49937	0	0
0	7.78208	6.3097	5.25967	4.54999	3.99529	3.59653	3.26955	3.01476	2.81183	2.63918	2.49937	0	0
0	7.78208	6.3097	5.25967	4.54999	3.99529	3.59653	3.26955	3.01476	2.81183	2.63918	2.49937	0	0
0	7.78208	6.3097	5.25967	4.54999	3.99529	3.59653	3.26955	3.01476	2.81183	2.63918	2.49937	0	0
0	7.78208	6.3097	5.25967	4.54999	3.99529	3.59653	3.26955	3.01476	2.81183	2.63918	2.49937	0	0
0	7.78208	6.3097	5.25967	4.54999	3.99529	3.59653	3.26955	3.01476	2.81183	2.63918	2.49937	0	0
0	7.78208	6.3097	5.25967	4.54999	3.99529	3.59653	3.26955	3.01476	2.81183	2.63918	2.49937	0	0
0	7.78208	6.3097	5.25967	4.54999	3.99529	3.59653	3.26955	3.01476	2.81183	2.63918	2.49937	0	0
0	7.78208	6.3097	5.25967	4.54999	3.99529	3.59653	3.26955	3.01476	2.81183	2.63918	2.49937	0	0
0	7.78208	6.3097	5.25967	4.54999	3.99529	3.59653	3.26955	3.01476	2.81183	2.63918	2.49937	0	0
0	7.78208	6.3097	5.25967	4.54999	3.99529	3.59653	3.26955	3.01476	2.81183	2.63918	2.49937	0	0
0	7.78208	6.3097	5.25967	4.54999	3.99529	3.59653	3.26955	3.01476	2.81183	2.63918	2.49937	0	0
0	7.78208	6.3097	5.25967	4.54999	3.99529	3.59653	3.26955	3.01476	2.81183	2.63918	2.49937	0	0
0	7.78208	6.3097	5.25967	4.54999	3.99529	3.59653	3.26955	3.01476	2.81183	2.63918	2.49937	0	0
0	7.78208	6.3097	5.25967	4.54999	3.99529	3.59653	3.26955	3.01476	2.81183	2.63918	2.49937	0	0
0	7.78208	6.3097	5.25967	4.54999	3.99529	3.59653	3.26955	3.01476	2.81183	2.63918	2.49937	0	0
0	7.78208	6.3097	5.25967	4.54999	3.99529	3.59653	3.26955	3.01476	2.81183	2.63918	2.49937	0	0
0	7.78208	6.3097	5.25967	4.54999	3.99529	3.59653	3.26955	3.01476	2.81183	2.63918	2.49937	0	0
0	7.78208	6.3097	5.25967	4.54999	3.99529	3.59653	3.26955	3.01476	2.81183	2.63918	2.49937	0	0
0	7.78208	6.3097	5.25967	4.54999	3.99529	3.59653	3.26955	3.01476	2.81183	2.63918	2.49937	0	0
0	7.78208	6.3097	5.25967	4.54999	3.99529	3.59653	3.26955	3.01476	2.81183	2.63918	2.49937	0	0
0	7.78208	6.3097	5.25967	4.54999	3.99529	3.59653	3.26955	3.01476	2.81183	2.63918	2.49937	0	0
0	7.78208	6.3097	5.25967	4.54999	3.99529	3.59653	3.26955	3.01476	2.81183	2.63918	2.49937	0	0
0	7.78208	6.3097	5.25967	4.54999	3.99529	3.59653	3.26955	3.01476	2.81183	2.63918	2.49937	0	0
0	7.78208	6.3097	5.25967	4.54999	3.99529	3.59653	3.26955	3.01476	2.81183	2.63918	2.49937	0	0
0	7.78208	6.3097	5.25967	4.54999	3.99529	3.59653	3.26955	3.01476	2.81183	2.63918	2.49937	0	0
0	7.78208	6.3097	5.25967	4.54999	3.99529	3.59653	3.26955	3.01476	2.81183	2.63918	2.49937	0	0
0	7.78208	6.3097	5.25967	4.54999	3.99529	3.59653	3.26955	3.01476	2.81183	2.63918	2.49937	0	0
0	7.78208	6.3097	5.25967	4.54999	3.99529	3.59653	3.26955	3.01476	2.81183	2.63918	2.49937	0	0
0	7.78208	6.3097	5.25967	4.54999	3.99529	3.59653	3.26955	3.01476	2.81183	2.63918	2.49937	0	0
0	7.78208	6.3097	5.25967	4.54999	3.99529	3.59653	3.26955	3.01476	2.81183	2.63918	2.49937	0	0
0	7.78208	6.3097	5.25967	4.54999	3.99529	3.59653	3.26955	3.01476	2.81183	2.63918	2.49937	0	0
0	7.78208	6.3097	5.25967	4.54999	3.99529	3.59653	3.26955	3.01476	2.81183	2.63918	2.49937	0	0
0	7.78208	6.3097	5.25967	4.54999	3.99529	3.59653	3.26955	3.01476	2.81183	2.63918	2.49937	0	0
0	7.78208	6.3097	5.25967	4.54999	3.99529	3.59653	3.26955	3.01476	2.81183	2.63918	2.49937	0	0
0	7.78208	6.3097	5.25967	4.54999	3.99529	3.59653	3.26955	3.01476	2.81183	2.63918	2.49937	0	0
0	7.78208	6.3097	5.25967	4.54999	3.99529	3.59653	3.26955	3.01476	2.81183	2.63918	2.49937	0	0
0	7.78208	6.3097	5.25967	4.54999	3.99529	3.59653	3.26955	3.01476	2.81183	2.63918	2.49937	0	0
0	7.78208	6.3097	5.25967	4.54999	3.99529	3.59653	3.26955	3.01476	2.81183	2.63918	2.49937	0	0
0	7.78208	6.3097	5.25967	4.54999	3.99529	3.59653	3.26955	3.01476	2.81183	2.63918	2.49937	0	0
0	7.78208	6.3097	5.25967	4.54999	3.99529	3.59653	3.26955	3.01476	2.81183	2.63918	2.49937	0	0
0	7.78208	6.3097	5.25967	4.54999	3.99529	3.59653	3.26955	3.01476	2.81183	2.63918	2.49937	0	0
0	7.78208	6.3097	5.25967	4.54999	3.99529	3.59653	3.26955	3.01476	2.81183	2.63918	2.49937	0	0
0	7.78208	6.3097	5.25967	4.54999	3.99529	3.59653	3.26955	3.01476	2.81183	2.63918	2.49937	0	0
0	7.78208	6.3097	5.25967	4.54999	3.99529	3.59653	3.26955	3.01476	2.81183	2.63918	2.49937	0	0
0	7.78208	6.3097	5.25967	4.54999	3.99529	3.59653	3.26955	3.01476	2.81183	2.63918	2.49937	0	0
0	7.78208	6.3097	5.25967	4.54999	3.99529	3.59653	3.26955	3.01476	2.81183	2.63918	2.49937	0	0
0	7.78208	6.3097	5.25967	4.54999	3.99529	3.59653	3.26955	3.01476	2.81183	2.63918	2.49937	0	0
0	7.78208	6.3097	5.25967	4.54999	3.99529	3.59653	3.26955	3.01476	2.81183	2.63918	2.49937	0	0
0	7.78208	6.27596	5.25967	4.54999	3.99529	3.59653	3.26955	3.01476	2.81183	2.63918	2.49937	0	0
0	7.78208	6.27596	5.25967	4.54999	3.99529	3.59653	3.26955	3.01002	2.81183	2.63918	2.49937	0	0
0	7.78208	6.27596	5.25967	4.54999	3.99529	3.59653	3.26955	3.00137	2.81183	2.63918	2.49937	0	0
0	7.78208	6.27596	5.25967	4.54999	3.99529	3.59653	3.26955	3.00137	2.81183	2.63918	2.49937	0	0
0	7.78208	6.27596	5.25967	4.54999	3.99529	3.59653	3.26955	3.00137	2.81183	2.63918	2.49937	0	0
0	7.78208	6.27596	5.25967	4.54999	3.99529	3.59653	3.26955	3.00137	2.81183	2.63918	2.49937	0	0
0	7.78208	6.27596	5.25967	4.54999	3.99529	3.59653	3.26955	3.00137	2.81183	2.63918	2.49937	0	0
0	7.78208	6.27596	5.25967	4.54999	3.99529	3.59653	3.26955	3.00137	2.81183	2.63918	2.49937	0	0
0	7.78208	6.27596	5.25967	4.54999	3.99529	3.59653	3.26955	3.00137	2.81183	2.63918	2.49937	0	0
0	7.78208	6.27596	5.25967	4.54999	3.99529	3.59653	3.26955	3.00137	2.81183	2.63918	2.49937	0	0
0	7.78208	6.27596	5.25967	4.54999	3.99529	3.59653	3.26955	3.00137	2.81183	2.63918	2.49937	0	0
0	7.78208	6.27596	5.25967	4.54999	3.99529	3.59653	3.26955	3.00137	2.81183	2.63918	2.49937	0	0
0	7.78208	6.27596	5.25967	4.54999	3.99529	3.59653	3.26955	3.00137	2.81183	2.63918	2.49937	0	0
0	7.78208	6.27596	5.25967	4.54999	3.99529	3.59653	3.26955	3.00137	2.81183	2.63918	2.49937	0	0
0	7.78208	6.27596	5.25967	4.54999	3.99529	3.59653	3.26955	3.00137	2.81183	2.63918	2.49937	0	0
0	7.78208	6.27596	5.25967	4.54999	3.99529	3.59653	3.26955	3.00137	2.81183	2.63918	2.49937	0	0
0	7.78208	6.27596	5.25967	4.54999	3.99529	3.59653	3.26955	3.00137	2.81183	2.63918	2.49937	0	0
0	7.78208	6.27596	5.25967	4.54999	3.99529	3.59653	3.26955	3.00137	2.81183	2.63918	2.49937	0	0
0	7.78208	6.27596	5.25967	4.54999	3.99529	3.59653	3.26955	3.00137	2.81183	2.63918	2.49937	0	0
0	7.78208	6.27596	5.25967	4.54999	3.99529	3.59653	3.26955	3.00137	2.81183	2.63918	2.49937	0	0
0	7.78208	6.27596	5.25967	4.54999	3.99529	3.59653	3.26955	3.00137	2.81183	2.63918	2.49937	0	0
0	7.78208	6.27596	5.25967	4.54999	3.99529	3.59653	3.26955	3.00137	2.81183	2.63918	2.49937	0	0
0	7.78208	6.27596	5.25967	4.54999	3.99529	3.59653	3.26955	3.00137	2.81183	2.63918	2.49937	0	0
0	7.78208	6.27596	5.25967	4.54999	3.99529	3.59653	3.26955	3.00137	2.81183	2.63918	2.49937	0	0
0	7.78208	6.27596	5.25967	4.54999	3.99529	3.59653	3.26955	3.00137	2.81183	2.63918	2.49937	0	0
0	7.78208	6.27596	5.25967	4.54999	3.99529	3.59653	3.26955	3.00137	2.81183	2.63918	2.49937	0	0
0	7.78208	6.27596	5.25967	4.54999	3.99529	3.59653	3.26955	3.00137	2.81183	2.63918	2.49937	0	0
0	7.78208	6.27596	5.25967	4.54999	3.99529	3.59653	3.26955	3.00137	2.81183	2.63918	2.49937	0	0
0	7.78208	6.27596	5.25967	4.54999	3.99529	3.59653	3.26955	3.00137	2.81183	2.63918	2.49937	0	0
0	7.78208	6.27596	5.25967	4.54999	3.99529	3.59653	3.26955	3.00137	2.81183	2.63918	2.49937	0	0
0	7.78208	6.27596	5.25967	4.54999	3.99529	3.59653	3.26955	3.00137	2.81183	2.63918	2.49937	0	0
0	7.78208	6.27596	5.25967	4.54999	3.99529	3.59653	3.26955	3.00137	2.81183	2.63918	2.49937	0	0
0	7.78208	6.27596	5.25967	4.54999	3.99529	3.59653	3.26955	3.00137	2.81183	2.63918	2.49937	0	0
0	7.78208	6.27596	5.25967	4.54999	3.99529	3.59653	3.26955	3.00137	2.81183	2.63918	2.49937	0	0
0	7.78208	6.27596	5.25967	4.54999	3.99529	3.59653	3.26955	3.00137	2.81183	2.63918	2.49937	0	0
0	7.78208	6.27596	5.25967	4.54999	3.99529	3.59653	3.26955	3.00137	2.81183	2.63918	2.49937	0	0
0	7.78208	6.27596	5.25967	4.54999	3.99529	3.59653	3.26955	3.00137	2.81183	2.63918	2.49937	0	0
0	7.78208	6.27596	5.25967	4.54999	3.99529	3.59653	3.26955	3.00137	2.81183	2.63918	2.49937	0	0
0	7.78208	6.27596	5.25967	4.54999	3.99529	3.59653	3.26955	3.00137	2.81183	2.63918	2.49937	0	0
0	7.78208	6.27596	5.25967	4.54999	3.99529	3.59653	3.26955	3.00137	2.81183	2.63918	2.49937	0	0
0	7.78208	6.27596	5.25967	4.54999	3.99529	3.59653	3.26955	3.00137	2.81183	2.63918	2.49937	0	0
0	7.78208	6.27596	5.25967	4.54999	3.99529	3.59653	3.26955	3.00137	2.81183	2.63918	2.49937	0	0
0	7.78208	6.27596	5.25967	4.54999	3.99529	3.59653	3.26955	3.00137	2.81183	2.63918	2.49937	0	0
0	7.78208	6.27596	5.25967	4.54999	3.99529	3.59653	3.26955	3.00137	2.81183	2.63918	2.49937	0	0
0	7.78208	6.27596	5.25967	4.54999	3.99529	3.59653	3.26955	3.00137	2.81183	2.63918	2.49937	0	0
0	7.78208	6.27596	5.25967	4.54999	3.99529	3.59653	3.26955	3.00137	2.81183	2.63918	2.49937	0	0
0	7.78208	6.27596	5.25967	4.54999	3.99529	3.59653	3.26955	3.00137	2.81183	2.63918	2.49937	0	0
0	7.78208	6.27596	5.25967	4.54999	3.99529	3.59653	3.26955	3.00137	2.81183	2.63918	2.49937	0	0
0	7.78208	6.27596	5.25967	4.54999	3.99529	3.59653	3.26955	3.00137	2.81183	2.63918	2.49937	0	0
0	7.78208	6.27596	5.25967	4.54999	3.99529	3.59653	3.26955	3.00137	2.81183	2.63918	2.49937	0	0
0	7.78208	6.27596	5.25967	4.54999	3.99529	3.59653	3.26955	3.00137	2.81183	2.63918	2.49937	0	0
0	7.78208	6.27596	5.25967	4.54999	3.99529	3.59653	3.26955	3.00137	2.81183	2.63918	2.49937	0	0
0	7.78208	6.27596	5.25967	4.54999	3.99529	3.59653	3.26955	3.00137	2.81183	2.63918	2.49937	0	0
0	7.78208	6.27596	5.25967	4.54999	3.99529	3.59653	3.26955	3.00137	2.81183	2.63918	2.49937	0	0
0	7.78208	6.27596	5.25967	4.54999	3.99529	3.59653	3.26955	3.00137	2.81183	2.63918	2.49937	0	0
0	7.78208	6.27596	5.25967	4.54999	3.99529	3.59653	3.26955	3.00137	2.81183	2.63918	2.49937	0	0
0	7.78208	6.27596	5.25967	4.54999	3.99529	3.59653	3.26955	3.00137	2.81183	2.63918	2.49937	0	0
0	7.78208	6.27596	5.25967	4.54999	3.99529	3.59653	3.26955	3.00137	2.81183	2.63918	2.49937	0	0
0	7.78208	6.27596	5.25967	4.54999	3.99529	3.59653	3.26955	3.00137	2.81183	2.63918	2.49937	0	0
0	7.78208	6.27596	5.25967	4.53877	3.99529	3.59653	3.26955	3.00137	2.81183	2.63918	2.49937	0	0
0	7.78208	6.27596	5.25967	4.52513	3.99529	3.59653	3.26955	3.00137	2.81183	2.63918	2.49937	0	0
0	7.78208	6.27596	5.25967	4.52513	3.99529	3.59653	3.26955	3.00137	2.81183	2.63918	2.49937	0	0
0	7.78208	6.27596	5.25967	4.52513	3.99529	3.59653	3.26955	3.00137	2.81183	2.63918	2.49937	0	0
0	7.78208	6.27596	5.25967	4.52513	3.99529	3.59653	3.26955	3.00137	2.81183	2.63918	2.49937	0	0
0	7.78208	6.27596	5.25967	4.52513	3.99529	3.59653	3.26955	3.00137	2.81183	2.63918	2.49937	0	0
0	7.78208	6.27596	5.25967	4.52513	3.99529	3.59653	3.26955	3.00137	2.81183	2.63918	2.49937	0	0
0	7.78208	6.27596	5.25967	4.52513	3.99529	3.59653	3.26955	3.00137	2.81183	2.63918	2.49937	0	0
0	7.78208	6.27596	5.25967	4.52513	3.99529	3.59653	3.26955	3.00137	2.81183	2.63918	2.49937	0	0
0	7.78208	6.27596	5.25967	4.52513	3.99529	3.59653	3.26955	3.00137	2.81183	2.63918	2.49937	0	0
0	7.78208	6.27596	5.25967	4.52513	3.99529	3.59653	3.26955	3.00137	2.81183	2.63918	2.49937	0	0
0	7.78208	6.27596	5.25967	4.52513	3.99529	3.59653	3.26955	3.00137	2.81183	2.63918	2.49937	0	0
0	7.78208	6.27596	5.25967	4.52513	3.99529	3.59653	3.26955	3.00137	2.81183	2.63918	2.49937	0	0
0	7.78208	6.27596	5.25967	4.52513	3.99529	3.59653	3.26955	3.00137	2.81183	2.63918	2.49937	0	0
0	7.78208	6.27596	5.25967	4.52513	3.99529	3.59653	3.26955	3.00137	2.81183	2.63918	2.49937	0	0
0	7.78208	6.27596	5.25967	4.52513	3.99529	3.59653	3.26955	3.00137	2.81183	2.63918	2.49937	0	0
0	7.78208	6.27596	5.25967	4.52513	3.99529	3.59653	3.26955	3.00137	2.81183	2.63918	2.49937	0	0
0	7.78208	6.27596	5.25967	4.52513	3.99529	3.59653	3.26955	3.00137	2.81183	2.63918	2.49937	0	0
0	7.78208	6.27596	5.25967	4.52513	3.99529	3.59653	3.26955	3.00137	2.81183	2.63918	2.49937	0	0
0	7.78208	6.27596	5.25967	4.52513	3.99529	3.59653	3.26955	3.00137	2.81183	2.63918	2.49937	0	0
0	7.78208	6.27596	5.25967	4.52513	3.99529	3.59653	3.26955	3.00137	2.81183	2.63918	2.49937	0	0
0	7.78208	6.27596	5.25967	4.52513	3.99529	3.59653	3.26955	3.00137	2.81183	2.63918	2.49937	0	0
0	7.78208	6.27596	5.25967	4.52513	3.99529	3.59653	3.26955	3.00137	2.81183	2.63918	2.49937	0	0
0	7.78208	6.27596	5.25967	4.52513	3.99529	3.59653	3.26955	3.00137	2.81183	2.63918	2.49937	0	0
0	7.78208	6.27596	5.25967	4.52513	3.99529	3.59653	3.26955	3.00137	2.81183	2.63918	2.49937	0	0
0	7.78208	6.27596	5.25967	4.52513	3.99529	3.59653	3.26955	3.00137	2.81183	2.63918	2.49937	0	0
0	7.78208	6.27596	5.25967	4.52513	3.99529	3.59653	3.26955	3.00137	2.81183	2.63918	2.49937	0	0
0	7.78208	6.27596	5.25967	4.52513	3.99529	3.59653	3.26955	3.00137	2.81183	2.63918	2.49937	0	0
0	7.78208	6.27596	5.25967	4.52513	3.99529	3.59653	3.26955	3.00137	2.81183	2.63918	2.49937	0	0
0	7.78208	6.27596	5.25967	4.52513	3.99529	3.59653	3.26955	3.00137	2.81183	2.63918	2.49937	0	0
0	7.78208	6.27596	5.25967	4.52513	3.99529	3.59653	3.26955	3.00137	2.81183	2.63918	2.49937	0	0
0	7.78208	6.27596	5.25967	4.52513	3.99529	3.59653	3.26955	3.00137	2.81183	2.63918	2.49937	0	0
0	7.78208	6.27596	5.25967	4.52513	3.99529	3.59653	3.26955	3.00137	2.81183	2.63918	2.49937	0	0
0	7.78208	6.27596	5.25967	4.52513	3.99529	3.59653	3.26955	3.00137	2.81183	2.63918	2.49937	0	0
0	7.78208	6.27596	5.25967	4.52513	3.99529	3.59653	3.26955	3.00137	2.81183	2.63918	2.49937	0	0
0	7.78208	6.27596	5.25967	4.52513	3.99529	3.59653	3.26955	3.00137	2.81183	2.63918	2.49937	0	0
0	7.78208	6.27596	5.25967	4.52513	3.99529	3.59653	3.26955	3.00137	2.81183	2.63918	2.49937	0	0
0	7.78208	6.27596	5.25967	4.52513	3.99529	3.59653	3.26955	3.00137	2.81183	2.63918	2.49937	0	0
0	7.78208	6.27596	5.25967	4.52513	3.99529	3.59653	3.26955	3.00137	2.81183	2.63918	2.49937	0	0
0	7.78208	6.27596	5.25967	4.52513	3.99529	3.59653	3.26955	3.00137	2.81183	2.63918	2.49937	0	0
0	7.78208	6.27596	5.25967	4.52513	3.99529	3.59653	3.26955	3.00137	2.81183	2.63918	2.49937	0	0
0	7.78208	6.27596	5.25967	4.52513	3.99529	3.59653	3.26955	3.00137	2.81183	2.63918	2.49937	0	0
0	7.78208	6.27596	5.25967	4.52513	3.99529	3.59653	3.26955	3.00137	2.81183	2.63918	2.49937	0	0
0	7.78208	6.27596	5.25967	4.52513	3.99529	3.59653	3.26955	3.00137	2.81183	2.63918	2.49937	0	0
0	7.78208	6.27596	5.25967	4.52513	3.99529	3.59653	3.26955	3.00137	2.81183	2.63918	2.49937	0	0
0	7.78208	6.27596	5.25967	4.52513	3.99529	3.59653	3.26955	3.00137	2.81183	2.63918	2.49937	0	0
0	7.78208	6.27596	5.25967	4.52513	3.99529	3.59653	3.26955	3.00137	2.81183	2.63918	2.49937	0	0
0	7.78208	6.27596	5.25967	4.52513	3.99529	3.59653	3.26955	3.00137	2.81183	2.63918	2.49937	0	0
0	7.78208	6.27596	5.25967	4.52513	3.99529	3.59653	3.26955	3.00137	2.81183	2.63918	2.49937	0	0
0	7.78208	6.27596	5.25967	4.52513	3.99529	3.59653	3.26955	3.00137	2.81183	2.63918	2.49937	0	0
0	7.78208	6.27596	5.25967	4.52513	3.99529	3.59653	3.26955	3.00137	2.81183	2.63918	2.49937	0	0
0	7.78208	6.27596	5.25967	4.52513	3.99529	3.59653	3.26955	3.00137	2.81183	2.63918	2.49937	0	0
0	7.78208	6.27596	5.25967	4.52513	3.99529	3.59653	3.26955	3.00137	2.81183	2.63918	2.49937	0	0
0	7.78208	6.27596	5.25967	4.52513	3.99529	3.59653	3.26955	3.00137	2.81183	2.63918	2.49937	0	0
0	7.78208	6.27596	5.25967	4.52513	3.99529	3.59653	3.26955	3.00137	2.81183	2.63918	2.49937	0	0
0	7.78208	6.27596	5.25967	4.52513	3.99529	3.59653	3.26955	3.00137	2.81183	2.63918	2.49937	0	0
0	7.78208	6.27596	5.25967	4.52513	3.99529	3.59653	3.26955	3.00137	2.81183	2.63918	2.49937	0	0
0	7.78208	6.27596	5.25967	4.52513	3.99529	3.59653	3.26955	3.00137	2.81183	2.63918	2.49937	0	0
0	7.78208	6.27596	5.25967	4.52513	3.99529	3.59653	3.26955	3.00137	2.81183	2.63918	2.49937	0	0
0	7.78208	6.27596	5.25967	4.52513	3.99529	3.59653	3.26955	3.00137	2.81183	2.63918	2.49937	0	0
0	7.78208	6.27596	5.25967	4.52513	3.99529	3.59653	3.26955	3.00137	2.81183	2.63918	2.49937	0	0
0	7.78208	6.27596	5.25967	4.52513	3.99529	3.59653	3.26955	3.00137	2.81183	2.63918	2.49937	0	0
0	7.78208	6.27596	5.25967	4.52513	3.99529	3.59653	3.26955	3.00137	2.81183	2.63918	2.49937	0	0
0	7.78208	6.27596	5.25967	4.52513	3.99529	3.59653	3.26955	3.00137	2.81183	2.63918	2.49937	0	0
0	7.78208	6.27596	5.25967	4.52513	3.99529	3.59653	3.26955	3.00137	2.81183	2.63918	2.49937	0	0
0	7.78208	6.27596	5.25967	4.52513	3.99529	3.59653	3.26955	3.00137	2.79085	2.63918	2.49937	0	0
0	7.78208	6.27596	5.25967	4.52513	3.99529	3.59653	3.26955	3.00137	2.79085	2.63918	2.49937	0	0
0	7.78208	6.27596	5.25967	4.52513	3.99529	3.59653	3.26955	3.00137	2.79085	2.63918	2.49937	0	0
0	7.78208	6.27596	5.25967	4.52513	3.99529	3.59653	3.26955	3.00137	2.79085	2.63918	2.49937	0	0
0	7.78208	6.27596	5.25967	4.52513	3.99529	3.59653	3.26955	3.00137	2.79085	2.63918	2.49937	0	0
0	7.78208	6.27596	5.25967	4.52513	3.99529	3.59653	3.26955	3.00137	2.79085	2.63918	2.49937	0	0
0	7.78208	6.27596	5.25967	4.52513	3.99529	3.59653	3.26955	3.00137	2.79085	2.63918	2.49937	0	0
0	7.78208	6.27596	5.25967	4.52513	3.99529	3.59653	3.26955	3.00137	2.79085	2.63918	2.49937	0	0
0	7.78208	6.27596	5.25967	4.52513	3.99529	3.59653	3.26955	3.00137	2.79085	2.63918	2.49937	0	0
0	7.78208	6.27596	5.25967	4.52513	3.99529	3.59653	3.26955	3.00137	2.79085	2.63918	2.49937	0	0
0	7.78208	6.27596	5.25967	4.52513	3.99529	3.59653	3.26955	3.00137	2.79085	2.63918	2.49937	0	0
0	7.78208	6.27596	5.25967	4.52513	3.99529	3.59653	3.26955	3.00137	2.79085	2.63918	2.49937	0	0
0	7.78208	6.27596	5.25967	4.52513	3.99529	3.59653	3.26955	3.00137	2.79085	2.63918	2.49937	0	0
0	7.78208	6.27596	5.25967	4.52513	3.99529	3.59653	3.26955	3.00137	2.79085	2.63918	2.49937	0	0
0	7.78208	6.27596	5.25967	4.52513	3.99529	3.59653	3.26955	3.00137	2.79085	2.63918	2.49937	0	0
0	7.78208	6.27596	5.25967	4.52513	3.99529	3.59653	3.26955	3.00137	2.79085	2.63918	2.49937	0	0
0	7.78208	6.27596	5.25967	4.52513	3.99529	3.59653	3.26955	3.00137	2.79085	2.63918	2.49937	0	0
0	7.78208	6.27596	5.25967	4.52513	3.99529	3.59653	3.26955	3.00137	2.79085	2.63918	2.49937	0	0
0	7.78208	6.27596	5.25967	4.52513	3.99529	3.59653	3.26955	3.00137	2.79085	2.63918	2.49937	0	0
0	7.78208	6.27596	5.25967	4.52513	3.99529	3.59653	3.26955	3.00137	2.79085	2.63918	2.49937	0	0
0	7.78208	6.27596	5.25967	4.52513	3.99529	3.59653	3.26955	3.00137	2.79085	2.63918	2.49937	0	0
0	7.78208	6.27596	5.25967	4.52513	3.99529	3.59653	3.26955	3.00137	2.79085	2.63918	2.49937	0	0
0	7.78208	6.27596	5.25967	4.52513	3.99529	3.59653	3.26955	3.00137	2.79085	2.63918	2.49937	0	0
0	7.78208	6.27596	5.25967	4.52513	3.99529	3.59653	3.26955	3.00137	2.79085	2.63918	2.49937	0	0
0	7.78208	6.27596	5.25967	4.52513	3.99529	3.59653	3.26955	3.00137	2.79085	2.63918	2.49937	0	0
0	7.78208	6.27596	5.25967	4.52513	3.99529	3.59653	3.26955	3.00137	2.79085	2.63918	2.49937	0	0
0	7.78208	6.27596	5.25967	4.52513	3.99529	3.59653	3.26955	3.00137	2.79085	2.63918	2.49937	0	0
0	7.78208	6.27596	5.25967	4.52513	3.99529	3.59653	3.26955	3.00137	2.79085	2.63918	2.49937	0	0
0	7.78208	6.27596	5.25967	4.52513	3.99529	3.59653	3.26955	3.00137	2.79085	2.63918	2.49937	0	0
0	7.78208	6.27596	5.25967	4.52513	3.99529	3.59653	3.26955	3.00137	2.79085	2.63918	2.49937	0	0
0	7.78208	6.27596	5.25967	4.52513	3.99529	3.59653	3.26955	3.00137	2.79085	2.63918	2.49937	0	0
0	7.78208	6.27596	5.25967	4.52513	3.99529	3.59653	3.26955	3.00137	2.79085	2.63918	2.49937	0	0
0	7.78208	6.27596	5.25967	4.52513	3.99529	3.59653	3.26955	3.00137	2.79085	2.63918	2.49937	0	0
0	7.78208	6.27596	5.25967	4.52513	3.99529	3.59653	3.26955	3.00137	2.79085	2.63918	2.49937	0	0
0	7.78208	6.27596	5.25967	4.52513	3.99529	3.59653	3.26955	3.00137	2.79085	2.63918	2.49937	0	0
0	7.78208	6.27596	5.25967	4.52513	3.99529	3.59653	3.26955	3.00137	2.79085	2.63918	2.49937	0	0
0	7.78208	6.27596	5.25967	4.52513	3.99529	3.59653	3.26955	3.00137	2.79085	2.63918	2.49937	0	0
0	7.78208	6.27596	5.25967	4.52513	3.99529	3.59653	3.26955	3.00137	2.79085	2.63918	2.49937	0	0
0	7.78208	6.27596	5.25967	4.52513	3.99529	3.59653	3.26955	3.00137	2.79085	2.63918	2.49937	0	0
0	7.78208	6.27596	5.25967	4.52513	3.99529	3.59653	3.26955	3.00137	2.79085	2.63918	2.49937	0	0
0	7.78208	6.27596	5.25967	4.52513	3.99529	3.59653	3.26955	3.00137	2.79085	2.63918	2.49937	0	0
0	7.78208	6.27596	5.25967	4.52513	3.99529	3.59653	3.26955	3.00137	2.79085	2.63918	2.49937	0	0
0	7.78208	6.27596	5.25967	4.52513	3.99529	3.59653	3.26955	3.00137	2.79085	2.63918	2.49937	0	0
0	7.78208	6.27596	5.25967	4.52513	3.99529	3.59653	3.26955	3.00137	2.79085	2.63918	2.49937	0	0
0	7.78208	6.27596	5.25967	4.52513	3.99529	3.59653	3.26955	3.00137	2.79085	2.63918	2.49937	0	0
0	7.78208	6.27596	5.25967	4.52513	3.99529	3.59653	3.26955	3.00137	2.79085	2.63918	2.49937	0	0
0	7.78208	6.27596	5.25967	4.52513	3.99529	3.59653	3.26955	3.00137	2.79085	2.63918	2.49937	0	0
0	7.78208	6.27596	5.25967	4.52513	3.99529	3.59653	3.26955	3.00137	2.79085	2.63918	2.49937	0	0
0	7.78208	6.27596	5.25967	4.52513	3.99529	3.59653	3.26955	3.00137	2.79085	2.63918	2.49937	0	0
0	7.78208	6.27596	5.25967	4.52513	3.99529	3.57271	3.26955	3.00137	2.79085	2.63918	2.49937	0	0
0	7.78208	6.27596	5.25967	4.52513	3.99529	3.57271	3.26955	3.00137	2.79085	2.63918	2.49937	0	0
0	7.78208	6.27596	5.25967	4.52513	3.99529	3.57271	3.26955	3.00137	2.79085	2.63918	2.49937	0	0
0	7.78208	6.27596	5.25967	4.52513	3.99529	3.57271	3.26955	3.00137	2.79085	2.63918	2.49937	0	0
0	7.78208	6.27596	5.25967	4.52513	3.99529	3.57271	3.26955	3.00137	2.79085	2.63918	2.49937	0	0
0	7.78208	6.27596	5.25967	4.52513	3.99529	3.57271	3.26955	3.00137	2.79085	2.63918	2.49937	0	0
0	7.78208	6.27596	5.25967	4.52513	3.99529	3.57271	3.26955	3.00137	2.79085	2.63918	2.49937	0	0
0	7.78208	6.27596	5.25967	4.52513	3.99529	3.57271	3.26955	3.00137	2.79085	2.63918	2.49937	0	0
0	7.78208	6.27596	5.25967	4.52513	3.99529	3.57271	3.26955	3.00137	2.79085	2.63918	2.49937	0	0
0	7.78208	6.27596	5.25967	4.52513	3.99529	3.57271	3.26955	3.00137	2.79085	2.63918	2.49937	0	0
0	7.78208	6.27596	5.25967	4.52513	3.99529	3.57271	3.26955	3.00137	2.79085	2.63918	2.49937	0	0
0	7.78208	6.27596	5.25967	4.52513	3.99529	3.57271	3.26955	3.00137	2.79085	2.63918	2.49937	0	0
0	7.78208	6.27596	5.25967	4.52513	3.99529	3.57271	3.26955	3.00137	2.79085	2.63918	2.49937	0	0
0	7.78208	6.27596	5.25967	4.52513	3.99529	3.57271	3.26955	3.00137	2.79085	2.63918	2.49937	0	0
0	7.78208	6.27596	5.25967	4.52513	3.99529	3.57271	3.26955	3.00137	2.79085	2.63918	2.49937	0	0
0	7.78208	6.27596	5.25967	4.52513	3.99529	3.57271	3.26955	3.00137	2.79085	2.63918	2.49937	0	0
0	7.78208	6.27596	5.25967	4.52513	3.99529	3.57271	3.26955	3.00137	2.79085	2.63918	2.49937	0	0
0	7.78208	6.27596	5.25967	4.52513	3.99529	3.57271	3.26955	3.00137	2.79085	2.63918	2.49937	0	0
0	7.78208	6.27596	5.25967	4.52513	3.99529	3.57271	3.26955	3.00137	2.79085	2.63918	2.49937	0	0
0	7.78208	6.27596	5.25967	4.52513	3.99529	3.57271	3.26955	3.00137	2.79085	2.63918	2.49937	0	0
0	7.78208	6.27596	5.25967	4.52513	3.99529	3.57271	3.26955	3.00137	2.79085	2.63918	2.49937	0	0
0	7.78208	6.27596	5.25967	4.52513	3.99529	3.57271	3.26955	3.00137	2.79085	2.63918	2.49937	0	0
0	7.78208	6.27596	5.25967	4.52513	3.99529	3.57271	3.26955	3.00137	2.79085	2.63918	2.49937	0	0
0	7.78208	6.27596	5.25967	4.52513	3.99529	3.57271	3.26955	3.00137	2.79085	2.63918	2.49937	0	0
0	7.78208	6.27596	5.25967	4.52513	3.99529	3.57271	3.26955	3.00137	2.79085	2.63918	2.49937	0	0
0	7.78208	6.27596	5.25967	4.52513	3.99529	3.57271	3.26955	3.00137	2.79085	2.63918	2.49937	0	0
0	7.78208	6.27596	5.25967	4.52513	3.99529	3.57271	3.26955	3.00137	2.79085	2.63918	2.49937	0	0
0	7.78208	6.27596	5.25967	4.52513	3.99529	3.57271	3.26955	3.00137	2.79085	2.63918	2.49937	0	0
0	7.78208	6.27596	5.25967	4.52513	3.99529	3.57271	3.26955	3.00137	2.79085	2.63918	2.49937	0	0
0	7.78208	6.27596	5.25967	4.52513	3.99529	3.57271	3.26955	3.00137	2.79085	2.63918	2.49937	0	0
0	7.78208	6.27596	5.25967	4.52513	3.99529	3.57271	3.26955	3.00137	2.79085	2.63918	2.49937	0	0
0	7.78208	6.27596	5.25967	4.52513	3.99529	3.57271	3.26955	3.00137	2.79085	2.63918	2.49937	0	0
0	7.78208	6.27596	5.25967	4.52513	3.99529	3.57271	3.26955	3.00137	2.79085	2.63918	2.49937	0	0
0	7.78208	6.27596	5.25967	4.52513	3.99529	3.57271	3.26955	3.00137	2.79085	2.63918	2.49937	0	0
0	7.78208	6.27596	5.25967	4.52513	3.99529	3.57271	3.26955	3.00137	2.79085	2.63918	2.49937	0	0
0	7.78208	6.27596	5.25967	4.52513	3.99529	3.57271	3.26955	3.00137	2.79085	2.63918	2.49937	0	0
0	7.78208	6.27596	5.25967	4.52513	3.99529	3.57271	3.26955	3.00137	2.79085	2.63918	2.49937	0	0
0	7.78208	6.27596	5.25967	4.52513	3.99529	3.57271	3.26955	3.00137	2.79085	2.63918	2.49937	0	0
0	7.78208	6.27596	5.25967	4.52513	3.99529	3.57271	3.26955	3.00137	2.79085	2.63918	2.49937	0	0
0	7.78208	6.27596	5.25967	4.52513	3.99529	3.57271	3.26955	3.00137	2.79085	2.62237	2.49937	0	0
0	7.78208	6.27596	5.25967	4.52513	3.99529	3.57271	3.26955	3.00137	2.79085	2.62237	2.49937	0	0
0	7.78208	6.27596	5.25967	4.52513	3.99529	3.57271	3.26955	3.00137	2.79085	2.62237	2.49937	0	0
0	7.78208	6.27596	5.25967	4.52513	3.99529	3.57271	3.26955	3.00137	2.79085	2.62237	2.49937	0	0
0	7.78208	6.27596	5.25967	4.52513	3.99529	3.57271	3.26955	3.00137	2.79085	2.62237	2.49937	0	0
0	7.78208	6.27596	5.25967	4.52513	3.99529	3.57271	3.26955	3.00137	2.79085	2.62237	2.49937	0	0
0	7.78208	6.27596	5.25967	4.52513	3.99529	3.57271	3.26955	3.00137	2.79085	2.62237	2.49937	0	0
0	7.78208	6.27596	5.25967	4.52513	3.99529	3.57271	3.26955	3.00137	2.79085	2.62237	2.49937	0	0
0	7.78208	6.27596	5.25967	4.52513	3.99529	3.57271	3.26955	3.00137	2.79085	2.62237	2.49451	0	0
0	7.78208	6.27596	5.25967	4.52513	3.99529	3.57271	3.26955	3.00137	2.79085	2.62237	2.48564	0	0
0	7.78208	6.27596	5.25967	4.52513	3.99529	3.57271	3.26955	3.00137	2.79085	2.62237	2.48564	0	0
0	7.78208	6.27596	5.25967	4.52513	3.99529	3.57271	3.26955	3.00137	2.79085	2.62237	2.48564	0	0
0	7.78208	6.27596	5.25967	4.52513	3.99529	3.57271	3.26955	3.00137	2.79085	2.62237	2.48564	0	0
0	7.78208	6.27596	5.25967	4.52513	3.99529	3.57271	3.26955	3.00137	2.79085	2.62237	2.48564	0	0
0	7.78208	6.27596	5.25967	4.52513	3.99529	3.57271	3.26955	3.00137	2.79085	2.62237	2.48564	0	0
0	7.78208	6.27596	5.25967	4.52513	3.99529	3.57271	3.26955	3.00137	2.79085	2.62237	2.48564	0	0
0	7.78208	6.27596	5.25967	4.52513	3.99529	3.57271	3.26955	3.00137	2.79085	2.62237	2.48564	0	0
0	7.78208	6.27596	5.25967	4.52513	3.99529	3.57271	3.26955	3.00137	2.79085	2.62237	2.48564	0	0
0	7.78208	6.27596	5.25967	4.52513	3.99529	3.57271	3.26955	3.00137	2.79085	2.62237	2.48564	0	0
0	7.78208	6.27596	5.25967	4.52513	3.99529	3.57271	3.26955	3.00137	2.79085	2.62237	2.48564	0	0
0	7.78208	6.27596	5.25967	4.52513	3.99529	3.57271	3.26955	3.00137	2.79085	2.62237	2.48564	0	0
0	7.78208	6.27596	5.25967	4.52513	3.99529	3.57271	3.26955	3.00137	2.79085	2.62237	2.48564	0	0
0	7.78208	6.27596	5.25967	4.52513	3.99529	3.57271	3.26955	3.00137	2.79085	2.62237	2.48564	0	0
0	7.78208	6.27596	5.25967	4.52513	3.99529	3.57271	3.26955	3.00137	2.79085	2.62237	2.48564	0	0
0	7.78208	6.27596	5.25967	4.52513	3.99529	3.57271	3.26955	3.00137	2.79085	2.62237	2.48564	0	0
0	7.78208	6.27596	5.25967	4.52513	3.99529	3.57271	3.26955	3.00137	2.79085	2.62237	2.48564	0	0
0	7.78208	6.27596	5.25967	4.52513	3.99529	3.57271	3.26955	3.00137	2.79085	2.62237	2.48564	0	0
0	7.78208	6.27596	5.25967	4.52513	3.99529	3.57271	3.26955	3.00137	2.79085	2.62237	2.48564	0	0
0	7.78208	6.27596	5.25967	4.52513	3.99529	3.57271	3.26955	3.00137	2.79085	2.62237	2.48564	0	0
0	7.78208	6.27596	5.25967	4.52513	3.99529	3.57271	3.26955	3.00137	2.79085	2.62237	2.48564	0	0
0	7.78208	6.27596	5.25967	4.52513	3.99529	3.57271	3.26955	3.00137	2.79085	2.62237	2.48564	0	0
0	7.78208	6.27596	5.25967	4.52513	3.99529	3.57271	3.26955	3.00137	2.79085	2.62237	2.48564	0	0
0	7.78208	6.27596	5.25967	4.52513	3.99529	3.57271	3.26955	3.00137	2.79085	2.62237	2.48564	0	0
0	7.78208	6.27596	5.25967	4.52513	3.99529	3.57271	3.26955	3.00137	2.79085	2.62237	2.48564	0	0
0	7.78208	6.27596	5.25967	4.52513	3.99529	3.57271	3.26955	3.00137	2.79085	2.62237	2.48564	0	0
0	7.78208	6.27596	5.25967	4.52513	3.99529	3.57271	3.26955	3.00137	2.79085	2.62237	2.48564	0	0
0	7.78208	6.27596	5.25967	4.52513	3.99529	3.57271	3.26955	3.00137	2.79085	2.62237	2.48564	0	0
0	7.78208	6.27596	5.25967	4.52513	3.99529	3.57271	3.26955	3.00137	2.79085	2.62237	2.48564	0	0
0	7.78208	6.27596	5.25967	4.52513	3.99529	3.57271	3.26955	3.00137	2.79085	2.62237	2.48564	0	0
0	7.78208	6.27596	5.25967	4.52513	3.99529	3.57271	3.26955	3.00137	2.79085	2.62237	2.48564	0	0
0	7.78208	6.27596	5.25967	4.52513	3.99529	3.57271	3.26955	3.00137	2.79085	2.62237	2.48564	0	0
0	7.78208	6.27596	5.25967	4.52513	3.99529	3.57271	3.26955	3.00137	2.79085	2.62237	2.48564	0	0
0	7.78208	6.27596	5.25967	4.52513	3.99529	3.57271	3.26955	3.00137	2.79085	2.62237	2.48564	0	0
0	7.78208	6.27596	5.25967	4.52513	3.99529	3.57271	3.26955	3.00137	2.79085	2.62237	2.48564	0	0
0	7.78208	6.27596	5.25967	4.52513	3.99529	3.57271	3.26955	3.00137	2.79085	2.62237	2.48564	0	0
0	7.78208	6.27596	5.25967	4.52513	3.99529	3.57271	3.26955	3.00137	2.79085	2.62237	2.48564	0	0
0	7.78208	6.27596	5.25967	4.52513	3.99529	3.57271	3.26955	3.00137	2.79085	2.62237	2.48564	0	0
0	7.78208	6.27596	5.25967	4.52513	3.99529	3.57271	3.26955	3.00137	2.79085	2.62237	2.48564	0	0
0	7.78208	6.27596	5.25967	4.52513	3.99529	3.57271	3.26955	3.00137	2.79085	2.62237	2.48564	0	0
0	7.78208	6.27596	5.25967	4.52513	3.99529	3.57271	3.26955	3.00137	2.79085	2.62237	2.48564	0	0
0	7.78208	6.27596	5.25967	4.52513	3.99529	3.57271	3.26955	3.00137	2.79085	2.62237	2.48564	0	0
0	7.78208	6.27596	5.25967	4.52513	3.99529	3.57271	3.26955	3.00137	2.79085	2.62237	2.48564	0	0
0	7.78208	6.27596	5.25967	4.52513	3.99529	3.57271	3.26955	3.00137	2.79085	2.62237	2.48564	0	0
0	7.78208	6.27596	5.25967	4.52513	3.99529	3.57271	3.26955	3.00137	2.79085	2.62237	2.48564	0	0
0	7.78208	6.27596	5.25967	4.52513	3.99529	3.57271	3.26955	3.00137	2.79085	2.62237	2.48564	0	0
0	7.78208	6.27596	5.25967	4.52513	3.99529	3.57271	3.26955	3.00137	2.79085	2.62237	2.48564	0	0
0	7.78208	6.27596	5.25967	4.52513	3.99529	3.57271	3.26955	3.00137	2.79085	2.62237	2.48564	0	0
0	7.78208	6.27596	5.25967	4.52513	3.99529	3.57271	3.26955	3.00137	2.79085	2.62237	2.48564	0	0
0	7.78208	6.27596	5.25967	4.52513	3.99529	3.57271	3.26955	3.00137	2.79085	2.62237	2.48564	0	0
0	7.78208	6.27596	5.25967	4.52513	3.99529	3.57271	3.26955	3.00137	2.79085	2.62237	2.48564	0	0
0	7.78208	6.27596	5.25967	4.52513	3.99529	3.57271	3.26955	3.00137	2.79085	2.62237	2.48564	0	0
0	7.78208	6.27596	5.25967	4.52513	3.99529	3.57271	3.26955	3.00137	2.79085	2.62237	2.48564	0	0
0	7.78208	6.27596	5.25967	4.52513	3.99529	3.57271	3.26955	3.00137	2.79085	2.62237	2.48564	0	0
0	7.78208	6.27596	5.25967	4.52513	3.99529	3.57271	3.26955	3.00137	2.79085	2.62237	2.48564	0	0
0	7.78208	6.27596	5.25967	4.52513	3.99529	3.57271	3.26955	3.00137	2.79085	2.62237	2.48564	0	0
0	7.78208	6.27596	5.25967	4.52513	3.99529	3.57271	3.26955	3.00137	2.79085	2.62237	2.48564	0	0
0	7.78208	6.27596	5.25967	4.52513	3.99529	3.57271	3.26955	3.00137	2.79085	2.62237	2.48564	0	0
0	7.78208	6.27596	5.25967	4.52513	3.99529	3.57271	3.26955	3.00137	2.79085	2.62237	2.48564	0	0
0	7.78208	6.27596	5.25967	4.52513	3.99529	3.57271	3.26955	3.00137	2.79085	2.62237	2.48564	0	0
0	7.78208	6.27596	5.25967	4.52513	3.99529	3.57271	3.26955	3.00137	2.79085	2.62237	2.48564	0	0
0	7.78208	6.27596	5.25967	4.52513	3.99529	3.57271	3.26955	3.00137	2.79085	2.62237	2.48564	0	0
0	7.78208	6.27596	5.25967	4.52513	3.99529	3.57271	3.26955	3.00137	2.79085	2.62237	2.48564	0	0
0	7.78208	6.27596	5.25967	4.52513	3.99529	3.57271	3.26955	3.00137	2.79085	2.62237	2.48564	0	0
0	7.78208	6.27596	5.25967	4.52513	3.99529	3.57271	3.26955	3.00137	2.79085	2.62237	2.48564	0	0
0	7.78208	6.27596	5.25967	4.52513	3.99529	3.57271	3.26955	3.00137	2.79085	2.62237	2.48564	0	0
0	7.78208	6.27596	5.25967	4.52513	3.99529	3.57271	3.26955	3.00137	2.79085	2.62237	2.48564	0	0
0	7.78208	6.27596	5.25967	4.52513	3.99529	3.57271	3.26955	3.00137	2.79085	2.62237	2.48564	0	0
0	7.78208	6.27596	5.25967	4.52513	3.99529	3.57271	3.26955	3.00137	2.79085	2.62237	2.48564	0	0
0	7.78208	6.27596	5.25967	4.52513	3.99529	3.57271	3.26955	3.00137	2.79085	2.62237	2.48564	0	0
0	7.78208	6.27596	5.25967	4.52513	3.99529	3.57271	3.26955	3.00137	2.79085	2.62237	2.48564	0	0
0	7.78208	6.27596	5.25967	4.52513	3.99529	3.57271	3.26955	3.00137	2.79085	2.62237	2.48564	0	0
0	7.78208	6.27596	5.25967	4.52513	3.99529	3.57271	3.26955	3.00137	2.79085	2.62237	2.48564	0	0
0	7.78208	6.27596	5.25967	4.52513	3.99529	3.57271	3.26955	3.00137	2.79085	2.62237	2.48564	0	0
0	7.78208	6.27596	5.25967	4.52513	3.99529	3.57271	3.26955	3.00137	2.79085	2.62237	2.48564	0	0
0	7.78208	6.27596	5.25967	4.52513	3.99529	3.57271	3.26955	3.00137	2.79085	2.62237	2.48564	0	0
0	7.78208	6.27596	5.25967	4.52513	3.99529	3.57271	3.26955	3.00137	2.79085	2.62237	2.48564	0	0
0	7.78208	6.27596	5.25967	4.52513	3.99529	3.57271	3.26955	3.00137	2.79085	2.62237	2.48564	0	0
0	7.78208	6.27596	5.25967	4.52513	3.99529	3.57271	3.26955	3.00137	2.79085	2.62237	2.48564	0	0
0	7.78208	6.27596	5.25967	4.52513	3.99529	3.57271	3.26955	3.00137	2.79085	2.62237	2.48564	0	0
0	7.78208	6.27596	5.25967	4.52513	3.99529	3.57271	3.26955	3.00137	2.79085	2.62237	2.48564	0	0
0	7.78208	6.27596	5.25967	4.52513	3.99529	3.57271	3.26955	3.00137	2.79085	2.62237	2.48564	0	0
0	7.78208	6.27596	5.25967	4.52513	3.99529	3.57271	3.26955	3.00137	2.79085	2.62237	2.48564	0	0
0	7.78208	6.27596	5.25967	4.52513	3.99529	3.57271	3.26955	3.00137	2.79085	2.62237	2.48564	0	0
0	7.78208	6.27596	5.25967	4.52513	3.99529	3.57271	3.26955	3.00137	2.79085	2.62237	2.48564	0	0
0	7.78208	6.27596	5.25967	4.52513	3.99529	3.57271	3.26955	3.00137	2.79085	2.62237	2.48564	0	0
0	7.78208	6.27596	5.25967	4.52513	3.99529	3.57271	3.26955	3.00137	2.79085	2.62237	2.48564	0	0
0	7.78208	6.27596	5.25967	4.52513	3.99529	3.57271	3.26955	3.00137	2.79085	2.62237	2.48564	0	0
0	7.78208	6.27596	5.25967	4.52513	3.99529	3.57271	3.26955	3.00137	2.79085	2.62237	2.48564	0	0
0	7.78208	6.27596	5.25967	4.52513	3.99529	3.57271	3.26955	3.00137	2.79085	2.62237	2.48564	0	0
0	7.78208	6.27596	5.25967	4.52513	3.99529	3.57271	3.26955	3.00137	2.79085	2.62237	2.48564	0	0
0	7.78208	6.27596	5.25967	4.52513	3.99529	3.57271	3.26955	3.00137	2.79085	2.62237	2.48564	0	0
0	7.78208	6.27596	5.25967	4.52513	3.99529	3.57271	3.26955	3.00137	2.79085	2.62237	2.48564	0	0
0	7.78208	6.27596	5.25967	4.52513	3.99529	3.57271	3.26955	3.00137	2.79085	2.62237	2.48564	0	0
0	7.78208	6.27596	5.25967	4.52513	3.99529	3.57271	3.26955	3.00137	2.79085	2.62237	2.48564	0	0
0	7.78208	6.27596	5.25967	4.52513	3.99529	3.57271	3.26955	3.00137	2.79085	2.62237	2.48564	0	0
0	7.78208	6.27596	5.25967	4.52513	3.99529	3.57271	3.26955	3.00137	2.79085	2.62237	2.48564	0	0
0	7.78208	6.27596	5.25967	4.52513	3.99529	3.57271	3.26955	3.00137	2.79085	2.62237	2.48564	0	0
0	7.78208	6.27596	5.25967	4.52513	3.99529	3.57271	3.26955	3.00137	2.79085	2.62237	2.48564	0	0
0	7.78208	6.27596	5.25967	4.52513	3.99529	3.57271	3.26955	3.00137	2.79085	2.62237	2.48564	0	0
0	7.78208	6.27596	5.25967	4.52513	3.99529	3.57271	3.26955	3.00137	2.79085	2.62237	2.48564	0	0
0	7.78208	6.27596	5.25967	4.52513	3.99529	3.57271	3.26955	3.00137	2.79085	2.62237	2.48564	0	0
0	7.78208	6.27596	5.25967	4.52513	3.99529	3.57271	3.26955	3.00137	2.79085	2.62237	2.48564	0	0
0	7.78208	6.27596	5.25967	4.52513	3.99529	3.57271	3.26955	3.00137	2.79085	2.62237	2.48564	0	0
0	7.78208	6.27596	5.25967	4.52513	3.99529	3.57271	3.26955	3.00137	2.79085	2.62237	2.48564	0	0
0	7.78208	6.27596	5.25967	4.52513	3.99529	3.57271	3.26955	3.00137	2.79085	2.62237	2.48564	0	0
0	7.78208	6.27596	5.25967	4.52513	3.99529	3.57271	3.26955	3.00137	2.79085	2.62237	2.48564	0	0
0	7.78208	6.27596	5.25967	4.52513	3.99529	3.57271	3.26955	3.00137	2.79085	2.62237	2.48564	0	0
0	7.78208	6.27596	5.25967	4.52513	3.99529	3.57271	3.26955	3.00137	2.79085	2.62237	2.48564	0	0
0	7.78208	6.27596	5.25967	4.52513	3.99529	3.57271	3.26955	3.00137	2.79085	2.62237	2.48564	0	0
0	7.78208	6.27596	5.25967	4.52513	3.99529	3.57271	3.26955	3.00137	2.79085	2.62237	2.48564	0	0
0	7.78208	6.27596	5.25967	4.52513	3.99529	3.57271	3.26955	3.00137	2.79085	2.62237	2.48564	0	0
0	7.78208	6.27596	5.25967	4.52513	3.99529	3.57271	3.26955	3.00137	2.79085	2.62237	2.48564	0	0
0	7.78208	6.27596	5.25967	4.52513	3.99529	3.57271	3.26955	3.00137	2.79085	2.62237	2.48564	0	0
0	7.78208	6.27596	5.25967	4.52513	3.99529	3.57271	3.26955	3.00137	2.79085	2.62237	2.48564	0	0
0	7.78208	6.27596	5.25967	4.52513	3.99529	3.57271	3.26955	3.00137	2.79085	2.62237	2.48564	0	0
0	7.78208	6.27596	5.25967	4.52513	3.99529	3.57271	3.26955	3.00137	2.79085	2.62237	2.48564	0	0
0	7.78208	6.27596	5.25967	4.52513	3.99529	3.57271	3.26955	3.00137	2.79085	2.62237	2.48564	0	0
0	7.78208	6.27596	5.25967	4.52513	3.99529	3.57271	3.26955	3.00137	2.79085	2.62237	2.48564	0	0
0	7.78208	6.27596	5.25967	4.52513	3.99529	3.57271	3.26955	3.00137	2.79085	2.62237	2.48564	0	0
0	7.78208	6.27596	5.25967	4.52513	3.99529	3.57271	3.26955	3.00137	2.79085	2.62237	2.48564	0	0
0	7.78208	6.27596	5.25967	4.52513	3.99529	3.57271	3.26955	3.00137	2.79085	2.62237	2.48564	0	0
0	7.78208	6.27596	5.25967	4.52513	3.99529	3.57271	3.26955	3.00137	2.79085	2.62237	2.48564	0	0
0	7.78208	6.27596	5.25967	4.52513	3.99529	3.57271	3.26955	3.00137	2.79085	2.62237	2.48564	0	0
0	7.78208	6.27596	5.25967	4.52513	3.99529	3.57271	3.26955	3.00137	2.79085	2.62237	2.48564	0	0
0	7.78208	6.27596	5.25967	4.52513	3.99529	3.57271	3.26955	3.00137	2.79085	2.62237	2.48564	0	0
0	7.78208	6.27596	5.25967	4.52513	3.99529	3.57271	3.26955	3.00137	2.79085	2.62237	2.48564	0	0
0	7.78208	6.27596	5.25967	4.52513	3.99529	3.57271	3.26955	3.00137	2.79085	2.62237	2.48564	0	0
0	7.78208	6.27596	5.25967	4.52513	3.99529	3.57271	3.26955	3.00137	2.79085	2.62237	2.48564	0	0
0	7.78208	6.27596	5.25967	4.52513	3.99529	3.57271	3.26955	3.00137	2.79085	2.62237	2.48564	0	0
0	7.78208	6.27596	5.25967	4.52513	3.99529	3.57271	3.26955	3.00137	2.79085	2.62237	2.48564	0	0
0	7.78208	6.27596	5.25967	4.52513	3.99529	3.57271	3.26955	3.00137	2.79085	2.62237	2.48564	0	0
0	7.78208	6.27596	5.25967	4.52513	3.99529	3.57271	3.26955	3.00137	2.79085	2.62237	2.48564	0	0
0	7.78208	6.27596	5.25967	4.52513	3.99529	3.57271	3.26955	3.00137	2.79085	2.62237	2.48564	0	0
0	7.78208	6.27596	5.25967	4.52513	3.99529	3.57271	3.26955	3.00137	2.79085	2.62237	2.48564	0	0
0	7.78208	6.27596	5.25967	4.52513	3.99529	3.57271	3.26955	3.00137	2.79085	2.62237	2.48564	0	0
0	7.78208	6.27596	5.25967	4.52513	3.99529	3.57271	3.26955	3.00137	2.79085	2.62237	2.48564	0	0
0	7.78208	6.27596	5.25967	4.52513	3.99529	3.57271	3.26955	3.00137	2.79085	2.62237	2.48564	0	0
0	7.78208	6.27596	5.25967	4.52513	3.99529	3.57271	3.26955	3.00137	2.79085	2.62237	2.48564	0	0
0	7.78208	6.27596	5.25967	4.52513	3.99529	3.57271	3.26955	3.00137	2.79085	2.62237	2.48564	0	0
0	7.78208	6.27596	5.25967	4.52513	3.99529	3.57271	3.26955	3.00137	2.79085	2.62237	2.48564	0	0
0	7.78208	6.27596	5.25967	4.52513	3.99529	3.57271	3.26955	3.00137	2.79085	2.62237	2.48564	0	0
0	7.78208	6.27596	5.25967	4.52513	3.99529	3.57271	3.26955	3.00137	2.79085	2.62237	2.48564	0	0
0	7.78208	6.27596	5.25967	4.52513	3.99529	3.57271	3.26955	3.00137	2.79085	2.62237	2.48564	0	0
0	7.78208	6.27596	5.25967	4.52513	3.99529	3.57271	3.26955	3.00137	2.79085	2.62237	2.48564	0	0
0	7.78208	6.27596	5.25967	4.52513	3.99529	3.57271	3.26955	3.00137	2.79085	2.62237	2.48564	0	0
0	7.78208	6.27596	5.25967	4.52513	3.99529	3.57271	3.26955	3.00137	2.79085	2.62237	2.48564	0	0
0	7.78208	6.27596	5.25967	4.52513	3.99529	3.57271	3.26955	3.00137	2.79085	2.62237	2.48564	0	0
0	7.78208	6.27596	5.25967	4.52513	3.99529	3.57271	3.26955	3.00137	2.79085	2.62237	2.48564	0	0
0	7.78208	6.27596	5.25967	4.52513	3.99529	3.57271	3.26955	3.00137	2.79085	2.62237	2.48564	0	0
0	7.78208	6.27596	5.25967	4.52513	3.99529	3.57271	3.26955	3.00137	2.79085	2.62237	2.48564	0	0
0	7.78208	6.27596	5.25967	4.52513	3.99529	3.57271	3.26955	3.00137	2.79085	2.62237	2.48564	0	0
0	7.78208	6.27596	5.25967	4.52513	3.99529	3.57271	3.26955	3.00137	2.79085	2.62237	2.48564	0	0
0	7.78208	6.27596	5.25967	4.52513	3.99529	3.57271	3.26955	3.00137	2.79085	2.62237	2.48564	0	0
0	7.78208	6.27596	5.25967	4.52513	3.99529	3.57271	3.26955	3.00137	2.79085	2.62237	2.48564	0	0
0	7.78208	6.27596	5.25967	4.52513	3.99529	3.57271	3.26955	3.00137	2.79085	2.62237	2.48564	0	0
0	7.78208	6.27596	5.25967	4.52513	3.99529	3.57271	3.26955	3.00137	2.79085	2.62237	2.48564	0	0
0	7.78208	6.27596	5.25967	4.52513	3.99529	3.57271	3.26955	3.00137	2.79085	2.62237	2.48564	0	0
0	7.78208	6.27596	5.25967	4.52513	3.99529	3.57271	3.26955	3.00137	2.79085	2.62237	2.48564	0	0
0	7.78208	6.27596	5.25967	4.52513	3.99529	3.57271	3.26955	3.00137	2.79085	2.62237	2.48564	0	0
0	7.78208	6.27596	5.25967	4.52513	3.99529	3.57271	3.26955	3.00137	2.79085	2.62237	2.48564	0	0
0	7.78208	6.27596	5.25967	4.52513	3.99529	3.57271	3.26955	3.00137	2.79085	2.62237	2.49937	0	0
0	7.78208	6.27596	5.25967	4.52513	3.99529	3.57271	3.26955	3.00137	2.79085	2.62237	2.49937	0	0
0	7.78208	6.27596	5.25967	4.52513	3.99529	3.57271	3.26955	3.00137	2.79085	2.62237	2.49937	0	0
0	7.78208	6.27596	5.25967	4.52513	3.99529	3.57271	3.26955	3.00137	2.79085	2.62237	2.49937	0	0
0	7.78208	6.27596	5.25967	4.52513	3.99529	3.57271	3.26955	3.00137	2.79085	2.62237	2.49937	0	0
0	7.78208	6.27596	5.25967	4.52513	3.99529	3.57271	3.26955	3.00137	2.79085	2.62237	2.49937	0	0
0	7.78208	6.27596	5.25967	4.52513	3.99529	3.57271	3.26955	3.00137	2.79085	2.62237	2.49937	0	0
0	7.78208	6.27596	5.25967	4.52513	3.99529	3.57271	3.26955	3.00137	2.79085	2.62237	2.49937	0	0
0	7.78208	6.27596	5.25967	4.52513	3.99529	3.57271	3.26955	3.00137	2.79085	2.62237	2.49937	0	0
0	7.78208	6.27596	5.25967	4.52513	3.99529	3.57271	3.26955	3.00137	2.79085	2.62237	2.49937	0	0
0	7.78208	6.27596	5.25967	4.52513	3.99529	3.57271	3.26955	3.00137	2.79085	2.62237	2.49937	0	0
0	7.78208	6.27596	5.25967	4.52513	3.99529	3.57271	3.26955	3.00137	2.79085	2.62237	2.49937	0	0
0	7.78208	6.27596	5.25967	4.52513	3.99529	3.57271	3.26955	3.00137	2.79085	2.62237	2.49937	0	0
0	7.78208	6.27596	5.25967	4.52513	3.99529	3.57271	3.26955	3.00137	2.79085	2.62237	2.49937	0	0
0	7.78208	6.27596	5.25967	4.52513	3.99529	3.57271	3.26955	3.00137	2.79085	2.62237	2.49937	0	0
0	7.78208	6.27596	5.25967	4.52513	3.99529	3.57271	3.26955	3.00137	2.79085	2.62237	2.49937	0	0
0	7.78208	6.27596	5.25967	4.52513	3.99529	3.57271	3.26955	3.00137	2.79085	2.62237	2.49937	0	0
0	7.78208	6.27596	5.25967	4.52513	3.99529	3.57271	3.26955	3.00137	2.79085	2.62237	2.49937	0	0
0	7.78208	6.27596	5.25967	4.52513	3.99529	3.57271	3.26955	3.00137	2.79085	2.62237	2.49937	0	0
0	7.78208	6.27596	5.25967	4.52513	3.99529	3.57271	3.26955	3.00137	2.79085	2.62237	2.49937	0	0
0	7.78208	6.27596	5.25967	4.52513	3.99529	3.57271	3.26955	3.00137	2.79085	2.62237	2.49937	0	0
0	7.78208	6.27596	5.25967	4.52513	3.99529	3.57271	3.26955	3.00137	2.79085	2.62237	2.49937	0	0
0	7.78208	6.27596	5.25967	4.52513	3.99529	3.57271	3.26955	3.00137	2.79085	2.62237	2.49937	0	0
0	7.78208	6.27596	5.25967	4.52513	3.99529	3.57271	3.26955	3.00137	2.79085	2.62237	2.49937	0	0
0	7.78208	6.27596	5.25967	4.52513	3.99529	3.57271	3.26955	3.00137	2.79085	2.62237	2.49937	0	0
0	7.78208	6.27596	5.25967	4.52513	3.99529	3.57271	3.26955	3.00137	2.79085	2.62237	2.49937	0	0
0	7.78208	6.27596	5.25967	4.52513	3.99529	3.57271	3.26955	3.00137	2.79085	2.62237	2.49937	0	0
0	7.78208	6.27596	5.25967	4.52513	3.99529	3.57271	3.26955	3.00137	2.79085	2.62237	2.49937	0	0
													0
													0
													0
													0
													0
													0
													0
													0
													0
													0
													0
													0
													0
													0
													0
													0
													0
													0
													0
													0
													0
													0
													0
													0
													0
													0
													0
													0
													0
													0
													0
													0
													0
													0
													0
													0
													0
													0
													0
													0
													0
													0
													0
													0
													0
													0
													0
													0
													0
													0
													0
													0
													0
													0
													0
													0
													0
													0
													0
													0
													0
													0
													0
													0
													0
													0
													0
													0
													0
													0
													0
													0
													0
													0
													0
													0
													0
													0
													0
													0
													0
													0
													0
													0
													0
													0
													0
													0
													0
													0
													0
													0
													0
													0
													0
													0
													0
													0
													0
													0
													0
													0
													0
													0
													0
													0
													0
													0
													0
													0
													0
													0
													0
													0
													0
													0
													0
													0
													0
													0
													0
													0
													0
													0
													0
													0
													0
													0
													0
													0
													0
													0
													0
													0
													0
													0
													0
													0
													0
													0
													0
													0
													0
													0
													0
													0
													0
													0
													0
													0
													0
													0
													0
													0
													0
													0
													0
													0
													0
													0
													0
													0
													0
													0
													0
													0
													0
													0
													0
													0
													0
													0
													0
													0
													0
													0
													0
													0
													0
													0
													0
													0
													0
													0
													0
													0
													0
													0
													0
													0
													0
													0
													0
													0
													0
													0
													0
													0
													0
													0
													0
													0
													0
													0
													0
													0
													0
													0
													0
													0
													0
													0
													0
													0
													0
													0
													0
													0
													0
													0
													0
													0
													0
													0
													0
													0
													0
													0
													0
													0
													0
													0
													0
													0
													0
													0
													0
													0
													0
													0
													0
													0
													0
													0
													0
													0
													0
													0
													0
													0
													0
													0
													0
													0
													0
													0
													0
													0
													0
													0
													0
													0
													0
													0
													0
													0
													0
													0
													0
													0
													0
													0
													0
													0
													0
													0
													0
													0
													0
													0
													0
													0
													0
													0
													0
													0
													0
													0
													0
													0
													0
													0
													0
													0
													0
													0
													0
													0
													0
													0
													0
													0
													0
													0
													0
													0
													0
													0
													0
													0
													0
													0
													0
													0
													0
													0
													0
													0
													0
													0
													0
													0
													0
													0
													0
													0
													0
													0
													0
													0
													0
													0
													0
													0
													0
													0
													0
													0
													0
													0
													0
													0
													0
													0
													0
													0
													0
													0
													0
													0
													0
													0
													0
													0
													0
													0
													0
													0
													0
													0
													0
													0
													0
													0
													0
													0
													0
													0
													0
													0
													0
													0
													0
													0
													0
													0
													0
													0
													0
													0
													0
													0
													0
													0
													0
													0
													0
													0
													0
													0
													0
													0
													0
													0
													0
													0
													0
													0
													0
													0
													0
													0
													0
													0
													0
													0
													0
													0
													0
													0
													0
													0
													0
													0
													0
													0
													0
													0
													0
													0
													0
													0
													0
													0
													0
													0
													0
													0
													0
													0
													0
													0
													0
													0
													0
													0
													0
													0
													0
													0
													0
													0
													0
													0
													0
													0
													0
													0
													0
													0
													0
													0
													0
													0
													0
													0
													0
													0
													0
													0
													0
													0
													0
													0
													0
													0
													0
													0
													0
													0
													0
													0
													0
													0
													0
													0
													0
													0
													0
													0
													0
													0
													0
													0
													0
													0
													0
													0
													0
													0
													0
													0
													0
													0
													0
													0
													0
													0
													0
													0
													0
													0
													0
													0
													0
													0
													0
													0
													0
													0
													0
													0
													0
													0
													0
													0
													0
													0
													0
													0
													0
													0
													0
													0
													0
													0
													0
													0
													0
													0
													0
													0
													0
													0
													0
													0
													0
													0
													0
													0
													0
													0
													0
													0
													0
													0
													0
													0
													0
													0
													0
													0
													0
													0
													0
													0
													0
													0
													0
													0
													0
													0
													0
													0
													0
													0
													0
													0
													0
													0
													0
													0
													0
													0
													0
													0
													0
													0
													0
													0
													0
													0
													0
													0
													0
													0
													0
													0
													0
													0
													0
													0
													0
													0
													0
													0
													0
													0
													0
													0
													0
													0
													0
													0
													0
													0
													0
													0
													0
													0
													0
													0
													0
													0
													0
													0
													0
													0
													0
													0
													0
													0
													0
													0
													0
													0
													0
													0
													0
													0
													0
													0
													0
													0
													0
													0
													0
													0
													0
													0
													0
													0
													0
													0
													0
													0
													0
													0
													0
													0
													0
													0
													0
													0
													0
													0
													0
													0
													0
													0
													0
													0
													0
													0
													0
													0
													0
													0
													0
													0
													0
													0
													0
													0
													0
													0
													0
													0
													0
													0
													0
													0
													0
													0
													0
													0
													0
													0
													0
													0
													0
													0
													0
													0
													0
													0
													0
													0
													0
													0
													0
													0
													0
													0
													0
													0
													0
													0
													0
													0
													0
													0
													0
													0
													0
													0
													0
													0
													0
													0
													0
													0
													0
													0
													0
													0
													0
													0
													0
													0
													0
													0
													0
													0
													0
													0
													0
													0
													0
													0
													0
													0
													0
													0
													0
													0
													0
													0
													0
													0
													0
													0
													0
													0
													0
													0
													0
													0
													0
													0
													0
													0
													0
													0
													0
													0
													0
													0
													0
													0
													0
													0
													0
													0
													0
													0
													0
													0
													0
													0
													0
													0
													0
													0
													0
													0
													0
													0
													0
													0
													0
													0
													0
													0
													0
													0
													0
													0
													0
													0
													0
													0
													0
													0
													0
													0
													0
[truncated: 65,548 more rows]
