# Supplementary material for: A Synaptic Mechanism for Temporal Filtering of Visual Signals
Source: PLoS Biol. 2014 Oct 21;12(10):e1001972. doi: 10.1371/journal.pbio.1001972 (PMC4205119; doi:10.1371/journal.pbio.1001972)
Supplement: Data S1 — All raw data files as well as averages and statistical parameters presented in the manuscript. Formats provided include raw-text (Ascii) and Excel (xls). In addition, we provide the original Igor-Pro files (Wavemetrics), which contain both the raw data and the original figure formatting. Data referring to particular panels are located in the respective folders. For any further information, please contact Tom Baden at thomas.baden@uni-tuebingen.de. (ZIP) [file pbio.1001972.s009.zip › Fig6/Fig6a_2/Fig6a.xlsx]

## Sheet: Sheet1
IP_1	IP_28	RP_1	RP_28	RRP_1	RRP_28	Stim_f5
100	100	99.4168	99.5076	8306.99	6048.87	0
100	100	99.4168	99.5076	8271.58	6044.89	0
99.9998	100	99.4168	99.5076	8047.23	6019.24	0
99.9974	100	99.4168	99.5076	7500.23	5953.88	0
99.9872	99.9997	99.4168	99.5076	6589.06	5834.99	0
99.9581	99.9989	99.4168	99.5076	5385.21	5653.55	0
99.8949	99.9969	99.4168	99.5076	4053.97	5405.75	0
99.7822	99.9928	99.4168	99.5076	2793.43	5093.24	0
99.6081	99.9855	99.4168	99.5076	1760.75	4722.81	0
99.3674	99.9733	99.4168	99.5076	1025.21	4305.71	0
99.0605	99.9547	99.4168	99.5076	568.638	3856.48	0
98.6917	99.9279	99.4168	99.5076	321.172	3391.54	0
98.2662	99.8913	99.4168	99.5076	203.623	2927.59	0
97.788	99.8436	99.4168	99.5076	154.153	2480.14	0
97.2607	99.7835	99.4168	99.5076	135.053	2062.32	0
96.6864	99.7098	99.4168	99.5076	127.553	1684.03	0
96.0673	99.6222	99.4168	99.5076	123.863	1351.61	0
95.405	99.5205	99.4168	99.5076	121.253	1067.8	0
94.7016	99.4046	99.4168	99.5076	118.913	832.221	0
93.9589	99.2749	99.4168	99.5076	116.638	641.992	0
93.1789	99.1318	99.4168	99.5076	114.383	492.465	0
92.3637	98.9759	99.4168	99.5076	112.144	377.996	0
91.5153	98.8077	99.4168	99.5076	109.919	292.608	0
90.6357	98.6279	99.4168	99.5076	107.712	230.505	0
89.7271	98.4369	99.4168	99.5076	105.523	186.439	0
88.7913	98.2353	99.4168	99.5076	103.354	155.905	0
87.8304	98.0234	99.4168	99.5076	101.206	135.218	0
86.8464	97.8016	99.4168	99.5076	99.0813	121.488	0
85.8412	97.5704	99.4168	99.5076	96.9803	112.532	0
84.8165	97.3298	99.4168	99.5076	94.9043	106.76	0
83.7744	97.0801	99.4168	99.5076	92.8541	103.056	0
82.7165	96.8215	99.4168	99.5076	90.8307	100.655	0
81.6445	96.5542	99.4168	99.5076	88.8348	99.0549	0
80.5601	96.2783	99.4168	99.5076	86.867	97.9333	0
79.4649	95.9941	99.4168	99.5076	84.9279	97.0891	0
78.3604	95.7017	99.4168	99.5076	83.018	96.401	0
77.2481	95.4012	99.4168	99.5076	81.1377	95.7976	0
76.1295	95.0929	99.4168	99.5076	79.2875	95.238	0
75.0058	94.7767	99.4168	99.5076	77.4674	94.6996	0
73.8783	94.453	99.4165	99.5076	75.6779	94.17	0
72.7484	94.1218	99.416	99.5076	73.9191	93.6429	0
71.6171	93.7834	99.4154	99.5076	72.1911	93.1149	0
70.4857	93.4378	99.4149	99.5076	70.494	92.5846	0
69.3553	93.0852	99.4143	99.5076	68.8279	92.0512	0
68.2268	92.7259	99.4138	99.5076	67.1928	91.5145	0
67.1011	92.3599	99.4132	99.5076	65.5885	90.9742	0
65.9793	91.9874	99.4126	99.5076	64.0151	90.4306	0
64.8621	91.6085	99.4121	99.5076	62.4723	89.8837	0
63.7505	91.2234	99.4116	99.5076	60.9602	89.3336	0
62.6451	90.8324	99.411	99.5076	59.4784	88.7805	0
61.5467	90.4354	99.4104	99.5076	58.0269	88.2245	0
60.456	90.0327	99.4099	99.5076	56.6053	87.6657	0
59.3736	89.6245	99.4093	99.5076	55.2136	87.1042	0
58.3002	89.2109	99.4088	99.5076	53.8512	86.5403	0
57.2362	88.792	99.4082	99.5076	52.5181	85.974	0
56.1822	88.3681	99.4077	99.5076	51.2139	85.4054	0
55.1386	87.9391	99.4071	99.5076	49.9382	84.8348	0
54.106	87.5054	99.4066	99.5076	48.6908	84.2622	0
53.0846	87.0671	99.406	99.5076	47.4713	83.6878	0
52.075	86.6243	99.4055	99.5076	46.2793	83.1117	0
51.0774	86.1771	99.4049	99.5076	45.1145	82.5341	0
50.0921	85.7258	99.4043	99.5076	43.9764	81.955	0
49.1195	85.2704	99.4032	99.5076	42.8648	81.3746	0
48.1597	84.8111	99.4021	99.5076	41.7791	80.7931	0
47.213	84.3481	99.401	99.5076	40.7191	80.2105	0
46.2796	83.8814	99.3999	99.5076	39.6842	79.627	0
45.3597	83.4113	99.3988	99.5076	38.6741	79.0427	0
44.4534	82.9379	99.3977	99.5076	37.6884	78.4577	0
43.5608	82.4613	99.3966	99.5076	36.7266	77.8722	0
42.6822	81.9817	99.3955	99.5076	35.7883	77.2863	0
41.8174	81.4992	99.3944	99.5076	34.8732	76.7	0
40.9667	81.0139	99.3933	99.5076	33.9807	76.1136	0
40.13	80.526	99.3922	99.5076	33.1104	75.5271	0
39.3074	80.0357	99.3911	99.5076	32.262	74.9407	0
38.4989	79.5429	99.39	99.5076	31.435	74.3543	0
37.7045	79.048	99.3889	99.5076	30.629	73.7683	0
36.9242	78.5509	99.3878	99.5076	29.8435	73.1826	0
36.158	78.0519	99.3866	99.5076	29.0782	72.5973	0
35.4057	77.551	99.3855	99.5076	28.3326	72.0127	0
34.6674	77.0484	99.3844	99.5076	27.6063	71.4287	0
33.9431	76.5443	99.3833	99.5076	26.8989	70.8454	0
33.2325	76.0387	99.3822	99.5076	26.21	70.2631	0
32.5356	75.5317	99.3811	99.5076	25.5392	69.6817	0
31.8524	75.0235	99.38	99.5076	24.8861	69.1014	0
31.1827	74.5142	99.3789	99.5076	24.2504	68.5222	0
30.5264	74.004	99.3778	99.5076	23.6315	67.9443	0
29.8834	73.4928	99.3767	99.5076	23.0292	67.3677	0
29.2535	72.9809	99.3756	99.5076	22.443	66.7925	0
28.6367	72.4683	99.3745	99.5076	21.8727	66.2189	0
28.0328	71.9552	99.3734	99.5076	21.3177	65.6468	0
27.4415	71.4416	99.3723	99.5076	20.7778	65.0764	0
26.8629	70.9277	99.3712	99.5076	20.2526	64.5077	0
26.2967	70.4136	99.3701	99.5076	19.7417	63.9409	0
25.7428	69.8994	99.369	99.5076	19.2449	63.3759	0
25.2009	69.3851	99.3677	99.5076	18.7617	62.8129	0
24.671	68.8709	99.366	99.5076	18.2918	62.252	0
24.1529	68.3569	99.3644	99.5076	17.8349	61.6932	0
23.6464	67.8431	99.3627	99.5076	17.3907	61.1365	0
23.1513	67.3298	99.3611	99.5076	16.9588	60.5821	0
22.6674	66.8168	99.3594	99.5076	16.539	60.03	0
22.1946	66.3045	99.3578	99.5076	16.131	59.4803	0
21.7327	65.7927	99.3561	99.5076	15.7343	58.933	0
21.2815	65.2817	99.3544	99.5076	15.3488	58.3883	0
20.8408	64.7715	99.3528	99.5076	14.9742	57.8461	0
20.4105	64.2621	99.3512	99.5076	14.6102	57.3064	0
19.9904	63.7538	99.3495	99.5076	14.2564	56.7695	0
19.5802	63.2465	99.3478	99.5076	13.9127	56.2352	0
19.1799	62.7403	99.3462	99.5076	13.5788	55.7037	0
18.7891	62.2353	99.3445	99.5076	13.2544	55.175	0
18.4078	61.7316	99.3429	99.5075	12.9392	54.6492	0
18.0358	61.2292	99.3412	99.507	12.633	54.1263	0
17.6729	60.7283	99.3395	99.5066	12.3356	53.6063	0
17.3189	60.2288	99.3379	99.5061	12.0468	53.0893	0
16.9736	59.731	99.3363	99.5057	11.7662	52.5754	0
16.6368	59.2347	99.3346	99.5053	11.4937	52.0645	0
16.3085	58.7401	99.3329	99.5048	11.2291	51.5567	0
15.9884	58.2473	99.3313	99.5044	10.9721	51.052	0
15.6763	57.7563	99.3296	99.5039	10.7226	50.5506	0
15.3721	57.2672	99.328	99.5035	10.4802	50.0523	0
15.0756	56.78	99.3263	99.503	10.2449	49.5572	0
14.7866	56.2948	99.3247	99.5026	10.0165	49.0655	0
14.5051	55.8116	99.323	99.5022	9.79462	48.577	0
14.2307	55.3306	99.3213	99.5017	9.57924	48.0919	0
13.9634	54.8516	99.3197	99.5013	9.37013	47.6101	0
13.703	54.3749	99.318	99.5008	9.16711	47.1317	0
13.4494	53.9005	99.3164	99.5004	8.97002	46.6566	0
13.2024	53.4283	99.3147	99.4999	8.77868	46.185	0
12.9618	52.9584	99.3131	99.4995	8.59293	45.7169	0
12.7275	52.491	99.3114	99.4991	8.41262	45.2522	0
12.4993	52.026	99.3098	99.4986	8.23758	44.7909	0
12.2772	51.5634	99.3081	99.4982	8.06768	44.3332	0
12.061	51.1034	99.3064	99.4977	7.90274	43.879	0
11.8504	50.6459	99.3048	99.4973	7.74265	43.4283	0
11.6455	50.1909	99.3031	99.4969	7.58725	42.9811	0
11.4461	49.7387	99.3015	99.4964	7.43641	42.5375	0
11.2519	49.289	99.2998	99.496	7.28999	42.0975	0
11.063	48.8421	99.2982	99.4955	7.14788	41.661	0
10.8792	48.3978	99.2965	99.4951	7.00994	41.228	0
10.7003	47.9563	99.2948	99.4946	6.87605	40.7987	0
10.5262	47.5176	99.2932	99.4942	6.7461	40.373	0
10.3568	47.0817	99.2915	99.4938	6.61996	39.9508	0
10.1921	46.6487	99.2899	99.4933	6.49753	39.5323	0
10.0318	46.2185	99.2882	99.4929	6.3787	39.1174	0
9.87586	45.7911	99.2866	99.4924	6.26336	38.706	0
9.7242	45.3667	99.2849	99.492	6.1514	38.2983	0
9.57668	44.9452	99.2833	99.4915	6.04274	37.8942	0
9.43321	44.5266	99.2816	99.4911	5.93726	37.4937	0
9.29367	44.111	99.2799	99.4907	5.83488	37.0968	0
9.15797	43.6984	99.2783	99.4902	5.7355	36.7035	0
9.02601	43.2888	99.2766	99.4898	5.63904	36.3138	0
8.89768	42.8822	99.275	99.4893	5.5454	35.9277	0
8.77291	42.4787	99.2733	99.4889	5.45451	35.5452	0
8.65159	42.0782	99.2717	99.4885	5.36627	35.1663	0
8.53363	41.6807	99.27	99.488	5.28062	34.791	0
8.41894	41.2863	99.2684	99.4876	5.19747	34.4192	0
8.30744	40.895	99.2667	99.4871	5.11675	34.051	0
8.19904	40.5068	99.265	99.4867	5.03839	33.6864	0
8.09366	40.1217	99.2634	99.4862	4.96231	33.3253	0
7.99123	39.7396	99.2617	99.4858	4.88845	32.9678	0
7.89165	39.3607	99.2601	99.4854	4.81673	32.6138	0
7.79485	38.9849	99.2584	99.4849	4.7471	32.2633	0
7.70077	38.6123	99.2568	99.4845	4.67949	31.9164	0
7.60931	38.2427	99.2551	99.484	4.61384	31.5729	0
7.52042	37.8764	99.2535	99.4836	4.5501	31.2329	0
7.43403	37.5131	99.2518	99.4832	4.48819	30.8964	0
7.35006	37.153	99.2502	99.4827	4.42807	30.5633	0
7.26844	36.796	99.2485	99.4823	4.36969	30.2337	0
7.18912	36.4421	99.2468	99.4818	4.31299	29.9076	0
7.11204	36.0914	99.2452	99.4814	4.25792	29.5848	0
7.03712	35.7439	99.2435	99.4809	4.20442	29.2654	0
6.96431	35.3994	99.2419	99.4805	4.15246	28.9495	0
6.89355	35.0581	99.2402	99.4801	4.10199	28.6368	0
6.82478	34.7199	99.2386	99.4796	4.05295	28.3276	0
6.75795	34.3849	99.2369	99.4792	4.00531	28.0216	0
6.69301	34.0529	99.2352	99.4787	3.95903	27.719	0
6.62989	33.7241	99.2336	99.4783	3.91406	27.4197	0
6.56855	33.3984	99.2319	99.4778	3.87036	27.1236	0
6.50895	33.0758	99.2303	99.4774	3.82789	26.8308	0
6.45102	32.7563	99.2286	99.477	3.78663	26.5413	0
6.39473	32.4398	99.227	99.4765	3.74652	26.2549	0
6.34002	32.1265	99.2253	99.4761	3.70753	25.9718	0
6.28686	31.8162	99.2237	99.4756	3.66964	25.6918	0
6.23519	31.509	99.222	99.4752	3.6328	25.415	0
6.18497	31.2048	99.2203	99.4748	3.59699	25.1414	0
6.13618	30.9036	99.2187	99.4743	3.56217	24.8708	0
6.08875	30.6055	99.217	99.4739	3.52832	24.6034	0
6.04266	30.3104	99.2154	99.4734	3.4954	24.339	0
5.99787	30.0184	99.2137	99.473	3.46338	24.0777	0
5.95433	29.7293	99.2121	99.4725	3.43224	23.8194	0
5.91201	29.4431	99.2104	99.4721	3.40195	23.5641	0
5.87088	29.16	99.2088	99.4717	3.37249	23.3118	0
5.83091	28.8798	99.2071	99.4712	3.34383	23.0625	0
5.79205	28.6025	99.2055	99.4708	3.31594	22.8161	0
5.75428	28.3282	99.2038	99.4703	3.28881	22.5726	0
5.71757	28.0568	99.2021	99.4699	3.2624	22.332	0
5.68188	27.7882	99.2005	99.4694	3.2367	22.0943	0
5.64718	27.5226	99.1988	99.469	3.21169	21.8595	0
5.61346	27.2598	99.1972	99.4686	3.18734	21.6274	0
5.58067	26.9998	99.1955	99.4681	3.16364	21.3982	0
5.54879	26.7427	99.1938	99.4677	3.14056	21.1718	0
5.51779	26.4884	99.1922	99.4672	3.11808	20.9481	0
5.48766	26.2369	99.1906	99.4668	3.0962	20.7271	0
5.45836	25.9882	99.1889	99.4664	3.07488	20.5088	0
5.42986	25.7423	99.1872	99.4659	3.05412	20.2933	0
5.40216	25.499	99.1856	99.4655	3.03389	20.0804	0
5.37521	25.2586	99.1839	99.465	3.01419	19.8701	0
5.34901	25.0208	99.1823	99.4646	2.99499	19.6624	0
5.32352	24.7857	99.1806	99.4641	2.97627	19.4573	0
5.29873	24.5533	99.179	99.4637	2.95803	19.2548	0
5.27462	24.3235	99.1773	99.4633	2.94025	19.0549	0
5.25117	24.0964	99.1756	99.4628	2.92292	18.8574	0
5.22835	23.8719	99.174	99.4624	2.90602	18.6624	0
5.20615	23.65	99.1723	99.4619	2.88954	18.4699	0
5.18456	23.4307	99.1707	99.4615	2.87347	18.2799	0
5.16354	23.2139	99.169	99.4611	2.85779	18.0923	0
5.1431	22.9997	99.1674	99.4606	2.8425	17.907	0
5.1232	22.788	99.1657	99.4602	2.82757	17.7242	0
5.10383	22.5788	99.1641	99.4597	2.81301	17.5437	0
5.08498	22.372	99.1624	99.4593	2.7988	17.3655	0
5.06664	22.1677	99.1607	99.4588	2.78493	17.1896	0
5.04878	21.9659	99.1591	99.4584	2.77139	17.016	0
5.03139	21.7665	99.1574	99.4579	2.75817	16.8446	0
5.01447	21.5695	99.1558	99.4575	2.74526	16.6755	0
4.99799	21.3748	99.1541	99.4571	2.73265	16.5086	0
4.98194	21.1825	99.1525	99.4566	2.72034	16.3439	0
4.96631	20.9926	99.1508	99.4562	2.70831	16.1813	0
4.95109	20.805	99.1492	99.4557	2.69655	16.0209	0
4.93627	20.6196	99.1475	99.4553	2.68507	15.8626	0
4.92182	20.4366	99.1459	99.4549	2.67384	15.7063	0
4.90776	20.2558	99.1442	99.4544	2.66287	15.5522	0
4.89405	20.0772	99.1425	99.454	2.65214	15.4001	0
4.88069	19.9009	99.1409	99.4535	2.64165	15.25	0
4.86767	19.7267	99.1392	99.4531	2.63139	15.1019	0
4.85499	19.5547	99.1376	99.4526	2.62135	14.9558	0
4.84263	19.3849	99.1359	99.4522	2.61154	14.8117	0
4.83057	19.2172	99.1343	99.4518	2.60193	14.6694	0
4.81883	19.0516	99.1326	99.4513	2.59254	14.5291	0
4.80737	18.8881	99.131	99.4509	2.58334	14.3907	0
4.79619	18.7267	99.1293	99.4504	2.57433	14.2542	0
4.7853	18.5673	99.1276	99.45	2.56552	14.1195	0
4.77467	18.4099	99.126	99.4495	2.55689	13.9866	0
4.76431	18.2546	99.1243	99.4491	2.54844	13.8555	0
4.75419	18.1012	99.1227	99.4487	2.54016	13.7262	0
4.74433	17.9499	99.121	99.4482	2.53205	13.5987	0
4.7347	17.8004	99.1194	99.4478	2.52411	13.4729	0
4.72531	17.6529	99.1177	99.4473	2.51632	13.3488	0
4.71613	17.5073	99.116	99.4469	2.50869	13.2264	0
4.70718	17.3636	99.1144	99.4465	2.50121	13.1057	0
4.69843	17.2218	99.1127	99.446	2.49388	12.9867	0
4.6899	17.0818	99.1111	99.4456	2.48669	12.8693	0
4.68156	16.9436	99.1094	99.4451	2.47963	12.7535	0
4.67342	16.8072	99.1078	99.4447	2.47272	12.6393	0
4.66547	16.6726	99.1061	99.4442	2.46593	12.5267	0
4.6577	16.5398	99.1045	99.4438	2.45927	12.4156	0
4.65011	16.4088	99.1028	99.4434	2.45275	12.3061	0
4.64269	16.2795	99.1012	99.4429	2.44633	12.1981	0
4.63544	16.1518	99.0995	99.4425	2.44004	12.0916	0
4.62835	16.0259	99.0978	99.442	2.43386	11.9865	0
4.62142	15.9017	99.0962	99.4416	2.42779	11.883	0
4.61465	15.7791	99.0945	99.4411	2.42183	11.7808	0
4.60803	15.6581	99.0929	99.4407	2.41598	11.6801	0
4.60154	15.5388	99.0912	99.4403	2.41023	11.5808	0
4.5952	15.421	99.0896	99.4398	2.40458	11.4829	0
4.589	15.3048	99.0879	99.4394	2.39904	11.3864	0
4.58293	15.1902	99.0863	99.4389	2.39358	11.2912	0
4.57699	15.0772	99.0846	99.4385	2.38822	11.1974	0
4.57118	14.9656	99.0829	99.4381	2.38295	11.1048	0
4.56549	14.8556	99.0813	99.4376	2.37777	11.0136	0
4.55992	14.747	99.0796	99.4372	2.37267	10.9236	0
4.55446	14.64	99.078	99.4367	2.36766	10.8349	0
4.54912	14.5343	99.0763	99.4363	2.36273	10.7475	0
4.54389	14.4302	99.0747	99.4358	2.35788	10.6613	0
4.53876	14.3274	99.073	99.4354	2.35311	10.5763	0
4.53373	14.226	99.0713	99.435	2.34841	10.4925	0
4.52881	14.126	99.0697	99.4345	2.34379	10.4098	0
4.52399	14.0274	99.068	99.4341	2.33924	10.3284	0
4.51926	13.9301	99.0664	99.4336	2.33476	10.2481	0
4.51463	13.8342	99.0647	99.4332	2.33035	10.1689	0
4.51007	13.7396	99.0631	99.4327	2.32601	10.0909	0
4.5056	13.6462	99.0614	99.4323	2.32173	10.0139	0
4.50124	13.5542	99.0598	99.4319	2.31752	9.93806	0
4.49696	13.4634	99.0581	99.4314	2.31337	9.86328	0
4.49275	13.3739	99.0564	99.431	2.30929	9.78955	0
4.48861	13.2856	99.0548	99.4305	2.30526	9.71687	0
4.48455	13.1986	99.0531	99.4301	2.30129	9.64522	0
4.48056	13.1127	99.0515	99.4297	2.29737	9.57458	0
4.47666	13.028	99.0498	99.4292	2.29352	9.50495	0
4.47283	12.9445	99.0482	99.4288	2.28972	9.4363	0
4.46907	12.8622	99.0465	99.4283	2.28597	9.36862	0
4.46537	12.781	99.0449	99.4279	2.28227	9.30191	0
4.46173	12.7009	99.0432	99.4274	2.27863	9.23614	0
4.45816	12.622	99.0416	99.427	2.27503	9.1713	0
4.45464	12.5441	99.0399	99.4266	2.27148	9.10738	0
4.45118	12.4673	99.0382	99.4261	2.26798	9.04437	0
4.4478	12.3916	99.0366	99.4257	2.26453	8.98225	0
4.44448	12.317	99.0349	99.4252	2.26113	8.92101	0
4.44121	12.2434	99.0333	99.4248	2.25777	8.86064	0
4.43798	12.1708	99.0316	99.4243	2.25446	8.80112	0
4.43482	12.0992	99.03	99.4239	2.25118	8.74245	0
4.4317	12.0287	99.0283	99.4234	2.24795	8.68461	0
4.42862	11.9591	99.0266	99.423	2.24476	8.62759	0
4.4256	11.8905	99.025	99.4226	2.2416	8.57137	0
4.42262	11.8229	99.0233	99.4221	2.23849	8.51595	0
4.41969	11.7562	99.0217	99.4217	2.23541	8.46131	0
4.41682	11.6904	99.02	99.4212	2.23238	8.40744	0
4.414	11.6256	99.0184	99.4208	2.22939	8.35434	0
4.41122	11.5617	99.0167	99.4204	2.22643	8.30199	0
4.40848	11.4986	99.0151	99.4199	2.22351	8.25037	0
4.40578	11.4365	99.0134	99.4195	2.22063	8.19948	0
4.40312	11.3752	99.0117	99.419	2.21777	8.14931	0
4.4005	11.3148	99.0101	99.4186	2.21495	8.09985	0
4.39791	11.2552	99.0084	99.4182	2.21216	8.05108	0
4.39536	11.1965	99.0068	99.4177	2.20941	8.003	0
4.39285	11.1386	99.0051	99.4173	2.20668	7.95559	0
4.39037	11.0815	99.0035	99.4168	2.20399	7.90885	0
4.38792	11.0252	99.0018	99.4164	2.20133	7.86277	0
4.38551	10.9697	99.0002	99.4159	2.19869	7.81733	0
4.38313	10.915	98.9985	99.4155	2.19609	7.77253	0
4.38078	10.861	98.9969	99.4151	2.19351	7.72835	0
4.37847	10.8078	98.9952	99.4146	2.19096	7.6848	0
4.37619	10.7554	98.9935	99.4142	2.18845	7.64185	0
4.37396	10.7037	98.9919	99.4137	2.18596	7.5995	0
4.37176	10.6527	98.9902	99.4133	2.18351	7.55774	0
4.36959	10.6024	98.9886	99.4128	2.18108	7.51655	0
4.36744	10.5528	98.9869	99.4124	2.17868	7.47595	0
4.36532	10.504	98.9853	99.412	2.1763	7.4359	0
4.36323	10.4558	98.9836	99.4115	2.17395	7.39642	0
4.36116	10.4083	98.982	99.4111	2.17162	7.35747	0
4.35912	10.3614	98.9803	99.4106	2.16932	7.31907	0
4.35711	10.3152	98.9786	99.4102	2.16703	7.2812	0
4.35512	10.2697	98.977	99.4098	2.16478	7.24385	0
4.35315	10.2247	98.9753	99.4093	2.16254	7.20702	0
4.35121	10.1805	98.9737	99.4089	2.16033	7.17069	0
4.34929	10.1368	98.972	99.4084	2.15814	7.13486	0
4.34739	10.0937	98.9704	99.408	2.15598	7.09952	0
4.34552	10.0513	98.9687	99.4076	2.15383	7.06466	0
4.34366	10.0094	98.9671	99.4071	2.15171	7.03028	0
4.34183	9.96813	98.9654	99.4067	2.1496	6.99637	0
4.34002	9.92742	98.9637	99.4062	2.14752	6.96293	0
4.33823	9.88728	98.9621	99.4058	2.14546	6.92993	0
4.33647	9.84769	98.9604	99.4053	2.14342	6.89739	0
4.33472	9.80866	98.9588	99.4049	2.14139	6.86528	0
4.33299	9.77016	98.9571	99.4045	2.13939	6.83361	0
4.33128	9.7322	98.9555	99.404	2.13741	6.80237	0
4.32959	9.69476	98.9538	99.4035	2.13544	6.77155	0
4.32792	9.65784	98.9522	99.4031	2.1335	6.74114	0
4.32627	9.62143	98.9505	99.4027	2.13157	6.71114	0
4.32464	9.58552	98.9488	99.4022	2.12966	6.68154	0
4.32302	9.5501	98.9472	99.4018	2.12777	6.65233	0
4.32142	9.51517	98.9455	99.4014	2.1259	6.62352	0
4.31984	9.48073	98.9439	99.4009	2.12405	6.59509	0
4.31828	9.44675	98.9422	99.4005	2.12221	6.56704	0
4.31673	9.41324	98.9406	99.4	2.12039	6.53936	0
4.3152	9.38019	98.9389	99.3996	2.11859	6.51204	0
4.31368	9.34759	98.9373	99.3991	2.1168	6.48508	0
4.31219	9.31543	98.9356	99.3987	2.11503	6.45848	0
4.3107	9.28371	98.9339	99.3983	2.11327	6.43223	0
4.30924	9.25242	98.9323	99.3978	2.11154	6.40632	0
4.30779	9.22156	98.9306	99.3974	2.10982	6.38075	0
4.30635	9.19112	98.929	99.3969	2.10811	6.35551	0
4.30493	9.16108	98.9273	99.3965	2.10642	6.3306	0
4.30352	9.13146	98.9257	99.3961	2.10474	6.30601	0
4.30213	9.10223	98.924	99.3956	2.10308	6.28174	0
4.30075	9.0734	98.9224	99.3952	2.10144	6.25778	0
4.29938	9.04495	98.9207	99.3947	2.0998	6.23413	0
4.29803	9.01689	98.919	99.3943	2.09819	6.21079	0
4.29669	8.9892	98.9174	99.3938	2.09659	6.18774	0
4.29537	8.96188	98.9157	99.3934	2.095	6.16498	0
4.29405	8.93493	98.9141	99.3929	2.09342	6.14252	0
4.29276	8.90834	98.9124	99.3925	2.09187	6.12034	0
4.29147	8.88209	98.9108	99.3921	2.09032	6.09843	0
4.2902	8.8562	98.9091	99.3916	2.08879	6.07681	0
4.28893	8.83065	98.9074	99.3912	2.08726	6.05546	0
4.28769	8.80544	98.9058	99.3907	2.08576	6.03437	0
4.28645	8.78056	98.9041	99.3903	2.08427	6.01355	0
4.28523	8.756	98.9025	99.3899	2.08279	5.99298	0
4.28401	8.73177	98.9008	99.3894	2.08132	5.97268	0
4.28281	8.70786	98.8992	99.389	2.07987	5.95262	0
4.28162	8.68425	98.8975	99.3885	2.07842	5.9328	0
4.28044	8.66095	98.8959	99.3881	2.07699	5.91324	0
4.27928	8.63797	98.8942	99.3877	2.07558	5.89391	0
4.27812	8.61527	98.8925	99.3872	2.07417	5.87482	0
4.27697	8.59287	98.8909	99.3868	2.07278	5.85596	0
4.27582	8.57076	98.8892	99.3863	2.07139	5.83733	0
4.27468	8.54893	98.8876	99.3859	2.07001	5.81892	0
4.27353	8.52738	98.8859	99.3854	2.06864	5.80073	0
4.27241	8.50612	98.8843	99.385	2.06728	5.78277	0
4.27129	8.48512	98.8826	99.3846	2.06593	5.76502	0
4.27019	8.46439	98.881	99.3841	2.0646	5.74748	0
4.2691	8.44392	98.8793	99.3837	2.06328	5.73014	0
4.26801	8.42371	98.8776	99.3832	2.06196	5.71302	0
4.26694	8.40376	98.876	99.3828	2.06066	5.69609	0
4.26587	8.38406	98.8743	99.3824	2.05937	5.67936	0
4.26482	8.3646	98.8727	99.3819	2.05809	5.66283	0
4.26378	8.34539	98.871	99.3815	2.05683	5.64649	0
4.26274	8.32642	98.8694	99.381	2.05557	5.63034	0
4.26172	8.30768	98.8677	99.3806	2.05432	5.61437	0
4.2607	8.28918	98.8661	99.3801	2.05309	5.59859	0
4.2597	8.27091	98.8644	99.3797	2.05186	5.58299	0
4.25871	8.25286	98.8627	99.3792	2.05064	5.56757	0
4.25771	8.23503	98.8611	99.3788	2.04944	5.55232	0
4.25674	8.21742	98.8594	99.3784	2.04824	5.53724	0
4.25577	8.20003	98.8578	99.3779	2.04706	5.52234	0
4.2548	8.18285	98.8561	99.3775	2.04588	5.5076	0
4.25386	8.16588	98.8545	99.377	2.04471	5.49303	0
4.25292	8.14911	98.8528	99.3766	2.04356	5.47862	0
4.25197	8.13254	98.8512	99.3762	2.04241	5.46437	0
4.25105	8.11617	98.8495	99.3757	2.04127	5.45028	0
4.25014	8.1	98.8479	99.3753	2.04014	5.43634	0
4.24922	8.08403	98.8462	99.3748	2.03902	5.42255	0
4.24832	8.06824	98.8445	99.3744	2.03791	5.40892	0
4.2474	8.05264	98.8429	99.3739	2.0368	5.39543	0
4.24649	8.03722	98.8412	99.3735	2.0357	5.38209	0
4.24559	8.02198	98.8396	99.3731	2.0346	5.36889	0
4.2447	8.00693	98.8379	99.3726	2.03352	5.35584	0
4.24381	7.99205	98.8363	99.3722	2.03244	5.34292	0
4.24294	7.97734	98.8346	99.3717	2.03138	5.33014	0
4.24207	7.9628	98.833	99.3713	2.03032	5.31749	0
4.2412	7.94843	98.8313	99.3708	2.02926	5.30498	0
4.24036	7.93423	98.8297	99.3704	2.02823	5.2926	0
4.23951	7.92019	98.828	99.37	2.02719	5.28034	0
4.23867	7.90631	98.8263	99.3695	2.02617	5.26822	0
4.23785	7.89258	98.8247	99.3691	2.02515	5.25622	0
4.23703	7.87902	98.823	99.3686	2.02415	5.24434	0
4.23621	7.8656	98.8214	99.3682	2.02314	5.23258	0
4.2354	7.85233	98.8197	99.3678	2.02215	5.22095	0
4.2346	7.83922	98.8181	99.3673	2.02117	5.20943	0
4.23381	7.82625	98.8164	99.3669	2.0202	5.19803	0
4.23302	7.81342	98.8147	99.3664	2.01922	5.18674	0
4.23224	7.80074	98.8131	99.366	2.01827	5.17556	0
4.23147	7.78819	98.8114	99.3655	2.01732	5.1645	0
4.2307	7.77579	98.8098	99.3651	2.01637	5.15355	0
4.22992	7.76351	98.8081	99.3647	2.01542	5.1427	0
4.22915	7.75137	98.8065	99.3642	2.01448	5.13196	0
4.22838	7.73937	98.8048	99.3638	2.01355	5.12132	0
4.22761	7.72749	98.8032	99.3633	2.01262	5.11079	0
4.22686	7.71574	98.8015	99.3629	2.01171	5.10036	0
4.22612	7.70411	98.7998	99.3624	2.0108	5.09003	0
4.22537	7.69261	98.7982	99.362	2.00989	5.07979	0
4.22464	7.68123	98.7965	99.3616	2.009	5.06966	0
4.22392	7.66997	98.7949	99.3611	2.00811	5.05962	0
4.2232	7.65883	98.7932	99.3607	2.00723	5.04967	0
4.22247	7.6478	98.7916	99.3602	2.00635	5.03982	0
4.22177	7.6369	98.7899	99.3598	2.00549	5.03006	0
4.22107	7.6261	98.7882	99.3594	2.00463	5.02039	0
4.22038	7.61541	98.7866	99.3589	2.00378	5.01081	0
4.21968	7.60483	98.7849	99.3585	2.00293	5.00132	0
4.219	7.59436	98.7833	99.358	2.00209	4.99191	0
4.21833	7.584	98.7816	99.3576	2.00126	4.98259	0
4.21766	7.57374	98.78	99.3571	2.00044	4.97335	0
4.21697	7.56358	98.7783	99.3567	1.9996	4.9642	0
4.21629	7.55353	98.7767	99.3563	1.99878	4.95513	0
4.21562	7.54358	98.775	99.3558	1.99797	4.94613	0
4.21495	7.53372	98.7733	99.3554	1.99715	4.93722	0
4.21427	7.52397	98.7717	99.3549	1.99635	4.92839	0
4.21362	7.5143	98.77	99.3545	1.99555	4.91963	0
4.21298	7.50474	98.7684	99.3541	1.99476	4.91095	0
4.21233	7.49526	98.7667	99.3536	1.99398	4.90234	0
4.21169	7.48588	98.7651	99.3532	1.9932	4.89381	0
4.21106	7.47659	98.7634	99.3527	1.99243	4.88535	0
4.21043	7.46738	98.7618	99.3523	1.99166	4.87697	0
4.20981	7.45827	98.7601	99.3518	1.99091	4.86865	0
4.20919	7.44923	98.7585	99.3514	1.99015	4.86041	0
4.20858	7.4403	98.7568	99.351	1.9894	4.85223	0
4.20798	7.43143	98.7551	99.3505	1.98866	4.84412	0
4.20739	7.42266	98.7535	99.3501	1.98793	4.83609	0
4.20678	7.41396	98.7518	99.3496	1.9872	4.82811	0
4.20616	7.40535	98.7502	99.3492	1.98646	4.8202	0
4.20556	7.39681	98.7485	99.3487	1.98573	4.81236	0
4.20496	7.38835	98.7469	99.3483	1.98501	4.80458	0
4.20437	7.37997	98.7452	99.3479	1.98429	4.79686	0
4.20377	7.37167	98.7436	99.3474	1.98358	4.78921	0
4.20319	7.36344	98.7419	99.347	1.98287	4.78161	0
4.20262	7.35528	98.7402	99.3465	1.98218	4.77408	0
4.20205	7.3472	98.7386	99.3461	1.98148	4.76661	0
4.20148	7.33919	98.7369	99.3457	1.98079	4.75919	0
4.2009	7.33125	98.7353	99.3452	1.98011	4.75183	0
4.20036	7.32338	98.7336	99.3447	1.97943	4.74453	0
4.19981	7.31558	98.732	99.3443	1.97877	4.73729	0
4.19926	7.30784	98.7303	99.3439	1.9781	4.7301	0
4.19872	7.30018	98.7286	99.3434	1.97744	4.72297	0
4.19817	7.29257	98.727	99.343	1.97678	4.71589	0
4.19763	7.28504	98.7253	99.3426	1.97612	4.70887	0
4.19708	7.27756	98.7237	99.3421	1.97547	4.7019	0
4.19654	7.27016	98.722	99.3417	1.97481	4.69498	0
4.19599	7.26281	98.7204	99.3412	1.97417	4.68811	0
4.19546	7.25552	98.7187	99.3408	1.97353	4.68129	0
4.19494	7.2483	98.7171	99.3403	1.9729	4.67453	0
4.19441	7.24113	98.7154	99.3399	1.97227	4.66781	0
4.19389	7.23403	98.7138	99.3395	1.97164	4.66115	0
4.19337	7.22698	98.7121	99.339	1.97102	4.65453	0
4.19287	7.22	98.7104	99.3386	1.97041	4.64796	0
4.19237	7.21307	98.7088	99.3381	1.9698	4.64143	0
4.19187	7.20618	98.7071	99.3377	1.9692	4.63495	0
4.19138	7.19937	98.7055	99.3373	1.9686	4.62853	0
4.19088	7.1926	98.7038	99.3368	1.968	4.62214	0
4.19039	7.18589	98.7022	99.3364	1.96741	4.6158	0
4.18989	7.17923	98.7005	99.3359	1.96681	4.60951	0
4.1894	7.17262	98.6989	99.3355	1.96622	4.60325	0
4.1889	7.16607	98.6972	99.335	1.96564	4.59704	0
4.1884	7.15956	98.6955	99.3346	1.96505	4.59088	0
4.18792	7.1531	98.6939	99.3342	1.96447	4.58475	0
4.18745	7.14671	98.6922	99.3337	1.96391	4.57867	0
4.18698	7.14035	98.6906	99.3333	1.96334	4.57263	0
4.1865	7.13404	98.6889	99.3328	1.96278	4.56663	0
4.18603	7.12779	98.6873	99.3324	1.96222	4.56068	0
4.18557	7.12157	98.6856	99.3319	1.96166	4.55476	0
4.18512	7.11541	98.6839	99.3315	1.96112	4.54888	0
4.18468	7.10929	98.6823	99.3311	1.96057	4.54304	0
4.18423	7.10321	98.6806	99.3306	1.96004	4.53723	0
4.18378	7.09718	98.679	99.3302	1.9595	4.53147	0
4.18331	7.0912	98.6773	99.3297	1.95895	4.52575	0
4.18286	7.08525	98.6757	99.3293	1.95842	4.52005	0
4.18241	7.07936	98.674	99.3289	1.95789	4.51441	0
4.18196	7.07351	98.6724	99.3284	1.95736	4.50879	0
4.18152	7.06769	98.6707	99.328	1.95683	4.50321	0
4.18107	7.06192	98.6691	99.3275	1.95631	4.49767	0
4.18064	7.05619	98.6674	99.3271	1.95579	4.49216	0
4.18021	7.0505	98.6657	99.3266	1.95529	4.48668	0
4.17979	7.04485	98.6641	99.3262	1.95478	4.48125	0
4.17937	7.03924	98.6624	99.3258	1.95428	4.47584	0
4.17895	7.03367	98.6608	99.3253	1.95378	4.47046	0
4.17853	7.02814	98.6591	99.3249	1.95328	4.46513	0
4.17812	7.02265	98.6575	99.3244	1.95279	4.45983	0
4.17772	7.01719	98.6558	99.324	1.95231	4.45455	0
4.1773	7.01177	98.6542	99.3235	1.95181	4.44931	0
4.17687	7.00639	98.6525	99.3231	1.95132	4.4441	0
4.17645	7.00104	98.6508	99.3227	1.95084	4.43892	0
4.17604	6.99573	98.6492	99.3222	1.95035	4.43377	0
4.17564	6.99046	98.6475	99.3218	1.94988	4.42866	0
4.17524	6.98522	98.6459	99.3213	1.94941	4.42358	0
4.17484	6.98001	98.6442	99.3209	1.94894	4.41852	0
4.17445	6.97485	98.6426	99.3205	1.94848	4.4135	0
4.17405	6.96971	98.6409	99.32	1.94801	4.4085	0
4.17366	6.96461	98.6392	99.3196	1.94755	4.40354	0
4.17329	6.95954	98.6376	99.3191	1.9471	4.3986	0
4.17292	6.95451	98.6359	99.3187	1.94666	4.39369	0
4.17254	6.9495	98.6343	99.3182	1.94621	4.38881	0
4.17214	6.94452	98.6326	99.3178	1.94576	4.38396	0
4.17175	6.93959	98.631	99.3174	1.9453	4.37914	0
4.17136	6.93468	98.6293	99.3169	1.94486	4.37434	0
4.17099	6.9298	98.6277	99.3165	1.94442	4.36957	0
4.17062	6.92495	98.626	99.316	1.94399	4.36483	0
4.17025	6.92014	98.6244	99.3156	1.94355	4.36011	0
4.16987	6.91535	98.6227	99.3151	1.94312	4.35543	0
4.1695	6.91059	98.621	99.3147	1.94269	4.35076	0
4.16913	6.90586	98.6194	99.3142	1.94226	4.34613	0
4.16876	6.90117	98.6177	99.3138	1.94184	4.34152	0
4.16841	6.8965	98.6161	99.3134	1.94142	4.33693	0
4.16806	6.89185	98.6144	99.3129	1.94101	4.33237	0
4.16771	6.88724	98.6128	99.3125	1.9406	4.32783	0
4.16736	6.88266	98.6111	99.312	1.94019	4.32333	0
4.16701	6.87809	98.6095	99.3116	1.93978	4.31884	0
4.16666	6.87356	98.6078	99.3112	1.93938	4.31437	0
4.16631	6.86906	98.6061	99.3107	1.93898	4.30994	0
4.16596	6.86459	98.6045	99.3103	1.93857	4.30553	0
4.16561	6.86013	98.6028	99.3098	1.93818	4.30114	0
4.16527	6.8557	98.6012	99.3094	1.93778	4.29677	0
4.16494	6.85131	98.5995	99.309	1.93739	4.29243	0
4.1646	6.84694	98.5979	99.3085	1.937	4.28811	0
4.16426	6.84258	98.5962	99.3081	1.93661	4.28381	0
4.16393	6.83825	98.5946	99.3076	1.93623	4.27953	0
4.16359	6.83396	98.5929	99.3072	1.93584	4.27528	0
4.16326	6.82969	98.5912	99.3067	1.93546	4.27105	0
4.16294	6.82544	98.5896	99.3063	1.93509	4.26684	0
4.16261	6.82121	98.5879	99.3059	1.93471	4.26265	0
4.16229	6.81701	98.5863	99.3054	1.93434	4.25849	0
4.16196	6.81283	98.5846	99.305	1.93397	4.25435	0
4.16164	6.80868	98.583	99.3045	1.9336	4.25022	0
4.16132	6.80454	98.5813	99.3041	1.93323	4.24612	0
4.161	6.80043	98.5797	99.3037	1.93287	4.24203	0
4.16069	6.79635	98.578	99.3032	1.93251	4.23798	0
4.16038	6.79229	98.5763	99.3028	1.93216	4.23394	0
4.16006	6.78824	98.5747	99.3023	1.9318	4.22992	0
4.15975	6.78421	98.573	99.3019	1.93144	4.22591	0
4.15944	6.78022	98.5714	99.3014	1.93109	4.22194	0
4.15913	6.77625	98.5697	99.301	1.93074	4.21798	0
4.15883	6.77229	98.5681	99.3006	1.9304	4.21404	0
4.15853	6.76836	98.5664	99.3001	1.93005	4.21012	0
4.15822	6.76443	98.5647	99.2997	1.92971	4.20621	0
4.15792	6.76055	98.5631	99.2992	1.92937	4.20234	0
4.15762	6.75668	98.5614	99.2988	1.92903	4.19847	0
4.15732	6.75283	98.5598	99.2983	1.92869	4.19463	0
4.15703	6.74899	98.5581	99.2979	1.92836	4.1908	0
4.15674	6.74518	98.5565	99.2975	1.92803	4.18699	0
4.15645	6.7414	98.5548	99.297	1.9277	4.1832	0
4.15615	6.73763	98.5532	99.2966	1.92737	4.17943	0
4.15586	6.73388	98.5515	99.2961	1.92704	4.17568	0
4.15558	6.73013	98.5499	99.2957	1.92672	4.17194	0
4.15529	6.72642	98.5482	99.2952	1.9264	4.16822	0
4.15501	6.72274	98.5465	99.2948	1.92608	4.16453	0
4.15473	6.71906	98.5449	99.2944	1.92576	4.16085	0
4.15444	6.71541	98.5432	99.2939	1.92544	4.15718	0
4.15416	6.71176	98.5416	99.2935	1.92513	4.15353	0
4.15388	6.70814	98.5399	99.293	1.92482	4.1499	0
4.15361	6.70454	98.5383	99.2926	1.92451	4.14629	0
4.15334	6.70097	98.5366	99.2922	1.9242	4.1427	0
4.15306	6.69739	98.5349	99.2917	1.9239	4.13911	0
4.15278	6.69384	98.5333	99.2913	1.92359	4.13555	0
4.15251	6.69031	98.5316	99.2908	1.92329	4.132	0
4.15224	6.68681	98.53	99.2904	1.92299	4.12847	0
4.15198	6.68331	98.5283	99.2899	1.92269	4.12496	0
4.15172	6.67983	98.5267	99.2895	1.9224	4.12146	0
4.15144	6.67636	98.525	99.2891	1.9221	4.11798	0
4.15118	6.67291	98.5234	99.2886	1.92181	4.11451	0
4.15091	6.66949	98.5217	99.2882	1.92152	4.11106	0
4.15065	6.66609	98.5201	99.2877	1.92123	4.10763	0
4.15039	6.66269	98.5184	99.2873	1.92094	4.10421	0
4.15014	6.65931	98.5167	99.2868	1.92066	4.1008	0
4.14988	6.65594	98.5151	99.2864	1.92037	4.09741	0
4.14962	6.65259	98.5134	99.286	1.92009	4.09403	0
4.14936	6.64928	98.5118	99.2855	1.9198	4.09068	0
4.14911	6.64596	98.5101	99.2851	1.91953	4.08734	0
4.14887	6.64266	98.5085	99.2846	1.91925	4.08401	0
4.14862	6.63937	98.5068	99.2842	1.91898	4.08069	0
4.14836	6.6361	98.5052	99.2838	1.9187	4.07739	0
4.14811	6.63285	98.5035	99.2833	1.91843	4.07411	0
4.14786	6.62962	98.5018	99.2829	1.91816	4.07084	0
4.14762	6.6264	98.5002	99.2824	1.91789	4.06759	0
4.14738	6.62318	98.4985	99.282	1.91763	4.06434	0
4.14714	6.61999	98.4969	99.2815	1.91736	4.06111	0
4.14689	6.61681	98.4952	99.2811	1.9171	4.0579	0
4.14664	6.61365	98.4936	99.2807	1.91683	4.0547	0
4.14641	6.61051	98.4919	99.2802	1.91657	4.05152	0
4.14617	6.60737	98.4903	99.2798	1.91632	4.04835	0
4.14594	6.60425	98.4886	99.2793	1.91606	4.04519	0
4.1457	6.60113	98.487	99.2789	1.9158	4.04204	0
4.14547	6.59804	98.4853	99.2785	1.91555	4.0389	0
4.14523	6.59497	98.4836	99.278	1.91529	4.03579	0
4.14499	6.59191	98.482	99.2776	1.91504	4.03269	0
4.14476	6.58887	98.4803	99.2771	1.91479	4.0296	0
4.14454	6.58583	98.4787	99.2767	1.91455	4.02652	0
4.14431	6.58279	98.477	99.2762	1.9143	4.02345	0
4.14408	6.57978	98.4754	99.2758	1.91405	4.02039	0
4.14385	6.57679	98.4737	99.2754	1.91381	4.01736	0
4.14363	6.57382	98.472	99.2749	1.91357	4.01433	0
4.1434	6.57085	98.4704	99.2745	1.91333	4.01133	0
4.14318	6.56789	98.4687	99.274	1.91309	4.00832	0
4.14296	6.56494	98.4671	99.2736	1.91285	4.00533	0
4.14273	6.562	98.4654	99.2731	1.91261	4.00235	0
4.14251	6.55908	98.4638	99.2727	1.91238	3.99938	0
4.14229	6.55619	98.4621	99.2723	1.91214	3.99644	0
4.14208	6.5533	98.4604	99.2718	1.91191	3.9935	0
4.14187	6.55042	98.4588	99.2714	1.91169	3.99057	0
4.14164	6.54755	98.4571	99.2709	1.91145	3.98766	0
4.14142	6.54469	98.4555	99.2705	1.91122	3.98475	0
4.14121	6.54183	98.4538	99.27	1.911	3.98185	0
4.141	6.53902	98.4522	99.2696	1.91077	3.97898	0
4.14079	6.53621	98.4505	99.2692	1.91055	3.97612	0
4.14058	6.5334	98.4489	99.2687	1.91033	3.97326	0
4.14037	6.53061	98.4472	99.2683	1.9101	3.97042	0
4.14016	6.52782	98.4455	99.2678	1.90988	3.96759	0
4.13995	6.52504	98.4439	99.2674	1.90966	3.96476	0
4.13974	6.52228	98.4422	99.267	1.90945	3.96195	0
4.13954	6.51955	98.4406	99.2665	1.90923	3.95915	0
4.13934	6.51681	98.4389	99.2661	1.90902	3.95637	0
4.13913	6.51409	98.4373	99.2656	1.9088	3.9536	0
4.13892	6.51138	98.4356	99.2652	1.90859	3.95083	0
4.13872	6.50867	98.434	99.2647	1.90838	3.94807	0
4.13852	6.50597	98.4323	99.2643	1.90817	3.94533	0
4.13832	6.50329	98.4306	99.2639	1.90796	3.94259	0
4.13812	6.50063	98.429	99.2634	1.90775	3.93988	0
4.13792	6.49798	98.4273	99.263	1.90755	3.93717	0
4.13772	6.49534	98.4257	99.2625	1.90734	3.93448	0
4.13752	6.49271	98.424	99.2621	1.90714	3.93179	0
4.13733	6.49007	98.4224	99.2617	1.90693	3.9291	0
4.13714	6.48745	98.4207	99.2612	1.90674	3.92643	0
4.13694	6.48485	98.4191	99.2608	1.90653	3.92377	0
4.13675	6.48226	98.4174	99.2603	1.90633	3.92113	0
4.13655	6.47968	98.4158	99.2599	1.90613	3.9185	0
4.13636	6.47712	98.4141	99.2594	1.90594	3.91588	0
4.13618	6.47456	98.4124	99.259	1.90574	3.91326	0
4.13599	6.472	98.4108	99.2586	1.90555	3.91066	0
4.13579	6.46946	98.4095	99.2581	1.90535	3.90806	0
4.13561	6.46693	98.4084	99.2577	1.90516	3.90547	0
4.13542	6.4644	98.4073	99.2572	1.90497	3.90289	0
4.13523	6.4619	98.4062	99.2568	1.90478	3.90033	0
4.13505	6.45942	98.4051	99.2563	1.90459	3.89778	0
4.13487	6.45693	98.404	99.2559	1.90441	3.89524	0
4.1347	6.45445	98.4029	99.2555	1.90422	3.89271	0
4.13453	6.45197	98.4018	99.255	1.90404	3.89018	0
4.13434	6.44951	98.4007	99.2546	1.90386	3.88766	0
4.13416	6.44706	98.3996	99.2541	1.90367	3.88515	0
4.13399	6.44461	98.3985	99.2537	1.90349	3.88265	0
4.13382	6.44219	98.3974	99.2532	1.90332	3.88017	0
4.13364	6.43978	98.3963	99.2528	1.90314	3.8777	0
4.13347	6.43738	98.3952	99.2524	1.90296	3.87524	0
4.13331	6.43497	98.3941	99.2519	1.90279	3.87277	0
4.13315	6.43258	98.393	99.2515	1.90262	3.87032	0
4.13299	6.43019	98.3919	99.251	1.90245	3.86788	0
4.13281	6.42781	98.3907	99.2506	1.90227	3.86545	0
4.13264	6.42544	98.3896	99.2502	1.9021	3.86302	0
4.13248	6.42309	98.3885	99.2497	1.90193	3.86061	0
4.13232	6.42076	98.3874	99.2493	1.90177	3.85822	0
4.13216	6.41843	98.3863	99.2488	1.9016	3.85583	0
4.132	6.4161	98.3852	99.2484	1.90143	3.85344	0
4.13184	6.41378	98.3841	99.2479	1.90127	3.85106	0
4.13169	6.41147	98.383	99.2475	1.90111	3.8487	0
4.13154	6.40916	98.3819	99.2471	1.90095	3.84634	0
4.13138	6.40686	98.3808	99.2466	1.90079	3.84398	0
4.13122	6.40457	98.3797	99.2462	1.90063	3.84164	0
4.13106	6.40232	98.3786	99.2457	1.90047	3.83932	0
4.13091	6.40006	98.3775	99.2453	1.90031	3.837	0
4.13076	6.39781	98.3764	99.2448	1.90015	3.83469	0
4.13062	6.39555	98.3753	99.2444	1.9	3.83238	0
4.13047	6.39331	98.3742	99.244	1.89984	3.83008	0
4.13032	6.39109	98.3731	99.2435	1.89969	3.82779	0
4.13017	6.38885	98.372	99.2431	1.89954	3.82551	0
4.13002	6.38662	98.3709	99.2426	1.89939	3.82323	0
4.12988	6.38442	98.3698	99.2422	1.89924	3.82097	0
4.12973	6.38224	98.3687	99.2418	1.89908	3.81872	0
4.12958	6.38007	98.3676	99.2413	1.89893	3.81648	0
4.12944	6.37789	98.3665	99.2409	1.89879	3.81424	0
4.1293	6.37571	98.3654	99.2404	1.89864	3.81201	0
4.12917	6.37354	98.3643	99.24	1.8985	3.80979	0
4.12903	6.37139	98.3632	99.2395	1.89836	3.80757	0
4.12888	6.36923	98.3621	99.2391	1.89821	3.80537	0
4.12874	6.36708	98.3609	99.2387	1.89806	3.80316	0
4.1286	6.36494	98.3598	99.2382	1.89792	3.80096	0
4.12846	6.36284	98.3587	99.2378	1.89778	3.79879	0
4.12833	6.36073	98.3576	99.2373	1.89764	3.79663	0
4.12819	6.35863	98.3565	99.2369	1.8975	3.79446	0
4.12805	6.35653	98.3554	99.2365	1.89736	3.7923	0
4.12792	6.35443	98.3543	99.236	1.89723	3.79015	0
4.12779	6.35235	98.3532	99.2356	1.89709	3.78801	0
4.12766	6.35027	98.3521	99.2351	1.89695	3.78587	0
4.12752	6.34819	98.351	99.2347	1.89682	3.78374	0
4.12738	6.34611	98.3499	99.2342	1.89668	3.78161	0
4.12725	6.34406	98.3488	99.2338	1.89654	3.7795	0
4.12712	6.34203	98.3477	99.2333	1.89641	3.77741	0
4.127	6.34001	98.3466	99.2329	1.89628	3.77532	0
4.12687	6.33798	98.3455	99.2325	1.89615	3.77323	0
4.12675	6.33595	98.3444	99.232	1.89603	3.77115	0
4.12661	6.33392	98.3433	99.2316	1.89589	3.76907	0
4.12648	6.33192	98.3422	99.2311	1.89576	3.767	0
4.12635	6.32992	98.3411	99.2307	1.89563	3.76494	0
4.12623	6.32791	98.34	99.2303	1.8955	3.76289	0
4.1261	6.32591	98.3389	99.2298	1.89538	3.76084	0
4.12598	6.32393	98.3378	99.2294	1.89525	3.75879	0
4.12586	6.32197	98.3367	99.2289	1.89513	3.75677	0
4.12573	6.32002	98.3356	99.2285	1.895	3.75476	0
4.12561	6.31807	98.3345	99.228	1.89488	3.75275	0
4.12549	6.31612	98.3334	99.2276	1.89476	3.75074	0
4.12536	6.31416	98.3323	99.2272	1.89463	3.74873	0
4.12524	6.31222	98.3312	99.2267	1.89451	3.74673	0
4.12512	6.31029	98.33	99.2263	1.89439	3.74475	0
4.12499	6.30837	98.3289	99.2258	1.89427	3.74277	0
4.12488	6.30644	98.3278	99.2254	1.89415	3.74079	0
4.12477	6.30452	98.3267	99.225	1.89403	3.73881	0
4.12466	6.30262	98.3256	99.2245	1.89392	3.73685	0
4.12453	6.30073	98.3245	99.2241	1.8938	3.73491	0
4.12441	6.29886	98.3234	99.2236	1.89368	3.73297	0
4.12428	6.29698	98.3223	99.2232	1.89356	3.73104	0
4.12417	6.29511	98.3212	99.2227	1.89344	3.7291	0
4.12406	6.29323	98.3201	99.2223	1.89333	3.72718	0
4.12395	6.29136	98.319	99.2219	1.89322	3.72525	0
4.12383	6.28951	98.3179	99.2214	1.89311	3.72334	0
4.12372	6.28765	98.3168	99.221	1.893	3.72143	0
4.1236	6.28581	98.3157	99.2205	1.89288	3.71953	0
4.12348	6.28395	98.3146	99.2201	1.89277	3.71763	0
4.12337	6.28213	98.3135	99.2196	1.89266	3.71574	0
4.12326	6.2803	98.3124	99.2192	1.89255	3.71386	0
4.12315	6.2785	98.3113	99.2188	1.89244	3.712	0
4.12304	6.2767	98.3102	99.2183	1.89233	3.71014	0
4.12293	6.27491	98.3091	99.2179	1.89222	3.70828	0
4.12282	6.27311	98.308	99.2174	1.89211	3.70643	0
4.12271	6.27131	98.3069	99.217	1.89201	3.70458	0
4.1226	6.26951	98.3058	99.2166	1.8919	3.70273	0
4.12249	6.26773	98.3047	99.2161	1.89179	3.7009	0
4.12238	6.26596	98.3036	99.2157	1.89168	3.69907	0
4.12227	6.26418	98.3025	99.2152	1.89158	3.69724	0
4.12215	6.26241	98.3013	99.2148	1.89147	3.69542	0
4.12205	6.26066	98.3003	99.2143	1.89137	3.69361	0
4.12195	6.25891	98.2991	99.2139	1.89127	3.69181	0
4.12185	6.25718	98.298	99.2135	1.89117	3.69002	0
4.12174	6.25546	98.2969	99.213	1.89106	3.68823	0
4.12163	6.25374	98.2958	99.2126	1.89096	3.68645	0
4.12152	6.25201	98.2947	99.2121	1.89086	3.68468	0
4.12141	6.25029	98.2936	99.2117	1.89075	3.6829	0
4.12131	6.24857	98.2925	99.2112	1.89066	3.68113	0
4.12121	6.24685	98.2914	99.2108	1.89056	3.67936	0
4.12112	6.24515	98.2903	99.2104	1.89046	3.67761	0
4.12102	6.24345	98.2892	99.2099	1.89037	3.67586	0
4.12091	6.24175	98.2881	99.2095	1.89027	3.67411	0
4.1208	6.24007	98.287	99.209	1.89016	3.67237	0
4.1207	6.2384	98.2859	99.2086	1.89007	3.67064	0
4.1206	6.23673	98.2848	99.2082	1.88997	3.66892	0
4.1205	6.23507	98.2837	99.2077	1.88988	3.6672	0
4.1204	6.23342	98.2826	99.2072	1.88978	3.66549	0
4.1203	6.23177	98.2815	99.2068	1.88969	3.66379	0
4.1202	6.23013	98.2804	99.2064	1.88959	3.66209	0
4.1201	6.22848	98.2793	99.2059	1.8895	3.66039	0
4.12	6.22683	98.2782	99.2055	1.88941	3.65869	0
4.1199	6.22518	98.2771	99.2051	1.88931	3.657	0
4.1198	6.22356	98.276	99.2046	1.88922	3.65532	0
4.1197	6.22193	98.2749	99.2042	1.88913	3.65364	0
4.1196	6.22031	98.2738	99.2037	1.88904	3.65197	0
4.1195	6.2187	98.2727	99.2033	1.88894	3.6503	0
4.11941	6.2171	98.2716	99.2028	1.88886	3.64865	0
4.11932	6.2155	98.2704	99.2024	1.88877	3.647	0
4.11922	6.21391	98.2693	99.202	1.88868	3.64536	0
4.11912	6.21233	98.2682	99.2015	1.88859	3.64372	0
4.11902	6.21076	98.2671	99.2011	1.8885	3.64209	0
4.11892	6.20919	98.266	99.2006	1.88841	3.64046	0
4.11883	6.20761	98.2649	99.2002	1.88832	3.63884	0
4.11874	6.20604	98.2638	99.1998	1.88824	3.63722	0
4.11865	6.20447	98.2627	99.1993	1.88815	3.6356	0
4.11856	6.2029	98.2616	99.1989	1.88807	3.63398	0
4.11847	6.20134	98.2605	99.1984	1.88798	3.63237	0
4.11837	6.19979	98.2594	99.198	1.88789	3.63078	0
4.11827	6.19825	98.2583	99.1975	1.8878	3.62918	0
4.11817	6.19671	98.2572	99.1971	1.88772	3.62759	0
4.11809	6.19519	98.2561	99.1967	1.88764	3.62601	0
4.118	6.19366	98.255	99.1962	1.88756	3.62444	0
4.11791	6.19214	98.2539	99.1958	1.88748	3.62287	0
4.11782	6.19062	98.2528	99.1953	1.88739	3.6213	0
4.11773	6.18912	98.2517	99.1949	1.88731	3.61974	0
4.11763	6.18763	98.2506	99.1944	1.88722	3.61819	0
4.11754	6.18613	98.2495	99.194	1.88714	3.61665	0
4.11745	6.18464	98.2484	99.1936	1.88706	3.6151	0
4.11736	6.18314	98.2473	99.1931	1.88698	3.61356	0
4.11728	6.18165	98.2462	99.1927	1.8869	3.61202	0
4.11719	6.18015	98.2451	99.1922	1.88682	3.61048	0
4.1171	6.17866	98.244	99.1918	1.88674	3.60894	0
4.11701	6.17719	98.2429	99.1914	1.88666	3.60742	0
4.11692	6.17572	98.2418	99.1909	1.88658	3.6059	0
4.11683	6.17425	98.2407	99.1905	1.88651	3.60439	0
4.11674	6.17281	98.2396	99.19	1.88643	3.60289	0
4.11666	6.17136	98.2384	99.1896	1.88635	3.60139	0
4.11657	6.16992	98.2373	99.1891	1.88627	3.59989	0
4.11648	6.16848	98.2362	99.1887	1.8862	3.5984	0
4.1164	6.16703	98.2351	99.1883	1.88612	3.59691	0
4.11631	6.16561	98.234	99.1878	1.88604	3.59544	0
4.11623	6.16419	98.2329	99.1874	1.88597	3.59396	0
4.11614	6.16277	98.2318	99.1869	1.88589	3.59249	0
4.11605	6.16135	98.2307	99.1865	1.88582	3.59103	0
4.11597	6.15993	98.2296	99.186	1.88574	3.58956	0
4.11588	6.15852	98.2285	99.1856	1.88567	3.5881	0
4.11579	6.1571	98.2274	99.1851	1.88559	3.58664	0
4.11572	6.15568	98.2263	99.1847	1.88552	3.58518	0
4.11564	6.15428	98.2252	99.1843	1.88545	3.58373	0
4.11555	6.15288	98.2241	99.1838	1.88538	3.58229	0
4.11546	6.15149	98.223	99.1834	1.8853	3.58085	0
4.11538	6.15012	98.2219	99.183	1.88523	3.57942	0
4.11529	6.14875	98.2208	99.1825	1.88516	3.57801	0
4.11521	6.14738	98.2197	99.1821	1.88508	3.57659	0
4.11513	6.14601	98.2186	99.1816	1.88502	3.57517	0
4.11506	6.14465	98.2175	99.1812	1.88495	3.57376	0
4.11498	6.14328	98.2164	99.1807	1.88488	3.57234	0
4.11489	6.14194	98.2153	99.1803	1.88481	3.57095	0
4.1148	6.14059	98.2142	99.1798	1.88474	3.56955	0
4.11472	6.13925	98.2131	99.1794	1.88466	3.56816	0
4.11464	6.13791	98.212	99.179	1.88459	3.56677	0
4.11456	6.13656	98.2108	99.1785	1.88453	3.56538	0
4.11449	6.13522	98.2097	99.1781	1.88446	3.564	0
4.11441	6.13388	98.2086	99.1776	1.8844	3.56262	0
4.11433	6.13253	98.2075	99.1772	1.88433	3.56123	0
4.11425	6.1312	98.2064	99.1768	1.88426	3.55986	0
4.11416	6.12988	98.2053	99.1763	1.88419	3.55849	0
4.11408	6.12857	98.2042	99.1759	1.88412	3.55713	0
4.114	6.12726	98.2031	99.1754	1.88406	3.55578	0
4.11393	6.12597	98.202	99.175	1.88399	3.55443	0
4.11386	6.12467	98.2009	99.1745	1.88393	3.55309	0
4.11378	6.12338	98.1998	99.1741	1.88386	3.55175	0
4.1137	6.12209	98.1987	99.1737	1.8838	3.55041	0
4.11362	6.1208	98.1976	99.1732	1.88373	3.54908	0
4.11353	6.1195	98.1965	99.1728	1.88366	3.54774	0
4.11346	6.11824	98.1954	99.1723	1.8836	3.54642	0
4.11338	6.11697	98.1943	99.1719	1.88354	3.54511	0
4.11331	6.1157	98.1932	99.1715	1.88347	3.54379	0
4.11323	6.11443	98.1921	99.171	1.88341	3.54248	0
4.11316	6.11317	98.191	99.1706	1.88335	3.54117	0
4.11308	6.1119	98.1899	99.1701	1.88329	3.53986	0
4.113	6.11063	98.1888	99.1697	1.88322	3.53855	0
4.11292	6.10937	98.1877	99.1692	1.88316	3.53725	0
4.11285	6.1081	98.1866	99.1688	1.8831	3.53595	0
4.11277	6.10685	98.1855	99.1684	1.88303	3.53465	0
4.1127	6.10561	98.1844	99.1679	1.88297	3.53337	0
4.11263	6.10437	98.1833	99.1675	1.88291	3.53209	0
4.11255	6.10313	98.1822	99.167	1.88285	3.53081	0
4.11247	6.10192	98.1811	99.1666	1.88279	3.52954	0
4.1124	6.1007	98.1799	99.1661	1.88273	3.52828	0
4.11233	6.09948	98.1788	99.1657	1.88267	3.52702	0
4.11225	6.09827	98.1777	99.1653	1.88261	3.52576	0
4.11218	6.09705	98.1766	99.1648	1.88255	3.5245	0
4.1121	6.09584	98.1755	99.1644	1.88249	3.52324	0
4.11203	6.09464	98.1744	99.1639	1.88243	3.52199	0
4.11195	6.09344	98.1733	99.1635	1.88237	3.52076	0
4.11189	6.09225	98.1722	99.163	1.88232	3.51952	0
4.11181	6.09106	98.1711	99.1626	1.88226	3.51828	0
4.11174	6.08987	98.17	99.1622	1.8822	3.51705	0
4.11167	6.08868	98.1689	99.1617	1.88214	3.51582	0
4.11159	6.08749	98.1678	99.1613	1.88208	3.51459	0
4.11152	6.0863	98.1667	99.1609	1.88202	3.51336	0
4.11144	6.08511	98.1656	99.1604	1.88196	3.51213	0
4.11138	6.08392	98.1645	99.16	1.88191	3.51091	0
4.11132	6.08274	98.1634	99.1595	1.88186	3.50969	0
4.11124	6.08157	98.1623	99.1591	1.8818	3.50848	0
4.11117	6.08041	98.1612	99.1586	1.88174	3.50728	0
4.11109	6.07924	98.1601	99.1582	1.88168	3.50607	0
4.11102	6.07809	98.159	99.1577	1.88163	3.50487	0
4.11094	6.07695	98.1579	99.1573	1.88157	3.50369	0
4.11088	6.07581	98.1568	99.1569	1.88152	3.5025	0
4.11082	6.07467	98.1557	99.1564	1.88147	3.50132	0
4.11075	6.07353	98.1546	99.156	1.88141	3.50014	0
4.11068	6.07238	98.1535	99.1555	1.88136	3.49896	0
4.1106	6.07125	98.1524	99.1551	1.8813	3.49778	0
4.11053	6.07013	98.1513	99.1547	1.88125	3.49662	0
4.11045	6.06901	98.1501	99.1542	1.88119	3.49546	0
4.11039	6.0679	98.149	99.1538	1.88114	3.4943	0
4.11033	6.06678	98.1479	99.1533	1.88109	3.49314	0
4.11026	6.06567	98.1468	99.1529	1.88104	3.49198	0
4.1102	6.06455	98.1457	99.1524	1.88099	3.49083	0
4.11012	6.06344	98.1446	99.152	1.88093	3.48968	0
4.11005	6.06232	98.1435	99.1516	1.88087	3.48853	0
4.10998	6.06121	98.1424	99.1511	1.88082	3.48737	0
4.10991	6.06009	98.1413	99.1507	1.88077	3.48623	0
4.10985	6.05898	98.1402	99.1502	1.88072	3.48508	0
4.10978	6.05789	98.1391	99.1498	1.88067	3.48395	0
4.10972	6.0568	98.138	99.1493	1.88062	3.48282	0
4.10966	6.05571	98.1369	99.1489	1.88057	3.48169	0
4.10958	6.05462	98.1358	99.1485	1.88052	3.48057	0
4.10951	6.05353	98.1347	99.148	1.88046	3.47944	0
4.10943	6.05244	98.1336	99.1476	1.88041	3.47832	0
4.10937	6.05138	98.1325	99.1471	1.88036	3.47721	0
4.10931	6.05031	98.1314	99.1467	1.88031	3.4761	0
4.10925	6.04925	98.1303	99.1463	1.88026	3.475	0
4.10919	6.04818	98.1292	99.1458	1.88022	3.4739	0
4.10912	6.04712	98.1281	99.1454	1.88017	3.4728	0
4.10904	6.04607	98.127	99.1449	1.88011	3.47171	0
4.10897	6.04504	98.1259	99.1445	1.88006	3.47062	0
4.10891	6.044	98.1247	99.144	1.88001	3.46954	0
4.10885	6.04296	98.1237	99.1436	1.87997	3.46846	0
4.10878	6.04192	98.1226	99.1432	1.87992	3.46738	0
4.10872	6.04088	98.1215	99.1427	1.87987	3.4663	0
4.10866	6.03984	98.1203	99.1423	1.87982	3.46523	0
4.10859	6.0388	98.1192	99.1418	1.87978	3.46415	0
4.10852	6.03776	98.1181	99.1414	1.87972	3.46308	0
4.10845	6.03672	98.117	99.1409	1.87967	3.46201	0
4.10839	6.03568	98.1159	99.1405	1.87963	3.46094	0
4.10833	6.03465	98.1148	99.1401	1.87958	3.45987	0
4.10826	6.03363	98.1137	99.1396	1.87954	3.45881	0
4.1082	6.03261	98.1126	99.1392	1.87949	3.45776	0
4.10814	6.0316	98.1115	99.1387	1.87944	3.45671	0
4.10807	6.03059	98.1104	99.1383	1.8794	3.45566	0
4.108	6.02957	98.1093	99.1379	1.87935	3.45461	0
4.10794	6.02856	98.1082	99.1374	1.8793	3.45356	0
4.10788	6.02754	98.1071	99.137	1.87926	3.45252	0
4.10781	6.02653	98.106	99.1365	1.87921	3.45148	0
4.10775	6.02552	98.1049	99.1361	1.87916	3.45043	0
4.10769	6.02452	98.1038	99.1356	1.87912	3.4494	0
4.10763	6.02353	98.1027	99.1352	1.87907	3.44837	0
4.10756	6.02255	98.1016	99.1347	1.87903	3.44735	0
4.1075	6.02158	98.1005	99.1343	1.87898	3.44634	0
4.10743	6.02062	98.0994	99.1339	1.87894	3.44534	0
4.10737	6.01966	98.0983	99.1334	1.87889	3.44433	0
4.10731	6.01869	98.0972	99.133	1.87885	3.44333	0
4.10725	6.01773	98.0961	99.1326	1.8788	3.44233	0
4.10719	6.01677	98.095	99.1321	1.87876	3.44133	0
4.10712	6.01581	98.0939	99.1317	1.87872	3.44033	0
4.10706	6.01484	98.0928	99.1312	1.87867	3.43933	0
4.107	6.01388	98.0916	99.1308	1.87863	3.43833	0
4.10694	6.01292	98.0906	99.1303	1.87858	3.43733	0
4.10687	6.01195	98.0894	99.1299	1.87854	3.43634	0
4.10681	6.01099	98.0883	99.1295	1.8785	3.43535	0
4.10675	6.01003	98.0872	99.129	1.87845	3.43436	0
4.10669	6.00908	98.0861	99.1286	1.87841	3.43337	0
4.10663	6.00814	98.085	99.1281	1.87837	3.4324	0
4.10657	6.00721	98.0839	99.1277	1.87833	3.43142	0
4.10651	6.00627	98.0828	99.1272	1.87828	3.43045	0
4.10645	6.00533	98.0817	99.1268	1.87824	3.42948	0
4.10638	6.00439	98.0806	99.1264	1.8782	3.42851	0
4.10632	6.00346	98.0795	99.1259	1.87815	3.42754	0
4.10626	6.00252	98.0784	99.1255	1.87811	3.42658	0
4.1062	6.00158	98.0773	99.125	1.87807	3.42561	0
4.10615	6.00064	98.0762	99.1246	1.87803	3.42465	0
4.10609	5.99971	98.0751	99.1242	1.87799	3.42368	0
4.10603	5.99877	98.074	99.1237	1.87795	3.42272	0
4.10596	5.99784	98.0729	99.1233	1.87791	3.42176	0
4.1059	5.99693	98.0718	99.1228	1.87786	3.42082	0
4.10584	5.99602	98.0707	99.1224	1.87782	3.41988	0
4.10578	5.99513	98.0696	99.1219	1.87778	3.41894	0
4.10572	5.99424	98.0685	99.1215	1.87774	3.41802	0
4.10567	5.99335	98.0674	99.121	1.8777	3.41709	0
4.10561	5.99247	98.0663	99.1206	1.87766	3.41617	0
4.10555	5.99158	98.0652	99.1202	1.87762	3.41524	0
4.10549	5.99069	98.064	99.1197	1.87758	3.41432	0
4.10542	5.98981	98.063	99.1193	1.87754	3.4134	0
4.10536	5.98892	98.0618	99.1188	1.8775	3.41248	0
4.1053	5.98803	98.0607	99.1184	1.87746	3.41156	0
4.10525	5.98714	98.0596	99.1179	1.87742	3.41065	0
4.1052	5.98626	98.0585	99.1175	1.87739	3.40973	0
4.10514	5.98537	98.0574	99.1171	1.87734	3.40881	0
4.10508	5.9845	98.0563	99.1166	1.8773	3.40791	0
4.10502	5.98364	98.0552	99.1162	1.87726	3.40701	0
4.10495	5.98278	98.0541	99.1158	1.87722	3.40612	0
4.10489	5.98192	98.053	99.1153	1.87718	3.40522	0
4.10484	5.98106	98.0519	99.1149	1.87714	3.40433	0
4.10479	5.9802	98.0508	99.1144	1.87711	3.40343	0
4.10474	5.97934	98.0497	99.114	1.87707	3.40254	0
4.10468	5.97847	98.0486	99.1135	1.87703	3.40165	0
4.10461	5.97761	98.0475	99.1131	1.87699	3.40076	0
4.10455	5.97675	98.0464	99.1127	1.87695	3.39987	0
4.10449	5.97589	98.0453	99.1122	1.87691	3.39898	0
4.10443	5.97503	98.0442	99.1118	1.87687	3.3981	0
4.10438	5.97416	98.0431	99.1113	1.87684	3.39721	0
4.10433	5.9733	98.042	99.1109	1.87681	3.39633	0
4.10428	5.97247	98.0409	99.1105	1.87677	3.39545	0
4.10422	5.97163	98.0398	99.11	1.87673	3.39459	0
4.10415	5.97079	98.0387	99.1095	1.87669	3.39372	0
4.10409	5.96996	98.0376	99.1091	1.87665	3.39285	0
4.10403	5.96912	98.0365	99.1087	1.87661	3.39199	0
4.10398	5.96828	98.0354	99.1082	1.87658	3.39113	0
4.10393	5.96745	98.0343	99.1078	1.87654	3.39027	0
4.10388	5.96661	98.0332	99.1073	1.87651	3.38941	0
4.10382	5.96578	98.0321	99.1069	1.87647	3.38855	0
4.10376	5.96494	98.031	99.1065	1.87644	3.38769	0
4.1037	5.96411	98.0298	99.106	1.8764	3.38683	0
4.10364	5.9633	98.0287	99.1056	1.87636	3.38599	0
4.10358	5.96249	98.0276	99.1051	1.87632	3.38515	0
4.10353	5.96168	98.0265	99.1047	1.87629	3.38431	0
4.10348	5.96089	98.0254	99.1043	1.87625	3.38348	0
4.10343	5.9601	98.0243	99.1038	1.87622	3.38266	0
4.10337	5.95932	98.0232	99.1034	1.87619	3.38184	0
4.10331	5.95853	98.0221	99.1029	1.87615	3.38101	0
4.10325	5.95775	98.021	99.1025	1.87611	3.38019	0
4.10319	5.95696	98.0199	99.1021	1.87607	3.37938	0
4.10313	5.95618	98.0188	99.1016	1.87603	3.37856	0
4.10308	5.95539	98.0177	99.1012	1.876	3.37774	0
4.10303	5.9546	98.0166	99.1007	1.87597	3.37693	0
4.10298	5.95382	98.0155	99.1003	1.87594	3.37611	0
4.10293	5.95303	98.0144	99.0998	1.8759	3.3753	0
4.10286	5.95225	98.0133	99.0994	1.87586	3.37448	0
4.1028	5.95146	98.0122	99.0989	1.87583	3.37367	0
4.10274	5.95068	98.0111	99.0985	1.87579	3.37286	0
4.10269	5.94989	98.01	99.0981	1.87576	3.37205	0
4.10264	5.94911	98.0089	99.0976	1.87572	3.37124	0
4.10259	5.94832	98.0078	99.0972	1.87569	3.37044	0
4.10254	5.94756	98.0067	99.0967	1.87566	3.36965	0
4.10249	5.9468	98.0056	99.0963	1.87562	3.36885	0
4.10242	5.94604	98.0044	99.0959	1.87559	3.36806	0
4.10236	5.94528	98.0033	99.0954	1.87555	3.36727	0
4.10231	5.94452	98.0023	99.095	1.87552	3.36649	0
4.10226	5.94376	98.0011	99.0945	1.87548	3.3657	0
4.10221	5.943	98	99.0941	1.87545	3.36491	0
4.10216	5.94224	97.9989	99.0936	1.87542	3.36413	0
4.10211	5.94148	97.9978	99.0932	1.87539	3.36334	0
4.10205	5.94072	97.9967	99.0928	1.87535	3.36256	0
4.10199	5.93996	97.9956	99.0923	1.87532	3.36178	0
4.10192	5.9392	97.9945	99.0919	1.87528	3.361	0
4.10187	5.93844	97.9934	99.0914	1.87525	3.36022	0
4.10182	5.93768	97.9923	99.091	1.87522	3.35944	0
4.10178	5.93692	97.9912	99.0905	1.87519	3.35866	0
4.10173	5.93619	97.9901	99.0901	1.87515	3.3579	0
4.10168	5.93545	97.989	99.0897	1.87512	3.35714	0
4.10161	5.93472	97.9879	99.0892	1.87509	3.35638	0
4.10155	5.93398	97.9868	99.0888	1.87505	3.35562	0
4.1015	5.93325	97.9857	99.0883	1.87502	3.35486	0
4.10145	5.93251	97.9846	99.0879	1.87499	3.3541	0
4.1014	5.93178	97.9835	99.0874	1.87495	3.35334	0
4.10135	5.93105	97.9824	99.087	1.87492	3.35259	0
4.1013	5.93031	97.9813	99.0866	1.87489	3.35183	0
4.10125	5.92957	97.9802	99.0861	1.87486	3.35108	0
4.10118	5.92884	97.9791	99.0857	1.87483	3.35032	0
4.10112	5.92811	97.978	99.0852	1.87479	3.34957	0
4.10107	5.9274	97.9769	99.0848	1.87476	3.34884	0
4.10102	5.92669	97.9758	99.0844	1.87473	3.3481	0
4.10097	5.92598	97.9747	99.0839	1.8747	3.34737	0
4.10092	5.92529	97.9735	99.0835	1.87467	3.34664	0
4.10087	5.9246	97.9724	99.083	1.87464	3.34592	0
4.10082	5.92392	97.9713	99.0826	1.87461	3.3452	0
4.10076	5.92323	97.9702	99.0821	1.87457	3.34448	0
4.1007	5.92255	97.9691	99.0817	1.87454	3.34377	0
4.10065	5.92187	97.968	99.0813	1.87451	3.34305	0
4.1006	5.92118	97.9669	99.0808	1.87448	3.34234	0
4.10055	5.9205	97.9658	99.0804	1.87445	3.34163	0
4.1005	5.91981	97.9647	99.0799	1.87442	3.34091	0
4.10045	5.91913	97.9636	99.0795	1.87439	3.3402	0
4.1004	5.91844	97.9625	99.079	1.87435	3.33949	0
4.10033	5.91776	97.9614	99.0786	1.87432	3.33878	0
4.10028	5.91708	97.9603	99.0782	1.87429	3.33807	0
4.10023	5.91639	97.9592	99.0777	1.87426	3.33736	0
4.10018	5.91571	97.9581	99.0773	1.87423	3.33666	0
4.10013	5.91502	97.957	99.0768	1.8742	3.33595	0
4.10008	5.91434	97.9559	99.0764	1.87417	3.33525	0
4.10003	5.91365	97.9548	99.076	1.87414	3.33454	0
4.09998	5.91297	97.9537	99.0755	1.87411	3.33384	0
4.09992	5.91229	97.9526	99.0751	1.87407	3.33314	0
4.09987	5.91163	97.9515	99.0746	1.87404	3.33245	0
4.09982	5.91097	97.9504	99.0742	1.87401	3.33176	0
4.09977	5.91031	97.9493	99.0737	1.87398	3.33108	0
4.09972	5.90966	97.9482	99.0733	1.87395	3.33039	0
4.09967	5.909	97.9471	99.0729	1.87393	3.32971	0
4.09962	5.90834	97.946	99.0724	1.8739	3.32903	0
4.09956	5.90768	97.9449	99.072	1.87386	3.32834	0
4.0995	5.90702	97.9438	99.0715	1.87383	3.32766	0
4.09945	5.90636	97.9426	99.0711	1.8738	3.32698	0
4.0994	5.9057	97.9415	99.0706	1.87377	3.3263	0
4.09935	5.90504	97.9405	99.0702	1.87374	3.32562	0
4.0993	5.90438	97.9393	99.0698	1.87372	3.32495	0
4.09925	5.90372	97.9382	99.0693	1.87369	3.32427	0
4.09921	5.90307	97.9371	99.0689	1.87366	3.32359	0
4.09914	5.90241	97.936	99.0684	1.87362	3.32292	0
4.09909	5.90175	97.9349	99.068	1.87359	3.32224	0
4.09904	5.90109	97.9338	99.0676	1.87357	3.32157	0
4.09899	5.90045	97.9327	99.0671	1.87354	3.32091	0
4.09894	5.89982	97.9316	99.0667	1.87351	3.32025	0
4.09889	5.89918	97.9305	99.0662	1.87348	3.31959	0
4.09884	5.89855	97.9294	99.0658	1.87345	3.31894	0
4.09879	5.89792	97.9283	99.0653	1.87342	3.31828	0
4.09874	5.89728	97.9272	99.0649	1.87339	3.31763	0
4.09869	5.89665	97.9261	99.0645	1.87336	3.31697	0
4.09864	5.89601	97.925	99.064	1.87333	3.31632	0
4.09859	5.89538	97.9239	99.0636	1.87331	3.31567	0
4.09854	5.89475	97.9228	99.0631	1.87328	3.31502	0
4.09849	5.89412	97.9217	99.0627	1.87325	3.31437	0
4.09844	5.89348	97.9206	99.0623	1.87322	3.31372	0
4.09838	5.89285	97.9195	99.0618	1.87319	3.31307	0
4.09833	5.89221	97.9184	99.0614	1.87316	3.31242	0
4.09828	5.89158	97.9173	99.0609	1.87313	3.31177	0
4.09823	5.89095	97.9162	99.0605	1.8731	3.31113	0
4.09818	5.89032	97.9151	99.06	1.87308	3.31048	0
4.09813	5.88971	97.914	99.0596	1.87305	3.30985	0
4.09808	5.8891	97.9128	99.0592	1.87302	3.30922	0
4.09803	5.88849	97.9118	99.0587	1.87299	3.30859	0
4.09798	5.88788	97.9106	99.0583	1.87296	3.30796	0
4.09793	5.88727	97.9095	99.0578	1.87293	3.30734	0
4.09788	5.88667	97.9084	99.0574	1.87291	3.30671	0
4.09783	5.88606	97.9073	99.0569	1.87288	3.30608	0
4.09778	5.88545	97.9062	99.0565	1.87285	3.30546	0
4.09773	5.88484	97.9051	99.0561	1.87282	3.30483	0
4.09768	5.88423	97.904	99.0556	1.8728	3.30421	0
4.09763	5.88362	97.9029	99.0552	1.87277	3.30359	0
4.09758	5.88302	97.9018	99.0547	1.87274	3.30297	0
4.09753	5.88242	97.9007	99.0543	1.87271	3.30235	0
4.09748	5.88184	97.8996	99.0539	1.87268	3.30174	0
4.09743	5.88125	97.8985	99.0534	1.87266	3.30114	0
4.09738	5.88067	97.8974	99.053	1.87263	3.30053	0
4.09733	5.88009	97.8963	99.0525	1.8726	3.29993	0
4.09728	5.87951	97.8952	99.0521	1.87257	3.29933	0
4.09723	5.87893	97.8941	99.0516	1.87255	3.29873	0
4.09718	5.87838	97.893	99.0512	1.87252	3.29814	0
4.09713	5.87782	97.8919	99.0507	1.87249	3.29756	0
4.09708	5.87726	97.8908	99.0503	1.87246	3.29697	0
4.09703	5.8767	97.8897	99.0499	1.87244	3.29638	0
4.09698	5.87614	97.8886	99.0494	1.87241	3.2958	0
4.09693	5.87559	97.8875	99.049	1.87238	3.29522	0
4.09688	5.87503	97.8864	99.0486	1.87236	3.29463	0
4.09683	5.87447	97.8853	99.0481	1.87233	3.29405	0
4.09679	5.87392	97.8842	99.0477	1.8723	3.29347	0
4.09674	5.87336	97.883	99.0472	1.87227	3.29289	0
4.09669	5.8728	97.8819	99.0468	1.87225	3.29231	0
4.09664	5.87224	97.8808	99.0463	1.87222	3.29173	0
4.09659	5.87169	97.8797	99.0459	1.87219	3.29115	0
4.09654	5.87113	97.8786	99.0454	1.87217	3.29057	0
4.09649	5.87057	97.8775	99.045	1.87214	3.29	0
4.09644	5.87001	97.8764	99.0446	1.87211	3.28942	0
4.09639	5.86946	97.8753	99.0441	1.87209	3.28884	0
4.09634	5.8689	97.8742	99.0437	1.87206	3.28827	0
4.09629	5.86834	97.8731	99.0432	1.87203	3.28769	0
4.09624	5.86778	97.872	99.0428	1.87201	3.28712	0
4.09619	5.86722	97.8709	99.0424	1.87198	3.28655	0
4.09614	5.86667	97.8698	99.0419	1.87195	3.28598	0
4.09609	5.86611	97.8687	99.0415	1.87193	3.2854	0
4.09605	5.86557	97.8676	99.041	1.8719	3.28484	0
4.096	5.86503	97.8665	99.0406	1.87188	3.28428	0
4.09595	5.8645	97.8654	99.0401	1.87185	3.28373	0
4.0959	5.86397	97.8643	99.0397	1.87182	3.28318	0
4.09585	5.86344	97.8632	99.0393	1.8718	3.28262	0
4.0958	5.86291	97.8621	99.0388	1.87177	3.28207	0
4.09575	5.86237	97.861	99.0384	1.87174	3.28152	0
4.0957	5.86184	97.8599	99.0379	1.87172	3.28096	0
4.09566	5.86131	97.8588	99.0375	1.87169	3.28041	0
4.09561	5.86078	97.8577	99.0371	1.87167	3.27986	0
4.09556	5.86024	97.8566	99.0366	1.87164	3.27931	0
4.09551	5.85971	97.8555	99.0362	1.87162	3.27876	0
4.09546	5.85918	97.8543	99.0357	1.87159	3.27822	0
4.09541	5.85865	97.8532	99.0353	1.87156	3.27767	0
4.09536	5.85812	97.8522	99.0349	1.87154	3.27712	0
4.09532	5.85758	97.8511	99.0344	1.87151	3.27658	0
4.09527	5.85705	97.8499	99.034	1.87149	3.27603	0
4.09522	5.85652	97.8488	99.0335	1.87146	3.27549	0
4.09518	5.85599	97.8477	99.0331	1.87144	3.27494	0
4.09513	5.85546	97.8466	99.0326	1.87141	3.2744	0
4.09508	5.85492	97.8455	99.0322	1.87138	3.27385	0
4.09503	5.8544	97.8444	99.0318	1.87136	3.27332	0
4.09498	5.85389	97.8433	99.0313	1.87133	3.27279	0
4.09494	5.85339	97.8422	99.0308	1.87131	3.27226	0
4.09489	5.85288	97.8411	99.0304	1.87128	3.27174	0
4.09484	5.85237	97.84	99.03	1.87126	3.27121	0
4.09479	5.85187	97.8389	99.0295	1.87123	3.27068	0
4.09474	5.85136	97.8378	99.0291	1.87121	3.27016	0
4.09469	5.85085	97.8367	99.0286	1.87118	3.26964	0
4.09464	5.85035	97.8356	99.0282	1.87115	3.26911	0
4.09459	5.84984	97.8345	99.0278	1.87113	3.26859	0
4.09455	5.84933	97.8334	99.0273	1.87111	3.26807	0
4.0945	5.84883	97.8323	99.0269	1.87108	3.26755	0
4.09446	5.84832	97.8312	99.0264	1.87106	3.26703	0
4.09441	5.84781	97.8301	99.026	1.87103	3.26651	0
4.09436	5.8473	97.829	99.0256	1.871	3.26599	0
4.09431	5.8468	97.8279	99.0251	1.87098	3.26547	0
4.09426	5.84629	97.8268	99.0247	1.87095	3.26495	0
4.09421	5.84578	97.8256	99.0242	1.87093	3.26444	0
4.09417	5.84528	97.8246	99.0238	1.87091	3.26392	0
4.09412	5.84477	97.8234	99.0233	1.87088	3.2634	0
4.09407	5.84426	97.8223	99.0229	1.87086	3.26289	0
4.09402	5.84377	97.8212	99.0225	1.87083	3.26238	0
4.09397	5.84329	97.8201	99.022	1.8708	3.26188	0
4.09392	5.84281	97.819	99.0216	1.87078	3.26138	0
4.09387	5.84233	97.8179	99.0211	1.87075	3.26088	0
4.09383	5.84185	97.8168	99.0207	1.87073	3.26039	0
4.09379	5.84136	97.8157	99.0202	1.87071	3.25989	0
4.09374	5.84088	97.8146	99.0198	1.87068	3.25939	0
4.09369	5.8404	97.8135	99.0194	1.87066	3.2589	0
4.09364	5.83992	97.8124	99.0189	1.87063	3.2584	0
4.09359	5.83944	97.8113	99.0185	1.87061	3.25791	0
4.09354	5.83896	97.8102	99.018	1.87058	3.25741	0
4.09349	5.83848	97.8091	99.0176	1.87056	3.25692	0
4.09346	5.83799	97.808	99.0172	1.87054	3.25642	0
4.09341	5.83751	97.8069	99.0167	1.87051	3.25593	0
4.09336	5.83703	97.8058	99.0163	1.87049	3.25544	0
4.09331	5.83655	97.8047	99.0158	1.87046	3.25495	0
4.09326	5.83607	97.8036	99.0154	1.87044	3.25446	0
4.09321	5.83559	97.8025	99.015	1.87041	3.25397	0
4.09316	5.83511	97.8014	99.0145	1.87039	3.25348	0
4.09312	5.83462	97.8003	99.014	1.87036	3.25299	0
4.09308	5.83414	97.7992	99.0136	1.87034	3.2525	0
4.09303	5.83368	97.7981	99.0132	1.87032	3.25202	0
4.09298	5.83322	97.797	99.0127	1.87029	3.25155	0
4.09293	5.83277	97.7959	99.0123	1.87027	3.25107	0
4.09288	5.83231	97.7948	99.0118	1.87024	3.2506	0
4.09283	5.83185	97.7937	99.0114	1.87022	3.25013	0
4.09278	5.8314	97.7925	99.011	1.87019	3.24966	0
4.09274	5.83094	97.7915	99.0105	1.87017	3.24919	0
4.0927	5.83049	97.7903	99.0101	1.87015	3.24872	0
4.09265	5.83003	97.7892	99.0097	1.87012	3.24825	0
4.0926	5.82957	97.7881	99.0092	1.8701	3.24778	0
4.09255	5.82912	97.787	99.0088	1.87007	3.24731	0
4.09251	5.82866	97.7859	99.0083	1.87005	3.24685	0
4.09246	5.82821	97.7848	99.0079	1.87002	3.24638	0
4.09241	5.82775	97.7837	99.0074	1.87	3.24591	0
4.09237	5.82729	97.7826	99.007	1.86998	3.24545	0
4.09233	5.82684	97.7815	99.0065	1.86996	3.24498	0
4.09228	5.82638	97.7804	99.0061	1.86993	3.24452	0
4.09223	5.82592	97.7793	99.0057	1.86991	3.24405	0
4.09218	5.82547	97.7782	99.0052	1.86988	3.24359	0
4.09213	5.82501	97.7771	99.0048	1.86986	3.24313	0
4.09208	5.82456	97.776	99.0043	1.86983	3.24267	0
4.09203	5.8241	97.7749	99.0039	1.86981	3.2422	0
4.09199	5.82367	97.7738	99.0034	1.86979	3.24176	0
4.09195	5.82324	97.7727	99.003	1.86977	3.24131	0
4.0919	5.82281	97.7716	99.0026	1.86974	3.24086	0
4.09185	5.82238	97.7705	99.0021	1.86972	3.24042	0
4.0918	5.82195	97.7694	99.0017	1.86969	3.23997	0
4.09175	5.82152	97.7683	99.0012	1.86967	3.23953	0
4.0917	5.82109	97.7672	99.0008	1.86964	3.23908	0
4.09166	5.82066	97.7661	99.0004	1.86962	3.23864	0
4.09162	5.82023	97.7649	98.9999	1.8696	3.2382	0
4.09158	5.81979	97.7639	98.9995	1.86958	3.23776	0
4.09153	5.81936	97.7628	98.999	1.86955	3.23731	0
4.09148	5.81893	97.7616	98.9986	1.86953	3.23687	0
4.09143	5.8185	97.7605	98.9981	1.86951	3.23643	0
4.09138	5.81807	97.7594	98.9977	1.86948	3.23599	0
4.09133	5.81764	97.7583	98.9973	1.86946	3.23555	0
4.09129	5.81721	97.7572	98.9968	1.86943	3.23511	0
4.09125	5.81678	97.7561	98.9964	1.86942	3.23467	0
4.0912	5.81635	97.755	98.9959	1.86939	3.23424	0
4.09115	5.81592	97.7539	98.9955	1.86937	3.2338	0
4.0911	5.81549	97.7528	98.9951	1.86934	3.23336	0
4.09105	5.81506	97.7517	98.9946	1.86932	3.23293	0
4.091	5.81462	97.7506	98.9942	1.86929	3.23249	0
4.09096	5.81421	97.7495	98.9937	1.86927	3.23206	0
4.09092	5.8138	97.7484	98.9933	1.86925	3.23164	0
4.09088	5.8134	97.7473	98.9928	1.86923	3.23122	0
4.09083	5.81299	97.7462	98.9924	1.86921	3.2308	0
4.09078	5.81259	97.7451	98.992	1.86918	3.23038	0
4.09073	5.81218	97.744	98.9915	1.86916	3.22996	0
4.09068	5.81177	97.7429	98.9911	1.86913	3.22954	0
4.09063	5.81137	97.7418	98.9906	1.86911	3.22912	0
4.09059	5.81096	97.7407	98.9902	1.86908	3.22871	0
4.09055	5.81056	97.7396	98.9897	1.86907	3.22829	0
4.09051	5.81015	97.7385	98.9893	1.86905	3.22787	0
4.09046	5.80975	97.7374	98.9889	1.86902	3.22746	0
4.09041	5.80934	97.7363	98.9884	1.869	3.22704	0
4.09036	5.80894	97.7352	98.988	1.86897	3.22663	0
4.09031	5.80853	97.7341	98.9875	1.86895	3.22621	0
4.09026	5.80812	97.7329	98.9871	1.86892	3.2258	0
4.09022	5.80772	97.7318	98.9866	1.8689	3.22539	0
4.09018	5.80731	97.7308	98.9862	1.86888	3.22497	0
4.09014	5.80691	97.7296	98.9858	1.86886	3.22456	0
4.09009	5.8065	97.7285	98.9853	1.86884	3.22415	0
4.09004	5.8061	97.7274	98.9849	1.86881	3.22374	0
4.08999	5.80569	97.7263	98.9844	1.86879	3.22333	0
4.08994	5.80529	97.7252	98.984	1.86876	3.22292	0
4.08989	5.80488	97.7241	98.9836	1.86874	3.22251	0
4.08985	5.80449	97.723	98.9831	1.86872	3.2221	0
4.08981	5.80411	97.7219	98.9827	1.8687	3.22171	0
4.08977	5.80373	97.7208	98.9822	1.86868	3.22131	0
4.08972	5.80335	97.7197	98.9818	1.86865	3.22092	0
4.08967	5.80297	97.7186	98.9813	1.86863	3.22053	0
4.08962	5.80259	97.7175	98.9809	1.86861	3.22013	0
4.08957	5.80221	97.7164	98.9805	1.86858	3.21974	0
4.08952	5.80183	97.7153	98.98	1.86856	3.21935	0
4.08948	5.80145	97.7142	98.9796	1.86854	3.21896	0
4.08945	5.80107	97.7131	98.9791	1.86852	3.21857	0
4.0894	5.80069	97.712	98.9787	1.8685	3.21818	0
4.08935	5.80031	97.7109	98.9783	1.86847	3.21779	0
4.0893	5.79993	97.7098	98.9778	1.86845	3.2174	0
4.08925	5.79955	97.7087	98.9774	1.86842	3.21701	0
4.0892	5.79917	97.7076	98.9769	1.8684	3.21662	0
4.08915	5.79879	97.7065	98.9765	1.86838	3.21623	0
4.08912	5.79841	97.7053	98.976	1.86836	3.21584	0
4.08908	5.79803	97.7043	98.9756	1.86834	3.21546	0
4.08903	5.79765	97.7031	98.9752	1.86832	3.21507	0
4.08898	5.79727	97.702	98.9747	1.86829	3.21468	0
4.08893	5.79689	97.7009	98.9743	1.86827	3.2143	0
4.08888	5.79651	97.6998	98.9738	1.86824	3.21391	0
4.08883	5.79613	97.6987	98.9734	1.86822	3.21353	0
4.08879	5.79575	97.6976	98.9729	1.8682	3.21314	0
4.08875	5.79537	97.6965	98.9725	1.86818	3.21276	0
4.08871	5.79499	97.6954	98.972	1.86816	3.21237	0
4.08866	5.79464	97.6943	98.9716	1.86814	3.212	0
4.08861	5.79428	97.6932	98.9712	1.86811	3.21164	0
4.08856	5.79393	97.6921	98.9707	1.86809	3.21127	0
4.08851	5.79357	97.691	98.9703	1.86806	3.2109	0
4.08846	5.79322	97.6899	98.9698	1.86804	3.21053	0
4.08842	5.79286	97.6888	98.9694	1.86802	3.21016	0
4.08839	5.79251	97.6877	98.969	1.868	3.2098	0
4.08834	5.79215	97.6866	98.9685	1.86798	3.20943	0
4.08829	5.7918	97.6855	98.9681	1.86796	3.20907	0
4.08824	5.79144	97.6844	98.9676	1.86793	3.2087	0
4.08819	5.79109	97.6833	98.9672	1.86791	3.20834	0
4.08814	5.79073	97.6822	98.9668	1.86789	3.20797	0
4.0881	5.79038	97.6811	98.9663	1.86786	3.20761	0
4.08806	5.79002	97.68	98.9659	1.86784	3.20724	0
4.08802	5.78967	97.6789	98.9654	1.86783	3.20688	0
4.08798	5.78931	97.6778	98.965	1.8678	3.20652	0
4.08793	5.78896	97.6767	98.9645	1.86778	3.20616	0
4.08788	5.7886	97.6756	98.9641	1.86776	3.20579	0
4.08783	5.78825	97.6744	98.9637	1.86773	3.20543	0
4.08778	5.78789	97.6733	98.9632	1.86771	3.20507	0
4.08773	5.78754	97.6722	98.9628	1.86769	3.20471	0
4.0877	5.78719	97.6711	98.9623	1.86767	3.20435	0
4.08766	5.78683	97.67	98.9619	1.86765	3.20399	0
4.08761	5.78648	97.6689	98.9615	1.86763	3.20363	0
4.08756	5.78612	97.6678	98.961	1.8676	3.20327	0
4.08751	5.78577	97.6667	98.9606	1.86758	3.20292	0
4.08746	5.78541	97.6656	98.9601	1.86756	3.20256	0
4.08741	5.78507	97.6645	98.9597	1.86753	3.20221	0
4.08737	5.78475	97.6634	98.9592	1.86751	3.20187	0
4.08733	5.78442	97.6623	98.9588	1.86749	3.20152	0
4.08729	5.78409	97.6612	98.9584	1.86747	3.20118	0
4.08724	5.78376	97.6601	98.9579	1.86745	3.20084	0
4.08719	5.78343	97.659	98.9575	1.86743	3.2005	0
4.08714	5.7831	97.6579	98.957	1.8674	3.20016	0
4.0871	5.78277	97.6568	98.9566	1.86738	3.19981	0
4.08705	5.78244	97.6557	98.9562	1.86735	3.19947	0
4.08701	5.78211	97.6546	98.9557	1.86734	3.19914	0
4.08697	5.78178	97.6535	98.9553	1.86732	3.1988	0
4.08693	5.78145	97.6524	98.9548	1.8673	3.19846	0
4.08688	5.78112	97.6513	98.9544	1.86727	3.19812	0
4.08683	5.78079	97.6502	98.9539	1.86725	3.19778	0
4.08678	5.78046	97.6491	98.9535	1.86723	3.19744	0
4.08673	5.78013	97.648	98.953	1.8672	3.1971	0
4.08668	5.7798	97.6469	98.9526	1.86718	3.19677	0
4.08664	5.77947	97.6458	98.9522	1.86716	3.19643	0
4.08661	5.77914	97.6447	98.9517	1.86714	3.19609	0
4.08656	5.77882	97.6435	98.9513	1.86712	3.19576	0
4.08651	5.77849	97.6424	98.9508	1.8671	3.19542	0
4.08646	5.77816	97.6413	98.9504	1.86708	3.19509	0
4.08642	5.77783	97.6402	98.95	1.86705	3.19475	0
4.08637	5.7775	97.6391	98.9495	1.86703	3.19442	0
4.08632	5.77717	97.638	98.9491	1.86701	3.19409	0
4.08628	5.77684	97.6369	98.9486	1.86699	3.19375	0
4.08625	5.77651	97.6358	98.9482	1.86697	3.19342	0
4.0862	5.77618	97.6347	98.9477	1.86695	3.19309	0
4.08615	5.77585	97.6336	98.9473	1.86692	3.19275	0
4.0861	5.77552	97.6325	98.9469	1.8669	3.19242	0
4.08605	5.77522	97.6314	98.9464	1.86688	3.19211	0
4.086	5.77492	97.6303	98.946	1.86685	3.19179	0
4.08596	5.77461	97.6292	98.9455	1.86683	3.19147	0
4.08592	5.77431	97.6281	98.9451	1.86682	3.19115	0
4.08588	5.774	97.627	98.9446	1.8668	3.19084	0
4.08584	5.7737	97.6259	98.9442	1.86677	3.19052	0
4.08579	5.77339	97.6248	98.9438	1.86675	3.19021	0
4.08574	5.77309	97.6237	98.9433	1.86673	3.18989	0
4.08569	5.77279	97.6226	98.9429	1.8667	3.18958	0
4.08564	5.77248	97.6215	98.9424	1.86668	3.18926	0
4.0856	5.77218	97.6204	98.942	1.86666	3.18895	0
4.08556	5.77187	97.6193	98.9415	1.86664	3.18864	0
4.08552	5.77157	97.6182	98.9411	1.86662	3.18832	0
4.08547	5.77127	97.6171	98.9407	1.8666	3.18801	0
4.08542	5.77096	97.616	98.9402	1.86658	3.1877	0
4.08537	5.77066	97.6148	98.9398	1.86655	3.18739	0
4.08532	5.77035	97.6137	98.9393	1.86653	3.18708	0
4.08527	5.77005	97.6126	98.9389	1.86651	3.18676	0
4.08524	5.76975	97.6115	98.9385	1.86649	3.18645	0
4.0852	5.76944	97.6104	98.938	1.86647	3.18614	0
4.08516	5.76914	97.6093	98.9376	1.86645	3.18583	0
4.08511	5.76883	97.6082	98.9371	1.86643	3.18552	0
4.08506	5.76853	97.6071	98.9367	1.86641	3.18521	0
4.08501	5.76822	97.606	98.9362	1.86638	3.1849	0
4.08496	5.76792	97.6049	98.9358	1.86636	3.1846	0
4.08492	5.76762	97.6038	98.9354	1.86634	3.18429	0
4.08488	5.76731	97.6027	98.9349	1.86632	3.18398	0
4.08484	5.76701	97.6016	98.9345	1.8663	3.18367	0
4.0848	5.7667	97.6005	98.934	1.86628	3.18337	0
4.08475	5.7664	97.5994	98.9336	1.86626	3.18306	0
4.0847	5.7661	97.5983	98.9332	1.86623	3.18275	0
4.08465	5.76579	97.5972	98.9327	1.86621	3.18245	0
4.0846	5.76551	97.5961	98.9323	1.86619	3.18215	0
4.08455	5.76523	97.595	98.9318	1.86617	3.18186	0
4.08452	5.76495	97.5939	98.9314	1.86615	3.18157	0
4.08448	5.76467	97.5928	98.9309	1.86613	3.18128	0
4.08443	5.76439	97.5917	98.9305	1.86611	3.18099	0
4.08438	5.76412	97.5906	98.9301	1.86608	3.1807	0
4.08433	5.76384	97.5895	98.9296	1.86606	3.18041	0
4.08428	5.76354	97.5884	98.9292	1.86604	3.18011	0
4.08424	5.76324	97.5873	98.9287	1.86601	3.17981	0
4.0842	5.76293	97.5862	98.9283	1.866	3.1795	0
4.08416	5.76263	97.5851	98.9278	1.86598	3.1792	0
4.08412	5.76232	97.584	98.9274	1.86596	3.1789	0
4.08407	5.76202	97.5828	98.927	1.86594	3.1786	0
4.08402	5.76172	97.5817	98.9265	1.86591	3.1783	0
4.08397	5.76141	97.5806	98.9261	1.86589	3.178	0
4.08392	5.76111	97.5795	98.9256	1.86587	3.1777	0
4.08387	5.7608	97.5784	98.9252	1.86584	3.1774	0
4.08384	5.7605	97.5773	98.9248	1.86583	3.1771	0
4.0838	5.7602	97.5762	98.9243	1.86581	3.1768	0
4.08376	5.75989	97.5751	98.9239	1.86579	3.1765	0
4.08371	5.75959	97.574	98.9234	1.86577	3.1762	0
4.08366	5.75928	97.5729	98.923	1.86574	3.1759	0
4.08361	5.75898	97.5718	98.9225	1.86572	3.1756	0
4.08356	5.75868	97.5707	98.9221	1.8657	3.17531	0
4.08351	5.7584	97.5696	98.9217	1.86567	3.17502	0
4.08348	5.75812	97.5685	98.9212	1.86566	3.17474	0
4.08344	5.75784	97.5674	98.9208	1.86564	3.17445	0
4.0834	5.75756	97.5663	98.9203	1.86562	3.17417	0
4.08335	5.75729	97.5652	98.9199	1.8656	3.17389	0
4.0833	5.75701	97.5641	98.9194	1.86557	3.17361	0
4.08325	5.75673	97.563	98.919	1.86555	3.17333	0
4.0832	5.75645	97.5619	98.9186	1.86553	3.17304	0
4.08316	5.75617	97.5608	98.9181	1.8655	3.17276	0
4.08312	5.75589	97.5597	98.9177	1.86549	3.17248	0
4.08308	5.75561	97.5586	98.9172	1.86547	3.1722	0
4.08304	5.75533	97.5574	98.9168	1.86545	3.17192	0
4.08299	5.75506	97.5564	98.9164	1.86543	3.17164	0
4.08294	5.75478	97.5552	98.9159	1.8654	3.17136	0
4.08289	5.7545	97.5541	98.9155	1.86538	3.17109	0
4.08284	5.75422	97.553	98.915	1.86536	3.17081	0
4.0828	5.75394	97.5519	98.9146	1.86534	3.17053	0
4.08276	5.75366	97.5508	98.9141	1.86532	3.17025	0
4.08272	5.75338	97.5497	98.9137	1.8653	3.16997	0
4.08268	5.7531	97.5486	98.9132	1.86528	3.16969	0
4.08263	5.75283	97.5475	98.9128	1.86526	3.16942	0
4.08258	5.75255	97.5464	98.9124	1.86523	3.16914	0
4.08253	5.75227	97.5453	98.9119	1.86521	3.16886	0
4.08248	5.75199	97.5442	98.9115	1.86519	3.16859	0
4.08244	5.75171	97.5431	98.911	1.86517	3.16831	0
4.0824	5.75146	97.542	98.9106	1.86515	3.16805	0
4.08237	5.75121	97.5409	98.9102	1.86513	3.16779	0
4.08232	5.75095	97.5398	98.9097	1.86511	3.16753	0
4.08227	5.7507	97.5387	98.9093	1.86509	3.16727	0
4.08222	5.75045	97.5376	98.9088	1.86506	3.16701	0
4.08217	5.75019	97.5365	98.9084	1.86504	3.16675	0
4.08212	5.74994	97.5354	98.908	1.86502	3.16649	0
4.08208	5.74969	97.5343	98.9075	1.865	3.16623	0
4.08205	5.74943	97.5332	98.9071	1.86498	3.16597	0
4.082	5.74918	97.5321	98.9066	1.86496	3.16571	0
4.08196	5.74893	97.531	98.9062	1.86494	3.16545	0
4.08191	5.74867	97.5299	98.9057	1.86492	3.16519	0
4.08186	5.74842	97.5288	98.9053	1.86489	3.16494	0
4.08181	5.74817	97.5277	98.9049	1.86487	3.16468	0
4.08176	5.74791	97.5266	98.9044	1.86485	3.16442	0
4.08173	5.74766	97.5255	98.904	1.86483	3.16416	0
4.08169	5.74741	97.5244	98.9035	1.86481	3.16391	0
4.08164	5.74715	97.5232	98.9031	1.8648	3.16365	0
4.08159	5.7469	97.5221	98.9027	1.86477	3.16339	0
4.08155	5.74665	97.521	98.9022	1.86475	3.16314	0
4.0815	5.74639	97.5199	98.9018	1.86473	3.16288	0
4.08145	5.74614	97.5188	98.9013	1.8647	3.16263	0
4.0814	5.74588	97.5177	98.9009	1.86468	3.16237	0
4.08137	5.74563	97.5166	98.9004	1.86467	3.16212	0
4.08133	5.74538	97.5155	98.9	1.86465	3.16186	0
4.08129	5.74512	97.5144	98.8996	1.86463	3.16161	0
4.08123	5.74487	97.5133	98.8991	1.8646	3.16135	0
4.08119	5.74462	97.5122	98.8987	1.86458	3.1611	0
4.08114	5.74436	97.5111	98.8982	1.86456	3.16085	0
4.08109	5.74411	97.51	98.8978	1.86453	3.16059	0
4.08105	5.74386	97.5089	98.8973	1.86452	3.16034	0
4.08101	5.74361	97.5078	98.8969	1.8645	3.16009	0
4.08097	5.74338	97.5067	98.8965	1.86448	3.15985	0
4.08092	5.74315	97.5056	98.896	1.86446	3.15961	0
4.08088	5.74292	97.5045	98.8956	1.86444	3.15937	0
4.08083	5.74269	97.5034	98.8951	1.86441	3.15914	0
4.08078	5.74246	97.5023	98.8947	1.86439	3.1589	0
4.08073	5.74224	97.5012	98.8942	1.86437	3.15866	0
4.08069	5.74201	97.5001	98.8938	1.86435	3.15843	0
4.08065	5.74178	97.4989	98.8934	1.86433	3.15819	0
4.08062	5.74155	97.4978	98.8929	1.86431	3.15795	0
4.08057	5.74132	97.4967	98.8925	1.86429	3.15772	0
4.08052	5.7411	97.4956	98.892	1.86427	3.15748	0
4.08047	5.74087	97.4945	98.8916	1.86424	3.15725	0
4.08042	5.74064	97.4934	98.8911	1.86422	3.15701	0
4.08037	5.74041	97.4923	98.8907	1.8642	3.15678	0
4.08033	5.74018	97.4912	98.8903	1.86418	3.15654	0
4.0803	5.73995	97.4901	98.8898	1.86417	3.15631	0
4.08026	5.73973	97.489	98.8894	1.86415	3.15608	0
4.08021	5.7395	97.4879	98.8889	1.86412	3.15584	0
4.08016	5.73927	97.4868	98.8885	1.8641	3.15561	0
4.08011	5.73904	97.4857	98.8881	1.86408	3.15538	0
4.08006	5.73881	97.4846	98.8876	1.86405	3.15514	0
4.08002	5.73859	97.4835	98.8872	1.86403	3.15491	0
4.07998	5.73836	97.4824	98.8867	1.86402	3.15468	0
4.07994	5.73813	97.4813	98.8863	1.864	3.15445	0
4.0799	5.7379	97.4802	98.8858	1.86398	3.15422	0
4.07985	5.73767	97.4791	98.8854	1.86396	3.15399	0
4.0798	5.73745	97.478	98.8849	1.86393	3.15375	0
4.07975	5.73722	97.4769	98.8845	1.86391	3.15352	0
4.0797	5.73697	97.4758	98.8841	1.86389	3.15328	0
4.07966	5.73671	97.4747	98.8836	1.86387	3.15304	0
4.07962	5.73646	97.4736	98.8832	1.86385	3.15279	0
4.07958	5.73621	97.4725	98.8828	1.86383	3.15255	0
4.07954	5.73595	97.4714	98.8823	1.86381	3.15231	0
4.07949	5.7357	97.4703	98.8819	1.86379	3.15206	0
4.07944	5.73545	97.4692	98.8814	1.86377	3.15182	0
4.07939	5.73522	97.4681	98.881	1.86374	3.15159	0
4.07934	5.73499	97.4669	98.8805	1.86372	3.15136	0
4.0793	5.73476	97.4658	98.8801	1.8637	3.15114	0
4.07927	5.73454	97.4648	98.8796	1.86369	3.15091	0
4.07923	5.73431	97.4636	98.8792	1.86367	3.15068	0
4.07918	5.73408	97.4625	98.8788	1.86365	3.15045	0
4.07913	5.73385	97.4614	98.8783	1.86362	3.15023	0
4.07908	5.73362	97.4603	98.8779	1.8636	3.15	0
4.07903	5.7334	97.4592	98.8774	1.86358	3.14977	0
4.07898	5.73317	97.4581	98.877	1.86356	3.14955	0
4.07895	5.73294	97.457	98.8766	1.86354	3.14932	0
4.07891	5.73271	97.4559	98.8761	1.86352	3.14909	0
4.07887	5.73248	97.4548	98.8757	1.8635	3.14887	0
4.07882	5.73226	97.4537	98.8752	1.86348	3.14864	0
4.07877	5.73203	97.4526	98.8748	1.86346	3.14842	0
4.07872	5.7318	97.4515	98.8744	1.86343	3.14819	0
4.07867	5.73157	97.4504	98.8739	1.86341	3.14797	0
4.07863	5.73134	97.4493	98.8735	1.86339	3.14774	0
4.07859	5.73112	97.4482	98.873	1.86337	3.14752	0
4.07855	5.73089	97.4471	98.8726	1.86336	3.1473	0
4.07851	5.73066	97.446	98.8721	1.86334	3.14707	0
4.07846	5.73043	97.4449	98.8717	1.86331	3.14685	0
4.07841	5.7302	97.4438	98.8712	1.86329	3.14663	0
4.07836	5.72998	97.4427	98.8708	1.86327	3.1464	0
4.07831	5.72975	97.4416	98.8704	1.86324	3.14618	0
4.07827	5.72953	97.4405	98.8699	1.86323	3.14596	0
4.07824	5.72933	97.4394	98.8695	1.86321	3.14576	0
4.0782	5.72913	97.4382	98.869	1.86319	3.14555	0
4.07815	5.72892	97.4371	98.8686	1.86317	3.14534	0
4.0781	5.72872	97.4361	98.8682	1.86315	3.14513	0
4.07805	5.72852	97.435	98.8677	1.86312	3.14492	0
4.078	5.72831	97.4338	98.8673	1.8631	3.14472	0
4.07796	5.72811	97.4327	98.8668	1.86308	3.14451	0
4.07792	5.72791	97.4316	98.8664	1.86306	3.1443	0
4.07788	5.72771	97.4305	98.8659	1.86304	3.1441	0
4.07784	5.7275	97.4294	98.8655	1.86303	3.14389	0
4.0778	5.7273	97.4283	98.8651	1.863	3.14369	0
4.07775	5.7271	97.4272	98.8646	1.86298	3.14348	0
4.0777	5.7269	97.4261	98.8642	1.86296	3.14327	0
4.07765	5.72669	97.425	98.8637	1.86293	3.14307	0
4.0776	5.72649	97.4239	98.8633	1.86291	3.14286	0
4.07756	5.72629	97.4228	98.8629	1.8629	3.14266	0
4.07752	5.72609	97.4217	98.8624	1.86288	3.14246	0
4.07749	5.72588	97.4206	98.862	1.86286	3.14225	0
4.07744	5.72568	97.4195	98.8615	1.86284	3.14205	0
4.07739	5.72548	97.4184	98.8611	1.86282	3.14184	0
4.07734	5.72527	97.4173	98.8606	1.86279	3.14164	0
4.07729	5.72507	97.4162	98.8602	1.86277	3.14144	0
4.07724	5.72487	97.4151	98.8598	1.86275	3.14123	0
4.07721	5.72467	97.414	98.8593	1.86273	3.14103	0
4.07717	5.72446	97.4129	98.8589	1.86271	3.14083	0
4.07713	5.72426	97.4118	98.8585	1.8627	3.14063	0
4.07708	5.72406	97.4107	98.858	1.86267	3.14042	0
4.07703	5.72386	97.4096	98.8575	1.86265	3.14022	0
4.07698	5.72365	97.4085	98.8571	1.86263	3.14002	0
4.07693	5.72345	97.4073	98.8567	1.8626	3.13982	0
4.07689	5.72325	97.4062	98.8562	1.86258	3.13962	0
4.07685	5.72304	97.4051	98.8558	1.86257	3.13942	0
4.07681	5.72284	97.4041	98.8553	1.86255	3.13921	0
4.07677	5.72264	97.4029	98.8549	1.86253	3.13901	0
4.07672	5.72244	97.4018	98.8545	1.86251	3.13881	0
4.07667	5.72224	97.4007	98.854	1.86248	3.13862	0
4.07662	5.72206	97.3996	98.8536	1.86246	3.13843	0
4.07657	5.72188	97.3985	98.8531	1.86244	3.13824	0
4.07653	5.7217	97.3974	98.8527	1.86242	3.13806	0
4.0765	5.72153	97.3963	98.8522	1.8624	3.13787	0
4.07646	5.72135	97.3952	98.8518	1.86239	3.13769	0
4.07641	5.72117	97.3941	98.8513	1.86236	3.1375	0
4.07636	5.72099	97.393	98.8509	1.86234	3.13732	0
4.07631	5.72082	97.3919	98.8505	1.86232	3.13713	0
4.07626	5.72064	97.3908	98.85	1.8623	3.13695	0
4.07622	5.72044	97.3897	98.8496	1.86227	3.13675	0
4.07618	5.72024	97.3886	98.8492	1.86226	3.13656	0
4.07614	5.72004	97.3875	98.8487	1.86224	3.13636	0
4.0761	5.71983	97.3864	98.8483	1.86222	3.13616	0
4.07606	5.71963	97.3853	98.8478	1.8622	3.13596	0
4.07601	5.71943	97.3842	98.8474	1.86218	3.13577	0
4.07596	5.71922	97.3831	98.8469	1.86215	3.13557	0
4.07591	5.71902	97.382	98.8465	1.86213	3.13537	0
4.07586	5.71882	97.3809	98.8461	1.86211	3.13518	0
4.07582	5.71862	97.3798	98.8456	1.86209	3.13498	0
4.07579	5.71841	97.3787	98.8452	1.86208	3.13479	0
4.07575	5.71821	97.3775	98.8447	1.86206	3.13459	0
4.0757	5.71801	97.3765	98.8443	1.86203	3.13439	0
4.07565	5.7178	97.3754	98.8438	1.86201	3.1342	0
4.0756	5.7176	97.3742	98.8434	1.86199	3.134	0
4.07555	5.7174	97.3731	98.843	1.86197	3.13381	0
4.07551	5.7172	97.372	98.8425	1.86195	3.13361	0
4.07547	5.71699	97.3709	98.8421	1.86193	3.13342	0
4.07543	5.71679	97.3698	98.8416	1.86191	3.13323	0
4.07539	5.71659	97.3687	98.8412	1.86189	3.13303	0
4.07534	5.7164	97.3676	98.8408	1.86187	3.13284	0
4.07529	5.71622	97.3665	98.8403	1.86185	3.13266	0
4.07524	5.71604	97.3654	98.8399	1.86182	3.13248	0
4.07519	5.71586	97.3643	98.8394	1.8618	3.1323	0
4.07515	5.71569	97.3632	98.839	1.86178	3.13213	0
4.07512	5.71551	97.3621	98.8385	1.86176	3.13195	0
4.07508	5.71533	97.361	98.8381	1.86175	3.13177	0
4.07503	5.71515	97.3599	98.8376	1.86173	3.13159	0
4.07498	5.71498	97.3588	98.8372	1.8617	3.13141	0
4.07493	5.7148	97.3577	98.8368	1.86168	3.13123	0
4.07488	5.71462	97.3566	98.8363	1.86166	3.13106	0
4.07484	5.71444	97.3555	98.8359	1.86164	3.13088	0
4.0748	5.71427	97.3544	98.8354	1.86162	3.1307	0
4.07476	5.71409	97.3533	98.835	1.8616	3.13052	0
4.07472	5.71391	97.3522	98.8345	1.86158	3.13035	0
4.07468	5.71374	97.3516	98.8341	1.86156	3.13017	0
4.07463	5.71356	97.351	98.8337	1.86154	3.12999	0
4.07458	5.71338	97.3505	98.8332	1.86152	3.12982	0
4.07453	5.7132	97.3499	98.8328	1.86149	3.12964	0
4.07448	5.71303	97.3494	98.8324	1.86147	3.12946	0
4.07444	5.71285	97.3488	98.8319	1.86146	3.12929	0
4.07441	5.71267	97.3483	98.8315	1.86144	3.12911	0
4.07437	5.71249	97.3477	98.831	1.86142	3.12894	0
4.07433	5.71232	97.3472	98.8306	1.8614	3.12876	0
4.0743	5.71214	97.3466	98.8301	1.86139	3.12859	0
4.07426	5.71196	97.3461	98.8297	1.86137	3.12841	0
4.07422	5.71178	97.3455	98.8293	1.86135	3.12824	0
4.07418	5.71161	97.3449	98.8288	1.86134	3.12806	0
4.07415	5.71143	97.3444	98.8284	1.86132	3.12789	0
4.07412	5.71125	97.3438	98.8279	1.86131	3.12771	0
4.0741	5.71107	97.3433	98.8275	1.86129	3.12754	0
4.07406	5.7109	97.3428	98.827	1.86128	3.12737	0
4.07403	5.71072	97.3422	98.8266	1.86126	3.12719	0
4.07399	5.71054	97.3416	98.8261	1.86125	3.12702	0
4.07395	5.71036	97.3411	98.8257	1.86123	3.12685	0
4.07391	5.7102	97.3405	98.8253	1.86121	3.12668	0
4.07388	5.71004	97.34	98.8248	1.86119	3.12652	0
4.07384	5.70989	97.3394	98.8244	1.86118	3.12636	0
4.0738	5.70974	97.3389	98.8239	1.86116	3.1262	0
4.07378	5.70959	97.3383	98.8235	1.86115	3.12604	0
4.07375	5.70944	97.3378	98.8231	1.86114	3.12589	0
4.07373	5.70929	97.3372	98.8226	1.86112	3.12573	0
4.0737	5.70913	97.3367	98.8222	1.86111	3.12557	0
4.07368	5.70898	97.3361	98.8217	1.8611	3.12541	0
4.07365	5.70883	97.3356	98.8213	1.86109	3.12525	0
4.07363	5.70868	97.335	98.8208	1.86108	3.1251	0
4.0736	5.70852	97.3345	98.8204	1.86107	3.12494	0
4.07357	5.70837	97.3339	98.82	1.86105	3.12478	0
4.07353	5.70819	97.3334	98.8195	1.86103	3.12461	0
4.07349	5.70801	97.3328	98.8191	1.86102	3.12444	0
4.07346	5.70784	97.3323	98.8186	1.861	3.12427	0
4.07343	5.70766	97.3317	98.8182	1.86099	3.1241	0
4.0734	5.70748	97.3312	98.8178	1.86098	3.12393	0
4.07338	5.7073	97.3306	98.8173	1.86096	3.12376	0
4.07336	5.70713	97.3301	98.8169	1.86095	3.12359	0
4.07333	5.70695	97.3295	98.8164	1.86094	3.12342	0
4.07331	5.70677	97.329	98.816	1.86093	3.12325	0
4.07328	5.70659	97.3284	98.8156	1.86092	3.12308	0
4.07326	5.70642	97.3279	98.8151	1.86091	3.12292	0
4.07323	5.70624	97.3273	98.8147	1.8609	3.12275	0
4.07321	5.70606	97.3268	98.8142	1.86088	3.12258	0
4.07318	5.70588	97.3262	98.8138	1.86087	3.12241	0
4.07316	5.70571	97.3257	98.8133	1.86086	3.12224	0
4.07312	5.70553	97.3251	98.8129	1.86084	3.12207	0
4.07309	5.70535	97.3246	98.8125	1.86083	3.12191	0
4.07306	5.70517	97.324	98.812	1.86082	3.12174	0
4.07304	5.705	97.3234	98.8116	1.86081	3.12157	0
4.07301	5.70482	97.3229	98.8111	1.8608	3.12141	0
4.07299	5.70467	97.3223	98.8107	1.86078	3.12125	0
4.07296	5.70452	97.3218	98.8102	1.86077	3.1211	0
4.07294	5.70437	97.3212	98.8098	1.86076	3.12095	0
4.07292	5.70421	97.3207	98.8094	1.86075	3.12079	0
4.07289	5.70406	97.3201	98.8089	1.86074	3.12064	0
4.07287	5.70391	97.3196	98.8085	1.86073	3.12049	0
4.07284	5.70376	97.319	98.808	1.86072	3.12034	0
4.07282	5.70361	97.3185	98.8076	1.8607	3.12018	0
4.07279	5.70345	97.3179	98.8071	1.86069	3.12003	0
4.07277	5.7033	97.3174	98.8067	1.86068	3.11988	0
4.07275	5.70315	97.3168	98.8063	1.86067	3.11973	0
4.07272	5.703	97.3163	98.8058	1.86066	3.11958	0
4.0727	5.70285	97.3157	98.8054	1.86065	3.11943	0
4.07267	5.70269	97.3152	98.8049	1.86064	3.11928	0
4.07265	5.70254	97.3146	98.8045	1.86063	3.11912	0
4.07262	5.70239	97.3141	98.804	1.86061	3.11897	0
4.0726	5.70224	97.3135	98.8036	1.8606	3.11882	0
4.07257	5.70209	97.313	98.8032	1.86059	3.11867	0
4.07255	5.70193	97.3124	98.8027	1.86058	3.11852	0
4.07252	5.70178	97.3119	98.8023	1.86057	3.11837	0
4.0725	5.70163	97.3113	98.8018	1.86056	3.11822	0
4.07247	5.70148	97.3108	98.8014	1.86055	3.11807	0
4.07245	5.70132	97.3102	98.801	1.86053	3.11792	0
4.07242	5.70117	97.3096	98.8005	1.86052	3.11777	0
4.0724	5.70102	97.3091	98.8001	1.86051	3.11763	0
4.07239	5.70087	97.3085	98.7996	1.86051	3.11748	0
4.07237	5.70072	97.308	98.7992	1.8605	3.11733	0
4.07235	5.70056	97.3074	98.7988	1.86049	3.11718	0
4.07232	5.70041	97.3069	98.7983	1.86048	3.11703	0
4.0723	5.70026	97.3063	98.7979	1.86046	3.11688	0
4.07227	5.70011	97.3058	98.7974	1.86045	3.11673	0
4.07225	5.69996	97.3052	98.797	1.86044	3.11659	0
4.07222	5.6998	97.3047	98.7965	1.86043	3.11644	0
4.0722	5.69965	97.3041	98.7961	1.86042	3.11629	0
4.07217	5.6995	97.3036	98.7956	1.86041	3.11614	0
4.07215	5.69935	97.303	98.7952	1.8604	3.116	0
4.07212	5.6992	97.3025	98.7948	1.86038	3.11585	0
4.0721	5.69905	97.3019	98.7943	1.86037	3.1157	0
4.07207	5.69893	97.3014	98.7939	1.86036	3.11557	0
4.07206	5.6988	97.3008	98.7934	1.86035	3.11544	0
4.07204	5.69867	97.3003	98.793	1.86035	3.11531	0
4.07203	5.69854	97.2997	98.7926	1.86034	3.11517	0
4.072	5.69839	97.2992	98.7921	1.86033	3.11503	0
4.07198	5.69824	97.2986	98.7917	1.86032	3.11488	0
4.07196	5.69808	97.298	98.7912	1.86031	3.11473	0
4.07193	5.69793	97.2975	98.7908	1.8603	3.11459	0
4.07191	5.69778	97.2969	98.7903	1.86028	3.11444	0
4.07188	5.69763	97.2964	98.7899	1.86027	3.1143	0
4.07186	5.69748	97.2958	98.7895	1.86026	3.11415	0
4.07183	5.69732	97.2953	98.789	1.86025	3.11401	0
4.07181	5.69717	97.2947	98.7886	1.86024	3.11386	0
4.07178	5.69702	97.2942	98.7881	1.86023	3.11372	0
4.07176	5.69687	97.2937	98.7877	1.86022	3.11357	0
4.07173	5.69672	97.2931	98.7873	1.8602	3.11343	0
4.07171	5.69656	97.2925	98.7868	1.8602	3.11328	0
4.0717	5.69641	97.292	98.7864	1.86019	3.11314	0
4.07169	5.69626	97.2914	98.7859	1.86018	3.11299	0
4.07167	5.69611	97.2909	98.7855	1.86017	3.11285	0
4.07164	5.69596	97.2903	98.785	1.86016	3.11271	0
4.07162	5.6958	97.2898	98.7846	1.86015	3.11256	0
4.07159	5.69565	97.2892	98.7841	1.86014	3.11242	0
4.07157	5.6955	97.2887	98.7837	1.86013	3.11228	0
4.07154	5.69535	97.2881	98.7833	1.86012	3.11213	0
4.07152	5.6952	97.2876	98.7828	1.86011	3.11199	0
4.07149	5.69504	97.287	98.7824	1.86009	3.11185	0
4.07147	5.69489	97.2865	98.782	1.86008	3.1117	0
4.07144	5.69474	97.2859	98.7815	1.86007	3.11156	0
4.07142	5.69459	97.2853	98.7811	1.86006	3.11142	0
4.0714	5.69447	97.2848	98.7806	1.86005	3.11129	0
4.07137	5.69434	97.2843	98.7802	1.86004	3.11116	0
4.07136	5.69421	97.2837	98.7797	1.86003	3.11103	0
4.07135	5.69409	97.2832	98.7793	1.86003	3.11091	0
4.07133	5.69396	97.2826	98.7789	1.86002	3.11078	0
4.07131	5.69383	97.2821	98.7784	1.86001	3.11065	0
4.07128	5.69371	97.2815	98.778	1.86	3.11052	0
4.07126	5.69358	97.281	98.7775	1.85999	3.11039	0
4.07124	5.69345	97.2804	98.7771	1.85998	3.11027	0
4.07121	5.69332	97.2798	98.7766	1.85996	3.11014	0
4.07119	5.6932	97.2793	98.7762	1.85995	3.11001	0
4.07116	5.69307	97.2787	98.7757	1.85994	3.10989	0
4.07114	5.69294	97.2782	98.7753	1.85993	3.10976	0
4.07111	5.69282	97.2776	98.7749	1.85992	3.10963	0
4.07109	5.69269	97.2771	98.7744	1.85991	3.10951	0
4.07106	5.69257	97.2765	98.774	1.8599	3.10938	0
4.07104	5.69244	97.276	98.7736	1.85988	3.10925	0
4.07102	5.69231	97.2754	98.7731	1.85988	3.10913	0
4.07101	5.69218	97.2749	98.7727	1.85987	3.109	0
4.07099	5.69206	97.2743	98.7722	1.85986	3.10888	0
4.07098	5.69193	97.2738	98.7718	1.85986	3.10875	0
4.07095	5.6918	97.2732	98.7713	1.85984	3.10862	0
4.07093	5.69168	97.2727	98.7709	1.85983	3.1085	0
4.0709	5.69155	97.2721	98.7705	1.85982	3.10837	0
4.07088	5.69142	97.2716	98.77	1.85981	3.10825	0
4.07085	5.6913	97.271	98.7696	1.8598	3.10812	0
4.07083	5.69117	97.2705	98.7691	1.85979	3.108	0
4.0708	5.69104	97.2699	98.7687	1.85978	3.10787	0
4.07078	5.69092	97.2694	98.7682	1.85976	3.10775	0
4.07075	5.69079	97.2688	98.7678	1.85975	3.10762	0
4.07073	5.69066	97.2682	98.7674	1.85974	3.1075	0
4.0707	5.69052	97.2677	98.7669	1.85973	3.10737	0
4.07068	5.69037	97.2671	98.7665	1.85972	3.10723	0
4.07067	5.69022	97.2666	98.766	1.85971	3.10709	0
4.07066	5.69007	97.2661	98.7656	1.85971	3.10696	0
4.07064	5.68991	97.2655	98.7652	1.8597	3.10682	0
4.07062	5.68976	97.2649	98.7647	1.85969	3.10668	0
4.07059	5.68961	97.2644	98.7643	1.85968	3.10654	0
4.07057	5.68946	97.2638	98.7638	1.85967	3.10641	0
4.07054	5.68933	97.2633	98.7634	1.85966	3.10628	0
4.07052	5.6892	97.2627	98.7629	1.85965	3.10616	0
4.07049	5.68908	97.2622	98.7625	1.85963	3.10604	0
4.07047	5.68895	97.2616	98.762	1.85962	3.10591	0
4.07045	5.68882	97.2611	98.7616	1.85961	3.10579	0
4.07042	5.6887	97.2605	98.7612	1.8596	3.10567	0
4.0704	5.68857	97.26	98.7607	1.85959	3.10555	0
4.07037	5.68844	97.2594	98.7603	1.85958	3.10542	0
4.07035	5.68832	97.2589	98.7598	1.85957	3.1053	0
4.07033	5.68819	97.2583	98.7594	1.85956	3.10518	0
4.07032	5.68806	97.2578	98.7589	1.85955	3.10506	0
4.0703	5.68794	97.2572	98.7585	1.85955	3.10494	0
4.07029	5.68781	97.2567	98.7581	1.85954	3.10482	0
4.07026	5.68768	97.2561	98.7576	1.85953	3.10469	0
4.07024	5.68756	97.2556	98.7572	1.85952	3.10457	0
4.07021	5.68743	97.255	98.7568	1.85951	3.10445	0
4.07019	5.6873	97.2545	98.7563	1.85949	3.10433	0
4.07016	5.68718	97.2539	98.7559	1.85948	3.10421	0
4.07014	5.68705	97.2534	98.7554	1.85947	3.10409	0
4.07011	5.68692	97.2528	98.755	1.85946	3.10397	0
4.07009	5.6868	97.2523	98.7545	1.85945	3.10385	0
4.07006	5.68667	97.2517	98.7541	1.85944	3.10373	0
4.07004	5.68654	97.2512	98.7537	1.85943	3.10361	0
4.07001	5.68642	97.2506	98.7532	1.85941	3.10349	0
4.06999	5.68629	97.25	98.7528	1.8594	3.10337	0
4.06998	5.68616	97.2495	98.7523	1.8594	3.10325	0
4.06996	5.68604	97.249	98.7519	1.85939	3.10313	0
4.06995	5.68591	97.2484	98.7515	1.85939	3.10301	0
4.06993	5.68578	97.2478	98.751	1.85938	3.10289	0
4.06991	5.68566	97.2473	98.7505	1.85936	3.10277	0
4.06988	5.68553	97.2467	98.7501	1.85935	3.10265	0
4.06986	5.6854	97.2462	98.7497	1.85934	3.10253	0
4.06983	5.68528	97.2456	98.7492	1.85933	3.10241	0
4.06981	5.68516	97.2451	98.7488	1.85932	3.1023	0
4.06978	5.68506	97.2445	98.7483	1.85931	3.10219	0
4.06976	5.68496	97.244	98.7479	1.8593	3.10209	0
4.06973	5.68486	97.2434	98.7475	1.85928	3.10198	0
4.06971	5.68476	97.2429	98.747	1.85927	3.10188	0
4.06968	5.68465	97.2423	98.7466	1.85926	3.10177	0
4.06966	5.68455	97.2418	98.7461	1.85925	3.10167	0
4.06964	5.68445	97.2412	98.7457	1.85924	3.10156	0
4.06963	5.68435	97.2407	98.7453	1.85924	3.10146	0
4.06961	5.68425	97.2401	98.7448	1.85923	3.10136	0
4.0696	5.68415	97.2396	98.7444	1.85922	3.10125	0
4.06957	5.68405	97.239	98.7439	1.85921	3.10115	0
4.06955	5.68394	97.2384	98.7435	1.8592	3.10104	0
4.06952	5.68384	97.2379	98.743	1.85919	3.10094	0
4.0695	5.68372	97.2373	98.7426	1.85918	3.10083	0
4.06947	5.68359	97.2368	98.7421	1.85917	3.10071	0
4.06945	5.68347	97.2362	98.7417	1.85916	3.10059	0
4.06942	5.68334	97.2357	98.7413	1.85914	3.10048	0
4.0694	5.68321	97.2351	98.7408	1.85913	3.10036	0
4.06937	5.68309	97.2346	98.7404	1.85912	3.10024	0
4.06935	5.68296	97.234	98.7399	1.85911	3.10013	0
4.06933	5.68283	97.2335	98.7395	1.8591	3.10001	0
4.0693	5.68271	97.2329	98.7391	1.85909	3.09989	0
4.06929	5.68258	97.2324	98.7386	1.85908	3.09978	0
4.06928	5.68245	97.2318	98.7382	1.85907	3.09966	0
4.06926	5.68233	97.2313	98.7377	1.85907	3.09954	0
4.06924	5.6822	97.2307	98.7373	1.85906	3.09943	0
4.06922	5.68207	97.2302	98.7368	1.85905	3.09931	0
4.06919	5.68195	97.2296	98.7364	1.85904	3.0992	0
4.06917	5.68182	97.2291	98.736	1.85903	3.09908	0
4.06914	5.68169	97.2285	98.7355	1.85901	3.09897	0
4.06912	5.68157	97.228	98.7351	1.859	3.09885	0
4.06909	5.68144	97.2274	98.7346	1.85899	3.09874	0
4.06907	5.68131	97.2269	98.7342	1.85898	3.09862	0
4.06904	5.68119	97.2263	98.7338	1.85897	3.09851	0
4.06902	5.68106	97.2258	98.7333	1.85896	3.09839	0
4.06899	5.68095	97.2252	98.7329	1.85895	3.09828	0
4.06897	5.68085	97.2247	98.7324	1.85893	3.09818	0
4.06895	5.68075	97.2241	98.732	1.85893	3.09808	0
4.06894	5.68065	97.2236	98.7315	1.85892	3.09798	0
4.06892	5.68055	97.223	98.7311	1.85891	3.09788	0
4.06891	5.68044	97.2224	98.7307	1.85891	3.09778	0
4.06888	5.68034	97.2219	98.7302	1.8589	3.09768	0
4.06886	5.68024	97.2213	98.7298	1.85888	3.09758	0
4.06884	5.68014	97.2208	98.7293	1.85887	3.09748	0
4.06881	5.68004	97.2203	98.7289	1.85886	3.09738	0
4.06879	5.67994	97.2197	98.7284	1.85885	3.09728	0
4.06876	5.67984	97.2191	98.728	1.85884	3.09718	0
4.06874	5.67973	97.2186	98.7276	1.85883	3.09708	0
4.06871	5.67963	97.218	98.7271	1.85882	3.09698	0
4.06869	5.67953	97.2175	98.7267	1.85881	3.09688	0
4.06866	5.67943	97.2169	98.7262	1.85879	3.09678	0
4.06864	5.67933	97.2164	98.7258	1.85878	3.09668	0
4.06861	5.67923	97.2158	98.7254	1.85877	3.09658	0
4.0686	5.67913	97.2153	98.7249	1.85876	3.09649	0
4.06859	5.67903	97.2147	98.7245	1.85876	3.09639	0
4.06857	5.67892	97.2142	98.724	1.85875	3.09629	0
4.06855	5.67882	97.2136	98.7236	1.85874	3.09619	0
4.06853	5.67872	97.2131	98.7232	1.85873	3.09609	0
4.0685	5.67862	97.2125	98.7227	1.85872	3.09599	0
4.06848	5.67852	97.212	98.7223	1.85871	3.09589	0
4.06845	5.67842	97.2114	98.7218	1.8587	3.0958	0
4.06843	5.67832	97.2109	98.7214	1.85869	3.0957	0
4.06841	5.67821	97.2103	98.7209	1.85868	3.0956	0
4.06838	5.67811	97.2098	98.7205	1.85866	3.0955	0
4.06836	5.67801	97.2092	98.72	1.85865	3.0954	0
4.06833	5.67791	97.2087	98.7196	1.85864	3.0953	0
4.06831	5.67778	97.2081	98.7192	1.85863	3.09519	0
4.06828	5.67765	97.2075	98.7187	1.85862	3.09508	0
4.06826	5.67753	97.207	98.7183	1.85861	3.09497	0
4.06825	5.6774	97.2064	98.7178	1.8586	3.09486	0
4.06824	5.67727	97.2059	98.7174	1.8586	3.09475	0
4.06822	5.67715	97.2054	98.7169	1.85859	3.09464	0
4.0682	5.67702	97.2048	98.7165	1.85858	3.09453	0
4.06817	5.67689	97.2042	98.7161	1.85857	3.09442	0
4.06815	5.67678	97.2037	98.7156	1.85856	3.09431	0
4.06812	5.67668	97.2031	98.7152	1.85855	3.09422	0
4.0681	5.67658	97.2026	98.7147	1.85854	3.09412	0
4.06807	5.67648	97.202	98.7143	1.85852	3.09402	0
4.06805	5.67638	97.2015	98.7139	1.85851	3.09393	0
4.06802	5.67627	97.2009	98.7134	1.8585	3.09383	0
4.068	5.67617	97.2004	98.713	1.85849	3.09373	0
4.06797	5.67607	97.1998	98.7125	1.85848	3.09364	0
4.06795	5.67597	97.1993	98.7121	1.85847	3.09354	0
4.06792	5.67587	97.1987	98.7117	1.85846	3.09345	0
4.06791	5.67577	97.1982	98.7112	1.85845	3.09335	0
4.0679	5.67567	97.1976	98.7108	1.85844	3.09325	0
4.06788	5.67556	97.1971	98.7103	1.85844	3.09316	0
4.06787	5.67546	97.1965	98.7099	1.85843	3.09306	0
4.06784	5.67536	97.196	98.7094	1.85842	3.09297	0
4.06782	5.67526	97.1954	98.709	1.85841	3.09287	0
4.06779	5.67516	97.1949	98.7085	1.8584	3.09278	0
4.06777	5.67506	97.1943	98.7081	1.85838	3.09268	0
4.06774	5.67496	97.1937	98.7077	1.85837	3.09259	0
4.06772	5.67486	97.1932	98.7072	1.85836	3.09249	0
4.06769	5.67475	97.1927	98.7068	1.85835	3.0924	0
4.06767	5.67465	97.1921	98.7063	1.85834	3.0923	0
4.06764	5.67455	97.1915	98.7059	1.85833	3.09221	0
4.06762	5.67445	97.191	98.7055	1.85832	3.09211	0
4.06759	5.67435	97.1904	98.705	1.8583	3.09202	0
4.06757	5.67425	97.1899	98.7046	1.85829	3.09192	0
4.06756	5.67414	97.1893	98.7041	1.85829	3.09183	0
4.06755	5.67404	97.1888	98.7037	1.85828	3.09174	0
4.06753	5.67394	97.1882	98.7033	1.85828	3.09164	0
4.06751	5.67384	97.1877	98.7028	1.85827	3.09155	0
4.06749	5.67374	97.1871	98.7024	1.85825	3.09145	0
4.06746	5.67364	97.1866	98.7019	1.85824	3.09136	0
4.06744	5.67354	97.186	98.7015	1.85823	3.09127	0
4.06741	5.67344	97.1855	98.701	1.85822	3.09117	0
4.06739	5.67334	97.1849	98.7006	1.85821	3.09108	0
4.06736	5.67323	97.1844	98.7001	1.8582	3.09099	0
4.06734	5.67313	97.1838	98.6997	1.85819	3.09089	0
4.06731	5.67305	97.1833	98.6993	1.85818	3.09081	0
4.06729	5.67298	97.1827	98.6988	1.85816	3.09073	0
4.06726	5.6729	97.1822	98.6984	1.85815	3.09065	0
4.06724	5.67283	97.1816	98.6979	1.85814	3.09057	0
4.06722	5.67275	97.1811	98.6975	1.85813	3.09049	0
4.06721	5.67267	97.1805	98.6971	1.85813	3.09041	0
4.06719	5.67257	97.18	98.6966	1.85812	3.09032	0
4.06718	5.67247	97.1794	98.6962	1.85811	3.09023	0
4.06715	5.67237	97.1788	98.6957	1.8581	3.09014	0
4.06713	5.67227	97.1783	98.6953	1.85809	3.09005	0
4.0671	5.67216	97.1778	98.6949	1.85808	3.08995	0
4.06708	5.67206	97.1772	98.6944	1.85807	3.08986	0
4.06706	5.67196	97.1766	98.694	1.85806	3.08977	0
4.06703	5.67186	97.1761	98.6935	1.85805	3.08968	0
4.06701	5.67176	97.1755	98.6931	1.85803	3.08958	0
4.06698	5.67166	97.175	98.6926	1.85802	3.08949	0
4.06696	5.67156	97.1744	98.6922	1.85801	3.0894	0
4.06693	5.67146	97.1739	98.6917	1.858	3.08931	0
4.06691	5.67135	97.1733	98.6913	1.85799	3.08922	0
4.06688	5.67125	97.1728	98.6909	1.85798	3.08913	0
4.06687	5.67115	97.1722	98.6904	1.85797	3.08903	0
4.06686	5.67105	97.1717	98.69	1.85797	3.08894	0
4.06684	5.67095	97.1711	98.6895	1.85796	3.08885	0
4.06682	5.67085	97.1706	98.6891	1.85795	3.08876	0
4.0668	5.67075	97.17	98.6886	1.85794	3.08867	0
4.06677	5.67065	97.1695	98.6882	1.85793	3.08858	0
4.06675	5.67054	97.1689	98.6878	1.85792	3.08849	0
4.06672	5.67044	97.1684	98.6873	1.85791	3.0884	0
4.0667	5.67034	97.1678	98.6869	1.85789	3.08831	0
4.06667	5.67024	97.1673	98.6865	1.85788	3.08822	0
4.06665	5.67014	97.1667	98.686	1.85787	3.08813	0
4.06662	5.67004	97.1662	98.6856	1.85786	3.08803	0
4.0666	5.66994	97.1656	98.6851	1.85785	3.08794	0
4.06657	5.66984	97.1651	98.6847	1.85784	3.08785	0
4.06655	5.66975	97.1645	98.6842	1.85783	3.08777	0
4.06653	5.66967	97.164	98.6838	1.85782	3.08769	0
4.06652	5.6696	97.1634	98.6834	1.85781	3.08762	0
4.06651	5.66952	97.1628	98.6829	1.85781	3.08754	0
4.06649	5.66944	97.1623	98.6825	1.8578	3.08747	0
4.06647	5.66937	97.1617	98.682	1.85779	3.08739	0
4.06644	5.66929	97.1612	98.6816	1.85778	3.08731	0
4.06642	5.66922	97.1606	98.6812	1.85777	3.08724	0
4.06639	5.66914	97.1601	98.6807	1.85775	3.08716	0
4.06637	5.66906	97.1595	98.6803	1.85774	3.08709	0
4.06634	5.66899	97.159	98.6798	1.85773	3.08701	0
4.06632	5.66891	97.1584	98.6794	1.85772	3.08694	0
4.06629	5.66884	97.1579	98.6789	1.85771	3.08686	0
4.06627	5.66876	97.1573	98.6785	1.8577	3.08678	0
4.06624	5.66868	97.1568	98.678	1.85769	3.08671	0
4.06622	5.66861	97.1562	98.6776	1.85767	3.08663	0
4.06619	5.66853	97.1557	98.6772	1.85766	3.08656	0
4.06618	5.66846	97.1551	98.6767	1.85766	3.08648	0
4.06617	5.66838	97.1546	98.6763	1.85765	3.08641	0
4.06616	5.6683	97.154	98.6758	1.85765	3.08633	0
4.06614	5.66823	97.1535	98.6754	1.85764	3.08626	0
4.06611	5.66813	97.1529	98.6749	1.85763	3.08618	0
4.06609	5.66803	97.1524	98.6745	1.85761	3.08609	0
4.06606	5.66793	97.1518	98.6741	1.8576	3.086	0
4.06604	5.66783	97.1513	98.6736	1.85759	3.08591	0
4.06601	5.66773	97.1507	98.6732	1.85758	3.08582	0
4.06599	5.66762	97.1502	98.6728	1.85757	3.08573	0
4.06596	5.66752	97.1496	98.6723	1.85756	3.08565	0
[truncated: 65,548 more rows]
