# Supplementary material for: A Synaptic Mechanism for Temporal Filtering of Visual Signals
Source: PLoS Biol. 2014 Oct 21;12(10):e1001972. doi: 10.1371/journal.pbio.1001972 (PMC4205119; doi:10.1371/journal.pbio.1001972)
Supplement: Data S1 — All raw data files as well as averages and statistical parameters presented in the manuscript. Formats provided include raw-text (Ascii) and Excel (xls). In addition, we provide the original Igor-Pro files (Wavemetrics), which contain both the raw data and the original figure formatting. Data referring to particular panels are located in the respective folders. For any further information, please contact Tom Baden at thomas.baden@uni-tuebingen.de. (ZIP) [file pbio.1001972.s009.zip › Fig6/Fig6a_2/IP_1.txt]

IP_1
99.999992
99.999992
99.999771
99.997414
99.987221
99.958122
99.894897
99.782227
99.608124
99.367355
99.060501
98.69175
98.266151
97.78804
97.260704
96.68644
96.067261
95.405029
94.701591
93.958862
93.178909
92.363701
91.515289
90.635712
89.727066
88.791306
87.830437
86.846413
85.841202
84.816536
83.774399
82.716507
81.644508
80.560112
79.464905
78.360443
77.248146
76.129478
75.005775
73.878304
72.748375
71.617134
70.485741
69.355331
68.226791
67.101135
65.979301
64.862137
63.750484
62.645115
61.546726
60.456028
59.373646
58.300186
57.236187
56.182163
55.138622
54.105984
53.084633
52.074986
51.077381
50.092106
49.119461
48.159683
47.213001
46.27961
45.359692
44.453388
43.560848
42.682156
41.817406
40.96666
40.129982
39.307388
38.498901
37.704521
36.924217
36.15797
35.405727
34.667446
33.943054
33.232483
32.535625
31.852392
31.182701
30.526402
29.883389
29.25354
28.636705
28.032757
27.441538
26.862909
26.2967
25.742767
25.200943
24.671049
24.152927
23.646397
23.151289
22.667423
22.194633
21.732725
21.281494
20.840834
20.410515
19.990368
19.580206
19.179853
18.789122
18.407835
18.035818
17.672882
17.318863
16.973577
16.636847
16.308504
15.988379
15.676286
15.37208
15.075583
14.786628
14.505058
14.230704
13.963412
13.703027
13.449388
13.202353
12.96176
12.727471
12.499338
12.277218
12.060966
11.850448
11.645529
11.446068
11.251926
11.063002
10.879153
10.700256
10.526188
10.356833
10.192068
10.031782
9.8758612
9.7241974
9.576683
9.4332066
9.2936716
9.1579714
9.0260077
8.8976841
8.7729101
8.6515856
8.5336256
8.4189377
8.3074389
8.1990414
8.0936642
7.9912262
7.8916492
7.7948537
7.7007651
7.6093121
7.5204229
7.4340272
7.3500557
7.2684431
7.1891236
7.1120367
7.0371175
6.9643068
6.8935475
6.8247805
6.7579503
6.6930065
6.62989
6.5685544
6.5089478
6.4510217
6.3947268
6.3400207
6.2868557
6.2351871
6.1849737
6.1361752
6.0887485
6.0426626
5.9978652
5.9543285
5.9120126
5.8708835
5.8309069
5.7920508
5.7542801
5.717567
5.6818776
5.6471844
5.6134572
5.5806689
5.5487905
5.5177941
5.4876585
5.4583564
5.4298644
5.4021573
5.3752122
5.3490095
5.3235226
5.2987347
5.2746215
5.2511663
5.2283516
5.2061534
5.184556
5.1635432
5.1430955
5.1231971
5.1038308
5.0849824
5.0666375
5.0487781
5.0313935
5.0144677
4.9979887
4.9819412
4.9663129
4.9510922
4.9362655
4.921823
4.9077554
4.8940492
4.8806925
4.8676748
4.8549924
4.8426285
4.8305726
4.8188252
4.8073678
4.7961941
4.7853022
4.774672
4.7643099
4.7541943
4.7443299
4.7346988
4.7253051
4.7161293
4.7071795
4.698432
4.6899033
4.6815629
4.6734242
4.6654716
4.6576977
4.6501122
4.6426897
4.6354389
4.628355
4.6214209
4.6146464
4.6080251
4.6015406
4.5951982
4.5890036
4.5829329
4.5769863
4.5711784
4.5654922
4.5599189
4.5544553
4.549118
4.54389
4.5387626
4.5337329
4.5288053
4.5239892
4.5192637
4.5146255
4.5100727
4.5056047
4.5012407
4.4969554
4.4927464
4.4886127
4.4845529
4.4805632
4.4766636
4.4728346
4.4690704
4.4653707
4.4617329
4.4581556
4.454638
4.4511819
4.447803
4.4444771
4.441205
4.4379849
4.4348159
4.431695
4.4286242
4.4256001
4.4226217
4.4196897
4.4168224
4.4140005
4.4112206
4.4084806
4.4057808
4.4031196
4.4004965
4.3979096
4.39536
4.3928452
4.390367
4.3879209
4.38551
4.3831306
4.380784
4.3784671
4.3761916
4.3739619
4.3717608
4.3695869
4.3674402
4.3653212
4.3632288
4.3611631
4.3591218
4.3571062
4.3551159
4.3531489
4.3512058
4.3492875
4.3473907
4.3455167
4.3436637
4.3418326
4.3400221
4.3382335
4.3364668
4.3347201
4.3329911
4.3312817
4.3295922
4.3279238
4.326272
4.324636
4.3230205
4.321424
4.3198409
4.3182769
4.3167319
4.3151999
4.3136849
4.3121886
4.3107033
4.309238
4.3077869
4.3063464
4.3049278
4.3035173
4.3021264
4.3007464
4.2993803
4.2980318
4.29669
4.2953687
4.2940526
4.2927585
4.2914681
4.2901993
4.2889338
4.2876897
4.286448
4.2852273
4.2840109
4.2828131
4.2816205
4.2804432
4.2792759
4.2781177
4.2769742
4.2758203
4.2746768
4.2735348
4.2724123
4.2712946
4.2701902
4.2690983
4.2680087
4.2669415
4.265873
4.264822
4.2637796
4.2627411
4.2617226
4.2607045
4.2596993
4.2587061
4.2577119
4.2567391
4.2557707
4.2548037
4.2538586
4.2529154
4.2519741
4.2510548
4.2501359
4.2492189
4.2483225
4.2474041
4.246489
4.245594
4.2447004
4.2438102
4.2429409
4.2420712
4.2412043
4.2403588
4.2395144
4.2386708
4.2378464
4.2370272
4.2362075
4.2353997
4.2346048
4.2338099
4.233017
4.232245
4.2314744
4.2307019
4.229917
4.229147
4.2283773
4.2276077
4.2268605
4.2261162
4.2253714
4.2246356
4.2239151
4.2231951
4.2224746
4.2217693
4.2210736
4.2203789
4.2196832
4.2190032
4.2183323
4.2176614
4.2169671
4.2162871
4.2156157
4.2149453
4.2142749
4.2136221
4.2129765
4.2123313
4.2116852
4.2110553
4.210434
4.2098131
4.2091923
4.2085772
4.2079816
4.2073855
4.20678
4.2061586
4.2055588
4.2049623
4.2043662
4.2037702
4.2031879
4.2026172
4.2020459
4.2014751
4.2009044
4.2003565
4.1998096
4.1992636
4.1987176
4.1981726
4.1976299
4.1970835
4.196537
4.1959906
4.1954575
4.1949358
4.1944141
4.193893
4.1933713
4.1928668
4.1923699
4.1918731
4.1913767
4.1908803
4.1903896
4.1898932
4.1893959
4.1888995
4.1884031
4.1879206
4.187449
4.1869764
4.1865048
4.1860328
4.1855698
4.1851225
4.1846752
4.1842279
4.1837802
4.1833081
4.182858
4.1824107
4.1819634
4.1815166
4.1810699
4.1806369
4.1802149
4.1797924
4.1793704
4.1789484
4.1785264
4.1781249
4.1777177
4.1772957
4.1768732
4.1764517
4.1760364
4.1756392
4.1752419
4.1748443
4.1744466
4.1740494
4.1736636
4.1732912
4.1729178
4.1725416
4.1721444
4.1717472
4.1713619
4.1709895
4.1706176
4.1702452
4.1698723
4.1694994
4.1691275
4.1687579
4.1684093
4.1680622
4.1677089
4.1673574
4.1670094
4.1666608
4.1663094
4.1659617
4.1656141
4.1652727
4.164938
4.1646028
4.1642628
4.1639276
4.1635923
4.1632595
4.1629367
4.1626139
4.1622863
4.1619616
4.1616392
4.1613164
4.1610022
4.1606908
4.160378
4.1600595
4.159749
4.1594386
4.1591291
4.1588311
4.1585321
4.1582222
4.1579204
4.1576223
4.1573243
4.1570301
4.156744
4.1564474
4.1561494
4.1558623
4.1555767
4.1552911
4.1550112
4.154727
4.1544414
4.1541562
4.153882
4.1536093
4.153336
4.1530576
4.1527843
4.1525106
4.1522384
4.1519766
4.1517153
4.1514435
4.151175
4.1509142
4.1506534
4.1503925
4.1501408
4.1498814
4.1496205
4.1493621
4.1491137
4.1488657
4.1486158
4.1483617
4.1481128
4.1478648
4.1476159
4.147378
4.14714
4.1468916
4.1466446
4.146409
4.1461725
4.145937
4.1457009
4.1454654
4.1452293
4.1449933
4.1447639
4.1445413
4.1443119
4.1440759
4.1438498
4.1436267
4.1434026
4.1431789
4.1429577
4.1427345
4.1425114
4.1422892
4.1420779
4.1418667
4.141644
4.1414237
4.1412125
4.1410012
4.14079
4.1405797
4.1403689
4.1401582
4.1399469
4.1397405
4.1395416
4.1393375
4.1391263
4.1389203
4.1387219
4.1385231
4.1383247
4.1381207
4.1379218
4.1377234
4.1375246
4.1373301
4.1371427
4.1369443
4.1367459
4.1365514
4.1363649
4.136179
4.1359873
4.1357918
4.1356058
4.1354194
4.1352329
4.1350484
4.1348739
4.1347003
4.1345263
4.1343417
4.1341639
4.1339903
4.1338162
4.1336417
4.1334705
4.1333094
4.1331472
4.1329856
4.1328125
4.1326437
4.1324811
4.1323204
4.1321588
4.1319971
4.1318421
4.1316929
4.1315413
4.1313796
4.1312184
4.1310616
4.1309128
4.130764
4.1306152
4.1304655
4.1303177
4.1301737
4.1300249
4.1298757
4.1297274
4.1295776
4.1294389
4.1293025
4.1291656
4.1290293
4.1288819
4.1287351
4.1285982
4.1284623
4.128325
4.1281886
4.1280518
4.1279221
4.1277938
4.1276574
4.1275201
4.1273837
4.1272473
4.127121
4.126997
4.126873
4.126749
4.1266146
4.1264777
4.1263523
4.1262283
4.1261044
4.1259799
4.1258554
4.1257315
4.1256137
4.1254888
4.1253643
4.1252408
4.1251159
4.1249928
4.1248798
4.1247678
4.1246552
4.1245317
4.1244078
4.1242833
4.1241693
4.1240573
4.1239457
4.1238341
4.1237226
4.1236029
4.1234846
4.123373
4.1232605
4.1231489
4.1230373
4.1229253
4.1228156
4.1227126
4.1226006
4.1224885
4.1223774
4.1222653
4.1221538
4.1220531
4.1219535
4.1218538
4.1217427
4.1216307
4.1215191
4.1214132
4.121314
4.1212149
4.1211152
4.121016
4.1209078
4.1207962
4.1206951
4.1205959
4.1204963
4.1203976
4.1202979
4.1201987
4.1200967
4.119997
4.1198978
4.1197982
4.1196995
4.1195993
4.1195006
4.1194105
4.1193209
4.1192212
4.119122
4.1190224
4.1189232
4.1188259
4.1187396
4.1186528
4.1185637
4.1184654
4.1183653
4.1182666
4.1181736
4.1180863
4.1179996
4.1179123
4.117825
4.1177273
4.1176281
4.117537
4.1174507
4.1173639
4.1172767
4.1171899
4.1171026
4.1170063
4.1169171
4.1168303
4.1167431
4.1166568
4.116569
4.1164827
4.1163955
4.1163125
4.1162257
4.1161389
4.1160522
4.1159654
4.1158786
4.1157932
4.1157188
4.1156383
4.1155515
4.1154647
4.1153774
4.1152906
4.1152081
4.1151338
4.1150589
4.1149788
4.114892
4.1148047
4.1147184
4.1146369
4.114562
4.1144872
4.1144133
4.1143341
4.1142478
4.1141601
4.1140785
4.1140041
4.1139293
4.1138554
4.113781
4.1137018
4.113615
4.1135321
4.1134582
4.1133838
4.1133084
4.113234
4.1131597
4.1130819
4.112998
4.1129241
4.1128492
4.1127748
4.1127
4.1126256
4.1125512
4.1124749
4.1124001
4.1123257
4.1122503
4.1121769
4.112102
4.1120276
4.1119542
4.1118898
4.111815
4.1117401
4.1116662
4.1115913
4.111517
4.1114435
4.1113806
4.1113157
4.1112409
4.1111665
4.1110921
4.1110177
4.1109433
4.1108804
4.1108179
4.1107531
4.1106782
4.1106033
4.1105285
4.110455
4.1103892
4.1103268
4.1102643
4.110199
4.1101246
4.1100502
4.1099753
4.1099076
4.1098452
4.1097832
4.1097212
4.1096554
4.1095805
4.1095061
4.1094346
4.1093726
4.1093106
4.1092482
4.1091862
4.1091189
4.1090446
4.1089702
4.1089072
4.1088452
4.1087832
4.1087217
4.1086593
4.108592
4.1085176
4.1084509
4.1083884
4.1083269
4.1082644
4.108202
4.10814
4.1080723
4.1080012
4.1079388
4.1078768
4.1078143
4.1077523
4.1076908
4.1076283
4.1075597
4.1074963
4.1074343
4.1073723
4.1073098
4.1072483
4.1071858
4.1071239
4.1070609
4.1069984
4.106936
4.1068745
4.106812
4.10675
4.106688
4.1066279
4.1065702
4.1065078
4.1064463
4.1063838
4.1063223
4.1062598
4.1061974
4.1061459
4.1060877
4.1060252
4.1059623
4.1059012
4.1058388
4.1057763
4.105721
4.1056709
4.1056104
4.1055484
4.1054869
4.1054244
4.1053624
4.1053014
4.1052513
4.1052012
4.1051397
4.1050782
4.1050162
4.1049538
4.1048918
4.1048374
4.1047878
4.1047373
4.1046753
4.1046133
4.1045508
4.1044888
4.1044292
4.1043797
4.1043291
4.1042776
4.1042151
4.1041532
4.1040916
4.1040292
4.1039758
4.1039262
4.1038761
4.1038227
4.1037602
4.1036983
4.1036363
4.1035771
4.1035271
4.103477
4.1034279
4.1033726
4.1033106
4.1032486
4.1031866
4.1031327
4.1030831
4.1030335
4.102984
4.1029272
4.1028647
4.1028028
4.1027427
4.1026926
4.1026435
4.1025929
4.1025438
4.1024852
4.1024232
4.1023612
4.1023068
4.1022573
4.1022077
4.1021576
4.1021085
4.1020479
4.1019864
4.1019249
4.1018748
4.1018248
4.1017756
4.1017256
4.1016755
4.101614
4.101552
4.1014962
4.1014462
4.1013966
4.1013474
4.1012974
4.1012459
4.1011839
4.1011219
4.1010709
4.1010218
4.1009722
4.1009221
4.100873
4.1008196
4.1007571
4.1006994
4.1006498
4.1005998
4.1005507
4.1005006
4.100451
4.1003957
4.1003337
4.1002812
4.1002312
4.1001821
4.100132
4.1000829
4.1000323
4.0999756
4.099915
4.0998654
4.0998158
4.0997658
4.0997167
4.0996671
4.0996175
4.0995584
4.099503
4.099453
4.0994029
4.0993538
4.0993042
4.0992546
4.099205
4.0991445
4.099093
4.0990429
4.0989933
4.0989437
4.0988941
4.098845
4.098794
4.0987358
4.0986857
4.0986362
4.0985866
4.098537
4.0984874
4.0984378
4.0983844
4.0983305
4.0982809
4.0982318
4.0981817
4.0981321
4.0980821
4.098033
4.0979791
4.097929
4.0978794
4.0978298
4.0977793
4.0977302
4.0976796
4.09763
4.097578
4.0975285
4.0974789
4.0974288
4.0973797
4.0973301
4.09728
4.0972304
4.0971799
4.0971308
4.0970807
4.0970311
4.0969815
4.0969319
4.0968823
4.0968337
4.0967851
4.0967355
4.0966854
4.0966358
4.0965858
4.0965362
4.096487
4.0964417
4.0963922
4.0963421
4.0962925
4.0962429
4.0961933
4.0961432
4.0960941
4.0960503
4.0960007
4.0959511
4.0959015
4.0958519
4.0958023
4.0957522
4.0957046
4.0956616
4.0956116
4.0955625
4.0955129
4.0954628
4.0954132
4.0953636
4.0953202
4.0952744
4.0952249
4.0951753
4.0951257
4.0950751
4.095026
4.0949764
4.0949368
4.0948887
4.0948391
4.09479
4.0947399
4.0946903
4.0946407
4.0945921
4.0945539
4.0945048
4.0944552
4.0944052
4.0943561
4.094306
4.0942564
4.0942121
4.0941715
4.0941215
4.0940723
4.0940228
4.0939727
4.0939236
4.093874
4.093833
4.0937905
4.0937405
4.0936909
4.0936418
4.0935917
4.0935421
4.0934935
4.0934553
4.09341
4.0933604
4.0933113
4.0932612
4.0932117
4.0931621
4.0931163
4.0930791
4.0930314
4.0929818
4.0929322
4.0928826
4.092833
4.0927835
4.092741
4.0927029
4.0926542
4.0926046
4.0925541
4.092505
4.0924554
4.0924053
4.0923667
4.0923266
4.0922775
4.0922275
4.0921783
4.0921283
4.0920792
4.092031
4.0919938
4.0919509
4.0919018
4.0918522
4.0918031
4.0917525
4.0917029
4.0916595
4.0916219
4.0915775
4.0915275
4.0914783
4.0914283
4.0913782
4.0913286
4.0912876
4.0912509
4.0912042
4.0911546
4.091104
4.0910544
4.0910048
4.0909562
4.0909181
4.0908799
4.0908313
4.0907817
4.0907316
4.090682
4.0906324
4.0905857
4.090549
4.0905089
4.0904593
4.0904093
4.0903597
4.0903101
4.090261
4.0902176
4.0901804
4.090138
4.0900884
4.0900388
4.0899892
4.0899396
4.0898895
4.0898499
4.0898123
4.0897675
4.0897179
4.0896678
4.0896182
4.0895686
4.0895205
4.0894828
4.0894451
4.0893979
4.0893483
4.0892987
4.0892491
4.0891995
4.0891542
4.0891166
4.0890789
4.0890298
4.0889797
4.0889306
4.088881
4.0888309
4.0887885
4.0887508
4.0887113
4.0886612
4.0886116
4.0885615
4.0885115
4.0884619
4.0884233
4.0883865
4.0883436
4.0882936
4.0882444
4.0881944
4.0881448
4.0880966
4.0880589
4.0880218
4.0879769
4.0879269
4.0878773
4.0878282
4.0877786
4.0877328
4.0876951
4.0876584
4.0876102
4.0875607
4.0875115
4.0874615
4.0874114
4.0873694
4.0873322
4.0872941
4.0872445
4.0871944
4.0871449
4.0870957
4.0870457
4.087007
4.0869699
4.0869288
4.0868793
4.0868297
4.0867801
4.08673
4.0866818
4.0866442
4.086607
4.0865641
4.086514
4.0864649
4.0864153
4.0863652
4.0863204
4.0862827
4.086246
4.0861998
4.0861497
4.0861006
4.0860505
4.0860014
4.0859585
4.0859213
4.0858836
4.0858359
4.0857859
4.0857368
4.0856872
4.0856376
4.0855975
4.0855608
4.0855222
4.0854721
4.085423
4.0853729
4.0853233
4.0852747
4.0852375
4.0852003
4.0851588
4.0851092
4.0850596
4.0850105
4.0849605
4.0849152
4.0848775
4.0848403
4.0847964
4.0847464
4.0846972
4.0846472
4.0845976
4.0845547
4.0845184
4.0844803
4.084434
4.0843844
4.0843349
4.0842848
4.0842352
4.0841956
4.0841579
4.0841203
4.0840716
4.084022
4.0839725
4.0839229
4.0838742
4.0838361
4.0837994
4.0837603
4.0837102
4.0836606
4.0836105
4.0835614
4.0835147
4.0834775
4.0834408
4.0833983
4.0833492
4.0832992
4.0832496
4.0832
4.0831566
4.0831189
4.0830817
4.0830369
4.0829878
4.0829377
4.0828881
4.0828385
4.0827985
4.0827608
4.0827236
4.0826759
4.0826268
4.0825772
4.0825276
4.082478
4.0824409
4.0824032
4.082365
4.0823159
4.0822659
4.0822167
4.0821671
4.0821195
4.0820832
4.0820456
4.082005
4.0819559
4.0819058
4.0818563
4.0818067
4.0817623
4.0817251
4.0816875
4.0816445
4.0815949
4.0815454
4.0814958
4.0814466
4.0814047
4.0813675
4.0813303
4.081285
4.0812349
4.0811853
4.0811357
4.0810866
4.0810475
4.0810113
4.0809727
4.0809245
4.0808759
4.0808263
4.0807767
4.0807285
4.0806913
4.0806537
4.0806155
4.0805659
4.0805159
4.0804667
4.0804167
4.0803714
4.0803342
4.080297
4.0802565
4.0802064
4.0801568
4.0801072
4.0800581
4.0800157
4.079978
4.0799408
4.0798965
4.0798473
4.0797973
4.0797482
4.0796981
4.0796595
4.0796223
4.0795846
4.0795379
4.0794878
4.0794387
4.0793891
4.0793409
4.0793028
4.0792661
4.0792274
4.0791793
4.0791297
4.0790801
4.07903
4.0789843
4.0789475
4.0789099
4.0788698
4.0788207
4.0787711
4.078721
4.0786715
4.078629
4.0785913
4.0785542
4.0785122
4.0784626
4.0784125
4.0783634
4.0783134
4.0782733
4.0782361
4.0781989
4.0781536
4.078104
4.078054
4.0780044
4.0779552
4.0779181
4.0778804
4.0778427
4.0777955
4.0777454
4.0776963
4.0776463
4.0775995
4.0775623
4.0775247
4.0774865
4.0774374
4.0773878
4.0773382
4.0772886
4.0772443
4.0772066
4.0771694
4.0771289
4.0770793
4.0770297
4.0769796
4.07693
4.076889
4.0768518
4.0768142
4.0767717
4.0767217
4.0766716
4.076622
4.0765729
4.0765343
4.0764971
4.0764594
4.0764136
4.0763636
4.076314
4.0762639
4.0762162
4.0761795
4.0761414
4.0761046
4.0760565
4.0760064
4.0759568
4.0759068
4.0758615
4.0758243
4.0757871
4.075748
4.0756984
4.0756483
4.0755992
4.0755496
4.0755067
4.0754695
4.0754318
4.0753908
4.0753407
4.0752916
4.0752416
4.075192
4.0751524
4.0751152
4.075078
4.0750332
4.0749836
4.0749345
4.0748844
4.0748358
4.0747981
4.0747604
4.0747232
4.0746775
4.0746274
4.0745773
4.0745292
4.074482
4.0744443
4.0744076
4.0743699
4.0743327
4.0742955
4.0742583
4.0742207
4.0741839
4.0741467
4.0741205
4.0740957
4.0740638
4.0740256
4.0739894
4.0739517
4.0739145
4.0738773
4.0738397
4.0738029
4.0737762
4.073751
4.0737262
4.0737009
4.0736766
4.0736523
4.073627
4.0736022
4.0735683
4.0735302
4.0734935
4.0734563
4.0734296
4.0734048
4.07338
4.0733552
4.0733304
4.0733056
4.0732808
4.073256
4.0732312
4.0732059
4.0731812
4.0731554
4.0731192
4.0730886
4.0730643
4.0730395
4.0730147
4.0729899
4.0729647
4.0729399
4.0729156
4.0728908
4.0728655
4.0728407
4.0728164
4.0727911
4.0727663
4.0727458
4.072721
4.0726957
4.0726709
4.0726461
4.0726213
4.0725965
4.0725713
4.0725465
4.0725222
4.0724974
4.0724726
4.0724473
4.072422
4.0724049
4.072392
4.0723705
4.0723457
4.0723209
4.0722961
4.0722709
4.0722461
4.0722208
4.072196
4.0721717
4.0721464
4.0721216
4.0720968
4.072072
4.0720568
4.0720439
4.0720296
4.0720048
4.07198
4.0719552
4.0719304
4.0719056
4.0718808
4.071856
4.0718312
4.0718069
4.0717816
4.0717564
4.0717311
4.0717134
4.0717006
4.0716887
4.0716681
4.0716438
4.0716186
4.0715938
4.071569
4.0715437
4.0715189
4.0714941
4.0714693
4.0714445
4.0714202
4.0713954
4.0713725
4.0713596
4.0713472
4.0713339
4.0713096
4.0712848
4.07126
4.0712352
4.0712104
4.0711856
4.0711608
4.0711355
4.0711107
4.0710859
4.0710607
4.0710363
4.0710196
4.0710068
4.0709949
4.0709763
4.0709515
4.0709262
4.0709019
4.0708771
4.0708518
4.070827
4.0708022
4.0707774
4.0707531
4.0707278
4.0707026
4.0706797
4.0706677
4.0706553
4.0706425
4.0706191
4.0705943
4.0705695
4.0705442
4.070519
4.0704947
4.0704699
4.0704451
4.0704203
4.0703959
4.0703707
4.0703459
4.0703287
4.0703163
4.0703034
4.0702868
4.070262
4.0702372
4.0702124
4.0701876
4.0701623
4.070137
4.0701127
4.0700884
4.0700636
4.0700383
4.0700135
4.0699897
4.0699773
4.0699649
4.069952
4.0699301
4.0699053
4.0698805
4.0698557
4.0698314
4.0698061
4.0697808
4.069756
4.0697312
4.0697064
4.0696816
4.0696568
4.0696383
4.0696263
4.0696135
4.0695987
4.0695739
4.0695486
4.0695233
4.0694985
4.0694737
4.0694489
4.0694246
4.0693994
4.0693741
4.0693498
4.0693254
4.0693007
4.0692883
4.0692759
4.069263
4.069242
4.0692172
4.0691924
4.0691671
4.0691423
4.069118
4.0690932
4.0690684
4.0690436
4.0690188
4.0689936
4.0689688
4.0689492
4.0689368
4.0689244
4.0689101
4.0688848
4.068861
4.0688357
4.0688109
4.0687861
4.0687609
4.0687366
4.0687118
4.068687
4.0686617
4.0686369
4.0686121
4.0685983
4.0685859
4.068573
4.0685544
4.0685296
4.0685048
4.0684795
4.0684547
4.0684299
4.0684052
4.0683804
4.0683556
4.0683303
4.068306
4.0682807
4.0682602
4.0682478
4.0682354
4.068222
4.0681977
4.0681729
4.0681486
4.0681238
4.068099
4.0680737
4.068049
4.0680246
4.0679994
4.0679746
4.0679498
4.067925
4.0679092
4.0678968
4.0678844
4.0678663
4.067842
4.0678167
4.0677919
4.0677671
4.0677423
4.0677176
4.0676923
4.0676675
4.0676427
4.0676184
4.0675936
4.0675712
4.0675588
4.0675459
4.067534
4.0675101
4.0674853
4.0674605
4.0674357
4.0674109
4.0673866
4.0673614
4.0673366
4.0673118
4.0672865
4.0672617
4.0672364
4.0672202
4.0672078
4.0671949
4.0671787
4.0671539
4.0671291
4.0671048
4.06708
4.0670552
4.06703
4.0670052
4.0669804
4.0669551
4.0669303
4.0669055
4.0668826
4.0668697
4.0668573
4.0668449
4.066823
4.0667977
4.0667729
4.0667481
4.0667233
4.0666986
4.0666738
4.0666485
4.0666237
4.0665989
4.0665746
4.0665498
4.0665317
4.0665188
4.0665073
4.0664911
4.0664668
4.0664415
4.0664172
4.0663919
4.0663671
4.0663419
4.0663176
4.0662923
4.066268
4.0662432
4.0662179
4.0661936
4.0661812
4.0661688
4.0661564
4.0661359
4.0661106
4.0660858
4.066061
4.0660362
4.0660114
4.0659866
4.0659623
4.065937
4.0659122
4.0658875
4.0658627
4.0658426
4.0658293
4.065805
4.0657792
4.0657425
4.0656967
4.0656428
4.0655804
4.0655203
4.0654979
4.0655541
4.0657191
4.0660195
4.0664735
4.0670967
4.0678959
4.0688777
4.0700545
4.0714321
4.0730114
4.0747838
4.0767584
4.0789356
4.0813065
4.0838714
4.0866323
4.0895767
4.092711
4.0960231
4.0995164
4.1031814
4.1070204
4.1110215
4.11519
4.119514
4.1239944
4.1286283
4.1334071
4.1383328
4.1434011
4.1486049
4.153945
4.1594176
4.1650181
4.1707468
4.1766033
4.1825686
4.1886592
4.1948638
4.2011795
4.2076144
4.2141471
4.2207985
4.2275453
4.2344007
4.241354
4.2484093
4.2555628
4.2628117
4.2701578
4.2775941
4.2851248
4.2927427
4.3004546
4.3082519
4.3161397
4.3241115
4.3321681
4.3403106
4.3485336
4.356843
4.3652282
4.3737016
4.382246
4.3908782
4.3995829
4.4083681
4.4172311
4.426167
4.4351854
4.444273
4.4534392
4.4626803
4.4719939
4.4813852
4.4908442
4.50038
4.5099893
4.5196681
4.5294242
4.5392485
4.5491452
4.5591173
4.5691562
4.5792685
4.5894551
4.5997066
4.6100321
4.6204309
4.6308956
4.6414332
4.6520438
4.6627202
4.6734691
4.6842918
4.6951814
4.7061386
4.7171712
4.7282748
4.7394443
4.7506857
4.7620006
4.7733831
4.7848372
4.7963634
4.8079615
4.8196282
4.8313656
4.8431759
4.8550596
4.867012
4.879034
4.89113
4.9032989
4.9155416
4.9278526
4.9402351
4.9526935
4.9652247
4.9778285
4.9905028
5.0032506
5.0160732
5.0289702
5.0419412
5.0549865
5.0681028
5.0812936
5.0945606
5.1079054
5.1213231
5.1348176
5.1483855
5.1620293
5.1757498
5.1895461
5.2034197
5.21737
5.2313991
5.2455039
5.2596869
5.2739458
5.2882838
5.3026991
5.317194
5.3317676
5.3464212
5.3611526
5.3759642
5.3908563
5.4058285
5.4208813
5.4360137
5.4512296
5.4665241
5.4819016
5.4973607
5.5129023
5.5285263
5.5442328
5.5600214
5.5758939
5.5918503
5.6078906
5.6240149
5.6402235
5.656517
5.6728954
5.6893601
5.7059102
5.7225447
5.7392664
5.7560749
5.7729697
5.7899532
5.807024
5.824182
5.8414278
5.8587623
5.8761845
5.8936977
5.9112973
5.9289885
5.9467688
5.9646397
5.9826021
6.0006547
6.0187955
6.0370302
6.0553565
6.0737748
6.0922861
6.110889
6.1295857
6.1483746
6.1672587
6.1862378
6.2053094
6.2244749
6.2437353
6.2630897
6.2825413
6.3020883
6.3217311
6.3414698
6.3613067
6.3812399
6.4012694
6.4213967
6.4416227
6.4619474
6.4823685
6.5028887
6.5235095
6.5442281
6.5650463
6.5859666
6.6069865
6.6281056
6.6493263
6.6706491
6.6920724
6.7135997
6.7352262
6.7569566
6.77879
6.8007236
6.8227634
6.8449059
6.8671513
6.8895049
6.9119587
6.9345202
6.9571853
6.9799571
7.0028334
7.0258155
7.0489049
7.0720992
7.0954027
7.1188121
7.1423292
7.1659532
7.1896868
7.2135277
7.2374783
7.2615371
7.2857041
7.3099818
7.3343687
7.3588653
7.3834729
7.4081907
7.4330196
7.4579582
7.4830098
7.5081735
7.5334477
7.5588355
7.5843339
7.6099482
7.6356735
7.6615114
7.6874642
7.713531
7.7397122
7.7660084
7.7924185
7.818943
7.8455811
7.872335
7.8992066
7.9261918
7.9532957
7.980515
8.0078506
8.0353031
8.0628729
8.09056
8.1183643
8.1462879
8.1743279
8.2024879
8.2307663
8.2591629
8.2876778
8.3163137
8.3450699
8.3739452
8.4029388
8.4320517
8.4612846
8.4906435
8.5201206
8.5497198
8.5794401
8.6092825
8.639245
8.6693306
8.6995382
8.7298679
8.7603216
8.7908955
8.8215942
8.8524151
8.883359
8.9144268
8.9456215
8.9769373
9.008379
9.0399446
9.0716372
9.1034527
9.1353931
9.1674595
9.1996508
9.2319679
9.264411
9.296979
9.3296728
9.3624916
9.3954391
9.4285126
9.4617147
9.4950447
9.5284986
9.5620832
9.5957937
9.6296301
9.6635952
9.6976891
9.7319088
9.7662582
9.8007345
9.8353434
9.8700771
9.9049397
9.9399319
9.9750566
10.01031
10.045689
10.081201
10.11684
10.152609
10.188505
10.224534
10.260694
10.296984
10.333404
10.369954
10.406633
10.443441
10.480382
10.517453
10.554659
10.591994
10.629459
10.667053
10.704779
10.742636
10.780629
10.818753
10.857008
10.895389
10.933901
10.972553
11.011333
11.050247
11.089287
11.128464
11.167772
11.207215
11.246787
11.286492
11.326327
11.3663
11.406401
11.446633
11.487
11.5275
11.568131
11.608891
11.64979
11.690822
11.731981
11.773275
11.814704
11.856263
11.897955
11.93978
11.981736
12.023827
12.066051
12.108406
12.150892
12.193513
12.236268
12.279154
12.32217
12.365323
12.408606
12.45202
12.495571
12.539251
12.583064
12.627012
12.671086
12.7153
12.759641
12.804115
12.848724
12.893461
12.938333
12.983334
13.028468
13.073734
13.119135
13.164664
13.210326
13.256119
13.302045
13.348101
13.39429
13.440608
13.487058
13.533639
13.580348
13.627193
13.674166
13.721272
13.768505
13.815872
13.863366
13.910993
13.958749
14.006636
14.05465
14.102797
14.151069
14.199475
14.248011
14.296672
14.345465
14.394387
14.443438
14.492616
14.541923
14.591358
14.640922
14.690615
14.740434
14.790381
14.840456
14.890658
14.940987
14.991442
15.042026
15.092737
15.143574
15.194537
15.245626
15.296842
15.348181
15.39965
15.45124
15.502957
15.5548
15.606766
15.658856
15.711069
15.763411
15.815873
15.868457
15.92117
15.974003
16.026958
16.080038
16.13324
16.186563
16.240011
16.293581
16.347273
16.401083
16.455017
16.509073
16.563253
16.617548
16.671968
16.726515
16.781178
16.835958
16.890852
16.945869
17.001009
17.056269
17.111649
17.167145
17.222754
17.278481
17.334328
17.390297
17.446384
17.502588
17.558905
17.615334
17.671879
17.72854
17.78532
17.842216
17.899229
17.956352
18.013586
18.070936
18.128395
18.185966
18.243662
18.301464
18.359379
18.417408
18.475544
18.533789
18.592146
18.650616
18.709194
18.767883
18.826685
18.885592
18.944611
19.00374
19.062975
19.122311
19.181757
19.24131
19.30097
19.360733
19.420609
19.480589
19.540678
19.600872
19.661169
19.721567
19.78207
19.842676
19.903378
19.96419
20.025101
20.086117
20.14723
20.208447
20.269762
20.331182
20.392702
20.454323
20.516041
20.577856
20.639774
20.701786
20.763901
20.826107
20.888411
20.950813
21.013304
21.075897
21.138582
21.201365
21.264236
21.327204
21.39027
21.45343
21.51668
21.580019
21.643457
21.706984
21.770599
21.834305
21.898106
21.961998
22.025976
22.090042
22.154198
22.218441
22.282774
22.347197
22.411699
22.476295
22.540979
22.605742
22.670595
22.735531
22.800545
22.86565
22.930838
22.996109
23.061464
23.126896
23.192413
23.258011
23.323685
23.389448
23.455288
23.521204
23.587202
23.65328
23.719437
23.785667
23.851978
23.918364
23.984827
24.051367
24.117985
24.184666
24.251431
24.318275
24.385189
24.452171
24.519232
24.586361
24.653566
24.720839
24.788183
24.855604
24.92309
24.990648
25.058275
25.125971
25.193733
25.261562
25.32946
25.397427
25.465456
25.533546
25.601713
25.669941
25.738232
25.806583
25.875004
25.943489
26.012033
26.080639
26.149315
26.218044
26.28684
26.355692
26.424608
26.493586
26.562614
26.631701
26.70085
26.770052
26.839315
26.908634
26.978006
27.04744
27.116924
27.186464
27.256067
27.325716
27.39542
27.465176
27.534985
27.604851
27.674757
27.744726
27.814739
27.884798
27.954912
28.025074
28.095287
28.165541
28.235851
28.306206
28.376619
28.447065
28.517559
28.588104
28.658688
28.729322
28.799994
28.870708
28.941469
29.012276
29.083118
29.154009
29.224941
29.295916
29.366922
29.437979
29.509068
29.580196
29.651367
29.72257
29.793816
29.865093
29.936417
30.007772
30.079166
30.150587
30.222055
30.293549
30.365076
30.43664
30.508238
30.579866
30.651527
30.723223
30.794949
30.866705
30.938498
31.010311
31.082157
31.154026
31.225931
31.297859
31.369816
31.441811
31.513826
31.585865
31.657932
31.730021
31.80213
31.874273
31.946428
32.018627
32.090839
32.163071
32.235336
32.307613
32.37991
32.452232
32.524574
32.596931
32.669319
32.741722
32.81414
32.886581
32.959049
33.031521
33.104008
33.176517
33.249043
33.321579
33.394169
33.466694
33.539318
33.6119
33.684513
33.757172
33.829762
33.902473
33.975105
34.047791
34.12048
34.193172
34.265888
34.338608
34.411331
34.484074
34.556824
34.629562
34.702366
34.775078
34.8479
34.920662
34.993458
35.066273
35.139038
35.211906
35.284649
35.357525
35.430309
35.503143
35.575985
35.648781
35.721664
35.794445
35.86734
35.940128
36.012997
36.085823
36.158646
36.23151
36.304302
36.377201
36.449966
36.522865
36.595642
36.668503
36.741318
36.814133
36.886971
36.959747
37.032608
37.105343
37.178207
37.250938
37.323776
37.396511
37.469315
37.542061
37.61483
37.68758
37.760323
37.833061
37.905777
37.978485
38.051205
38.123878
38.196598
38.269238
38.341949
38.414551
38.487228
38.559814
38.632458
38.70504
38.777637
38.850216
38.922771
38.995319
39.067848
39.140362
39.212872
39.285328
39.357838
39.430244
39.502739
39.575108
39.647568
39.719902
39.792309
39.864628
39.936966
40.009285
40.081535
40.153862
40.226044
40.298347
40.370487
40.442749
40.514866
40.58704
40.659157
40.731236
40.80336
40.875355
40.94746
41.019409
41.091454
41.163376
41.235325
41.307247
41.379097
41.451019
41.522808
41.594669
41.666431
41.738209
41.809948
41.881641
41.953342
42.024998
42.096615
42.168236
42.239777
42.311356
42.382877
42.454334
42.525848
42.597195
42.668671
42.739998
42.811344
42.882671
42.953903
43.0252
43.096401
43.167583
43.238747
43.309875
43.380939
43.452042
43.52298
43.59404
43.66497
43.735874
43.806801
43.877621
43.948456
44.019241
44.08997
44.160694
44.231411
44.301964
44.37265
44.443184
44.513699
44.584229
44.654671
44.725086
44.795498
44.865829
44.936115
45.006454
45.076614
45.146862
45.216999
45.287102
45.357159
45.427246
45.497185
45.567169
45.637104
45.706932
45.776791
45.846596
45.916336
45.986023
46.055752
46.125317
46.194931
46.264473
46.333984
46.403366
46.472866
46.54221
46.611485
46.68082
46.750072
46.819214
46.888393
46.957535
47.026546
47.095581
47.164566
47.233505
47.302299
47.371239
47.439987
47.508724
47.577415
47.646122
47.714664
47.783203
47.851761
47.920238
47.988586
48.057003
48.125343
48.193596
48.261772
48.329994
48.398151
48.466164
48.534218
48.602226
48.670174
48.737968
48.805882
48.873657
48.941399
49.008987
49.076721
49.144287
49.211823
49.279221
49.346752
49.414108
49.481419
49.548649
49.615967
49.683113
49.750214
49.817253
49.884338
49.951298
50.018177
50.085014
50.15189
50.218639
50.285324
50.351925
50.418583
50.485142
50.551598
50.61797
50.684414
50.750767
50.817017
50.883183
50.949375
51.015537
51.081573
51.147533
51.213448
51.279415
51.345253
51.411018
51.476643
51.542389
51.608025
51.673588
51.739017
51.804455
51.869888
51.935253
52.000488
52.065662
52.13084
52.195999
52.26104
52.326004
52.390858
52.455807
52.520657
52.585426
52.650074
52.714664
52.779312
52.843884
52.908344
52.972717
53.037014
53.101376
53.165649
53.229824
53.293919
53.357891
53.421959
53.485939
53.54985
53.613617
53.677341
53.741047
53.804775
53.868355
53.931904
53.995289
54.058674
54.122047
54.185429
54.248611
54.311783
54.374786
54.437885
54.500889
54.563877
54.62669
54.68948
54.752129
54.81488
54.877537
54.940125
55.002598
55.064983
55.127293
55.189674
55.251987
55.314175
55.376308
55.438301
55.500271
55.562248
55.624222
55.68602
55.747814
55.809422
55.871014
55.932583
55.994175
56.055637
56.117027
56.178322
56.239517
56.300674
56.361874
56.423016
56.484009
56.544991
56.605789
56.666576
56.727306
56.788097
56.848736
56.909332
56.969799
57.030197
57.0905
57.150826
57.211178
57.27137
57.331547
57.391552
57.451538
57.511368
57.571251
57.631111
57.690914
57.750591
57.810196
57.869728
57.929138
57.988514
58.047901
58.107307
58.166523
58.225727
58.284782
58.343796
58.402695
58.461552
58.520496
58.579308
58.638088
58.696709
58.755314
58.813751
58.872166
58.930477
58.988895
59.047218
59.105442
59.163624
59.221638
59.279652
59.337502
59.395313
59.453144
59.510952
59.568707
59.62632
59.683922
59.741344
59.798763
59.856018
59.913239
59.97052
60.027744
60.084911
60.14193
60.198956
60.255779
60.312611
60.369301
60.425934
60.482594
60.539215
60.595829
60.65226
60.708679
60.764973
60.821201
60.87735
60.933376
60.989388
61.045383
61.101418
61.157299
61.213131
61.268887
61.324509
61.380138
61.435581
61.491005
61.546314
61.601646
61.657017
61.712261
61.767479
61.822544
61.877563
61.932487
61.987328
62.04213
62.096767
62.151417
62.206013
62.260643
62.315208
62.369644
62.424076
62.478325
62.532566
62.586697
62.640732
62.69474
62.748585
62.802444
62.856339
62.910179
62.963963
63.017605
63.071255
63.124722
63.178169
63.231533
63.284771
63.338017
63.391083
63.444126
63.497211
63.550262
63.603291
63.656147
63.708996
63.761738
63.814388
63.867031
63.919479
63.971924
64.024261
64.076515
64.128746
64.180885
64.233131
64.285278
64.337341
64.389374
64.441231
64.49308
64.54483
64.596489
64.64814
64.699615
64.75106
64.802429
64.853683
64.904961
64.956245
65.007507
65.058693
65.109749
65.160805
65.211708
65.262566
65.313393
65.364052
65.414719
65.465248
65.515717
65.566162
65.616432
65.666695
65.716972
65.767235
65.817505
65.867592
65.917664
65.967674
66.017548
66.067413
66.117157
66.166832
66.216484
66.265968
66.315437
66.364838
66.414108
66.463379
66.512512
66.561684
66.610939
66.660019
66.708923
66.757805
66.806641
66.855141
66.90361
66.95208
67.000679
67.049553
67.098167
67.146645
67.195129
67.243614
67.292091
67.340446
67.388527
67.436615
67.484695
67.532776
67.580856
67.628601
67.676285
67.723976
67.77166
67.819336
67.866875
67.914169
67.961456
68.008736
68.056023
68.10331
68.150269
68.197151
68.244041
68.290932
68.337814
68.384605
68.431099
68.477585
68.524078
68.570572
68.617065
68.6633
68.709396
68.755486
68.801582
68.847672
68.893768
68.939484
68.985176
69.031227
69.077332
69.123428
69.169395
69.215088
69.260803
69.306488
69.352188
69.397888
69.443344
69.488647
69.533951
69.579247
69.624542
69.669846
69.714821
69.759727
69.804642
69.849533
69.894432
69.939323
69.983856
70.028351
70.072853
70.117363
70.161873
70.206329
70.250427
70.29454
70.338654
70.382759
70.426857
70.470901
70.51461
70.558319
70.60202
70.645729
70.689445
70.73307
70.776375
70.819695
70.862999
70.906319
70.949631
70.992867
71.035782
71.078705
71.12162
71.164528
71.207443
71.250328
71.292839
71.335373
71.377884
71.420403
71.462914
71.505745
71.548286
71.59082
71.633324
71.67585
71.718361
71.76088
71.80307
71.845184
71.887314
71.929436
71.97155
72.013672
72.05555
72.097275
72.139
72.180725
72.222443
72.264175
72.305748
72.347076
72.388397
72.429726
72.471046
72.512375
72.553665
72.594612
72.635544
72.676468
72.7174
72.758324
72.799255
72.83992
72.880463
72.92099
72.961525
73.002045
73.042587
73.083015
73.123161
73.163292
73.20343
73.243553
73.283691
73.323822
73.36367
73.403412
73.443153
73.48288
73.522614
73.562363
73.602043
73.64138
73.68071
73.720047
73.759399
73.798729
73.838066
73.877213
73.916153
73.955101
73.994041
74.032982
74.071922
74.11087
74.149483
74.188026
74.226578
74.265121
74.303665
74.342201
74.380737
74.4189
74.457047
74.495186
74.533333
74.571487
74.609634
74.647736
74.685486
74.723228
74.760986
74.798721
74.836487
74.874535
74.912613
74.950356
74.988113
75.025856
75.063614
75.101364
75.139099
75.17675
75.214096
75.251457
75.288818
75.326157
75.36351
75.400864
75.438126
75.475075
75.512024
75.548996
75.585945
75.622902
75.659843
75.696747
75.733307
75.769867
75.806419
75.842972
75.879532
75.916077
75.952629
75.988808
76.024971
76.061119
76.09729
76.133453
76.169601
76.205765
76.241623
76.27739
76.313141
76.348915
76.384674
76.420441
76.456207
76.491798
76.527153
76.562523
76.597893
76.633255
76.668617
76.703995
76.739326
76.774323
76.809288
76.844246
76.879219
76.914185
76.94915
76.984123
77.018875
77.053452
77.08802
77.122581
77.15715
77.191734
77.226303
77.260864
77.295059
77.329231
77.363403
77.397583
77.431755
77.465919
77.500107
77.534157
77.567932
77.601715
77.635475
77.669266
77.703041
77.736809
77.770592
77.804161
77.837524
77.870903
77.904274
77.937668
77.971046
78.004417
78.037804
78.0709
78.103889
78.136856
78.169838
78.202827
78.235809
78.268784
78.301765
78.334442
78.367027
78.399605
78.432198
78.464767
78.497368
78.529953
78.562523
78.594818
78.626999
78.659187
78.691383
78.723564
78.755745
78.787926
78.820129
78.852081
78.883865
78.915642
78.947441
78.979225
79.011024
79.042801
79.0746
79.106232
79.137619
79.169014
79.200409
79.231796
79.263191
79.294586
79.325981
79.35733
79.388344
79.419334
79.450325
79.481316
79.512314
79.543304
79.57431
79.605309
79.636055
79.666664
79.69725
79.727852
79.758461
79.789055
79.819641
79.850243
79.880798
79.911011
79.941223
79.97142
80.001617
80.031815
80.062012
80.092209
80.122414
80.152466
80.182274
80.212067
80.241875
80.27166
80.301476
80.331276
80.361076
80.390884
80.420441
80.449844
80.479248
80.508652
80.538055
80.567459
80.59687
80.626282
80.655685
80.684784
80.713806
80.742805
80.772072
80.801483
80.830894
80.860298
80.889694
80.91909
80.948196
80.977203
81.00621
81.035217
81.064232
81.093239
81.122246
81.151245
81.18026
81.208961
81.237572
81.266182
81.294785
81.323402
81.352005
81.380615
81.409233
81.437836
81.466179
81.4944
81.522621
81.550835
81.579041
81.607262
81.635475
81.663689
81.691895
81.719955
81.74778
81.775589
81.803406
81.831215
81.859032
81.886856
81.914665
81.94249
81.970284
81.997742
82.025154
82.052567
82.079987
82.107407
82.134819
82.162239
82.189667
82.217079
82.244316
82.271339
82.298355
82.325371
82.352402
82.37941
82.406433
82.433449
82.46048
82.487511
82.514214
82.540825
82.567459
82.594086
82.620712
82.647324
82.673958
82.700569
82.727196
82.753815
82.780067
82.806282
82.832512
82.858742
82.884972
82.911194
82.937416
82.963646
82.989868
83.016083
83.041924
83.067749
83.093582
83.119423
83.145233
83.171082
83.196899
83.22274
83.24855
83.274391
83.299866
83.325302
83.350723
83.37616
83.401588
83.427025
83.452446
83.477882
83.503319
83.52874
83.553925
83.578972
83.604004
83.629028
83.654076
83.679115
83.704132
83.729172
83.754219
83.779251
83.804199
83.828827
83.853477
83.878113
83.902756
83.927383
83.952019
83.976654
84.001289
84.025925
84.050575
84.074959
84.099205
84.123444
84.14769
84.171921
84.196167
84.220398
84.244644
84.268883
84.293129
84.31736
84.341278
84.365112
84.388962
84.412804
84.436653
84.46048
84.484322
84.508163
84.532013
84.555847
84.579681
84.603188
84.62664
84.650085
84.673531
84.696983
84.720421
84.743858
84.767326
84.790756
84.814194
84.837639
84.860786
84.883842
84.906891
84.929939
84.95298
84.976021
84.999069
85.022118
85.045158
85.068214
85.09127
85.114151
85.136795
85.159447
85.182106
85.20475
85.227402
85.250046
85.272705
85.295349
85.318001
85.340652
85.363289
85.38559
85.40786
85.430099
85.452362
85.474609
85.496864
85.519112
85.541367
85.563622
85.585861
85.608109
85.63031
85.652168
85.674026
85.695877
85.717728
85.739586
85.761429
85.783302
85.805145
85.827011
85.848854
85.870728
85.892479
85.913933
85.935394
85.956848
85.978317
85.999771
86.021225
86.042679
86.064148
86.085602
86.107063
86.128517
86.14994
86.171005
86.192078
86.213142
86.234192
86.255257
86.276321
86.297371
86.318436
86.339493
86.36055
86.381615
86.402672
86.42347
86.444138
86.46479
86.485458
86.506119
86.526779
86.547455
86.568108
86.588776
86.609436
86.630089
86.650757
86.671387
86.691666
86.711929
86.732185
86.75248
86.772728
86.792992
86.813263
86.833519
86.853798
86.874062
86.894325
86.914581
86.934769
86.954636
86.97451
86.994385
87.014252
87.034126
87.053986
87.073853
87.093712
87.113586
87.133453
87.15332
87.173195
87.193016
87.212494
87.231972
87.251427
87.27092
87.290367
87.309853
87.329315
87.348793
87.368256
87.387733
87.407196
87.426666
87.446159
87.46534
87.484406
87.503494
87.522552
87.541626
87.560707
87.579781
87.598854
87.61792
87.637001
87.656075
87.67514
87.694206
87.71328
87.731956
87.750641
87.769318
87.788002
87.806664
87.825348
87.844017
87.862694
87.881371
87.900047
87.918724
87.937393
87.956078
87.974709
87.993004
88.011276
88.029564
88.047844
88.066124
88.084396
88.102669
88.120956
88.139229
88.157501
88.175789
88.194077
88.212349
88.230621
88.248573
88.266449
88.284332
88.302223
88.320099
88.337975
88.355873
88.373741
88.391624
88.4095
88.427391
88.445274
88.46315
88.481033
88.49881
88.516281
88.533783
88.551262
88.568741
88.586235
88.603714
88.621208
88.63868
88.656174
88.67366
88.691132
88.708626
88.726097
88.743584
88.760925
88.778015
88.795097
88.812187
88.829285
88.846352
88.863441
88.880547
88.897629
88.914711
88.931793
88.948883
88.965973
88.983063
89.000137
89.017166
89.033867
89.050568
89.067253
89.083931
89.100624
89.117317
89.134003
89.150696
89.167381
89.184074
89.200768
89.217445
89.234138
89.250824
89.267525
89.283997
89.300301
89.316582
89.332878
89.349174
89.365471
89.381752
89.398056
89.414345
89.430626
89.446922
89.463219
89.4795
89.495796
89.512085
89.528389
89.544456
89.560356
89.576241
89.59214
89.60804
89.623924
89.639824
89.655724
89.671623
89.687515
89.703415
89.719299
89.735199
89.751091
89.766983
89.782867
89.798706
89.814209
89.829704
89.8452
89.860703
89.876198
89.891693
89.907188
89.922699
89.938187
89.953682
89.969177
89.98468
90.000191
90.015663
90.031166
90.046661
90.062019
90.07711
90.092209
90.107307
90.122406
90.137505
90.152603
90.167702
90.182808
90.197906
90.213013
90.228111
90.243217
90.258308
90.273399
90.288513
90.303612
90.318642
90.333359
90.348053
90.36277
90.377464
90.392166
90.40686
90.42157
90.436264
90.450981
90.465668
90.480385
90.495087
90.509789
90.524498
90.539192
90.553894
90.568581
90.583115
90.597412
90.611732
90.62603
90.640335
90.65464
90.668938
90.683243
90.697556
90.711861
90.726158
90.740479
90.754776
90.769081
90.783386
90.797691
90.811989
90.826309
90.8405
90.854416
90.868324
90.882225
90.896118
90.910042
90.92395
90.937843
90.951752
90.965675
90.979576
90.993477
91.007378
91.021301
91.03521
91.049126
91.063019
91.076927
91.090836
91.104507
91.118019
91.131546
91.145035
91.158562
91.172073
91.185577
91.199089
91.212593
91.226105
91.239632
91.253136
91.26664
91.280151
91.293655
91.307175
91.320686
91.334175
91.347694
91.361076
91.374184
91.387283
91.400414
91.413521
91.426651
91.439751
91.452866
91.465981
91.479088
91.49221
91.505318
91.518433
91.531532
91.54467
91.557762
91.570885
91.584
91.597099
91.610229
91.623131
91.635849
91.648567
91.661293
91.673996
91.686707
91.699425
91.712143
91.724869
91.737579
91.750282
91.762993
91.775711
91.788437
91.801155
91.813858
91.826576
91.839302
91.852013
91.864738
91.877411
91.889732
91.902054
91.91436
91.926674
91.938995
91.951317
91.963638
91.97596
91.988266
92.000603
92.012917
92.02523
92.037544
92.049866
92.06218
92.074509
92.086815
92.099144
92.111458
92.123779
92.136078
92.148026
92.159943
92.17186
92.183769
92.195702
92.207626
92.219551
92.231453
92.243378
92.255302
92.267212
92.279144
92.291069
92.302994
92.314911
92.326836
92.338745
92.35067
92.362602
92.374519
92.386429
92.39827
92.40979
92.42131
92.432838
92.444366
92.455887
92.467407
92.478943
92.490456
92.501984
92.513512
92.525032
92.536537
92.54808
92.559601
92.571114
92.582642
92.594162
92.60569
92.617218
92.628738
92.640259
92.651794
92.66304
92.674149
92.685303
92.696419
92.70755
92.718658
92.72979
92.740921
92.75206
92.763176
92.7743
92.785423
92.796547
92.807686
92.81881
92.829933
92.841064
92.852188
92.863312
92.874435
92.885559
92.89669
92.907822
92.9188
92.92952
92.940254
92.950989
92.961708
92.972443
92.98317
92.993904
93.004623
93.015358
93.0261
93.036819
93.047546
93.058273
93.069
93.079735
93.090469
93.101189
93.111923
93.122643
93.133377
93.144112
93.154846
93.165558
93.176216
93.186562
93.196899
93.20723
93.217537
93.227882
93.238205
93.248535
93.258873
93.269211
93.279526
93.289879
93.300201
93.310539
93.320877
93.3312
93.34153
93.35186
93.36219
93.372528
93.382858
93.393204
93.403526
93.413857
93.424187
93.434486
93.444427
93.454346
93.464287
93.474228
93.484161
93.494102
93.504036
93.513954
93.523888
93.533836
93.54377
93.553703
93.563629
93.57357
93.583496
93.593437
93.603378
93.613312
93.623238
93.633171
93.643097
93.653046
93.662979
93.67292
93.682831
93.692764
93.702316
93.711861
93.72139
93.730942
93.740471
93.750015
93.759552
93.769073
93.778625
93.788162
93.797707
93.807236
93.816772
93.826309
93.835854
93.845383
93.854912
93.864456
93.873985
93.883537
93.893066
93.902611
93.912132
93.921677
93.931206
93.940742
93.950279
93.959526
93.968674
93.977798
93.986931
93.996078
94.005211
94.014359
94.023499
94.032623
94.041771
94.050919
94.060051
94.069191
94.078331
94.087463
94.096611
94.105751
94.114891
94.124016
94.133171
94.142303
94.151443
94.160591
94.169716
94.178864
94.188011
94.197136
94.206276
94.215263
94.224014
94.232742
94.241486
94.250229
94.258972
94.267715
94.276451
94.285194
94.293945
94.302681
94.311432
94.320168
94.328918
94.337646
94.346397
94.355141
94.363876
94.372627
94.381378
94.390106
94.398849
94.407593
94.416336
94.425064
94.433815
94.442551
94.451302
94.460037
94.468781
94.477219
94.485558
94.493896
94.502251
94.51059
94.518936
94.527267
94.535622
94.543976
94.552307
94.560669
94.569008
94.577339
94.585686
94.594032
94.602379
94.610725
94.619072
94.627419
94.635757
94.644104
94.652443
94.660805
94.669151
94.677483
94.685829
94.694176
94.702507
94.710869
94.7192
94.727547
94.735603
94.743546
94.751488
94.759438
94.76738
94.775337
94.783287
94.791222
94.799171
94.807114
94.815079
94.823021
94.830971
94.838921
94.846855
94.854805
94.862755
94.870712
94.878647
94.886604
94.894539
94.902489
94.910431
94.918373
94.926323
94.934273
94.942215
94.950172
94.958122
94.966057
94.974022
94.981949
94.989799
94.997345
95.00489
95.012459
95.019997
95.027542
95.035095
95.042656
95.050194
95.057747
95.065292
95.072861
95.080391
95.087952
95.095505
95.103058
95.110596
95.118141
95.125694
95.133255
95.1408
95.148338
95.155899
95.163437
95.170982
95.178551
95.186104
95.193642
95.201187
95.20874
95.216301
95.223831
95.231392
95.23896
95.246429
95.253601
95.260742
95.267906
95.275055
95.282204
95.289352
95.296516
95.303665
95.310814
95.317978
95.325119
95.332275
95.339424
95.346581
95.353737
95.360886
95.368027
95.375191
95.382339
95.389503
95.39666
95.403801
95.41095
95.418106
95.425262
95.432411
95.439568
95.446709
95.45388
95.461021
95.46817
95.475327
95.482491
95.489624
95.49678
95.503906
95.510674
95.517426
95.524185
95.530922
95.537689
95.544449
95.551208
95.557968
95.564713
95.571472
95.578217
95.584976
95.591743
95.598503
95.60524
95.611992
95.618744
95.625511
95.632263
95.63903
95.645775
95.652527
95.659279
95.666046
95.672791
95.679558
95.68631
95.693069
95.699806
95.706566
95.713318
95.720085
95.726837
95.733589
95.740349
95.747108
95.75386
95.760612
95.767006
95.773369
95.779732
95.786079
95.792442
95.798798
95.805145
95.811508
95.817863
95.824226
95.830589
95.836945
95.843292
95.849663
95.85601
95.862381
95.868736
95.875076
95.881447
95.88781
95.894165
95.90052
95.906883
95.913246
95.919601
95.925957
95.932312
95.938675
95.94503
95.951378
95.957741
95.964104
95.970467
95.976822
95.98317
95.989532
95.995903
96.002243
96.008614
96.014969
96.021187
96.02713
96.033119
96.03907
96.045029
96.050987
96.056961
96.062897
96.068871
96.074837
96.080795
96.086754
96.092728
96.098671
96.104637
96.110588
96.116562
96.122505
96.128479
96.134445
96.140411
96.146355
96.152321
96.158287
96.164223
96.170197
96.176163
96.182121
96.188072
96.194046
96.199997
96.205971
96.211922
96.217888
96.223846
96.229797
96.235756
96.241737
96.247681
96.253647
96.259605
96.265564
96.271523
96.277443
96.283005
96.288574
96.294136
96.29969
96.30526
96.310837
96.316399
96.321945
96.327515
96.333069
96.338646
96.3442
96.349777
96.355324
96.360886
96.366463
96.372025
96.377586
96.383141
96.388718
96.394272
96.399841
96.405403
96.410973
96.416519
96.422089
96.427658
96.433212
96.438782
96.444344
96.449905
96.455467
96.461029
96.466599
96.47216
96.47773
96.483292
96.488846
96.494415
96.499969
96.505547
96.511108
96.516663
96.522232
96.527786
96.533363
96.538605
96.54377
96.548935
96.554108
96.559265
96.56443
96.569595
96.574768
96.579933
96.585098
96.590263
96.595436
96.600586
96.605751
96.610931
96.616089
96.621254
96.626427
96.631599
96.636765
96.641922
96.647087
96.65226
96.657417
96.662575
96.667747
96.67292
96.678078
96.683258
96.688416
96.693581
96.698753
96.703896
96.709068
96.714241
96.719406
96.724564
96.729744
96.734901
96.740067
96.745232
96.750389
96.755562
96.760735
96.765892
96.771057
96.776237
96.781387
96.78656
96.79171
96.796524
96.801292
96.806053
96.810822
96.815598
96.820358
96.825127
96.829895
96.834663
96.839455
96.844208
96.848976
96.853729
96.858513
96.863281
96.868065
96.87281
96.877586
96.882355
96.887123
96.891884
96.89666
96.901421
96.906204
96.910973
96.915733
96.920494
96.925278
96.930038
96.934799
96.939568
96.944336
96.949112
96.953888
96.958656
96.963417
96.968201
96.972954
96.977722
96.982483
96.987259
96.992027
96.996796
97.001549
97.006332
97.011101
97.015877
97.02063
97.025406
97.030167
97.03495
97.039711
97.044487
97.04924
97.05365
97.058022
97.062393
97.066765
97.071136
97.075516
97.079887
97.084244
97.088623
97.093002
97.097359
97.101738
97.10611
97.110466
97.114845
97.119217
97.123596
97.127945
97.132324
97.136696
97.141075
97.145432
97.149826
97.15419
97.158554
97.162926
97.167297
97.171661
97.176033
97.18042
97.184784
97.189148
97.19352
97.197891
97.202271
97.206627
97.211006
97.215378
97.219749
97.224121
97.228493
97.232864
97.237228
97.241623
97.245979
97.250351
97.254723
97.259087
97.263466
97.267815
97.272209
97.276573
97.280952
97.285316
97.289688
97.294044
97.298416
97.302811
97.307137
97.311119
97.315117
97.319092
97.323059
97.327034
97.331009
97.334969
97.338951
97.342926
97.346893
97.350883
97.354836
97.358818
97.362785
97.36676
97.37075
97.374718
97.378693
97.382668
97.386635
97.39061
97.394577
97.398552
97.402527
97.406509
97.410477
97.414459
97.418419
97.422379
97.426376
97.430359
97.434319
97.438286
97.442268
97.446236
97.450226
97.454193
97.458153
97.462135
97.466118
97.470085
97.474045
97.478027
97.48201
97.485992
97.489952
97.493927
97.497894
97.501869
97.505852
97.509819
97.513794
97.517784
97.521736
97.525703
97.529701
97.533661
97.537651
97.541611
97.545578
97.549561
97.553535
97.55751
97.561455
97.565353
97.568916
97.572502
97.576065
97.579659
97.583221
97.5868
97.590393
97.593964
97.597527
97.601112
97.604675
97.608269
97.611855
97.615417
97.618988
97.622566
97.626144
97.629723
97.633301
97.636879
97.640442
97.644035
97.647598
97.651176
97.654755
97.658333
97.661911
97.665489
97.669052
97.672638
97.676216
97.679787
97.683357
97.686943
97.690521
97.694092
97.69767
97.701241
97.704811
97.708397
97.711975
97.715538
97.719139
97.722702
97.726288
97.729843
97.733429
97.737015
97.740578
97.744164
97.747734
97.751305
97.75489
97.758461
97.762039
97.765617
97.769196
97.772774
97.776352
97.779922
97.783508
97.787064
97.790649
97.794228
97.797798
97.801376
97.804962
97.80854
97.812111
97.815674
97.819283
97.822708
97.82589
97.829071
97.832253
97.835419
97.8386
97.841782
97.844963
97.848145
97.851318
97.8545
97.857681
97.860863
97.864029
97.867226
97.870399
97.873566
97.876762
97.879936
97.883118
97.886284
97.889473
97.892639
97.895828
97.899002
97.902168
97.905365
97.908539
97.91172
97.914894
97.918076
97.921249
97.924438
97.927605
97.930809
97.933968
97.937149
97.940338
97.943512
97.946686
97.949867
97.953049
97.956223
97.959419
97.962578
97.965775
97.968964
97.972122
97.975311
97.978485
97.981659
97.984833
97.988022
97.991203
97.994377
97.997551
98.000725
98.003914
98.007095
98.010269
98.013451
98.016647
98.019798
98.022995
98.026169
98.029358
98.032524
98.035706
98.038879
98.042061
98.045242
98.048424
98.051605
98.054787
98.057961
98.061127
98.064316
98.06749
98.070663
98.073845
98.077042
98.080032
98.082809
98.085602
98.088379
98.091171
98.093948
98.096718
98.09951
98.102287
98.105064
98.107841
98.110634
98.113419
98.116211
98.118973
98.121773
98.124542
98.127327
98.130112
98.132896
98.135658
98.138443
98.141243
98.144012
98.146805
98.149574
98.152367
98.155144
98.157906
98.160698
98.163475
98.16626
98.169044
98.171822
98.174606
98.177399
98.180183
98.182961
98.185738
98.188507
98.191299
98.194084
98.196869
98.199638
98.202423
98.205208
98.207993
98.210777
98.213547
98.216331
98.219109
98.221893
98.224686
98.227455
98.23024
98.233017
98.235802
98.238586
98.241379
98.244148
98.246933
98.249695
98.252495
98.255272
98.258064
98.260834
98.263626
98.266403
98.269188
98.271965
98.274742
98.277527
98.280319
98.283089
98.285873
98.288643
98.291428
98.29422
98.296997
98.299789
98.302567
98.305336
98.308128
98.310905
98.31369
98.316467
98.31926
98.322044
98.324814
98.327591
98.330376
98.333168
98.335922
98.338303
98.340698
98.343086
98.345482
98.347855
98.350235
98.352631
98.355019
98.357376
98.359772
98.362152
98.364548
98.36692
98.369301
98.371704
98.374077
98.376472
98.378838
98.381233
98.383621
98.386002
98.388374
98.390778
98.39315
98.395531
98.397926
98.400299
98.402695
98.405067
98.407471
98.409851
98.412231
98.414612
98.416992
98.41938
98.421761
98.424149
98.426521
98.428925
98.431305
98.433693
98.436066
98.438461
98.440842
98.443207
98.445602
98.447983
98.450371
98.452759
98.455139
98.457535
98.459908
98.462303
98.464676
98.467056
98.469452
98.471832
98.474205
98.476608
98.478981
98.481369
98.483757
98.48613
98.488525
98.490906
98.493294
98.495674
98.498062
98.50045
98.502815
98.505203
98.507591
98.509979
98.512367
98.514748
98.517136
98.519531
98.521904
98.524277
98.526665
98.529053
98.531441
98.533813
98.536209
98.538597
98.540985
98.543358
98.545746
98.548134
98.550507
98.552887
98.555283
98.557663
98.560043
98.562431
98.564812
98.567184
98.569595
98.57196
98.574356
98.576736
98.579124
98.581512
98.583893
98.586273
98.588646
98.591049
98.5933
98.595284
98.597275
98.599258
98.601242
98.603233
98.605232
98.607208
98.609207
98.611183
98.613167
98.615158
98.617157
98.619133
98.621124
98.623108
98.625099
98.627075
98.629082
98.63105
98.633049
98.635017
98.637016
98.638992
98.640991
98.642975
98.644966
98.646942
98.648926
98.650925
98.652901
98.654892
98.656883
98.658859
98.660858
98.662842
98.664841
98.666817
98.6688
98.670792
98.672783
98.674767
98.676758
98.678741
98.680725
98.682701
98.684708
98.686684
98.688683
98.690666
98.692642
98.694626
98.696625
98.698608
98.700584
98.702576
98.704559
98.706543
98.708519
98.710533
98.712517
98.7145
98.716476
98.718468
98.720467
98.722443
98.724442
98.726425
98.728401
98.730408
98.732376
98.734367
98.736343
98.738342
98.740326
98.74231
98.744308
98.746292
98.748276
98.750259
98.752235
98.754234
98.756226
98.758209
98.760193
98.762184
98.764168
98.766167
98.768143
98.770142
98.772118
98.774101
98.7761
98.778091
98.78006
98.782051
98.784042
98.786026
98.788002
98.790009
98.791985
98.793968
98.795967
98.797951
98.799927
98.801918
98.803909
98.805885
98.807877
98.809875
98.811852
98.813843
98.815819
98.81781
98.819786
98.821785
98.823776
98.82576
98.827751
98.829735
98.831734
98.833717
98.835686
98.837692
98.839661
98.841667
98.843651
98.845634
98.847618
98.849571
98.851166
98.85276
98.854347
98.855919
98.857513
98.859116
98.86071
98.862282
98.863884
98.865463
98.867058
98.868645
98.870239
98.871819
98.873428
98.875
98.876587
98.878181
98.879776
98.881363
98.882965
98.884537
98.886124
98.887711
98.889313
98.890907
98.892487
98.894081
98.895676
98.89724
98.898842
98.900436
98.902023
98.90361
98.905197
98.906792
98.908386
98.909973
98.91156
98.913155
98.914742
98.916336
98.917915
98.919502
98.921112
98.922691
98.924263
98.925865
98.927452
98.929039
98.930634
98.93222
98.933807
98.935394
98.937004
98.938583
98.94017
98.941757
98.943352
98.944939
98.946541
98.948112
98.949707
98.951309
98.952896
98.954468
98.95607
98.957649
98.959244
98.960823
98.962425
98.964012
98.965591
98.967194
98.968788
98.970375
98.97197
98.973549
98.975143
98.976746
98.978317
98.979904
98.981499
98.983086
98.984665
98.986275
98.987854
98.989449
98.991043
98.99263
98.994217
98.995811
98.997398
98.998993
99.000572
99.002174
99.003738
99.005341
99.006935
99.008514
99.010109
99.011703
99.013283
99.014877
99.016457
99.018059
99.019653
99.021233
99.02282
99.024422
99.026001
99.027596
99.02919
99.030777
99.032364
99.033943
99.03553
99.03714
99.038727
99.040314
99.041893
99.04348
99.045067
99.046661
99.048248
99.049858
99.051422
99.053024
99.054619
99.056206
99.057785
99.059387
99.060974
99.062569
99.06414
99.065735
99.067329
99.068924
99.070503
99.07209
99.073685
99.075279
99.076874
99.078468
99.080055
99.081627
99.083237
99.084816
99.086403
99.087997
99.089584
99.091164
99.092766
99.094345
99.09594
99.097534
99.099129
99.1007
99.102295
99.103889
99.105484
99.106781
99.107971
99.109169
99.110352
99.111534
99.112747
99.11393
99.115112
99.116325
99.117493
99.11869
99.119896
99.121078
99.122276
99.123466
99.124664
99.125847
99.127045
99.128227
99.129425
99.130615
99.131828
99.132996
99.134186
99.135391
99.136574
99.137772
99.138954
99.14016
99.14135
99.14254
99.14373
99.14492
99.146103
99.147316
99.148506
99.149689
99.150887
99.152077
99.153267
99.154457
99.155655
99.156845
99.158035
99.159225
99.160423
99.161613
99.162811
99.164009
99.165184
99.166367
99.16758
99.168762
99.16996
99.171143
99.172348
99.173531
99.174728
99.175919
99.177109
99.178307
99.179504
99.180679
99.181877
99.18306
99.184265
99.185448
99.186653
99.187828
99.189034
99.190224
99.191422
99.192604
99.193794
99.195
99.19619
99.197372
99.198563
99.19976
99.200951
99.202141
99.203331
99.204529
99.205727
99.206909
99.208115
99.209282
99.210503
99.21167
99.212875
99.214066
99.215263
99.216446
99.217644
99.218834
99.220024
99.221222
99.222412
99.223602
99.224792
99.22599
99.22718
99.228371
99.229561
99.230743
99.231941
99.233147
99.234337
99.235519
99.23671
99.237907
99.239105
99.240288
99.241478
99.242668
99.243866
99.245064
99.246246
99.247437
99.248642
99.249832
99.251022
99.252205
99.253418
99.254601
99.255791
99.256973
99.258171
99.259369
99.260567
99.261749
99.262939
99.264137
99.265327
99.26651
99.267708
99.268898
99.270103
99.271278
99.272484
99.273666
99.274864
99.276047
99.27726
99.278435
99.279633
99.28083
99.282005
99.283203
99.284401
99.285591
99.286789
99.287979
99.289169
99.290352
99.291565
99.29274
99.29393
99.29512
99.296341
99.297508
99.298706
99.299889
99.301079
99.302284
99.303474
99.304672
99.305855
99.307053
99.30825
99.309433
99.310616
99.311821
99.313011
99.314201
99.315392
99.316582
99.317787
99.31897
99.32016
99.32135
99.322533
99.323746
99.324936
99.326118
99.327324
99.328506
99.329697
99.330894
99.332092
99.333275
99.334465
99.335663
99.336861
99.338036
99.339226
99.340431
99.341621
99.342819
99.343987
99.345192
99.34639
99.347588
99.34877
99.349968
99.351158
99.352356
99.353531
99.354729
99.355934
99.357109
99.358307
99.359497
99.360695
99.361893
99.362762
99.363541
99.364349
99.36515
99.365944
99.36673
99.367523
99.368324
99.36911
99.369911
99.370705
99.371506
99.372299
99.373093
99.373894
99.374687
99.375473
99.376259
99.37706
99.377853
99.378654
99.37944
99.380249
99.381035
99.381828
99.382622
99.38343
99.384224
99.385017
99.385803
99.386597
99.387398
99.388191
99.388992
99.389778
99.390579
99.39138
99.392166
99.39296
99.393753
99.394554
99.395348
99.396141
99.396935
99.397728
99.398521
99.399315
99.400101
99.400909
99.401695
99.402489
99.403297
99.404091
99.404869
99.40567
99.406456
99.407257
99.408043
99.408859
99.409653
99.410454
99.411255
99.412033
99.412834
99.413635
99.414429
99.415207
99.416008
99.416801
99.417603
99.418396
99.419189
99.419975
99.420776
99.421562
99.422363
99.423157
99.423958
99.424744
99.425537
99.426338
99.427132
99.427917
99.428719
99.42952
99.430313
99.431099
99.4319
99.432693
99.433495
99.434288
99.435081
99.435875
99.436676
99.437462
99.438263
99.439056
99.43985
99.440636
99.441444
99.44223
99.443031
99.443825
99.444611
99.445404
99.446205
99.446999
99.447807
99.448593
99.449387
99.450172
99.450974
99.451775
99.452576
99.453369
99.454147
99.454941
99.455742
99.456535
99.457336
99.45813
99.458931
99.459724
99.46051
99.461304
99.462097
99.462891
99.463684
99.464478
99.465279
99.466087
99.466866
99.467659
99.46846
99.469254
99.470055
99.470848
99.471649
99.472443
99.473228
99.474022
99.474815
99.475609
99.476402
99.477211
99.478012
99.478806
99.479584
99.480385
99.481178
99.481979
99.482773
99.483559
99.484344
99.485146
99.485931
99.486732
99.487526
99.488335
99.48912
99.489922
99.490715
99.491508
99.492294
99.493095
99.493896
99.49469
99.495491
99.496292
99.497078
99.497871
99.498665
99.499458
99.500259
99.501053
99.501846
99.502647
99.503426
99.504219
99.504997
99.505806
99.506607
99.507401
99.508194
99.508995
99.509773
99.510582
99.511375
99.512177
99.512978
99.513756
99.514542
99.515335
99.516136
99.516945
99.517731
99.518524
99.519325
99.520119
99.520927
99.521706
99.522507
99.5233
99.524086
99.524879
99.525681
99.526489
99.527275
99.528061
99.528854
99.529655
99.530457
99.53125
99.532043
99.532837
99.53363
99.534416
99.535217
99.536011
99.536812
99.537598
99.538399
99.5392
99.539986
99.540779
99.54158
99.542381
99.543175
99.543953
99.544739
99.54554
99.546341
99.547134
99.547928
99.548721
99.549515
99.550316
99.551125
99.551926
99.552704
99.55349
99.554291
99.555084
99.555885
99.556671
99.557472
99.558266
99.559067
99.55986
99.560646
99.561447
99.562241
99.563034
99.563835
99.564629
99.565414
99.5662
99.567001
99.567802
99.568596
99.569389
99.570183
99.570976
99.571777
99.572563
99.573364
99.574158
99.574959
99.575745
99.576546
99.577339
99.578125
99.578926
99.57972
99.580528
99.581322
99.582123
99.582901
99.583694
99.584496
99.585297
99.586082
99.586876
99.587677
99.588478
99.589264
99.590057
99.590851
99.591637
99.59243
99.593231
99.594032
99.594841
99.595612
99.596413
99.597214
99.598007
99.598801
99.599594
99.600395
99.601181
99.601974
99.602768
99.603561
99.60437
99.605148
99.605957
99.606743
99.607544
99.608322
99.609131
99.609924
99.610725
99.611511
99.612305
99.613106
99.613892
99.614685
99.615486
99.616287
99.617073
99.617874
99.618301
99.618721
99.619102
99.619507
99.619904
99.620293
99.620705
99.621094
99.621506
99.621895
99.622292
99.622688
99.623077
99.623489
99.623878
99.624275
99.624672
99.625061
99.625473
99.62587
99.626266
99.626671
99.62706
99.627457
99.627853
99.628258
99.628639
99.629044
99.629433
99.629837
99.630234
99.63063
99.631027
99.631416
99.631821
99.632217
99.632622
99.633018
99.633423
99.633812
99.634209
99.634605
99.635002
99.635414
99.635788
99.636208
99.636589
99.637001
99.63739
99.637787
99.638176
99.63858
99.638969
99.639374
99.639763
99.640175
99.640556
99.640976
99.641357
99.641769
99.642151
99.642563
99.642952
99.643341
99.643738
99.644142
99.644539
99.644943
99.645325
99.645744
99.646126
99.64653
99.646927
99.647324
99.647713
99.648125
99.648506
99.648926
99.649307
99.649704
99.650108
99.65049
99.650909
99.651291
99.651703
99.652092
99.652489
99.652885
99.653282
99.653679
99.654083
99.65448
99.654869
99.655266
99.655663
99.656059
99.656471
99.65686
99.657265
99.657654
99.658058
99.658463
99.658836
99.659241
99.659637
99.660042
99.660439
99.660828
99.661217
99.661629
99.662018
99.662415
99.662819
99.663208
99.66362
99.664009
99.664406
99.664818
99.665207
99.665611
99.665985
99.666412
99.666794
99.667206
99.66758
99.667992
99.668381
99.66877
99.669182
99.669571
99.669968
99.670364
99.670753
99.671165
99.671555
99.671951
99.672356
99.67276
99.673157
99.673553
99.67395
99.674347
99.674728
99.675133
99.675537
99.675919
99.676338
99.676727
99.677124
99.677528
99.677917
99.678314
99.678711
99.679115
99.67952
99.679916
99.680298
99.680695
99.681099
99.681496
99.681908
99.682289
99.682693
99.68309
99.683472
99.683884
99.684273
99.684677
99.685066
99.685471
99.68586
99.686249
99.686653
99.687057
99.687454
99.687866
99.688255
99.68866
99.689049
99.689445
99.689835
99.690224
99.690628
99.691032
99.691429
99.691826
99.692223
99.692627
99.693016
99.693405
99.693817
99.694214
99.694611
99.695
99.695404
99.695801
99.69619
99.696602
99.696991
99.697395
99.697784
99.698174
99.698586
99.698975
99.699379
99.699768
99.700172
99.700562
99.700958
99.701347
99.701752
99.702148
99.70256
99.702957
99.703346
99.703758
99.70414
99.704536
99.704941
99.705338
99.705742
99.706123
99.706528
99.706924
99.707329
99.70771
99.708122
99.708519
99.708916
99.709312
99.709702
99.710106
99.71051
99.710884
99.711311
99.711678
99.712105
99.712479
99.712891
99.71328
99.713692
99.714073
99.714478
99.714867
99.715271
99.71566
99.716064
99.716461
99.71685
99.717247
99.717659
99.718048
99.718468
99.718842
99.719254
99.719643
99.720047
99.720428
99.72084
99.72123
99.721619
99.722023
99.722412
99.722824
99.723221
99.723618
99.724014
99.724403
99.724808
99.725204
99.725594
99.726006
99.726387
99.726799
99.727188
99.7276
99.727997
99.728394
99.728783
99.729179
99.729568
99.729965
99.73037
99.730766
99.731163
99.73156
99.731956
99.732346
99.732758
99.733139
99.733559
99.733948
99.734352
99.734749
99.735138
99.735535
99.735939
99.73632
99.73674
99.737114
99.737541
99.737915
99.738319
99.738716
99.739113
99.73951
99.739914
99.740295
99.740707
99.741089
99.741501
99.741882
99.742294
99.742691
99.743095
99.743484
99.743889
99.744278
99.744667
99.745071
99.745461
99.745865
99.746262
99.746666
99.747047
99.747459
99.747849
99.748245
99.748642
99.749046
99.749451
99.74984
99.750252
99.750633
99.75103
99.751434
99.751823
99.752243
99.752632
99.753021
99.753426
99.753807
99.754204
99.754601
99.755005
99.755402
99.755798
99.756187
99.756592
99.756989
99.757385
99.75779
99.758194
99.758583
99.758987
99.759369
99.759773
99.760162
99.760582
99.760963
99.761375
99.761749
99.762169
99.762543
99.762955
99.763351
99.763756
99.764145
99.764534
99.764946
99.765335
99.765732
99.766136
99.766518
99.766937
99.767326
99.767723
99.76812
99.768509
99.768913
99.76931
99.769707
99.770111
99.7705
99.770897
99.771294
99.771698
99.772079
99.772499
99.772881
99.773293
99.773682
99.774086
99.774483
99.774879
99.775269
99.775673
99.776062
99.776466
99.776863
99.777252
99.777657
99.778053
99.778435
99.778854
99.779236
99.779655
99.780037
99.780449
99.780838
99.781235
99.781639
99.782036
99.782425
99.782829
99.783226
99.783615
99.784012
99.784409
99.784805
99.785202
99.785599
99.785995
99.7864
99.786789
99.787201
99.787582
99.787987
99.788383
99.78878
99.789192
99.789581
99.789978
99.790375
99.790771
99.791168
99.791573
99.791954
99.792374
99.792755
99.793152
99.793549
99.793953
99.79435
99.794739
99.795135
99.79554
99.795937
99.796341
99.796715
99.797134
99.797523
99.797935
99.798309
99.798729
99.79911
99.799515
99.799911
99.800308
99.800697
99.801102
99.801491
99.80191
99.802284
99.802681
99.803085
99.803482
99.803894
99.804291
99.80468
99.805084
99.805473
99.805862
99.806274
99.806664
99.807068
99.807457
99.807854
99.80825
99.808647
99.809044
99.809441
99.809845
99.810242
99.810646
99.811035
99.811432
99.811836
99.812225
99.81263
99.813011
99.813431
99.813812
99.814217
99.814613
99.81501
99.815407
99.815796
99.8162
99.816605
99.816994
99.81739
99.817787
99.818169
99.818596
99.81897
99.819397
99.819786
99.820183
99.820564
99.820984
99.821365
99.82177
99.822159
99.822563
99.822952
99.823364
99.823746
99.824142
99.824539
99.824936
99.82534
99.825745
99.826134
99.82653
99.82692
99.827332
99.827713
99.828133
99.828522
99.828918
99.829315
99.82972
99.830109
99.830513
99.83091
99.831306
99.831711
99.832092
99.832497
99.832878
99.833282
99.833679
99.834084
99.83448
99.834877
99.835281
99.835678
99.836075
99.836472
99.836876
99.837257
99.837662
99.838051
99.838448
99.838844
99.839256
99.839638
99.84005
99.840439
99.840851
99.841232
99.841629
99.842026
99.842415
99.842834
99.843224
99.843613
99.844017
99.844421
99.844818
99.845215
99.845619
99.846008
99.846405
99.846794
99.847198
99.84758
99.847992
99.848381
99.848785
99.849167
99.849586
99.849976
99.85038
99.850784
99.851181
99.851578
99.851967
99.852364
99.85276
99.853149
99.853561
99.853951
99.85434
99.854752
99.855141
99.855545
99.855942
99.856323
99.856743
99.857124
99.857529
99.85791
99.858322
99.858711
99.859123
99.859512
99.859932
99.860313
99.860718
99.861107
99.861504
99.8619
99.862297
99.862694
99.863091
99.863487
99.863876
99.864281
99.86467
99.865082
99.865486
99.865875
99.866287
99.866669
99.867058
99.867462
99.867851
99.868256
99.868652
99.869057
99.869446
99.869843
99.870239
99.870644
99.87104
99.871437
99.871826
99.872231
99.87262
99.873024
99.873108
99.873108
99.873108
99.873108
99.873108
99.873108
99.873108
99.873108
99.873108
99.873108
99.873108
99.873108
99.873116
99.873116
99.873116
99.873116
99.873116
99.873116
99.873116
99.873116
99.873116
99.873116
99.873116
99.873138
99.873138
99.873138
99.873138
99.873138
99.873138
99.873138
99.873138
99.873138
99.873138
99.873138
99.873146
99.873146
99.873146
99.873146
99.873146
99.873146
99.873146
99.873146
99.873146
99.873146
99.873146
99.873146
99.873154
99.873154
99.873154
99.873154
99.873154
99.873154
99.873154
99.873154
99.873154
99.873154
99.873154
99.873154
99.873154
99.873154
99.873154
99.873154
99.873154
99.873154
99.873154
99.873154
99.873154
99.873154
99.873161
99.873169
99.873169
99.873169
99.873169
99.873169
99.873169
99.873169
99.873169
99.873169
99.873169
99.873169
99.873169
99.873169
99.873169
99.873169
99.873169
99.873169
99.873169
99.873169
99.873169
99.873169
99.873169
99.873192
99.873192
99.873192
99.873192
99.873192
99.873192
99.873192
99.873192
99.873192
99.873192
99.873192
99.873192
99.873192
99.873192
99.873192
99.873192
99.873192
99.873192
99.873192
99.873192
99.873192
99.873192
99.873192
99.873199
99.873199
99.873199
99.873199
99.873199
99.873199
99.873199
99.873199
99.873199
99.873199
99.873199
99.873222
99.873222
99.873222
99.873222
99.873222
99.873222
99.873222
99.873222
99.873222
99.873222
99.873222
99.873222
99.873222
99.873222
99.873222
99.873222
99.873222
99.873222
99.873222
99.873222
99.873222
99.873222
99.873222
99.87323
99.87323
99.87323
99.87323
99.87323
99.87323
99.87323
99.87323
99.87323
99.87323
99.87323
99.873238
99.873238
99.873238
99.873238
99.873238
99.873238
99.873238
99.873238
99.873238
99.873238
99.873238
99.873238
99.873238
99.873238
99.873238
99.873238
99.873238
99.873238
99.873238
99.873238
99.873238
99.873238
99.873238
99.873245
99.873245
99.873245
99.873245
99.873245
99.873245
99.873245
99.873245
99.873245
99.873245
99.873245
99.873253
99.873253
99.873253
99.873253
99.873253
99.873253
99.873253
99.873253
99.873253
99.873253
99.873253
99.87326
99.873268
99.873268
99.873268
99.873268
99.873268
99.873268
99.873268
99.873268
99.873268
99.873268
99.873268
99.873268
99.873268
99.873268
99.873268
99.873268
99.873268
99.873268
99.873268
99.873268
99.873268
99.873268
99.873276
99.873276
99.873276
99.873276
99.873276
99.873276
99.873276
99.873276
99.873276
99.873276
99.873276
99.873276
99.873276
99.873276
99.873276
99.873276
99.873276
99.873276
99.873276
99.873276
99.873276
99.873276
99.873276
99.873276
99.873276
99.873276
99.873276
99.873276
99.873276
99.873276
99.873276
99.873276
99.873276
99.873276
99.873276
99.873276
99.873276
99.873276
99.873276
99.873276
99.873276
99.873276
99.873276
99.873276
99.873276
99.873276
99.873276
99.873276
99.873276
99.873276
99.873276
99.873276
99.873276
99.873276
99.873276
99.873276
99.873276
99.873276
99.873276
99.873276
99.873276
99.873276
99.873276
99.873276
99.873276
99.873276
99.873276
99.873276
99.873276
99.873276
99.873276
99.873276
99.873276
99.873276
99.873276
99.873276
99.873276
99.873276
99.873276
99.873276
99.873276
99.873276
99.873276
99.873276
99.873276
99.873276
99.873276
99.873276
99.873276
99.873276
99.873276
99.873276
99.873276
99.873276
99.873276
99.873276
99.873276
99.873276
99.873276
99.873276
99.873276
99.873276
99.873276
99.873276
99.873276
99.873276
99.873276
99.873276
99.873276
99.873276
99.873276
99.873276
99.873276
99.873276
99.873276
99.873276
99.873276
99.873276
99.873276
99.873276
99.873276
99.873276
99.873276
99.873276
99.873276
99.873276
99.873276
99.873276
99.873276
99.873276
99.873276
99.873276
99.873276
99.873276
99.873276
99.873276
99.873276
99.873276
99.873276
99.873276
99.873276
99.873276
99.873276
99.873276
99.873276
99.873276
99.873276
99.873276
99.873276
99.873276
99.873276
99.873276
99.873276
99.873276
99.873276
99.873276
99.873276
99.873276
99.873276
99.873276
99.873276
99.873276
99.873276
99.873276
99.873276
99.873276
99.873276
99.873276
99.873276
99.873276
99.873276
99.873276
99.873276
99.873276
99.873276
99.873276
99.873276
99.873276
99.873276
99.873276
99.873276
99.873276
99.873276
99.873276
99.873276
99.873276
99.873276
99.873276
99.873276
99.873276
99.873276
99.873276
99.873276
99.873276
99.873276
99.873276
99.873276
99.873276
99.873276
99.873276
99.873276
99.873276
99.873276
99.873276
99.873276
99.873276
99.873276
99.873276
99.873276
99.873276
99.873276
99.873276
99.873276
99.873276
99.873276
99.873276
99.873276
99.873276
99.873276
99.873276
99.873276
99.873276
99.873276
99.873276
99.873276
99.873276
99.873276
99.873276
99.873276
99.873276
99.873276
99.873276
99.873276
99.873276
99.873276
99.873276
99.873276
99.873276
99.873276
99.873276
99.873276
99.873276
99.873276
99.873276
99.873276
99.873276
99.873276
99.873276
99.873276
99.873276
99.873276
99.873276
99.873276
99.873276
99.873276
99.873276
99.873276
99.873276
99.873276
99.873276
99.873276
99.873276
99.873276
99.873276
99.873276
99.873276
99.873276
99.873276
99.873276
99.873276
99.873276
99.873276
99.873276
99.873276
99.873276
99.873276
99.873276
99.873276
99.873276
99.873276
99.873276
99.873276
99.873276
99.873276
99.873276
99.873276
99.873276
99.873276
99.873276
99.873276
99.873276
99.873276
99.873276
99.873276
99.873276
99.873276
99.873276
99.873276
99.873276
99.873276
99.873276
99.873276
99.873276
99.873276
99.873276
99.873276
99.873276
99.873276
99.873276
99.873276
99.873276
99.873276
99.873276
99.873276
99.873276
99.873276
99.873276
99.873276
99.873276
99.873276
99.873276
99.873276
99.873276
99.873276
99.873276
99.873276
99.873276
99.873276
99.873276
99.873276
99.873276
99.873276
99.873276
99.873276
99.873276
99.873276
99.873276
99.873276
99.873276
99.873276
99.873276
99.873276
99.873276
99.873276
99.873276
99.873276
99.873276
99.873276
99.873276
99.873276
99.873276
99.873276
99.873276
99.873276
99.873276
99.873276
99.873276
99.873276
99.873276
99.873276
99.873276
99.873276
99.873276
99.873276
99.873276
99.873276
99.873276
99.873276
99.873276
99.873276
99.873276
99.873276
99.873276
99.873276
99.873276
99.873276
99.873276
99.873276
99.873276
99.873276
99.873276
99.873276
99.873276
99.873276
99.873276
99.873276
99.873276
99.873276
99.873276
99.873276
99.873276
99.873276
99.873276
99.873276
99.873276
99.873276
99.873276
99.873276
99.873276
99.873276
99.873276
99.873276
99.873276
99.873276
99.873276
99.873276
99.873276
99.873276
99.873276
99.873276
99.873276
99.873276
99.873276
99.873276
99.873276
99.873276
99.873276
99.873276
99.873276
99.873276
99.873276
99.873276
99.873276
99.873276
99.873276
99.873276
99.873276
99.873276
99.873276
99.873276
99.873276
99.873276
99.873276
99.873276
99.873276
99.873276
99.873276
99.873276
99.873276
99.873276
99.873276
99.873276
99.873276
99.873276
99.873276
99.873276
99.873276
99.873276
99.873276
99.873276
99.873276
99.873276
99.873276
99.873276
99.873276
99.873276
99.873276
99.873276
99.873276
99.873276
99.873276
99.873276
99.873276
99.873276
99.873276
99.873276
99.873276
99.873276
99.873276
99.873276
99.873276
99.873276
99.873276
99.873276
99.873276
99.873276
99.873276
99.873276
99.873276
99.873276
99.873276
99.873276
99.873276
99.873276
99.873276
99.873276
99.873276
99.873276
99.873276
99.873276
99.873276
99.873276
99.873276
99.873276
99.873276
99.873276
99.873276
99.873276
99.873276
99.873276
99.873276
99.873276
99.873276
99.873276
99.873276
99.873276
99.873276
99.873276
99.873276
99.873276
99.873276
99.873276
99.873276
99.873276
99.873276
99.873276
99.873276
99.873276
99.873276
99.873276
99.873276
99.873276
99.873276
99.873276
99.873276
99.873276
99.873276
99.873276
99.873276
99.873276
99.873276
99.873276
99.873276
99.873276
99.873276
99.873276
99.873276
99.873276
99.873276
99.873276
99.873276
99.873276
99.873276
99.873276
99.873276
99.873276
99.873276
99.873276
99.873276
99.873276
99.873276
99.873276
99.873276
99.873276
99.873276
99.873276
99.873276
99.873276
99.873276
99.873276
99.873276
99.873276
99.873276
99.873276
99.873276
99.873276
99.873276
99.873276
99.873276
99.873276
99.873276
99.873276
99.873276
99.873276
99.873276
99.873276
99.873276
99.873276
99.873276
99.873276
99.873276
99.873276
99.873276
99.873276
99.873276
99.873276
99.873276
99.873276
99.873276
99.873276
99.873276
99.873276
99.873276
99.873276
99.873276
99.873276
99.873276
99.873276
99.873276
99.873276
99.873276
99.873276
99.873276
99.873276
99.873276
99.873276
99.873276
99.873276
99.873276
99.873276
99.873276
99.873276
99.873276
99.873276
99.873276
99.873276
99.873276
99.873276
99.873276
99.873276
99.873276
99.873276
99.873276
99.873276
99.873276
99.873276
99.873276
99.873276
99.873276
99.873276
99.873276
99.873276
99.873276
99.873276
99.873276
99.873276
99.873276
99.873276
99.873276
99.873276
99.873276
99.873276
99.873276
99.873276
99.873276
99.873276
99.873276
99.873276
99.873276
99.873276
99.873276
99.873276
99.873276
99.873276
99.873276
99.873276
99.873276
99.873276
99.873276
99.873276
99.873276
99.873276
99.873276
99.873276
99.873276
99.873276
99.873276
99.873276
99.873276
99.873276
99.873276
99.873276
99.873276
99.873276
99.873276
99.873276
99.873276
99.873276
99.873276
99.873276
99.873276
99.873276
99.873276
99.873276
99.873276
99.873276
99.873276
99.873276
99.873276
99.873276
99.873276
99.873276
99.873276
99.873276
99.873276
99.873276
99.873276
99.873276
99.873276
99.873276
99.873276
99.873276
99.873276
99.873276
99.873276
99.873276
99.873276
99.873276
99.873276
99.873276
99.873276
99.873276
99.873276
99.873276
99.873276
99.873276
99.873276
99.873276
99.873276
99.873276
99.873276
99.873276
99.873276
99.873276
99.873276
99.873276
99.873276
99.873276
99.873276
99.873276
99.873276
99.873276
99.873276
99.873276
99.873276
99.873276
99.873276
99.873276
99.873276
99.873276
99.873276
99.873276
99.873276
99.873276
99.873276
99.873276
99.873276
99.873276
99.873276
99.873276
99.873276
99.873276
99.873276
99.873276
99.873276
99.873276
99.873276
99.873276
99.873276
99.873276
99.873276
99.873276
99.873276
99.873276
99.873276
99.873276
99.873276
99.873276
99.873276
99.873276
99.873276
99.873276
99.873276
99.873276
99.873276
99.873276
99.873276
99.873276
99.873276
99.873276
99.873276
99.873276
99.873276
99.873276
99.873276
99.873276
99.873276
99.873276
99.873276
99.873276
99.873276
99.873276
99.873276
99.873276
99.873276
99.873276
99.873276
99.873276
99.873276
99.873276
99.873276
99.873276
99.873276
99.873276
99.873276
99.873276
99.873276
99.873276
99.873276
99.873276
99.873276
99.873276
99.873276
99.873276
99.873276
99.873276
99.873276
99.873276
99.873276
99.873276
99.873276
99.873276
99.873276
99.873276
99.873276
99.873276
99.873276
99.873276
99.873276
99.873276
99.873276
99.873276
99.873276
99.873276
99.873276
99.873276
99.873276
99.873276
99.873276
99.873276
99.873276
99.873276
99.873276
99.873276
99.873276
99.873276
99.873276
99.873276
99.873276
99.873276
99.873276
99.873276
99.873276
99.873276
99.873276
99.873276
99.873276
99.873276
99.873276
99.873276
99.873276
99.873276
99.873276
99.873276
99.873276
99.873276
99.873276
99.873276
99.873276
99.873276
99.873276
99.873276
99.873276
99.873276
99.873276
99.873276
99.873276
99.873276
99.873276
99.873276
99.873276
99.873276
99.873276
99.873276
99.873276
99.873276
99.873276
99.873276
99.873276
99.873276
99.873276
99.873276
99.873276
99.873276
99.873276
99.873276
99.873276
99.873276
99.873276
99.873276
99.873276
99.873276
99.873276
99.873276
99.873276
99.873276
99.873276
99.873276
99.873276
99.873276
99.873276
99.873276
99.873276
99.873276
99.873276
99.873276
99.873276
99.873276
99.873276
99.873276
99.873276
99.873276
99.873276
99.873276
99.873276
99.873276
99.873276
99.873276
99.873276
99.873276
99.873276
99.873276
99.873276
99.873276
99.873276
99.873276
99.873276
99.873276
99.873276
99.873276
99.873276
99.873276
99.873276
99.873276
99.873276
99.873276
99.873276
99.873276
99.873276
99.873276
99.873276
99.873276
99.873276
99.873276
99.873276
99.873276
99.873276
99.873276
99.873276
99.873276
99.873276
99.873276
99.873276
99.873276
99.873276
99.873276
99.873276
99.873276
99.873276
99.873276
99.873276
99.873276
99.873276
99.873276
99.873276
99.873276
99.873276
99.873276
99.873276
99.873276
99.873276
99.873276
99.87265
99.86348
99.833351
99.769669
99.6604
99.495537
99.267403
98.971695
98.607025
98.174431
97.676605
97.117241
96.500374
95.829773
95.108871
94.340569
93.527962
92.674797
91.788589
90.878654
89.952637
89.016594
88.075455
87.133163
86.19297
85.257393
84.328453
83.407822
82.496796
81.596382
80.707344
79.830338
78.965782
78.113991
77.2752
76.449547
75.637085
74.837875
74.051842
73.278915
72.51889
71.768852
71.022179
70.270554
69.504974
68.717323
67.901939
67.056427
66.181458
65.279701
64.355095
63.411957
62.454414
61.486179
60.510422
59.529728
58.54636
57.562656
56.582283
55.6091
54.646111
53.695675
52.75956
51.839069
50.935238
50.048717
49.180004
48.329411
47.497082
46.68306
45.887257
45.109589
44.349854
43.607815
42.883198
42.175751
41.485107
40.810959
40.152988
39.510803
38.884037
38.271385
37.670177
37.077187
36.488968
35.902405
35.315281
34.726528
34.136169
33.544979
32.954193
32.36517
31.779228
31.197504
30.620935
30.050276
29.486141
28.929169
28.380507
27.841393
27.312735
26.795181
26.28919
25.795065
25.312969
24.842968
24.385046
23.939137
23.505121
23.082823
22.672062
22.272627
21.884283
21.506796
21.139908
20.783381
20.436947
20.100348
19.773333
19.455639
19.147011
18.846813
18.553926
18.267
17.984612
17.705463
17.42861
17.153532
16.880133
16.60861
16.339352
16.072783
15.809325
15.549343
15.293115
15.040847
14.792709
14.548883
14.309762
14.075775
13.847244
13.62438
13.407315
13.196124
12.990829
12.791416
12.597841
12.410038
12.227916
12.051379
11.880313
11.714597
11.554114
11.398727
11.24831
11.102734
10.961867
10.825579
10.693738
10.566223
10.442894
10.323462
10.207397
10.094065
9.9827919
9.8729496
9.7640591
9.6558495
9.5482397
9.4412985
9.3351746
9.230051
9.126112
9.0235147
8.9223776
8.822794
8.7248363
8.628583
8.5342274
8.441987
8.3520308
8.2644701
8.1793861
8.0968275
8.0168133
7.9393525
7.8644314
7.792028
7.7221093
7.6546397
7.589571
7.5268531
7.4664364
7.4082651
7.3522835
7.2984343
7.2466612
7.196907
7.1491165
7.1032314
7.0591946
7.016849
6.9758868
6.935955
6.8966446
6.8575778
6.8184686
6.7791491
6.7395606
6.6997476
6.659801
6.6198363
6.5799751
6.5403214
6.5009604
6.4619541
6.4233594
6.3852377
6.3477263
6.310987
6.2751436
6.2402864
6.2064853
6.1737881
6.1422286
6.1118269
6.0825953
6.0545335
6.0276384
6.0018983
5.9773002
5.9538279
5.9314599
5.9101744
5.8899484
5.8707585
5.8525782
5.8353853
5.8191509
5.8038526
5.7894626
5.7758737
5.7628751
5.750206
5.737576
5.7247005
5.7113667
5.6974511
5.6829119
5.667788
5.6521502
5.636095
5.6197205
5.603116
5.5863528
5.5694904
5.5525751
5.5356679
5.5188842
5.5023594
5.4862056
5.4705062
5.4553242
5.440711
5.4267006
5.4133277
5.4006042
5.3885407
5.3771429
5.3664217
5.3563585
5.3469687
5.3382225
5.3301334
5.3226709
5.3158302
5.3096108
5.3039837
5.298933
5.2944531
5.2905431
5.2871051
5.283967
5.2809119
5.2776909
5.2740688
5.2698617
5.264966
5.2593594
5.2530527
5.2461176
5.2386527
5.2307286
5.2224321
5.2138362
5.2049809
5.1959314
5.1867194
5.1774807
5.1683083
5.1593285
5.1506009
5.1422033
5.1341753
5.1265521
5.1193776
5.1126518
5.1063957
5.100636
5.0953546
5.0905585
5.0862446
5.0824261
5.0790968
5.0762391
5.0738463
5.0719104
5.070426
5.0693817
5.0687704
5.068583
5.0687432
5.0690856
5.0694175
5.0695238
5.0691919
5.068253
5.0666099
5.0642347
5.0611563
5.057436
5.0531559
5.0484166
5.0432668
5.0377698
5.0319767
5.0259509
5.0197253
5.0134001
5.0070982
5.0009198
4.9949265
4.9891763
4.9837384
4.978632
4.9738822
4.9695086
4.965529
4.9619656
4.9588232
4.9560957
4.9537816
4.9518819
4.9503965
4.9493203
4.9486475
4.9483724
4.9484887
4.948967
4.949821
4.9510427
4.9525681
4.9542508
4.9558997
4.9572906
4.9582448
4.9586034
4.9582734
4.9572315
4.9555006
4.9531407
4.9502263
4.946836
4.9430366
4.9388895
4.9344535
4.9297705
4.9248729
4.919858
4.9148364
4.9099188
4.9051657
4.9006262
4.8963475
4.892364
4.8887033
4.8854079
4.8824749
4.8799133
4.8777275
4.8759241
4.8745036
4.873466
4.8728085
4.8725295
4.8726211
4.8730588
4.8738594
4.8750153
4.8765235
4.8783741
4.8804927
4.8827381
4.8849483
4.8869219
4.8884645
4.8894043
4.8896747
4.8892522
4.888164
4.8864622
4.8842192
4.8815112
4.8784013
4.8749475
4.8712125
4.8672299
4.8630352
4.8587217
4.8543968
4.8501477
4.846055
4.8421769
4.8385444
4.8351908
4.8321438
4.8294234
4.8270435
4.8250155
4.8233461
4.8220406
4.8211007
4.8205242
4.8203106
4.8204584
4.820962
4.8218164
4.8230076
4.8245234
4.8263745
4.8285518
4.8309956
4.8335466
4.8360572
4.8383374
4.8401957
4.841466
4.842082
4.842021
4.8413053
4.8399963
4.8381567
4.8358612
4.8331733
4.8301473
4.826829
4.8232598
4.8195033
4.8156271
4.8117371
4.8079176
4.8042364
4.8007498
4.7974977
4.794518
4.7918549
4.7895074
4.7874885
4.7858086
4.7844753
4.783493
4.7828636
4.7825761
4.7826271
4.7830267
4.7837715
4.7848563
4.7862763
4.7880273
4.7900796
4.7924452
4.7950706
4.7978272
4.8005228
4.8029909
4.8050494
4.8065538
4.807405
4.8075833
4.8071237
4.8060737
4.8045034
4.8024826
4.8000765
4.7973356
4.7943058
4.7910337
4.787569
4.783987
4.7803898
4.7768588
4.7734599
4.7702494
4.7672677
4.7645469
4.762115
4.7599888
4.7581854
4.7567129
4.7555814
4.7547922
4.7543483
4.7542486
4.7544928
4.7550769
4.7559986
4.7572522
4.7588301
4.7607098
4.7629061
4.7654119
4.7681665
4.7710238
4.773838
4.7764254
4.7785978
4.7802057
4.7811861
4.7815127
4.781208
4.7803273
4.7789354
4.7771001
4.7748847
4.7723403
4.7695131
4.7664366
4.7631569
4.7597589
4.7563443
4.7530026
4.7498102
4.7468019
4.7440176
4.7414904
4.7392445
4.7373013
4.735673
4.7343702
4.7334013
4.732769
4.7324734
4.7325182
4.7328982
4.7335916
4.7346168
4.7359681
4.7376418
4.7396345
4.74192
4.7445021
4.7473316
4.750278
4.7531638
4.7558241
4.7580829
4.7598
4.7608743
4.761301
4.7611065
4.7603412
4.7590718
4.7573633
4.75528
4.7528729
4.7501836
4.7472496
4.744113
4.740859
4.7376094
4.7344246
4.7313662
4.7284884
4.725831
4.7234273
4.7213006
4.719471
4.7179532
4.7167578
4.7158904
4.7153554
4.7151546
4.7152891
4.7157555
4.7165408
4.7176414
4.7190633
4.7208066
4.7228613
4.7252135
4.7278523
4.7307353
4.7337332
4.7366729
4.7393866
4.7417021
4.7434821
4.7446284
4.745131
4.7450171
4.7443395
4.7431626
4.7415504
4.7395658
4.7372603
4.7346768
4.7318501
4.7288227
4.7256804
4.7225332
4.7194619
4.716516
4.7137485
4.7112007
4.7089033
4.7068815
4.7051539
4.7037325
4.702632
4.7018561
4.7014084
4.701293
4.7015076
4.7020402
4.7028871
4.7040586
4.7055507
4.7073569
4.7094712
4.7118678
4.714561
4.7174978
4.7205372
4.7235241
4.7262893
4.7286606
4.7304835
4.7316871
4.7322588
4.7322183
4.7316175
4.7305188
4.7289891
4.7270913
4.7248726
4.7223759
4.7196379
4.716701
4.7136474
4.7105756
4.7075696
4.704689
4.7019997
4.6995382
4.6973238
4.6953826
4.6937332
4.692389
4.691361
4.6906543
4.690268
4.6901917
4.6904445
4.6910243
4.6919298
4.6931553
4.6946998
4.6965432
4.6986837
4.7011251
4.7038622
4.7068272
4.7098975
4.7129321
4.7157502
4.7181544
4.7200322
4.7213054
4.7219505
4.7219834
4.7214561
4.7204285
4.7189507
4.7171063
4.7149649
4.7125463
4.7098861
4.7070251
4.7040482
4.7010517
4.6981192
4.6953096
4.6926756
4.6902575
4.688087
4.6861873
4.6845779
4.6832733
4.6822824
4.6816111
4.6812644
4.6812449
4.6815505
4.6821823
4.6831355
4.6843896
4.6859531
4.6878285
4.6900101
4.6924868
4.6952362
4.6982245
4.7013268
4.7043738
4.7071919
4.7096195
4.7115207
4.7128015
4.7134466
4.7134871
4.7129707
4.7119637
4.7105312
4.7087302
4.7066131
4.7042208
4.7015891
4.6987596
4.6958165
4.6928544
4.6899571
4.6872058
4.6846285
4.6822667
4.6801505
4.6783018
4.676743
4.6754856
4.674541
4.6739149
4.6736121
4.6736164
4.6739373
4.674583
4.67555
4.6768351
4.6784368
4.680335
4.6825228
4.6850114
4.6877909
4.6907959
4.6939054
4.6969709
4.6998158
4.70225
4.7041593
4.7054629
4.7061453
4.7062249
4.7057509
4.7047749
4.7033606
4.7015805
4.6994982
4.6971536
4.694572
4.6917892
4.6888919
4.6859741
4.6831179
4.6803851
4.677825
4.6754789
4.6733766
4.6715426
4.6699972
4.6687503
4.6678171
4.6672001
4.6669054
4.666935
4.6672888
4.667964
4.6689477
4.6702366
4.6718378
4.6737485
4.6759601
4.6784549
4.6812325
4.6842465
4.6873703
4.690433
4.6932774
4.6957345
4.6976604
4.6989708
4.6996551
4.6997418
4.6992774
4.6983242
4.6969471
4.6952057
4.6931496
4.6908202
4.6882534
4.6854892
4.6826119
4.6797371
4.6769271
4.6742387
4.6717238
4.6694226
4.6673651
4.6655746
4.6640706
4.6628666
4.6619725
4.6613951
4.6611371
4.6612024
4.6615891
4.6622968
4.6633239
4.6646619
4.6662893
4.6682253
4.6704631
4.6729975
4.6758161
4.6788497
4.6819959
4.6851015
4.6879821
4.6904569
4.6924114
4.6937652
4.6944976
4.6946311
4.6942139
4.6933074
4.6919775
4.6902828
4.6882753
4.6859946
4.6834731
4.6807551
4.6779227
4.6750717
4.6722808
4.6696129
4.6671252
4.664865
4.662848
4.661097
4.6596303
4.6584644
4.6576071
4.6570635
4.6568394
4.6569357
4.6573458
4.6580591
4.65909
4.6604371
4.6620946
4.6640558
4.6663189
4.6688552
4.6716785
4.674737
4.6779089
4.6810226
4.6839194
4.6864333
4.6884284
4.689817
4.6905656
4.6907177
4.6903176
4.6894288
4.6881156
4.6864367
4.684443
4.682178
4.6796708
4.6769867
4.6741939
4.6713781
4.6686225
4.6659889
4.663527
4.6612744
4.659265
4.6575208
4.6560621
4.6549015
4.6540504
4.653512
4.6532931
4.6533942
4.6538153
4.6545568
4.6556139
4.6569867
4.6586633
4.660624
4.6628861
4.6654429
4.6682878
4.671351
4.6745186
4.6776443
4.6805506
4.683053
4.6850286
4.6864076
4.6871643
4.6873236
4.6869326
4.6860542
4.6847553
4.6830912
4.6811132
4.6788621
4.6763735
4.673687
4.6708865
4.6680646
4.6653061
4.6626811
4.6602392
4.6580081
4.6560197
4.6542945
4.6528554
4.6517134
4.650877
4.6503558
4.6501532
4.65027
4.6507068
4.6514502
4.6524982
4.6538582
4.6555281
4.6575036
4.6597786
4.6623349
4.6651673
4.6682339
4.671412
4.6745343
4.6774297
4.6799374
4.6819272
4.6833177
4.6840706
4.6842213
4.6838236
4.68294
4.6816354
4.6799664
4.6779857
4.6757317
4.6732554
4.6705923
4.6678138
4.6650152
4.6622772
4.6596608
4.6572156
4.6549811
4.6529884
4.6512609
4.6498175
4.6486716
4.6478338
4.6473083
4.6471014
4.6472144
4.6476479
4.6483984
4.6494656
4.6508446
4.6525326
4.6545033
4.6567721
4.6593347
4.6621838
4.6652565
4.6684265
4.671555
4.6744657
4.6769791
4.6789608
4.6803498
4.6811199
4.6812887
4.6809106
4.6800461
4.6787601
4.6771111
4.6751494
4.6729145
4.6704431
4.6677747
4.6649919
4.66219
4.6594496
4.6568503
4.6544251
4.6522107
4.6502371
4.6485276
4.6471024
4.6459727
4.645153
4.6446443
4.6444535
4.6445808
4.6450262
4.6457853
4.646841
4.6482062
4.6498823
4.651865
4.6541452
4.6567082
4.6595454
4.6626153
4.6658001
4.6689277
4.6718259
4.6743393
4.6763339
4.6777363
4.6785035
4.6786623
4.6782756
4.6774015
4.6761074
4.6744518
4.6724834
4.6702428
4.6677856
4.6651373
4.6623735
4.6595955
4.6568718
4.6542687
4.6518369
4.6496167
4.6476355
4.6459198
4.6444864
4.6433525
4.6425261
4.6420112
4.6418142
4.6419349
4.6423755
4.6431336
4.644208
4.6455927
4.6472864
4.6492615
4.6515336
4.6540999
4.6569529
4.6600266
4.663198
4.6663289
4.6692438
4.6717596
4.6737461
4.6751366
4.6759086
4.6760855
4.6757154
4.6748595
4.6735835
4.6719456
4.6699939
4.6677723
4.6653128
4.6626573
4.6598878
4.6570983
4.6543689
4.6517787
4.6493659
4.647162
4.6451979
4.6434989
4.6420836
4.6409636
4.6401501
4.6396489
4.6394644
4.6395993
4.6400514
4.6408114
4.6418724
4.6432443
4.6449265
4.6469126
4.6491952
4.6517587
4.6545978
4.6576695
4.6608553
4.6639824
4.6668835
4.6693988
4.6713972
4.6727996
4.6735659
4.6737309
4.6733503
4.6724854
4.6711984
4.6695518
4.667593
4.6653624
4.6629081
4.6602693
4.657516
4.6547418
4.6520295
4.649437
4.6470165
4.644805
4.6428332
4.6411262
4.6397028
4.6385756
4.6377554
4.637248
4.6370559
4.6371832
4.6376286
4.638392
4.639472
4.6408625
4.6425557
4.6445327
4.6468081
4.6493759
4.6522293
4.6553016
4.658473
4.6616058
4.6645212
4.6670361
4.6690254
4.6704164
4.6711936
4.6713753
4.671011
4.6701617
4.6688924
4.6672611
4.665318
4.6631031
4.6606507
4.6580038
4.655242
4.6524634
4.6497431
4.6471515
4.6447473
4.6425509
4.6405954
4.6389046
4.6374955
4.6363816
4.6355739
4.6350775
4.6348991
4.6350389
4.6354947
4.6362491
4.6373134
4.6386919
4.6403756
4.6423631
4.6446476
4.6472073
4.6500468
4.6531186
4.6563053
4.6594291
4.6623311
4.6648479
4.6668487
4.6682487
4.6690125
4.6691828
4.6688056
4.6679468
4.666667
4.6650276
4.6630759
4.6608539
4.6583958
4.6557636
4.6530204
4.6502562
4.647552
4.644968
4.6425548
4.6403499
4.6383853
4.6366858
4.6352682
4.6341462
4.6333327
4.6328297
4.6326427
4.6327729
4.6332226
4.6339884
4.6350684
4.6364589
4.6381488
4.6401258
4.6424017
4.6449699
4.6478248
4.6508923
4.6540637
4.6571956
4.6601114
4.662621
4.6646109
4.6660085
4.666791
4.666976
4.6666145
4.6657705
4.664505
4.662879
4.6609416
4.6587319
4.6562862
4.653645
4.6508889
4.6481142
4.6453996
4.642807
4.640399
4.6382093
4.63626
4.6345739
4.6331697
4.6320615
4.6312599
4.6307697
4.6305928
4.6307354
4.6311841
4.6319361
4.6330037
4.6343822
4.6360669
4.6380563
4.6403408
4.6428957
4.6457353
4.648807
4.6519928
4.6551118
4.6580138
4.660531
4.6625319
4.6639256
4.6646953
4.6648674
4.6644959
4.663641
4.6623669
4.6607299
4.6587825
4.6565661
4.6541114
4.6514707
4.6487322
4.645978
4.6432796
4.6407018
4.6382933
4.6360931
4.6341343
4.6324387
4.6310253
4.6299071
4.6290941
4.6285944
4.6284103
4.6285434
4.6289949
4.6297631
4.6308432
4.6322346
4.6339135
4.6358919
4.6381683
4.6407366
4.6435895
4.6466527
4.6498237
4.6529551
4.6558676
4.6583734
4.6603646
4.6617641
4.6625471
4.6627359
4.6623774
4.6615372
4.6602745
4.6586537
4.6567211
4.6545162
4.6520762
4.6494408
4.6466904
4.6439185
4.6412096
4.6386218
4.6362038
4.6340137
4.6320701
4.6303878
4.6289878
4.627883
4.6270814
4.6265926
4.6264205
4.6265588
4.6269965
4.6277514
4.628819
4.6301975
4.6318846
4.6338739
4.6361523
4.6387072
4.6415462
4.6446176
4.6477981
4.6509151
4.6538172
4.6563339
4.6583352
4.6597233
4.6604939
4.6606693
4.6603012
4.6594491
4.6581779
4.6565456
4.6546035
4.652391
4.6499438
4.6472998
4.644557
4.6418056
4.6391125
4.6365395
4.6341357
4.6319418
4.6299872
4.6282964
4.6268873
4.6257725
4.6249652
4.6244693
4.6242862
4.624423
4.624876
4.6256461
4.6267295
4.6281166
4.6297927
4.6317706
4.6340466
4.6366158
4.6394615
4.6425209
4.6456914
4.6488223
4.6517272
4.6542335
4.6562243
4.6576242
4.6584072
4.6585979
4.6582422
4.6574049
4.656148
4.6545296
4.6526003
4.6504002
4.6479645
4.6453333
4.6425891
4.6398234
4.6371183
4.6345344
4.6321201
4.6299157
4.6279655
4.6262879
4.6248918
4.6237907
4.6229954
4.6225114
4.622333
4.6224556
4.6228952
4.623652
4.6247211
4.6261015
4.6277895
4.6297789
4.6320491
4.6346035
4.6374426
4.6405144
4.6436877
4.6468029
4.649704
4.6522212
4.6542158
4.6556029
4.6563745
4.6565523
4.6561861
4.6553373
4.6540694
4.6524429
4.650506
4.6482954
4.645853
4.6432128
4.6404595
4.6377087
4.6350203
4.6324534
4.6300545
4.6278644
4.6259151
4.6242275
4.6228213
4.6217108
4.620904
4.6204081
4.6202288
4.6203661
4.6208215
4.621592
4.6226778
4.624054
4.62573
4.6277094
4.6299849
4.6325526
4.6353898
4.6384501
4.6416202
4.6447506
4.6476469
4.6501532
4.652143
4.6535449
4.6543283
4.654521
4.6541681
4.653326
4.6520638
4.6504498
4.6485243
4.6463284
4.6438966
4.6412697
4.6385298
4.6357751
4.6330743
4.6304932
4.6280823
4.6258807
4.6239171
4.6222191
4.6208186
4.6197219
4.6189232
4.6184149
4.6182241
4.6183505
4.618794
4.619554
4.6206279
4.6220121
4.623702
4.6256905
4.627955
4.6305108
4.6333513
4.6364226
4.6395884
4.642705
4.6456075
4.6481242
4.6501102
4.6514988
4.6522722
4.6524529
4.6520901
4.6512451
4.6499815
4.6483588
4.6464243
4.6442199
4.6417809
4.6391459
4.6363993
4.6336355
4.6309528
4.6283908
4.6259975
4.6238122
4.6218653
4.620183
4.6187816
4.6176729
4.6168723
4.6163816
4.6162047
4.6163454
4.6168008
4.6175728
4.61865
4.6200218
4.6216989
4.6236782
4.6259542
4.6285214
4.631351
4.634409
4.637578
4.6407056
4.6435947
4.646101
4.6480923
4.6494937
4.6502781
4.650465
4.6500897
4.6492329
4.6479597
4.6463265
4.6443925
4.6422024
4.6397772
4.637156
4.6344223
4.6316695
4.6289754
4.6264024
4.6239982
4.6218023
4.6198459
4.6181512
4.6167397
4.615623
4.6148095
4.6143079
4.6141214
4.6142526
4.6147003
4.6154637
4.616538
4.6179218
4.6196156
4.6215968
4.6238637
4.6264215
4.6292639
4.6323347
4.6354971
4.6386161
4.6415195
4.6440368
4.6460185
4.6474085
4.6481833
4.6483684
4.6480107
4.6471691
4.6459093
4.6442904
4.6423612
4.6401615
4.6377273
4.635098
4.6323566
4.6296015
4.6269083
4.624351
4.621963
4.6197829
4.6178408
4.6161613
4.6147618
4.613658
4.6128578
4.6123672
4.6121931
4.6123347
4.6127925
4.6135645
4.6146278
4.6160002
4.6176782
4.6196575
4.6219335
4.6244936
4.6273217
4.6303806
4.6335502
4.6366696
4.6395578
4.6420641
4.6440568
4.6454577
4.6462398
4.6464105
4.6460385
4.6451855
4.6439147
4.6422844
4.6403446
4.6381402
4.6357207
4.6331058
4.6303763
4.6276264
4.6249375
4.6223688
4.6199684
4.6177773
4.6158242
4.6141353
4.6127267
4.6116133
4.610806
4.6103096
4.6101246
4.6102576
4.6107073
4.6114702
4.6125493
4.6139359
4.6156273
4.617599
4.6198654
4.6224222
4.6252627
4.6283245
4.6314859
4.634603
4.6375046
4.6400113
4.6419916
4.6433816
4.6441588
4.6443458
4.6439877
4.6431494
4.6418929
4.6402788
4.6383533
4.6361575
4.6337261
4.6311002
4.6283622
4.6256075
4.6229086
4.6203437
4.6179595
4.6157832
4.6138439
4.6121678
4.6107721
4.6096706
4.6088729
4.608386
4.6082125
4.6083555
4.6088142
4.6095715
4.6106334
4.6120057
4.6136837
4.615664
4.6179404
4.6204901
4.6233168
4.6263747
4.6295433
4.6326547
4.6355419
4.6380482
4.6400399
4.6414409
4.6422081
4.6423807
4.6420121
4.6411614
4.6398935
4.638267
4.6363306
4.6341238
4.6316891
4.6290789
4.6263547
4.6236095
4.6209245
4.61836
4.6159639
4.6137767
4.6118288
4.6101422
4.6087375
4.6076264
4.6068201
4.6063232
4.6061416
4.6062751
4.6067262
4.6074896
4.6085706
4.6099577
4.6116395
4.6136093
4.6158752
4.618432
4.6212716
4.6243248
4.6274848
4.6306014
4.6335025
4.6360006
4.6379824
4.6393723
4.6401515
4.6403384
4.6399827
4.6391473
4.6378922
4.6362796
4.634357
4.6321654
4.6297379
4.6271162
4.6243854
4.6216564
4.6189857
4.6164341
4.6140509
4.6118755
4.6099372
4.608263
4.6068678
4.6057663
4.604969
4.6044807
4.6043072
4.6044497
4.604907
4.6056809
4.6067677
4.6081614
4.6098609
4.6118603
4.6141529
4.6167145
4.6195588
4.622633
4.6258197
4.6289539
4.6318569
4.6343765
4.6363831
4.6377983
4.6386003
4.6388111
4.6384788
4.6376648
4.6364331
4.6348414
4.6329398
4.6307664
4.6283593
4.6257567
4.6230412
4.6203103
4.617641
4.6151066
4.612741
4.6105824
4.6086612
4.6070023
4.6056213
4.6045356
4.6037531
4.6032815
4.6031199
4.6032748
4.6037459
4.6045289
4.6056271
4.6070309
4.6087403
4.6107345
4.6130147
4.6155849
4.6184387
4.6215219
4.6247029
4.627831
4.6307416
4.6332722
4.6352868
4.6367059
4.6374927
4.6376882
4.637341
4.6365128
4.6352677
4.6336641
4.631762
4.629601
4.6272049
4.6246147
4.6219091
4.6191831
4.6165166
4.6139693
4.6115952
4.609448
4.6075387
4.6058893
4.6045203
4.6034446
4.6026697
4.6022038
4.6020522
4.6022162
4.602695
4.6034884
4.6045933
4.6059918
4.6076837
4.6096764
4.6119642
4.6145425
4.6174026
4.6204762
4.6236482
4.6267834
4.6297026
4.6322355
4.6342335
4.6356425
4.6364384
4.6366434
4.6363044
4.6354842
4.6342468
4.6326504
4.6307445
4.6285677
4.6261554
4.6235695
4.6208735
4.618155
4.6154957
4.6129565
4.6105847
4.6084213
4.6064949
4.6048312
4.6034698
4.6024022
4.6016378
4.6011791
4.6010361
4.6012063
4.6016788
4.6024542
4.6035409
4.6049376
4.6066375
4.6086388
4.6109338
4.6135187
4.616364
4.6194372
4.6226239
4.6257648
4.6286783
4.6311965
4.6332021
4.6346154
4.6354179
4.6356292
4.6352973
4.6344843
4.6332536
4.6316643
4.6297641
4.6275935
4.6251869
4.6225858
4.6198721
4.6171613
4.6145101
4.6119776
4.6096115
4.6074538
4.6055346
4.6038756
4.6024961
4.6014099
4.6006279
4.6001558
4.5999942
4.6001492
4.6006193
4.6014018
4.6024942
4.6038976
4.6056056
4.6076131
4.6099048
4.612473
4.6153235
4.6184039
4.6215963
4.6247287
4.6276364
4.6301622
4.632175
4.6335988
4.6344085
4.6346264
4.6343021
4.6334968
4.6322737
4.6306906
4.6287966
4.6266322
4.6242318
4.6216369
4.618927
4.6161995
4.6135292
4.6109958
4.6086383
4.6064863
4.6045728
4.6029196
4.6015453
4.6004653
4.5996876
4.5992169
4.5990615
4.5992208
4.5996943
4.6004825
4.6015816
4.6029897
4.6046968
4.6066842
4.6089664
4.6115384
4.6143928
4.6174769
4.6206498
4.6237783
4.6266913
4.629221
4.631237
4.6326408
4.6334305
4.6336298
4.633287
4.6324639
4.6312246
4.6296244
4.6277151
4.6255498
4.6231599
4.6205735
4.6178741
4.6151514
4.6124907
4.6099482
4.6075735
4.6054163
4.6035118
4.6018682
4.6005025
4.5994306
4.5986609
4.5982008
4.5980515
4.598218
4.5986991
4.5994945
4.6005907
4.6019812
4.6036739
4.6056676
4.6079569
4.6105347
4.6133924
4.6164594
4.6196322
4.622766
4.6256852
4.6282077
4.6302066
4.6316171
4.6324148
4.6326213
4.6322846
4.6314678
4.6302323
4.6286397
4.6267352
4.6245646
4.6221552
4.6195583
4.6168685
4.6141624
4.6115079
4.6089725
4.606606
4.604445
4.6025205
4.6008592
4.5994768
4.5983901
4.5976272
4.5971737
4.5970201
4.5971694
4.5976343
4.5984116
4.5995035
4.6009002
4.602603
4.6046052
4.6069012
4.6094775
4.6123223
4.615396
4.6185842
4.6217256
4.6246309
4.6271505
4.6291571
4.6305723
4.6313787
4.6315918
4.6312637
4.6304536
4.6292267
4.6276393
4.6257439
4.6235776
4.6211762
4.6185789
4.6158681
4.6131449
4.610498
4.6079698
4.6056094
4.6034555
4.6015391
4.599884
4.5985084
4.5974245
4.5966439
4.5961723
4.5960135
4.5961685
4.5966406
4.597424
4.5985217
4.599925
4.6016326
4.6036396
4.6059198
4.6084871
4.6113377
4.6144171
4.6176066
4.6207304
4.6236386
4.626164
4.6281767
4.6296
4.6304083
4.6306043
4.6302571
4.6294293
4.6281867
4.6266084
4.6247201
4.6225634
4.6201692
4.6175799
4.6148767
4.6121521
4.609488
4.6069455
4.6045928
4.6024461
4.6005373
4.5988884
4.5975204
4.5964437
4.5956688
4.5952039
4.5950499
4.5952115
4.5956888
4.596478
4.5975766
4.5989857
4.6006804
4.6026673
4.6049509
4.6075239
4.6103787
4.6134567
4.6166263
4.6197548
4.6226673
4.6251979
4.6272054
4.6286073
4.6293993
4.629601
4.6292615
4.6284409
4.6272039
4.6256075
4.6237016
4.6215262
4.6191359
4.6165552
4.6138611
4.6111465
4.60849
4.6059523
4.6035833
4.6014204
4.5995054
4.5978665
4.5965047
4.5954361
4.5946684
4.5942092
4.5940638
4.5942311
4.5947137
4.5955033
4.5965834
4.5979748
4.599669
4.6016631
4.6039524
4.6065316
4.6093798
4.6124458
4.6156182
4.6187525
4.6216693
4.6241822
4.6261821
4.6275935
4.6283917
4.6286006
4.6282678
4.6274533
4.6262236
4.6246338
4.6227341
4.6205645
4.6181602
4.615561
4.6128631
4.6101589
4.6075087
4.6049786
4.6026144
4.6004581
4.5985389
4.5968809
4.5955014
4.5944152
4.5936322
4.5931568
4.5929947
4.5931473
4.5936146
4.5943961
4.5954895
4.5968895
4.5985932
4.6005964
4.6028943
4.6054611
4.6083064
4.6113815
4.6145682
4.6177039
4.6206059
4.623126
4.625134
4.6265502
4.6273584
4.6275744
4.6272473
4.626441
4.6252179
4.6236348
4.6217427
4.6195798
4.6171818
4.6145887
4.6118822
4.6091566
4.6065025
4.6039796
4.6016235
4.599472
4.5975595
4.5959077
4.5945349
4.5934539
4.5926766
4.592205
4.5920486
4.5922065
4.5926781
4.5934644
4.594563
4.5959663
4.5976744
4.5996699
4.6019468
4.6045141
4.6073632
4.6104412
4.6136222
4.6167445
4.6196499
4.6221752
4.6241865
4.6256089
4.6263962
4.6265936
4.6262488
4.6254258
4.6241846
4.6225848
4.6206951
4.6185412
4.6161523
4.6135683
4.6108704
4.608151
4.6054912
4.602951
4.6005874
4.5984454
4.5965409
4.5948973
4.5935311
4.5924578
4.5916867
4.5912218
4.5910726
4.5912356
4.5917144
4.5925031
4.5936041
4.5950027
4.5966911
4.5986795
4.6009626
4.6035352
4.60639
4.609458
4.6126275
4.6157551
4.6186666
4.6211967
4.6231923
4.6245942
4.6253896
4.6255927
4.6252551
4.6244364
4.6232009
4.6216078
4.6197057
4.6175337
4.6151299
4.6125531
4.6098633
4.6071582
4.6045055
4.6019716
4.599606
4.5974469
4.5955243
4.5938711
4.5925136
4.5914483
4.5906835
4.5902309
4.5900874
4.5902572
4.5907335
4.591506
4.5925908
4.5939817
4.5956774
4.5976729
4.5999622
4.6025405
4.6053782
4.6084442
4.6116166
4.6147499
4.6176586
4.6201711
4.6221709
4.6235828
4.6243815
4.6245923
4.6242609
4.6234498
4.6222215
4.6206336
4.6187382
4.6165724
4.6141715
4.611577
4.6088691
4.606164
4.6035185
4.6009922
4.5986328
4.5964794
4.5945649
4.5929098
4.5915341
4.5904508
4.5896692
4.5891967
4.5890355
4.5891905
4.5896578
4.5904412
4.5915337
4.5929337
4.5946369
4.5966392
4.598928
4.6014895
4.6043329
4.6074057
4.6105909
4.6137156
4.6166167
4.6191363
4.6211438
4.6225605
4.6233692
4.6235876
4.6232629
4.622458
4.6212363
4.6196561
4.6177659
4.6156063
4.6132121
4.6106229
4.6079197
4.6051955
4.6025314
4.600008
4.5976558
4.5955091
4.5936003
4.5919504
4.5905809
4.5895023
4.5887265
4.5882611
4.5881057
4.5882645
4.5887365
4.5895228
4.5906205
4.5920234
4.593729
4.5957108
4.5979872
4.6005521
4.6034002
4.6064773
4.6096463
4.6127663
4.6156716
4.618196
4.6202068
4.6216125
4.6223998
4.6225977
4.6222544
4.6214323
4.620194
4.6185985
4.6166925
4.6145368
4.6121521
4.6095715
4.6068797
4.6041684
4.6015124
4.5989761
4.5966063
4.5944567
4.5925574
4.5909166
4.5895538
4.5884833
4.5877137
4.5872545
4.5871058
4.5872712
4.5877495
4.588542
4.5896406
4.5910249
4.5927143
4.5947027
4.5969858
4.5995574
4.6024098
4.6054697
4.6086383
4.6117649
4.614676
4.6171966
4.6191897
4.620594
4.6213894
4.6215944
4.6212583
4.6204424
4.6192122
4.6176229
4.6157236
4.6135559
4.6111531
4.6085653
4.6058784
4.6031747
4.6005259
4.5979967
4.5956335
4.5934777
4.5915585
4.589901
4.588522
4.5874472
4.5866861
4.5862322
4.5860868
4.586236
4.5866995
4.5874753
4.588562
4.5899558
4.5916533
4.5936508
4.5959411
4.5985126
4.6013503
4.6044159
4.6075878
4.6107221
4.6136203
4.6161332
4.6181345
4.6195474
4.6203494
4.6205626
4.6202335
4.6194253
4.6182013
4.6166182
4.6147256
4.6125646
4.6101675
4.6075768
4.6048722
4.6021552
4.5995145
4.596993
4.5946379
4.5924892
4.5905766
4.5889249
4.5875521
4.5864711
4.5856915
4.5852199
4.5850616
4.585216
4.5856872
4.5864692
4.5875611
4.5889621
4.5906663
4.5926681
4.5949445
4.5975056
4.6003485
4.6034198
4.6066022
4.6097193
4.6126189
4.6151376
4.6171446
4.6185637
4.6193724
4.619575
4.6192274
4.6184025
4.6171722
4.6155972
4.6137123
4.6115584
4.60917
4.606586
4.603889
4.6011705
4.5985117
4.5959778
4.5936303
4.5914888
4.5895834
4.5879388
4.5865717
4.5854974
4.5847239
4.5842586
4.584105
4.5842657
4.5847402
4.5855293
4.5866289
4.5880327
4.5897241
4.5917068
4.5939846
4.5965505
4.5993977
4.6024699
4.6056337
4.6087537
4.6116586
4.6141839
4.6161871
4.6175876
4.6183748
4.6185765
4.6182375
4.6174178
4.6161819
4.6145887
4.6126871
4.610517
4.6081352
4.6055598
4.6028709
4.6001668
4.5975156
4.5949826
4.5926175
4.5904584
4.5885515
4.5869145
4.585556
4.5844898
4.5837245
4.5832644
4.5831175
4.5832844
4.583766
4.5845585
4.585639
4.5870252
4.5887156
4.5907054
4.5929885
4.5955606
4.5984039
4.6014624
4.6046314
4.607758
4.6106687
4.6131773
4.6151719
4.6165767
4.6173744
4.6175804
4.6172476
4.6164346
4.6152053
4.6136189
4.6117225
4.6095576
4.6071582
4.6045656
4.6018758
4.599174
4.59653
4.5940042
4.5916467
4.5894938
4.5875802
4.5859256
4.5845494
4.5834656
4.5826831
4.5822115
4.5820503
4.5822015
4.5826669
4.5834432
4.5845294
4.5859251
4.587625
4.589623
4.5919142
4.5944762
4.5973125
4.6003785
4.6035519
4.6066809
4.6095772
4.6120915
4.6140947
4.6155086
4.6163125
4.616529
4.6162038
4.6153989
4.6141782
4.6126003
4.6107125
4.6085548
4.6061625
4.6035762
4.6008759
4.5981545
4.59551
4.5929928
4.5906425
4.5884967
4.5865879
4.5849395
4.5835695
4.5824919
4.5817161
4.5812502
4.5810947
4.5812511
4.5817232
4.5825052
4.5835981
4.5849991
4.5867028
4.5886965
4.5909672
4.5935283
4.5963707
4.5994415
4.6026144
4.6057281
4.6086273
4.6111465
4.613153
4.6145725
4.6153626
4.6155586
4.6152148
4.6143918
4.6131539
4.6115599
4.6096802
4.6075296
4.6051464
4.6025677
4.5998769
4.5971708
4.5945163
4.5919819
4.5896249
4.5874877
4.5855875
4.5839467
4.5825844
4.5815134
4.5807438
4.5802813
4.5801315
4.5802932
4.580771
4.5815592
4.5826578
4.5840549
4.5857391
4.5877209
4.5899987
4.5925651
4.5954108
4.5984721
4.6016369
4.6047554
4.6076598
4.6101837
4.612175
4.6135759
4.6143661
4.6145678
4.6142297
4.6134133
4.6121807
4.6105909
4.6086931
4.6065259
4.6041303
4.6015587
4.5988736
4.5961704
4.5935235
4.5909953
4.5886335
4.5864782
4.5845599
4.5829139
4.5815587
4.5804954
4.5797324
4.5792794
4.5791364
4.5793047
4.5797844
4.5805535
4.5816345
4.5830221
4.5847135
4.5867028
4.5889869
4.5915589
4.5943933
4.5974498
4.6006188
4.6037445
4.6066484
4.6091547
4.6111493
4.6125569
4.6133542
4.6135635
4.6132326
4.6124225
4.6111956
4.6096125
4.6077199
4.6055589
4.6031642
4.6005745
4.5978746
4.5951743
4.5925345
4.590013
4.5876594
4.5855117
4.5835991
4.5819473
4.5805745
4.579493
4.5787125
4.5782404
4.5780792
4.5782342
4.5786986
4.5794797
4.5805697
4.5819659
4.5836649
4.5856628
4.5879478
4.5905027
4.5933394
4.5964055
4.5995774
4.6026974
4.6055903
4.6081038
4.610105
4.6115189
4.6123252
4.6125417
4.6122174
4.6114144
4.6101947
4.6086178
4.6067328
4.604579
4.6021895
4.5996065
4.596911
4.5941939
4.591537
4.5890207
4.5866733
4.5845313
4.5826278
4.5809822
4.5796146
4.5785394
4.577765
4.5772982
4.5771432
4.5773005
4.5777726
4.5785551
4.579648
4.5810485
4.5827503
4.5847292
4.5870008
4.5895591
4.5924006
4.5954704
4.5986304
4.6017432
4.604641
4.6071582
4.6091657
4.6105704
4.6113572
4.6115541
4.6112113
4.6103902
4.6091547
4.6075621
4.6056623
4.6035161
4.6011357
4.5985622
4.5958748
4.5931697
4.5905199
4.5879889
4.5856252
4.5834842
4.5815873
4.5799508
4.5785913
4.5775232
4.576756
4.5762963
4.5761476
4.5763125
4.5767903
4.577579
4.5786753
4.5800576
4.5817428
4.5837264
4.5860043
4.5885687
4.5914145
4.5944672
4.59763
4.600749
4.6036525
4.6061687
4.6081576
4.6095576
4.6103501
4.6105542
4.6102195
4.609405
4.6081758
4.6065893
4.6046944
4.6025319
4.6001339
4.5975556
4.5948749
4.5921736
4.5895309
4.587007
4.5846486
4.582499
4.580584
4.5789294
4.5775537
4.5764885
4.5757298
4.5752769
4.5751343
4.5752878
4.575747
4.5765224
4.5776062
4.5789962
4.580689
4.5826802
4.5849648
4.5875316
4.5903611
4.5934196
4.5965896
4.5997152
4.6026101
4.6051168
4.6071119
4.6085215
4.6093206
4.6095324
4.6092033
4.608397
4.6071758
4.6055965
4.6037087
4.601552
4.5991621
4.5965767
4.5938787
4.5911703
4.5885353
4.5860186
4.5836687
4.5815253
4.5796161
4.5779676
4.5765967
4.5755191
4.5747414
4.5742693
4.57411
4.5742664
4.5747337
4.5755157
4.5766068
4.5780034
4.5797029
4.5816989
4.5839715
4.5865273
4.5893621
4.5924258
4.5955977
4.5987072
4.6015997
4.6041121
4.6061139
4.6075273
4.6083341
4.6085482
4.608201
4.6073785
4.606163
4.6045914
4.6027107
4.6005602
4.5981755
4.5955977
4.592907
4.5902009
4.5875483
4.585021
4.5826778
4.5805407
4.5786395
4.5769973
4.5756335
4.5745611
4.5737882
4.5733232
4.5731683
4.5733285
4.5738006
4.5745835
4.575676
4.5770774
4.5787673
4.5807447
4.5830154
4.5855746
4.5884151
4.5914807
4.5946312
4.5977421
4.6006393
4.6031561
4.6051593
4.606555
4.6073418
4.6075416
4.6072025
4.6063852
4.6051521
4.6035624
4.6016636
4.5995016
4.5971265
4.5945563
4.5918732
4.58917
4.586525
4.5839982
4.5816393
4.5794864
4.5775862
4.5759535
4.5745978
4.5735335
4.5727701
4.5723104
4.5721641
4.5723314
4.5728092
4.5735979
4.5746727
4.5760565
4.5777416
4.5797262
4.5820041
4.5845704
4.5874076
4.5904574
4.5936203
4.5967398
4.5996428
4.6021481
4.604136
4.6055374
4.6063323
4.6065383
4.6062055
4.6053929
4.604167
4.6025834
4.6006918
4.5985317
4.5961394
4.5935516
4.5908723
4.5881739
4.585536
4.5830159
4.5806632
4.5785165
4.5766068
4.5749559
4.5735831
4.5725012
4.5717201
4.5712485
4.5710874
4.571238
4.571703
4.5724797
4.5735664
4.5749593
4.576654
4.5786471
4.5809331
4.5834908
4.5863214
4.5893798
4.5925488
4.5956736
4.5985608
4.601068
4.603066
4.6044774
4.605279
4.6054931
4.6051683
4.6043653
4.6031466
4.6015697
4.5996861
4.5975332
4.5951471
4.5925665
4.5898743
4.5871692
4.5845332
4.5820208
4.5796762
4.5775352
4.5756302
4.5739865
4.5726194
4.5715446
4.5707693
4.5703039
4.5701485
4.5703039
4.5707736
4.5715556
4.5726476
4.5740442
4.5757437
4.5777335
4.579998
4.582552
4.5853863
4.588449
4.5916133
4.5947194
4.597611
4.6001225
4.6021242
4.603538
4.604331
4.6045265
4.6041827
4.6033607
4.6021252
4.6005397
4.5986648
4.596519
4.594141
4.5915675
4.588881
4.5861769
4.583529
4.5809999
4.5786519
4.57652
4.5746231
4.5729856
4.5716262
4.5705571
4.569788
4.5693293
4.56918
4.5693421
4.5698156
4.5706038
4.5716987
4.5730944
4.5747743
4.5767527
4.5790234
4.5815825
4.5844226
4.5874786
4.5906267
4.5937376
4.5966353
4.5991521
4.6011405
4.6025381
4.6033258
4.6035271
4.6031899
4.6023755
4.6011457
4.5995598
4.5976667
4.5955043
4.5931172
4.5905514
4.587873
4.5851727
4.5825315
4.5800095
4.5776548
4.5755048
4.5735908
4.5719514
4.5705996
4.5695386
4.5687776
4.5683241
4.5681806
4.5683489
4.5688272
4.5695987
4.5706778
4.5720615
4.5737472
4.5757327
4.5780115
4.5805774
4.5834045
4.5864539
4.5896163
4.5927343
4.595633
4.5981326
4.600122
4.6015239
4.6023202
4.6025286
4.6021991
4.6013904
4.6001682
4.598587
4.5967002
4.5945444
4.592154
4.5895705
4.5868802
4.584187
4.5815539
4.5790381
4.5766892
4.5745449
4.5726371
4.5709896
4.5696192
4.5685396
4.5677605
4.5672889
4.5671272
4.5672803
4.5677457
4.5685225
4.5696087
4.5710015
4.5726972
4.5746899
4.5769711
4.5795197
4.5823493
4.5854068
4.5885758
4.5916896
4.5945749
4.5970821
4.5990791
4.6004915
4.6012926
4.6015086
4.6011848
4.6003833
4.5991669
4.5975943
4.5957136
4.5935631
4.5911798
4.5886035
4.5859137
4.5832086
4.5805593
4.5780501
4.575707
4.5735707
4.5716705
4.5700278
4.5686641
4.5675898
4.5668173
4.5663514
4.566196
4.5663524
4.566824
4.567606
4.5686975
4.5700936
4.5717916
4.5737662
4.5760307
4.5785832
4.5814176
4.5844789
4.5876322
4.5907383
4.5936279
4.5961385
4.5981402
4.5995436
4.6003275
4.6005244
4.6001825
4.5993624
4.5981293
4.59654
4.5946469
4.5925064
4.5901322
4.5875626
4.5848818
4.5821805
4.5795364
4.5770121
4.5746541
4.5725193
4.5706263
4.5689926
4.5676365
4.5665712
4.5658054
4.5653458
4.565196
4.5653601
4.5658379
4.5666261
4.5677223
4.5690999
4.5707808
4.5727582
4.5750303
4.577589
4.5804286
4.5834742
4.5866222
4.5897341
4.5926313
4.5951414
4.5971246
4.5985222
4.5993118
4.5995164
4.5991807
4.5983682
4.5971417
4.5955586
4.5936675
4.5915098
4.5891171
4.5865469
4.5838733
4.5811777
4.5785408
4.5760226
4.5736718
4.5715261
4.5696163
4.567965
4.5665936
4.5655341
4.5647769
4.5643239
4.5641809
4.5643368
4.5647964
4.5655656
4.5666461
4.5680337
4.5697217
4.5717082
4.5739875
4.5765481
4.5793705
4.5824203
4.5855832
4.5887017
4.5915904
4.59409
4.5960813
4.597487
4.5982847
4.5984955
4.5981665
4.597362
4.5961423
4.5945649
4.5926809
4.5905285
4.5881433
4.5855632
4.5828729
4.5801797
4.5775518
4.5750403
4.5726957
4.5705566
4.5686531
4.567008
4.5656409
4.5645647
4.5637889
4.5633183
4.5631595
4.5633144
4.5637803
4.5645561
4.5656424
4.5670362
4.5687313
4.5707231
4.5729909
4.5755396
4.5783677
4.5814242
4.5845909
4.5876951
4.5905809
4.5930882
4.5950851
4.5964966
4.5972996
4.5975161
4.5971813
4.5963745
4.5951614
4.5935912
4.5917139
4.5895677
4.5871878
4.5846148
4.5819287
4.5792246
4.5765767
4.5740561
4.5717187
4.5695863
4.567687
4.5660496
4.5646892
4.5636182
4.5628476
4.5623822
4.5622268
4.562387
4.5628581
4.5636411
4.564733
4.5661297
4.5678148
4.569787
4.5720515
4.5746045
4.5774364
4.5804958
4.5836411
4.5867443
4.5896349
4.5921454
4.5941439
4.5955343
4.5963202
4.5965176
4.5961795
4.5953631
4.5941324
4.5925455
4.5906534
4.5884976
4.5861282
4.5835629
4.5808854
4.578187
4.5755472
4.5730262
4.5706725
4.5685234
4.5666294
4.565001
4.5636473
4.5625844
4.5618229
4.5613656
4.5612168
4.5613852
4.5618629
4.5626512
4.5637274
4.5651059
4.5667872
4.5687661
4.5710378
4.5735965
4.5764275
4.5794687
4.5826178
4.5857272
4.5886235
4.5911236
4.5931077
4.5945067
4.5952973
4.5955029
4.5951695
4.5943604
4.5931368
4.591558
4.5896711
4.5875154
4.5851269
4.5825467
4.5798755
4.5771875
4.5745559
4.572041
4.5696926
4.5675497
4.5656433
4.5639963
4.5626259
4.5615458
4.5607667
4.5602946
4.560133
4.5602827
4.5607476
4.5615239
4.5626073
4.5639968
4.5656877
4.5676756
4.5699558
4.5725079
4.5753312
4.5783815
4.5815449
4.5846624
4.587543
4.590045
4.5920358
4.5934439
4.594243
4.5944567
4.5941319
4.5933304
4.592114
4.5905418
4.5886626
4.5865154
4.5841336
4.5815582
4.5788708
4.5761671
4.5735397
4.5710335
4.5686922
4.5665569
4.5646577
4.5630169
4.5616536
4.5605803
4.5598068
4.5593419
4.5591865
4.5593414
4.5598078
4.5605888
4.5616751
4.5630689
4.5647645
4.5667496
4.5690093
4.5715566
4.5743837
4.5774393
4.5806003
4.5836987
4.5865841
4.5890903
4.5910878
4.5924997
4.5932941
4.5934882
4.5931439
4.5923238
4.5910902
4.5895138
4.5876417
4.5855017
4.5831285
4.5805602
4.5778804
4.5751801
4.5725379
4.570014
4.5676723
4.5655451
4.563652
4.5620184
4.5606627
4.5595956
4.5588288
4.5583692
4.5582194
4.5583816
4.5588536
4.5596361
4.5607281
4.5621219
4.5637975
4.5657701
4.5680361
4.5705886
4.573421
4.5764704
4.5796161
4.5827193
4.5856099
4.58812
4.590106
4.5914989
4.5922856
4.5924864
4.5921488
4.5913358
4.5901093
4.5885262
4.5866361
4.5844784
4.5820999
4.5795403
4.5768685
4.5741749
4.5715399
4.5690236
4.5666733
4.5645289
4.5626197
4.5609856
4.5596371
4.5585785
4.5578189
4.5573654
4.5572233
4.5573902
4.5578671
4.5586319
4.5597067
4.5610876
4.5627708
4.5647507
4.5670233
4.5695829
4.5724049
4.5754471
4.5785947
4.5817051
4.5845985
4.587091
4.589076
4.590476
4.591269
4.5914779
4.5911469
4.5903406
4.5891204
4.587544
4.5856605
4.583509
4.5811253
4.5785475
4.5758643
4.5731845
4.5705571
4.5680475
4.5657039
4.5635653
4.5616622
4.5600176
4.5586514
4.5575747
4.556798
4.5563269
4.5561662
4.5563183
4.5567846
4.55756
4.5586443
4.5600338
4.5617247
4.5637126
4.5659885
4.5685306
4.5713534
4.5744033
4.5775657
4.5806737
4.5835519
4.5860529
4.5880446
4.5894518
4.5902529
4.5904675
4.5901437
4.5893445
4.5881319
4.5865617
4.5846844
4.5825396
4.5801616
4.5775905
4.5749063
4.5722036
4.5695615
4.5670595
4.5647235
4.5625911
4.5606942
4.5590568
4.5576963
4.5566249
4.5558529
4.5553885
4.555233
4.555388
4.5558581
4.5566397
4.5577269
4.5591197
4.5608144
4.5627851
4.5650449
4.5675917
4.5704184
4.5734725
4.5766225
4.57972
4.5826044
4.5851088
4.5871043
4.5885091
4.5892892
4.5894847
4.5891428
4.5883269
4.5870967
4.5855122
4.5836272
4.5814905
4.5791221
4.5765591
4.5738835
4.5711861
4.5685492
4.5660295
4.5636764
4.5615473
4.559659
4.5580292
4.5566764
4.555613
4.5548491
4.5543904
4.5542412
4.5544024
4.5548787
4.555666
4.5567579
4.5581326
4.5598097
4.5617833
4.5640483
4.5666018
4.5694332
4.5724726
4.5756173
4.5787206
4.5816112
4.5841174
4.5860949
4.5874896
4.5882764
4.588479
4.5881448
4.5873337
4.5861082
4.5845304
4.5826435
4.5805054
4.5781431
4.5755863
4.5729194
4.5702319
4.5675998
4.5650897
4.5627661
4.5606475
4.5587626
4.557137
4.5557876
4.5547285
4.553968
4.5535145
4.553371
4.5535388
4.5540171
4.5548058
4.555902
4.5573025
4.5590048
4.5610027
4.563292
4.5658636
4.5686946
4.5717525
4.5749207
4.5780444
4.580955
4.5834699
4.5854669
4.5868793
4.5876865
4.5879068
4.5875907
4.5867968
4.5855889
4.5840254
4.5821548
4.5800366
4.5776887
4.5751476
4.5724907
4.5698147
4.5671964
4.5647011
4.5623913
4.5602832
4.5584102
4.5567956
4.5554562
4.5544071
4.5536561
4.5532098
4.5530739
4.5532475
4.5537319
4.5545268
4.5556316
4.5570402
4.5587497
4.5607553
4.5630527
4.5656333
4.5684719
4.5715361
4.5747075
4.5778379
4.5807557
4.5832758
4.5852785
4.5866976
4.5875101
4.5877371
4.5874262
4.5866375
4.5854344
4.5838757
4.5820107
4.5798993
4.5775557
4.5750179
4.5723658
4.5696931
4.5670781
4.5645885
4.5622807
4.5601773
4.5583081
4.5566964
4.5553608
4.5543141
4.553566
4.5531254
4.5529947
4.5531745
4.5536652
4.5544662
4.5555706
4.5569825
4.5586948
4.5607023
4.5630012
4.5655842
4.5684233
4.5714893
4.5746617
4.5777931
4.5807114
4.5832357
4.5852408
4.5866618
4.5874743
4.5877018
4.5873919
4.5866036
4.5854025
4.5838447
4.5819798
4.5798688
4.5775266
4.5749903
4.5723386
4.569665
4.5670514
4.5645642
4.5622582
4.5601554
4.5582862
4.5566754
4.5553398
4.5542941
4.5535474
4.5531058
4.5529757
4.5531554
4.5536461
4.5544472
4.5555544
4.5569658
4.5586782
4.5606856
4.5629854
4.5655684
4.5684094
4.5714755
4.5746484
4.5777807
4.5806975
4.5832238
4.5852284
4.5866499
4.5874634
4.5876908
4.5873809
4.5865936
4.5853925
4.5838351
4.5819702
4.5798602
4.577518
4.5749807
4.5723305
4.5696568
4.5670428
4.5645556
4.5622497
4.5601473
4.5582781
4.5566678
4.5553327
4.554287
4.5535398
4.5530996
4.552968
4.5531483
4.5536389
4.5544405
4.5555477
4.5569592
4.5586715
4.5606794
4.5629792
4.5655632
4.5684042
4.5714703
4.5746427
4.577776
4.5806932
4.5832181
4.5852237
4.5866446
4.5874586
4.5876856
4.5873766
4.5865889
4.5853882
4.5838308
4.5819664
4.5798559
4.5775137
4.5749764
4.5723262
4.569654
4.5670404
4.5645528
4.5622473
4.5601444
4.5582752
4.5566645
4.5553298
4.5542841
4.5535374
4.5530958
4.5529656
4.5531449
4.5536361
4.5544372
4.5555444
4.5569563
4.5586686
4.5606771
4.5629768
4.5655603
4.5684023
4.5714684
4.5746408
4.5777731
4.5806913
4.5832162
4.5852213
4.5866427
4.5874562
4.5876842
4.5873747
4.586587
4.5853863
4.5838289
4.5819654
4.579855
4.5775127
4.574976
4.5723257
4.5696535
4.56704
4.5645518
4.5622458
4.5601435
4.5582743
4.5566635
4.5553288
4.5542831
4.5535369
4.5530953
4.5529652
4.5531449
4.5536356
4.5544362
4.5555444
4.5569558
4.5586686
4.5606766
4.5629768
4.5655603
4.5684009
4.5714679
4.5746403
4.5777726
4.5806909
4.5832162
4.5852213
4.5866427
4.5874562
4.5876842
4.5873747
4.586587
4.5853863
4.5838289
4.5819654
4.579855
4.5775127
4.574976
4.5723257
4.5696535
4.56704
4.5645518
4.5622458
4.5601435
4.5582743
4.5566635
4.5553288
4.5542831
4.5535369
4.5530953
4.5529652
4.5531449
4.5536356
4.5544362
4.5555444
4.5569558
4.5586686
4.5606766
4.5629768
4.5655603
4.5684009
4.5714679
4.5746403
4.5777726
4.5806909
4.5832162
4.5852213
4.5866427
4.5874562
4.5876842
4.5873747
4.586587
4.5853863
4.5838289
4.5819654
4.579855
4.5775127
4.574976
4.5723257
4.5696535
4.56704
4.5645518
4.5622458
4.5601435
4.5582743
4.5566635
4.5553288
4.5542831
4.5535369
4.5530953
4.5529652
4.5531449
4.5536356
4.5544362
4.5555444
4.5569558
4.5586686
4.5606766
4.5629768
4.5655603
4.5684009
4.5714679
4.5746403
4.5777726
4.5806909
4.5832162
4.5852213
4.5866427
4.5874562
4.5876842
4.5873747
4.586587
4.5853863
4.5838289
4.5819654
4.579855
4.5775127
4.574976
4.5723257
4.5696535
4.56704
4.5645518
4.5622458
4.5601435
4.5582743
4.5566635
4.5553288
4.5542831
4.5535369
4.5530953
4.5529652
4.5531449
4.5536356
4.5544362
4.5555444
4.5569558
4.5586686
4.5606766
4.5629768
4.5655603
4.5684009
4.5714679
4.5746403
4.5777726
4.5806909
4.5832162
4.5852213
4.5866427
4.5874562
4.5876842
4.5873747
4.586587
4.5853863
4.5838289
4.5819654
4.579855
4.5775127
4.574976
4.5723257
4.5696535
4.56704
4.5645518
4.5622458
4.5601435
4.5582743
4.5566635
4.5553288
4.5542831
4.5535369
4.5530953
4.5529652
4.5531449
4.5536356
4.5544362
4.5555444
4.5569558
4.5586686
4.5606766
4.5629768
4.5655603
4.5684009
4.5714679
4.5746403
4.5777726
4.5806909
4.5832162
4.5852213
4.5866427
4.5874562
4.5876842
4.5873747
4.586587
4.5853863
4.5838289
4.5819654
4.579855
4.5775127
4.574976
4.5723257
4.5696535
4.56704
4.5645518
4.5622458
4.5601435
4.5582743
4.5566635
4.5553288
4.5542831
4.5535369
4.5530953
4.5529652
4.5531449
4.5536356
4.5544362
4.5555444
4.5569558
4.5586686
4.5606766
4.5629768
4.5655603
4.5684009
4.5714679
4.5746403
4.5777726
4.5806909
4.5832162
4.5852213
4.5866427
4.5874562
4.5876842
4.5873747
4.586587
4.5853863
4.5838289
4.5819654
4.579855
4.5775127
4.574976
4.5723257
4.5696535
4.56704
4.5645518
4.5622458
4.5601435
4.5582743
4.5566635
4.5553288
4.5542831
4.5535369
4.5530953
4.5529652
4.5531449
4.5536356
4.5544362
4.5555444
4.5569558
4.5586686
4.5606766
4.5629768
4.5655603
4.5684009
4.5714679
4.5746403
4.5777726
4.5806909
4.5832162
4.5852213
4.5866427
4.5874562
4.5876842
4.5873747
4.586587
4.5853863
4.5838289
4.5819654
4.579855
4.5775127
4.574976
4.5723257
4.5696535
4.56704
4.5645518
4.5622458
4.5601435
4.5582743
4.5566635
4.5553288
4.5542831
4.5535369
4.5530953
4.5529652
4.5531449
4.5536356
4.5544362
4.5555444
4.5569558
4.5586686
4.5606766
4.5629768
4.5655603
4.5684009
4.5714679
4.5746403
4.5777726
4.5806909
4.5832162
4.5852213
4.5866427
4.5874562
4.5876842
4.5873747
4.586587
4.5853863
4.5838289
4.5819654
4.579855
4.5775127
4.574976
4.5723257
4.5696535
4.56704
4.5645518
4.5622458
4.5601435
4.5582743
4.5566635
4.5553288
4.5542831
4.5535369
4.5530953
4.5529652
4.5531449
4.5536356
4.5544362
4.5555444
4.5569558
4.5586686
4.5606766
4.5629768
4.5655603
4.5684009
4.5714679
4.5746403
4.5777726
4.5806909
4.5832162
4.5852213
4.5866427
4.5874562
4.5876842
4.5873747
4.586587
4.5853863
4.5838289
4.5819654
4.579855
4.5775127
4.574976
4.5723257
4.5696535
4.56704
4.5645518
4.5622458
4.5601435
4.5582743
4.5566635
4.5553288
4.5542831
4.5535369
4.5530953
4.5529652
4.5531449
4.5536356
4.5544362
4.5555444
4.5569558
4.5586686
4.5606766
4.5629768
4.5655603
4.5684009
4.5714679
4.5746403
4.5777726
4.5806909
4.5832162
4.5852213
4.5866427
4.5874562
4.5876842
4.5873747
4.586587
4.5853863
4.5838289
4.581965
4.5798545
4.5775127
4.5749755
4.5723252
4.569653
4.5670395
4.5645509
4.5622454
4.560143
4.5582738
4.5566635
4.5553279
4.5542831
4.5535364
4.5530949
4.5529652
4.5531449
4.5536351
4.5544362
4.5555439
4.5569553
4.5586681
4.5606761
4.5629764
4.5655599
4.5684004
4.5714674
4.5746398
4.5777726
4.5806904
4.5832157
4.5852213
4.5866423
4.5874553
4.5876832
4.5873733
4.586587
4.5853858
4.5838284
4.581965
4.5798545
4.5775127
4.5749755
4.5723252
4.569653
4.5670395
4.5645509
4.5622454
4.560143
4.5582738
4.5566635
4.5553279
4.5542831
4.5535364
4.5530949
4.5529652
4.5531449
4.5536351
4.5544362
4.5555439
4.5569553
4.5586681
4.5606761
4.5629764
4.5655599
4.5684004
4.5714674
4.5746398
4.5777726
4.5806904
4.5832157
4.5852213
4.5866423
4.5874553
4.5876832
4.5873733
4.586587
4.5853858
4.5838284
4.581965
4.5798545
4.5775127
4.5749755
4.5723252
4.569653
4.5670395
4.5645509
4.5622454
4.560143
4.5582738
4.5566635
4.5553279
4.5542831
4.5535364
4.5530949
4.5529652
4.5531449
4.5536351
4.5544362
4.5555439
4.5569553
4.5586681
4.5606761
4.5629764
4.5655599
4.5684004
4.5714674
4.5746398
4.5777726
4.5806904
4.5832157
4.5852213
4.5866423
4.5874553
4.5876832
4.5873733
4.586587
4.5853858
4.5838284
4.581965
4.5798545
4.5775127
4.5749755
4.5723252
4.569653
4.5670395
4.5645509
4.5622454
4.560143
4.5582738
4.5566635
4.5553279
4.5542831
4.5535364
4.5530949
4.5529652
4.5531449
4.5536351
4.5544362
4.5555439
4.5569553
4.5586681
4.5606761
4.5629764
4.5655599
4.5684004
4.5714674
4.5746398
4.5777726
4.5806904
4.5832157
4.5852213
4.5866423
4.5874553
4.5876832
4.5873733
4.586587
4.5853858
4.5838284
4.581965
4.5798545
4.5775127
4.5749755
4.5723252
4.569653
4.5670395
4.5645509
4.5622454
4.560143
4.5582738
4.5566635
4.5553279
4.5542831
4.5535364
4.5530949
4.5529652
4.5531449
4.5536351
4.5544362
4.5555439
4.5569553
4.5586681
4.5606761
4.5629764
4.5655599
4.5684004
4.5714674
4.5746398
4.5777726
4.5806904
4.5832157
4.5852213
4.5866423
4.5874553
4.5876832
4.5873733
4.586587
4.5853858
4.5838284
4.581965
4.5798545
4.5775127
4.5749755
4.5723252
4.569653
4.5670395
4.5645509
4.5622454
4.560143
4.5582738
4.5566635
4.5553279
4.5542831
4.5535364
4.5530949
4.5529652
4.5531449
4.5536351
4.5544362
4.5555439
4.5569553
4.5586681
4.5606761
4.5629764
4.5655599
4.5684004
4.5714674
4.5746398
4.5777726
4.5806904
4.5832157
4.5852213
4.5866423
4.5874553
4.5876832
4.5873733
4.586587
4.5853858
4.5838284
4.581965
4.5798545
4.5775127
4.5749755
4.5723252
4.569653
4.5670395
4.5645509
4.5622454
4.560143
4.5582738
4.5566635
4.5553279
4.5542831
4.5535364
4.5530949
4.5529652
4.5531449
4.5536351
4.5544362
4.5555439
4.5569553
4.5586681
4.5606761
4.5629764
4.5655599
4.5684004
4.5714674
4.5746398
4.5777726
4.5806904
4.5832157
4.5852213
4.5866423
4.5874553
4.5876832
4.5873733
4.586587
4.5853858
4.5838284
4.581965
4.5798545
4.5775127
4.5749755
4.5723252
4.569653
4.5670395
4.5645509
4.5622454
4.560143
4.5582738
4.5566635
4.5553279
4.5542831
4.5535364
4.5530949
4.5529652
4.5531449
4.5536351
4.5544362
4.5555439
4.5569553
4.5586681
4.5606761
4.5629764
4.5655599
4.5684004
4.5714674
4.5746398
4.5777726
4.5806904
4.5832157
4.5852213
4.5866423
4.5874553
4.5876832
4.5873733
4.586587
4.5853858
4.5838284
4.581965
4.5798545
4.5775127
4.5749755
4.5723252
4.569653
4.5670395
4.5645509
4.5622454
4.560143
4.5582738
4.5566635
4.5553279
4.5542831
4.5535364
4.5530949
4.5529652
4.5531449
4.5536351
4.5544362
4.5555439
4.5569553
4.5586681
4.5606761
4.5629764
4.5655599
4.5684004
4.5714674
4.5746398
4.5777726
4.5806904
4.5832157
4.5852213
4.5866423
4.5874553
4.5876832
4.5873733
4.586587
4.5853858
4.5838284
4.581965
4.5798545
4.5775127
4.5749755
4.5723252
4.569653
4.5670395
4.5645509
4.5622454
4.560143
4.5582738
4.5566635
4.5553279
4.5542831
4.5535364
4.5530949
4.5529652
4.5531449
4.5536351
4.5544362
4.5555439
4.5569553
4.5586681
4.5606761
4.5629764
4.5655599
4.5684004
4.5714674
4.5746398
4.5777726
4.5806904
4.5832157
4.5852213
4.5866423
4.5874553
4.5876832
4.5873733
4.586587
4.5853858
4.5838284
4.5819654
4.579855
4.5775146
4.5749779
4.5723262
4.5696521
4.5670357
4.5645423
4.5622315
4.5601244
4.55825
4.5566335
4.5552926
4.5542417
4.5534883
4.5530405
4.5529041
4.5530777
4.5535626
4.5543571
4.5554576
4.5568638
4.5585699
4.5605731
4.5628667
4.5654449
4.5682812
4.5713425
4.574512
4.5776396
4.5805526
4.5830731
4.5850739
4.5864902
4.5872998
4.5875244
4.5872111
4.5864215
4.585218
4.5836577
4.5817924
4.57968
4.5773358
4.5747976
4.572145
4.5694709
4.5668554
4.5643682
4.5620599
4.5599566
4.5580864
4.5564742
4.5551386
4.5540919
4.5533428
4.5529022
4.5527673
4.5529466
4.5534372
4.5542378
4.5553427
4.5567536
4.558465
4.5604725
4.5627704
4.5653548
4.5681958
4.5712609
4.5744328
4.5775642
4.580482
4.5830073
4.5850124
4.5864334
4.5872459
4.5874743
4.5871634
4.5863767
4.5851755
4.5836191
4.5817556
4.5796471
4.5773058
4.5747714
4.5721221
4.5694499
4.5668378
4.5643525
4.5620461
4.5599437
4.5580764
4.5564661
4.5551329
4.5540881
4.5533414
4.5529008
4.5527697
4.5529499
4.5534401
4.5542417
4.5553498
4.5567622
4.5584745
4.560483
4.5627837
4.5653687
4.5682111
4.5712805
4.5744615
4.577601
4.5805302
4.5830708
4.5850925
4.5865302
4.5873609
4.5876045
4.5873094
4.5865359
4.5853467
4.5838003
4.5819449
4.5798416
4.5775075
4.5749764
4.5723329
4.5696683
4.5670595
4.5645757
4.562273
4.5601745
4.5583091
4.5567017
4.5553699
4.5543275
4.5535831
4.553143
4.5530124
4.5531931
4.5536828
4.5544844
4.5555944
4.5570073
4.558722
4.5607324
4.5630331
4.565618
4.5684614
4.5715294
4.5747023
4.577837
4.5807571
4.5832834
4.58529
4.5867124
4.5875273
4.5877557
4.5874472
4.5866604
4.5854597
4.5839024
4.5820389
4.5799279
4.5775871
4.5750513
4.5724015
4.5697293
4.5671163
4.5646286
4.5623226
4.5602207
4.5583515
4.5567422
4.555407
4.5543618
4.5536146
4.5531745
4.5530438
4.5532246
4.5537143
4.5545154
4.5556226
4.5570359
4.5587473
4.5607567
4.5630569
4.5656404
4.5684819
4.5715485
4.5747209
4.5778527
4.5807705
4.5832953
4.5853004
4.5867219
4.5875354
4.5877628
4.5874534
4.5866656
4.585465
4.5839081
4.5820436
4.5799336
4.5775928
4.5750561
4.5724039
4.5697284
4.567112
4.5646186
4.5623074
4.5601988
4.5583253
4.5567079
4.555366
4.5543141
4.5535603
4.553113
4.5529766
4.5531497
4.5536351
4.55443
4.5555305
4.5569358
4.5586419
4.5606446
4.5629377
4.5655155
4.5683508
4.5714116
4.5745821
4.5777097
4.5806222
4.5831432
4.5851436
4.5865593
4.587369
4.5875931
4.5872793
4.5864897
4.5852857
4.5837255
4.5818582
4.5797453
4.5774002
4.5748615
4.5722084
4.5695338
4.5669179
4.5644298
4.5621223
4.5600185
4.5581489
4.5565367
4.5552006
4.554153
4.5534053
4.5529628
4.5528259
4.5530052
4.5534954
4.5542951
4.5554004
4.5568109
4.5585217
4.5605288
4.5628276
4.5654106
4.5682507
4.5713162
4.5744872
4.5776191
4.5805368
4.5830617
4.5850663
4.5864873
4.5872998
4.5875278
4.5872178
4.5864305
4.5852294
4.5836725
4.581809
4.5796995
4.5773578
4.5748215
4.5721712
4.569499
4.5668855
4.5643997
4.5620942
4.5599923
4.5581236
4.5565138
4.5551791
4.5541339
4.5533872
4.5529466
4.5528169
4.5529966
4.5534873
4.5542879
4.5553946
4.556807
4.5585198
4.5605273
4.5628276
4.565412
4.568254
4.5713229
4.5745039
4.5776439
4.5805726
4.5831118
4.585134
4.5865707
4.5874014
4.587646
4.5873508
4.5865774
4.5853882
4.5838413
4.5819864
4.5798821
4.5775476
4.575016
4.5723734
4.5697079
4.5670981
4.5646133
4.5623107
4.5602117
4.5583477
4.5567393
4.5554075
4.5543642
4.5536199
4.5531788
4.5530486
4.5532284
4.553719
4.5545201
4.5556302
4.5570436
4.5587583
4.5607686
4.5630693
4.5656533
4.5684962
4.5715642
4.5747371
4.5778718
4.5807924
4.5833182
4.5853243
4.5867462
4.5875602
4.58779
4.5874805
4.5866938
4.5854926
4.5839367
4.5820718
4.5799608
4.5776191
4.5750828
4.5724325
4.5697598
4.5671463
4.5646572
4.5623517
4.5602489
4.5583797
4.5567698
4.5554342
4.5543885
4.5536427
4.5532017
4.553071
4.5532508
4.5537419
4.554543
4.5556493
4.5570617
4.5587749
4.5607834
4.5630822
4.5656662
4.5685067
4.5715737
4.5747461
4.5778785
4.5807967
4.5833201
4.5853257
4.5867472
4.5875597
4.5877886
4.5874786
4.5866909
4.5854907
4.5839324
4.582068
4.579957
4.5776162
4.5750799
4.5724273
4.5697517
4.5671353
4.5646415
4.5623298
4.5602217
4.5583472
4.5567298
4.5553889
4.5543361
4.5535822
4.5531359
4.5529985
4.5531721
4.5536571
4.5544519
4.5555515
4.5569572
4.5586634
4.5606661
4.5629592
4.5655365
4.5683713
4.5714326
4.5746031
4.5777302
4.5806437
4.5831633
4.5851636
4.5865788
4.5873895
4.5876136
4.5872993
4.5865097
4.5853057
4.5837464
4.5818787
4.5797653
4.5774202
4.5748811
4.572228
4.5695529
4.5669374
4.5644484
4.56214
4.5600367
4.558167
4.5565553
4.5552177
4.5541716
4.5534229
4.5529795
4.5528426
4.553021
4.5535121
4.5543113
4.5554166
4.5568271
4.5585384
4.5605454
4.5628438
4.5654273
4.5682664
4.571332
4.5745039
4.5776348
4.5805521
4.5830779
4.5850821
4.5865021
4.5873151
4.587544
4.5872331
4.5864458
4.5852447
4.5836878
4.5818233
4.5797143
4.5773726
4.5748353
4.5721855
4.5695128
4.5668998
4.5644135
4.562108
4.5600052
4.5581369
4.5565276
4.5551929
4.5541468
4.5534005
4.5529594
4.5528297
4.5530095
4.5534997
4.5543003
4.5554085
4.5568204
4.5585332
4.5605416
4.5628409
4.5654259
4.5682664
4.5713358
4.5745163
4.5776567
4.580586
4.5831242
4.5851455
4.5865827
4.5874119
4.587657
4.5873618
4.5865879
4.5853992
4.5838528
4.5819969
4.5798931
4.577558
4.5750265
4.5723839
4.5697179
4.5671082
4.5646234
4.5623212
4.5602217
4.5583577
4.5567493
4.5554175
4.5543737
4.5536299
4.5531893
4.5530586
4.5532389
4.5537286
4.5545301
4.5556397
4.5570536
4.5587683
4.5607786
4.5630789
4.5656633
4.5685058
4.5715742
4.5747471
4.5778813
4.5808024
4.5833278
4.5853338
4.5867558
4.5875702
4.5877991
4.5874901
4.5867033
4.5855026
4.5839453
4.5820813
4.5799699
4.5776281
4.5750914
4.5724406
4.569768
4.5671554
4.5646658
4.5623603
4.560257
4.5583887
4.556778
4.5554433
4.5543976
4.5536499
4.5532093
4.5530791
4.5532589
4.5537491
4.5545502
4.5556583
4.5570703
4.5587831
4.5607915
4.5630908
4.5656738
4.5685153
4.5715818
4.5747542
4.5778871
4.5808039
4.5833287
4.5853343
4.5867553
4.5875688
4.5877967
4.5874863
4.586699
4.5854974
4.5839405
4.5820751
4.5799651
4.5776238
4.5750871
4.5724354
4.5697594
4.567143
4.5646486
4.5623374
4.5602283
4.5583539
4.5567369
4.5553951
4.5543432
4.5535898
4.5531425
4.5530062
4.5531793
4.5536633
4.5544581
4.5555587
4.5569634
4.5586696
4.5606723
4.5629659
4.5655432
4.5683784
4.5714393
4.5746093
4.5777369
4.5806503
4.5831699
4.5851698
4.5865855
4.5873957
4.5876198
4.587306
4.5865159
4.5853124
4.5837526
4.5818853
4.579772
4.5774279
4.5748878
4.5722337
4.5695596
4.5669441
4.5644546
4.5621462
4.5600414
4.5581722
4.5565596
4.5552235
4.5541759
4.5534272
4.5529847
4.5528474
4.5530248
4.5535159
4.5543156
4.5554214
4.5568318
4.5585432
4.5605493
4.5628486
4.5654306
4.5682707
4.5713358
4.5745072
4.5776396
4.5805564
4.5830817
4.5850863
4.5865068
4.5873199
4.5875473
4.5872374
4.5864501
4.5852489
4.5836916
4.5818272
4.5797181
4.5773759
4.5748386
4.5721884
4.5695162
4.5669031
4.5644169
4.5621109
4.5600085
4.5581398
4.55653
4.5551953
4.5541511
4.5534034
4.5529628
4.5528321
4.5530124
4.553503
4.5543036
4.5554118
4.5568233
4.5585356
4.5605445
4.5628438
4.5654278
4.5682702
4.5713391
4.5745201
4.5776591
4.5805888
4.5831275
4.5851483
4.5865855
4.5874157
4.5876594
4.5873642
4.5865917
4.585402
4.5838556
4.5819993
4.5798955
4.5775609
4.5750303
4.5723863
4.5697207
4.5671115
4.5646262
4.562324
4.560225
4.5583596
4.5567522
4.555419
4.5543766
4.5536323
4.5531917
4.553061
4.5532408
4.5537319
4.5545325
4.5556426
4.5570564
4.5587711
4.560781
4.5630822
4.5656662
4.5685077
4.5715766
4.5747504
4.5778832
4.5808034
4.5833292
4.5853357
4.5867581
4.5875726
4.5878015
4.5874915
4.5867052
4.5855041
4.5839472
4.5820832
4.5799723
4.57763
4.5750937
4.572443
4.5697703
4.5671568
4.5646682
4.5623622
4.5602598
4.5583901
4.5567803
4.5554447
4.554399
4.5536528
4.5532117
4.553081
4.5532613
4.5537519
4.554553
4.5556593
4.5570712
4.558784
4.5607924
4.5630922
4.5656753
4.5685163
4.5715833
4.5747557
4.577888
4.5808058
4.5833297
4.5853353
4.5867562
4.5875697
4.5877981
4.5874882
4.5867004
4.5854993
4.5839419
4.5820765
4.5799661
4.5776253
4.575088
4.5724359
4.5697608
4.5671434
4.5646496
4.5623384
4.5602298
4.5583558
4.5567389
4.555397
4.5543447
4.5535908
4.5531435
4.5530071
4.5531807
4.5536652
4.55446
4.5555601
4.5569654
4.558671
4.5606728
4.5629668
4.5655441
4.5683794
4.5714402
4.5746098
4.5777378
4.5806513
4.5831714
4.5851717
4.586586
4.5873966
4.5876207
4.5873075
4.5865169
4.5853138
4.5837531
4.5818863
4.5797729
4.5774288
4.5748887
4.5722351
4.5695601
4.5669451
4.564455
4.5621471
4.5600424
4.5581732
4.55656
4.5552235
4.5541763
4.5534277
4.5529857
4.5528488
4.5530267
4.5535173
4.5543165
4.5554228
4.5568323
4.5585442
4.5605512
4.562849
4.5654321
4.5682712
4.5713363
4.5745091
4.5776401
4.5805573
4.5830827
4.5850873
4.5865073
4.5873203
4.5875483
4.5872388
4.5864506
4.5852499
4.5836926
4.5818281
4.5797191
4.5773768
4.5748396
4.5721893
4.5695167
4.5669036
4.5644174
4.5621114
4.5600085
4.5581408
4.5565305
4.5551963
4.5541511
4.5534039
4.5529637
4.5528326
4.5530124
4.553503
4.5543041
4.5554118
4.5568237
4.5585361
4.560545
4.5628448
4.5654287
4.5682702
4.5713401
4.5745206
4.5776601
4.5805893
4.583128
4.5851498
4.5865865
4.5874166
4.5876608
4.5873652
4.5865922
4.585403
4.5838561
4.5820007
4.5798974
4.5775619
4.5750308
4.5723877
4.5697212
4.5671115
4.5646267
4.5623245
4.560226
4.5583601
4.5567527
4.5554194
4.5543771
4.5536332
4.5531921
4.553061
4.5532417
4.5537319
4.554533
4.5556436
4.5570569
4.5587716
4.5607815
4.5630822
4.5656667
4.5685086
4.5715775
4.5747509
4.5778842
4.5808053
4.5833297
4.5853362
4.5867596
4.5875735
4.5878019
4.5874925
4.5867062
4.585505
4.5839491
4.5820847
4.5799727
4.5776315
4.5750947
4.5724444
4.5697713
4.5671577
4.5646687
4.5623631
4.5602603
4.5583916
4.5567808
4.5554461
4.5544004
4.5536532
4.5532126
4.553082
4.5532618
4.5537524
4.5545535
4.5556598
4.5570722
4.558785
4.5607934
4.5630927
4.5656767
4.5685172
4.5715842
4.5747561
4.5778894
4.5808072
4.5833302
4.5853362
4.5867577
4.5875707
4.5877991
4.5874891
4.5867014
4.5855007
4.5839429
4.582078
4.579967
4.5776262
4.5750885
4.5724359
4.5697613
4.5671439
4.5646496
4.5623388
4.5602303
4.5583558
4.5567389
4.555398
4.5543451
4.5535913
4.5531445
4.5530071
4.5531812
4.5536656
4.5544605
4.5555606
4.5569663
4.558671
4.5606737
4.5629673
4.5655451
4.5683794
4.5714402
4.5746102
4.5777388
4.5806518
4.5831718
4.5851717
4.5865865
4.5873971
4.5876212
4.5873079
4.5865173
4.5853138
4.5837536
4.5818868
4.5797744
4.5774288
4.5748892
4.5722356
4.5695605
4.5669456
4.5644555
4.5621471
4.5600438
4.5581737
4.55656
4.5552244
4.5541773
4.5534286
4.5529857
4.5528493
4.5530276
4.5535183
4.5543175
4.5554228
4.5568333
4.5585446
4.5605521
4.5628495
4.5654325
4.5682712
4.5713367
4.5745091
4.5776405
4.5805578
4.5830827
4.5850878
4.5865083
4.5873213
4.5875483
4.5872397
4.5864515
4.5852509
4.5836926
4.5818286
4.5797191
4.5773773
4.5748401
4.5721898
4.5695176
4.5669041
4.5644174
4.5621123
4.5600095
4.5581408
4.556531
4.5551968
4.5541515
4.5534048
4.5529637
4.5528326
4.5530128
4.5535035
4.5543046
4.5554128
4.5568252
4.5585361
4.560545
4.5628448
4.5654292
4.5682712
4.5713406
4.5745206
4.577661
4.5805898
4.583128
4.5851498
4.5865865
4.5874166
4.5876608
4.5873652
4.5865922
4.585403
4.5838561
4.5820007
4.5798974
4.5775619
4.5750308
4.5723877
4.5697212
4.5671115
4.5646267
4.5623245
4.560226
4.5583601
4.5567527
4.5554194
4.5543771
4.5536332
4.5531921
4.553061
4.5532417
4.5537319
4.554533
4.5556436
4.5570569
4.5587716
4.5607815
4.5630822
4.5656667
4.568511
4.5716305
4.5750194
4.5786729
4.5825806
4.5867205
4.5911098
4.5957408
4.6005983
4.6056752
4.6109786
4.6164975
4.6222167
4.6281495
4.6342793
4.6406012
4.6471214
4.6538167
4.6607027
4.6677642
4.6749997
4.6824093
4.6899805
4.6977224
4.705617
4.7136779
4.7218843
4.7302513
4.7387571
4.7474174
4.7562156
4.7651591
4.7742362
4.7834525
4.7928033
4.8022819
4.8118978
4.8216333
4.8314996
4.8414903
4.8516006
4.8618364
4.8721862
4.8826556
4.8932447
4.9039431
4.9147592
4.9256883
4.9367247
4.9478736
4.9591336
4.9704976
4.9819694
4.9935513
5.0052342
5.0170202
5.0289125
5.0409079
5.0530028
5.0651989
5.077497
5.0898957
5.1023917
5.1149859
5.1276808
5.1404724
5.1533599
5.1663437
5.1794243
5.1926022
5.2058764
5.2192421
5.2327037
5.2462587
5.2599106
5.2736564
5.2874951
5.3014255
5.3154502
5.3295674
5.3437786
5.3580818
5.3724794
5.3869677
5.4015493
5.4162216
5.430985
5.4458418
5.4607911
5.4758315
5.4909639
5.5061898
5.5215068
5.5369153
5.5524158
5.5680084
5.5836926
5.5994678
5.6153374
5.6312976
5.6473498
5.6634946
5.6797314
5.6960607
5.712482
5.7289958
5.7456021
5.7623034
5.7790952
5.7959819
5.8129606
5.8300338
5.8471985
5.8644586
5.8818116
5.8992596
5.9168
5.9344358
5.9521661
5.9699907
5.9879117
6.0059276
6.0240383
6.0422425
6.060545
6.0789418
6.0974331
6.1160235
6.1347103
6.1534934
6.1723742
6.1913495
6.2104239
6.2295938
6.2488627
6.2682319
6.2876978
6.3072624
6.3269253
6.3466868
6.366549
6.3865099
6.4065704
6.4267306
6.4469905
6.4673529
6.4878139
6.5083771
6.5290408
6.5498075
6.5706735
6.5916419
6.6127157
6.6338897
6.6551647
6.6765471
6.6980295
6.7196159
6.7413058
6.7631016
6.7849998
6.8070021
6.8291121
6.851326
6.8736448
6.8960695
6.9185991
6.9412374
6.9639807
6.9868302
7.0097871
7.0328503
7.0560226
7.0793028
7.1026883
7.1261849
7.1497893
7.1735024
7.1973238
7.2212572
7.245296
7.2694478
7.2937083
7.3180809
7.3425627
7.3671556
7.3918605
7.4166756
7.4416032
7.4666438
7.4917955
7.5170593
7.5424352
7.5679259
7.5935278
7.619247
7.6450768
7.671021
7.6970801
7.7232523
7.7495399
7.7759433
7.8024602
7.8290944
7.855845
7.8827095
7.9096923
7.9367909
7.964005
7.9913363
8.0187855
8.0463533
8.0740376
8.10184
8.1297588
8.1577997
8.185956
8.2142324
8.2426271
8.2711439
8.2997751
8.3285313
8.3574047
8.3864002
8.4155159
8.4447527
8.4741096
8.5035849
8.533185
8.5629044
8.5927439
8.6227083
8.6527967
8.6830053
8.7133369
8.7437906
8.7743683
8.805069
8.8358898
8.8668365
8.8979044
8.9290991
8.9604168
8.9918585
9.023427
9.0551186
9.086936
9.1188774
9.1509418
9.183135
9.2154531
9.2478981
9.2804651
9.3131628
9.3459845
9.378932
9.4120083
9.4452114
9.4785414
9.5119982
9.5455828
9.5792933
9.6131287
9.6470957
9.6811895
9.7154112
9.7497616
9.7842407
9.8188457
9.8535814
9.8884459
9.923439
9.9585571
9.9938097
10.029189
10.064696
10.100333
10.136103
10.172
10.20803
10.244186
10.280477
10.316892
10.353439
10.390116
10.426923
10.463861
10.500932
10.538135
10.575465
10.612927
10.65052
10.688243
10.7261
10.764085
10.802205
10.840455
10.878834
10.917343
10.955988
10.994763
11.033672
11.072713
11.111884
11.151188
11.190622
11.230189
11.269889
11.309719
11.349681
11.389776
11.430004
11.470362
11.510851
11.551476
11.592234
11.63312
11.67414
11.715293
11.75658
11.797997
11.839544
11.881227
11.923044
11.964989
12.007066
12.049281
12.091624
12.134099
12.176709
12.219452
12.262322
12.305331
12.348472
12.39174
12.435142
12.478678
12.522345
12.566143
12.610075
12.654137
12.698332
12.742662
12.787118
12.831709
12.876435
12.921289
12.966274
13.011393
13.056644
13.102026
13.147536
13.193181
13.238957
13.284863
13.330903
13.37707
13.423368
13.469801
13.516359
13.563053
13.609874
13.656829
13.703912
13.751125
13.798468
13.84594
13.893546
13.941278
13.989141
14.037131
14.085255
14.133506
14.181887
14.230393
14.279035
14.327799
14.376694
14.425719
14.474871
14.52415
14.57356
14.623096
14.672762
14.722553
14.772473
14.822515
14.872691
14.92299
14.973417
15.023968
15.07465
15.125453
15.176386
15.227442
15.278625
15.329936
15.381367
15.432926
15.484607
15.536418
15.588349
15.640406
15.692585
15.744889
15.797318
15.849868
15.902542
15.955339
16.008257
16.061298
16.114464
16.167751
16.221159
16.274689
16.328339
16.382111
16.436005
16.490021
16.544153
16.598408
16.652781
16.707279
16.761894
16.816622
16.871469
16.926437
16.981525
17.036734
17.09206
17.147499
17.203051
17.258722
17.314512
17.370422
17.426449
17.482588
17.538839
17.595205
17.651688
17.708284
17.764999
17.821831
17.878775
17.935825
17.992987
18.050264
18.107658
18.165165
18.222784
18.280516
18.338354
18.396305
18.454363
18.512529
18.570805
18.629196
18.687698
18.746304
18.805021
18.863848
18.922777
18.981815
19.040958
19.100208
19.159569
19.219036
19.278606
19.338285
19.398071
19.457958
19.51795
19.578043
19.638239
19.69854
19.758944
19.81945
19.880056
19.940769
20.001585
20.0625
20.123514
20.184637
20.245852
20.307163
20.36858
20.43009
20.491697
20.553402
20.615208
20.677109
20.739111
20.801205
20.8634
20.925686
20.98807
21.05055
21.113125
21.175795
21.238552
21.301409
21.364357
21.427397
21.490528
21.553753
21.617071
21.680475
21.743969
21.807556
21.871225
21.93499
21.998846
22.062786
22.126818
22.190941
22.25515
22.319445
22.383827
22.448296
22.512846
22.577486
22.642214
22.707024
22.771915
22.836891
22.901955
22.967102
23.03233
23.097633
23.163029
23.2285
23.294054
23.359688
23.425402
23.491196
23.557064
23.62302
23.689047
23.755156
23.821339
23.887602
23.953938
24.020351
24.086838
24.1534
24.220041
24.286749
24.353533
24.420391
24.487324
24.554327
24.621397
24.688547
24.755774
24.823061
24.890417
24.95785
25.025347
25.092911
25.160542
25.228249
25.296021
25.363853
25.431759
25.499729
25.567764
25.635864
25.704029
25.772255
25.840548
25.908903
25.977314
26.045794
26.114338
26.182938
26.251598
26.320322
26.389103
26.457943
26.526844
26.595802
26.664822
26.733898
26.803032
26.872223
26.941469
27.010777
27.080135
27.149546
27.219013
27.288534
27.358112
27.427734
27.497417
27.567148
27.636927
27.706764
27.776644
27.846582
27.916565
27.986601
28.056681
28.126812
28.196995
28.267218
28.337494
28.407812
28.478186
28.548595
28.619051
28.68955
28.760098
28.830681
28.901314
28.971985
29.042704
29.113459
29.184265
29.255098
29.325991
29.39691
29.467871
29.538872
29.609915
29.680984
29.752102
29.823254
29.894442
29.965668
30.036924
30.108227
30.179556
30.250929
30.322329
30.393763
30.465229
30.536732
30.608263
30.679821
30.751419
30.823042
30.894699
30.966387
31.038103
31.10985
31.181627
31.253428
31.325258
31.39712
31.468998
31.540911
31.612844
31.684807
31.756798
31.828806
31.900841
31.972906
32.044991
32.117092
32.189224
32.261375
32.333542
32.405743
32.477955
32.550186
32.622448
32.694725
32.767021
32.839329
32.911659
32.984009
33.05637
33.12875
33.201149
33.273567
33.345974
33.4184
33.490849
33.563347
33.635822
33.70834
33.780846
33.853371
33.925907
33.998482
34.071007
34.143612
34.216167
34.28878
34.361397
34.433975
34.506653
34.57922
34.65192
34.724525
34.797195
34.869865
34.942505
35.015205
35.08786
35.160576
35.23325
35.305958
35.378639
35.45134
35.524055
35.596756
35.669472
35.74218
35.814899
35.887615
35.960327
36.033047
36.105759
36.178478
36.251194
36.323914
36.396622
36.469341
36.542046
36.614761
36.687458
36.760159
36.832863
36.90554
36.978252
37.050903
37.123623
37.196259
37.268974
37.341595
37.414295
37.486897
37.559578
37.632179
37.704819
37.777428
37.850037
37.922646
37.995216
38.067829
38.140362
38.212952
38.285469
38.358025
38.430538
38.503052
38.575565
38.648026
38.720547
38.792957
38.865459
38.937828
39.010296
39.082649
39.15509
39.227421
39.299812
39.372135
39.444469
39.516785
39.589073
39.661362
39.733585
39.805851
39.87804
39.950268
40.022423
40.094612
40.16674
40.238873
40.310986
40.383049
40.455139
40.527138
40.599197
40.671143
40.743156
40.815075
40.887024
40.958946
41.030796
41.102703
41.17445
41.246342
41.318069
41.38987
41.461586
41.533279
41.605
41.676601
41.748302
41.819851
41.891472
41.963009
42.034508
42.106022
42.177486
42.248917
42.320339
42.391674
42.463066
42.534386
42.605644
42.676968
42.748116
42.819389
42.890518
42.961651
43.03278
43.103825
43.174889
43.245911
43.316841
43.387821
43.458752
43.529568
43.600498
43.671242
43.74205
43.81279
43.883465
43.954159
44.024815
44.09536
44.165977
44.236504
44.306946
44.37748
44.447853
44.51825
44.588604
44.658924
44.729153
44.799458
44.869587
44.939774
45.009903
45.079952
45.150005
45.220028
45.289967
45.359879
45.429817
45.499596
45.569431
45.639194
45.708923
45.778557
45.848267
45.917809
45.98737
46.056908
46.126373
46.195751
46.265194
46.334534
46.40377
46.473091
46.542301
46.611439
46.680573
46.749706
46.818687
46.887699
46.956661
47.025593
47.094353
47.163265
47.232006
47.300709
47.369373
47.438061
47.506611
47.575115
47.643658
47.712105
47.78046
47.848824
47.917171
47.985397
48.053558
48.121769
48.189911
48.257915
48.325951
48.393932
48.46188
48.529659
48.597549
48.665321
48.733067
48.800621
48.868351
48.935905
49.003437
49.07082
49.138344
49.205696
49.273006
49.340221
49.407524
49.474682
49.541775
49.608788
49.675873
49.742828
49.809704
49.876514
49.94339
50.010147
50.07682
50.143406
50.210068
50.27663
50.343094
50.409454
50.475895
50.542263
50.608513
50.674675
50.740845
50.807003
50.873066
50.939026
51.004925
51.070889
51.136734
51.202496
51.268162
51.333878
51.399525
51.465092
51.530552
51.595955
51.661411
51.726784
51.792049
51.857204
51.922382
51.987549
52.052608
52.11758
52.182457
52.247383
52.312256
52.377037
52.441711
52.50629
52.570953
52.635525
52.700027
52.7644
52.82872
52.893066
52.95739
53.021553
53.085697
53.149666
53.213757
53.277737
53.341686
53.405468
53.469238
53.532913
53.596684
53.660275
53.723854
53.787254
53.850655
53.914062
53.977451
54.040695
54.103867
54.166927
54.230003
54.293087
54.356064
54.418961
54.481747
54.544472
54.607197
54.669941
54.732517
54.795082
54.857475
54.919853
54.98222
55.044605
55.106827
55.169006
55.231045
55.293041
55.355045
55.417034
55.478928
55.540718
55.602432
55.664028
55.725674
55.787262
55.848846
55.910233
55.971619
56.032837
56.094044
56.155277
56.216469
56.277538
56.338535
56.399437
56.460232
56.521049
56.581841
56.642605
56.703209
56.763794
56.824219
56.884617
56.944946
57.005344
57.065628
57.125828
57.185955
57.24596
57.30592
57.365772
57.425762
57.485588
57.54538
57.60503
57.664635
57.724129
57.783543
57.843025
57.902431
57.961815
58.021011
58.080215
58.139256
58.198265
58.257156
58.316147
58.375076
58.433884
58.492653
58.551266
58.609871
58.668301
58.726719
58.785175
58.843575
58.901909
58.960125
59.018307
59.076324
59.134327
59.192169
59.250076
59.307964
59.36578
59.423531
59.481152
59.538757
59.59618
59.653591
59.710873
59.768211
59.825539
59.882755
59.939945
59.996967
60.053993
60.110851
60.167671
60.224384
60.281078
60.33786
60.394489
60.451111
60.507557
60.563988
60.620304
60.676525
60.732723
60.788746
60.844887
60.900944
60.956982
61.012905
61.068741
61.124535
61.180168
61.235802
61.291279
61.346706
61.402122
61.457554
61.51297
61.568222
61.623463
61.678562
61.733597
61.788586
61.843418
61.898258
61.952934
62.007641
62.062401
62.117031
62.171658
62.226109
62.280544
62.334877
62.389107
62.44331
62.497353
62.551395
62.605297
62.659283
62.713264
62.767105
62.820953
62.874626
62.928276
62.981842
63.03529
63.088734
63.141998
63.195248
63.248405
63.301529
63.354767
63.407822
63.460876
63.513824
63.566677
63.619522
63.67218
63.724827
63.777386
63.829842
63.882278
63.934551
63.986824
64.039169
64.091415
64.143677
64.195747
64.24781
64.299774
64.351624
64.403488
64.455162
64.506821
64.558411
64.609863
64.661331
64.712631
64.764046
64.81546
64.866714
64.917984
64.969116
65.02018
65.071213
65.122086
65.172951
65.223724
65.274384
65.325043
65.375534
65.425995
65.47641
65.526711
65.577179
65.627525
65.67778
65.728027
65.778107
65.828178
65.878166
65.928024
65.97789
66.027611
66.077278
66.12693
66.176399
66.225876
66.275246
66.324524
66.373817
66.423141
66.472412
66.52166
66.570732
66.619804
66.668793
66.717621
66.766113
66.814598
66.863426
66.912292
66.961174
67.009781
67.058258
67.106735
67.155212
67.203705
67.252075
67.30014
67.348213
67.396294
67.444382
67.49247
67.54023
67.587906
67.63559
67.683273
67.730965
67.778534
67.825821
67.873108
67.920387
67.967682
68.014969
68.061974
68.108856
68.155754
68.202637
68.249519
68.296356
68.34285
68.389351
68.435837
68.482323
68.528824
68.575127
68.621216
68.66732
68.713417
68.759506
68.805603
68.851631
68.897728
68.94381
68.989906
69.036003
69.082062
69.127769
69.173462
69.219177
69.264877
69.310562
69.356148
69.401443
69.446739
69.492035
69.537331
69.582642
69.627754
69.672653
69.71756
69.762451
69.807358
69.852264
69.896904
69.941406
69.985924
70.030426
70.074928
70.119431
70.163651
70.207756
70.251869
70.295975
70.340073
70.384193
70.427994
70.471703
70.515427
70.55912
70.602837
70.646538
70.689957
70.733261
70.776573
70.819885
70.863197
70.906517
70.949554
70.99247
71.035393
71.0783
71.121216
71.164131
71.206825
71.249344
71.291862
71.334526
71.377441
71.420357
71.46312
71.505623
71.548141
71.590668
71.633186
71.675705
71.718147
71.760262
71.802368
71.844498
71.886612
71.928734
71.970833
72.012573
72.054306
72.096031
72.137749
72.179474
72.221199
72.262642
72.30397
72.345291
72.386612
72.42794
72.469261
72.510452
72.551392
72.592323
72.633247
72.674179
72.715103
72.756027
72.796593
72.837128
72.877663
72.91819
72.958717
72.999245
73.039604
73.079735
73.119873
73.160011
73.20015
73.24028
73.280396
73.32019
73.359932
73.399658
73.4394
73.479134
73.518883
73.558502
73.597839
73.637177
73.676506
73.715851
73.755196
73.794525
73.833626
73.872566
73.911507
73.950455
73.989388
74.028336
74.067268
74.105881
74.144424
74.182968
74.221512
74.260056
74.298592
74.337112
74.375275
74.413406
74.451569
74.489716
74.527863
74.566002
74.60408
74.64183
74.679573
74.717392
74.755554
74.793701
74.831841
74.869881
74.907631
74.945389
74.983124
75.020874
75.058632
75.09639
75.133995
75.171364
75.20871
75.246078
75.283417
75.320763
75.358131
75.395363
75.43232
75.469276
75.506233
75.54319
75.580139
75.617088
75.653984
75.690536
75.727097
75.763657
75.800209
75.836769
75.873322
75.909859
75.946037
75.982193
76.018372
76.054527
76.090683
76.126839
76.16301
76.198875
76.234627
76.270401
76.306152
76.341919
76.377678
76.413445
76.449051
76.484413
76.519783
76.555145
76.590515
76.62587
76.661247
76.696602
76.731583
76.766548
76.801514
76.836494
76.87146
76.906425
76.941391
76.976166
77.010735
77.045311
77.079887
77.114456
77.149017
77.183586
77.218163
77.252373
77.28656
77.320724
77.354904
77.389076
77.423233
77.45742
77.491493
77.525276
77.559052
77.592827
77.626602
77.660385
77.694153
77.727928
77.761543
77.794907
77.828285
77.861671
77.895035
77.928429
77.9618
77.995178
78.028305
78.061295
78.094276
78.127266
78.160248
78.193222
78.226204
78.259186
78.291916
78.324493
78.357079
78.389664
78.422264
78.454834
78.487404
78.520004
78.552345
78.584534
78.616714
78.648911
78.681091
78.713272
78.745461
78.777649
78.809662
78.841446
78.87323
78.905022
78.936806
78.968597
79.000389
79.032181
79.063889
79.095276
79.126663
79.158051
79.189445
79.220833
79.252251
79.283623
79.315018
79.346054
79.37706
79.408051
79.439041
79.470039
79.50103
79.532028
79.563026
79.593857
79.624466
79.655045
79.685654
79.716248
79.746834
79.777443
79.808037
79.838623
79.868896
79.899101
79.929298
79.959511
79.9897
80.019905
80.050102
80.080299
80.110435
80.140251
80.170029
80.199852
80.229645
80.259445
80.289253
80.319046
80.348854
80.378502
80.407921
80.437317
80.466713
80.496124
80.525536
80.554947
80.584343
80.613747
80.642982
80.672287
80.701683
80.731087
80.76049
80.789894
80.819305
80.848709
80.878113
80.90731
80.936317
80.965324
80.994331
81.023338
81.052345
81.081352
81.110359
81.139359
81.168167
81.196785
81.225388
81.254005
81.282616
81.311218
81.339844
81.368454
81.397057
81.425522
81.453728
81.481941
81.510162
81.538376
81.566597
81.594803
81.623001
81.651222
81.679405
81.707214
81.735046
81.762848
81.790672
81.818489
81.846298
81.874123
81.901924
81.929741
81.957298
81.984711
82.012146
82.039551
82.066971
82.094391
82.121803
82.149223
82.176643
82.20401
82.231033
82.258057
82.28508
82.312096
82.339119
82.366142
82.393158
82.420174
82.447205
82.474037
82.500671
82.527283
82.553917
82.580536
82.607162
82.633789
82.660408
82.687042
82.713646
82.740051
82.766273
82.792488
82.818718
82.844948
82.871162
82.897392
82.92363
82.949852
82.976074
83.002068
83.027885
83.053711
83.079536
83.105377
83.131195
83.157028
83.182854
83.208687
83.234512
83.260147
83.285583
83.311012
83.336449
83.361885
83.387306
83.412735
83.438171
83.463608
83.489037
83.514389
83.539421
83.564453
83.589485
83.614517
83.639557
83.664589
83.689621
83.714661
83.7397
83.764725
83.789459
83.814102
83.838715
83.863373
83.888016
83.912643
83.937263
83.961922
83.986557
84.011192
84.035767
84.059998
84.084251
84.108482
84.132729
84.156967
84.181206
84.205444
84.229683
84.253929
84.278152
84.302269
84.326103
84.349953
84.373795
84.397629
84.421478
84.445305
84.469162
84.492981
84.516838
84.540688
84.564377
84.587814
84.611252
84.634697
84.65815
84.681595
84.70504
84.728477
84.751945
84.775383
84.798828
84.822174
84.845215
84.868271
84.891312
84.914368
84.937408
84.960449
84.983498
85.006546
85.029594
85.05265
85.075684
85.098389
85.121048
85.143692
85.166328
85.188995
85.211639
85.234299
85.256943
85.279579
85.302238
85.324883
85.347404
85.369659
85.391914
85.414162
85.436401
85.458656
85.480911
85.503181
85.525414
85.547676
85.569931
85.592186
85.614204
85.636063
85.657913
85.679764
85.701622
85.723488
85.745338
85.767181
85.789047
85.81089
85.832748
85.854591
85.876221
85.897675
85.919136
85.940598
85.962051
85.983513
86.004951
86.026428
86.047874
86.069344
86.09079
86.112244
86.13353
86.154587
86.175644
86.196701
86.217773
86.238823
86.259888
86.280937
86.30201
86.323067
86.344139
86.365196
86.386223
86.406891
86.427559
86.448227
86.468887
86.489555
86.510201
86.530869
86.551529
86.572205
86.592857
86.613525
86.634193
86.654694
86.674973
86.695221
86.715492
86.735748
86.75602
86.776299
86.796547
86.816818
86.837074
86.857353
86.877602
86.897881
86.917931
86.937813
86.95768
86.977531
86.997406
87.017281
87.03714
87.057022
87.076881
87.096756
87.116623
87.136475
87.156364
87.176086
87.195557
87.215019
87.234489
87.253967
87.273445
87.292915
87.312386
87.331841
87.351326
87.370789
87.390266
87.409729
87.429192
87.448288
87.467361
87.486443
87.505516
87.52459
87.543663
87.562737
87.581818
87.600876
87.619957
87.63903
87.658104
87.677177
87.696152
87.714821
87.73349
87.752167
87.770851
87.789528
87.808212
87.826874
87.845551
87.864235
87.882904
87.901588
87.920258
87.938934
87.957497
87.975769
87.994049
88.012329
88.030609
88.048882
88.067162
88.085442
88.103737
88.122002
88.140282
88.158562
88.176842
88.195107
88.213371
88.23127
88.249146
88.267029
88.284904
88.302788
88.320663
88.338562
88.35643
88.374321
88.392189
88.410095
88.427963
88.445839
88.463722
88.481445
88.498917
88.516403
88.533905
88.551369
88.568871
88.586349
88.603836
88.6213
88.638802
88.656281
88.673759
88.691246
88.708733
88.726219
88.7435
88.76059
88.777664
88.794762
88.811852
88.828926
88.846024
88.863106
88.88018
88.897285
88.914375
88.931458
88.94854
88.965622
88.982712
88.999702
89.016396
89.033089
89.049774
89.066467
89.08316
89.099854
89.116539
89.133217
89.149902
89.166603
89.183289
89.199982
89.216675
89.233353
89.250046
89.266502
89.282799
89.29908
89.315384
89.331673
89.347969
89.364265
89.380547
89.396843
89.413124
89.429428
89.445717
89.462006
89.478294
89.494591
89.510895
89.526932
89.542831
89.558723
89.574623
89.590523
89.606422
89.622299
89.638206
89.654099
89.669991
89.685883
89.701782
89.717667
89.733551
89.749458
89.76535
89.781181
89.796669
89.812172
89.827675
89.843155
89.858665
89.874161
89.889641
89.905136
89.920631
89.936142
89.951645
89.96714
89.982635
89.998131
90.013626
90.029129
90.044464
90.05957
90.074677
90.089767
90.104866
90.119965
90.135071
90.150162
90.165268
90.180389
90.195473
90.210564
90.22567
90.240776
90.255875
90.270973
90.286072
90.301117
90.315842
90.330536
90.345222
90.359932
90.374634
90.389343
90.404037
90.418739
90.433441
90.448151
90.462845
90.477562
90.492249
90.506958
90.521667
90.536377
90.551079
90.565598
90.57991
90.594223
90.608521
90.622833
90.637146
90.651443
90.665749
90.680069
90.694351
90.708656
90.722977
90.737267
90.751579
90.765892
90.780197
90.794495
90.808807
90.823029
90.836952
90.850861
90.864761
90.87867
90.89257
90.906494
90.920387
90.934303
90.948212
90.962105
90.976006
90.989937
91.00383
91.017754
91.031654
91.045555
91.059471
91.073372
91.087105
91.100609
91.11412
91.127647
91.141144
91.154648
91.168167
91.181679
91.195198
91.208702
91.222214
91.235718
91.249237
91.262749
91.276245
91.289772
91.303276
91.31678
91.330307
91.343735
91.35685
91.369957
91.38308
91.396194
91.409302
91.422417
91.435524
91.448639
91.461746
91.474854
91.487968
91.501099
91.514206
91.527328
91.540428
91.553543
91.566658
91.579781
91.59288
91.605858
91.618568
91.631271
91.644005
91.656731
91.669441
91.682159
91.69487
91.707588
91.720299
91.733025
91.745735
91.758446
91.771156
91.783882
91.796593
91.809319
91.822029
91.834747
91.847458
91.860168
91.872551
91.884872
91.897179
91.909515
91.921829
91.934143
91.946465
91.958786
91.971092
91.983421
91.995743
92.008049
92.02037
92.032692
92.045013
92.057335
92.069641
92.08197
92.094284
92.106606
92.118927
92.130943
92.142876
92.154793
92.166718
92.178635
92.190567
92.202484
92.214401
92.226318
92.238235
92.25016
92.262085
92.27401
92.285919
92.297836
92.309769
92.321686
92.333611
92.34552
92.357437
92.36937
92.381279
92.39286
92.404373
92.415901
92.427429
92.43895
92.450485
92.461998
92.473518
92.485054
92.496574
92.508087
92.519615
92.531136
92.542656
92.554199
92.565704
92.577232
92.588745
92.600281
92.611801
92.623322
92.63485
92.646233
92.657364
92.668503
92.679619
92.690735
92.701866
92.712997
92.724113
92.735252
92.746368
92.7575
92.768623
92.779747
92.790878
92.802002
92.813126
92.824257
92.835388
92.846504
92.857635
92.868752
92.87989
92.891006
92.902122
92.912888
92.923615
92.934326
92.945068
92.955795
92.966537
92.977257
92.987991
92.998703
93.009445
93.020164
93.030907
93.041634
93.052368
93.063087
93.073807
93.084549
93.095276
93.106003
93.116737
93.127457
93.138184
93.148911
93.159645
93.170097
93.18042
93.19075
93.20108
93.211411
93.221741
93.232063
93.242401
93.252731
93.263062
93.273399
93.283722
93.294052
93.30439
93.314728
93.325058
93.335388
93.345726
93.356056
93.366371
93.376717
93.387039
93.397377
93.407707
93.418037
93.428146
93.438065
93.447998
93.457947
93.46788
93.477814
93.487747
93.497688
93.507622
93.517548
93.527489
93.537415
93.547348
93.557289
93.567215
93.577156
93.587082
93.597015
93.606934
93.616882
93.626823
93.636749
93.64669
93.656616
93.666557
93.676483
93.686256
93.695793
93.70533
93.714874
93.724403
93.73394
93.743477
93.753014
93.76255
93.772087
93.781616
93.791168
93.800705
93.810242
93.819778
93.8293
93.838852
93.848389
93.857925
93.867455
93.876999
93.886528
93.89608
93.905609
93.915138
93.92469
93.934219
93.94368
93.95282
93.961952
93.971107
93.98024
93.98938
93.998512
94.007652
94.016792
94.02594
94.03508
94.04422
94.05336
94.062485
94.07164
94.080765
94.089912
94.099052
94.108192
94.117332
94.12648
94.135597
94.144745
94.153893
94.163017
94.172157
94.181313
94.190445
94.199593
94.208412
94.217155
94.225899
94.234627
94.243385
94.252129
94.260872
94.269615
94.278358
94.287094
94.29583
94.304565
94.313324
94.322067
94.330811
94.339546
94.348282
94.357018
94.365761
94.374504
94.383247
94.391983
94.400734
94.409485
94.418205
94.426964
94.435707
94.444443
94.453194
94.461899
94.470245
94.478592
94.486931
94.495285
94.503616
94.511971
94.520302
94.528664
94.537003
94.545349
94.553688
94.562042
94.570389
94.578735
94.587082
94.595406
94.603752
94.612099
94.620453
94.628784
94.637146
94.645485
94.653824
94.662178
94.670517
94.678864
94.687202
94.695549
94.703896
94.712234
94.720566
94.728531
94.736473
94.744415
94.752365
94.760315
94.768272
94.776207
94.784164
94.792107
94.800064
94.807999
94.815956
94.823898
94.831833
94.839798
94.847733
94.855698
94.863625
94.871582
94.879524
94.887482
94.895432
94.903381
94.911324
94.919266
94.927231
94.93515
94.943115
94.951042
94.959007
94.966957
94.974899
94.982712
94.990242
94.997803
95.005348
95.012909
95.020447
95.028008
95.035553
95.043121
95.050644
95.058212
95.06575
95.073288
95.080849
95.088394
95.095955
95.1035
95.111053
95.118599
95.126144
95.13369
95.141251
95.148796
95.156364
95.163887
95.171455
95.178986
95.186554
95.194099
95.20166
95.209198
95.216759
95.224289
95.231842
95.239372
95.246552
95.2537
95.260841
95.268005
95.275146
95.28231
95.289467
95.296616
95.303764
95.310921
95.318069
95.325218
95.332382
95.339531
95.346672
95.353836
95.360977
95.368134
95.37529
95.382446
95.38958
95.396744
95.403893
95.411049
95.418205
95.425346
95.432495
95.439651
95.446808
95.453957
95.461128
95.468269
95.475418
95.482567
95.489723
95.49688
95.503723
95.510475
95.517235
95.523994
95.530746
95.537498
95.54425
95.551003
95.557777
95.564529
95.571281
95.578033
95.584778
95.591537
95.598289
95.605049
95.611824
95.618568
95.625328
95.632065
95.638832
95.645584
95.652344
95.659103
95.665855
95.672607
95.679367
95.686104
95.692879
95.699623
95.706375
95.713142
95.719902
95.726639
95.733398
95.740158
95.74691
95.753677
95.760246
95.766609
95.772957
95.779327
95.78569
95.792046
95.798393
95.804756
95.811111
95.81749
95.82383
95.830193
95.83654
95.842903
95.849251
95.855621
95.861977
95.86834
95.874687
95.88105
95.887405
95.893761
95.900131
95.906487
95.912842
95.919189
95.92556
95.931915
95.938278
95.944626
95.950981
95.957344
95.963715
95.970055
95.976418
95.98278
95.989128
95.995483
96.001862
96.008202
96.014565
96.020622
96.026596
96.032547
96.038513
96.044472
96.050446
96.056389
96.06237
96.068321
96.07428
96.080246
96.086212
96.092163
96.098129
96.104095
96.110054
96.116005
96.121964
96.127937
96.133888
96.139847
96.145813
96.151779
96.157722
96.163689
96.169655
96.175606
96.181572
96.187538
96.193481
96.199448
96.205414
96.21138
96.217331
96.223289
96.229248
96.235207
96.24118
96.247139
96.253105
96.259056
96.265015
96.270981
96.276833
96.282402
96.287949
96.29351
96.299072
96.304642
96.310204
96.315765
96.321342
96.326897
96.332466
96.338028
96.343582
96.349152
96.354706
96.360275
96.365845
96.371407
96.376961
96.382523
96.3881
96.393654
96.399216
96.404785
96.410347
96.415901
96.421463
96.42704
96.432602
96.438156
96.443726
96.449295
96.454849
96.460403
96.465973
96.471527
96.477104
96.482666
96.488235
96.49379
96.499344
96.504929
96.51049
96.516052
96.521599
96.527176
96.532738
96.537994
96.543137
96.548317
96.55349
96.55864
96.563812
96.568977
96.574142
96.5793
96.584488
96.589645
96.594818
96.599976
96.605148
96.610306
96.615471
96.620628
96.625809
96.630974
96.636139
96.641304
96.646477
96.651634
96.656799
96.661957
96.667137
96.672295
96.67746
96.682632
96.687798
96.692955
96.698128
96.703285
96.70845
96.713615
96.718781
96.723938
96.729126
96.734283
96.739441
96.744614
96.749794
96.754936
96.760109
96.765282
96.770439
96.775612
96.780777
96.785934
96.7911
96.795982
96.800743
96.805519
96.81028
96.815056
96.819817
96.824593
96.829353
96.834129
96.83889
96.843658
96.848427
96.853203
96.857964
96.862732
96.867508
96.872269
96.877037
96.881813
96.886574
96.89135
96.896118
96.900879
96.905647
96.910423
96.915199
96.91996
96.924728
96.929482
96.934265
96.939034
96.94381
96.948555
96.953331
96.958084
96.962875
96.967621
96.972397
96.977165
96.981941
96.986702
96.991478
96.996246
97.001015
97.005775
97.010536
97.01532
97.020096
97.024864
97.029617
97.034393
97.039162
97.04393
97.048706
97.053261
97.057625
97.061996
97.06636
97.070747
97.075104
97.079475
97.083855
97.088219
97.09259
97.096954
97.101341
97.105713
97.110085
97.114449
97.118828
97.123192
97.127563
97.131943
97.136307
97.140686
97.145058
97.149414
97.153793
97.15815
97.162544
97.166893
97.171272
97.175636
97.180008
97.18438
97.188751
97.19313
97.197495
97.201866
97.206238
97.210617
97.214973
97.219353
97.223724
97.228088
97.232475
97.236832
97.241203
97.245575
97.249947
97.254326
97.258682
97.263077
97.267441
97.27182
97.276192
97.280548
97.284927
97.289291
97.293671
97.298019
97.302399
97.306763
97.310951
97.314941
97.318909
97.322876
97.326866
97.330833
97.334793
97.338776
97.342751
97.346718
97.3507
97.354668
97.358643
97.36261
97.366592
97.370567
97.37455
97.378517
97.382492
97.386459
97.390442
97.394402
97.398384
97.402359
97.406334
97.410309
97.414268
97.418251
97.422211
97.426201
97.430183
97.434143
97.438118
97.442093
97.446068
97.45005
97.45401
97.457985
97.461967
97.465942
97.469902
97.473877
97.477859
97.481827
97.485809
97.489777
97.493752
97.497726
97.501701
97.505669
97.509636
97.513626
97.517601
97.521568
97.525528
97.52951
97.533493
97.537468
97.541435
97.545418
97.549385
97.553368
97.557343
97.561295
97.565285
97.569
97.572571
97.576164
97.579735
97.583298
97.586891
97.590462
97.594032
97.597618
97.601173
97.604767
97.608337
97.611916
97.615486
97.619072
97.622643
97.626228
97.629799
97.633377
97.636955
97.640541
97.644096
97.647659
97.65126
97.654831
97.658409
97.661987
97.665558
97.669128
97.672722
97.6763
97.679871
97.683441
97.687012
97.690582
97.694168
97.697739
97.701324
97.70491
97.708473
97.712051
97.71563
97.7192
97.722794
97.726357
97.729927
97.733505
97.737091
97.740654
97.744232
97.74781
97.751396
97.754959
97.758568
97.762123
97.765686
97.769279
97.772842
97.776421
97.779999
97.783577
97.787155
97.790733
97.794304
97.797882
97.801453
97.805038
97.808617
97.81218
97.815765
97.819344
97.822914
97.826195
97.829369
97.83255
97.835724
97.838913
97.842072
97.845268
97.848442
97.851624
97.854805
97.857994
97.86116
97.864342
97.867523
97.870705
97.873871
97.877052
97.880234
97.883415
97.886597
97.889778
97.892944
97.896126
97.899307
97.902481
97.90567
97.908852
97.912018
97.915192
97.918381
97.921555
97.924744
97.92791
97.931107
97.934273
97.937462
97.940628
97.943825
97.946999
97.950172
97.953339
97.956535
97.959702
97.962883
97.966072
97.969238
97.972427
97.975594
97.978775
97.981949
97.985138
97.988312
97.991501
97.994675
97.997856
98.00103
98.004227
98.007393
98.010574
98.013756
98.016937
98.020111
98.023293
98.026474
98.029655
98.032829
98.036011
98.039177
98.042366
98.04554
98.048714
98.051903
98.055084
98.05825
98.061424
98.064606
98.06778
98.070969
98.074142
98.077339
98.08049
98.083313
98.08609
98.08886
98.09166
98.094444
98.097206
98.099998
98.102768
98.105553
98.108345
98.11113
98.113914
98.116699
98.119461
98.122261
98.125031
98.127823
98.1306
98.133385
98.136169
98.138947
98.141724
98.144508
98.147285
98.15007
98.152855
98.15564
98.158401
98.161201
98.163979
98.166756
98.16954
98.172325
98.175102
98.177887
98.180656
98.183449
98.186226
98.189011
98.191803
98.194572
98.197357
98.200134
98.202927
98.205711
98.208488
98.211258
98.214035
98.216835
98.219597
98.222389
98.225166
98.227951
98.230728
98.233498
98.236298
98.239082
98.241852
98.244644
98.247437
98.250198
98.252991
98.255768
98.258553
98.261337
98.264114
98.266891
98.269676
98.272446
98.27523
98.278008
98.280807
98.283577
98.286362
98.289124
98.291924
98.294701
98.297493
98.30027
98.303055
98.305832
98.308624
98.311394
98.314178
98.316956
98.319748
98.322533
98.325302
98.328087
98.330864
98.333656
98.336433
98.338951
98.341347
98.343727
98.346123
98.348495
98.350883
98.353256
98.355659
98.358017
98.36042
98.362785
98.365189
98.367569
98.369957
98.372337
98.374733
98.377106
98.379486
98.381874
98.384262
98.386635
98.389023
98.391426
98.393791
98.396172
98.398567
98.400955
98.403336
98.405708
98.408096
98.410492
98.412872
98.415253
98.417625
98.420029
98.422401
98.424782
98.42717
98.429565
98.431946
98.434334
98.436714
98.439102
98.441483
98.443855
98.446251
98.448624
98.451019
98.4534
98.455788
98.458176
98.460556
98.462944
98.465309
98.467712
98.470085
98.472473
98.474861
98.477257
98.479622
98.482002
98.48439
98.486778
98.489166
98.491547
98.493935
98.496323
98.498703
98.501091
98.503464
98.505844
98.508232
98.510628
98.513016
98.515396
98.517784
98.520164
98.522552
98.524918
98.527306
98.529701
98.532089
98.534454
98.536842
98.539253
98.541618
98.544006
98.546371
98.548775
98.551155
98.553543
98.555931
98.558304
98.560699
98.56308
98.56546
98.567841
98.570236
98.572601
98.575005
98.577377
98.579773
98.582146
98.584534
98.586914
98.589287
98.591682
98.594055
98.596046
98.598038
98.600037
98.602013
98.603996
98.605988
98.607964
98.609962
98.611946
98.61393
98.615913
98.617912
98.619904
98.621887
98.623863
98.625847
98.627838
98.629822
98.631813
98.633812
98.635796
98.637772
98.639771
98.641747
98.643738
98.645729
98.64772
98.649689
98.651695
98.653664
98.65567
98.657639
98.65963
98.661613
98.663605
98.665588
98.66758
98.669563
98.671555
98.673531
98.675522
98.677498
98.679497
98.681488
98.683479
98.685455
98.687462
98.689438
98.691437
98.693405
98.695389
98.69738
98.699364
98.701363
98.703346
98.705322
98.707329
98.709282
98.711288
98.713272
98.715263
98.717255
98.719231
98.72123
98.723206
98.725197
98.727188
98.729164
98.731148
98.733147
98.735138
98.737122
98.739113
98.741089
98.74308
98.745064
98.747063
98.749039
98.75103
98.753014
98.754997
98.756989
98.75898
98.760956
98.762955
98.764931
98.766914
98.768906
98.770897
98.772881
98.774872
98.776848
98.778831
98.78083
98.782814
98.78479
98.786781
98.788765
98.790756
98.792763
98.794746
98.796715
98.798721
98.80069
98.802689
98.80468
98.806664
98.808647
98.810638
98.812607
98.814613
98.816589
98.818588
98.820564
98.822548
98.824532
98.826538
98.828506
98.830498
98.832481
98.834465
98.836456
98.838448
98.840439
98.842407
98.844414
98.84639
98.848381
98.850365
98.851982
98.853584
98.855164
98.856766
98.858345
98.859924
98.861519
98.863106
98.864693
98.866295
98.867874
98.869453
98.871063
98.872658
98.874245
98.875832
98.877419
98.879021
98.880592
98.882187
98.883774
98.885361
98.886955
98.888535
98.890129
98.891724
98.893318
98.894905
98.896492
98.898079
98.899666
98.90126
98.902855
98.904442
98.906029
98.907608
98.90921
98.910805
98.912392
98.913979
98.915565
98.91716
98.918739
98.920334
98.921928
98.923508
98.92511
98.926682
98.928276
98.929871
98.931458
98.933052
98.934654
98.936218
98.93782
98.939407
98.94101
98.942589
98.944168
98.945747
98.94735
98.948929
98.950531
98.952118
98.953712
98.955292
98.956902
98.958481
98.960083
98.961655
98.963242
98.964844
98.966423
98.96801
98.969604
98.971191
98.972794
98.974373
98.97596
98.977547
98.979141
98.980736
98.98233
98.983917
98.985497
98.987091
98.988686
98.99028
98.991852
98.993454
98.995041
98.996635
98.998215
98.999809
99.001396
99.003006
99.004578
99.006157
99.007751
99.009338
99.010933
99.012535
99.014114
99.015709
99.017288
99.01889
99.020477
99.022064
99.023651
99.025253
99.026825
99.028419
99.030006
99.031601
99.033188
99.034767
99.036362
99.037956
99.039543
99.041138
99.04274
99.044319
99.045914
99.047485
99.04908
99.050674
99.052254
99.053848
99.055435
99.057037
99.058624
99.060211
99.061798
99.063393
99.064964
99.066574
99.068146
99.06974
99.071342
99.072937
99.074509
99.076111
99.077682
99.079277
99.080879
99.082474
99.084045
99.085648
99.087227
99.088821
99.090393
99.091995
99.093575
99.095161
99.096771
99.098358
99.099945
99.10154
99.103127
99.104713
99.106316
99.107613
99.108795
99.110001
99.111183
99.112373
99.113579
99.114769
99.115959
99.117142
99.11834
99.11953
99.120728
99.121902
99.123108
99.124306
99.125496
99.126694
99.127869
99.129074
99.130249
99.131447
99.132645
99.133835
99.135025
99.13623
99.137413
99.138603
99.139786
99.140991
99.142181
99.143372
99.144569
99.14576
99.14695
99.148148
99.14933
99.15052
99.151726
99.152908
99.154106
99.155289
99.156479
99.157684
99.158875
99.16008
99.161255
99.162445
99.163635
99.164841
99.166008
99.167221
99.168404
99.169609
99.170799
99.171982
99.173172
99.17437
99.17556
99.176758
99.17794
99.179138
99.180336
99.181519
99.182716
99.183907
99.185081
99.186302
99.187485
99.188683
99.189865
99.191063
99.192253
99.193436
99.194618
99.195839
99.197014
99.198212
99.199409
99.200592
99.20179
99.20298
99.204163
99.205368
99.206558
99.207756
99.208931
99.210129
99.211327
99.212517
99.213715
99.214897
99.216095
99.217293
99.218483
99.219658
99.220856
99.222054
99.223251
99.224442
99.225624
99.226822
99.228012
99.229195
99.2304
99.23159
99.232788
99.233971
99.235168
99.236359
99.237556
99.238731
99.239937
99.241112
99.242317
99.243507
99.244698
99.245903
99.247078
99.248276
99.249466
99.250664
99.251854
99.253052
99.254242
99.255417
99.256615
99.257812
99.259003
99.260193
99.261406
99.262573
99.263771
99.264969
99.266159
99.267349
99.268547
99.269753
99.270927
99.272118
99.273315
99.274506
99.275696
99.276894
99.278084
99.279259
99.280472
99.281662
99.282852
99.284035
99.285225
99.286423
99.287613
99.288811
99.290001
99.291183
99.292397
99.293571
99.294762
99.295959
99.297157
99.29834
99.299545
99.300728
99.301918
99.303101
99.304306
99.305504
99.306686
99.307884
99.309074
99.310265
99.311455
99.312645
99.313843
99.315041
99.316231
99.317413
99.318619
99.319794
99.320999
99.322182
99.323387
99.324577
99.325768
99.32695
99.328148
99.329346
99.330528
99.331718
99.332909
99.334114
99.335304
99.336494
99.337677
99.338875
99.34008
99.341248
99.342453
99.343643
99.344841
99.346031
99.347229
99.348404
99.349594
99.350807
99.35199
99.353188
99.35437
99.355576
99.356758
99.357948
99.359146
99.360336
99.361526
99.362701
99.363525
99.364311
99.36512
99.365906
99.366707
99.3675
99.368301
99.369087
99.369881
99.370682
99.371475
99.372269
99.37307
99.373848
99.374649
99.375435
99.376228
99.377029
99.377831
99.378616
99.379417
99.380203
99.381004
99.381798
99.382599
99.383392
99.384178
99.384972
99.385773
99.386574
99.387375
99.388168
99.388954
99.389755
99.390556
99.391357
99.392143
99.392937
99.393723
99.394508
99.395302
99.396111
99.396904
99.397705
99.398491
99.399284
99.400078
99.400887
99.401665
99.402473
99.403259
99.40406
99.404846
99.40564
99.406441
99.407234
99.408028
99.408829
99.409622
99.410408
99.411209
99.412003
99.412796
99.413597
99.414383
99.415192
99.415985
99.416771
99.417557
99.41835
99.419151
99.419952
99.420753
99.421555
99.42234
99.423126
99.423912
99.424713
99.425514
99.426315
99.427101
99.427895
99.428696
99.429489
99.430283
99.431076
99.431877
99.432663
99.433464
99.434258
99.435051
99.435829
99.436623
99.437431
99.438232
99.439026
99.439812
99.440605
99.441399
99.4422
99.442993
99.443794
99.444588
99.445389
99.446175
99.446968
99.447762
99.448555
99.449364
99.450157
99.450951
99.451752
99.45253
99.453323
99.454117
99.454918
99.455719
99.456512
99.457298
99.458092
99.458893
99.459679
99.460487
99.461273
99.462067
99.46286
99.463661
99.464455
99.465256
99.466034
99.466835
99.467636
99.468437
99.469231
99.470016
99.470825
99.471603
99.472397
99.473198
99.474007
99.474792
99.475586
99.476379
99.47718
99.477974
99.478752
99.479553
99.480354
99.481155
99.481941
99.482727
99.483521
99.484322
99.485115
99.485916
99.48671
99.487503
99.488289
99.48909
99.489891
99.490692
99.49147
99.492264
99.493065
99.493866
99.494659
99.495445
99.496239
99.49704
99.497833
99.498634
99.499435
99.500229
99.501015
99.501801
99.502602
99.503403
99.504181
99.504982
99.505783
99.506584
99.507378
99.508171
99.508965
99.509766
99.510551
99.511337
99.512131
99.512932
99.513733
99.514526
99.51532
99.516121
99.516914
99.517708
99.518501
99.519295
99.520096
99.520882
99.521667
99.522469
99.523262
99.524055
99.524857
99.52565
99.526443
99.527229
99.528038
99.528831
99.52964
99.530426
99.531219
99.532013
99.532814
99.5336
99.534386
99.535187
99.535988
99.536781
99.537582
99.538383
99.539169
99.539955
99.540741
99.541534
99.542336
99.543129
99.54393
99.544724
99.545517
99.54631
99.547104
99.547897
99.548698
99.549492
99.550285
99.551079
99.551865
99.552658
99.553459
99.55426
99.555061
99.555847
99.556656
99.557442
99.558243
99.559036
99.559822
99.560623
99.561417
99.562218
99.563004
99.563797
99.564583
99.565384
99.566177
99.566986
99.56778
99.568573
99.569359
99.570137
99.570946
99.571747
99.57254
99.573326
99.574135
99.574928
99.575714
99.576515
99.577301
99.57811
99.578903
99.579704
99.58049
99.581276
99.582054
99.582848
99.583656
99.584465
99.585251
99.586052
99.586845
99.587639
99.588432
99.589233
99.590012
99.590813
99.591606
99.592407
99.593201
99.593994
99.59478
99.595573
99.596382
99.597183
99.597969
99.598763
99.599556
99.600349
99.601143
99.601944
99.60273
99.603531
99.604317
99.605118
99.605904
99.606712
99.607498
99.608292
99.609093
99.609886
99.610672
99.611465
99.612259
99.61306
99.613869
99.614662
99.615463
99.616257
99.617043
99.617844
99.618477
99.618881
99.619263
99.619675
99.620071
99.620468
99.620872
99.621262
99.621666
99.622055
99.622452
99.622849
99.623238
99.62365
99.624039
99.624443
99.624847
99.625244
99.625641
99.626038
99.626434
99.626823
99.62722
99.627625
99.628014
99.628426
99.628807
99.629204
99.629601
99.630005
99.630402
99.630806
99.631195
99.631592
99.631989
99.632393
99.63279
99.633194
99.633583
99.633972
99.634377
99.634773
99.63517
99.635574
99.635956
99.636375
99.636757
99.637161
99.637558
99.637947
99.638344
99.638748
99.63913
99.639549
99.639938
99.640343
99.640732
99.641136
99.641518
99.64193
99.642311
99.642723
99.643112
99.643509
99.643906
99.64431
99.644699
99.645111
99.645493
99.645912
99.646301
99.64669
99.647087
99.647491
99.647881
99.648293
99.648674
99.649094
99.649475
99.649879
99.650276
99.650665
99.65107
99.651459
99.651863
99.652252
99.652657
99.653046
99.65345
99.653839
99.654243
99.654633
99.655037
99.655434
99.65583
99.656227
99.656639
99.657021
99.657417
99.657822
99.658218
99.658623
99.659004
99.659416
99.659805
99.660202
99.660599
99.661011
99.661385
99.661804
99.662178
99.662582
99.662979
99.663383
99.66378
99.664185
99.664581
99.664978
99.665375
99.665771
99.666153
99.666573
99.666954
99.667374
99.66774
99.668159
99.668541
99.668945
99.669342
99.669746
99.670135
99.670532
99.670921
99.671333
99.671722
99.672119
99.672523
99.67292
99.673325
99.673714
99.674103
99.674507
99.674911
99.675308
99.675705
99.676102
99.676506
99.676888
99.677284
99.677689
99.678085
99.678482
99.678879
99.679291
99.67968
99.680084
99.680481
99.680862
99.681267
99.681664
99.682068
99.682449
99.682854
99.68325
99.68364
99.684052
99.684433
99.684845
99.685226
99.685638
99.686028
99.686424
99.686821
99.687233
99.687622
99.688034
99.688423
99.688828
99.689217
99.689613
99.690002
99.690407
99.690804
99.6912
99.691589
99.691994
99.69239
99.692787
99.693184
99.693581
99.693985
99.694382
99.694786
99.695175
99.695557
99.695976
99.696358
99.69677
99.697151
99.697571
99.697945
99.698349
99.698753
99.69915
99.699539
99.699936
99.700333
99.700729
99.701134
99.701523
99.701927
99.702324
99.702721
99.703117
99.703522
99.703926
99.704308
99.70472
99.705101
99.705505
99.705894
99.706299
99.706688
99.707085
99.707489
99.707886
99.708282
99.708687
99.709076
99.709488
99.709869
99.710281
99.71067
99.71106
99.711472
99.711853
99.712273
99.712639
99.713058
99.713455
99.713852
99.714233
99.714638
99.715027
99.715431
99.715836
99.716225
99.716621
99.717026
99.717422
99.717827
99.718224
99.718628
99.719017
99.719414
99.71981
99.720207
99.720596
99.721008
99.721397
99.721794
99.722198
99.72258
99.723
99.723381
99.72377
99.724174
99.724564
99.724968
99.725372
99.725769
99.726173
99.726547
99.726959
99.727348
99.72776
99.728157
99.728554
99.728943
99.729347
99.729744
99.730125
99.73053
99.730927
99.731331
99.731728
99.732124
99.732529
99.732933
99.73333
99.733734
99.734108
99.734512
99.734909
99.735298
99.735695
99.736099
99.736488
99.7369
99.737282
99.737701
99.738083
99.738487
99.738869
99.739281
99.73967
99.740082
99.740456
99.740875
99.741257
99.741669
99.742058
99.74247
99.742851
99.743263
99.743645
99.744057
99.744446
99.744827
99.745239
99.745628
99.74604
99.746422
99.746834
99.747223
99.74762
99.748016
99.748428
99.748825
99.749222
99.749619
99.75
99.750412
99.750801
99.751198
99.751602
99.751991
99.752403
99.752792
99.753189
99.753593
99.753975
99.754372
99.754768
99.755173
99.755562
99.755959
99.756355
99.75676
99.757172
99.757553
99.757957
99.758354
99.758751
99.759155
99.759537
99.759949
99.760323
99.760742
99.761124
99.761536
99.761925
99.762337
99.762711
99.76313
99.763519
99.763924
99.764313
99.764702
99.765114
99.765503
99.765907
99.766304
99.766685
99.767097
99.767494
99.767891
99.76828
99.768692
99.769073
99.769478
99.769867
99.770271
99.77066
99.771057
99.771461
99.771866
99.772255
99.772667
99.773048
99.77346
99.773849
99.774246
99.774651
99.775047
99.775429
99.775833
99.77623
99.776634
99.777023
99.77742
99.777832
99.778221
99.77861
99.779022
99.779404
99.779823
99.780197
99.780617
99.781006
99.781403
99.781792
99.782196
99.782593
99.782982
99.783379
99.783775
99.784187
99.784576
99.784966
99.78537
99.785767
99.786163
99.786568
99.786957
99.787361
99.78775
99.788162
99.788559
99.78894
99.78936
99.789749
99.790138
99.790535
99.790939
99.791328
99.791733
99.792122
99.792534
99.792915
99.79332
99.793716
99.794113
99.79451
99.794899
99.795303
99.795715
99.796104
99.796501
99.79689
99.797295
99.797676
99.798096
99.79847
99.798889
99.799271
99.799675
99.800072
99.800468
99.800865
99.801277
99.801651
99.802071
99.80246
99.802856
99.803253
99.80365
99.804062
99.804459
99.804848
99.805252
99.805641
99.80603
99.806435
99.806824
99.807236
99.807617
99.808029
99.808418
99.808815
99.809212
99.809608
99.810005
99.81041
99.810814
99.811203
99.8116
99.811996
99.812378
99.81279
99.813179
99.813591
99.81398
99.814377
99.814781
99.815178
99.815575
99.815971
99.816368
99.816765
99.817162
99.817551
99.817955
99.818344
99.818764
99.819145
99.819557
99.819946
99.820351
99.82074
99.821152
99.821533
99.821945
99.822319
99.822723
99.823112
99.823524
99.823906
99.82431
99.824707
99.825111
99.825508
99.825905
99.826302
99.826706
99.827095
99.827499
99.827881
99.8283
99.828682
99.829079
99.829475
99.829887
99.830269
99.830673
99.83107
99.831474
99.831863
99.83226
99.832664
99.833046
99.833458
99.833855
99.834259
99.834656
99.83506
99.835449
99.835846
99.83625
99.836639
99.837029
99.837418
99.837822
99.838219
99.838615
99.839005
99.839417
99.839798
99.840218
99.840599
99.841011
99.8414
99.841797
99.842201
99.84259
99.842987
99.843384
99.843781
99.844193
99.844582
99.844994
99.845383
99.845779
99.846176
99.846573
99.846962
99.847366
99.847748
99.84816
99.848549
99.848953
99.84935
99.849762
99.850143
99.850555
99.850945
99.851341
99.851738
99.852127
99.852524
99.852928
99.85331
99.853722
99.854118
99.854515
99.854912
99.855309
99.855713
99.85611
99.856506
99.856911
99.857292
99.857697
99.858078
99.858482
99.858879
99.859283
99.85968
99.860092
99.860481
99.86087
99.861267
99.861671
99.862068
99.862465
99.862854
99.863251
99.863655
99.864044
99.864449
99.864853
99.86525
99.865654
99.866043
99.866455
99.866837
99.867226
99.867622
99.868019
99.868431
99.868813
99.869217
99.869614
99.870003
99.870407
99.870804
99.871208
99.871605
99.871994
99.872398
99.872795
99.873192
99.873238
99.873238
99.873238
99.873238
99.873238
99.873238
99.873238
99.873238
99.873238
99.873238
99.873238
99.873238
99.873245
99.873245
99.873245
99.873245
99.873245
99.873245
99.873245
99.873245
99.873245
99.873245
99.873245
99.873253
99.873253
99.873253
99.873253
99.873253
99.873253
99.873253
99.873253
99.873253
99.873253
99.873253
99.87326
99.873268
99.873268
99.873268
99.873268
99.873268
99.873268
99.873268
99.873268
99.873268
99.873268
99.873268
99.873268
99.873268
99.873268
99.873268
99.873268
99.873268
99.873268
99.873268
99.873268
99.873268
99.873268
99.873276
99.873276
99.873276
99.873276
99.873276
99.873276
99.873276
99.873276
99.873276
99.873276
99.873276
99.873276
99.873276
99.873276
99.873276
99.873276
99.873276
99.873276
99.873276
99.873276
99.873276
99.873276
99.873276
99.873276
99.873276
99.873276
99.873276
99.873276
99.873276
99.873276
99.873276
99.873276
99.873276
99.873276
99.873306
99.873306
99.873306
99.873306
99.873306
99.873306
99.873306
99.873306
99.873306
99.873306
99.873306
99.873306
99.873314
99.873314
99.873314
99.873314
99.873314
99.873314
99.873314
99.873314
99.873314
99.873314
99.873314
99.873314
99.873314
99.873314
99.873314
99.873314
99.873314
99.873314
99.873314
99.873314
99.873314
99.873314
99.873322
99.873322
99.873322
99.873322
99.873322
99.873322
99.873322
99.873322
99.873322
99.873322
99.873322
99.873329
99.873329
99.873329
99.873329
99.873329
99.873329
99.873329
99.873329
99.873329
99.873329
99.873329
99.873329
99.873337
99.873337
99.873337
99.873337
99.873337
99.873337
99.873337
99.873337
99.873337
99.873337
99.873337
99.873352
99.873352
99.873352
99.873352
99.873352
99.873352
99.873352
99.873352
99.873352
99.873352
99.873352
99.87336
99.87336
99.87336
99.87336
99.87336
99.87336
99.87336
99.87336
99.87336
99.87336
99.87336
99.87336
99.873375
99.873375
99.873375
99.873375
99.873375
99.873375
99.873375
99.873375
99.873375
99.873375
99.873375
99.873383
99.873383
99.873383
99.873383
99.873383
99.873383
99.873383
99.873383
99.873383
99.873383
99.873383
99.873383
99.87339
99.87339
99.87339
99.87339
99.87339
99.87339
99.87339
99.87339
99.87339
99.87339
99.87339
99.87339
99.87339
99.87339
99.87339
99.87339
99.87339
99.87339
99.87339
99.87339
99.87339
99.87339
99.873398
99.873398
99.873398
99.873398
99.873398
99.873398
99.873398
99.873398
99.873398
99.873398
99.873398
99.873398
99.873398
99.873398
99.873398
99.873398
99.873398
99.873398
99.873398
99.873398
99.873398
99.873398
99.873398
99.873405
99.873405
99.873405
99.873405
99.873405
99.873405
99.873405
99.873405
99.873405
99.873405
99.873405
99.873421
99.873421
99.873421
99.873421
99.873421
99.873421
99.873421
99.873421
99.873421
99.873421
99.873421
99.873421
99.873421
99.873421
99.873421
99.873421
99.873421
99.873421
99.873421
99.873421
99.873421
99.873421
99.873421
99.873428
99.873428
99.873428
99.873428
99.873428
99.873428
99.873428
99.873428
99.873428
99.873428
99.873428
99.873436
99.873444
99.873444
99.873444
99.873444
99.873444
99.873444
99.873444
99.873444
99.873444
99.873444
99.873444
99.873444
99.873444
99.873444
99.873444
99.873444
99.873444
99.873444
99.873444
99.873444
99.873444
99.873444
99.873466
99.873466
99.873466
99.873466
99.873466
99.873466
99.873466
99.873466
99.873466
99.873466
99.873466
99.873466
99.873466
99.873466
99.873466
99.873466
99.873466
99.873466
99.873466
99.873466
99.873466
99.873466
99.873466
99.873474
99.873474
99.873474
99.873474
99.873474
99.873474
99.873474
99.873474
99.873474
99.873474
99.873474
99.873474
99.873474
99.873474
99.873474
99.873474
99.873474
99.873474
99.873474
99.873474
99.873474
99.873474
99.873474
99.873489
99.873489
99.873489
99.873489
99.873489
99.873489
99.873489
99.873489
99.873489
99.873489
99.873489
99.873497
99.873497
99.873497
99.873497
99.873497
99.873497
99.873497
99.873497
99.873497
99.873497
99.873497
99.873497
99.873497
99.873497
99.873497
99.873497
99.873497
99.873497
99.873497
99.873497
99.873497
99.873497
99.873497
99.873528
99.873528
99.873528
99.873528
99.873528
99.873528
99.873528
99.873528
99.873528
99.873528
99.873528
99.873535
99.873535
99.873535
99.873535
99.873535
99.873535
99.873535
99.873535
99.873535
99.873535
99.873535
99.873535
99.873543
99.873543
99.873543
99.873543
99.873543
99.873543
99.873543
99.873543
99.873543
99.873543
99.873543
99.87355
99.87355
99.87355
99.87355
99.87355
99.87355
99.87355
99.87355
99.87355
99.87355
99.87355
99.87355
99.87355
99.87355
99.87355
99.87355
99.87355
99.87355
99.87355
99.87355
99.87355
99.87355
99.87355
99.873558
99.873558
99.873558
99.873558
99.873558
99.873558
99.873558
99.873558
99.873558
99.873558
99.873558
99.873558
99.873558
99.873558
99.873558
99.873558
99.873558
99.873558
99.873558
99.873558
99.873558
99.873558
99.873558
99.873558
99.873558
99.873558
99.873558
99.873558
99.873558
99.873558
99.873558
99.873558
99.873558
99.873558
99.873581
99.873581
99.873581
99.873581
99.873581
99.873581
99.873581
99.873581
99.873581
99.873581
99.873581
99.873581
99.873581
99.873581
99.873581
99.873581
99.873581
99.873581
99.873581
99.873581
99.873581
99.873581
99.873581
99.873589
99.873589
99.873589
99.873589
99.873589
99.873589
99.873589
99.873589
99.873589
99.873589
99.873589
99.873589
99.873589
99.873589
99.873589
99.873589
99.873589
99.873589
99.873589
99.873589
99.873589
99.873589
99.873589
99.873589
99.873589
99.873589
99.873589
99.873589
99.873589
99.873589
99.873589
99.873589
99.873589
99.873589
99.873589
99.873589
99.873589
99.873589
99.873589
99.873589
99.873589
99.873589
99.873589
99.873589
99.873589
99.873589
99.873589
99.873589
99.873589
99.873589
99.873589
99.873589
99.873589
99.873589
99.873589
99.873589
99.873589
99.873589
99.873589
99.873589
99.873589
99.873589
99.873589
99.873589
99.873589
99.873589
99.873589
99.873589
99.873589
99.873589
99.873589
99.873589
99.873589
99.873589
99.873589
99.873589
99.873589
99.873589
99.873589
99.873589
99.873589
99.873589
99.873589
99.873589
99.873589
99.873589
99.873589
99.873589
99.873589
99.873589
99.873589
99.873589
99.873589
99.873589
99.873589
99.873589
99.873589
99.873589
99.873589
99.873589
99.873589
99.873589
99.873589
99.873589
99.873589
99.873589
99.873589
99.873589
99.873589
99.873589
99.873589
99.873589
99.873589
99.873589
99.873589
99.873589
99.873589
99.873589
99.873589
99.873589
99.873589
99.873589
99.873589
99.873589
99.873589
99.873589
99.873589
99.873589
99.873589
99.873589
99.873589
99.873589
99.873589
99.873589
99.873589
99.873589
99.873589
99.873589
99.873589
99.873589
99.873589
99.873589
99.873589
99.873589
99.873589
99.873589
99.873589
99.873589
99.873589
99.873589
99.873589
99.873589
99.873589
99.873589
99.873589
99.873589
99.873589
99.873589
99.873589
99.873589
99.873589
99.873589
99.873589
99.873589
99.873589
99.873589
99.873589
99.873589
99.873589
99.873589
99.873589
99.873589
99.873589
99.873589
99.873589
99.873589
99.873589
99.873589
99.873589
99.873589
99.873589
99.873589
99.873589
99.873589
99.873589
99.873589
99.873589
99.873589
99.873589
99.873589
99.873589
99.873589
99.873589
99.873589
99.873589
99.873589
99.873589
99.873589
99.873589
99.873589
99.873589
99.873589
99.873589
99.873589
99.873589
99.873589
99.873589
99.873589
99.873589
99.873589
99.873589
99.873589
99.873589
99.873589
99.873589
99.873589
99.873589
99.873589
99.873589
99.873589
99.873589
99.873589
99.873589
99.873589
99.873589
99.873589
99.873589
99.873589
99.873589
99.873589
99.873589
99.873589
99.873589
99.873589
99.873589
99.873589
99.873589
99.873589
99.873589
99.873589
99.873589
99.873589
99.873589
99.873589
99.873589
99.873589
99.873589
99.873589
99.873589
99.873589
99.873589
99.873589
99.873589
99.873589
99.873589
99.873589
99.873589
99.873589
99.873589
99.873589
99.873589
99.873589
99.873589
99.873589
99.873589
99.873589
99.873589
99.873589
99.873589
99.873589
99.873589
99.873589
99.873589
99.873589
99.873589
99.873589
99.873589
99.873589
99.873589
99.873589
99.873589
99.873589
99.873589
99.873589
99.873589
99.873589
99.873589
99.873589
99.873589
99.873589
99.873589
99.873589
99.873589
99.873589
99.873589
99.873589
99.873589
99.873589
99.873589
99.873589
99.873589
99.873589
99.873589
99.873589
99.873589
99.873589
99.873589
99.873589
99.873589
99.873589
99.873589
99.873589
99.873589
99.873589
99.873589
99.873589
99.873589
99.873589
99.873589
99.873589
99.873589
99.873589
99.873589
99.873589
99.873589
99.873589
99.873589
99.873589
99.873589
99.873589
99.873589
99.873589
99.873589
99.873589
99.873589
99.873589
99.873589
99.873589
99.873589
99.873589
99.873589
99.873589
99.873589
99.873589
99.873589
99.873589
99.873589
99.873589
99.873589
99.873589
99.873589
99.873589
99.873589
99.873589
99.873589
99.873589
99.873589
99.873589
99.873589
99.873589
99.873589
99.873589
99.873589
99.873589
99.873589
99.873589
99.873589
99.873589
99.873589
99.873589
99.873589
99.873589
99.873589
99.873589
99.873589
99.873589
99.873589
99.873589
99.873589
99.873589
99.873589
99.873589
99.873589
99.873589
99.873589
99.873589
99.873589
99.873589
99.873589
99.873589
99.873589
99.873589
99.873589
99.873589
99.873589
99.873589
99.873589
99.873589
99.873589
99.873589
99.873589
99.873589
99.873589
99.873589
99.873589
99.873589
99.873589
99.873589
99.873589
99.873589
99.873589
99.873589
99.873589
99.873589
99.873589
99.873589
99.873589
99.873589
99.873589
99.873589
99.873589
99.873589
99.873589
99.873589
99.873589
99.873589
99.873589
99.873589
99.873589
99.873589
99.873589
99.873589
99.873589
99.873589
99.873589
99.873589
99.873589
99.873589
99.873589
99.873589
99.873589
99.873589
99.873589
99.873589
99.873589
99.873589
99.873589
99.873589
99.873589
99.873589
99.873589
99.873589
99.873589
99.873589
99.873589
99.873589
99.873589
99.873589
99.873589
99.873589
99.873589
99.873589
99.873589
99.873589
99.873589
99.873589
99.873589
99.873589
99.873589
99.873589
99.873589
99.873589
99.873589
99.873589
99.873589
99.873589
99.873589
99.873589
99.873589
99.873589
99.873589
99.873589
99.873589
99.873589
99.873589
99.873589
99.873589
99.873589
99.873589
99.873589
99.873589
99.873589
99.873589
99.873589
99.873589
99.873589
99.873589
99.873589
99.873589
99.873589
99.873589
99.873589
99.873589
99.873589
99.873589
99.873589
99.873589
99.873589
99.873589
99.873589
99.873589
99.873589
99.873589
99.873589
99.873589
99.873589
99.873589
99.873589
99.873589
99.873589
99.873589
99.873589
99.873589
99.873589
99.873589
99.873589
99.873589
99.873589
99.873589
99.873589
99.873589
99.873589
99.873589
99.873589
99.873589
99.873589
99.873589
99.873589
99.873589
99.873589
99.873589
99.873589
99.873589
99.873589
99.873589
99.873589
99.873589
99.873589
99.873589
99.873589
99.873589
99.873589
99.873589
99.873589
99.873589
99.873589
99.873589
99.873589
99.873589
99.873589
99.873589
99.873589
99.873589
99.873589
99.873589
99.873589
99.873589
99.873589
99.873589
99.873589
99.873589
99.873589
99.873589
99.873589
99.873589
99.873589
99.873589
99.873589
99.873589
99.873589
99.873589
99.873589
99.873589
99.873589
99.873589
99.873589
99.873589
99.873589
99.873589
99.873589
99.873589
99.873589
99.873589
99.873589
99.873589
99.873589
99.873589
99.873589
99.873589
99.873589
99.873589
99.873589
99.873589
99.873589
99.873589
99.873589
99.873589
99.873589
99.873589
99.873589
99.873589
99.873589
99.873589
99.873589
99.873589
99.873589
99.873589
99.873589
99.873589
99.873589
99.873589
99.873589
99.873589
99.873589
99.873589
99.873589
99.873589
99.873589
99.873589
99.873589
99.873589
99.873589
99.873589
99.873589
99.873589
99.873589
99.873589
99.873589
99.873589
99.873589
99.873589
99.873589
99.873589
99.873589
99.873589
99.873589
99.873589
99.873589
99.873589
99.873589
99.873589
99.873589
99.873589
99.873589
99.873589
99.873589
99.873589
99.873589
99.873589
99.873589
99.873589
99.873589
99.873589
99.873589
99.873589
99.873589
99.873589
99.873589
99.873589
99.873589
99.873589
99.873589
99.873589
99.873589
99.873589
99.873589
99.873589
99.873589
99.873589
99.873589
99.873589
99.873589
99.873589
99.873589
99.873589
99.873589
99.873589
99.873589
99.873589
99.873589
99.873589
99.873589
99.873589
99.873589
99.873589
99.873589
99.873589
99.873589
99.873589
99.873589
99.873589
99.873589
99.873589
99.873589
99.873589
99.873589
99.873589
99.873589
99.873589
99.873589
99.873589
99.873589
99.873589
99.873589
99.873589
99.873589
99.873589
99.873589
99.873589
99.873589
99.873589
99.873589
99.873589
99.873589
99.873589
99.873589
99.873589
99.873589
99.873589
99.873589
99.873589
99.873589
99.873589
99.873589
99.873589
99.873589
99.873589
99.873589
99.873589
99.873589
99.873589
99.873589
99.873589
99.873589
99.873589
99.873589
99.873589
