# Supplementary material for: A Synaptic Mechanism for Temporal Filtering of Visual Signals
Source: PLoS Biol. 2014 Oct 21;12(10):e1001972. doi: 10.1371/journal.pbio.1001972 (PMC4205119; doi:10.1371/journal.pbio.1001972)
Supplement: Data S1 — All raw data files as well as averages and statistical parameters presented in the manuscript. Formats provided include raw-text (Ascii) and Excel (xls). In addition, we provide the original Igor-Pro files (Wavemetrics), which contain both the raw data and the original figure formatting. Data referring to particular panels are located in the respective folders. For any further information, please contact Tom Baden at thomas.baden@uni-tuebingen.de. (ZIP) [file pbio.1001972.s009.zip › Fig6/Fig6a_2/IP_28.txt]

IP_28
99.999992
99.999992
99.999992
99.999992
99.999725
99.998924
99.996925
99.992844
99.985451
99.973289
99.954666
99.927902
99.891289
99.843582
99.78347
99.709846
99.622169
99.520508
99.404602
99.27491
99.131805
98.975929
98.807716
98.627892
98.436935
98.235321
98.023415
97.801636
97.570374
97.329773
97.080063
96.821472
96.554161
96.278336
95.994133
95.701714
95.401245
95.092873
94.776733
94.452972
94.121796
93.783371
93.437782
93.085236
92.725906
92.359871
91.987358
91.60849
91.223434
90.832352
90.435425
90.032738
89.624535
89.210915
88.792046
88.368073
87.939148
87.505447
87.067116
86.62429
86.177109
85.725784
85.270378
84.811104
84.348061
83.881424
83.411324
82.93792
82.461319
81.981705
81.499199
81.013924
80.526047
80.035667
79.542915
79.047951
78.550888
78.051865
77.551018
77.048447
76.544289
76.038673
75.531708
75.023521
74.514244
74.00396
73.492798
72.980865
72.468285
71.955177
71.441605
70.927711
70.413597
69.899353
69.385086
68.870888
68.356895
67.843124
67.32975
66.816833
66.304451
65.792679
65.2817
64.771507
64.262146
63.753777
63.246468
62.740273
62.235283
61.731564
61.229202
60.728279
60.22884
59.730953
59.234703
58.740128
58.247307
57.756317
57.267181
56.779995
56.294785
55.81163
55.330563
54.851646
54.374928
53.900455
53.42828
52.958447
52.490986
52.025967
51.5634
51.103363
50.645863
50.190948
49.738655
49.289024
48.842072
48.397835
47.956341
47.517635
47.081734
46.64867
46.21846
45.791126
45.366699
44.945198
44.526642
44.111042
43.698441
43.288818
42.882229
42.478668
42.078156
41.680683
41.286301
40.895
40.506775
40.121651
39.739643
39.360729
38.98494
38.61227
38.242744
37.87635
37.513103
37.152977
36.795986
36.442142
36.091431
35.743862
35.399426
35.058109
34.719936
34.384884
34.052944
33.724117
33.398399
33.075787
32.756264
32.439831
32.126476
31.816189
31.508963
31.204781
30.903645
30.605524
30.310444
30.018353
29.72925
29.44313
29.159988
28.87978
28.602526
28.328184
28.056763
27.788223
27.522572
27.259781
26.999842
26.742725
26.488428
26.236925
25.988213
25.742258
25.499048
25.258562
25.020788
24.785707
24.553299
24.32354
24.096422
23.871916
23.650007
23.430679
23.213911
22.999683
22.787966
22.578753
22.372017
22.167742
21.9659
21.766489
21.569468
21.374828
21.18255
20.992596
20.804962
20.619633
20.436579
20.255775
20.077211
19.900862
19.726704
19.554714
19.384884
19.217184
19.051594
18.888098
18.726665
18.567284
18.409935
18.254593
18.101246
17.949856
17.800426
17.65292
17.50732
17.363607
17.221764
17.081762
16.943586
16.807222
16.672649
16.539841
16.408785
16.279457
16.151842
16.025921
15.901671
15.779072
15.658112
15.538764
15.421017
15.304845
15.190238
15.07717
14.965628
14.855592
14.747043
14.639964
14.534342
14.430157
14.327385
14.226016
14.126026
14.027407
13.930132
13.834192
13.739571
13.646249
13.554208
13.463434
13.373912
13.285627
13.198562
13.112702
13.028029
12.94453
12.862187
12.780993
12.70092
12.621966
12.54411
12.467339
12.391635
12.316989
12.243384
12.170806
12.099243
12.028681
11.959108
11.890507
11.822867
11.756174
11.690416
11.625576
11.561652
11.49862
11.436473
11.375197
11.314783
11.255216
11.196487
11.138579
11.08149
11.025198
10.969698
10.914976
10.861023
10.807827
10.755376
10.703663
10.652674
10.602397
10.55283
10.503956
10.455764
10.40825
10.361401
10.315208
10.269659
10.224749
10.180463
10.136795
10.09374
10.051284
10.009416
9.9681339
9.9274244
9.8872814
9.8476934
9.8086557
9.7701607
9.7322006
9.6947632
9.6578407
9.6214285
9.585516
9.5501022
9.515172
9.4807262
9.4467497
9.4132395
9.380187
9.3475866
9.3154278
9.2837095
9.2524233
9.2215586
9.1911163
9.1610842
9.1314602
9.1022339
9.0734005
9.0449543
9.0168867
8.9891977
8.9618816
8.9349298
8.9083357
8.8820934
8.8561954
8.8306494
8.805438
8.7805557
8.7559986
8.7317686
8.7078562
8.6842508
8.6609535
8.6379671
8.6152735
8.5928669
8.5707607
8.5489349
8.5273838
8.5061207
8.4851227
8.4643917
8.4439249
8.4237146
8.40376
8.384058
8.364603
8.3453932
8.3264208
8.3076849
8.2891808
8.2709055
8.2528572
8.2350311
8.2174215
8.2000284
8.182847
8.1658754
8.149107
8.1325417
8.1161747
8.1000032
8.0840254
8.0682383
8.0526371
8.037221
8.0219841
8.0069284
7.9920487
7.9773417
7.9628038
7.9484339
7.9342284
7.920186
7.9063072
7.8925838
7.8790159
7.8655996
7.852334
7.83922
7.8262501
7.8134236
7.8007369
7.7881932
7.7757874
7.763515
7.7513742
7.7393689
7.7274923
7.7157383
7.7041135
7.6926141
7.6812325
7.6699724
7.6588311
7.6478047
7.6368952
7.6260977
7.6154079
7.6048336
7.5943637
7.5839972
7.5737424
7.5635839
7.5535321
7.5435791
7.5337205
7.5239658
7.5143003
7.5047359
7.4952602
7.4858785
7.4765859
7.467382
7.4582677
7.449235
7.4402952
7.4314308
7.4226594
7.413959
7.4053469
7.3968067
7.3883548
7.3799696
7.3716679
7.3634353
7.3552842
7.347198
7.3391895
7.3312473
7.3233776
7.3155756
7.3078399
7.3001757
7.2925701
7.2850394
7.2775621
7.2701583
7.2628107
7.2555237
7.2483025
7.2411332
7.2340345
7.226984
7.2199969
7.2130656
7.2061844
7.1993699
7.1926003
7.1858883
7.1792316
7.1726184
7.1660686
7.1595631
7.1531043
7.1467056
7.1403456
7.1340413
7.1277857
7.1215658
7.1154065
7.1092877
7.1032071
7.0971847
7.0911999
7.0852518
7.0793619
7.0735059
7.067687
7.061923
7.0561919
7.0504956
7.0448537
7.0392442
7.0336652
7.0281391
7.0226498
7.0171862
7.0117698
7.0063915
7.0010424
6.995729
6.9904618
6.9852219
6.9800115
6.9748487
6.9697146
6.9646063
6.9595394
6.9545074
6.949501
6.9445214
6.9395905
6.9346828
6.9297991
6.9249496
6.9201384
6.9153509
6.9105859
6.9058623
6.9011688
6.8964972
6.8918471
6.8872395
6.8826556
6.8780942
6.8735566
6.869061
6.8645868
6.8601303
6.8556967
6.8513069
6.8469367
6.8425841
6.8382516
6.833961
6.8296928
6.8254385
6.8212056
6.8170066
6.8128314
6.8086767
6.8045411
6.8004265
6.7963462
6.7922873
6.7882414
6.7842116
6.7802229
6.7762485
6.772295
6.7683558
6.7644339
6.7605548
6.7566843
6.7528319
6.7489948
6.7451797
6.7414012
6.7376275
6.7338762
6.7301331
6.7264247
6.7227373
6.7190633
6.7154055
6.7117553
6.7081423
6.7045445
6.7009659
6.6973939
6.6938419
6.6903057
6.6868057
6.6833081
6.6798334
6.676362
6.672914
6.6694927
6.6660886
6.662693
6.6593094
6.6559386
6.652595
6.6492758
6.6459575
6.6426611
6.6393666
6.6360955
6.6328521
6.6296196
6.6264009
6.6231833
6.6199894
6.6168051
6.6136522
6.6105099
6.6073699
6.6042519
6.6011348
6.5980415
6.594975
6.5919099
6.5888672
6.5858264
6.5827928
6.5797825
6.5767908
6.5738153
6.5708504
6.5678859
6.5649419
6.5620012
6.5590825
6.5561934
6.5533042
6.5504169
6.5475535
6.5446892
6.5418348
6.539022
6.5362086
6.5333991
6.5306106
6.5278244
6.5250378
6.5222826
6.5195451
6.5168085
6.5140915
6.5113797
6.5086684
6.505971
6.5032921
6.5006313
6.4979768
6.4953413
6.4927058
6.4900694
6.4874549
6.4848461
6.4822583
6.4796834
6.4771228
6.4745636
6.4720039
6.4694643
6.4669299
6.4644041
6.4618993
6.4594154
6.4569311
6.4544487
6.4519739
6.4495149
6.4470577
6.4446106
6.4421916
6.439784
6.4373765
6.4349689
6.4325752
6.4301934
6.4278107
6.4254351
6.4230928
6.4207611
6.4184284
6.4160981
6.4137764
6.4114695
6.4091635
6.4068575
6.4045739
6.402319
6.4000626
6.3978076
6.3955517
6.3933148
6.3910856
6.3888545
6.3866248
6.3844242
6.3822446
6.3800654
6.3778858
6.3757067
6.3735423
6.3713884
6.3692341
6.3670802
6.3649416
6.3628378
6.360734
6.3586302
6.3565273
6.3544259
6.3523464
6.3502688
6.3481903
6.3461127
6.3440599
6.3420324
6.3400059
6.3379774
6.3359504
6.3339233
6.3319173
6.3299165
6.3279133
6.325912
6.3239284
6.3219705
6.3200192
6.3180676
6.3161159
6.3141646
6.3122196
6.3102932
6.3083673
6.3064408
6.3045168
6.3026171
6.3007345
6.2988586
6.2969832
6.2951083
6.2932324
6.291357
6.289505
6.2876544
6.2858052
6.2839546
6.2821264
6.2803035
6.2785029
6.2767043
6.2749052
6.2731056
6.271306
6.2695069
6.2677317
6.2659569
6.2641835
6.2624106
6.2606621
6.2589135
6.2571831
6.2554598
6.2537355
6.2520132
6.2502885
6.2485657
6.2468476
6.2451491
6.2434521
6.2417545
6.2400699
6.2383981
6.2367253
6.2350678
6.2334199
6.2317734
6.2301254
6.2284789
6.2268305
6.2251844
6.2235551
6.2219329
6.2203116
6.2186966
6.2171006
6.2155042
6.2139077
6.2123275
6.2107558
6.2091851
6.2076139
6.2060418
6.2044716
6.2028999
6.2013383
6.1997929
6.1982465
6.1967053
6.1951852
6.1936646
6.1921439
6.1906233
6.1891232
6.1876278
6.1861324
6.184638
6.1831422
6.1816468
6.1801519
6.1786604
6.1771894
6.1757193
6.1742535
6.1728091
6.1713643
6.16992
6.1684756
6.1670318
6.1656103
6.1641912
6.1627727
6.1613536
6.1599336
6.1585155
6.1570959
6.1556764
6.1542773
6.1528835
6.1514902
6.1501193
6.1487513
6.1473827
6.1460147
6.1446457
6.1432796
6.1419363
6.1405935
6.1392503
6.1379066
6.1365628
6.135221
6.1338773
6.1325336
6.1312008
6.1298819
6.1285653
6.1272578
6.1259651
6.1246724
6.1233807
6.122088
6.1207957
6.1195045
6.118237
6.1169691
6.1157012
6.1144342
6.1131678
6.1119008
6.1106334
6.1093659
6.1080999
6.1068492
6.105608
6.1043658
6.1031342
6.1019177
6.1007009
6.0994835
6.098268
6.0970516
6.0958352
6.094636
6.0934448
6.0922532
6.0910625
6.0898714
6.0886803
6.0874896
6.086298
6.0851073
6.0839157
6.0827413
6.0815749
6.0804095
6.0792441
6.0780869
6.0769463
6.0758066
6.074666
6.0735259
6.0723848
6.0712457
6.0701275
6.0690122
6.0678983
6.066783
6.0656686
6.0645528
6.0634379
6.0623226
6.0612073
6.0600924
6.0589805
6.0578895
6.0568004
6.0557113
6.0546203
6.0535307
6.0524426
6.0513768
6.050313
6.0492482
6.0481844
6.0471201
6.0460749
6.0450363
6.0439973
6.0429583
6.0419197
6.0408797
6.0398412
6.0388017
6.0377626
6.0367236
6.0356846
6.0346465
6.033628
6.0326138
6.0315995
6.0305862
6.0295734
6.0285587
6.027545
6.0265317
6.0255179
6.0245175
6.0235295
6.0225453
6.0215826
6.0206208
6.0196567
6.0186934
6.0177298
6.0167675
6.0158052
6.0148425
6.0138783
6.0129161
6.0119524
6.0109897
6.0100269
6.0090814
6.0081439
6.0072064
6.0062685
6.0053306
6.0043921
6.0034556
6.0025182
6.0015793
6.0006428
5.9997058
5.9987669
5.9978404
5.9969282
5.996017
5.9951282
5.9942403
5.9933534
5.992466
5.9915805
5.9906921
5.9898057
5.9889188
5.9880323
5.9871449
5.9862585
5.9853716
5.9845042
5.9836431
5.9827824
5.9819202
5.9810586
5.9801974
5.9793353
5.9784732
5.977612
5.9767509
5.9758887
5.9750271
5.9741645
5.9733047
5.9724655
5.9716301
5.9707932
5.9699569
5.969121
5.9682841
5.9674482
5.9666123
5.9657764
5.9649386
5.9641075
5.9632969
5.9624853
5.9616756
5.9608889
5.960104
5.9593172
5.9585314
5.9577456
5.9569616
5.9561758
5.95539
5.9546037
5.9538183
5.953033
5.9522476
5.9514623
5.950676
5.9498906
5.9491053
5.9483242
5.9475646
5.9468036
5.9460449
5.9452844
5.9445233
5.9437633
5.9430032
5.9422426
5.941483
5.940722
5.9399619
5.9392018
5.9384408
5.9376812
5.9369245
5.9361887
5.9354544
5.9347191
5.9339848
5.9332495
5.9325147
5.9317803
5.9310451
5.9303093
5.9295745
5.9288397
5.9281111
5.9274011
5.926692
5.925983
5.9252868
5.9246025
5.9239187
5.923234
5.9225492
5.921865
5.9211812
5.9204965
5.9198127
5.9191284
5.9184442
5.9177599
5.9170761
5.9163909
5.9157081
5.9150238
5.9143381
5.9136543
5.912971
5.9122896
5.9116306
5.9109726
5.9103131
5.9096551
5.9089956
5.9083371
5.9076781
5.9070191
5.9063601
5.9057012
5.9050426
5.9043837
5.9037247
5.9030662
5.9024072
5.9017472
5.9010887
5.9004502
5.8998156
5.8991833
5.89855
5.8979158
5.8972821
5.8966494
5.8960147
5.8953815
5.8947477
5.894115
5.8934813
5.8928471
5.8922133
5.8915806
5.8909473
5.8903155
5.8897076
5.8890986
5.8884907
5.8878827
5.8872747
5.8866653
5.8860579
5.8854499
5.884841
5.8842335
5.8836246
5.8830166
5.8824191
5.8818369
5.8812542
5.880671
5.8800883
5.8795052
5.878933
5.8783755
5.8778186
5.8772607
5.8767028
5.8761449
5.8755884
5.87503
5.8744731
5.8739157
5.8733578
5.8728004
5.8722434
5.871685
5.8711276
5.8705707
5.8700128
5.8694553
5.8688979
5.8683405
5.8677826
5.8672247
5.8666673
5.8661098
5.8655667
5.8650346
5.8645029
5.8639698
5.8634386
5.862906
5.8623743
5.8618417
5.8613091
5.8607779
5.8602448
5.8597131
5.8591809
5.8586493
5.8581161
5.857584
5.8570518
5.8565192
5.8559885
5.8554559
5.8549237
5.8544002
5.8538933
5.8533869
5.85288
5.8523731
5.8518658
5.8513589
5.8508511
5.8503456
5.8498387
5.8493314
5.8488255
5.8483181
5.8478112
5.8473048
5.846797
5.8462906
5.8457837
5.8452768
5.84477
5.8442631
5.8437724
5.8432913
5.8428092
5.8423271
5.8418469
5.8413649
5.8408837
5.8404021
5.839921
5.8394389
5.8389573
5.8384757
5.8379941
5.837513
5.8370309
5.8365498
5.8360686
5.835587
5.8351054
5.8346243
5.8341432
5.8336787
5.8332229
5.832767
5.8323107
5.8318543
5.8313985
5.8309417
5.8304863
5.8300309
5.8295727
5.8291168
5.8286619
5.8282056
5.8277493
5.8272924
5.8268366
5.8263812
5.8259244
5.8254685
5.8250127
5.8245559
5.8241034
5.8236723
5.8232422
5.8228102
5.8223796
5.821949
5.8215189
5.8210864
5.8206568
5.8202252
5.8197947
5.8193641
5.8189325
5.8185024
5.8180723
5.8176403
5.8172097
5.8167796
5.8163481
5.8159175
5.815486
5.8150554
5.8146243
5.8142066
5.8138013
5.8133965
5.8129911
5.8125854
5.8121796
5.8117747
5.8113689
5.8109632
5.8105574
5.810153
5.8097467
5.8093419
5.8089356
5.8085313
5.8081245
5.8077197
5.8073144
5.8069096
5.8065028
5.8060975
5.8056917
5.8052874
5.8048811
5.804491
5.804111
5.8037305
5.8033509
5.8029714
5.8025904
5.8022103
5.8018293
5.8014507
5.8010707
5.8006887
5.8003097
5.7999301
5.7995486
5.7991691
5.798789
5.7984095
5.7980285
5.7976484
5.7972684
5.7968888
5.7965078
5.7961278
5.7957478
5.7953672
5.7949905
5.7946362
5.7942815
5.7939272
5.7935715
5.7932167
5.7928624
5.7925067
5.7921529
5.7917981
5.7914433
5.7910881
5.7907333
5.7903786
5.7900238
5.7896686
5.7893143
5.7889595
5.7886047
5.78825
5.7878947
5.7875404
5.7871852
5.7868314
5.7864761
5.7861209
5.7857666
5.7854114
5.7850747
5.7847452
5.7844157
5.7840862
5.7837572
5.7834282
5.7830987
5.7827682
5.7824392
5.7821102
5.7817807
5.7814512
5.7811217
5.7807918
5.7804627
5.7801332
5.7798038
5.7794743
5.7791448
5.7788153
5.7784853
5.7781572
5.7778273
5.7774978
5.7771688
5.7768397
5.7765093
5.7761798
5.7758508
5.7755241
5.7752194
5.7749152
5.7746105
5.7743073
5.7740026
5.7736993
5.7733946
5.7730913
5.7727866
5.7724829
5.7721786
5.7718735
5.7715702
5.771266
5.7709627
5.770658
5.7703538
5.77005
5.7697453
5.7694411
5.7691374
5.7688332
5.7685289
5.7682247
5.7679214
5.7676167
5.767313
5.7670088
5.7667046
5.7664003
5.7660966
5.7657919
5.7655091
5.7652307
5.7649517
5.7646728
5.7643933
5.7641158
5.7638373
5.7635407
5.7632356
5.7629318
5.7626286
5.7623239
5.7620201
5.7617159
5.7614117
5.7611074
5.7608032
5.760499
5.7601953
5.7598906
5.7595868
5.7592826
5.7589784
5.7586794
5.7584004
5.758121
5.7578435
5.7575641
5.7572851
5.7570066
5.7567282
5.7564487
5.7561707
5.7558913
5.7556119
5.7553339
5.7550554
5.7547765
5.754498
5.7542186
5.7539401
5.7536612
5.7533822
5.7531037
5.7528253
5.7525468
5.7522674
5.7519894
5.7517133
5.7514596
5.7512059
5.7509532
5.750699
5.7504463
5.7501926
5.7499394
5.7496853
5.7494326
5.7491789
5.7489252
5.748672
5.7484183
5.7481651
5.7479119
5.7476592
5.7474055
5.7471514
5.7468987
5.746645
5.7463913
5.7461376
5.7458849
5.7456307
5.7453775
5.7451239
5.7448711
5.7446179
5.7443643
5.7441111
5.7438569
5.7436056
5.7433758
5.7431479
5.7429204
5.742692
5.7424636
5.7422357
5.7420077
5.7417793
5.7415509
5.741323
5.7410955
5.7408676
5.7406392
5.7404113
5.7401824
5.7399549
5.7397265
5.7394981
5.7392707
5.7390428
5.7388144
5.7385864
5.738358
5.7381301
5.7379026
5.7376742
5.7374463
5.7372174
5.7369652
5.7367115
5.7364593
5.7362061
5.7359519
5.7356982
5.7354498
5.7352219
5.7349935
5.7347646
5.7345371
5.7343092
5.7340813
5.7338529
5.7336245
5.733397
5.7331681
5.7329402
5.7327123
5.7324843
5.7322569
5.7320285
5.7318001
5.7315726
5.7313447
5.7311158
5.7308879
5.7306595
5.7304311
5.7302046
5.7299757
5.7297473
5.7295313
5.7293286
5.7291255
5.7289233
5.7287207
5.7285185
5.7283149
5.7281127
5.7279096
5.7277064
5.7275047
5.7273016
5.7270999
5.7268963
5.7266932
5.726491
5.7262878
5.7260852
5.7258821
5.7256799
5.7254772
5.7252736
5.7250719
5.7248688
5.7246661
5.724463
5.7242594
5.7240582
5.7238555
5.7236519
5.7234497
5.7232466
5.7230439
5.7228417
5.7226381
5.7224364
5.7222371
5.7220597
5.7218819
5.7217045
5.7215276
5.7213507
5.7211728
5.7209949
5.720818
5.7206407
5.7204409
5.7202373
5.7200351
5.7198329
5.7196293
5.7194271
5.719224
5.7190218
5.7188196
5.7186155
5.7184134
5.7182102
5.7180076
5.7178049
5.7176023
5.7173996
5.7171969
5.7169938
5.7167916
5.716589
5.7163963
5.716218
5.7160411
5.7158647
5.7156873
5.7155089
5.715332
5.7151542
5.7149768
5.7147989
5.7146235
5.7144446
5.7142677
5.7140908
5.7139134
5.7137361
5.7135577
5.7133813
5.7132039
5.713026
5.7128491
5.7126703
5.7124929
5.7123165
5.7121391
5.7119622
5.7117839
5.7116065
5.7114296
5.7112513
5.7110748
5.710897
5.7107196
5.7105422
5.7103648
5.7101979
5.7100449
5.7098937
5.7097416
5.709589
5.7094374
5.7092853
5.7091341
5.708981
5.7088294
5.7086778
5.7085247
5.7083678
5.70819
5.708014
5.7078357
5.7076588
5.7074809
5.7073035
5.7071261
5.7069488
5.7067714
5.706594
5.7064166
5.7062392
5.7060618
5.705884
5.7057071
5.7055297
5.7053523
5.7051749
5.7049975
5.7048225
5.70467
5.7045178
5.7043657
5.7042141
5.7040615
5.7039104
5.7037582
5.7036061
5.7034535
5.7033019
5.7031493
5.7029972
5.7028451
5.702693
5.7025414
5.7023888
5.7022376
5.7020855
5.7019334
5.7017813
5.7016287
5.7014771
5.7013249
5.7011728
5.7010202
5.7008691
5.7007165
5.7005644
5.7004128
5.7002606
5.7001081
5.6999559
5.6998048
5.6996522
5.6994996
5.699348
5.6991968
5.6990519
5.6989255
5.6987996
5.6986718
5.6985412
5.6983881
5.6982369
5.6980848
5.6979327
5.6977806
5.697629
5.6974764
5.6973243
5.6971717
5.6970201
5.6968675
5.6967158
5.6965647
5.6964121
5.6962605
5.6961083
5.6959567
5.6958036
5.6956515
5.6954994
5.6953473
5.6951957
5.6950436
5.6948919
5.6947398
5.694593
5.6944652
5.6943383
5.6942115
5.6940851
5.6939588
5.6938314
5.6937051
5.6935792
5.6934509
5.693325
5.6931977
5.6930718
5.6929445
5.6928186
5.6926913
5.692565
5.6924372
5.6923108
5.692184
5.6920571
5.6919322
5.6918044
5.6916776
5.6915512
5.6914248
5.6912971
5.6911702
5.6910443
5.690917
5.6907911
5.6906643
5.6905212
5.6903691
5.690217
5.6900659
5.6899133
5.6897621
5.6896086
5.6894593
5.6893311
5.6892042
5.6890779
5.688952
5.6888247
5.6886983
5.688571
5.6884441
5.6883183
5.6881905
5.6880646
5.6879377
5.6878109
5.6876831
5.6875577
5.6874313
5.687304
5.6871777
5.6870508
5.686924
5.6867971
5.6866703
5.6865439
5.6864166
5.6862903
5.6861639
5.6860371
5.6859097
5.6857839
5.685657
5.6855297
5.6854038
5.6852765
5.6851611
5.6850605
5.6849585
5.6848569
5.6847558
5.6846547
5.6845531
5.6844516
5.68435
5.6842484
5.6841469
5.6840463
5.6839447
5.6838427
5.6837211
5.6835938
5.6834674
5.6833405
5.6832142
5.6830878
5.6829596
5.6828337
5.6827073
5.6825805
5.6824541
5.6823273
5.6822009
5.6820736
5.6819463
5.6818194
5.6816931
5.6815672
5.6814404
5.681314
5.6811867
5.6810598
5.6809521
5.68085
5.6807489
5.6806479
5.6805463
5.6804442
5.6803422
5.6802416
5.68014
5.6800385
5.6799378
5.6798363
5.6797347
5.6796327
5.6795316
5.679431
5.6793294
5.6792283
5.6791277
5.6790252
5.6789241
5.6788225
5.6787214
5.6786199
5.6785183
5.6784167
5.6783156
5.678215
5.6781135
5.6780114
5.677907
5.6777797
5.6776528
5.6775255
5.6773992
5.6772728
5.6771469
5.6770196
5.6768928
5.6767826
5.6766796
5.676578
5.676477
5.6763759
5.6762748
5.6761727
5.6760712
5.6759696
5.675868
5.6757665
5.6756659
5.6755643
5.6754632
5.6753621
5.675261
5.6751585
5.6750584
5.6749568
5.6748552
5.6747537
5.6746526
5.674551
5.6744494
5.6743484
5.6742468
5.6741447
5.6740441
5.673943
5.673842
5.6737404
5.6736393
5.6735373
5.6734352
5.6733351
5.6732335
5.6731324
5.6730542
5.6729779
5.6729026
5.6728258
5.67275
5.6726718
5.6725717
5.6724706
5.672369
5.6722674
5.6721649
5.6720643
5.6719632
5.6718621
5.6717601
5.6716595
5.6715574
5.6714568
5.6713548
5.6712532
5.6711521
5.6710501
5.670949
5.6708488
5.6707463
5.6706452
5.6705437
5.6704421
5.6703405
5.6702394
5.6701384
5.6700373
5.6699357
5.6698351
5.6697478
5.669672
5.6695952
5.6695194
5.6694431
5.6693678
5.669291
5.6692157
5.6691389
5.6690631
5.6689873
5.6689119
5.6688352
5.6687598
5.6686835
5.6686072
5.6685309
5.6684551
5.6683788
5.668303
5.6682262
5.6681309
5.6680298
5.6679287
5.6678276
5.6677256
5.6676245
5.6675229
5.6674218
5.6673203
5.6672187
5.6671176
5.667016
5.6669149
5.6668139
5.6667128
5.6666117
5.6665087
5.6664076
5.6663036
5.666193
5.6661034
5.66606
5.6660805
5.6661816
5.6663737
5.666667
5.6670699
5.6675878
5.6682258
5.6689858
5.6698704
5.6708813
5.6719985
5.6732368
5.674603
5.6760945
5.677711
5.6794491
5.6813102
5.6832895
5.6853695
5.687561
5.6898642
5.6922793
5.6948051
5.6974382
5.7001576
5.7029748
5.7058959
5.7089148
5.7120323
5.7152224
5.7185044
5.7218795
5.7253432
5.7288814
5.7324958
5.7361956
5.7399788
5.7438273
5.7477474
5.7517462
5.7558203
5.7599483
5.7641487
5.7684212
5.7727551
5.7771435
5.7816014
5.7861247
5.7906919
5.7953238
5.8000197
5.8047581
5.8095546
5.8144107
5.8193116
5.8242626
5.8292708
5.8343201
5.8394165
5.8445687
5.8497581
5.8549924
5.8602815
5.865602
5.8709698
5.8763857
5.8818307
5.8873215
5.8928561
5.8984199
5.9040298
5.9096766
5.9153552
5.9210796
5.9268293
5.9326196
5.9384484
5.9443002
5.9501958
5.9561191
5.9620748
5.9680696
5.9740849
5.9801378
5.9862213
5.992331
5.9984794
6.0046468
6.010849
6.0170789
6.0233335
6.0296249
6.0359321
6.0422769
6.0486412
6.0550342
6.0614591
6.0679002
6.0743766
6.0808682
6.0873928
6.0939384
6.1005096
6.1071086
6.1137223
6.1203728
6.1270347
6.1337285
6.1404419
6.1471763
6.1539397
6.1607184
6.1675277
6.1743498
6.1812024
6.1880693
6.194962
6.2018771
6.2088099
6.2157698
6.2227435
6.2297478
6.2367611
6.243804
6.2508616
6.2579446
6.2650423
6.2721648
6.2793064
6.2864661
6.2936473
6.3008447
6.3080707
6.3153052
6.3225694
6.3298416
6.3371444
6.3444567
6.3517971
6.3591471
6.3665242
6.3739152
6.3813286
6.3887563
6.3962059
6.4036732
6.4111609
6.4186645
6.4261856
6.4337273
6.4412875
6.4488668
6.45646
6.4640765
6.4717059
6.4793601
6.4870257
6.4947147
6.5024147
6.5101404
6.5178781
6.52564
6.5334115
6.5412083
6.5490165
6.5568504
6.5646939
6.5725598
6.58044
6.5883436
6.5962591
6.604197
6.6121464
6.6201186
6.6281056
6.6361127
6.6441345
6.6521749
6.660234
6.6683087
6.6764035
6.6845121
6.6926417
6.7007856
6.7089529
6.7171297
6.7253318
6.733542
6.7417803
6.7500267
6.7582998
6.7665796
6.7748852
6.7832041
6.7915435
6.7998981
6.8082705
6.8166628
6.825068
6.8334956
6.8419337
6.8503985
6.8588719
6.8673711
6.8758798
6.8844118
6.8929582
6.9015231
6.9101062
6.9187031
6.9273262
6.9359574
6.9446144
6.9532785
6.9619703
6.970674
6.9793978
6.9881396
6.9968958
7.0056758
7.0144639
7.0232801
7.0321059
7.0409555
7.049819
7.0587006
7.0676045
7.076519
7.0854578
7.0944076
7.1033816
7.1123695
7.1213756
7.130404
7.1394444
7.1485081
7.1575837
7.1666818
7.1757965
7.1849265
7.1940827
7.2032466
7.2124348
7.2216392
7.2308617
7.2401037
7.249361
7.2586417
7.2679343
7.2772465
7.2865825
7.295928
7.3052988
7.3146839
7.3240886
7.3335118
7.3429518
7.3524141
7.3618894
7.3713875
7.3809032
7.3904328
7.3999877
7.4095554
7.4191437
7.4287548
7.4383769
7.4480228
7.4576855
7.4673653
7.4770689
7.486784
7.4965224
7.5062795
7.5160518
7.5258484
7.5356584
7.5454884
7.5553427
7.5652094
7.5750971
7.5850053
7.5949283
7.6048756
7.6148381
7.6248198
7.6348238
7.6448417
7.65488
7.6649432
7.6750169
7.6851144
7.6952333
7.7053647
7.7155213
7.7256961
7.7358847
7.7461019
7.7563314
7.7665811
7.7768545
7.7871423
7.7974505
7.8077812
7.8181267
7.8284936
7.8388834
7.8492875
7.8597131
7.8701615
7.8806229
7.8911095
7.9016161
7.912138
7.9226823
7.933249
7.9438305
7.9544325
7.9650593
7.9756989
7.986362
7.9970469
8.0077486
8.0184698
8.0292168
8.0399771
8.0507612
8.0615702
8.0723925
8.0832386
8.0941095
8.1049948
8.1159039
8.1268358
8.137784
8.1487551
8.159749
8.1707602
8.1817923
8.1928501
8.2039223
8.2150192
8.2261372
8.2372742
8.2484322
8.2596149
8.2708139
8.2820339
8.2932787
8.3045435
8.3158255
8.3271332
8.3384619
8.3498058
8.3611784
8.37257
8.3839817
8.3954124
8.4068699
8.4183445
8.4298391
8.4413586
8.4529009
8.4644575
8.4760399
8.4876471
8.4992685
8.5109243
8.5225821
8.5342741
8.5459967
8.5577116
8.5694704
8.5812531
8.5930424
8.604867
8.616703
8.6285601
8.6404591
8.6523542
8.6642771
8.6762362
8.6881962
8.7001934
8.7122126
8.7242374
8.7363024
8.7483807
8.7604809
8.7726164
8.7847481
8.7969131
8.8091154
8.8213167
8.8335562
8.845808
8.858079
8.8703928
8.8827057
8.8950529
8.9074259
8.9197989
8.9322166
8.9446516
8.9571037
8.969594
8.9820776
8.9946022
9.0071526
9.0197134
9.0323153
9.04492
9.0575495
9.0702171
9.0828867
9.0955992
9.1083221
9.1210642
9.1338444
9.1466236
9.1594439
9.172287
9.1851425
9.1980381
9.2109318
9.2238598
9.2368193
9.2497883
9.2627983
9.2758093
9.2888527
9.3019257
9.3150043
9.3281298
9.341259
9.3544197
9.3676071
9.3808031
9.3940401
9.4072828
9.4205589
9.4338627
9.4471769
9.460536
9.4738913
9.4872847
9.5006971
9.5141296
9.5276031
9.5410786
9.5545931
9.5681248
9.5816755
9.5952616
9.6088514
9.6224861
9.6361294
9.6498051
9.6635065
9.6772213
9.6909761
9.70473
9.7185278
9.7323389
9.7461777
9.7600479
9.7739277
9.7878494
9.8017759
9.8157396
9.8297195
9.8437223
9.8577585
9.8718014
9.8858919
9.8999853
9.9141178
9.9282694
9.942441
9.9566469
9.9708624
9.9851208
9.9993801
10.013681
10.027997
10.042341
10.056715
10.071104
10.085532
10.099966
10.114444
10.128926
10.143445
10.157983
10.172545
10.18714
10.201746
10.216395
10.231047
10.245747
10.260448
10.275192
10.289953
10.30474
10.319555
10.334387
10.349257
10.364135
10.379058
10.393983
10.408953
10.423928
10.438944
10.453977
10.469038
10.484125
10.499231
10.514374
10.529531
10.544728
10.559928
10.575178
10.590429
10.605726
10.621031
10.636376
10.651734
10.667127
10.682537
10.697979
10.713447
10.728933
10.744453
10.759989
10.775565
10.791147
10.806777
10.822412
10.83809
10.853774
10.869507
10.885242
10.901022
10.916811
10.932643
10.948484
10.964365
10.980262
10.996193
11.012141
11.028123
11.044125
11.060158
11.076212
11.092296
11.108402
11.124537
11.1407
11.156886
11.173099
11.189338
11.205603
11.221892
11.238212
11.254554
11.270926
11.287318
11.303744
11.320189
11.336666
11.353166
11.369693
11.386248
11.402828
11.419434
11.436066
11.452728
11.469413
11.486126
11.502865
11.519633
11.536421
11.553245
11.570086
11.586964
11.603856
11.620789
11.637736
11.654723
11.671721
11.688765
11.705813
11.722912
11.740014
11.757164
11.774324
11.791525
11.808741
11.825991
11.843261
11.860563
11.877893
11.895248
11.912633
11.930041
11.947485
11.964944
11.982444
11.999952
12.017509
12.035073
12.052681
12.070302
12.087961
12.105638
12.123347
12.141085
12.158847
12.176641
12.194455
12.212312
12.230178
12.248085
12.266006
12.28397
12.301946
12.319956
12.337996
12.356059
12.374159
12.392276
12.410431
12.428601
12.446813
12.465037
12.483297
12.501583
12.519897
12.538245
12.556608
12.575017
12.593435
12.611895
12.630372
12.648879
12.667418
12.685978
12.70458
12.723195
12.741849
12.760523
12.779229
12.797963
12.816718
12.835515
12.854324
12.873176
12.892044
12.910947
12.929879
12.948833
12.967825
12.986831
13.005878
13.024947
13.044044
13.063179
13.082325
13.101516
13.120721
13.139963
13.159237
13.178529
13.197861
13.217206
13.236589
13.256001
13.275436
13.294913
13.314402
13.333929
13.353479
13.373055
13.392673
13.412306
13.431979
13.451674
13.471391
13.49115
13.510923
13.530739
13.550578
13.57044
13.590343
13.610259
13.630215
13.6502
13.670206
13.690251
13.710314
13.730411
13.750543
13.770692
13.79088
13.811089
13.831326
13.851604
13.871898
13.892225
13.912582
13.932961
13.953382
13.973825
13.994298
14.014803
14.035327
14.055887
14.07648
14.097093
14.117743
14.138416
14.15912
14.17986
14.200618
14.221411
14.242234
14.26308
14.283964
14.304873
14.325805
14.346777
14.367771
14.388797
14.409858
14.430936
14.45205
14.473199
14.494364
14.515565
14.536798
14.558055
14.579347
14.600665
14.622007
14.64339
14.664795
14.686227
14.707696
14.729187
14.75071
14.772268
14.793846
14.815454
14.837104
14.858771
14.880469
14.902204
14.923961
14.945748
14.96757
14.989416
15.011292
15.033207
15.055137
15.077101
15.099103
15.121125
15.143179
15.165265
15.187379
15.20952
15.231699
15.2539
15.276133
15.298397
15.320686
15.343006
15.365362
15.387743
15.410149
15.43259
15.455067
15.477557
15.500087
15.522655
15.545238
15.567853
15.590508
15.613184
15.635889
15.658631
15.681399
15.704193
15.727018
15.749883
15.772763
15.795681
15.818628
15.841603
15.864608
15.887647
15.910714
15.933807
15.956934
15.980092
16.003273
16.026487
16.049734
16.073011
16.096312
16.119646
16.143015
16.166407
16.189827
16.213289
16.236771
16.260283
16.283827
16.307407
16.331005
16.354639
16.378307
16.401999
16.425716
16.449476
16.473263
16.497072
16.520912
16.544792
16.568697
16.592623
16.616589
16.640587
16.66461
16.688662
16.712748
16.736862
16.761009
16.785175
16.80938
16.83362
16.85788
16.88217
16.906498
16.930855
16.955235
16.979649
17.004093
17.028549
17.053053
17.077602
17.102144
17.126747
17.151384
17.176014
17.200724
17.225422
17.250156
17.274969
17.299742
17.324579
17.349466
17.374338
17.399273
17.424231
17.449205
17.474237
17.499266
17.524351
17.54945
17.574579
17.599771
17.624933
17.650171
17.675446
17.700697
17.726038
17.751377
17.776735
17.802172
17.827587
17.85306
17.87855
17.904074
17.929651
17.955204
17.980839
18.006487
18.032139
18.05788
18.083595
18.109352
18.13517
18.16098
18.18685
18.212721
18.238644
18.264601
18.290548
18.316584
18.342609
18.368658
18.394785
18.420887
18.447046
18.473232
18.499449
18.525705
18.551962
18.578291
18.60461
18.630964
18.657385
18.683788
18.710253
18.736731
18.76325
18.789799
18.816357
18.842991
18.869602
18.896263
18.922977
18.949684
18.97645
19.003223
19.030046
19.056887
19.08375
19.110683
19.137587
19.164557
19.191551
19.218569
19.24563
19.272694
19.299831
19.326952
19.354118
19.38134
19.408558
19.435829
19.463104
19.490435
19.517776
19.545145
19.572586
19.599998
19.627476
19.654968
19.682505
19.71006
19.737629
19.76528
19.7929
19.82058
19.848284
19.876017
19.903788
19.931564
19.959423
19.987249
20.015133
20.043049
20.07099
20.098969
20.126949
20.155012
20.18305
20.211138
20.239262
20.267408
20.295599
20.32378
20.352053
20.380297
20.40859
20.436914
20.465273
20.493664
20.522049
20.550524
20.578974
20.607479
20.636002
20.664568
20.693161
20.721756
20.750431
20.779089
20.80781
20.836519
20.865301
20.894096
20.922903
20.951769
20.98064
21.009569
21.038475
21.067465
21.096453
21.125479
21.15453
21.183613
21.212748
21.241861
21.271049
21.30024
21.329483
21.358715
21.388008
21.417336
21.446669
21.476048
21.505436
21.534893
21.564325
21.593826
21.623339
21.652891
21.682455
21.712055
21.741701
21.771355
21.801056
21.830753
21.860529
21.890282
21.920088
21.949915
21.979786
22.00967
22.039576
22.06954
22.099508
22.129526
22.159531
22.189625
22.21969
22.249819
22.279947
22.310141
22.340334
22.370554
22.40082
22.431108
22.461433
22.491756
22.522152
22.552534
22.582983
22.613413
22.643921
22.674419
22.704971
22.735519
22.766132
22.796755
22.827404
22.858082
22.888792
22.919546
22.950293
22.981091
23.011902
23.042778
23.07362
23.104542
23.135464
23.166441
23.197407
23.228426
23.25947
23.290548
23.321638
23.352762
23.383926
23.415102
23.446316
23.477535
23.508825
23.540098
23.571428
23.602755
23.634157
23.665539
23.69698
23.728413
23.759924
23.791416
23.82296
23.854502
23.886122
23.917727
23.949379
23.981037
24.012758
24.044481
24.076235
24.108007
24.139828
24.171665
24.203522
24.235413
24.267328
24.299282
24.331242
24.363241
24.395266
24.427328
24.459389
24.491505
24.52363
24.555803
24.587967
24.620188
24.65242
24.684708
24.716974
24.749302
24.781635
24.814032
24.846409
24.878845
24.91128
24.943779
24.976257
25.008799
25.04134
25.073948
25.106533
25.139177
25.171822
25.204533
25.237223
25.269976
25.302717
25.335539
25.368336
25.401186
25.434038
25.466961
25.499859
25.532816
25.565769
25.598791
25.631798
25.66486
25.697912
25.731037
25.764145
25.797314
25.830465
25.863695
25.896906
25.930172
25.963425
25.99675
26.030067
26.063435
26.09679
26.130215
26.163643
26.197105
26.230564
26.264084
26.297611
26.331175
26.36474
26.39835
26.43199
26.465643
26.499317
26.533018
26.566761
26.600513
26.634293
26.668087
26.701931
26.735779
26.769667
26.803551
26.837502
26.871443
26.90543
26.939407
26.973459
27.007494
27.041586
27.075655
27.1098
27.14394
27.178123
27.212297
27.246532
27.280773
27.315044
27.349327
27.383646
27.417994
27.452356
27.486744
27.521141
27.555599
27.590048
27.624542
27.659025
27.693581
27.728125
27.762712
27.797293
27.831934
27.866577
27.901255
27.935934
27.970659
28.005405
28.040169
28.074953
28.109756
28.144611
28.179457
28.21435
28.249235
28.284189
28.319122
28.354103
28.38908
28.424122
28.459156
28.494219
28.529299
28.564419
28.599562
28.634701
28.669884
28.70508
28.740322
28.775549
28.810827
28.846102
28.881437
28.916756
28.952114
28.98749
29.022902
29.058331
29.093763
29.129242
29.164724
29.200256
29.235765
29.271338
29.306908
29.342518
29.37813
29.413765
29.449444
29.485134
29.520849
29.556559
29.592339
29.628099
29.663904
29.699696
29.735554
29.771412
29.807291
29.843185
29.87911
29.915071
29.951023
29.987019
30.023012
30.059059
30.095102
30.13117
30.167257
30.203375
30.239513
30.275654
30.311842
30.348024
30.38426
30.420473
30.456739
30.493017
30.52932
30.565636
30.601963
30.638344
30.674709
30.711123
30.74752
30.783978
30.820431
30.856907
30.893406
30.929924
30.966486
31.003019
31.03961
31.076202
31.112835
31.149466
31.186119
31.222805
31.259502
31.29623
31.332945
31.36972
31.406488
31.443291
31.480095
31.516928
31.553797
31.590652
31.627558
31.664455
31.701399
31.738338
31.775297
31.81229
31.849297
31.886335
31.923351
31.96043
31.997503
32.034603
32.071716
32.108849
32.146019
32.18317
32.220371
32.257572
32.294811
32.33205
32.369301
32.406605
32.443893
32.481224
32.518536
32.555901
32.593273
32.630657
32.668068
32.705486
32.742947
32.780388
32.817867
32.855373
32.892883
32.93042
32.967949
33.005535
33.04311
33.080711
33.118324
33.15596
33.19363
33.231274
33.26897
33.306671
33.344395
33.38213
33.419872
33.457668
33.495441
33.533245
33.57106
33.608906
33.646763
33.684616
33.722519
33.760418
33.798344
33.836266
33.874222
33.912205
33.950172
33.988182
34.026176
34.064098
34.1022
34.140316
34.178326
34.216442
34.254559
34.292713
34.33083
34.368942
34.407227
34.445366
34.483501
34.521816
34.56004
34.598232
34.636547
34.67485
34.713108
34.751427
34.789745
34.828121
34.86644
34.9048
34.943283
34.981598
35.020012
35.058533
35.096882
35.135357
35.173878
35.212334
35.250843
35.28936
35.32793
35.366455
35.404976
35.443607
35.482208
35.520729
35.559406
35.59808
35.636623
35.675335
35.714058
35.75267
35.791397
35.830116
35.868858
35.907581
35.946297
35.985161
36.023888
36.062622
36.101536
36.140324
36.179096
36.218021
36.256886
36.295708
36.334633
36.373554
36.412437
36.451359
36.490292
36.529282
36.568211
36.607166
36.646252
36.685173
36.724171
36.763302
36.802258
36.841301
36.880432
36.91946
36.958546
36.997677
37.036777
37.075901
37.115025
37.154205
37.193375
37.232506
37.271709
37.310951
37.350075
37.389324
37.428635
37.467762
37.507053
37.546379
37.585564
37.624882
37.664211
37.703487
37.742825
37.78215
37.821514
37.860855
37.900185
37.939621
37.978996
38.01833
38.057796
38.097244
38.13657
38.176075
38.215588
38.254921
38.294449
38.333984
38.373386
38.412926
38.452457
38.491955
38.53149
38.571022
38.610619
38.650154
38.689686
38.729343
38.768909
38.808437
38.848129
38.887753
38.927292
38.966999
39.006691
39.046238
39.085964
39.125687
39.165276
39.205009
39.244751
39.284405
39.324142
39.36388
39.403625
39.443363
39.483093
39.522919
39.56266
39.602402
39.642254
39.682049
39.721779
39.761665
39.801502
39.841248
39.881149
39.921047
39.960789
40.00071
40.040646
40.080414
40.120342
40.160282
40.200123
40.240063
40.279999
40.319904
40.359848
40.399784
40.439754
40.479702
40.519642
40.559635
40.599621
40.639561
40.679581
40.719624
40.759567
40.799587
40.83968
40.879627
40.919659
40.959797
40.999756
41.039787
41.079937
41.119946
41.159996
41.200138
41.240204
41.280258
41.3204
41.360523
41.400585
41.440723
41.480869
41.520973
41.561111
41.60125
41.641403
41.681545
41.721687
41.761898
41.802036
41.842182
41.882446
41.922585
41.962723
42.003002
42.043182
42.083324
42.1236
42.16383
42.203976
42.244244
42.284538
42.324677
42.364941
42.40527
42.445419
42.48568
42.526024
42.566216
42.606464
42.646809
42.68705
42.727299
42.767639
42.80793
42.848171
42.888508
42.928844
42.969082
43.009426
43.04977
43.090027
43.130375
43.170719
43.211018
43.251362
43.29171
43.332035
43.372383
43.412727
43.453083
43.493435
43.533783
43.574146
43.614525
43.654865
43.695221
43.735645
43.775993
43.816338
43.8568
43.897137
43.937485
43.977962
44.018311
44.058662
44.099125
44.139519
44.179859
44.220303
44.260742
44.301086
44.341503
44.381977
44.422333
44.462715
44.503246
44.543598
44.583961
44.624504
44.664894
44.705235
44.745762
44.786194
44.826542
44.867027
44.907516
44.947861
44.988319
45.028851
45.069199
45.109619
45.150162
45.190544
45.230927
45.271477
45.311901
45.352257
45.392796
45.433266
45.47361
45.514114
45.554634
45.594978
45.635448
45.675987
45.716358
45.756783
45.797329
45.837742
45.878113
45.918663
45.959126
45.999474
46.039993
46.080509
46.120846
46.16132
46.201859
46.242229
46.282654
46.323204
46.363613
46.40398
46.444523
46.484978
46.525322
46.565834
46.60635
46.646683
46.687141
46.72768
46.768044
46.80843
46.848984
46.889378
46.929737
46.970264
47.010715
47.051056
47.091526
47.132027
47.172371
47.212772
47.253311
47.293667
47.334019
47.374554
47.414951
47.455296
47.495762
47.536205
47.57655
47.616943
47.657433
47.697777
47.738132
47.778637
47.818993
47.859333
47.899784
47.940174
47.980522
48.020897
48.061333
48.101681
48.142021
48.182453
48.222801
48.263145
48.303543
48.343899
48.384239
48.424591
48.464951
48.505295
48.545635
48.585979
48.626324
48.666672
48.70697
48.747303
48.787655
48.827976
48.868248
48.908592
48.948936
48.989143
49.029495
49.069839
49.110073
49.150349
49.190697
49.23098
49.27116
49.311497
49.35183
49.391983
49.432259
49.472607
49.512794
49.552967
49.593315
49.633549
49.673687
49.713966
49.754253
49.794399
49.834568
49.874889
49.915043
49.955189
49.995445
50.035637
50.075783
50.115929
50.156162
50.196312
50.23645
50.276642
50.316776
50.356918
50.397057
50.437187
50.477329
50.517467
50.557522
50.59766
50.637802
50.67786
50.717926
50.758068
50.798172
50.838127
50.878269
50.9184
50.958359
50.998379
51.038525
51.078541
51.118481
51.158573
51.198635
51.238579
51.278538
51.318649
51.358597
51.398533
51.438545
51.478535
51.518471
51.558418
51.598392
51.638325
51.678257
51.718163
51.758087
51.798031
51.837959
51.877769
51.917706
51.957642
51.997452
52.037292
52.077232
52.117096
52.156834
52.196728
52.236645
52.276386
52.316128
52.356064
52.395844
52.435581
52.475361
52.515202
52.554935
52.594666
52.634453
52.674194
52.713928
52.753662
52.79335
52.833076
52.872822
52.91243
52.952118
52.991856
53.031536
53.071075
53.110798
53.150517
53.190067
53.229618
53.269344
53.308945
53.34848
53.388054
53.427719
53.467239
53.506779
53.54636
53.585888
53.625427
53.664955
53.704422
53.743958
53.783489
53.822937
53.862358
53.901886
53.941399
53.980732
54.020172
54.059696
54.099068
54.138405
54.177845
54.217281
54.256615
54.29594
54.335354
54.374691
54.414021
54.453346
54.492638
54.531967
54.571301
54.610531
54.649769
54.689098
54.728405
54.767532
54.806767
54.846088
54.885262
54.924393
54.963604
55.002842
55.041977
55.081104
55.120289
55.159412
55.19854
55.237663
55.276699
55.315823
55.354954
55.394005
55.432957
55.472084
55.511204
55.550125
55.589069
55.628193
55.667183
55.706097
55.745033
55.784065
55.82299
55.861916
55.900841
55.939716
55.978642
56.017559
56.056377
56.095192
56.134121
56.173
56.211712
56.250492
56.28941
56.328178
56.366901
56.405621
56.444469
56.483177
56.521896
56.560608
56.599289
56.638008
56.676723
56.715317
56.753925
56.792648
56.83131
56.869835
56.908386
56.947105
56.985641
57.024162
57.062683
57.101273
57.139793
57.178318
57.21682
57.255234
57.293758
57.332279
57.370663
57.409004
57.447517
57.485996
57.524311
57.562626
57.601082
57.63945
57.677761
57.716084
57.754375
57.792702
57.831009
57.869335
57.907463
57.945747
57.984058
58.022289
58.060394
58.098579
58.136879
58.175007
58.213123
58.25124
58.289406
58.327518
58.365623
58.403728
58.4417
58.479813
58.517921
58.555916
58.593822
58.631889
58.669968
58.707878
58.745796
58.783733
58.821697
58.859619
58.897522
58.935383
58.973213
59.011124
59.04903
59.086788
59.124496
59.162392
59.200241
59.237957
59.275665
59.313423
59.351166
59.388874
59.426582
59.464233
59.501858
59.539562
59.577263
59.614807
59.652321
59.689991
59.727646
59.765144
59.802654
59.840179
59.877724
59.91523
59.952732
59.990185
60.027546
60.065044
60.102562
60.139904
60.177208
60.214607
60.25206
60.289364
60.326668
60.363968
60.401253
60.438557
60.475857
60.513119
60.550224
60.587475
60.624783
60.661949
60.699051
60.736153
60.773396
60.810501
60.847595
60.884701
60.921696
60.958763
60.995869
61.032951
61.069862
61.10677
61.143845
61.180851
61.217751
61.254658
61.29155
61.328453
61.365345
61.402241
61.439079
61.475777
61.512638
61.549538
61.586285
61.622982
61.659679
61.696495
61.733196
61.769894
61.806587
61.843155
61.879791
61.916485
61.953167
61.989677
62.026165
62.062759
62.099377
62.135872
62.172367
62.208855
62.245251
62.28175
62.318237
62.354694
62.390991
62.427292
62.463791
62.500156
62.536449
62.57275
62.609032
62.645302
62.681591
62.717876
62.754112
62.790192
62.826389
62.862682
62.898842
62.934917
62.971004
63.007122
63.043213
63.079304
63.115398
63.15139
63.187279
63.223328
63.259415
63.295357
63.331245
63.367126
63.403065
63.438957
63.474846
63.510719
63.546528
63.582207
63.618069
63.653954
63.689682
63.725372
63.761044
63.796787
63.832478
63.868164
63.903843
63.939453
63.97493
64.010582
64.046265
64.081795
64.117287
64.152756
64.188278
64.22377
64.259247
64.294731
64.330162
64.36544
64.400833
64.43631
64.47168
64.506958
64.542236
64.577507
64.612793
64.648071
64.68335
64.718605
64.753685
64.78878
64.824051
64.859261
64.894333
64.929413
64.964485
64.999496
65.034576
65.069649
65.104721
65.139626
65.1745
65.209465
65.244514
65.279396
65.314262
65.349129
65.383934
65.418732
65.453606
65.488464
65.523239
65.557899
65.592567
65.627365
65.662094
65.696762
65.73143
65.766075
65.800575
65.835159
65.869827
65.904465
65.938919
65.973389
66.007858
66.042374
66.076843
66.111305
66.145775
66.18013
66.214401
66.248756
66.283203
66.317543
66.351807
66.386063
66.420326
66.454483
66.488739
66.522995
66.557251
66.591324
66.625389
66.65947
66.693687
66.727745
66.761803
66.79586
66.829857
66.863716
66.897736
66.931793
66.965767
66.999626
67.033485
67.067345
67.101173
67.13504
67.168884
67.202751
67.236473
67.270134
67.303795
67.337646
67.371338
67.404999
67.438652
67.472313
67.505783
67.539345
67.573006
67.606651
67.640114
67.673553
67.707024
67.740479
67.773926
67.807365
67.840828
67.874252
67.907509
67.94075
67.974083
68.007507
68.040756
68.074005
68.107262
68.140503
68.173752
68.206917
68.239754
68.272606
68.30558
68.338837
68.372086
68.405327
68.438583
68.471733
68.50457
68.537422
68.570259
68.603104
68.635948
68.668785
68.70163
68.734367
68.767097
68.799934
68.832779
68.865623
68.898468
68.931305
68.964157
68.99688
69.029327
69.06176
69.0942
69.12664
69.159081
69.191521
69.224266
69.257034
69.289467
69.321899
69.354332
69.386787
69.419212
69.451668
69.4841
69.516495
69.548531
69.580566
69.612602
69.64463
69.676857
69.709297
69.741745
69.774162
69.806244
69.838264
69.870308
69.902344
69.934364
69.9664
69.998428
70.030464
70.06221
70.093842
70.125473
70.157455
70.189484
70.221512
70.253548
70.285583
70.317413
70.349045
70.380661
70.4123
70.443924
70.475555
70.507179
70.538818
70.570374
70.601593
70.633194
70.664825
70.696449
70.728073
70.759697
70.791336
70.82296
70.854233
70.88546
70.916687
70.947906
70.979126
71.010345
71.041573
71.072792
71.104088
71.135307
71.166534
71.197754
71.228973
71.260185
71.291412
71.322632
71.353836
71.384659
71.415489
71.446289
71.477112
71.507935
71.538734
71.569565
71.600723
71.631744
71.662567
71.693375
71.724197
71.755013
71.78582
71.816643
71.847466
71.87825
71.908691
71.939095
71.969513
71.999931
72.030327
72.060745
72.091438
72.122261
72.152916
72.183327
72.213737
72.244148
72.274567
72.30497
72.335388
72.365791
72.396202
72.426315
72.456322
72.48632
72.516327
72.546333
72.576378
72.606796
72.637199
72.667587
72.697601
72.727608
72.757622
72.787628
72.817635
72.847626
72.877632
72.907646
72.937538
72.967133
72.996727
73.026321
73.055931
73.085556
73.11554
73.145546
73.175552
73.205368
73.23497
73.264572
73.294159
73.323776
73.353371
73.38298
73.41256
73.442177
73.471535
73.500725
73.52993
73.55912
73.58831
73.617676
73.647263
73.67688
73.706482
73.735817
73.764999
73.794205
73.823387
73.852592
73.88179
73.91098
73.94017
73.969353
73.998299
74.027092
74.05587
74.084671
74.113464
74.142365
74.171555
74.200745
74.229942
74.258904
74.287704
74.316475
74.345268
74.374069
74.40284
74.431641
74.460419
74.489212
74.517822
74.546204
74.574577
74.602966
74.631348
74.659729
74.688332
74.717125
74.745918
74.774605
74.802986
74.831367
74.859756
74.888138
74.916527
74.944901
74.973289
75.001663
75.030022
75.058022
75.085999
75.113976
75.14196
75.169937
75.197914
75.225975
75.254341
75.28273
75.310844
75.338821
75.366806
75.394783
75.422752
75.450737
75.478706
75.506691
75.534668
75.562531
75.590111
75.617683
75.645256
75.672821
75.700386
75.727959
75.755531
75.783165
75.811127
75.838799
75.866364
75.893944
75.921516
75.949089
75.976654
76.004234
76.031799
76.059372
76.086845
76.114006
76.141174
76.16835
76.195503
76.222672
76.249832
76.277016
76.304161
76.331337
76.358398
76.385551
76.412727
76.439903
76.467056
76.494232
76.5214
76.548569
76.575729
76.602882
76.629677
76.656441
76.683205
76.709961
76.736725
76.763481
76.790245
76.817009
76.843765
76.870476
76.896835
76.92321
76.949844
76.976616
77.003372
77.030136
77.056892
77.083649
77.11042
77.13707
77.163429
77.189774
77.216141
77.242485
77.268845
77.295204
77.321556
77.347908
77.374275
77.400482
77.426437
77.452385
77.47834
77.504288
77.530327
77.556694
77.583046
77.609398
77.635757
77.66198
77.68795
77.713898
77.739838
77.765793
77.79174
77.817703
77.843651
77.869598
77.895546
77.921425
77.94696
77.972504
77.998055
78.023605
78.049149
78.074684
78.100243
78.125778
78.151649
78.177589
78.203171
78.228714
78.25425
78.2798
78.305351
78.330894
78.356445
78.381981
78.407524
78.433067
78.458351
78.483482
78.508621
78.533768
78.558899
78.584045
78.609177
78.634315
78.659462
78.684608
78.709633
78.734367
78.759232
78.78437
78.809525
78.834648
78.859795
78.884933
78.91008
78.935211
78.96035
78.985176
79.009903
79.034645
79.05938
79.084106
79.108849
79.133583
79.15831
79.183052
79.207787
79.232437
79.25676
79.281105
79.30542
79.329758
79.35408
79.37841
79.403
79.427742
79.452461
79.477196
79.501755
79.52607
79.5504
79.574738
79.59906
79.62339
79.64772
79.672043
79.696373
79.720695
79.745049
79.769089
79.792999
79.816925
79.840851
79.864777
79.88871
79.912621
79.936546
79.960472
79.98439
80.008316
80.031952
80.055748
80.079666
80.103584
80.127502
80.151436
80.175354
80.19928
80.223198
80.247116
80.271049
80.29467
80.318192
80.341705
80.365227
80.388741
80.412254
80.435768
80.459305
80.482803
80.506325
80.529846
80.553116
80.576225
80.599327
80.622452
80.645576
80.668671
80.691788
80.715027
80.738541
80.762054
80.785583
80.80896
80.832085
80.855186
80.878304
80.901413
80.924515
80.947632
80.970749
80.993858
81.01696
81.04007
81.063179
81.085915
81.10862
81.131332
81.15403
81.176735
81.19944
81.22216
81.244858
81.26757
81.290268
81.312965
81.335495
81.357803
81.380096
81.402519
81.425224
81.447937
81.470627
81.493355
81.516045
81.538765
81.56147
81.584175
81.606537
81.628838
81.651131
81.673439
81.69574
81.718048
81.740349
81.762642
81.78495
81.807251
81.829544
81.851807
81.873711
81.895615
81.917511
81.9394
81.961304
81.983192
82.005081
82.026993
82.048882
82.070778
82.092674
82.114685
82.136566
82.158478
82.180359
82.202263
82.224159
82.246048
82.267944
82.289841
82.311745
82.333641
82.35553
82.377357
82.398865
82.420349
82.441849
82.463318
82.484818
82.506294
82.527802
82.549301
82.570778
82.59227
82.613762
82.635231
82.656357
82.677437
82.698524
82.719597
82.740692
82.76178
82.78286
82.803932
82.825027
82.846298
82.867798
82.889282
82.91053
82.931633
82.952705
82.973785
82.994865
83.015953
83.037041
83.058136
83.079216
83.100304
83.121376
83.142471
83.163483
83.184174
83.204849
83.225533
83.246208
83.266899
83.287552
83.30825
83.328926
83.349609
83.370277
83.390968
83.411644
83.432129
83.452393
83.472664
83.49295
83.513229
83.533485
83.553764
83.574036
83.594337
83.615028
83.635712
83.656387
83.677071
83.697487
83.717758
83.738022
83.758308
83.77858
83.798859
83.819122
83.839417
83.859673
83.879944
83.900215
83.920502
83.940773
83.960754
83.980629
84.000481
84.020355
84.040222
84.060097
84.079964
84.099831
84.119705
84.139572
84.159424
84.179291
84.199165
84.218811
84.238289
84.257736
84.277206
84.296661
84.316139
84.335594
84.355064
84.374519
84.394333
84.414215
84.434074
84.453941
84.47374
84.493202
84.512665
84.532127
84.55159
84.57106
84.590515
84.609985
84.62944
84.648926
84.668365
84.687836
84.707291
84.726753
84.745918
84.764984
84.784042
84.803108
84.822159
84.841217
84.860268
84.879326
84.898384
84.917442
84.936493
84.955551
84.974617
84.993645
85.012329
85.030975
85.049629
85.068283
85.086937
85.105591
85.124245
85.142906
85.161552
85.180183
85.198997
85.218071
85.237114
85.256157
85.274826
85.293472
85.312141
85.330772
85.349442
85.36808
85.386742
85.405388
85.424042
85.442696
85.461342
85.479996
85.498642
85.517288
85.535576
85.55381
85.572052
85.590302
85.608551
85.626793
85.645042
85.663284
85.681541
85.699783
85.718033
85.736267
85.754509
85.772766
85.790749
85.808594
85.826439
85.844292
85.862129
85.879974
85.897812
85.915649
85.933487
85.951332
85.96917
85.987022
86.004852
86.022682
86.040527
86.05835
86.076187
86.094025
86.11187
86.129723
86.147552
86.16539
86.183243
86.20108
86.218925
86.236748
86.254593
86.272446
86.290283
86.308014
86.325447
86.34288
86.360321
86.377754
86.395187
86.412636
86.430077
86.447487
86.46492
86.482376
86.499802
86.517235
86.534683
86.552109
86.56945
86.586472
86.603508
86.620537
86.637581
86.654602
86.671623
86.688652
86.705681
86.722717
86.739761
86.756783
86.773804
86.79084
86.807861
86.82489
86.841568
86.858208
86.874832
86.891457
86.908073
86.924683
86.941528
86.958542
86.975578
86.992607
87.009644
87.026672
87.043694
87.06073
87.077751
87.094643
87.111259
87.127892
87.144508
87.16114
87.177757
87.194397
87.211014
87.227638
87.244263
87.26088
87.277504
87.294136
87.31076
87.327385
87.344009
87.36039
87.376595
87.39283
87.409042
87.425255
87.441475
87.457695
87.47393
87.490135
87.50634
87.522575
87.538788
87.555016
87.571228
87.58744
87.603668
87.61969
87.635498
87.651321
87.66713
87.682961
87.698753
87.714569
87.730392
87.746208
87.762016
87.777817
87.79364
87.809441
87.825272
87.841095
87.856895
87.872734
87.888565
87.904381
87.920204
87.936005
87.95182
87.967636
87.983452
87.999268
88.015076
88.030891
88.046707
88.062508
88.078339
88.094147
88.10997
88.125771
88.141434
88.156845
88.172241
88.18766
88.203072
88.218468
88.233887
88.24929
88.264694
88.280106
88.295494
88.310921
88.326324
88.341728
88.357155
88.372551
88.387947
88.403198
88.418213
88.433205
88.448219
88.463219
88.478226
88.493225
88.508224
88.523232
88.538223
88.553223
88.568222
88.583237
88.598244
88.613235
88.62825
88.64325
88.658234
88.672859
88.687469
88.702057
88.716644
88.731255
88.74585
88.760437
88.775047
88.789635
88.804222
88.818825
88.833435
88.848022
88.862625
88.877541
88.892548
88.907555
88.922493
88.937096
88.951691
88.966278
88.980888
88.995476
89.010078
89.024681
89.039268
89.053871
89.068459
89.083054
89.097656
89.112267
89.126862
89.141457
89.156044
89.170639
89.185158
89.199356
89.213531
89.22773
89.24192
89.256111
89.270309
89.2845
89.298683
89.312889
89.327072
89.34127
89.355461
89.369659
89.383835
89.398018
89.412216
89.426414
89.440598
89.45446
89.468254
89.48204
89.495827
89.509621
89.523399
89.537186
89.55098
89.564751
89.578545
89.592331
89.60611
89.619896
89.63369
89.647469
89.661255
89.675056
89.688835
89.702614
89.716072
89.729462
89.742836
89.756218
89.7696
89.782974
89.796364
89.809746
89.82312
89.836502
89.849876
89.863251
89.876648
89.890022
89.903404
89.916786
89.930252
89.944046
89.957825
89.971458
89.98484
89.99823
90.011589
90.024986
90.038368
90.051743
90.065125
90.078506
90.091881
90.105255
90.118652
90.132034
90.145424
90.158791
90.172173
90.185547
90.198936
90.212318
90.225693
90.238731
90.251694
90.264687
90.277641
90.290627
90.303604
90.316574
90.329559
90.342514
90.355507
90.368477
90.381447
90.394432
90.407402
90.420372
90.433357
90.44632
90.459312
90.472275
90.485252
90.497955
90.510536
90.523094
90.535667
90.548225
90.560791
90.573372
90.585953
90.598518
90.611076
90.623642
90.636208
90.648788
90.661362
90.673927
90.686501
90.699074
90.711647
90.72422
90.736778
90.749352
90.761559
90.773727
90.785881
90.798058
90.810226
90.82238
90.834541
90.84671
90.858871
90.871033
90.883202
90.89537
90.907539
90.919685
90.931854
90.944031
90.956177
90.968353
90.980522
90.992683
91.004845
91.016838
91.028603
91.040367
91.052124
91.063873
91.075661
91.087799
91.099968
91.112122
91.124298
91.136452
91.148621
91.160782
91.172951
91.185112
91.197273
91.209457
91.221603
91.233772
91.245934
91.258095
91.270256
91.28215
91.293892
91.305664
91.317406
91.32917
91.340927
91.352692
91.364449
91.376205
91.387962
91.399704
91.411476
91.423233
91.434982
91.446754
91.458519
91.470268
91.482033
91.493782
91.505554
91.517303
91.529068
91.540611
91.551971
91.563324
91.574692
91.586029
91.597382
91.608742
91.620094
91.631447
91.642799
91.65416
91.665512
91.676857
91.68821
91.699562
91.710922
91.722267
91.733627
91.744987
91.756332
91.767693
91.779045
91.79039
91.801559
91.8125
91.823448
91.834404
91.845345
91.856285
91.867241
91.878197
91.889145
91.900085
91.911041
91.921989
91.932922
91.943871
91.954819
91.965775
91.976723
91.987663
91.998596
92.009567
92.020508
92.031448
92.042404
92.053352
92.064049
92.074577
92.085121
92.09568
92.106216
92.11676
92.127312
92.137848
92.148384
92.15892
92.169464
92.180023
92.190552
92.201103
92.211632
92.222183
92.232727
92.243263
92.253799
92.264351
92.274902
92.285431
92.295975
92.306534
92.317062
92.327271
92.337418
92.347923
92.358467
92.369019
92.379547
92.390091
92.40065
92.411194
92.421722
92.432274
92.442802
92.453362
92.46389
92.474442
92.484985
92.495529
92.506065
92.516602
92.527145
92.537689
92.548233
92.558777
92.569313
92.579842
92.590004
92.600143
92.610291
92.620415
92.630547
92.640701
92.650818
92.660957
92.671104
92.681244
92.691368
92.701515
92.711639
92.721786
92.731911
92.74205
92.752197
92.762337
92.772453
92.782608
92.79274
92.802872
92.813011
92.823158
92.833282
92.843338
92.853065
92.862801
92.872536
92.882263
92.891998
92.901718
92.911469
92.921204
92.930908
92.940651
92.950386
92.960114
92.969841
92.979576
92.989304
92.999046
93.008766
93.018501
93.028229
93.037956
93.047707
93.057434
93.067162
93.076889
93.086632
93.096352
93.105934
93.115257
93.12458
93.133904
93.143242
93.152565
93.16188
93.171204
93.180542
93.189873
93.199181
93.208519
93.217827
93.227173
93.236496
93.245819
93.255135
93.264473
93.273796
93.283112
93.292442
93.301773
93.311111
93.320435
93.32975
93.339073
93.348412
93.357727
93.366898
93.375816
93.384743
93.393646
93.402565
93.411499
93.420418
93.429337
93.438248
93.447166
93.456108
93.465012
93.473923
93.482857
93.491783
93.500702
93.509628
93.518524
93.527458
93.536385
93.545303
93.554222
93.563141
93.572067
93.580986
93.589905
93.598816
93.607735
93.616669
93.625534
93.634056
93.642563
93.651085
93.659592
93.668114
93.67662
93.685143
93.693649
93.702179
93.710686
93.719208
93.72773
93.736221
93.744751
93.753265
93.761917
93.770844
93.779755
93.788666
93.797592
93.806511
93.81543
93.824348
93.833267
93.842209
93.85112
93.860046
93.86895
93.877869
93.886742
93.895264
93.90377
93.912285
93.920807
93.929314
93.93782
93.946342
93.954865
93.963379
93.971886
93.980408
93.988922
93.997444
94.005951
94.014465
94.02298
94.031502
94.040016
94.048531
94.057053
94.065559
94.074066
94.082573
94.091103
94.099617
94.108124
94.116646
94.12516
94.133682
94.142197
94.15049
94.158615
94.166725
94.174835
94.182938
94.191055
94.19915
94.207268
94.215378
94.223495
94.23159
94.239708
94.247818
94.25592
94.264038
94.272148
94.280251
94.288361
94.296478
94.304581
94.312691
94.320801
94.328896
94.337013
94.345131
94.353241
94.361343
94.369453
94.377571
94.385674
94.393776
94.401901
94.409874
94.417587
94.425293
94.432983
94.440689
94.448395
94.4561
94.463806
94.471512
94.479202
94.486908
94.494629
94.502335
94.510025
94.517723
94.525436
94.533134
94.54084
94.548546
94.556252
94.563965
94.571678
94.579361
94.587082
94.594772
94.60247
94.610176
94.617889
94.62558
94.633286
94.640999
94.648705
94.65641
94.664108
94.671631
94.678932
94.686234
94.693527
94.700836
94.708122
94.715416
94.722717
94.730026
94.73732
94.744614
94.751915
94.759216
94.766518
94.773819
94.78112
94.788422
94.795692
94.803009
94.810303
94.817604
94.824898
94.832207
94.839508
94.846794
94.854095
94.861404
94.868698
94.875984
94.883286
94.890587
94.897896
94.90519
94.912491
94.919785
94.927078
94.934105
94.940987
94.947884
94.954781
94.961685
94.968567
94.975456
94.982353
94.989243
94.996132
95.003021
95.009918
95.016815
95.023705
95.030602
95.037498
95.04438
95.051277
95.058174
95.065063
95.071968
95.07885
95.085747
95.092644
95.099533
95.106422
95.113327
95.120209
95.127106
95.133995
95.140892
95.147781
95.154678
95.16156
95.168457
95.175354
95.182251
95.189148
95.195686
95.202164
95.208656
95.215149
95.221649
95.228119
95.234619
95.241096
95.247581
95.254066
95.260567
95.267044
95.273544
95.280022
95.286514
95.292992
95.299492
95.305969
95.312462
95.318947
95.325447
95.331909
95.338409
95.344902
95.351395
95.357872
95.364365
95.370834
95.377335
95.383827
95.390312
95.396797
95.403282
95.409767
95.41626
95.422768
95.429245
95.435722
95.442215
95.449059
95.455658
95.462143
95.468636
95.475128
95.481613
95.488098
95.494591
95.501068
95.507553
95.514046
95.520538
95.527016
95.533508
95.539986
95.546478
95.552963
95.559464
95.565948
95.572433
95.578926
95.585419
95.591896
95.598389
95.604866
95.611366
95.617859
95.624336
95.630814
95.637314
95.643799
95.650291
95.656769
95.663261
95.669746
95.676231
95.682724
95.689217
95.695694
95.702187
95.708679
95.714935
95.721008
95.727104
95.733185
95.739281
95.745338
95.751427
95.757515
95.763603
95.769684
95.775764
95.781853
95.787918
95.794006
95.800087
95.806175
95.812256
95.818344
95.824425
95.830498
95.836594
95.842667
95.84874
95.854843
95.860909
95.867004
95.873077
95.879158
95.885246
95.891327
95.897408
95.903496
95.909554
95.915657
95.921722
95.927811
95.933899
95.93998
95.946053
95.952148
95.958221
95.964302
95.970383
95.976196
95.981873
95.987534
95.993225
95.998909
96.004578
96.010254
96.015923
96.021622
96.02729
96.032982
96.038635
96.044312
96.049995
96.055664
96.06134
96.067032
96.072701
96.078369
96.084053
96.089714
96.095398
96.101074
96.106773
96.112442
96.118103
96.123795
96.129456
96.135155
96.140816
96.1465
96.152176
96.157845
96.163544
96.169212
96.174881
96.180557
96.186226
96.19191
96.197571
96.203262
96.208939
96.214607
96.220291
96.225967
96.231644
96.236992
96.242279
96.247551
96.252815
96.258095
96.263367
96.268639
96.273911
96.279167
96.284447
96.289719
96.294983
96.300262
96.305534
96.310799
96.316078
96.321335
96.326614
96.331894
96.337151
96.342415
96.347702
96.352959
96.358231
96.36351
96.368782
96.374069
96.379333
96.384613
96.38987
96.395134
96.400398
96.405685
96.410942
96.416229
96.421494
96.426758
96.432037
96.437317
96.442581
96.447861
96.453133
96.458389
96.463654
96.468933
96.474213
96.479485
96.484756
96.490021
96.495148
96.500015
96.50489
96.50975
96.514618
96.519478
96.524361
96.529213
96.534081
96.538933
96.5438
96.548668
96.553551
96.558418
96.563278
96.568138
96.573021
96.577873
96.582733
96.587601
96.592461
96.597343
96.602196
96.607071
96.611931
96.616791
96.621658
96.626526
96.631386
96.636253
96.641113
96.646004
96.650864
96.655731
96.660591
96.665459
96.670319
96.675186
96.680046
96.684898
96.689789
96.694649
96.699516
96.704376
96.709236
96.714111
96.718979
96.723824
96.728714
96.733566
96.738449
96.743317
96.748169
96.753036
96.757584
96.762032
96.766487
96.770958
96.775398
96.779869
96.784332
96.788795
96.793251
96.797714
96.802185
96.806648
96.811111
96.815559
96.820023
96.824486
96.828941
96.833397
96.837868
96.842316
96.846779
96.85125
96.85569
96.860161
96.864624
96.86908
96.873543
96.878006
96.882469
96.886917
96.891388
96.895844
96.900299
96.90477
96.909225
96.913673
96.918144
96.922607
96.927063
96.931534
96.935982
96.940437
96.944901
96.949364
96.953819
96.958282
96.962761
96.967209
96.971664
96.976128
96.980576
96.985054
96.98951
96.993958
96.998421
97.002892
97.007347
97.01181
97.016113
97.020164
97.024216
97.028267
97.032318
97.036377
97.040436
97.044487
97.048538
97.052597
97.056671
97.060707
97.064766
97.068825
97.072868
97.07692
97.080978
97.085037
97.089088
97.093155
97.097191
97.101257
97.105316
97.109367
97.113434
97.117462
97.121536
97.125572
97.129631
97.133698
97.137764
97.1418
97.145859
97.149925
97.153961
97.158028
97.162071
97.16613
97.170197
97.17424
97.178291
97.18235
97.186401
97.190453
97.194511
97.198578
97.202629
97.206665
97.210732
97.21479
97.218849
97.2229
97.226967
97.231003
97.235069
97.239113
97.243179
97.247231
97.251289
97.255341
97.259392
97.263451
97.267502
97.271553
97.275536
97.279182
97.282845
97.286484
97.290123
97.293793
97.29744
97.301071
97.304733
97.308372
97.31205
97.315689
97.319328
97.32299
97.326614
97.330276
97.333931
97.33757
97.341225
97.344872
97.348526
97.35218
97.355812
97.359474
97.363121
97.366768
97.370407
97.374077
97.377724
97.381378
97.385017
97.388664
97.392326
97.395973
97.399612
97.403259
97.406898
97.410545
97.414215
97.41787
97.421509
97.425163
97.428802
97.432465
97.436104
97.439751
97.443405
97.44706
97.450699
97.454353
97.457993
97.461662
97.465309
97.468948
97.472595
97.476234
97.479897
97.483559
97.48719
97.490837
97.494492
97.498138
97.501801
97.50544
97.509094
97.512726
97.516388
97.520035
97.523689
97.527344
97.530983
97.534637
97.537956
97.541183
97.544418
97.547676
97.550911
97.554161
97.557419
97.560654
97.563896
97.567146
97.570374
97.573639
97.576874
97.580101
97.583359
97.586609
97.589844
97.593079
97.596329
97.599564
97.602829
97.606064
97.609329
97.612556
97.615799
97.619034
97.622292
97.625526
97.628769
97.632011
97.635254
97.638504
97.641754
97.644981
97.648232
97.651482
97.654724
97.657959
97.661217
97.664452
97.667694
97.670944
97.674187
97.677429
97.680664
97.683907
97.687164
97.69062
97.694267
97.697914
97.701584
97.705238
97.708855
97.712524
97.716156
97.71981
97.723473
97.727104
97.730751
97.734406
97.738052
97.74173
97.745361
97.749016
97.752663
97.75631
97.759949
97.763603
97.767258
97.770912
97.774559
97.778198
97.781853
97.785507
97.789154
97.792801
97.796326
97.799583
97.802834
97.806068
97.809311
97.812553
97.815804
97.819046
97.822281
97.825539
97.828773
97.832024
97.835251
97.838501
97.841743
97.844994
97.848244
97.851486
97.854721
97.857979
97.861206
97.864464
97.867699
97.870941
97.874184
97.877419
97.880684
97.883919
97.887161
97.890411
97.893654
97.896896
97.900139
97.903404
97.906631
97.909866
97.913124
97.916351
97.919594
97.922844
97.926079
97.929344
97.932587
97.935814
97.939072
97.942307
97.945557
97.948784
97.952049
97.955276
97.958527
97.961769
97.965012
97.968269
97.971497
97.974747
97.977997
97.981232
97.984489
97.987732
97.990952
97.994217
97.997444
98.000694
98.003937
98.007179
98.010422
98.01368
98.016922
98.020164
98.023392
98.026657
98.029877
98.033142
98.036369
98.039619
98.04287
98.046104
98.049355
98.052589
98.055794
98.058624
98.061462
98.064308
98.067139
98.069977
98.072815
98.075661
98.078506
98.081322
98.084175
98.087013
98.089851
98.09269
98.095528
98.098366
98.101189
98.104034
98.10688
98.109711
98.112556
98.115395
98.11824
98.121063
98.123909
98.126747
98.129593
98.132423
98.135269
98.1381
98.140938
98.143776
98.146622
98.149467
98.152298
98.155144
98.157974
98.160812
98.163643
98.166489
98.169319
98.172165
98.175003
98.177834
98.180679
98.183502
98.186363
98.189201
98.192024
98.194862
98.197693
98.200546
98.203384
98.206215
98.209068
98.211891
98.214729
98.217575
98.220413
98.223259
98.226089
98.228935
98.231758
98.234604
98.237434
98.240273
98.243111
98.245956
98.248802
98.25164
98.254471
98.257309
98.260162
98.262985
98.265839
98.268669
98.271507
98.274345
98.277184
98.280022
98.282852
98.285706
98.288551
98.291382
98.294212
98.29705
98.299881
98.302734
98.305565
98.308395
98.311234
98.314064
98.316711
98.319145
98.321571
98.324005
98.326439
98.328873
98.331306
98.33374
98.336174
98.3386
98.341034
98.343468
98.345894
98.348335
98.350754
98.353195
98.355629
98.358078
98.360512
98.36293
98.365372
98.367798
98.370232
98.372658
98.375099
98.377525
98.379959
98.382393
98.384834
98.387253
98.389679
98.392128
98.394562
98.396988
98.399422
98.401863
98.404297
98.406723
98.409157
98.411583
98.414024
98.416451
98.418884
98.421318
98.423752
98.426186
98.428612
98.431053
98.433472
98.435905
98.438339
98.440788
98.443199
98.445648
98.448097
98.450516
98.45295
98.455383
98.457809
98.460243
98.462669
98.465111
98.467545
98.469971
98.472412
98.474838
98.477272
98.479698
98.482132
98.484581
98.487007
98.489433
98.491875
98.494301
98.496758
98.499168
98.501602
98.504036
98.50647
98.508888
98.511345
98.513771
98.516197
98.518616
98.521065
98.523514
98.525932
98.528374
98.5308
98.533241
98.535667
98.538094
98.54052
98.542953
98.545387
98.547813
98.550262
98.552696
98.555122
98.557549
98.55999
98.562424
98.56485
98.567284
98.569717
98.572159
98.574577
98.576645
98.57869
98.580704
98.582741
98.58477
98.5868
98.588814
98.590843
98.59288
98.594894
98.596931
98.598938
98.600998
98.60302
98.605042
98.607071
98.609093
98.611115
98.613136
98.615181
98.617203
98.619232
98.621262
98.623276
98.625313
98.627342
98.629364
98.631393
98.633423
98.635452
98.637482
98.639503
98.641525
98.643555
98.645592
98.647598
98.649658
98.651665
98.653702
98.655716
98.657738
98.659775
98.661804
98.663849
98.665848
98.667885
98.669907
98.671944
98.673981
98.675995
98.678032
98.680046
98.682076
98.684105
98.686142
98.688156
98.690186
98.692215
98.694237
98.696274
98.698303
98.700325
98.702354
98.704376
98.706398
98.708435
98.710464
98.712486
98.714516
98.71656
98.718582
98.720596
98.722633
98.72464
98.726677
98.728699
98.730736
98.732765
98.734795
98.736816
98.738838
98.740868
98.742905
98.744934
98.746948
98.74897
98.751007
98.753021
98.755058
98.757095
98.759125
98.761147
98.763176
98.765198
98.767227
98.769257
98.771278
98.773308
98.775337
98.777351
98.779396
98.781425
98.783447
98.785477
98.787514
98.789528
98.791542
98.793594
98.795601
98.797646
98.799675
98.801689
98.803726
98.805733
98.807777
98.809799
98.811829
98.81385
98.815895
98.817902
98.819931
98.821976
98.823997
98.826027
98.828049
98.830078
98.832108
98.834091
98.835709
98.837326
98.838943
98.840584
98.842201
98.843826
98.845436
98.847076
98.848686
98.850311
98.851936
98.853561
98.855179
98.856796
98.858429
98.860046
98.861664
98.863266
98.864914
98.866524
98.868149
98.869766
98.871407
98.873009
98.874626
98.876259
98.877876
98.879501
98.881134
98.882736
98.884369
98.885986
98.887619
98.889244
98.890862
98.892479
98.894089
98.895721
98.897354
98.898964
98.900581
98.902206
98.903839
98.905457
98.907082
98.908707
98.910316
98.911934
98.913567
98.915176
98.916817
98.918434
98.920036
98.921669
98.923294
98.924911
98.926529
98.928162
98.929794
98.931404
98.933029
98.934654
98.936272
98.937889
98.939514
98.941139
98.942757
98.944374
98.946007
98.947617
98.949226
98.950859
98.952492
98.954102
98.955734
98.957352
98.958977
98.960594
98.962219
98.963837
98.965469
98.967072
98.968712
98.970345
98.971954
98.973579
98.975182
98.976814
98.978447
98.980049
98.981682
98.983315
98.984932
98.986549
98.988167
98.989799
98.991409
98.993034
98.994667
98.996277
98.997894
98.999519
99.001144
99.002769
99.004372
99.006004
99.007637
99.009254
99.010887
99.012497
99.014122
99.015747
99.017365
99.018997
99.02063
99.022232
99.023842
99.025467
99.0271
99.028725
99.030334
99.031952
99.033585
99.035202
99.036827
99.038445
99.04007
99.041695
99.043312
99.044945
99.046562
99.04818
99.049797
99.051414
99.053047
99.054665
99.056274
99.057915
99.059532
99.061157
99.062775
99.0644
99.066025
99.067642
99.06926
99.0709
99.07251
99.074127
99.07576
99.077385
99.078987
99.080597
99.082245
99.08387
99.08548
99.087097
99.08873
99.090347
99.091965
99.09346
99.094681
99.095894
99.097115
99.098312
99.099541
99.100777
99.101959
99.10321
99.104424
99.105629
99.10685
99.10807
99.109268
99.110504
99.111702
99.112923
99.114128
99.115364
99.116585
99.117798
99.118996
99.120232
99.121437
99.122658
99.123878
99.125084
99.126312
99.127518
99.128738
99.129951
99.13118
99.132385
99.133606
99.134819
99.136055
99.137245
99.138474
99.139702
99.140907
99.142113
99.143341
99.144562
99.14576
99.14698
99.148209
99.149429
99.150627
99.151855
99.153069
99.154282
99.155502
99.156723
99.157936
99.159149
99.16037
99.161583
99.162804
99.164017
99.165222
99.166451
99.167671
99.168877
99.170113
99.17131
99.172539
99.173752
99.174965
99.176186
99.177391
99.178596
99.179832
99.18103
99.182259
99.183479
99.184708
99.185913
99.187134
99.188354
99.18956
99.190781
99.191994
99.193214
99.194427
99.195641
99.196861
99.198074
99.199287
99.200523
99.201721
99.202942
99.204147
99.205376
99.206589
99.207809
99.20903
99.210236
99.211456
99.212677
99.21389
99.215111
99.216324
99.217529
99.218758
99.219971
99.221176
99.222404
99.223625
99.224823
99.226059
99.227272
99.228485
99.229706
99.230919
99.23214
99.233353
99.234558
99.235794
99.237
99.23822
99.239441
99.240662
99.241867
99.243073
99.244293
99.245514
99.246727
99.24794
99.249161
99.250381
99.251602
99.252815
99.254044
99.255249
99.256462
99.257683
99.258888
99.260117
99.261322
99.26255
99.263756
99.264977
99.26619
99.267418
99.268631
99.269836
99.271065
99.272278
99.273491
99.274712
99.275932
99.27713
99.278366
99.279572
99.280807
99.282005
99.283226
99.284454
99.28566
99.286873
99.288086
99.289314
99.29052
99.291748
99.292953
99.294182
99.295395
99.296608
99.297821
99.299042
99.300247
99.301468
99.302689
99.303902
99.305115
99.306335
99.307556
99.308769
99.30999
99.311211
99.312416
99.313637
99.314842
99.316071
99.317291
99.318497
99.319725
99.32093
99.322144
99.323372
99.324585
99.325798
99.327019
99.328232
99.329445
99.330673
99.331879
99.333099
99.33432
99.335541
99.336754
99.337967
99.339172
99.340401
99.341621
99.342827
99.344048
99.345253
99.346474
99.34771
99.348907
99.350136
99.351349
99.35244
99.353264
99.354065
99.354866
99.35569
99.356491
99.3573
99.358116
99.358925
99.359734
99.360542
99.361351
99.362183
99.362984
99.363792
99.364616
99.365417
99.366226
99.367043
99.367844
99.368652
99.369469
99.370277
99.371094
99.371902
99.372704
99.37352
99.374336
99.375145
99.375961
99.37677
99.377579
99.378395
99.379211
99.38002
99.380821
99.38163
99.382446
99.383255
99.384071
99.38488
99.385689
99.386497
99.387299
99.388123
99.388931
99.389748
99.390564
99.391373
99.392181
99.39299
99.393799
99.394615
99.395439
99.396233
99.397041
99.397842
99.398651
99.39946
99.400284
99.401085
99.401909
99.402733
99.403534
99.404343
99.405144
99.40596
99.406769
99.407578
99.408394
99.409203
99.410004
99.410828
99.411636
99.412453
99.413261
99.414085
99.414879
99.415688
99.416504
99.41732
99.418129
99.418953
99.419754
99.420563
99.421387
99.422195
99.422997
99.423813
99.424622
99.425407
99.426231
99.427055
99.427864
99.428673
99.429482
99.43029
99.431099
99.431908
99.432724
99.433533
99.434341
99.435165
99.435959
99.436775
99.437584
99.438393
99.439217
99.440033
99.440849
99.441643
99.442451
99.443268
99.444077
99.444893
99.445709
99.446503
99.447319
99.448135
99.448936
99.449753
99.450569
99.451378
99.452187
99.452995
99.453804
99.454613
99.455421
99.456238
99.457047
99.457855
99.458672
99.459496
99.460304
99.461105
99.461914
99.46273
99.463539
99.464348
99.465164
99.465973
99.466789
99.467606
99.468407
99.469223
99.470032
99.47084
99.471657
99.472458
99.473267
99.474083
99.474884
99.4757
99.476524
99.477341
99.478149
99.478958
99.479752
99.48056
99.481369
99.482185
99.483002
99.483818
99.484627
99.485435
99.486237
99.487053
99.487862
99.48867
99.489487
99.490295
99.491104
99.491928
99.492737
99.493546
99.494354
99.495178
99.495979
99.496788
99.497597
99.498405
99.499214
99.500031
99.500832
99.501656
99.502472
99.503288
99.504097
99.504906
99.505714
99.506516
99.507324
99.508141
99.508957
99.509766
99.510574
99.511391
99.512184
99.512993
99.513824
99.514626
99.515442
99.516273
99.517067
99.517868
99.518684
99.519493
99.520309
99.521118
99.521935
99.522728
99.523544
99.524368
99.525177
99.525986
99.526794
99.527603
99.528412
99.529221
99.530045
99.530846
99.531654
99.532478
99.533287
99.534088
99.534904
99.535706
99.536514
99.537331
99.538139
99.53894
99.539764
99.540581
99.541382
99.542206
99.543022
99.543831
99.544647
99.545448
99.546257
99.547066
99.547874
99.548698
99.549507
99.550316
99.551132
99.551941
99.55275
99.553558
99.554367
99.555176
99.555984
99.556801
99.557617
99.558426
99.559235
99.560043
99.560852
99.561661
99.562462
99.563278
99.564087
99.564903
99.565727
99.566528
99.567329
99.568153
99.568962
99.569786
99.570595
99.571388
99.572197
99.573013
99.573822
99.574638
99.575455
99.576263
99.577065
99.577881
99.57869
99.579498
99.580315
99.581139
99.581947
99.582748
99.583557
99.584366
99.585182
99.585991
99.5868
99.587608
99.588425
99.589241
99.590057
99.590858
99.591667
99.592484
99.593285
99.594101
99.594917
99.595726
99.596542
99.597351
99.59816
99.598976
99.599777
99.600601
99.601402
99.602211
99.60302
99.603836
99.60463
99.605461
99.60627
99.607086
99.607903
99.608711
99.609512
99.610313
99.61113
99.611649
99.612038
99.612442
99.612839
99.613243
99.613663
99.614075
99.614471
99.614883
99.615288
99.6157
99.616096
99.616508
99.616905
99.617302
99.617722
99.618118
99.618538
99.618927
99.619347
99.619736
99.620155
99.620552
99.620956
99.621361
99.621765
99.622185
99.622581
99.623001
99.62339
99.623795
99.624199
99.624619
99.625015
99.625427
99.625824
99.626228
99.626633
99.627052
99.627449
99.627853
99.628265
99.628662
99.629082
99.629463
99.629898
99.630272
99.630699
99.631088
99.631508
99.631912
99.632309
99.632713
99.633118
99.63353
99.633934
99.634338
99.63475
99.635147
99.635567
99.635956
99.636375
99.636772
99.637177
99.637589
99.637993
99.638405
99.638802
99.639214
99.639595
99.640015
99.640419
99.640839
99.641243
99.64164
99.642052
99.642456
99.642853
99.643265
99.643661
99.644073
99.644478
99.644882
99.645287
99.645691
99.646095
99.6465
99.646904
99.647324
99.647728
99.648132
99.648537
99.648949
99.64933
99.649757
99.650139
99.650574
99.650963
99.651375
99.651779
99.652191
99.65258
99.652992
99.653397
99.653809
99.654213
99.654617
99.655014
99.655426
99.65583
99.656227
99.656647
99.657043
99.657455
99.657852
99.658264
99.658669
99.659073
99.65947
99.659889
99.660294
99.660706
99.661102
99.661514
99.661903
99.662323
99.66272
99.663132
99.663536
99.663948
99.664345
99.664749
99.665161
99.665558
99.66597
99.666389
99.666779
99.667206
99.66758
99.667999
99.668388
99.668816
99.669205
99.669624
99.670021
99.670425
99.67083
99.671234
99.671654
99.672043
99.672447
99.672859
99.673264
99.673668
99.674072
99.674484
99.674889
99.675293
99.675705
99.676109
99.676514
99.676918
99.677322
99.677711
99.678139
99.678535
99.67894
99.679359
99.679764
99.680168
99.680573
99.680969
99.681374
99.681778
99.682198
99.682594
99.683006
99.683403
99.6838
99.684212
99.684608
99.685043
99.685425
99.685844
99.686241
99.686638
99.68705
99.687454
99.687881
99.688263
99.688675
99.689072
99.689491
99.689888
99.6903
99.690697
99.691101
99.691513
99.691917
99.692337
99.692726
99.693138
99.693535
99.693947
99.694344
99.694763
99.69516
99.695557
99.695976
99.696373
99.696793
99.697174
99.697594
99.697983
99.69841
99.698807
99.699226
99.699623
99.700027
99.700439
99.700844
99.701248
99.701653
99.702057
99.702461
99.702858
99.703278
99.703682
99.704086
99.704498
99.704895
99.705299
99.705704
99.706116
99.70652
99.706924
99.707329
99.707733
99.708145
99.708542
99.708946
99.709351
99.709747
99.710175
99.710548
99.710983
99.711372
99.711792
99.712189
99.712601
99.712997
99.713402
99.713821
99.714211
99.71463
99.715027
99.715431
99.715843
99.71624
99.71666
99.717056
99.717468
99.717857
99.718285
99.718674
99.719093
99.719498
99.719894
99.720306
99.720711
99.721115
99.721512
99.721924
99.722328
99.722725
99.723145
99.723541
99.723946
99.724365
99.724754
99.725174
99.725571
99.72599
99.726372
99.726791
99.727188
99.727623
99.728004
99.728409
99.728813
99.729225
99.729622
99.730042
99.730431
99.730843
99.731247
99.731659
99.732071
99.732475
99.732872
99.733276
99.733681
99.734093
99.734505
99.734894
99.735306
99.735695
99.736115
99.736519
99.736923
99.737335
99.737732
99.738136
99.738548
99.738953
99.739349
99.739761
99.740166
99.740578
99.74099
99.741386
99.741791
99.742195
99.742599
99.743011
99.743416
99.74382
99.744232
99.744629
99.745041
99.745453
99.74585
99.746254
99.746666
99.747055
99.747475
99.747871
99.748299
99.748672
99.749092
99.749489
99.749908
99.750313
99.750717
99.751122
99.751526
99.75193
99.752319
99.752747
99.753143
99.753555
99.753952
99.754364
99.754761
99.755173
99.755569
99.755989
99.756401
99.75679
99.757202
99.757599
99.758003
99.758415
99.758827
99.759224
99.759644
99.760025
99.760445
99.760857
99.761261
99.761665
99.762054
99.762474
99.762863
99.763298
99.763687
99.764099
99.764496
99.764908
99.765312
99.765717
99.766129
99.766518
99.766937
99.767326
99.767738
99.768143
99.768547
99.768967
99.769371
99.769775
99.770172
99.770576
99.770973
99.771393
99.771805
99.772209
99.772621
99.77301
99.773415
99.773819
99.774239
99.774643
99.775047
99.775444
99.775841
99.776253
99.776665
99.777077
99.777466
99.777885
99.778275
99.778694
99.779091
99.77951
99.779892
99.780312
99.780708
99.781128
99.781517
99.781937
99.782341
99.782745
99.78315
99.783562
99.783966
99.784363
99.784782
99.785179
99.785599
99.785988
99.786392
99.786789
99.787209
99.787613
99.788017
99.788422
99.788826
99.78923
99.789635
99.790047
99.790459
99.790848
99.791267
99.791664
99.792076
99.792473
99.792885
99.793289
99.793694
99.794098
99.794495
99.794907
99.795319
99.795723
99.796127
99.796524
99.796951
99.797325
99.797768
99.798141
99.798569
99.798958
99.79937
99.799774
99.800179
99.800583
99.800995
99.801407
99.801796
99.802216
99.802597
99.803017
99.803429
99.803833
99.80423
99.804642
99.805046
99.80545
99.805855
99.806267
99.806664
99.807076
99.807472
99.807892
99.808289
99.808708
99.809105
99.809509
99.809914
99.810326
99.81073
99.811134
99.811523
99.811943
99.81234
99.812752
99.813156
99.81356
99.813965
99.814377
99.814781
99.815186
99.81559
99.815987
99.816399
99.816811
99.817207
99.817619
99.818008
99.818428
99.818825
99.819244
99.819633
99.820053
99.820442
99.820862
99.821281
99.821671
99.822083
99.822472
99.822884
99.82328
99.8237
99.824104
99.824524
99.824905
99.825325
99.825722
99.826141
99.826538
99.82695
99.827354
99.827751
99.828163
99.828568
99.828972
99.829376
99.829781
99.830193
99.830589
99.830994
99.83139
99.83181
99.832207
99.832611
99.833031
99.833427
99.833832
99.834244
99.834656
99.83506
99.835449
99.835854
99.836266
99.83667
99.837082
99.837494
99.837891
99.838287
99.838699
99.839096
99.839516
99.839928
99.840324
99.840729
99.841118
99.841545
99.841934
99.842354
99.842751
99.843155
99.843567
99.843971
99.844383
99.844772
99.845192
99.845581
99.846008
99.846405
99.846802
99.847221
99.84761
99.848038
99.848434
99.848839
99.849243
99.849648
99.850052
99.850464
99.850876
99.851265
99.851662
99.852074
99.852486
99.852905
99.853302
99.853714
99.854103
99.854393
99.853317
99.848991
99.839348
99.822403
99.796219
99.759315
99.710503
99.649071
99.574898
99.488014
99.388329
99.276352
99.152237
99.016182
98.868263
98.708771
98.537872
98.356979
98.167824
97.971962
97.770653
97.565048
97.356071
97.144432
96.930779
96.715637
96.499489
96.282738
96.065659
95.848579
95.631477
95.414787
95.1987
94.983231
94.768494
94.554581
94.341614
94.129555
93.918556
93.708633
93.498947
93.287529
93.071877
92.849152
92.616432
92.371414
92.112526
91.839272
91.551727
91.250557
90.936577
90.610764
90.27401
89.927124
89.57077
89.205528
88.832123
88.451912
88.06665
87.677681
87.286217
86.893158
86.49939
86.105583
85.712212
85.319824
84.928795
84.539398
84.15197
83.766632
83.383659
83.003105
82.625145
82.249847
81.877312
81.507561
81.140648
80.776611
80.415466
80.05722
79.701218
79.346039
78.989784
78.630112
78.264946
77.892464
77.511574
77.121864
76.723473
76.316879
75.902817
75.481987
75.055183
74.623009
74.185944
73.744514
73.299232
72.851166
72.401611
71.951576
71.501961
71.05349
70.606766
70.162239
69.720329
69.281334
68.845566
68.413216
67.984428
67.559349
67.138107
66.720757
66.307358
65.897987
65.492638
65.091316
64.694038
64.300827
63.911633
63.526455
63.144798
62.765575
62.387321
62.008446
61.627377
61.24284
60.854057
60.460751
60.063015
59.661251
59.255962
58.847698
58.436981
58.024261
57.609898
57.194229
56.777634
56.360905
55.944881
55.530323
55.117828
54.707897
54.300926
53.897232
53.497089
53.100685
52.708206
52.319771
51.935467
51.555378
51.179539
50.807987
50.440742
50.077801
49.71917
49.36483
49.014759
48.668934
48.327328
47.989887
47.656261
47.325653
46.997055
46.669308
46.341316
46.012188
45.681362
45.34866
45.014133
44.678047
44.340775
44.002651
43.664062
43.325298
42.986588
42.648167
42.310257
41.973431
41.638256
41.305225
40.974743
40.647141
40.322678
40.001556
39.683941
39.369946
39.059681
38.753212
38.450569
38.151825
37.856964
37.565994
37.278915
36.99572
36.716351
36.440796
36.169044
35.901081
35.636833
35.37627
35.11911
34.864815
34.612663
34.361835
34.111591
33.861294
33.610542
33.359207
33.107319
32.855049
32.602638
32.350338
32.098335
31.846891
31.596128
31.346201
31.097265
30.849676
30.603825
30.360058
30.118622
29.879734
29.64357
29.410257
29.179886
28.952543
28.72827
28.507118
28.289097
28.074213
27.862488
27.653898
27.448427
27.246059
27.046762
26.850527
26.657305
26.46707
26.279785
26.095413
25.913754
25.734423
25.556908
25.38064
25.205078
25.029783
24.854471
24.679041
24.503504
24.32798
24.152594
23.977568
23.803017
23.629086
23.455875
23.28347
23.111982
22.94165
22.772753
22.605507
22.440088
22.276663
22.115322
21.956161
21.799238
21.644608
21.492296
21.342329
21.194714
21.04945
20.906538
20.765968
20.62772
20.491779
20.358128
20.22673
20.097576
19.970625
19.845858
19.72324
19.602629
19.48374
19.366213
19.249634
19.133612
19.017826
18.902056
18.786222
18.670328
18.554457
18.438711
18.323204
18.20805
18.09334
17.979141
17.865517
17.752541
17.640388
17.529259
17.41931
17.310671
17.203447
17.097715
16.993542
16.890966
16.79003
16.690752
16.593149
16.497223
16.402981
16.310411
16.219517
16.130276
16.042675
15.956704
15.872342
15.789566
15.708362
15.628703
15.550569
15.473849
15.398337
15.323748
15.249773
15.176117
15.102527
15.028847
14.955016
14.881033
14.806956
14.73287
14.658875
14.585015
14.511373
14.438007
14.364964
14.292298
14.22014
14.148637
14.077921
14.008089
13.939221
13.871383
13.804617
13.738966
13.674454
13.611097
13.548913
13.487905
13.428076
13.369425
13.31194
13.255624
13.200462
13.146442
13.093554
13.041782
12.991116
12.941535
12.893023
12.845498
12.798791
12.75268
12.706926
12.661279
12.61555
12.569605
12.523397
12.47693
12.430242
12.383405
12.336479
12.289536
12.242629
12.1958
12.149091
12.102541
12.056259
12.010365
11.964965
11.920146
11.875972
11.832496
11.789754
11.747784
11.706604
11.666242
11.6267
11.587988
11.550107
11.513062
11.476853
11.441472
11.406912
11.373166
11.340227
11.308084
11.276726
11.246145
11.216328
11.187208
11.158643
11.130452
11.10243
11.074371
11.046112
11.017549
10.988633
10.959375
10.929808
10.899984
10.869965
10.839805
10.80955
10.779241
10.748908
10.718596
10.688382
10.658388
10.628697
10.599387
10.570511
10.542116
10.514237
10.486908
10.460144
10.433971
10.408401
10.383432
10.359071
10.335322
10.312195
10.28967
10.267751
10.246444
10.225727
10.2056
10.186061
10.167084
10.148689
10.130792
10.113293
10.096009
10.07879
10.061432
10.043807
10.025818
10.007429
9.9886417
9.9694815
9.9500179
9.930274
9.910327
9.8902016
9.8699303
9.8495655
9.8291178
9.808691
9.7883625
9.7682085
9.7483196
9.7287226
9.7094746
9.6906137
9.6721468
9.6541252
9.6365318
9.6194086
9.6027327
9.5865488
9.570817
9.555582
9.540801
9.5265055
9.5126734
9.4993
9.4864016
9.4739399
9.4619436
9.4503841
9.4392052
9.4283285
9.4175911
9.4068213
9.3958912
9.3846598
9.3730154
9.36096
9.3484793
9.3355846
9.3223677
9.3088303
9.2950401
9.2810364
9.2668324
9.2524929
9.2380056
9.2234983
9.2090101
9.1946373
9.1804419
9.1664534
9.1527557
9.1393309
9.1262379
9.1134863
9.1010752
9.0890598
9.077405
9.0661249
9.055254
9.0447578
9.0346355
9.02493
9.0156021
9.0066433
8.9980631
8.9898844
8.9820633
8.974596
8.9674368
8.9605227
8.9536924
8.9468002
8.9396906
8.9322414
8.9244204
8.9161606
8.9074526
8.8983307
8.8888741
8.8790922
8.8690243
8.8587246
8.8482304
8.8375368
8.8266897
8.8157845
8.804862
8.7940035
8.7833061
8.7727642
8.7624245
8.7523575
8.742547
8.7330103
8.7237883
8.7148905
8.7063017
8.6980276
8.6901026
8.6825228
8.6752682
8.6683369
8.6617298
8.6554794
8.6495628
8.6439629
8.6386757
8.6336985
8.6289883
8.6244507
8.6200171
8.6154909
8.6107378
8.6056461
8.6001434
8.5942001
8.5878286
8.5810852
8.5739651
8.566515
8.558773
8.5508013
8.5426254
8.5342436
8.5256853
8.5170412
8.5083771
8.4997663
8.4912519
8.4828854
8.4747
8.4667292
8.4589872
8.4515028
8.4442797
8.4373474
8.4306917
8.4243326
8.4182749
8.412508
8.4070415
8.401885
8.3970194
8.3924446
8.3881798
8.3842058
8.3805141
8.3771019
8.3739281
8.3709278
8.3679619
8.3649015
8.3616161
8.357996
8.3539753
8.3495445
8.3446846
8.3394213
8.3338051
8.3278732
8.3216524
8.3151941
8.3085155
8.3016348
8.2945967
8.287447
8.2802696
8.2731304
8.2660732
8.2591515
8.2523851
8.2458172
8.2394609
8.2333288
8.2274523
8.2218246
8.2164536
8.2113667
8.2065496
8.2020006
8.1977243
8.1937408
8.1900301
8.1865864
8.1834135
8.1805038
8.1778755
8.1755133
8.1733713
8.1713657
8.169383
8.1673021
8.1649961
8.1623631
8.1593418
8.1559172
8.1520758
8.1478395
8.1432486
8.1383543
8.1331844
8.1277637
8.1221266
8.1163006
8.1103001
8.1041946
8.0980616
8.0919466
8.0859118
8.0799961
8.0742226
8.0686321
8.063242
8.0580597
8.0531054
8.0484018
8.0439396
8.0397224
8.0357609
8.032074
8.0286398
8.0254631
8.022541
8.0198717
8.0174618
8.0153217
8.0134296
8.0117807
8.0103407
8.0090303
8.007741
8.0063524
8.0047445
8.0028191
8.0005112
7.9977903
7.9946833
7.9911966
7.9873619
7.9832134
7.9787893
7.9741402
7.9692712
7.9642019
7.9589691
7.9536376
7.9482641
7.9429035
7.9376254
7.9324479
7.9274054
7.9225392
7.9178596
7.9133773
7.9091063
7.9050746
7.901278
7.897717
7.8943939
7.891315
7.8884864
7.8859186
7.8835926
7.8815098
7.8796682
7.8780646
7.8766985
7.8755646
7.8746285
7.8738112
7.8730121
7.8721099
7.8709908
7.8695588
7.867753
7.8655686
7.8629904
7.8600392
7.8567457
7.8531499
7.8492842
7.8451977
7.8409004
7.8364058
7.8317418
7.8269844
7.8221951
7.8174124
7.812686
7.8080783
7.8035998
7.7992716
7.7951202
7.7911806
7.7874427
7.7839189
7.7806149
7.7775373
7.7747087
7.7721171
7.7697611
7.7676392
7.7657523
7.7640972
7.7626748
7.7614813
7.7605162
7.7597752
7.7592239
7.7587876
7.7583666
7.7578421
7.7571054
7.7560639
7.7546558
7.7528648
7.7507048
7.7481809
7.7453246
7.7421684
7.7387505
7.7350974
7.7312522
7.7272215
7.7230229
7.7187133
7.7143683
7.7100458
7.7057772
7.701602
7.6975522
7.6936736
7.689959
7.6864271
7.6830912
7.6799641
7.6770706
7.6743979
7.6719456
7.6697202
7.6677203
7.6659484
7.664402
7.6630831
7.6619873
7.6611156
7.6604633
7.6600275
7.6597776
7.6596355
7.659502
7.6592722
7.658834
7.6580982
7.6570048
7.6555309
7.6537018
7.6515179
7.6490064
7.6462049
7.6431446
7.6398563
7.6363616
7.6327024
7.6288791
7.6249475
7.6209707
7.6170111
7.6131215
7.6093221
7.6056409
7.6021047
7.5987382
7.5955663
7.5925856
7.5898037
7.5872288
7.584867
7.5827208
7.5807972
7.579113
7.5776525
7.5764136
7.5753937
7.5745916
7.5740047
7.5736327
7.5734701
7.5734868
7.5736098
7.5737453
7.5737796
7.5736079
7.5731425
7.5723267
7.5711389
7.5695791
7.5676699
7.5654416
7.5629296
7.560163
7.5571709
7.5539851
7.550631
7.5471177
7.5434961
7.5398288
7.5361733
7.5325937
7.5290999
7.5257225
7.5224843
7.5194044
7.5165143
7.5138192
7.5113192
7.5090199
7.5069299
7.5050511
7.5033855
7.5019345
7.500699
7.4996796
7.4988742
7.498282
7.4979024
7.4977303
7.4977646
7.497973
7.4982853
7.4986072
7.4988379
7.498867
7.4986119
7.498013
7.497046
7.4957156
7.4940419
7.4920535
7.4898019
7.4873095
7.4845963
7.4816813
7.4785838
7.4753294
7.4719729
7.468595
7.4652267
7.4619045
7.4586673
7.4555426
7.4525652
7.4497566
7.4471188
7.4446616
7.4423966
7.4403291
7.4384637
7.4368048
7.4353571
7.4341183
7.4330964
7.432302
7.4317188
7.4313436
7.4311748
7.4312057
7.4314156
7.431798
7.4322782
7.4327698
7.4331646
7.4333596
7.43327
7.4328442
7.4320583
7.4309139
7.4294319
7.4276423
7.42558
7.423296
7.4207935
7.4180942
7.4152174
7.4121871
7.40905
7.4058752
7.4027286
7.3996305
7.396615
7.393713
7.3909421
7.3883238
7.3858933
7.3836446
7.3815851
7.3797183
7.3780503
7.3765841
7.3753238
7.3742704
7.3734236
7.3727846
7.3723497
7.3721185
7.3720908
7.3722634
7.372633
7.3731699
7.373805
7.3744493
7.3749962
7.3753457
7.3754172
7.3751564
7.3745399
7.37357
7.3722672
7.3706608
7.3687863
7.3666697
7.3643379
7.361814
7.3591137
7.3562827
7.3533535
7.3503833
7.3474202
7.3445015
7.3416653
7.3389468
7.3363752
7.3339543
7.3316979
7.3296156
7.3277183
7.3260098
7.3244987
7.3231869
7.3220778
7.3211703
7.3204665
7.3199658
7.3196673
7.3195686
7.3196721
7.3199701
7.3204641
7.3211203
7.3218718
7.3226304
7.3232965
7.3237705
7.323967
7.3238358
7.3233533
7.3225241
7.3213663
7.31991
7.3181863
7.3162251
7.3140531
7.3116884
7.3091602
7.3064995
7.3037372
7.3009281
7.2981272
7.2953773
7.2927074
7.2901492
7.2877417
7.28548
7.2833796
7.2814531
7.279706
7.2781477
7.2767811
7.2756119
7.2746415
7.2738719
7.2733016
7.2729316
7.2727594
7.2727861
7.2730079
7.2734246
7.2740316
7.2748008
7.2756639
7.276536
7.2773123
7.2778964
7.2782102
7.2781973
7.2778416
7.2771397
7.276114
7.2747941
7.273211
7.2713919
7.2693639
7.2671466
7.2647591
7.2622232
7.2595911
7.2569356
7.2542877
7.251688
7.2491684
7.2467532
7.2444663
7.2423272
7.2403464
7.2385588
7.2369504
7.2355289
7.2342968
7.2332582
7.2324157
7.2317696
7.2313209
7.23107
7.2310143
7.2311554
7.2314878
7.2320123
7.2327251
7.2335963
7.2345467
7.2354941
7.2363458
7.2370095
7.2374039
7.2374792
7.2372112
7.2366037
7.2356768
7.2344594
7.2329793
7.2312684
7.229351
7.227263
7.2250152
7.22262
7.2201271
7.2175932
7.215066
7.212584
7.2101784
7.2078929
7.2057438
7.2037396
7.2018919
7.200212
7.1987085
7.1973886
7.1962576
7.1953168
7.1945705
7.1940188
7.1936626
7.1935
7.193532
7.1937566
7.1941729
7.1947775
7.1955676
7.1965146
7.1975541
7.1986008
7.199553
7.2003045
7.200778
7.2009344
7.2007523
7.2002349
7.1994023
7.1982789
7.1968994
7.195312
7.1935225
7.1915483
7.1894083
7.18712
7.1847353
7.1823058
7.1798849
7.1775112
7.1752315
7.1730633
7.1710205
7.1691189
7.1673737
7.1657944
7.1643896
7.1631651
7.162128
7.1612802
7.1606236
7.1601596
7.1598878
7.1598091
7.1599231
7.1602273
7.1607184
7.1614003
7.162262
7.163281
7.1643872
7.1654963
7.1665201
7.1673479
7.1678963
7.1681304
7.1680298
7.1675959
7.1668472
7.1658144
7.1645241
7.1630211
7.1613293
7.159452
7.1574092
7.1552234
7.1529408
7.1506138
7.148293
7.1460199
7.1438241
7.1417518
7.1398072
7.1380024
7.1363521
7.1348667
7.133554
7.1324191
7.1314707
7.1307077
7.1301346
7.1297531
7.1295614
7.1295609
7.1297507
7.1301293
7.1306934
7.1314445
7.1323757
7.13346
7.1346345
7.1358004
7.1368651
7.1377439
7.1383629
7.1386695
7.1386433
7.138289
7.1376224
7.1366725
7.135468
7.134038
7.1324077
7.1305981
7.1286364
7.1265426
7.1243534
7.1221256
7.1199012
7.1177225
7.1156206
7.1136179
7.1117406
7.1100011
7.108429
7.1070309
7.1058035
7.1047554
7.1038895
7.1032076
7.1027141
7.1024094
7.1022925
7.1023664
7.1026282
7.1030765
7.1037068
7.1045089
7.1054792
7.1066022
7.1078119
7.1090283
7.110157
7.1110997
7.111784
7.1121597
7.1122046
7.1119213
7.111331
7.1104574
7.109334
7.1079865
7.1064391
7.1047106
7.1028209
7.1007876
7.0986609
7.0964904
7.0943389
7.092248
7.0902314
7.0883164
7.0865235
7.0848675
7.0833626
7.0820203
7.0808487
7.0798521
7.0790377
7.0784078
7.0779634
7.0777068
7.0776386
7.0777583
7.078064
7.0785537
7.0792294
7.0800858
7.0811205
7.0823069
7.083581
7.0848608
7.0860329
7.0870166
7.0877409
7.0881577
7.0882468
7.0880127
7.0874705
7.0866489
7.0855784
7.0842848
7.0827956
7.0811248
7.0793085
7.0773635
7.0753222
7.0732441
7.0711703
7.0691376
7.0671825
7.0653243
7.0635886
7.0619903
7.0605435
7.059257
7.0581636
7.0572472
7.0565081
7.055953
7.0555811
7.0553961
7.0553956
7.055583
7.0559421
7.0564718
7.0571823
7.058075
7.0591459
7.0603685
7.0616736
7.0629845
7.0642085
7.0652509
7.0660377
7.0665193
7.0666733
7.0664916
7.0659971
7.0652456
7.0642471
7.0630283
7.0616126
7.0600171
7.0582619
7.0563688
7.0543795
7.0523534
7.0503311
7.0483532
7.0464492
7.0446448
7.0429792
7.0414572
7.0400839
7.0388684
7.0378213
7.0369492
7.0362568
7.0357442
7.0354152
7.0352712
7.0353117
7.0355363
7.0359464
7.0365391
7.0373116
7.0382547
7.0393572
7.0406079
7.041944
7.0432849
7.0445399
7.0456147
7.0464354
7.0469532
7.0471458
7.047019
7.0465875
7.0458798
7.0449266
7.0437522
7.0423837
7.0408382
7.0391331
7.0372882
7.0353498
7.0333734
7.0314026
7.0294757
7.0276303
7.0259004
7.0242901
7.0228157
7.0214896
7.0203209
7.019321
7.0184913
7.0178418
7.0173726
7.0170846
7.0169816
7.0170603
7.017324
7.0177712
7.0183997
7.019207
7.0201926
7.0213442
7.022625
7.0239954
7.0253716
7.0266571
7.0277634
7.0286179
7.0291691
7.029398
7.0293107
7.0289192
7.0282531
7.0273428
7.0262127
7.024888
7.0233889
7.0217304
7.0199323
7.0180435
7.0161185
7.0141959
7.0123172
7.0105309
7.0088491
7.0072861
7.0058575
7.0045753
7.0034518
7.0024943
7.001709
7.0010982
7.00067
7.000422
7.0003567
7.0004745
7.0007739
7.001256
7.0019188
7.0027599
7.003778
7.0049562
7.0062704
7.0076709
7.0090761
7.0103936
7.0115309
7.0124164
7.0130014
7.0132666
7.0132146
7.0128603
7.0122352
7.0113654
7.0102773
7.008997
7.0075407
7.005928
7.0041761
7.0023313
7.0004559
6.9985833
6.9967489
6.9949889
6.993351
6.9918313
6.9904451
6.9892054
6.9881234
6.9872069
6.9864616
6.9858928
6.9855003
6.9852886
6.9852595
6.985414
6.9857492
6.9862642
6.9869599
6.9878325
6.9888668
6.9900646
6.9914064
6.992836
6.9942689
6.995615
6.9967833
6.9976997
6.9983182
6.9986172
6.9985991
6.998282
6.9976935
6.9968605
6.9958124
6.9945717
6.9931564
6.9915853
6.9898744
6.9880738
6.9862304
6.9843936
6.9826021
6.9808846
6.9792638
6.9777608
6.9764094
6.9752111
6.9741702
6.9732928
6.9725866
6.972054
6.9717002
6.9715233
6.971529
6.9717155
6.9720831
6.9726295
6.9733305
6.9742093
6.9752645
6.9764905
6.9778643
6.9793196
6.9807801
6.9821548
6.9833517
6.9842987
6.9849334
6.9852376
6.9852295
6.9849234
6.9843493
6.9835305
6.9824977
6.9812756
6.9799023
6.9783711
6.9767051
6.974947
6.9731498
6.9713588
6.9696093
6.9679332
6.9663548
6.9648929
6.9635639
6.9623809
6.9613552
6.9604921
6.9597983
6.95928
6.9589386
6.9587779
6.958797
6.9589968
6.9593749
6.9599347
6.9606714
6.9615846
6.9626727
6.9639339
6.9653387
6.966825
6.9683137
6.969708
6.970912
6.9718671
6.972527
6.9728684
6.9728956
6.9726276
6.9720898
6.9713092
6.9703164
6.9691305
6.9677744
6.9662604
6.9646106
6.9628749
6.9611259
6.9593801
6.9576745
6.9560413
6.9545035
6.9530816
6.9517946
6.9506502
6.9496617
6.9488378
6.9481812
6.9476991
6.9473939
6.9472656
6.947319
6.9475498
6.9479618
6.9485517
6.9493184
6.9502616
6.9513793
6.9526658
6.9540901
6.9555769
6.9570661
6.9584746
6.9597077
6.9606915
6.96138
6.9617538
6.9618134
6.9615779
6.9610739
6.9603291
6.9593692
6.9582195
6.9568977
6.9554186
6.9538059
6.9521017
6.9503565
6.9486189
6.9469247
6.945302
6.9437904
6.9424057
6.9411545
6.9400458
6.9390917
6.9383006
6.9376783
6.9372282
6.936954
6.9368587
6.9369397
6.937202
6.9376416
6.9382601
6.939045
6.93999
6.9411087
6.9423966
6.943831
6.9453421
6.9468579
6.9482903
6.9495487
6.9505606
6.9512606
6.9516339
6.9517002
6.9514699
6.9509716
6.9502335
6.9492826
6.9481411
6.9468465
6.9454045
6.9438272
6.9421592
6.9404569
6.9387598
6.9370999
6.9355149
6.9340243
6.9326496
6.931406
6.9303083
6.9293647
6.9285827
6.927968
6.927527
6.9272614
6.9271727
6.9272623
6.9275312
6.9279785
6.9286027
6.9294038
6.9303789
6.9315271
6.932847
6.9343076
6.9358511
6.9373775
6.9388137
6.9400768
6.9410911
6.9418125
6.9422183
6.9423151
6.9421167
6.9416523
6.9409485
6.9400334
6.9389272
6.9376488
6.9362178
6.9346509
6.9329948
6.9312978
6.9296083
6.9279671
6.9264183
6.9249635
6.923624
6.9224148
6.9213514
6.9204412
6.9196939
6.9191117
6.9187026
6.918467
6.9184084
6.9185276
6.9188256
6.9193001
6.9199519
6.9207797
6.9217706
6.9229202
6.9242373
6.9256992
6.9272423
6.928791
6.9302526
6.9315405
6.9325814
6.9333272
6.9337487
6.9338474
6.9336529
6.9331932
6.9324951
6.9315853
6.9304986
6.929255
6.927856
6.9263215
6.9246974
6.9230323
6.9213743
6.9197617
6.9182177
6.9167705
6.9154382
6.914237
6.9131804
6.9122767
6.9115348
6.9109588
6.9105554
6.9103265
6.9102745
6.910399
6.9107013
6.911181
6.9118381
6.9126701
6.9136763
6.9148536
6.9161997
6.9176888
6.9192572
6.9208093
6.9222736
6.9235635
6.9246087
6.9253588
6.925796
6.9259262
6.9257641
6.9253359
6.9246707
6.9237914
6.9227257
6.9214869
6.9200969
6.9185715
6.9169564
6.915308
6.9136634
6.9120593
6.9105339
6.909121
6.9078217
6.9066539
6.9056292
6.904758
6.904047
6.9035015
6.9031272
6.9029274
6.9029036
6.9030566
6.9033856
6.9038916
6.9045734
6.905417
6.9064217
6.9075985
6.9089437
6.9104304
6.9120002
6.9135742
6.915062
6.9163771
6.9174409
6.9181924
6.9186311
6.9187627
6.9186039
6.9181786
6.9175167
6.9166427
6.9155817
6.9143496
6.9129682
6.9114747
6.909893
6.9082713
6.9066553
6.9050817
6.9035802
6.9021721
6.9008799
6.8997164
6.8986983
6.89783
6.8971243
6.8965855
6.8962169
6.8960223
6.8960032
6.8961592
6.8964934
6.8970032
6.8976893
6.8985491
6.8995829
6.9007878
6.9021597
6.9036613
6.9052315
6.9068079
6.9082971
6.9096127
6.9106841
6.9114642
6.911932
6.9120927
6.9119611
6.9115653
6.9109316
6.9100866
6.9090548
6.9078541
6.9064984
6.9050102
6.9034324
6.901814
6.9002037
6.8986344
6.8971381
6.8957362
6.8944502
6.893292
6.8922791
6.8914404
6.8907647
6.8902545
6.8899131
6.8897467
6.8897524
6.8899131
6.8902488
6.8907604
6.8914475
6.8923087
6.893343
6.8945475
6.8959208
6.8974338
6.8990297
6.9006319
6.9021311
6.9034481
6.9045196
6.9053006
6.9057703
6.9059334
6.9058056
6.9054141
6.9047847
6.9039454
6.9029198
6.9017243
6.9003763
6.8988953
6.8973236
6.8957133
6.8941174
6.8925824
6.8911171
6.8897467
6.8884916
6.8873649
6.8863807
6.8855486
6.8848767
6.8843699
6.8840332
6.8838687
6.8838806
6.8840675
6.8844304
6.8849688
6.8856831
6.8865705
6.8876166
6.8888211
6.8901944
6.8917079
6.8933034
6.8949032
6.8964167
6.897758
6.8988547
6.8996572
6.9001279
6.9002929
6.900167
6.899776
6.8991508
6.8983159
6.8972936
6.8961058
6.8947864
6.8933349
6.8917928
6.8902216
6.8886514
6.8871207
6.8856587
6.8842936
6.88304
6.881917
6.8809352
6.8801069
6.8794379
6.8789344
6.8786006
6.8784399
6.8784537
6.8786435
6.8790088
6.87955
6.8802657
6.8811555
6.8822155
6.8834481
6.8848462
6.8863726
6.8879666
6.8895664
6.8910823
6.8924236
6.8935223
6.8943291
6.8948274
6.89502
6.8949218
6.8945599
6.8939629
6.8931556
6.8921604
6.8909979
6.8896823
6.8882318
6.8866944
6.8851242
6.8835545
6.8820262
6.8805695
6.8792062
6.8779578
6.8768382
6.8758612
6.8750362
6.8743711
6.8738708
6.8735404
6.8733826
6.8734002
6.8735914
6.8739595
6.8745031
6.8752213
6.8761134
6.8771763
6.8784099
6.8798103
6.8813505
6.8829713
6.8845935
6.8861089
6.8874507
6.8885508
6.8893604
6.8898616
6.8900571
6.8899617
6.8896055
6.8890133
6.8882098
6.8872209
6.8860621
6.8847518
6.8833098
6.8817787
6.8802085
6.8786445
6.8771224
6.8756866
6.8743544
6.873136
6.8720469
6.8710995
6.8703041
6.8696685
6.8691964
6.8688931
6.8687615
6.8688049
6.8690219
6.8694139
6.8699818
6.870718
6.8716068
6.8726678
6.8738995
6.8752975
6.8768368
6.8784547
6.8800788
6.8816171
6.8829818
6.8840809
6.8848891
6.8853898
6.8855834
6.8854885
6.8851333
6.8845396
6.883739
6.882751
6.8815956
6.8802881
6.8788495
6.877327
6.8757839
6.8742476
6.8727536
6.8713298
6.8700013
6.8687854
6.8676991
6.8667526
6.8659587
6.8653235
6.8648534
6.8645515
6.8644223
6.8644667
6.864686
6.8650799
6.8656487
6.8663926
6.8673072
6.8683949
6.8696365
6.8710346
6.8725719
6.8741899
6.8758106
6.8773484
6.8787136
6.8798366
6.8806701
6.881196
6.8813987
6.8813043
6.8809481
6.8803577
6.8795586
6.8785868
6.87746
6.8761797
6.8747673
6.8732662
6.8717227
6.8701882
6.8686953
6.8672738
6.8659453
6.8647313
6.863647
6.8627033
6.8619113
6.8612785
6.8608098
6.8605094
6.8603816
6.8604269
6.8606482
6.861042
6.8616128
6.8623552
6.8632727
6.8643589
6.8656158
6.8670378
6.8685884
6.8702035
6.8718224
6.8733592
6.8747258
6.8758483
6.8766832
6.8772097
6.8774304
6.8773642
6.8770347
6.8764706
6.8756986
6.8747387
6.8736115
6.8723326
6.8709216
6.869421
6.8678813
6.8663487
6.8648586
6.8634396
6.862114
6.8609023
6.8598194
6.8588777
6.8580871
6.8574557
6.8569884
6.8566904
6.8565626
6.8566113
6.8568335
6.8572297
6.8578014
6.8585467
6.8594637
6.8605518
6.8618097
6.8632331
6.8647962
6.8664379
6.8680634
6.8695989
6.870966
6.8720899
6.8729262
6.8734536
6.8736763
6.8736115
6.8732862
6.8727236
6.8719554
6.8709993
6.8698769
6.8686004
6.8671937
6.8656974
6.864162
6.8626351
6.8611493
6.8597355
6.8584146
6.8572249
6.8561697
6.8552575
6.8544955
6.8538904
6.8534517
6.8531795
6.8530784
6.8531504
6.8533964
6.8538103
6.8543806
6.855124
6.856039
6.8571262
6.8583808
6.8598018
6.8613625
6.8630013
6.8646431
6.8661976
6.8675618
6.8686857
6.8695192
6.8700466
6.8702693
6.870204
6.8698773
6.8693175
6.8685484
6.8675938
6.8664727
6.8652
6.8637938
6.8623004
6.8607683
6.8592448
6.8577828
6.8563957
6.8551006
6.8539186
6.8528652
6.8519526
6.8511906
6.8505864
6.8501468
6.8498755
6.8497734
6.8498464
6.8500929
6.8505139
6.8511081
6.8518772
6.8528013
6.8538861
6.8551397
6.8565593
6.8581185
6.8597574
6.8613987
6.8629584
6.864346
6.8654776
6.8663106
6.8668365
6.8670592
6.8669944
6.8666677
6.8661079
6.8653402
6.864387
6.8632669
6.8619957
6.8605914
6.8591089
6.8576069
6.8561115
6.8546553
6.8532672
6.8519735
6.8507934
6.84974
6.8488288
6.8480678
6.8474646
6.8470249
6.8467555
6.8466549
6.8467269
6.8469748
6.8473959
6.847991
6.8487592
6.8496976
6.8508086
6.8520679
6.8534865
6.8550458
6.8566828
6.8583231
6.8598819
6.861268
6.8624139
6.8632722
6.8638115
6.8640327
6.8639669
6.8636408
6.8630819
6.8623137
6.8613605
6.860249
6.8590035
6.8576255
6.8561587
6.8546605
6.8531666
6.8517094
6.8503227
6.84903
6.8478498
6.8467975
6.8458858
6.8451262
6.8445249
6.8440852
6.8438163
6.8437152
6.8437891
6.8440356
6.8444557
6.8450527
6.84582
6.8467598
6.8478699
6.8491488
6.850585
6.8521423
6.8537784
6.8554192
6.8569765
6.8583636
6.8595076
6.8603654
6.8609171
6.8611636
6.8611236
6.8608232
6.8602877
6.8595448
6.8586168
6.8575206
6.8562732
6.8548951
6.8534269
6.8519235
6.8504272
6.8489714
6.8475833
6.8462892
6.845109
6.8440561
6.8431449
6.8423834
6.8417811
6.8413424
6.8410721
6.8409715
6.8410435
6.8412905
6.8417115
6.8423061
6.8430734
6.8440118
6.8451204
6.8463974
6.8478413
6.8494201
6.851058
6.8526974
6.8542538
6.8556399
6.8567834
6.8576412
6.8581929
6.8584385
6.858398
6.8580985
6.857564
6.8568215
6.8558946
6.8547997
6.8535542
6.8521771
6.8507109
6.849216
6.847723
6.8462672
6.8448806
6.8435903
6.8424101
6.8413606
6.8404512
6.8396907
6.8390903
6.8386531
6.8383832
6.838285
6.8383589
6.8386064
6.8390284
6.8396244
6.8403926
6.8413324
6.8424435
6.8437214
6.8451643
6.8467474
6.8484082
6.85005
6.8516068
6.8529925
6.8541374
6.8549948
6.8555474
6.8557949
6.8557568
6.8554568
6.8549232
6.8541837
6.8532572
6.8521657
6.8509231
6.8495479
6.8480854
6.84659
6.8450971
6.8436451
6.8422623
6.8409719
6.8397961
6.8387556
6.8378744
6.8371425
6.8365669
6.8361554
6.8359113
6.8358374
6.8359351
6.836184
6.8366046
6.8371992
6.8379655
6.8389044
6.8400121
6.8412881
6.8427305
6.8443117
6.8459721
6.8476343
6.8491931
6.8505759
6.8517199
6.8525758
6.853126
6.8533735
6.8533349
6.8530345
6.8525009
6.8517613
6.8508368
6.8497443
6.8485012
6.8471284
6.8456655
6.844171
6.8426785
6.8412271
6.8398471
6.8385825
6.837431
6.8364096
6.835526
6.8347936
6.8342175
6.833806
6.8335605
6.8334866
6.8335843
6.8338547
6.8342991
6.8349061
6.8356709
6.836607
6.8377142
6.8389874
6.8404274
6.8420057
6.8436651
6.8453279
6.8469048
6.8482904
6.8494325
6.850287
6.8508353
6.8510818
6.8510408
6.8507409
6.8502069
6.8494668
6.8485422
6.8474498
6.8462071
6.8448339
6.8433723
6.8418779
6.8403864
6.8389583
6.8376021
6.8363385
6.8351884
6.8341651
6.833282
6.8325486
6.8319726
6.8315606
6.831315
6.8312402
6.8313379
6.8316083
6.8320518
6.8326688
6.8334584
6.8343959
6.8355012
6.8367734
6.838212
6.8397889
6.8414464
6.8431082
6.8446851
6.8460917
6.8472338
6.8480873
6.8486352
6.8488793
6.8488393
6.8485384
6.8480048
6.8472643
6.8463397
6.8452697
6.8440518
6.8427029
6.8412662
6.8397961
6.8383293
6.8369007
6.8355422
6.8342767
6.8331232
6.8320975
6.8312135
6.8304791
6.8299012
6.8295078
6.8292851
6.8292327
6.8293519
6.8296428
6.8300939
6.8307066
6.8314905
6.8324466
6.8335714
6.8348637
6.8363214
6.8379173
6.8395939
6.8412738
6.8428683
6.8442922
6.8454742
6.8463645
6.8469286
6.8471899
6.8471656
6.8468795
6.8463621
6.8456554
6.8447709
6.8437181
6.8425145
6.8411784
6.8397555
6.8382902
6.8368316
6.8354163
6.8340697
6.8328166
6.8316755
6.8306627
6.8297915
6.8290925
6.8285503
6.8281708
6.8279591
6.8279142
6.8280425
6.8283439
6.8288169
6.829463
6.830267
6.8312297
6.8323622
6.8336606
6.8351235
6.8367262
6.8384094
6.840095
6.8416953
6.8431249
6.8443127
6.8452144
6.8458099
6.8460999
6.8461046
6.8458495
6.8453603
6.8446636
6.8437824
6.8427334
6.8415322
6.8401995
6.8387785
6.8373165
6.8358626
6.8344502
6.833107
6.8318577
6.8307209
6.8297124
6.8288684
6.8281717
6.8276329
6.8272557
6.8270454
6.827004
6.8271337
6.8274379
6.8279128
6.8285604
6.8293786
6.8303566
6.83149
6.8327904
6.8342552
6.8358588
6.837544
6.8392305
6.8408313
6.8422623
6.843452
6.8443546
6.8449502
6.8452435
6.8452506
6.844996
6.8445086
6.8438129
6.8429327
6.8418851
6.8406863
6.8393564
6.8379378
6.8364792
6.8350282
6.8336191
6.8322787
6.8310308
6.8298955
6.8289113
6.8280668
6.8273721
6.8268332
6.826458
6.8262496
6.8262091
6.8263412
6.8266444
6.8271222
6.8277702
6.8285899
6.8295808
6.8307214
6.8320227
6.833488
6.8350935
6.8367772
6.8384633
6.8400655
6.8414974
6.8426876
6.8435917
6.8441896
6.8444824
6.8444901
6.8442373
6.8437519
6.8430586
6.8421793
6.841135
6.8399382
6.8386087
6.8371916
6.8357358
6.8342881
6.8328791
6.8315415
6.8302946
6.8291769
6.828196
6.8273525
6.8266597
6.8261223
6.825747
6.8255391
6.825501
6.8256321
6.8259382
6.8264155
6.8270655
6.8278861
6.8288774
6.8300338
6.8313365
6.8328018
6.8344064
6.836092
6.837779
6.8393822
6.8408136
6.8420029
6.8429079
6.8435063
6.843801
6.8438106
6.8435574
6.8430719
6.8423796
6.8415027
6.8404584
6.839263
6.8379364
6.8365192
6.8350697
6.8336244
6.8322177
6.8308797
6.8296385
6.8285308
6.8275495
6.8267069
6.8260155
6.8254809
6.8251052
6.8248982
6.824861
6.8249941
6.8252988
6.8257771
6.826427
6.8272491
6.8282404
6.829402
6.8307128
6.8321786
6.8337841
6.8354692
6.8371558
6.8387599
6.8401918
6.841383
6.8422871
6.842886
6.8431821
6.8431921
6.8429422
6.8424582
6.8417668
6.8408899
6.8398466
6.8386507
6.8373256
6.8359108
6.8344665
6.8330231
6.8316174
6.8302808
6.8290529
6.8279448
6.8269653
6.8261247
6.8254318
6.8248968
6.8245239
6.8243189
6.8242812
6.8244147
6.8247209
6.8251991
6.8258524
6.826673
6.8276653
6.828826
6.8301482
6.8316154
6.8332191
6.8349042
6.8365927
6.8381958
6.8396292
6.8408213
6.8417258
6.8423252
6.8426218
6.8426318
6.842382
6.8418999
6.841207
6.8403325
6.8392897
6.8380957
6.8367705
6.8353572
6.8339133
6.8324699
6.8310647
6.8297324
6.8285141
6.8274078
6.8264289
6.8255892
6.8248978
6.8243628
6.8239899
6.8237853
6.8237481
6.8238826
6.8241882
6.8246689
6.8253198
6.8261433
6.8271365
6.828299
6.8296261
6.8310976
6.8327036
6.8343887
6.8360767
6.8376813
6.8391137
6.8403063
6.8412113
6.8418107
6.8421068
6.8421183
6.8418674
6.8413858
6.8406954
6.8398204
6.8387785
6.8375869
6.8362627
6.8348494
6.833405
6.8319631
6.8305578
6.829236
6.8280177
6.8269129
6.8259344
6.8250947
6.8244047
6.8238707
6.8234982
6.8232927
6.8232584
6.8233929
6.8237004
6.8241816
6.8248334
6.8256569
6.8266492
6.8278122
6.8291411
6.8306222
6.8322272
6.8339124
6.8356013
6.8372049
6.8386383
6.8398328
6.8407388
6.8413377
6.8416367
6.8416476
6.8413982
6.8409157
6.8402262
6.8393526
6.8383131
6.8371205
6.8357978
6.8343859
6.832942
6.8314991
6.8300962
6.828783
6.8275676
6.8264623
6.8254838
6.8246455
6.8239565
6.8234243
6.8230538
6.8228493
6.822814
6.8229494
6.8232584
6.8237395
6.8243918
6.8252163
6.82621
6.827373
6.8287029
6.8301911
6.8317971
6.8334832
6.8351707
6.8367748
6.8382087
6.8394022
6.8403087
6.8409095
6.8412075
6.8412204
6.8409724
6.8404899
6.8398013
6.8389277
6.8378887
6.8366976
6.8353748
6.8339643
6.8325195
6.8310781
6.829679
6.828372
6.8271575
6.8260527
6.8250766
6.8242378
6.8235497
6.8230171
6.822648
6.822444
6.8224082
6.822546
6.822855
6.8233366
6.8239884
6.8248138
6.825809
6.8269725
6.8283024
6.8297954
6.8314033
6.8330898
6.8347778
6.8363824
6.8378162
6.8390098
6.8399167
6.840519
6.840817
6.8408303
6.8405819
6.8401012
6.8394132
6.8385415
6.837502
6.8363128
6.8349905
6.8335805
6.8321366
6.8306947
6.8293028
6.8279963
6.8267817
6.8256783
6.8247023
6.8238649
6.8231759
6.8226447
6.8222747
6.822073
6.8220387
6.8221765
6.822485
6.8229675
6.8236217
6.8244467
6.8254423
6.8266053
6.8279362
6.8294311
6.8310447
6.8327303
6.8344193
6.8360238
6.8374591
6.8386536
6.8395596
6.8401613
6.8404603
6.8404746
6.8402262
6.839747
6.8390598
6.8381867
6.8371487
6.835959
6.8346391
6.83323
6.8317862
6.8303447
6.8289609
6.8276548
6.8264418
6.8253384
6.8243623
6.8235254
6.8228378
6.8223062
6.8219371
6.8217354
6.8217015
6.8218393
6.8221493
6.8226323
6.8232865
6.8241129
6.8251066
6.8262711
6.8276019
6.8290973
6.8307157
6.8324022
6.8340907
6.8356962
6.837132
6.8383245
6.8392344
6.8398361
6.8401356
6.8401494
6.8399024
6.8394232
6.8387375
6.8378649
6.8368278
6.8356376
6.8343177
6.8329086
6.8314643
6.8300247
6.8286471
6.8273401
6.8261271
6.8250256
6.8240499
6.823215
6.8225269
6.8219962
6.8216276
6.8214264
6.8213935
6.8215322
6.8218422
6.8223243
6.8229799
6.8238053
6.8248024
6.8259668
6.8272991
6.8287935
6.8304181
6.8321033
6.8337927
6.8353996
6.8368354
6.8380294
6.8389382
6.8395405
6.8398409
6.8398547
6.8396101
6.8391299
6.8384452
6.8375745
6.8365374
6.8353477
6.8340292
6.832623
6.8311782
6.82974
6.8283677
6.8270602
6.8258481
6.8247461
6.8237724
6.8229365
6.8222508
6.821722
6.8213539
6.8211522
6.8211198
6.821259
6.8215709
6.822053
6.8227081
6.823535
6.8245316
6.8256955
6.8270273
6.8285227
6.8301506
6.8318381
6.8335276
6.835134
6.8365693
6.8377643
6.8386731
6.8392768
6.8395767
6.839591
6.8393455
6.8388672
6.838182
6.8373122
6.8362751
6.8350868
6.8337679
6.8323603
6.8309159
6.8294835
6.8281093
6.8268051
6.825593
6.8244915
6.8235178
6.8226838
6.8219972
6.8214679
6.8211012
6.8209
6.8208675
6.8210068
6.8213172
6.8218012
6.8224564
6.8232846
6.8242812
6.8254466
6.8267779
6.8282738
6.8299065
6.831594
6.8332834
6.8348889
6.8363261
6.8375206
6.8384285
6.8390317
6.8393316
6.8393474
6.8391023
6.8386245
6.8379393
6.8370695
6.8360338
6.834847
6.833529
6.8321218
6.830678
6.8292494
6.8278756
6.8265715
6.8253608
6.8242593
6.8232861
6.8224516
6.8217654
6.8212371
6.8208694
6.8206677
6.8206367
6.820776
6.8210878
6.8215709
6.8222275
6.8230548
6.8240514
6.8252172
6.8265491
6.8280458
6.8296785
6.8313684
6.8330574
6.8346634
6.8361011
6.8372965
6.8382053
6.838809
6.8391099
6.8391261
6.8388815
6.8384023
6.8377175
6.8368483
6.8358121
6.8346257
6.8333087
6.831903
6.8304586
6.8290339
6.8276606
6.8263564
6.8251448
6.8240442
6.8230715
6.8222375
6.8215513
6.821023
6.8206558
6.8204556
6.8204246
6.8205633
6.8208756
6.8213606
6.8220172
6.8228445
6.8238406
6.8250065
6.8263397
6.8278346
6.8294692
6.8311625
6.8328514
6.8344593
6.8358946
6.8370905
6.8379998
6.8386045
6.8389049
6.8389211
6.8386765
6.8381987
6.8375144
6.8366461
6.8356099
6.8344245
6.8331075
6.8317018
6.8302584
6.8288379
6.8274655
6.8261619
6.8249497
6.8238506
6.8228769
6.8220429
6.8213587
6.8208303
6.8204637
6.8202629
6.8202324
6.8203735
6.8206844
6.8211703
6.8218255
6.8226533
6.8236523
6.8248177
6.8261509
6.8276477
6.8292809
6.830977
6.8326664
6.8342738
6.8357105
6.8369055
6.8378162
6.838419
6.8387218
6.838737
6.8384938
6.838017
6.8373327
6.8364635
6.8354282
6.8342428
6.8329248
6.8315206
6.8300767
6.8286595
6.8272877
6.8259845
6.8247733
6.8236732
6.8227019
6.8218679
6.8211842
6.8206544
6.8202882
6.8200889
6.8200583
6.8202
6.8205113
6.8209953
6.8216529
6.8224807
6.8234792
6.824646
6.8259788
6.8274741
6.8291087
6.8308077
6.8324971
6.8341036
6.8355412
6.8367362
6.8376455
6.8382506
6.8385525
6.8385687
6.8383245
6.8378491
6.8371649
6.8362966
6.8352609
6.8340759
6.8327579
6.8313537
6.8299117
6.8284969
6.8271265
6.8258243
6.8246126
6.823514
6.8225412
6.8217087
6.8210235
6.8204966
6.8201294
6.8199301
6.8199005
6.8200407
6.8203526
6.8208389
6.8214951
6.8223248
6.8233223
6.8244901
6.8258228
6.8273201
6.8289533
6.8306551
6.8323445
6.833951
6.8353887
6.8365841
6.8374939
6.8380985
6.8384004
6.8384161
6.8381724
6.837697
6.8370152
6.8361464
6.8351116
6.8339257
6.8326097
6.8312044
6.8297629
6.8283505
6.8269787
6.8256774
6.8244653
6.8233671
6.8223963
6.8215623
6.8208776
6.8203502
6.8199849
6.8197856
6.8197546
6.8198957
6.8202095
6.8206949
6.821352
6.8221803
6.8231792
6.8243456
6.8256798
6.8271766
6.8288107
6.8305149
6.8322043
6.8338122
6.835248
6.8364439
6.8373556
6.8379593
6.8382607
6.8382778
6.8380342
6.8375587
6.8368764
6.8360071
6.8349724
6.8337879
6.8324718
6.8310676
6.8296294
6.8282156
6.8268452
6.825542
6.8243327
6.8232341
6.8222623
6.8214302
6.8207459
6.820219
6.8198543
6.8196545
6.8196249
6.8197665
6.8200798
6.8205647
6.8212228
6.822052
6.823051
6.8242178
6.825551
6.8270478
6.8286834
6.8303895
6.8320799
6.8336868
6.835124
6.8363204
6.8372302
6.8378358
6.8381376
6.8381548
6.8379116
6.8374357
6.8367515
6.8358841
6.8348503
6.8336654
6.8323503
6.830946
6.8295097
6.8280969
6.8267264
6.8254242
6.8242145
6.8231158
6.822145
6.821312
6.8206296
6.8201022
6.819737
6.8195381
6.8195081
6.8196497
6.8199635
6.8204484
6.8211074
6.8219352
6.8229337
6.824101
6.8254337
6.8269329
6.8285666
6.8302741
6.831964
6.8335719
6.8350096
6.8362064
6.8371148
6.8377209
6.8380232
6.8380404
6.8377957
6.8373203
6.8366385
6.8357711
6.8347373
6.8335533
6.8322392
6.8308349
6.8294001
6.8279881
6.8266163
6.825315
6.8241048
6.8230062
6.8220358
6.8212047
6.8205204
6.8199944
6.8196301
6.8194313
6.8194013
6.8195429
6.8198566
6.8203425
6.8209996
6.8218303
6.8228273
6.8239951
6.8253288
6.8268261
6.8284631
6.8301706
6.831862
6.8334684
6.8349047
6.836102
6.8370128
6.8376188
6.8379207
6.8379374
6.8376932
6.8372183
6.836535
6.8356686
6.8346357
6.8334517
6.8321366
6.8307333
6.8292994
6.827889
6.8265176
6.8252153
6.8240061
6.8229065
6.8219361
6.821105
6.8204217
6.8198957
6.819531
6.8193321
6.8193026
6.8194451
6.8197589
6.8202438
6.8209028
6.821732
6.8227296
6.8238964
6.8252316
6.8267283
6.8283653
6.8300738
6.8317642
6.8333712
6.8348088
6.8360066
6.8369164
6.837522
6.8378243
6.8378429
6.8375993
6.8371224
6.8364406
6.8355756
6.8345428
6.8333578
6.8320446
6.8306413
6.8292089
6.8277974
6.826426
6.8251247
6.823916
6.8228178
6.8218465
6.8210163
6.8203325
6.8198066
6.8194423
6.8192425
6.8192139
6.8193569
6.8196692
6.8201561
6.8208137
6.8216434
6.8226404
6.8238077
6.8251429
6.8266397
6.8282757
6.8299856
6.8316765
6.8332858
6.834722
6.8359194
6.8368292
6.8374352
6.8377385
6.8377552
6.8375125
6.8370376
6.8363557
6.8354897
6.8344569
6.8332729
6.8319583
6.830554
6.8291249
6.827713
6.8263426
6.8250422
6.823833
6.8227353
6.8217649
6.8209324
6.8202496
6.8197231
6.8193593
6.8191614
6.8191323
6.8192749
6.8195891
6.820075
6.8207331
6.8215623
6.8225622
6.8237295
6.8250623
6.8265595
6.8281956
6.8299069
6.8315997
6.8332067
6.8346438
6.8358407
6.8367515
6.837357
6.8376608
6.8376784
6.8374352
6.8369594
6.8362789
6.8354125
6.8343801
6.8331966
6.8318825
6.8304787
6.8290505
6.8276401
6.8262691
6.8249683
6.82376
6.8226619
6.821691
6.8208594
6.8201766
6.8196511
6.8192868
6.8190899
6.8190603
6.8192024
6.8195171
6.820003
6.820662
6.8214908
6.8224907
6.8236585
6.8249917
6.8264885
6.828126
6.8298368
6.8315291
6.8331361
6.8345742
6.8357706
6.8366814
6.8372874
6.8375912
6.8376088
6.8373656
6.8368907
6.8362088
6.8353434
6.834311
6.833127
6.8318119
6.8304105
6.8289828
6.8275719
6.826201
6.8249006
6.8236914
6.8225942
6.8216243
6.8207917
6.8201098
6.8195839
6.8192205
6.8190222
6.818994
6.8191357
6.8194499
6.8199368
6.8205943
6.821424
6.8224244
6.8235912
6.8249264
6.8264236
6.8280587
6.829772
6.8314648
6.8330712
6.8345089
6.8357072
6.836617
6.837224
6.8375278
6.8375454
6.8373017
6.8368273
6.8361454
6.8352785
6.8342466
6.8330631
6.831748
6.8303456
6.8289204
6.8275084
6.8261375
6.8248367
6.8236284
6.8225312
6.8215604
6.8207302
6.8200474
6.819521
6.8191571
6.8189588
6.8189311
6.8190727
6.8193874
6.8198729
6.8205314
6.8213611
6.8223619
6.8235292
6.8248639
6.8263612
6.8279972
6.8297091
6.8314023
6.8330107
6.8344488
6.8356457
6.8365564
6.837163
6.8374658
6.8374853
6.8372416
6.8367662
6.8360848
6.8352184
6.8341861
6.8330026
6.8316875
6.8302855
6.8288608
6.8274493
6.8260789
6.8247776
6.8235688
6.8224726
6.8215013
6.8206716
6.8199883
6.8194637
6.8190989
6.8189011
6.8188725
6.8190141
6.8193288
6.8198156
6.8204727
6.8213038
6.8223033
6.8234711
6.8248062
6.826304
6.8279395
6.8296533
6.831347
6.8329549
6.8343921
6.8355899
6.8365011
6.8371067
6.8374109
6.837429
6.8371868
6.8367114
6.8360305
6.8351636
6.8341308
6.8329482
6.8316331
6.8302317
6.8288078
6.8273969
6.8260264
6.8247266
6.8235178
6.8224201
6.8214493
6.8206186
6.8199368
6.8194103
6.8190465
6.8188491
6.8188205
6.8189626
6.8192782
6.8197637
6.8204231
6.8212533
6.8222528
6.8234205
6.8247552
6.8262539
6.8278894
6.8296027
6.8312979
6.8329048
6.8343434
6.8355408
6.8364515
6.8370571
6.8373613
6.8373799
6.8371382
6.8366628
6.8359818
6.8351154
6.8340826
6.8328991
6.8315845
6.8301826
6.8287597
6.8273487
6.8259792
6.8246784
6.8234706
6.8223729
6.8214021
6.8205714
6.8198891
6.8193641
6.8190007
6.8188019
6.8187737
6.8189168
6.819231
6.8197188
6.8203778
6.8212066
6.822207
6.8233757
6.8247108
6.8262091
6.8278441
6.8295569
6.8312521
6.8328605
6.8342972
6.8354964
6.8364072
6.8370123
6.8373175
6.8373361
6.8370934
6.8366184
6.8359375
6.835072
6.8340392
6.8328562
6.831542
6.8301392
6.8287182
6.8273063
6.8259368
6.8246369
6.8234286
6.8223314
6.8213615
6.8205304
6.8198481
6.8193226
6.8189592
6.8187609
6.8187327
6.8188753
6.81919
6.8196774
6.8203359
6.821166
6.8221655
6.8233347
6.8246694
6.8261676
6.8278027
6.8295164
6.8312116
6.8328199
6.8342571
6.8354554
6.8363662
6.8369722
6.8372769
6.8372946
6.8370533
6.8365788
6.835897
6.835031
6.8339992
6.8328161
6.8315015
6.8300991
6.8286786
6.8272681
6.8258986
6.8245974
6.82339
6.8222933
6.821322
6.8204908
6.819809
6.819283
6.8189201
6.8187227
6.8186932
6.8188367
6.81915
6.8196378
6.8202972
6.8211269
6.8221278
6.8232951
6.8246303
6.826129
6.827764
6.8294783
6.8311734
6.8327813
6.834219
6.8354177
6.836328
6.836935
6.8372388
6.8372579
6.8370161
6.8365407
6.8358603
6.8349953
6.8339624
6.8327799
6.8314652
6.8300624
6.8286419
6.8272314
6.8258624
6.8245616
6.8233523
6.8222556
6.8212862
6.8204551
6.8197732
6.8192477
6.8188829
6.818686
6.8186584
6.8188
6.8191156
6.819602
6.8202615
6.8210917
6.8220921
6.8232603
6.824595
6.8260927
6.8277287
6.8294425
6.83114
6.8327465
6.8341842
6.8353829
6.8362947
6.8369012
6.8372059
6.8372235
6.8369823
6.8365073
6.8358259
6.8349605
6.8339281
6.8327451
6.8314314
6.830029
6.8286095
6.827199
6.8258295
6.8245287
6.8233213
6.8222246
6.8212543
6.8204226
6.8197422
6.8192167
6.8188529
6.818655
6.8186278
6.8187704
6.8190851
6.819572
6.820231
6.8210607
6.8220611
6.8232303
6.8245649
6.8260627
6.8276978
6.8294115
6.8311095
6.8327169
6.8341551
6.8353534
6.8362646
6.8368711
6.8371754
6.8371935
6.8369527
6.8364768
6.8357964
6.8349304
6.8338976
6.832716
6.8314023
6.8299994
6.8285799
6.8271699
6.8257995
6.8244996
6.8232918
6.8221951
6.8212256
6.820395
6.8197131
6.8191881
6.8188243
6.8186264
6.8185992
6.8187413
6.8190556
6.8195434
6.8202028
6.821033
6.8220329
6.8232017
6.8245363
6.8260345
6.8276706
6.8293839
6.8310814
6.8326898
6.8341269
6.8353252
6.8362365
6.836844
6.8371472
6.8371663
6.8369246
6.8364511
6.8357692
6.8349037
6.8338718
6.8326883
6.8313742
6.8299737
6.8285537
6.8271432
6.8257742
6.8244729
6.8232651
6.8221688
6.8211994
6.8203692
6.8196869
6.8191609
6.8187976
6.8186007
6.8185711
6.8187146
6.8190298
6.8195167
6.8201766
6.8210073
6.8220072
6.8231754
6.8245096
6.8260083
6.8276439
6.8293567
6.8310556
6.832664
6.8341017
6.8353009
6.8362117
6.8368187
6.8371215
6.8371415
6.8368993
6.8364244
6.8357434
6.834878
6.8338451
6.8326631
6.8313494
6.8299479
6.8285284
6.8271189
6.8257494
6.8244495
6.8232417
6.8221445
6.8211761
6.8203435
6.8196621
6.8191366
6.8187742
6.8185754
6.8185482
6.8186913
6.819005
6.8194923
6.8201523
6.8209815
6.8219829
6.8231516
6.8244858
6.825984
6.8276181
6.8293333
6.8310318
6.8326397
6.8340764
6.8352766
6.8361878
6.8367939
6.8370986
6.8371177
6.8368759
6.8364019
6.8357196
6.8348556
6.8338227
6.8326402
6.8313255
6.8299255
6.8285074
6.827096
6.825726
6.8244271
6.8232193
6.8221226
6.8211522
6.8203216
6.8196406
6.8191147
6.8187513
6.818553
6.8185253
6.8186679
6.8189831
6.8194699
6.8201303
6.82096
6.82196
6.8231287
6.8244643
6.8259621
6.8275971
6.8293114
6.8310099
6.8326192
6.8340559
6.8352542
6.8361659
6.8367724
6.8370767
6.8370948
6.8368549
6.83638
6.8356986
6.8348336
6.8338022
6.8326197
6.831305
6.8299055
6.8284869
6.8270755
6.825706
6.8244066
6.8231993
6.8221025
6.8211322
6.8203015
6.8196201
6.8190942
6.8187313
6.8185339
6.8185053
6.8186483
6.8189631
6.8194509
6.8201103
6.8209405
6.8219409
6.8231091
6.8244443
6.825942
6.8275776
6.8292913
6.8309908
6.8325996
6.8340368
6.8352361
6.8361468
6.8367534
6.8370576
6.8370771
6.8368359
6.8363609
6.83568
6.8348155
6.8337831
6.8326006
6.8312869
6.829886
6.8284678
6.8270569
6.8256874
6.824388
6.8231807
6.8220835
6.8211141
6.8202825
6.8196011
6.8190751
6.8187127
6.8185158
6.8184886
6.8186307
6.8189459
6.8194342
6.8200922
6.8209224
6.8219233
6.823092
6.8244267
6.8259244
6.8275604
6.8292742
6.8309736
6.832582
6.8340211
6.8352189
6.8361311
6.8367362
6.8370409
6.8370605
6.8368182
6.8363442
6.8356643
6.8347988
6.833766
6.8325834
6.8312707
6.8298693
6.8284516
6.8270416
6.8256726
6.8243718
6.8231635
6.8220677
6.8210979
6.8202677
6.8195858
6.8190608
6.818697
6.8185
6.8184714
6.8186154
6.8189306
6.819417
6.8200774
6.8209071
6.8219075
6.8230762
6.8244104
6.8259101
6.8275456
6.8292589
6.8309593
6.8325677
6.8340054
6.8352036
6.8361149
6.8367224
6.8370256
6.8370452
6.8368044
6.8363295
6.835649
6.8347845
6.8337517
6.8325696
6.8312554
6.8298554
6.8284369
6.8270259
6.8256569
6.8243566
6.8231497
6.822053
6.8210845
6.8202538
6.8195715
6.8190455
6.8186836
6.8184857
6.818459
6.8186021
6.8189168
6.8194036
6.8200631
6.8208928
6.8218937
6.8230629
6.824398
6.8258953
6.8275318
6.8292456
6.8309455
6.8325534
6.833992
6.8351903
6.836102
6.8367081
6.8370128
6.8370318
6.8367896
6.8363166
6.8356361
6.8347692
6.8337383
6.8325548
6.8312411
6.8298411
6.828424
6.827013
6.8256445
6.8243442
6.8231363
6.8220396
6.8210702
6.820241
6.8195591
6.8190336
6.8186707
6.8184729
6.8184447
6.8185883
6.8189039
6.8193908
6.8200507
6.8208809
6.8218813
6.82305
6.8243856
6.8258824
6.8275189
6.8292327
6.8309321
6.832541
6.8339782
6.8351779
6.8360887
6.8366947
6.8369985
6.8370185
6.8367767
6.8363032
6.8356223
6.8347569
6.8337245
6.8325424
6.8312283
6.8298278
6.8284106
6.8270006
6.8256316
6.8243303
6.8231225
6.8220267
6.8210578
6.8202267
6.8195453
6.8190207
6.8186569
6.81846
6.8184319
6.818574
6.8188906
6.8193769
6.8200364
6.8208685
6.8218679
6.8230362
6.8243704
6.8258696
6.8275065
6.8292193
6.8309202
6.8325281
6.8339658
6.8351645
6.8360758
6.8366828
6.8369861
6.8370061
6.8367653
6.8362899
6.8356104
6.8347449
6.8337135
6.8325305
6.8312168
6.8298168
6.8283992
6.8269906
6.8256197
6.8243198
6.8231115
6.8220167
6.8210473
6.8202162
6.8195343
6.8190103
6.8186464
6.8184495
6.8184214
6.8185639
6.8188806
6.8193665
6.8200264
6.8208575
6.8218565
6.8230262
6.8243604
6.8258586
6.8274951
6.8292089
6.8309093
6.8325176
6.8339553
6.8351545
6.8360653
6.8366728
6.8369756
6.8369951
6.8367543
6.8362794
6.8355999
6.8347344
6.8337026
6.83252
6.8312063
6.8298063
6.8283892
6.8269796
6.8256092
6.8243084
6.8231015
6.8220062
6.8210363
6.8202057
6.8195238
6.8189998
6.8186359
6.818439
6.8184099
6.8185539
6.8188686
6.819356
6.8200164
6.8208466
6.8218455
6.8230157
6.8243499
6.8258486
6.8274851
6.8291988
6.8308997
6.8325076
6.8339453
6.8351445
6.8360562
6.8366628
6.8369656
6.8369861
6.8367448
6.8362703
6.8355904
6.8347249
6.833693
6.83251
6.8311968
6.8297968
6.8283796
6.8269701
6.8255992
6.8242998
6.823092
6.8219962
6.8210273
6.8201962
6.8195148
6.8189902
6.8186269
6.8184304
6.8184018
6.8185439
6.8188605
6.8193469
6.8200068
6.8208385
6.8218379
6.8230057
6.8243408
6.8258395
6.827477
6.8291898
6.8308911
6.8324995
6.8339372
6.8351355
6.8360467
6.8366532
6.8369575
6.8369775
6.8367357
6.8362613
6.8355813
6.8347163
6.833684
6.8325014
6.8311882
6.8297887
6.828371
6.826962
6.8255935
6.8242941
6.8230844
6.8219886
6.8210192
6.8201895
6.8195081
6.8189821
6.8186188
6.8184218
6.8183937
6.8185372
6.8188524
6.8193398
6.8199983
6.8208299
6.8218298
6.822999
6.8243332
6.8258324
6.8274679
6.8291817
6.8308821
6.8324904
6.8339291
6.8351274
6.8360391
6.8366461
6.8369508
6.8369689
6.8367276
6.8362546
6.8355732
6.8347073
6.8336754
6.8324933
6.8311801
6.8297801
6.8283639
6.8269534
6.8255849
6.824285
6.8230777
6.8219819
6.8210115
6.8201818
6.8195
6.818974
6.8186121
6.8184142
6.8183866
6.8185296
6.8188453
6.8193326
6.8199916
6.8208213
6.8218217
6.8229904
6.8243265
6.8258257
6.8274608
6.829175
6.8308754
6.8324838
6.8339219
6.8351202
6.8360319
6.8366385
6.8369422
6.8369617
6.8367205
6.8362465
6.835566
6.8347011
6.8336682
6.8324862
6.8311744
6.8297749
6.8283572
6.8269467
6.8255782
6.8242774
6.823071
6.8219748
6.8210053
6.8201752
6.8194928
6.8189678
6.818604
6.818408
6.8183799
6.8185225
6.8188376
6.8193254
6.8199849
6.8208146
6.8218145
6.8229852
6.8243189
6.8258181
6.8274546
6.8291678
6.8308687
6.8324771
6.8339148
6.8351145
6.8360257
6.8366318
6.836936
6.8369551
6.8367138
6.8362398
6.8355598
6.8346939
6.833663
6.8324804
6.8311667
6.8297682
6.8283501
6.8269405
6.8255715
6.8242731
6.8230639
6.8219676
6.8209987
6.8201685
6.8194876
6.8189616
6.8185983
6.8184013
6.8183737
6.8185163
6.8188314
6.8193183
6.8199778
6.8208094
6.8218093
6.822978
6.8243122
6.8258114
6.8274474
6.8291616
6.830862
6.8324704
6.8339086
6.8351073
6.836019
6.8366256
6.8369303
6.8369484
6.8367081
6.8362341
6.8355527
6.8346872
6.8336558
6.8324733
6.831161
6.8297606
6.8283448
6.8269343
6.8255658
6.824266
6.8230586
6.8219624
6.8209929
6.8201623
6.8194809
6.8189549
6.8185925
6.8183947
6.8183665
6.818511
6.8188262
6.819313
6.819973
6.8208017
6.8218031
6.8229713
6.824307
6.8258057
6.8274417
6.8291554
6.8308578
6.8324652
6.8339028
6.8351016
6.8360138
6.8366203
6.8369241
6.8369441
6.8367023
6.8362288
6.8355479
6.834682
6.8336501
6.8324685
6.8311558
6.8297572
6.8283401
6.8269296
6.8255596
6.8242607
6.8230529
6.8219566
6.8209877
6.820158
6.8194757
6.8189507
6.8185873
6.8183904
6.8183622
6.8185058
6.818821
6.8193078
6.8199677
6.8207984
6.8217983
6.8229661
6.8243017
6.8258004
6.8274374
6.8291507
6.830852
6.8324599
6.8338985
6.8350968
6.8360081
6.8366151
6.8369203
6.8369384
6.8366981
6.8362241
6.8355422
6.8346772
6.8336458
6.8324637
6.831151
6.8297505
6.8283348
6.8269243
6.8255563
6.8242559
6.8230486
6.8219528
6.8209834
6.8201532
6.8194709
6.8189454
6.818583
6.8183846
6.8183575
6.8185015
6.8188162
6.819304
6.8199635
6.8207927
6.8217936
6.8229623
6.8242974
6.8257961
6.8274322
6.8291459
6.8308477
6.8324566
6.8338938
6.8350935
6.8360047
6.8366108
6.8369145
6.8369346
6.8366928
6.8362198
6.8355389
6.8346729
6.833642
6.8324604
6.8311481
6.8297486
6.8283305
6.8269186
6.8255472
6.824245
6.8230333
6.8219342
6.820961
6.8201275
6.8194418
6.8189125
6.8185453
6.8183441
6.8183131
6.8184519
6.8187628
6.8192463
6.8199029
6.8207297
6.8217258
6.8228912
6.8242226
6.8257174
6.8273501
6.8290615
6.8307629
6.8323669
6.8338022
6.8349967
6.8359041
6.8365092
6.8368096
6.8368254
6.8365808
6.8361053
6.8354216
6.8345537
6.833519
6.832335
6.8310194
6.8296194
6.8282027
6.8267903
6.8254189
6.8241172
6.8229074
6.8218088
6.820838
6.8200064
6.8193231
6.8187971
6.8184323
6.8182325
6.818203
6.8183446
6.8186569
6.8191423
6.8198013
6.8206306
6.8216286
6.8227949
6.8241286
6.8256269
6.8272614
6.8289747
6.830677
6.8322854
6.8337216
6.8349175
6.8358288
6.8364334
6.8367362
6.8367543
6.8365111
6.8360357
6.8353558
6.8344884
6.833456
6.8322735
6.8309579
6.8295612
6.8281455
6.8267336
6.8253641
6.8240633
6.8228545
6.8217578
6.8207879
6.8199568
6.8192754
6.818749
6.8183856
6.8181882
6.8181596
6.8183026
6.8186164
6.8191037
6.8197627
6.8205924
6.8215928
6.8227611
6.8240962
6.8255939
6.8272314
6.8289461
6.8306522
6.8322659
6.8337107
6.8349166
6.8358374
6.836453
6.8367643
6.836791
6.8365583
6.836091
6.8354163
6.834559
6.8335319
6.8323536
6.8310447
6.8296499
6.8282375
6.8268299
6.8254652
6.8241677
6.8229632
6.8218703
6.8209038
6.820076
6.8193974
6.8188744
6.8185134
6.8183184
6.8182936
6.8184395
6.8187566
6.8192453
6.8199062
6.8207393
6.8217411
6.8229122
6.8242483
6.8257489
6.8273873
6.8291025
6.8308043
6.8324151
6.8338547
6.8350554
6.835968
6.8365755
6.8368812
6.8369017
6.8366623
6.8361907
6.8355107
6.8346477
6.8336172
6.8324361
6.8311243
6.8297272
6.82831
6.8269019
6.8255348
6.824235
6.8230286
6.8219333
6.8209653
6.820137
6.8194571
6.8189321
6.8185701
6.8183746
6.8183475
6.8184919
6.8188071
6.8192959
6.8199558
6.8207874
6.8217883
6.822957
6.8242936
6.8257923
6.8274288
6.829144
6.8308444
6.8324547
6.8338928
6.8350911
6.8360043
6.8366113
6.836916
6.836935
6.8366957
6.8362222
6.8355417
6.8346772
6.8336463
6.8324656
6.8311529
6.8297544
6.8283367
6.8269243
6.8255544
6.8242531
6.8230414
6.8219433
6.8209696
6.8201361
6.8194523
6.8189225
6.8185554
6.8183551
6.8183241
6.8184624
6.8187747
6.8192587
6.8199148
6.8207412
6.8217382
6.8229032
6.824235
6.8257289
6.8273625
6.8290739
6.8307748
6.8323808
6.8338151
6.8350101
6.8359189
6.8365221
6.8368244
6.8368397
6.8365965
6.8361201
6.8354368
6.8345695
6.8335357
6.8323503
6.8310356
6.8296361
6.828218
6.8268056
6.8254342
6.8241324
6.8229222
6.8218241
6.8208532
6.8200212
6.8193393
6.8188128
6.8184476
6.8182487
6.8182197
6.8183599
6.8186736
6.8191595
6.8198175
6.8206458
6.8216448
6.8228121
6.8241458
6.8256431
6.8272791
6.8289909
6.8306952
6.8323026
6.8337393
6.8349352
6.8358459
6.8364511
6.8367543
6.8367724
6.8365293
6.8360543
6.8353715
6.8345065
6.8334737
6.8322906
6.830976
6.8295784
6.8281617
6.8267508
6.8253808
6.8240805
6.8228722
6.8217754
6.8208051
6.8199744
6.8192921
6.8187666
6.8184032
6.8182058
6.8181772
6.8183193
6.8186336
6.8191214
6.8197794
6.8206105
6.8216095
6.8227782
6.8241134
6.8256111
6.8272495
6.8289628
6.8306694
6.8322835
6.8337269
6.8349333
6.8358536
6.8364697
6.836782
6.8368082
6.836575
6.8361073
6.8354349
6.8345742
6.8335481
6.8323722
6.8310614
6.8296671
6.8282542
6.8268466
6.8254809
6.8241844
6.8229799
6.8218865
6.8209205
6.8200927
6.8194127
6.8188906
6.8185296
6.8183351
6.8183107
6.8184562
6.8187723
6.819262
6.8199239
6.8207564
6.8217578
6.822928
6.8242655
6.8257661
6.827404
6.8291183
6.8308215
6.8324308
6.8338728
6.8350716
6.8359842
6.8365927
6.8368979
6.8369184
6.8366795
6.8362074
6.8355284
6.8346639
6.8336339
6.8324533
6.831141
6.8297424
6.8283262
6.8269172
6.8255491
6.8242521
6.8230438
6.821949
6.8209805
6.8201523
6.8194718
6.8189478
6.8185849
6.8183904
6.8183627
6.8185072
6.8188229
6.8193111
6.8199716
6.8208013
6.8218036
6.8229723
6.8243084
6.8258076
6.827445
6.8291588
6.8308606
6.8324695
6.8339081
6.8351068
6.8360195
6.836627
6.8369317
6.8369498
6.8367105
6.8362365
6.8355575
6.834692
6.8336616
6.8324804
6.8311677
6.8297687
6.8283505
6.8269396
6.8255682
6.8242664
6.8230557
6.8219566
6.8209853
6.8201509
6.8194656
6.8189368
6.8185697
6.8183694
6.8183379
6.8184776
6.8187885
6.819272
6.8199282
6.820755
6.8217521
6.8229165
6.8242483
6.8257442
6.8273764
6.8290882
6.8307881
6.8323936
6.8338289
6.8350239
6.8359327
6.8365364
6.8368368
6.8368535
6.8366098
6.836133
6.8354502
6.8345823
6.8335481
6.8323641
6.831048
6.8296485
6.8282309
6.8268199
6.8254476
6.8241458
6.8229365
6.8218379
6.8208671
6.8200355
6.8193517
6.8188257
6.8184609
6.8182631
6.818233
6.8183742
6.8186874
6.8191724
6.8198299
6.8206601
6.8216577
6.8228245
6.8241582
6.8256559
6.8272915
6.8290048
6.8307071
6.8323159
6.8337512
6.8349476
6.8358593
6.8364649
6.8367672
6.8367848
6.8365412
6.8360662
6.8353863
6.8345199
6.8334861
6.8323035
6.8309884
6.8295913
6.8281755
6.8267632
6.8253932
6.8240933
6.822885
6.8217878
6.8208179
6.8199863
6.8193054
6.8187795
6.8184156
6.8182182
6.8181896
6.8183322
6.818646
6.8191328
6.8197918
6.8206224
6.8216228
6.8227911
6.8241262
6.8256249
6.8272614
6.8289757
6.8306818
6.8322954
6.8337398
6.8349457
6.835866
6.836482
6.8367939
6.8368211
6.8365879
6.8361211
6.8354464
6.8345881
6.8335619
6.8323841
6.8310747
6.829679
6.8282661
6.8268595
6.8254938
6.8241954
6.8229914
6.821898
6.8209324
6.8201036
6.8194242
6.8189015
6.818541
6.818347
6.8183217
6.8184671
6.8187842
6.8192735
6.8199353
6.8207684
6.8217692
6.8229394
6.8242764
6.8257766
6.8274155
6.8291306
6.830832
6.8324418
6.8338828
6.8350821
6.8359957
6.8366032
6.8369098
6.8369288
6.8366899
6.8362174
6.8355389
6.8346739
6.8336444
6.8324637
6.831151
6.8297524
6.8283367
6.8269272
6.8255591
6.8242612
6.8230534
6.8219585
6.8209901
6.8201613
6.8194823
6.8189569
6.818594
6.8184004
6.8183727
6.8185167
6.8188324
6.8193212
6.8199811
6.8208113
6.8218126
6.8229814
6.8243175
6.8258166
6.8274546
6.8291683
6.8308692
6.832479
6.8339171
6.8351154
6.8360281
6.8366356
6.8369408
6.8369598
6.83672
6.836246
6.835566
6.8347011
6.8336701
6.8324895
6.8311768
6.8297787
6.8283601
6.8269482
6.8255777
6.8242755
6.8230648
6.8219662
6.8209944
6.8201604
6.8194742
6.8189454
6.8185797
6.8183784
6.8183465
6.8184867
6.8187976
6.8192811
6.8199372
6.8207645
6.8217607
6.822926
6.8242583
6.8257532
6.8273859
6.8290973
6.8307977
6.8324027
6.833838
6.8350334
6.8359423
6.8365455
6.8368468
6.836863
6.8366189
6.8361425
6.8354592
6.8345914
6.8335567
6.8323736
6.8310571
6.829658
6.828239
6.826827
6.8254561
6.8241544
6.8229442
6.8218455
6.8208742
6.8200436
6.8193598
6.8188348
6.818469
6.8182697
6.8182402
6.8183823
6.818696
6.8191814
6.819839
6.8206677
6.8216662
6.8228335
6.8241668
6.825665
6.8273001
6.8290129
6.8307152
6.8323226
6.8337603
6.8349566
6.8358665
6.8364711
6.8367748
6.8367929
6.8365498
6.8360744
6.8353925
6.8345275
6.8334956
6.8323126
6.830997
6.8295989
6.8281832
6.8267713
6.8254018
6.8241019
6.8228931
6.8217964
6.8208256
6.8199954
6.819313
6.8187871
6.8184237
6.8182268
6.8181987
6.8183408
6.818655
6.8191419
6.8198009
6.8206315
6.8216305
6.8227992
6.8241339
6.8256321
6.8272691
6.8289838
6.8306904
6.832304
6.8337493
6.8349543
6.8358746
6.8364902
6.836803
6.8368297
6.836596
6.8361287
6.8354549
6.8345947
6.8335686
6.8323927
6.8310819
6.8296871
6.8282733
6.8268661
6.8255005
6.824204
6.8229995
6.8219056
6.8209391
6.8201108
6.8194318
6.8189092
6.8185492
6.8183541
6.8183293
6.8184748
6.8187914
6.8192806
6.819943
6.8207746
6.8217769
6.822947
6.8242841
6.8257852
6.8274226
6.8291378
6.8308392
6.8324499
6.83389
6.8350892
6.8360023
6.8366108
6.836916
6.8369365
6.8366981
6.8362255
6.835546
6.8346815
6.8336515
6.8324704
6.8311577
6.8297596
6.8283443
6.8269343
6.8255668
6.8242664
6.8230615
6.8219662
6.8209972
6.8201694
6.819489
6.818964
6.8186026
6.8184052
6.8183794
6.8185229
6.8188386
6.8193274
6.8199868
6.8208189
6.8218198
6.822989
6.8243246
6.8258238
6.8274603
6.829175
6.8308764
6.8324852
6.8339243
6.8351226
6.8360357
6.8366423
6.8369465
6.8369665
6.8367271
6.8362527
6.8355722
6.8347073
6.8336768
6.8324957
6.8311839
6.8297849
6.8283663
6.8269544
6.8255844
6.8242812
6.823071
6.8219719
6.8209991
6.8201656
6.8194818
6.8189526
6.8185844
6.8183842
6.8183532
6.8184924
6.8188033
6.8192878
6.8199439
6.8207703
6.8217678
6.8229332
6.8242631
6.8257585
6.8273921
6.8291035
6.8308034
6.8324084
6.8338442
6.8350387
6.835948
6.8365512
6.8368526
6.8368692
6.8366246
6.8361483
6.8354664
6.8345985
6.8335638
6.8323774
6.8310637
6.8296633
6.8282466
6.8268332
6.8254623
6.8241596
6.8229508
6.8218522
6.8208809
6.8200488
6.8193665
6.8188396
6.8184757
6.8182764
6.8182459
6.8183875
6.8187008
6.8191876
6.8198447
6.820673
6.8216715
6.8228388
6.8241725
6.8256698
6.8273048
6.8290191
6.8307223
6.8323278
6.8337655
6.8349624
6.8358722
6.8364778
6.8367805
6.8367987
6.8365569
6.8360806
6.8353982
6.8345323
6.833499
6.8323159
6.8310032
6.8296046
6.8281879
6.826777
6.825407
6.8241067
6.8228974
6.8218012
6.8208308
6.8199992
6.8193183
6.8187923
6.8184276
6.8182306
6.818203
6.8183451
6.8186593
6.8191471
6.8198066
6.8206353
6.8216362
6.822804
6.8241386
6.8256373
6.8272743
6.8289895
6.8306942
6.8323073
6.8337536
6.8349586
6.8358793
6.8364954
6.8368068
6.836833
6.8365993
6.836133
6.8354588
6.8346004
6.8335748
6.8323956
6.8310866
6.8296924
6.8282781
6.8268714
6.8255057
6.8242073
6.8230033
6.8219113
6.8209443
6.8201165
6.819437
6.8189144
6.818553
6.8183589
6.8183336
6.8184781
6.8187962
6.8192854
6.8199463
6.8207793
6.8217807
6.8229508
6.8242879
6.8257885
6.8274274
6.8291416
6.830843
6.8324537
6.8338943
6.8350945
6.8360066
6.8366151
6.8369212
6.8369408
6.8367009
6.8362293
6.8355503
6.8346863
6.8336558
6.8324752
6.8311625
6.8297639
6.8283467
6.8269382
6.8255692
6.8242726
6.8230639
6.8219695
6.8210011
6.8201723
6.8194923
6.8189678
6.8186045
6.8184104
6.8183827
6.8185267
6.8188429
6.8193316
6.8199911
6.8208213
6.8218231
6.8229914
6.8243279
6.8258276
6.8274646
6.8291788
6.8308797
6.8324895
6.8339272
6.8351259
6.8360386
6.8366461
6.8369513
6.8369694
6.8367305
6.8362556
6.8355761
6.8347111
6.8336802
6.8324995
6.8311868
6.8297873
6.8283701
6.8269582
6.8255877
6.8242855
6.8230743
6.8219762
6.8210039
6.8201699
6.8194842
6.8189549
6.8185892
6.8183885
6.818356
6.8184962
6.8188076
6.8192911
6.8199472
6.8207736
6.8217702
6.8229361
6.8242679
6.8257618
6.8273959
6.8291068
6.8308077
6.8324127
6.833848
6.8350425
6.8359513
6.836555
6.8368559
6.8368726
6.836628
6.8361526
6.8354692
6.8346004
6.8335662
6.8323827
6.8310661
6.8296671
6.828248
6.8268361
6.8254657
6.824163
6.8229532
6.8218546
6.8208838
6.8200526
6.8193698
6.8188438
6.8184786
6.8182793
6.8182502
6.8183913
6.8187051
6.8191905
6.8198476
6.8206768
6.8216763
6.8228431
6.8241758
6.8256741
6.8273091
6.8290219
6.8307247
6.8323312
6.8337693
6.8349657
6.835876
6.8364811
6.8367844
6.8368025
6.8365588
6.8360844
6.8354015
6.8345361
6.8335042
6.8323207
6.8310061
6.829608
6.8281908
6.8267803
6.8254104
6.82411
6.8229022
6.8218045
6.8208351
6.820004
6.8193207
6.8187952
6.8184323
6.818234
6.8182054
6.8183484
6.8186641
6.8191509
6.819809
6.8206401
6.8216391
6.8228078
6.8241425
6.8256402
6.8272777
6.8289919
6.8306975
6.8323112
6.8337564
6.8349624
6.8358822
6.8364978
6.8368106
6.8368373
6.8366027
6.8361363
6.8354626
6.8346033
6.8335767
6.8323998
6.8310909
6.8296962
6.8282809
6.8268738
6.8255091
6.8242126
6.8230081
6.8219132
6.8209472
6.8201194
6.8194404
6.8189178
6.8185573
6.8183618
6.818337
6.8184819
6.818799
6.8192887
6.8199501
6.8207817
6.8217845
6.8229547
6.8242917
6.8257933
6.827456
6.8292799
6.831244
6.833354
6.835618
6.8380337
6.8405967
6.8433032
6.8461537
6.8491216
6.8522248
6.855463
6.8588347
6.8623357
6.8659449
6.8696756
6.8735318
6.8775086
6.881588
6.885777
6.8900814
6.8944983
6.8990054
6.9036188
6.9083385
6.913156
6.9180613
6.923069
6.928174
6.9333563
6.9386349
6.9440079
6.9494543
6.9549904
6.9606171
6.9663119
6.9720917
6.9779568
6.9838848
6.9898977
6.9959836
7.0021381
7.0083728
7.0146666
7.0210342
7.0274749
7.0339708
7.0405426
7.0471706
7.0538664
7.0606275
7.0674415
7.0743265
7.0812578
7.0882568
7.0953107
7.1024179
7.1095881
7.1168027
7.1240821
7.1314044
7.1387868
7.1462159
7.1536989
7.1612282
7.1688085
7.1764402
7.1841135
7.191843
7.1996083
7.2074313
7.2152882
7.2231998
7.2311454
7.2391448
7.2471766
7.2552619
7.2633777
7.2715459
7.2797441
7.2879939
7.2962728
7.3046007
7.3129573
7.3213634
7.3297973
7.3382783
7.346787
7.3553424
7.3639259
7.3725519
7.3812079
7.3899035
7.398632
7.4073954
7.4161944
7.4250255
7.4338923
7.4427891
7.4517245
7.4606853
7.469686
7.4787121
7.4877744
7.4968667
7.5059905
7.5151486
7.5243316
7.5335522
7.5427952
7.5520768
7.5613804
7.5707178
7.5800853
7.5894794
7.5989079
7.608357
7.6178427
7.6273522
7.6368909
7.6464615
7.6560535
7.6656814
7.6753278
7.6850076
7.6947141
7.7044454
7.7142105
7.7239933
7.733808
7.7436495
7.7535148
7.7634115
7.7733283
7.7832747
7.7932467
7.8032432
7.8132696
7.8233156
7.8333907
7.843493
7.8536162
7.8637686
7.8739443
7.8841434
7.894372
7.9046211
7.9148974
7.9251995
7.935523
7.9458737
7.9562488
7.9666471
7.9770727
7.9875188
7.9979901
8.0084906
8.0190067
8.0295515
8.0401239
8.0507126
8.0613298
8.0719719
8.082633
8.0933228
8.1040344
8.114769
8.1255293
8.1363106
8.1471157
8.1579485
8.1688013
8.1796751
8.1905775
8.2015009
8.2124443
8.2234173
8.2344103
8.2454243
8.2564669
8.2675285
8.278614
8.2897243
8.3008566
8.3120098
8.3231897
8.3343925
8.3456144
8.3568621
8.3681355
8.379426
8.3907423
8.4020844
8.4134455
8.4248295
8.4362392
8.44767
8.4591227
8.4706011
8.4821014
8.4936218
8.5051689
8.5167322
8.5283232
8.5399513
8.5515709
8.5632305
8.5749273
8.5866222
8.5983553
8.6101084
8.62187
8.6336775
8.6454973
8.6573353
8.6692114
8.6810875
8.692997
8.7049465
8.7168913
8.7288733
8.7408781
8.7528925
8.7649508
8.7770214
8.7891102
8.8012371
8.8133612
8.8255253
8.8377237
8.8499212
8.8621588
8.8744116
8.8866806
8.8989954
8.9113092
8.9236565
8.9360352
8.9484138
8.9608335
8.9732714
8.9857302
8.998229
9.0107241
9.0232534
9.0358114
9.0483799
9.0609903
9.0736084
9.0862522
9.0989304
9.1116076
9.1243296
9.1370697
9.149827
9.1626253
9.1754198
9.1882524
9.201107
9.2139807
9.2268963
9.23981
9.2527599
9.2657337
9.2787199
9.2917471
9.3047781
9.3178473
9.3309412
9.3440466
9.357193
9.3703384
9.3835192
9.3967295
9.4099541
9.4232178
9.4364862
9.4497881
9.4631128
9.4764519
9.4898338
9.5032167
9.5166426
9.5300846
9.5435457
9.5570478
9.5705481
9.5840912
9.5976458
9.6112309
9.6248446
9.6384706
9.6521397
9.6658096
9.6795187
9.6932449
9.7069912
9.7207775
9.7345657
9.7483988
9.7622423
9.7761164
9.7900171
9.8039303
9.8178864
9.8318424
9.8458414
9.8598528
9.8738928
9.8879633
9.9020472
9.9161758
9.9303026
9.9444742
9.9586544
9.972868
9.9871054
10.001358
10.015652
10.029949
10.044294
10.058643
10.073032
10.087438
10.101869
10.116333
10.130807
10.145325
10.159844
10.174408
10.188979
10.203587
10.218215
10.232865
10.24755
10.262247
10.276988
10.291732
10.30652
10.321317
10.336152
10.351002
10.365882
10.380786
10.395713
10.410672
10.425642
10.440656
10.455673
10.470737
10.485806
10.500917
10.516042
10.531197
10.546379
10.561583
10.576815
10.592069
10.607356
10.622657
10.637999
10.653347
10.668741
10.684139
10.699581
10.715032
10.730526
10.746029
10.76157
10.777129
10.792715
10.808328
10.823968
10.839632
10.855321
10.871038
10.886775
10.902547
10.918336
10.934161
10.949999
10.965878
10.981765
10.997697
11.013636
11.029622
11.04561
11.06165
11.07769
11.09378
11.109873
11.126016
11.142159
11.158355
11.174554
11.190798
11.207047
11.223347
11.23965
11.256001
11.272356
11.288758
11.305168
11.321624
11.338085
11.354592
11.371106
11.387668
11.404234
11.420847
11.437468
11.454133
11.470809
11.487528
11.504254
11.521028
11.537807
11.554631
11.571466
11.588345
11.605235
11.622165
11.639109
11.656091
11.673091
11.690124
11.707179
11.724264
11.741374
11.758512
11.775677
11.792866
11.810087
11.827328
11.844608
11.861901
11.879237
11.896582
11.913975
11.931375
11.948818
11.966273
11.983768
12.001282
12.018826
12.036398
12.053993
12.071624
12.08927
12.106956
12.124658
12.142403
12.160158
12.177953
12.195765
12.213614
12.231482
12.249382
12.267309
12.285258
12.303249
12.32125
12.339297
12.357355
12.375454
12.393568
12.411716
12.429893
12.448092
12.46633
12.484576
12.502873
12.521177
12.539526
12.557894
12.576292
12.594719
12.613167
12.631654
12.650152
12.668697
12.687258
12.705853
12.724473
12.743118
12.761804
12.780497
12.799237
12.817992
12.836782
12.855599
12.874443
12.893324
12.912212
12.931149
12.950099
12.969087
12.988105
13.007142
13.026218
13.045307
13.064437
13.08359
13.102771
13.121991
13.141222
13.160499
13.17979
13.199114
13.218469
13.237846
13.257266
13.276698
13.296165
13.315662
13.33518
13.354739
13.374314
13.393928
13.413569
13.433231
13.452929
13.472649
13.492403
13.512187
13.531993
13.551838
13.571697
13.591594
13.611524
13.631473
13.65146
13.671466
13.691504
13.711579
13.731671
13.751801
13.771954
13.792133
13.812353
13.832588
13.85286
13.873161
13.893481
13.913845
13.934227
13.954641
13.975093
13.995554
14.016057
14.036594
14.057149
14.077741
14.098354
14.118999
14.139684
14.160384
14.181117
14.201884
14.222668
14.243496
14.264347
14.285221
14.306134
14.327067
14.348035
14.369039
14.390058
14.41111
14.4322
14.453309
14.474454
14.495626
14.516825
14.538058
14.559319
14.580603
14.601924
14.623273
14.644648
14.666059
14.68749
14.708955
14.730458
14.751977
14.773528
14.795119
14.816726
14.838368
14.860044
14.881739
14.90347
14.925237
14.947021
14.968839
14.990696
15.012568
15.034474
15.056417
15.078382
15.100375
15.122406
15.144455
15.166542
15.188662
15.210802
15.232974
15.255186
15.277414
15.299675
15.321973
15.344294
15.366639
15.389026
15.411438
15.433877
15.456347
15.478852
15.501376
15.523936
15.546531
15.569147
15.591797
15.61448
15.637184
15.659924
15.682699
15.705495
15.728319
15.751181
15.77407
15.796982
15.819932
15.842915
15.865915
15.888952
15.912025
15.93512
15.958243
15.981401
16.004589
16.027802
16.051048
16.074329
16.097631
16.120962
16.144333
16.167728
16.191151
16.214607
16.238096
16.26161
16.285154
16.308729
16.332336
16.35597
16.379631
16.40333
16.427055
16.450809
16.47459
16.498411
16.522255
16.546124
16.570032
16.593973
16.617931
16.641924
16.665955
16.69001
16.71409
16.738205
16.762354
16.78653
16.81073
16.834965
16.859236
16.883532
16.90785
16.932207
16.956598
16.98101
17.005451
17.029888
17.054415
17.078957
17.103495
17.12812
17.152737
17.177376
17.202097
17.226789
17.251534
17.276321
17.301119
17.325964
17.350821
17.375717
17.400658
17.425598
17.450598
17.475605
17.500643
17.525755
17.550831
17.57597
17.601156
17.626329
17.651569
17.676826
17.702106
17.727434
17.752766
17.778156
17.803551
17.828987
17.854485
17.879944
17.905485
17.931055
17.956617
17.982262
18.007898
18.033567
18.059284
18.085014
18.110798
18.13657
18.162411
18.188284
18.21414
18.240082
18.266024
18.291986
18.31802
18.344038
18.370115
18.396202
18.422335
18.448509
18.474665
18.50091
18.527149
18.553411
18.579744
18.606066
18.632441
18.658829
18.685259
18.711731
18.738188
18.764734
18.791267
18.817835
18.844461
18.871084
18.89776
18.924442
18.951181
18.97794
19.004702
19.031555
19.058378
19.085249
19.112164
19.139091
19.166073
19.193043
19.220091
19.247133
19.274204
19.301346
19.32847
19.355656
19.382843
19.410086
19.437355
19.464622
19.491982
19.519308
19.546694
19.574104
19.601545
19.629032
19.656502
19.684063
19.711605
19.739191
19.766819
19.794464
19.822159
19.849838
19.877602
19.905354
19.933146
19.960981
19.988834
20.016739
20.044621
20.072586
20.100554
20.128546
20.156591
20.184649
20.212757
20.240845
20.269022
20.297194
20.325396
20.353642
20.381903
20.410223
20.438515
20.466896
20.495275
20.523689
20.552135
20.580605
20.609133
20.637634
20.666214
20.694796
20.723421
20.75206
20.780743
20.809467
20.838184
20.866968
20.89575
20.924589
20.953421
20.982309
21.011232
21.040163
21.069139
21.098127
21.127182
21.156216
21.185308
21.214424
21.243568
21.272738
21.301933
21.331186
21.360428
21.389732
21.419031
21.4484
21.47776
21.50716
21.536606
21.566063
21.595562
21.625061
21.654646
21.684198
21.713814
21.743433
21.773113
21.802799
21.832514
21.862272
21.892046
21.921865
21.951675
21.981569
22.011442
22.041378
22.071306
22.101303
22.131304
22.161335
22.191393
22.221491
22.251621
22.281754
22.311945
22.342138
22.372398
22.402626
22.432936
22.463247
22.493603
22.523964
22.554367
22.584812
22.615267
22.64575
22.676264
22.706831
22.737381
22.767994
22.798609
22.82929
22.859947
22.890669
22.9214
22.952187
22.982969
23.01379
23.044649
23.075535
23.106445
23.137365
23.168346
23.199331
23.230358
23.261383
23.292482
23.323566
23.354713
23.385841
23.417057
23.448256
23.479506
23.510752
23.542065
23.573381
23.604725
23.636101
23.667511
23.698946
23.730398
23.761889
23.793406
23.824953
23.85651
23.888111
23.919727
23.951399
23.983049
24.014769
24.046492
24.078272
24.110033
24.141861
24.173687
24.205578
24.237444
24.269379
24.301315
24.333313
24.36529
24.397326
24.429375
24.461479
24.493565
24.525707
24.557863
24.590069
24.622267
24.65451
24.686775
24.719086
24.751398
24.783745
24.816114
24.848528
24.880947
24.913399
24.945875
24.978394
25.010921
25.043476
25.076063
25.108686
25.141321
25.173971
25.206661
25.239391
25.272129
25.30489
25.337679
25.370514
25.403357
25.436222
25.469112
25.502052
25.535002
25.567974
25.600964
25.634007
25.667055
25.700134
25.733225
25.766365
25.79952
25.832708
25.865896
25.899143
25.932396
25.965689
25.99898
26.032328
26.06568
26.099077
26.132462
26.165916
26.199364
26.23287
26.266354
26.299904
26.333456
26.367058
26.400646
26.434301
26.467949
26.501656
26.535341
26.569088
26.602835
26.636646
26.670435
26.704271
26.738127
26.772026
26.805923
26.839855
26.87381
26.907797
26.941803
26.975826
27.009884
27.043966
27.078081
27.112192
27.146349
27.180523
27.214741
27.248943
27.283207
27.317469
27.351788
27.386084
27.420437
27.4548
27.489212
27.523609
27.558052
27.592516
27.627012
27.661526
27.696045
27.73061
27.765196
27.799812
27.834421
27.869089
27.903757
27.938478
27.973175
28.007938
28.042702
28.077509
28.112307
28.14715
28.182016
28.216908
28.251816
28.286739
28.321705
28.35668
28.391689
28.426693
28.461765
28.49682
28.531927
28.567019
28.602173
28.637331
28.672525
28.707714
28.742945
28.778206
28.813473
28.848776
28.884077
28.919441
28.954792
28.990191
29.025572
29.061024
29.096468
29.131945
29.167429
29.20295
29.238504
29.274055
29.309649
29.345238
29.38089
29.416525
29.452202
29.487881
29.523613
29.559343
29.595093
29.630877
29.666674
29.702513
29.738333
29.77421
29.810091
29.846012
29.881924
29.917873
29.953852
29.989843
30.025858
30.061878
30.097958
30.13402
30.17013
30.206224
30.242378
30.278542
30.314716
30.350914
30.387131
30.423391
30.459635
30.49593
30.532219
30.568562
30.6049
30.641256
30.677647
30.714052
30.750488
30.786911
30.823393
30.859871
30.896387
30.932901
30.969444
31.00602
31.042601
31.079212
31.115816
31.152487
31.18914
31.225826
31.262524
31.29925
31.336004
31.372746
31.409542
31.446333
31.48317
31.519991
31.556849
31.593737
31.630629
31.667553
31.704466
31.741447
31.77841
31.815401
31.852404
31.889439
31.926498
31.963551
32.000648
32.037739
32.074883
32.112003
32.149158
32.186356
32.223545
32.260769
32.297981
32.335251
32.372517
32.409801
32.447105
32.484428
32.52179
32.559128
32.596516
32.633907
32.671326
32.708759
32.746197
32.783688
32.821159
32.858662
32.896175
32.933723
32.971283
33.008835
33.04644
33.084038
33.121677
33.159302
33.196957
33.23465
33.272327
33.310047
33.347755
33.385517
33.423279
33.461037
33.498848
33.536652
33.57449
33.61232
33.650185
33.688072
33.725952
33.76387
33.801785
33.839745
33.877689
33.915661
33.953667
33.991665
34.029709
34.067795
34.105751
34.143864
34.18198
34.220055
34.258167
34.296284
34.334503
34.37262
34.410751
34.449062
34.487213
34.525402
34.563717
34.601948
34.640198
34.678516
34.716827
34.755135
34.793449
34.831814
34.870213
34.908527
34.946941
34.985428
35.023739
35.062214
35.100735
35.139107
35.177616
35.216133
35.254642
35.293163
35.331676
35.3703
35.408829
35.447353
35.486034
35.524639
35.563175
35.601891
35.640579
35.679157
35.717884
35.756607
35.795277
35.834
35.872719
35.911522
35.950245
35.988983
36.027882
36.066616
36.105392
36.144321
36.183109
36.221931
36.260864
36.299721
36.338596
36.377522
36.416447
36.455379
36.494305
36.533272
36.572277
36.611206
36.650215
36.689297
36.728226
36.767281
36.806408
36.845364
36.884464
36.923592
36.962635
37.001755
37.040886
37.080036
37.119164
37.158287
37.197514
37.236679
37.275814
37.315071
37.354313
37.39344
37.432739
37.472038
37.511189
37.550514
37.589844
37.629059
37.668392
37.707722
37.747047
37.786377
37.825714
37.865135
37.904469
37.943802
37.983288
38.022655
38.061993
38.101509
38.140953
38.180309
38.219837
38.259335
38.298729
38.338264
38.377792
38.417248
38.456779
38.496311
38.535858
38.575394
38.614922
38.654564
38.694103
38.733635
38.773342
38.812901
38.852451
38.892181
38.931789
38.971359
39.011097
39.050766
39.090363
39.130104
39.169827
39.209454
39.249191
39.288933
39.328636
39.36837
39.408108
39.447895
39.487637
39.527374
39.567242
39.606976
39.646717
39.686642
39.72641
39.766155
39.806087
39.845921
39.885685
39.925617
39.965504
40.005283
40.045227
40.085155
40.124966
40.164906
40.204842
40.244717
40.284653
40.324593
40.364544
40.404484
40.444424
40.48444
40.524384
40.564323
40.604374
40.644344
40.684284
40.724358
40.764378
40.804321
40.844406
40.884483
40.924423
40.964516
41.004642
41.04459
41.084702
41.12484
41.164825
41.204929
41.245075
41.285122
41.325237
41.365379
41.405476
41.445599
41.485741
41.525883
41.566021
41.606163
41.646317
41.686501
41.726643
41.7668
41.807045
41.847187
41.887337
41.927639
41.967793
42.007931
42.048271
42.088444
42.128597
42.168919
42.209152
42.249306
42.289639
42.329922
42.370068
42.4104
42.450733
42.490883
42.5312
42.571556
42.611744
42.652061
42.69241
42.732658
42.772964
42.813313
42.853622
42.893917
42.934265
42.974602
43.014915
43.055252
43.0956
43.135948
43.176289
43.216637
43.257023
43.297363
43.337711
43.378136
43.41848
43.458824
43.49926
43.539635
43.579979
43.620399
43.660816
43.70116
43.741562
43.782028
43.82238
43.862759
43.903275
43.943626
43.983994
44.024532
44.064907
44.105259
44.14579
44.186218
44.226562
44.267067
44.307556
44.347897
44.388382
44.428905
44.469257
44.50972
44.550262
44.590649
44.631062
44.671619
44.712051
44.752449
44.792995
44.833477
44.873844
44.914387
44.954922
44.99527
45.035793
45.076344
45.116734
45.157227
45.197773
45.238209
45.278652
45.319206
45.359692
45.400108
45.440651
45.481186
45.521564
45.562111
45.602657
45.643051
45.683571
45.724125
45.764572
45.805038
45.845585
45.886086
45.926525
45.967075
46.007607
46.048004
46.088551
46.129105
46.169502
46.21003
46.25058
46.291019
46.331505
46.372055
46.412548
46.452972
46.493519
46.534061
46.574448
46.614994
46.655548
46.695934
46.736458
46.777004
46.817451
46.857906
46.898457
46.93895
46.979351
47.01989
47.060436
47.100792
47.141327
47.18187
47.222267
47.262733
47.30328
47.343731
47.384129
47.424679
47.465176
47.505527
47.546062
47.586597
47.626953
47.667408
47.707966
47.74836
47.788742
47.829296
47.869743
47.910091
47.950603
47.991108
48.031448
48.071884
48.112423
48.152779
48.193142
48.233681
48.274082
48.314434
48.354916
48.39537
48.435711
48.476101
48.516609
48.556953
48.597301
48.637798
48.678158
48.718506
48.758923
48.79932
48.839672
48.88002
48.920456
48.9608
49.001141
49.041546
49.081898
49.122234
49.16259
49.202938
49.24329
49.283623
49.323936
49.364288
49.404625
49.444904
49.485237
49.525581
49.565899
49.606144
49.646488
49.686829
49.727009
49.767334
49.807682
49.847904
49.88813
49.928482
49.96875
50.0089
50.049221
50.089546
50.129692
50.169903
50.210247
50.250435
50.290573
50.330868
50.371109
50.411247
50.45142
50.491718
50.531868
50.57201
50.61224
50.652401
50.692543
50.732685
50.772877
50.813019
50.853161
50.893284
50.933422
50.973572
51.013676
51.053749
51.093903
51.134037
51.174015
51.214153
51.254299
51.294319
51.334335
51.374474
51.414555
51.454494
51.494572
51.534702
51.574654
51.614597
51.654724
51.694717
51.734661
51.774651
51.814709
51.854649
51.894585
51.934616
51.974548
52.014492
52.054428
52.09436
52.134308
52.174232
52.214081
52.254017
52.293953
52.333839
52.373646
52.413574
52.453506
52.493263
52.5331
52.57304
52.612843
52.652573
52.692455
52.732323
52.772057
52.811794
52.8517
52.891441
52.931179
52.970928
53.010708
53.050449
53.090179
53.129879
53.169613
53.209351
53.249058
53.288658
53.3284
53.36813
53.4077
53.44733
53.487068
53.526699
53.566231
53.605885
53.645588
53.68512
53.724651
53.76432
53.803879
53.843422
53.882957
53.92252
53.962048
54.001587
54.041077
54.080566
54.120098
54.159634
54.19899
54.238483
54.278019
54.317436
54.356773
54.396267
54.43576
54.475094
54.514423
54.553913
54.593266
54.632599
54.671936
54.711315
54.750652
54.789978
54.829266
54.868557
54.907883
54.947208
54.986374
55.025635
55.064968
55.104198
55.143326
55.182583
55.221878
55.261002
55.300133
55.339367
55.378536
55.41766
55.456791
55.495911
55.535042
55.574173
55.613281
55.65226
55.691387
55.730518
55.769501
55.808445
55.847569
55.886631
55.92556
55.964478
56.003578
56.042522
56.081436
56.120369
56.159321
56.198246
56.237164
56.276047
56.314869
56.353786
56.392715
56.431473
56.470249
56.509167
56.548
56.586716
56.625454
56.664352
56.703075
56.741802
56.780521
56.819248
56.857971
56.896694
56.935356
56.973957
57.01268
57.051399
57.089943
57.128483
57.167198
57.205826
57.244339
57.282864
57.321503
57.360023
57.398548
57.437065
57.475506
57.51403
57.552551
57.591011
57.629341
57.667835
57.70636
57.744713
57.783028
57.821445
57.859882
57.898197
57.93652
57.974834
58.013153
58.051472
58.089787
58.127995
58.166229
58.204536
58.242828
58.280945
58.319077
58.357391
58.395557
58.433674
58.471794
58.509968
58.548077
58.586189
58.624306
58.662262
58.700367
58.73848
58.77652
58.814426
58.852417
58.890533
58.928467
58.966385
59.004292
59.042267
59.080177
59.118092
59.155994
59.193741
59.231655
59.269562
59.307373
59.345085
59.382889
59.42078
59.458504
59.496216
59.533924
59.571678
59.609386
59.647099
59.684792
59.722317
59.760017
59.797722
59.835312
59.872826
59.910393
59.948074
59.985592
60.023098
60.0606
60.098087
60.135605
60.1731
60.21059
60.247902
60.285336
60.322845
60.360229
60.39753
60.434845
60.472305
60.509605
60.546906
60.584213
60.621414
60.658703
60.696011
60.733292
60.770409
60.807526
60.844822
60.88203
60.919136
60.95623
60.993355
61.03046
61.06757
61.104668
61.141689
61.178619
61.215714
61.252811
61.289738
61.326645
61.363567
61.400608
61.437508
61.4744
61.511303
61.548058
61.584953
61.621853
61.65871
61.695415
61.732113
61.769005
61.805771
61.842472
61.879166
61.915852
61.95253
61.989216
62.025925
62.062523
62.099014
62.135651
62.172348
62.208858
62.245354
62.281853
62.31839
62.354889
62.391376
62.427876
62.464222
62.500576
62.537067
62.573544
62.609833
62.64613
62.682434
62.718826
62.755112
62.791401
62.827694
62.863804
62.900043
62.936333
62.97258
63.008667
63.044754
63.080921
63.117081
63.153179
63.189259
63.225346
63.261253
63.297329
63.333412
63.369438
63.405323
63.441204
63.477215
63.513165
63.549049
63.58493
63.620804
63.656513
63.692398
63.728298
63.764107
63.799778
63.835468
63.871265
63.907013
63.942692
63.978371
64.014046
64.049553
64.08522
64.120903
64.156517
64.191994
64.227478
64.263046
64.298607
64.334084
64.369553
64.405029
64.440331
64.475761
64.511238
64.546684
64.581955
64.617226
64.652512
64.687897
64.723175
64.758446
64.793724
64.82885
64.863991
64.899269
64.934525
64.969604
65.004669
65.039742
65.074867
65.10994
65.145012
65.180084
65.215034
65.249916
65.284927
65.32
65.354897
65.389778
65.424644
65.459503
65.494331
65.529213
65.564072
65.598892
65.63356
65.668221
65.703064
65.737839
65.772507
65.807167
65.841835
65.876358
65.910988
65.945663
65.980316
66.014801
66.049263
66.083725
66.118317
66.152786
66.187256
66.221718
66.256119
66.290382
66.324776
66.359253
66.393593
66.427864
66.46212
66.496384
66.530617
66.564873
66.599136
66.6334
66.667488
66.701546
66.735664
66.76992
66.80397
66.838043
66.872101
66.90612
66.939987
66.97403
67.008087
67.042091
67.075943
67.109802
67.143661
67.177559
67.211418
67.24527
67.279129
67.312866
67.346519
67.380219
67.414085
67.447792
67.481453
67.515106
67.548767
67.582253
67.615852
67.649513
67.683167
67.716644
67.750092
67.783546
67.817039
67.850494
67.883949
67.917404
67.950844
67.984085
68.017334
68.050583
68.083832
68.117088
68.150337
68.183578
68.216827
68.250084
68.283241
68.316086
68.34893
68.382011
68.41526
68.448509
68.481758
68.514999
68.548141
68.580978
68.613831
68.646675
68.67952
68.712364
68.745193
68.778053
68.810783
68.843582
68.876434
68.909279
68.942116
68.97496
69.007805
69.040657
69.073372
69.105804
69.138245
69.170685
69.203117
69.235558
69.268013
69.300835
69.33358
69.36602
69.398453
69.430901
69.463333
69.495766
69.528214
69.560646
69.593025
69.625053
69.657089
69.689117
69.721153
69.753479
69.785927
69.818359
69.850769
69.88282
69.914864
69.946884
69.978928
70.010956
70.042976
70.07502
70.107056
70.138741
70.170372
70.202057
70.234085
70.266121
70.298149
70.330185
70.362213
70.394005
70.425621
70.457253
70.488884
70.520508
70.552132
70.583763
70.615379
70.646873
70.678169
70.709785
70.741432
70.773041
70.804672
70.836311
70.867928
70.899529
70.930763
70.96199
70.993217
71.024429
71.055641
71.086868
71.118095
71.149315
71.180618
71.21183
71.243057
71.274292
71.305504
71.336723
71.367935
71.39917
71.430275
71.461098
71.49192
71.522728
71.553551
71.584358
71.615173
71.646042
71.677261
71.708176
71.738998
71.769798
71.800621
71.831451
71.862251
71.893066
71.923897
71.954597
71.985016
72.015419
72.045822
72.076248
72.106651
72.137077
72.16787
72.198677
72.229225
72.259628
72.290039
72.32045
72.350861
72.381271
72.411682
72.442093
72.472466
72.502487
72.532486
72.5625
72.592499
72.622498
72.652657
72.68306
72.71347
72.743736
72.77375
72.803757
72.833755
72.863762
72.893768
72.923775
72.953766
72.98378
73.013527
73.043129
73.072731
73.102325
73.131927
73.161652
73.19165
73.221657
73.251671
73.281326
73.310928
73.34053
73.370125
73.399734
73.429321
73.458923
73.488525
73.51812
73.547333
73.576523
73.605705
73.634903
73.664101
73.693581
73.723175
73.752785
73.782341
73.811554
73.840744
73.869942
73.899132
73.928322
73.95752
73.98671
74.0159
74.045059
74.073853
74.102631
74.131432
74.160225
74.189011
74.218018
74.247208
74.276398
74.305565
74.334366
74.363159
74.391953
74.420738
74.449516
74.478302
74.507088
74.535896
74.564659
74.593079
74.621468
74.649857
74.67823
74.706612
74.734993
74.763702
74.792496
74.821289
74.84977
74.878151
74.90654
74.934929
74.963303
74.991684
75.020065
75.048454
75.076843
75.105003
75.13298
75.160957
75.188942
75.216911
75.244904
75.272873
75.301033
75.329414
75.357719
75.385704
75.413666
75.441643
75.469627
75.497604
75.525581
75.553566
75.581535
75.609512
75.637161
75.664726
75.692307
75.719872
75.747437
75.775024
75.802589
75.830162
75.857895
75.885727
75.9133
75.94088
75.968445
75.996017
76.02359
76.051155
76.078728
76.1063
76.133881
76.161087
76.188255
76.215424
76.242592
76.26976
76.296921
76.324081
76.351265
76.378418
76.405487
76.43251
76.459663
76.486839
76.514008
76.541168
76.568344
76.595505
76.622673
76.649841
76.676765
76.703537
76.730301
76.757057
76.783813
76.810585
76.837334
76.864098
76.890862
76.917625
76.944054
76.970421
76.996803
77.023544
77.050301
77.07708
77.103828
77.130592
77.157356
77.184097
77.210464
77.236832
77.263184
77.289536
77.315895
77.342255
77.368607
77.394966
77.421318
77.447639
77.47361
77.49955
77.525497
77.55146
77.5774
77.603577
77.629936
77.656288
77.68264
77.708977
77.734932
77.760887
77.786835
77.812782
77.838753
77.8647
77.890648
77.916603
77.942535
77.968468
77.994049
78.019592
78.045135
78.070686
78.096222
78.121788
78.147316
78.172874
78.198456
78.224396
78.250061
78.275604
78.301155
78.326691
78.352242
78.377777
78.403336
78.428864
78.45443
78.479965
78.505318
78.530449
78.555595
78.580742
78.605865
78.631012
78.656166
78.68129
78.706436
78.731552
78.75666
78.781403
78.806145
78.831139
78.85627
78.881401
78.906532
78.931686
78.956818
78.981956
79.007103
79.03199
79.056725
79.081459
79.106201
79.130928
79.155655
79.180397
79.205124
79.229858
79.254601
79.279305
79.30365
79.327972
79.352303
79.376625
79.400955
79.425278
79.449631
79.474342
79.499077
79.523804
79.548401
79.572731
79.597061
79.621376
79.645714
79.670036
79.694366
79.718697
79.743027
79.767349
79.791672
79.815765
79.839684
79.863617
79.887527
79.911453
79.935379
79.959305
79.983231
80.007149
80.031067
80.055
80.078644
80.102196
80.126106
80.150024
80.173943
80.197868
80.221802
80.245697
80.26963
80.293549
80.317474
80.341125
80.364647
80.388161
80.411667
80.435196
80.458694
80.482224
80.50573
80.529259
80.55278
80.576302
80.599586
80.622688
80.64579
80.668907
80.692032
80.715141
80.738251
80.761353
80.784752
80.808258
80.831772
80.855171
80.878281
80.901382
80.9245
80.947609
80.970726
80.993835
81.016953
81.040054
81.063179
81.086273
81.109383
81.132095
81.154808
81.177513
81.200218
81.222939
81.245628
81.268349
81.291046
81.313759
81.336464
81.359161
81.381676
81.403969
81.42627
81.448578
81.471123
81.493835
81.516541
81.539253
81.561951
81.584656
81.607361
81.630074
81.65242
81.674713
81.697014
81.719315
81.741623
81.763924
81.786224
81.808525
81.830826
81.853127
81.87542
81.897636
81.91954
81.941452
81.963341
81.985237
82.007126
82.029022
82.050919
82.072823
82.094711
82.116608
82.138496
82.160301
82.182106
82.20401
82.225899
82.247803
82.269691
82.291588
82.313477
82.335381
82.357277
82.379173
82.401047
82.422852
82.444344
82.46582
82.487312
82.508804
82.530304
82.551796
82.573273
82.594772
82.616249
82.637756
82.659241
82.680672
82.701759
82.722847
82.743935
82.765015
82.78611
82.807182
82.828278
82.849342
82.870445
82.891533
82.912949
82.934433
82.955612
82.976707
82.997795
83.018867
83.039948
83.061043
83.082123
83.103203
83.124283
83.145378
83.166473
83.187546
83.208488
83.229164
83.249847
83.270523
83.291206
83.311874
83.332558
83.353241
83.373924
83.3946
83.415276
83.435959
83.456642
83.47702
83.497292
83.517578
83.537849
83.558113
83.578377
83.598671
83.618942
83.639214
83.659668
83.680336
83.701019
83.72171
83.74202
83.762276
83.782555
83.802826
83.823112
83.843384
83.863663
83.883926
83.904213
83.924477
83.944756
83.965019
83.985268
84.005165
84.025032
84.044891
84.064766
84.084633
84.104507
84.124367
84.144226
84.164093
84.183975
84.203835
84.223701
84.243576
84.2631
84.282555
84.302032
84.32148
84.340942
84.360405
84.379868
84.399338
84.418793
84.438377
84.458229
84.478104
84.497978
84.517632
84.537094
84.556549
84.576012
84.595482
84.614929
84.634407
84.65387
84.67334
84.692795
84.712265
84.731728
84.751183
84.770607
84.789673
84.808723
84.827774
84.846848
84.865898
84.884949
84.904007
84.923073
84.942131
84.961189
84.98024
84.99929
85.018364
85.037254
85.055916
85.074577
85.093208
85.11187
85.130516
85.14917
85.167824
85.186478
85.205132
85.22377
85.242439
85.261383
85.280441
85.299332
85.317978
85.336639
85.355278
85.373932
85.392593
85.411224
85.429893
85.44854
85.467194
85.485847
85.504501
85.523148
85.541809
85.56028
85.578537
85.596779
85.615005
85.633255
85.651505
85.669762
85.688004
85.706253
85.724495
85.742744
85.760994
85.779251
85.797493
85.815689
85.833527
85.851364
85.869209
85.887062
85.904892
85.922737
85.940582
85.958412
85.976265
85.994095
86.011932
86.029778
86.047623
86.065453
86.083115
86.100647
86.118484
86.13633
86.15416
86.172005
86.189842
86.20768
86.225525
86.243355
86.261208
86.279045
86.29689
86.314743
86.332565
86.35009
86.367523
86.384956
86.40239
86.41983
86.437263
86.454689
86.47213
86.489571
86.507011
86.524452
86.541885
86.559319
86.576744
86.594177
86.61129
86.628311
86.645348
86.662376
86.679413
86.696434
86.713455
86.730499
86.747528
86.764557
86.781586
86.798607
86.815659
86.832687
86.849701
86.866539
86.883163
86.899788
86.916405
86.933029
86.949669
86.966286
86.982918
86.999908
87.016937
87.033951
87.050987
87.068008
87.085052
87.102089
87.119087
87.135757
87.152374
87.169006
87.185608
87.202248
87.21888
87.235497
87.252121
87.268745
87.285378
87.301987
87.318626
87.335236
87.35186
87.368492
87.38501
87.40123
87.41745
87.433662
87.449883
87.466095
87.482323
87.49855
87.514763
87.530968
87.547195
87.563423
87.579636
87.595848
87.612068
87.628304
87.644447
87.660263
87.676079
87.691879
87.707703
87.723503
87.739334
87.75515
87.77095
87.786774
87.802589
87.81839
87.834213
87.850029
87.865837
87.881645
87.897469
87.913017
87.928627
87.94445
87.960251
87.976059
87.991875
88.00769
88.023506
88.039322
88.055122
88.070946
88.086746
88.10257
88.118378
88.134193
88.150009
88.165764
88.181183
88.196594
88.211998
88.227417
88.242821
88.258217
88.273628
88.28904
88.304451
88.319862
88.335258
88.350677
88.366074
88.381477
88.396904
88.412308
88.427635
88.442642
88.457649
88.472641
88.487648
88.502647
88.517647
88.532661
88.547668
88.562653
88.577652
88.592667
88.607666
88.622673
88.637672
88.652679
88.667679
88.682693
88.697365
88.71196
88.726562
88.741165
88.755753
88.770348
88.78495
88.799538
88.814156
88.828743
88.84333
88.857933
88.872536
88.887131
88.901733
88.916435
88.931435
88.946426
88.961044
88.975647
88.990242
89.004837
89.019424
89.034035
89.048622
89.063217
89.077827
89.09243
89.107018
89.121613
89.136208
89.15081
89.165405
89.18
89.194611
89.209145
89.223343
89.237534
89.251732
89.26593
89.280121
89.294312
89.308495
89.322693
89.336891
89.351074
89.365265
89.379448
89.393654
89.407845
89.422035
89.436226
89.450409
89.464607
89.478508
89.492317
89.506081
89.519875
89.533661
89.547455
89.561218
89.57502
89.588806
89.602585
89.616371
89.630157
89.643936
89.65773
89.671532
89.68531
89.699089
89.712883
89.726662
89.740135
89.753517
89.766891
89.780281
89.793671
89.807037
89.820419
89.833801
89.847183
89.860573
89.87394
89.887321
89.900703
89.914085
89.927467
89.940834
89.954216
89.967598
89.981255
89.994911
90.008301
90.021675
90.035057
90.048439
90.061813
90.075195
90.088577
90.101967
90.115341
90.128723
90.142097
90.155487
90.168854
90.182251
90.195633
90.209
90.222389
90.235764
90.249146
90.262199
90.275154
90.288147
90.301125
90.314087
90.327057
90.340042
90.353004
90.365997
90.37896
90.391937
90.404915
90.417892
90.43087
90.44384
90.45681
90.469788
90.482765
90.49575
90.508713
90.5214
90.533958
90.546532
90.559105
90.571663
90.584221
90.596817
90.609383
90.621948
90.634514
90.647087
90.65966
90.672234
90.684807
90.697365
90.70993
90.722504
90.735085
90.747643
90.760216
90.772774
90.784958
90.797119
90.809288
90.821449
90.833618
90.845772
90.857941
90.87011
90.882286
90.894424
90.906593
90.918762
90.930923
90.943092
90.955254
90.967422
90.979584
90.991745
91.003899
91.016083
91.028244
91.040192
91.051941
91.06369
91.075462
91.087227
91.098976
91.110733
91.122704
91.134872
91.147034
91.159203
91.171364
91.183525
91.195671
91.207855
91.220016
91.23217
91.244347
91.256508
91.268677
91.28083
91.293007
91.30481
91.316566
91.328323
91.340088
91.351845
91.363594
91.375359
91.387123
91.39888
91.410637
91.422386
91.434151
91.445908
91.457672
91.469421
91.481194
91.49295
91.504707
91.516464
91.528221
91.539993
91.551743
91.563217
91.574577
91.585915
91.597267
91.608635
91.61998
91.631332
91.642693
91.654037
91.66539
91.676743
91.68811
91.699455
91.710808
91.72216
91.733513
91.744873
91.75621
91.76757
91.778931
91.790283
91.801643
91.812988
91.824043
91.834984
91.845924
91.856888
91.867828
91.878777
91.889725
91.900681
91.911613
91.922577
91.933517
91.944458
91.955421
91.966377
91.977303
91.988251
91.999207
92.010147
92.021103
92.032043
92.042999
92.053947
92.064888
92.075821
92.086403
92.096954
92.107491
92.118034
92.128563
92.139114
92.149658
92.160187
92.170746
92.181297
92.191833
92.202377
92.212906
92.223465
92.234001
92.244553
92.255081
92.265625
92.276176
92.286713
92.297249
92.3078
92.318329
92.328873
92.339333
92.349472
92.359612
92.369743
92.380089
92.390633
92.401169
92.411713
92.422256
92.432793
92.443336
92.45388
92.464424
92.47496
92.485512
92.496056
92.506592
92.51712
92.527672
92.538216
92.548759
92.559303
92.569862
92.580391
92.590935
92.601326
92.611465
92.62159
92.631729
92.641876
92.652016
92.662163
92.672287
92.682426
92.692551
92.70269
92.71283
92.722969
92.733109
92.74324
92.75338
92.763519
92.773643
92.783791
92.793915
92.804054
92.814209
92.824333
92.834473
92.844612
92.854744
92.864616
92.874352
92.884087
92.893814
92.903542
92.913284
92.923004
92.932747
92.942459
92.952209
92.961929
92.971657
92.981384
92.991119
93.000862
93.01059
93.020309
93.030045
93.03978
93.049522
93.059235
93.06897
93.078712
93.088448
93.098175
93.107895
93.117622
93.127007
93.136322
93.14566
93.154991
93.164314
93.173637
93.182968
93.192299
93.201614
93.210945
93.220268
93.229591
93.238914
93.24826
93.257576
93.266907
93.276222
93.285538
93.294868
93.304207
93.31353
93.322853
93.332176
93.341507
93.350838
93.360153
93.369476
93.378784
93.387749
93.396667
93.405579
93.414497
93.423431
93.432343
93.441261
93.45018
93.459099
93.468033
93.476959
93.48587
93.494781
93.503708
93.512634
93.521553
93.530457
93.539383
93.548309
93.557243
93.566154
93.575066
93.584
93.592918
93.601822
93.610756
93.619667
93.628586
93.637527
93.646126
93.65464
93.663147
93.671677
93.680191
93.68869
93.69722
93.705727
93.714233
93.722755
93.731277
93.739792
93.748306
93.756828
93.765327
93.773865
93.782364
93.790878
93.799744
93.808647
93.817574
93.826492
93.835419
93.844337
93.853256
93.862183
93.871109
93.880028
93.888939
93.897865
93.906487
93.914993
93.923523
93.932022
93.940552
93.949059
93.957565
93.966095
93.974609
93.983116
93.991623
94.000137
94.008667
94.017166
94.025703
94.03421
94.042732
94.051239
94.059753
94.06826
94.076782
94.085304
94.093803
94.102318
94.11084
94.119354
94.127869
94.136383
94.14489
94.153427
94.161858
94.169983
94.178093
94.186195
94.194305
94.202415
94.210518
94.218643
94.22673
94.234848
94.242966
94.251076
94.259186
94.267296
94.275398
94.283508
94.291611
94.299736
94.307838
94.315948
94.324051
94.332176
94.340271
94.348389
94.356491
94.364601
94.372726
94.380821
94.388924
94.397049
94.405136
94.413261
94.421333
94.429062
94.436752
94.44445
94.452164
94.459869
94.467567
94.475266
94.482971
94.490662
94.49839
94.506081
94.513794
94.521492
94.529213
94.536919
94.544617
94.552315
94.560013
94.567726
94.575417
94.58313
94.590828
94.598526
94.606239
94.613953
94.621651
94.629356
94.637054
94.644753
94.652473
94.660164
94.66787
94.675575
94.683167
94.690468
94.697754
94.705055
94.712364
94.719643
94.726959
94.734261
94.741539
94.748856
94.756157
94.763451
94.770744
94.778053
94.785347
94.792648
94.799942
94.807228
94.814552
94.821846
94.82914
94.836433
94.84375
94.851036
94.858337
94.865639
94.872917
94.880226
94.887527
94.894829
94.902115
94.909416
94.916725
94.924019
94.931305
94.938614
94.945671
94.952553
94.959435
94.966339
94.973244
94.980118
94.987015
94.993912
95.000809
95.00769
95.014587
95.021477
95.028397
95.035278
95.042152
95.049057
95.055954
95.062851
95.06974
95.076622
95.083527
95.090431
95.097305
95.104202
95.111107
95.117996
95.124878
95.131767
95.138657
95.145561
95.152458
95.159348
95.166237
95.173141
95.180023
95.18692
95.19381
95.200699
95.207253
95.21373
95.220238
95.226707
95.233185
95.239677
95.246178
95.252663
95.259148
95.265633
95.272125
95.27861
95.28511
95.291588
95.298073
95.304558
95.31105
95.317535
95.32402
95.330505
95.336998
95.343491
95.349983
95.356461
95.362946
95.369446
95.375931
95.382416
95.388901
95.395378
95.401871
95.408363
95.414864
95.421349
95.427811
95.434319
95.440804
95.447289
95.453781
95.460266
95.466446
95.472694
95.479172
95.485657
95.492149
95.498634
95.505135
95.511597
95.518089
95.524574
95.531075
95.53756
95.544037
95.550529
95.55703
95.563507
95.570007
95.576477
95.582962
95.589462
95.595955
95.602432
95.608917
95.61541
95.621895
95.628365
95.63488
95.641357
95.647842
95.654335
95.660828
95.667313
95.673782
95.680283
95.686775
95.69326
95.699753
95.70623
95.712715
95.719208
95.725471
95.731537
95.737633
95.743706
95.749786
95.755875
95.761955
95.768036
95.774117
95.780205
95.786278
95.792358
95.798454
95.804527
95.810608
95.816704
95.822777
95.82885
95.834938
95.841034
95.847099
95.85318
95.859268
95.865364
95.871422
95.877495
95.883598
95.889671
95.895767
95.901833
95.907921
95.914009
95.920074
95.926163
95.932266
95.938332
95.944412
95.9505
95.956573
95.962662
95.968742
95.974831
95.980927
95.986649
95.992317
95.998001
96.003685
96.009361
96.015045
96.020699
96.02639
96.032051
96.037743
96.043427
96.049088
96.054771
96.060455
96.066124
96.071793
96.077461
96.083153
96.088829
96.094513
96.100182
96.10585
96.111542
96.117226
96.122894
96.128571
96.134247
96.139923
96.145599
96.151268
96.156944
96.162613
96.168304
96.173988
96.179649
96.185341
96.19101
96.196686
96.20237
96.208031
96.213722
96.219391
96.225075
96.230751
96.23642
96.242081
96.24736
96.252625
96.257904
96.263168
96.268433
96.273712
96.278984
96.284256
96.28952
96.294792
96.300056
96.305336
96.310608
96.315895
96.321152
96.326416
96.331688
96.33696
96.342232
96.347519
96.352783
96.358047
96.363327
96.368599
96.373856
96.379135
96.384399
96.389664
96.394943
96.400215
96.405479
96.410767
96.416046
96.421303
96.426582
96.431839
96.437119
96.44239
96.447655
96.452927
96.458206
96.463463
96.46875
96.474007
96.479279
96.484558
96.48983
96.495102
96.500374
96.505348
96.510216
96.515091
96.519943
96.524826
96.529686
96.534546
96.539406
96.544266
96.549149
96.554001
96.558861
96.563728
96.568604
96.573486
96.578346
96.583206
96.588066
96.592926
96.597801
96.602661
96.607529
96.612396
96.617264
96.622131
96.626999
96.631851
96.636726
96.641579
96.646446
96.651306
96.656197
96.661057
96.665916
96.670792
96.675652
96.680519
96.685371
96.690239
96.695114
96.699966
96.704849
96.709709
96.714577
96.719437
96.724297
96.729172
96.734032
96.738914
96.743774
96.748634
96.75351
96.758369
96.763115
96.76757
96.772026
96.776497
96.780952
96.785416
96.789879
96.794319
96.798782
96.803253
96.807701
96.81218
96.816635
96.821091
96.825554
96.830017
96.83448
96.838928
96.843399
96.847855
96.85231
96.856773
96.861237
96.865692
96.870163
96.874611
96.879066
96.883522
96.887993
96.892456
96.896912
96.901382
96.905838
96.910301
96.914764
96.919212
96.923683
96.928154
96.932594
96.937065
96.941513
96.945969
96.950439
96.954903
96.959351
96.963806
96.968285
96.97274
96.977203
96.981659
96.986115
96.990585
96.995049
96.999496
97.00396
97.00843
97.012886
97.017349
97.021782
97.025841
97.0299
97.033943
97.03801
97.042061
97.046112
97.050171
97.05423
97.058289
97.062332
97.066391
97.070442
97.074493
97.078545
97.082619
97.086655
97.090721
97.094788
97.098816
97.102882
97.106941
97.110992
97.115036
97.119102
97.123154
97.127205
97.131264
97.135323
97.139374
97.143425
97.147484
97.151543
97.155586
97.159645
97.163696
97.167747
97.171806
97.17588
97.179916
97.183975
97.188034
97.192085
97.196144
97.200195
97.204239
97.208313
97.212357
97.216415
97.220467
97.224541
97.228569
97.232628
97.236679
97.240746
97.244797
97.24884
97.252907
97.25695
97.261017
97.265076
97.269127
97.273178
97.277229
97.281273
97.284943
97.288597
97.292244
97.295898
97.299545
97.303185
97.306839
97.310486
97.314133
97.31778
97.321449
97.325096
97.328743
97.33239
97.336044
97.339676
97.343338
97.346977
97.350624
97.354279
97.357918
97.361588
97.365234
97.368881
97.372528
97.376183
97.379822
97.383476
97.387123
97.39077
97.394424
97.398079
97.401718
97.405373
97.409027
97.412666
97.416328
97.419975
97.423615
97.427261
97.430916
97.434555
97.438217
97.441856
97.445511
97.449165
97.452805
97.456474
97.460114
97.463753
97.467415
97.471054
97.474709
97.478348
97.482002
97.485657
97.489311
97.492966
97.496605
97.500244
97.503914
97.507553
97.5112
97.514839
97.518494
97.522156
97.52578
97.529449
97.533096
97.536751
97.540398
97.543716
97.546959
97.550201
97.553444
97.556679
97.559921
97.563179
97.566414
97.569656
97.572906
97.576157
97.579407
97.582642
97.585876
97.589134
97.592369
97.595619
97.598854
97.602097
97.605354
97.608589
97.611824
97.615067
97.618324
97.621559
97.624817
97.628067
97.631294
97.634537
97.637779
97.641022
97.644272
97.647514
97.650749
97.654007
97.657249
97.660484
97.663734
97.666969
97.670219
97.673462
97.676704
97.679955
97.683205
97.686432
97.689674
97.692932
97.696159
97.699409
97.702652
97.706039
97.709641
97.713287
97.716942
97.720589
97.724228
97.727882
97.731537
97.735184
97.738838
97.742485
97.746117
97.749794
97.753433
97.757088
97.760735
97.764381
97.768021
97.771675
97.775314
97.778969
97.782631
97.78627
97.789925
97.793571
97.797218
97.800842
97.804092
97.80732
97.810562
97.813812
97.81707
97.82032
97.823547
97.826805
97.830032
97.833282
97.836533
97.839767
97.84301
97.846268
97.849495
97.852745
97.855995
97.85923
97.862473
97.865723
97.868973
97.872215
97.87545
97.878693
97.88195
97.885185
97.88842
97.891663
97.894913
97.898163
97.901413
97.90464
97.907898
97.911133
97.914368
97.917618
97.920868
97.924095
97.927353
97.930595
97.933853
97.937088
97.940331
97.943558
97.946823
97.950066
97.9533
97.956543
97.959801
97.963036
97.966278
97.969521
97.972771
97.976013
97.979248
97.982506
97.985748
97.988983
97.992226
97.995483
97.998711
98.001968
98.005211
98.008446
98.011696
98.014931
98.018166
98.021439
98.024666
98.027908
98.031151
98.034409
98.037651
98.040894
98.044121
98.047379
98.050613
98.053864
98.057098
98.06031
98.063156
98.066002
98.06884
98.071686
98.074524
98.077347
98.080177
98.083015
98.085861
98.088699
98.091522
98.094368
98.097198
98.100052
98.10289
98.105728
98.108566
98.111404
98.114258
98.117073
98.119911
98.122757
98.125603
98.128441
98.131279
98.134117
98.136948
98.139786
98.142639
98.145477
98.1483
98.151138
98.153976
98.156822
98.159653
98.162491
98.165337
98.168175
98.171013
98.173859
98.176689
98.179527
98.182358
98.185211
98.188049
98.19088
98.193726
98.196556
98.199402
98.20224
98.205078
98.207909
98.210732
98.213585
98.216423
98.219261
98.222092
98.22493
98.227768
98.230614
98.233444
98.236282
98.239128
98.241974
98.24482
98.247643
98.250488
98.253319
98.256165
98.25901
98.261833
98.264671
98.267509
98.270355
98.273201
98.276031
98.27887
98.2817
98.284546
98.287384
98.290215
98.293053
98.295898
98.298752
98.301582
98.304405
98.307243
98.310081
98.312927
98.315781
98.318619
98.321144
98.323586
98.326019
98.328445
98.330879
98.333313
98.335739
98.338181
98.340622
98.343048
98.345482
98.347916
98.350357
98.352768
98.355209
98.357651
98.360069
98.362503
98.364944
98.367371
98.369804
98.372238
98.374657
98.377106
98.379539
98.381973
98.384399
98.386848
98.38929
98.391708
98.394135
98.396568
98.399002
98.401428
98.40387
98.406303
98.40873
98.411163
98.413597
98.416039
98.418449
98.420891
98.423325
98.425766
98.4282
98.430618
98.433067
98.435501
98.437927
98.440361
98.442787
98.445229
98.447647
98.450096
98.452522
98.454964
98.457382
98.459824
98.46225
98.464676
98.467117
98.469566
98.471985
98.474403
98.47686
98.479294
98.481728
98.484154
98.48658
98.489014
98.491447
98.493881
98.496315
98.498741
98.501175
98.503609
98.50605
98.508492
98.510918
98.513344
98.51577
98.518227
98.520653
98.523071
98.525513
98.527939
98.530365
98.532806
98.53524
98.537674
98.540092
98.542526
98.544975
98.547409
98.549843
98.552261
98.554695
98.557144
98.559563
98.562004
98.56443
98.566872
98.569313
98.571732
98.574181
98.576599
98.578972
98.580978
98.583023
98.585045
98.587082
98.589104
98.591133
98.593155
98.595192
98.597214
98.599243
98.601273
98.603294
98.605309
98.607346
98.609375
98.611397
98.613434
98.615463
98.617485
98.619507
98.621544
98.623581
98.625603
98.627632
98.629639
98.631676
98.633698
98.635727
98.637764
98.639778
98.641815
98.643845
98.645874
98.647888
98.649925
98.651947
98.653976
98.656006
98.658035
98.660065
98.662086
98.664101
98.666145
98.668175
98.670204
98.672226
98.674248
98.676277
98.678299
98.680336
98.682358
98.684395
98.686424
98.688446
98.690483
98.69249
98.694527
98.696556
98.698578
98.7006
98.702637
98.704659
98.706688
98.708733
98.710739
98.712776
98.714798
98.71682
98.718849
98.720879
98.7229
98.724937
98.726967
98.728989
98.731026
98.733063
98.735077
98.737099
98.739136
98.74115
98.743179
98.745193
98.747231
98.749275
98.751297
98.753326
98.755356
98.757378
98.759384
98.761429
98.763443
98.765488
98.767509
98.769531
98.771561
98.773598
98.77562
98.777641
98.779686
98.7817
98.78373
98.785751
98.787781
98.789825
98.791832
98.793861
98.795898
98.797928
98.79995
98.801971
98.804001
98.806023
98.808052
98.810089
98.812111
98.814148
98.816162
98.818199
98.820229
98.82225
98.82428
98.826294
98.828331
98.830353
98.83239
98.834412
98.836441
98.838318
98.839951
98.841568
98.843193
98.844818
98.846428
98.848053
98.849678
98.851295
98.852928
98.854546
98.856163
98.857788
98.859406
98.861031
98.862648
98.864281
98.865906
98.867508
98.869133
98.870766
98.872375
98.873993
98.875626
98.877251
98.878868
98.880501
98.882118
98.883736
98.885353
98.886986
98.888603
98.890236
98.891861
98.893463
98.895081
98.896721
98.898331
98.899956
98.901566
98.903206
98.904823
98.906441
98.908066
98.909691
98.911301
98.912933
98.914551
98.916176
98.917801
98.919418
98.921036
98.922646
98.924278
98.925903
98.927536
98.929161
98.930771
98.932396
98.934021
98.935631
98.937256
98.938881
98.940506
98.942131
98.943741
98.945381
98.946991
98.948593
98.950218
98.951859
98.953476
98.955101
98.956718
98.958351
98.959961
98.961578
98.963203
98.964844
98.966446
98.968079
98.969711
98.971329
98.972946
98.974556
98.976181
98.977806
98.979424
98.981049
98.982674
98.984299
98.985909
98.987534
98.989166
98.990776
98.992409
98.994041
98.995644
98.997269
98.998894
99.000511
99.002136
99.003746
99.005371
99.007004
99.008629
99.010246
99.011871
99.013481
99.015106
99.016724
99.018364
99.019989
99.021606
99.023224
99.024841
99.026466
99.028091
99.029694
99.031326
99.032944
99.034576
99.036194
99.037811
99.039444
99.041061
99.042671
99.044312
99.045921
99.047546
99.049179
99.050804
99.052414
99.054031
99.055649
99.057289
99.058907
99.060524
99.062134
99.063766
99.065399
99.067009
99.068626
99.070259
99.071877
99.073502
99.075134
99.076752
99.078362
99.079964
99.081604
99.083244
99.084839
99.086472
99.088089
99.089706
99.091339
99.092957
99.094589
99.096184
99.097427
99.09864
99.099861
99.101082
99.102287
99.103516
99.104744
99.105942
99.10717
99.108383
99.109581
99.110809
99.112015
99.113243
99.114456
99.115685
99.116882
99.118118
99.119324
99.120552
99.121758
99.122963
99.124191
99.125397
99.126625
99.127838
99.129059
99.130264
99.1315
99.132706
99.133926
99.135139
99.136353
99.137573
99.138779
99.140007
99.141212
99.142433
99.143661
99.144882
99.146088
99.147301
99.148529
99.149734
99.150948
99.152168
99.153389
99.154594
99.155823
99.157043
99.158257
99.159462
99.16069
99.161896
99.163116
99.164337
99.165527
99.166771
99.167976
99.169189
99.170425
99.171631
99.172859
99.174065
99.175278
99.176498
99.177711
99.178917
99.180153
99.181351
99.182571
99.1838
99.18502
99.186234
99.187447
99.188675
99.189865
99.191101
99.192314
99.193527
99.19474
99.195961
99.197174
99.198387
99.1996
99.200836
99.202034
99.203262
99.204468
99.205688
99.206902
99.208122
99.209343
99.210556
99.211777
99.212997
99.214211
99.215424
99.216637
99.217842
99.219078
99.220284
99.221497
99.222717
99.223938
99.225143
99.226372
99.227585
99.228798
99.230019
99.231224
99.23246
99.233673
99.234871
99.236107
99.23732
99.238533
99.239754
99.240967
99.242188
99.243393
99.244606
99.245834
99.247047
99.248253
99.249474
99.250702
99.251923
99.253136
99.254356
99.255569
99.256783
99.257996
99.259209
99.260437
99.261642
99.262871
99.264076
99.265305
99.266502
99.267731
99.268944
99.270149
99.271385
99.272591
99.273811
99.275032
99.276253
99.277451
99.278694
99.279884
99.281113
99.282326
99.283539
99.284767
99.28598
99.287193
99.288406
99.289619
99.290833
99.292068
99.293266
99.294487
99.295708
99.296921
99.298141
99.299362
99.300568
99.301788
99.303001
99.304222
99.305443
99.306648
99.307877
99.309082
99.310295
99.311523
99.312737
99.31395
99.315163
99.316391
99.317596
99.318817
99.320045
99.321243
99.322464
99.323685
99.324905
99.326111
99.327324
99.328545
99.329765
99.330986
99.332199
99.333412
99.334633
99.335854
99.337059
99.338287
99.339493
99.340721
99.341919
99.343147
99.344368
99.345573
99.346794
99.348015
99.34922
99.350433
99.351662
99.352875
99.354095
99.355026
99.355843
99.356651
99.35746
99.358269
99.359085
99.359886
99.360703
99.361504
99.362328
99.363136
99.363953
99.364777
99.36557
99.366379
99.367195
99.367996
99.368805
99.369621
99.370422
99.371239
99.372055
99.372864
99.373672
99.374489
99.375305
99.376099
99.376915
99.377724
99.378548
99.379364
99.38018
99.380981
99.38179
99.382599
99.383415
99.384224
99.38504
99.385834
99.386642
99.387459
99.388283
99.389091
99.3899
99.390724
99.391533
99.392326
99.393143
99.393951
99.39476
99.395576
99.396393
99.397186
99.398003
99.398804
99.39962
99.400444
99.401245
99.402061
99.402878
99.403694
99.404488
99.405304
99.40612
99.406921
99.40773
99.408546
99.409355
99.410164
99.410973
99.411797
99.412605
99.413414
99.414215
99.415039
99.415848
99.416656
99.417473
99.418274
99.41909
99.419907
99.420723
99.421539
99.422348
99.423141
99.423958
99.424759
99.42556
99.426392
99.4272
99.428017
99.428833
99.429642
99.430443
99.431252
99.432068
99.432877
99.433693
99.434502
99.435303
99.436119
99.436928
99.437744
99.438553
99.439362
99.440186
99.440994
99.441795
99.442604
99.443428
99.444229
99.445045
99.445862
99.446663
99.447479
99.448288
99.449097
99.449905
99.450714
99.45153
99.452339
99.453148
99.453957
99.454773
99.455582
99.45639
99.457207
99.458008
99.458824
99.459648
99.460449
99.461266
99.462074
99.462875
99.463684
99.464508
99.465324
99.466141
99.466949
99.467766
99.468567
99.469376
99.470177
99.471001
99.471809
99.472618
99.473427
99.474236
99.475037
99.475853
99.476677
99.477478
99.47831
99.479095
99.479904
99.480721
99.481529
99.48233
99.483162
99.483971
99.484772
99.485596
99.486397
99.487213
99.488022
99.488831
99.489647
99.490448
99.491264
99.492073
99.492889
99.493706
99.494514
99.495323
99.496132
99.496941
99.497749
99.498558
99.499367
99.500183
99.500992
99.501808
99.502617
99.503433
99.504242
99.505051
99.505867
99.506668
99.507484
99.508293
99.509117
99.509918
99.510727
99.511543
99.512344
99.513153
99.513977
99.514786
99.515594
99.516418
99.517212
99.518028
99.518845
99.519646
99.52047
99.521278
99.522087
99.522888
99.523705
99.524521
99.52533
99.526138
99.526955
99.527756
99.528564
99.529381
99.530197
99.530998
99.531807
99.532639
99.53344
99.534248
99.535049
99.535866
99.536667
99.537483
99.538292
99.539101
99.539917
99.540733
99.541534
99.542358
99.543175
99.543968
99.544785
99.545601
99.54641
99.547226
99.548035
99.548851
99.54966
99.550461
99.551285
99.552094
99.55291
99.553703
99.55452
99.555328
99.556145
99.556961
99.55777
99.558578
99.559395
99.560188
99.561005
99.561813
99.562622
99.563438
99.564247
99.565056
99.565872
99.566681
99.567482
99.568314
99.569122
99.569931
99.570747
99.571556
99.57235
99.573174
99.573975
99.574791
99.575607
99.576416
99.577225
99.578033
99.578842
99.579659
99.580467
99.581284
99.582092
99.582909
99.58371
99.584518
99.585327
99.586143
99.58696
99.587761
99.588577
99.589401
99.590218
99.591019
99.59182
99.592636
99.59343
99.594246
99.595078
99.595879
99.596695
99.597511
99.598312
99.599129
99.59993
99.600746
99.601562
99.602364
99.60318
99.603981
99.60479
99.605614
99.60643
99.607246
99.608055
99.608871
99.609657
99.610466
99.611282
99.612083
99.612801
99.613205
99.613609
99.614014
99.61441
99.614822
99.615227
99.615646
99.616043
99.616447
99.616844
99.617264
99.617653
99.618073
99.618469
99.618881
99.61927
99.61969
99.620087
99.620499
99.620895
99.621307
99.621719
99.622124
99.622528
99.622925
99.623337
99.623734
99.624153
99.62455
99.624962
99.625359
99.625771
99.626183
99.626587
99.626991
99.62738
99.627792
99.628189
99.628616
99.629013
99.629425
99.629814
99.630226
99.63063
99.631042
99.631454
99.631844
99.632271
99.632652
99.63308
99.633469
99.633888
99.634285
99.634697
99.635101
99.635498
99.63591
99.636307
99.636719
99.637123
99.637535
99.637932
99.638329
99.638748
99.639153
99.639565
99.639969
99.640366
99.640778
99.641167
99.641594
99.641991
99.642403
99.642792
99.643211
99.643616
99.644012
99.644424
99.644829
99.645233
99.64563
99.646042
99.646439
99.646851
99.647255
99.647659
99.648064
99.648476
99.648872
99.649284
99.649689
99.650108
99.650497
99.650917
99.651314
99.651718
99.652122
99.652527
99.652946
99.653343
99.653755
99.654152
99.654556
99.654961
99.655373
99.655777
99.656181
99.656586
99.65699
99.657394
99.657814
99.658211
99.658615
99.659019
99.659439
99.659836
99.660233
99.660637
99.661049
99.661446
99.66185
99.66227
99.662666
99.663071
99.663475
99.663887
99.664291
99.664688
99.665108
99.665497
99.665924
99.666306
99.666733
99.667114
99.667534
99.667923
99.668358
99.668739
99.669159
99.669548
99.669968
99.670364
99.670776
99.671188
99.671593
99.671997
99.672401
99.672806
99.67321
99.673615
99.674019
99.674431
99.674828
99.67524
99.675644
99.676048
99.676445
99.676857
99.677261
99.677673
99.67807
99.678482
99.678886
99.679291
99.679695
99.680107
99.680504
99.680923
99.681313
99.681732
99.682129
99.682541
99.68293
99.68335
99.683746
99.684158
99.68457
99.684967
99.685379
99.685776
99.68618
99.686607
99.686996
99.687408
99.68779
99.688217
99.688599
99.689034
99.689415
99.689835
99.690247
99.690636
99.691055
99.691452
99.691879
99.692253
99.69268
99.693077
99.693489
99.693886
99.694305
99.694702
99.695114
99.695503
99.695923
99.69632
99.696739
99.697136
99.697548
99.697945
99.698349
99.698753
99.699158
99.69957
99.699974
99.700386
99.700783
99.701187
99.701584
99.701988
99.702415
99.702812
99.703224
99.703621
99.704025
99.70443
99.704842
99.705246
99.70565
99.706047
99.706459
99.706863
99.707275
99.707672
99.708084
99.708481
99.708893
99.709297
99.709702
99.710114
99.71051
99.71093
99.711327
99.711739
99.712135
99.712547
99.712944
99.713348
99.713753
99.714157
99.714561
99.714973
99.715385
99.71579
99.716194
99.716591
99.717003
99.7174
99.717812
99.718224
99.718628
99.71904
99.719429
99.719849
99.720238
99.72065
99.721054
99.721458
99.72187
99.722267
99.722687
99.723076
99.723495
99.723892
99.724304
99.724716
99.725105
99.725517
99.725914
99.726334
99.726715
99.72715
99.727531
99.727943
99.728355
99.728767
99.729172
99.729568
99.729973
99.730377
99.730782
99.731194
99.731606
99.73201
99.732407
99.732803
99.733215
99.73362
99.734039
99.734436
99.734848
99.735252
99.735657
99.736069
99.736458
99.736885
99.737267
99.737694
99.738083
99.738495
99.738899
99.739304
99.739716
99.740105
99.740524
99.740913
99.741333
99.741722
99.742157
99.742554
99.742958
99.743362
99.743759
99.744164
99.744568
99.74498
99.745384
99.745781
99.746201
99.74659
99.747017
99.747414
99.747826
99.748215
99.748634
99.749039
99.749451
99.74984
99.750252
99.750656
99.751068
99.751465
99.751877
99.752281
99.75267
99.75309
99.753479
99.753899
99.754303
99.7547
99.755119
99.755524
99.755936
99.75634
99.756737
99.757141
99.757545
99.757957
99.758362
99.758759
99.759171
99.759575
99.759987
99.760391
99.760796
99.7612
99.761597
99.762016
99.762413
99.762833
99.763214
99.763641
99.764023
99.76445
99.764847
99.765266
99.765656
99.766052
99.766472
99.766861
99.767281
99.767685
99.768089
99.768501
99.768898
99.76931
99.769707
99.770119
99.770523
99.770927
99.771347
99.771736
99.772148
99.772537
99.772957
99.773361
99.773766
99.774185
99.774574
99.774986
99.775375
99.77581
99.776207
99.776604
99.777016
99.777412
99.777832
99.778221
99.778641
99.779037
99.779442
99.779846
99.780258
99.780663
99.781067
99.781479
99.781876
99.78228
99.782692
99.783081
99.783501
99.783913
99.784317
99.784714
99.785118
99.785522
99.785927
99.786346
99.786743
99.787148
99.78756
99.787956
99.788368
99.788765
99.789177
99.789581
99.789986
99.79039
99.790794
99.791206
99.791603
99.792023
99.792412
99.792824
99.793228
99.793633
99.794044
99.794449
99.794853
99.795242
99.79567
99.796059
99.796478
99.796883
99.797295
99.797684
99.798103
99.7985
99.798904
99.799309
99.799721
99.80014
99.800529
99.800941
99.801331
99.80175
99.802147
99.802567
99.802963
99.803375
99.803772
99.804169
99.804588
99.804993
99.805397
99.805801
99.806198
99.80661
99.807007
99.807426
99.807831
99.808235
99.80864
99.809044
99.809441
99.809853
99.810257
99.810661
99.811066
99.811478
99.811874
99.812302
99.812691
99.81311
99.813499
99.813911
99.814316
99.814713
99.815117
99.815536
99.815933
99.816345
99.816757
99.817162
99.817558
99.81797
99.818359
99.818779
99.819183
99.81958
99.819992
99.820389
99.820816
99.821205
99.821632
99.822006
99.822426
99.822823
99.823242
99.823639
99.824051
99.824448
99.82486
99.825264
99.825676
99.826073
99.826492
99.826874
99.827293
99.827698
99.828102
99.828506
99.828918
99.829315
99.82972
99.830132
99.830528
99.83094
99.83136
99.831757
99.832161
99.832558
99.83297
99.833359
99.833778
99.834183
99.834587
99.834991
99.835396
99.8358
99.83622
99.836609
99.837021
99.837418
99.837822
99.838234
99.838631
99.839058
99.839455
99.839867
99.840256
99.840691
99.841072
99.841484
99.841888
99.8423
99.84269
99.843117
99.843506
99.843918
99.844315
99.844727
99.845146
99.845543
99.845947
99.846336
99.846748
99.847145
99.847572
99.847961
99.848373
99.848778
99.849182
99.849602
99.849991
99.850403
99.8508
99.851212
99.851616
99.852036
99.85244
99.852829
99.853241
99.853638
99.854057
99.854462
99.854874
99.85527
99.855659
99.856087
99.856476
99.856895
99.857292
99.857712
99.858116
99.858513
99.858925
99.859322
99.859726
99.86013
99.860542
99.860947
99.861351
99.861755
99.86216
99.862556
99.862984
99.863373
99.863785
99.864182
99.864594
99.865005
99.86541
99.865814
99.866203
99.866623
99.86702
99.867447
99.867836
99.868256
99.868645
99.869049
99.869461
99.869858
99.870285
99.870674
99.87088
99.87088
99.87088
99.87088
99.87088
99.87088
99.87088
99.87088
99.87088
99.87088
99.87088
99.87088
99.87088
99.87088
99.87088
99.87088
99.87088
99.87088
99.87088
99.87088
99.87088
99.87088
99.87088
99.87088
99.87088
99.87088
99.87088
99.87088
99.87088
99.87088
99.87088
99.87088
99.87088
99.87088
99.87088
99.87088
99.87088
99.87088
99.87088
99.87088
99.87088
99.87088
99.87088
99.87088
99.87088
99.87088
99.87088
99.87088
99.87088
99.87088
99.87088
99.87088
99.87088
99.87088
99.87088
99.87088
99.87088
99.87088
99.87088
99.87088
99.87088
99.87088
99.87088
99.87088
99.87088
99.87088
99.87088
99.87088
99.87088
99.87088
99.87088
99.87088
99.87088
99.87088
99.87088
99.87088
99.87088
99.87088
99.87088
99.87088
99.87088
99.87088
99.87088
99.87088
99.87088
99.87088
99.87088
99.87088
99.87088
99.87088
99.87088
99.87088
99.87088
99.87088
99.87088
99.87088
99.87088
99.87088
99.87088
99.87088
99.87088
99.87088
99.87088
99.87088
99.87088
99.87088
99.87088
99.87088
99.87088
99.87088
99.87088
99.87088
99.87088
99.87088
99.87088
99.87088
99.87088
99.87088
99.87088
99.87088
