# Supplementary material for: A Synaptic Mechanism for Temporal Filtering of Visual Signals
Source: PLoS Biol. 2014 Oct 21;12(10):e1001972. doi: 10.1371/journal.pbio.1001972 (PMC4205119; doi:10.1371/journal.pbio.1001972)
Supplement: Data S1 — All raw data files as well as averages and statistical parameters presented in the manuscript. Formats provided include raw-text (Ascii) and Excel (xls). In addition, we provide the original Igor-Pro files (Wavemetrics), which contain both the raw data and the original figure formatting. Data referring to particular panels are located in the respective folders. For any further information, please contact Tom Baden at thomas.baden@uni-tuebingen.de. (ZIP) [file pbio.1001972.s009.zip › Fig6/Fig6a_2/RP_1.txt]

RP_1
99.416809
99.416809
99.416809
99.416809
99.416809
99.416809
99.416809
99.416809
99.416809
99.416809
99.416809
99.416809
99.416809
99.416809
99.416809
99.416809
99.416809
99.416809
99.416809
99.416809
99.416809
99.416809
99.416809
99.416809
99.416809
99.416809
99.416809
99.416809
99.416809
99.416809
99.416809
99.416809
99.416809
99.416809
99.416809
99.416809
99.416809
99.416809
99.416809
99.416512
99.415955
99.415405
99.414856
99.414299
99.413757
99.413208
99.412643
99.412094
99.41156
99.410988
99.410439
99.409882
99.40934
99.408791
99.408234
99.407677
99.40712
99.406578
99.406013
99.405472
99.40493
99.404289
99.403191
99.4021
99.401001
99.399902
99.398796
99.397682
99.396584
99.395485
99.394371
99.393272
99.392166
99.39106
99.389961
99.388863
99.387756
99.386642
99.385544
99.38443
99.383331
99.382233
99.381126
99.380028
99.378922
99.377815
99.376717
99.375603
99.374512
99.373398
99.372284
99.371185
99.370094
99.368988
99.367691
99.366035
99.364388
99.362717
99.361076
99.359436
99.357765
99.356117
99.354446
99.352806
99.351151
99.349487
99.347824
99.346169
99.344521
99.342873
99.341202
99.339546
99.337891
99.33625
99.334564
99.332924
99.331268
99.329605
99.32795
99.326309
99.324661
99.323006
99.321342
99.319679
99.318031
99.316383
99.31472
99.313065
99.311409
99.309753
99.308098
99.306435
99.304787
99.303139
99.301468
99.299805
99.298157
99.296501
99.294846
99.293198
99.291542
99.289879
99.288216
99.286575
99.284912
99.283264
99.281601
99.279945
99.278275
99.276642
99.274979
99.273331
99.271683
99.270027
99.268364
99.266701
99.265038
99.26339
99.261726
99.260078
99.25843
99.25679
99.255119
99.253464
99.251816
99.250153
99.248497
99.246841
99.245186
99.243523
99.241875
99.240219
99.238571
99.236916
99.235245
99.233582
99.231934
99.23027
99.228622
99.226974
99.225311
99.223671
99.222
99.220345
99.218697
99.217041
99.215378
99.213722
99.212074
99.210426
99.208763
99.207115
99.205452
99.203796
99.202133
99.200485
99.19883
99.197182
99.195526
99.193848
99.192215
99.190559
99.188896
99.187241
99.185585
99.183922
99.182281
99.180603
99.178963
99.177307
99.175644
99.173996
99.17234
99.170685
99.169037
99.167374
99.165718
99.164062
99.162407
99.160744
99.159096
99.15744
99.155785
99.154137
99.152458
99.15081
99.149162
99.147499
99.145851
99.144203
99.142548
99.140884
99.139229
99.137573
99.135918
99.13427
99.132614
99.130959
99.129303
99.127632
99.125984
99.124329
99.122681
99.121017
99.119362
99.117699
99.116043
99.114388
99.112732
99.111084
99.109428
99.107758
99.106117
99.104454
99.102806
99.101151
99.099503
99.097847
99.096184
99.094528
99.092865
99.091225
99.089577
99.087906
99.086258
99.084595
99.082939
99.081284
99.079628
99.07798
99.076317
99.074661
99.07299
99.07135
99.06971
99.068031
99.066383
99.064728
99.06308
99.061401
99.059761
99.058098
99.05645
99.054794
99.053139
99.051491
99.049835
99.048164
99.046516
99.044853
99.043205
99.041557
99.039894
99.038246
99.036591
99.034935
99.033264
99.031624
99.029976
99.028313
99.026649
99.025002
99.023338
99.021698
99.020035
99.018379
99.016724
99.015068
99.01339
99.011749
99.010094
99.00843
99.006775
99.005135
99.003471
99.001823
99.00016
98.998505
98.996857
98.995209
98.993546
98.991875
98.990227
98.988564
98.986923
98.985268
98.98362
98.981956
98.980293
98.978638
98.976982
98.975327
98.973671
98.972015
98.97036
98.968712
98.967056
98.965401
98.963737
98.96209
98.960411
98.958763
98.957108
98.95546
98.953812
98.952156
98.950493
98.948837
98.947182
98.945526
98.943871
98.942223
98.940552
98.938896
98.937263
98.935593
98.933937
98.932281
98.930626
98.92897
98.927315
98.925659
98.924004
98.922356
98.920685
98.919037
98.917397
98.915733
98.914085
98.912415
98.910767
98.909111
98.90744
98.905792
98.904144
98.902496
98.900818
98.89917
98.897522
98.895859
98.894203
98.892548
98.890884
98.889244
98.887573
98.885925
98.88427
98.882629
98.880974
98.879303
98.877647
98.875992
98.874344
98.872688
98.871033
98.869392
98.867737
98.866058
98.864403
98.862747
98.861099
98.859436
98.857796
98.856117
98.854469
98.852814
98.851158
98.84951
98.847862
98.846199
98.844528
98.84288
98.841225
98.839569
98.837921
98.836266
98.834618
98.832954
98.831284
98.829651
98.82798
98.826324
98.824669
98.823021
98.821358
98.819695
98.818054
98.816399
98.814743
98.813087
98.811432
98.809776
98.808128
98.806465
98.804817
98.803154
98.801506
98.799843
98.798187
98.796532
98.794884
98.793221
98.79155
98.789902
98.788246
98.786575
98.784935
98.783287
98.781631
98.779968
98.77832
98.776665
98.775002
98.773346
98.771683
98.770042
98.768387
98.766731
98.765076
98.76342
98.761765
98.760109
98.758453
98.756798
98.755135
98.753487
98.751816
98.750175
98.748528
98.746864
98.745216
98.743553
98.741898
98.740234
98.738571
98.736923
98.735275
98.733612
98.731964
98.730309
98.728645
98.726982
98.725342
98.723679
98.722038
98.720383
98.718697
98.717056
98.715401
98.713753
98.712097
98.710449
98.708794
98.70713
98.705467
98.703812
98.702164
98.700516
98.698853
98.697205
98.695541
98.693893
98.692238
98.690582
98.688919
98.687263
98.6856
98.683937
98.682297
98.680649
98.678978
98.67733
98.675674
98.674019
98.672356
98.670692
98.669052
98.667389
98.665749
98.664085
98.66243
98.660774
98.659111
98.657463
98.655815
98.65416
98.652496
98.650841
98.649193
98.647537
98.645874
98.644218
98.642563
98.640915
98.639236
98.637596
98.635948
98.634285
98.632614
98.630974
98.629318
98.627663
98.625999
98.624352
98.622696
98.621048
98.619385
98.617729
98.616081
98.614426
98.612762
98.611092
98.609451
98.607803
98.60614
98.604477
98.602821
98.601173
98.59951
98.597862
98.596214
98.594559
98.592903
98.591232
98.589584
98.587944
98.586273
98.584625
98.582962
98.581314
98.579659
98.577995
98.576347
98.574684
98.573036
98.571365
98.569702
98.568062
98.566399
98.564743
98.563095
98.56144
98.559792
98.558121
98.556473
98.554817
98.553169
98.551506
98.549858
98.548195
98.546539
98.544884
98.543236
98.541573
98.539932
98.538261
98.536606
98.534943
98.533302
98.531631
98.529991
98.528343
98.526672
98.525017
98.523361
98.521713
98.520058
98.518394
98.516731
98.515083
98.513428
98.511772
98.510117
98.508476
98.506805
98.50515
98.503502
98.501831
98.500183
98.49852
98.496857
98.495224
98.493561
98.491905
98.49025
98.488602
98.486954
98.485283
98.483635
98.481964
98.480331
98.478661
98.477013
98.475357
98.473701
98.472046
98.47039
98.468735
98.467079
98.465401
98.46376
98.462097
98.460449
98.458801
98.45713
98.45549
98.453827
98.452164
98.450508
98.448868
98.447212
98.445541
98.443893
98.442238
98.440582
98.438942
98.437271
98.435631
98.433952
98.432304
98.430649
98.429001
98.427345
98.42569
98.424042
98.422371
98.420723
98.419067
98.417404
98.415756
98.414093
98.412445
98.410782
98.409508
98.408394
98.407295
98.406197
98.405098
98.403999
98.402893
98.401787
98.400681
98.399567
98.398491
98.397385
98.396278
98.395164
98.394066
98.39296
98.391853
98.390747
98.389641
98.388535
98.387436
98.386337
98.385231
98.38414
98.383026
98.381927
98.380821
98.379715
98.378616
98.377502
98.376411
98.375305
98.374199
98.373093
98.371994
98.370888
98.369789
98.368675
98.367561
98.36647
98.365379
98.364265
98.363159
98.362053
98.360947
98.359848
98.358749
98.357635
98.356544
98.355446
98.35434
98.353233
98.352135
98.351021
98.349907
98.348816
98.347702
98.346611
98.345512
98.344398
98.343292
98.342186
98.341087
98.339989
98.338867
98.337791
98.336662
98.335564
98.334465
98.333366
98.33226
98.331154
98.33004
98.328934
98.327835
98.326729
98.32563
98.324516
98.323441
98.322327
98.321205
98.320114
98.319008
98.317909
98.316803
98.315697
98.314606
98.313507
98.312401
98.311287
98.310188
98.309082
98.307968
98.306877
98.305771
98.304657
98.303566
98.30246
98.301346
98.300255
98.299149
98.298042
98.296928
98.295845
98.294731
98.293625
98.292519
98.29142
98.290314
98.289207
98.288094
98.286995
98.285904
98.284813
98.283699
98.282578
98.281494
98.280388
98.279274
98.278175
98.277061
98.275963
98.274864
98.273766
98.272659
98.271553
98.270447
98.269333
98.268234
98.267143
98.266037
98.264931
98.263824
98.262718
98.261604
98.260506
98.259407
98.258301
98.257202
98.256096
98.254997
98.253899
98.252792
98.251686
98.250572
98.249474
98.248383
98.247276
98.24617
98.245071
98.243958
98.242867
98.24176
98.240654
98.239555
98.238449
98.237335
98.236237
98.235146
98.234032
98.232925
98.231819
98.230713
98.229614
98.228516
98.227402
98.226295
98.225204
98.224098
98.222984
98.221886
98.220787
98.219673
98.218575
98.217461
98.216362
98.215279
98.214165
98.213051
98.211952
98.210846
98.209747
98.208641
98.207542
98.206436
98.205322
98.204231
98.203117
98.202026
98.20092
98.199814
98.1987
98.197601
98.196503
98.195396
98.19429
98.193192
98.192078
98.190979
98.189873
98.188766
98.187668
98.186569
98.185455
98.184357
98.183266
98.182167
98.181053
98.179947
98.178848
98.177734
98.17662
98.175522
98.174431
98.173332
98.172226
98.17112
98.170013
98.168915
98.167816
98.166695
98.165604
98.164497
98.163383
98.1623
98.161179
98.16008
98.158974
98.157867
98.156761
98.155655
98.154564
98.153458
98.152351
98.15126
98.150146
98.14904
98.147934
98.14682
98.145721
98.14463
98.143532
98.142418
98.141319
98.140213
98.139099
98.138
98.136902
98.135788
98.134689
98.133591
98.132492
98.131386
98.130287
98.129181
98.128075
98.126968
98.125862
98.124741
98.123672
98.122559
98.12146
98.120338
98.119232
98.118126
98.117027
98.115936
98.114822
98.113724
98.112633
98.111519
98.11042
98.109322
98.108208
98.107101
98.105995
98.104889
98.10379
98.102684
98.101585
98.100471
98.099373
98.098274
98.097168
98.096069
98.094971
98.093872
98.092758
98.091644
98.090561
98.089447
98.088341
98.087227
98.086113
98.085014
98.083923
98.082825
98.081711
98.080612
98.079506
98.0784
98.077301
98.076195
98.075081
98.07399
98.072876
98.071785
98.070686
98.069572
98.068466
98.067368
98.066269
98.065163
98.064049
98.062958
98.061844
98.060738
98.059639
98.05854
98.057442
98.056335
98.055237
98.054123
98.053032
98.051941
98.050819
98.049706
98.048615
98.047493
98.046387
98.045296
98.044182
98.043091
98.041985
98.040878
98.039772
98.038681
98.037575
98.036461
98.035362
98.034256
98.03315
98.032059
98.030952
98.029846
98.028732
98.027626
98.026527
98.025429
98.02433
98.023216
98.022118
98.021019
98.019913
98.018806
98.0177
98.016594
98.015495
98.014389
98.01329
98.012184
98.011078
98.009979
98.008865
98.007759
98.00666
98.005554
98.00444
98.003349
98.002251
98.001144
98.000038
97.99894
97.997826
97.996735
97.995621
97.994522
97.993416
97.992332
97.991219
97.990105
97.988998
97.9879
97.986794
97.985703
97.984596
97.98349
97.982399
97.981285
97.980179
97.97908
97.977974
97.976868
97.975754
97.974655
97.973549
97.97245
97.971344
97.970238
97.969139
97.968033
97.966934
97.965828
97.964737
97.963623
97.962517
97.961411
97.960312
97.959206
97.958107
97.957001
97.955879
97.954788
97.95369
97.952583
97.951477
97.950378
97.949272
97.948158
97.947075
97.945969
97.944855
97.943756
97.942642
97.941544
97.940453
97.939339
97.938232
97.937119
97.936035
97.934921
97.933807
97.932701
97.93161
97.930504
97.929405
97.928299
97.927208
97.926102
97.924995
97.923889
97.922791
97.921692
97.920586
97.919472
97.918373
97.917259
97.916161
97.915054
97.913956
97.912849
97.911751
97.910645
97.909538
97.908447
97.907349
97.906235
97.905128
97.904022
97.902908
97.901802
97.900711
97.899605
97.898499
97.897392
97.896286
97.89518
97.894089
97.892982
97.891861
97.89077
97.889671
97.888565
97.887474
97.88636
97.885262
97.884155
97.883049
97.881927
97.880844
97.879745
97.878639
97.877525
97.876419
97.875313
97.874214
97.873108
97.872009
97.870911
97.869804
97.868706
97.867599
97.866508
97.865402
97.864281
97.863174
97.862091
97.860985
97.859871
97.858765
97.857658
97.85656
97.855453
97.854347
97.853249
97.852158
97.851051
97.849945
97.848839
97.84774
97.846626
97.84552
97.844414
97.843315
97.842201
97.841118
97.840004
97.838898
97.837807
97.836693
97.835594
97.834496
97.833397
97.832275
97.831169
97.83007
97.828972
97.827866
97.826752
97.825645
97.824554
97.823441
97.822342
97.821236
97.820145
97.819038
97.817924
97.816818
97.81572
97.814621
97.813522
97.812408
97.811302
97.810211
97.809105
97.807999
97.806885
97.805801
97.80468
97.803566
97.802475
97.801369
97.800285
97.799179
97.798065
97.796959
97.795868
97.794769
97.793655
97.792549
97.791451
97.790337
97.789246
97.788132
97.787025
97.785919
97.784813
97.783699
97.782616
97.781509
97.780403
97.779297
97.778198
97.777107
97.775993
97.774895
97.773781
97.772682
97.771568
97.770462
97.769371
97.768265
97.767174
97.76606
97.764938
97.763855
97.762756
97.761642
97.760544
97.75943
97.758331
97.757225
97.756119
97.755013
97.753906
97.752815
97.751701
97.750587
97.749512
97.748398
97.747292
97.746178
97.745079
97.743973
97.742874
97.741768
97.740662
97.739578
97.738472
97.737366
97.736267
97.735168
97.734055
97.732941
97.731842
97.730751
97.729645
97.728539
97.727432
97.726318
97.725227
97.724121
97.723
97.721916
97.72081
97.719704
97.718597
97.717506
97.716393
97.715279
97.71418
97.713066
97.711967
97.710876
97.70977
97.708664
97.707565
97.706451
97.705345
97.704254
97.703148
97.702042
97.700928
97.699829
97.69873
97.697639
97.696533
97.695419
97.694321
97.693214
97.692108
97.691002
97.689888
97.688805
97.687691
97.686584
97.685471
97.68438
97.683289
97.682182
97.681068
97.679955
97.678864
97.677765
97.676651
97.67556
97.674446
97.67334
97.672241
97.671135
97.670029
97.668938
97.667824
97.666725
97.665627
97.664536
97.663422
97.662308
97.661217
97.660103
97.658997
97.657898
97.656799
97.655693
97.654587
97.653481
97.652367
97.651276
97.650177
97.649055
97.647964
97.646858
97.64576
97.644653
97.643539
97.642441
97.641335
97.640228
97.63913
97.638031
97.636932
97.635826
97.634712
97.633621
97.632515
97.631401
97.630302
97.629181
97.62809
97.626984
97.6259
97.624786
97.62368
97.622581
97.621468
97.620354
97.61927
97.618172
97.617058
97.615952
97.614845
97.613747
97.61264
97.611534
97.610428
97.609322
97.608238
97.607124
97.606026
97.604927
97.603813
97.602707
97.601601
97.600502
97.599396
97.598289
97.597198
97.596092
97.594994
97.593872
97.592773
97.591682
97.590569
97.58947
97.588364
97.587257
97.586166
97.585052
97.583954
97.58284
97.581734
97.580643
97.579529
97.57843
97.577332
97.576225
97.575119
97.574005
97.572914
97.5718
97.570694
97.569595
97.568481
97.56739
97.566299
97.565186
97.564072
97.562973
97.561874
97.56076
97.559662
97.558556
97.557449
97.556358
97.555244
97.554131
97.55304
97.551933
97.550835
97.549728
97.54863
97.547539
97.546432
97.545326
97.54422
97.543106
97.542007
97.540901
97.539803
97.538696
97.537598
97.536491
97.535385
97.534286
97.53318
97.532066
97.530983
97.529861
97.528755
97.527657
97.52655
97.525452
97.524353
97.523239
97.522133
97.521042
97.519936
97.518829
97.517723
97.516632
97.515511
97.51442
97.513313
97.512215
97.511101
97.510002
97.508896
97.50779
97.506699
97.505585
97.504478
97.50338
97.502274
97.501175
97.500069
97.498947
97.497849
97.496742
97.495628
97.494545
97.493439
97.492348
97.491234
97.49012
97.489029
97.487923
97.486824
97.485718
97.484596
97.483505
97.482407
97.481308
97.480194
97.479088
97.477989
97.476891
97.475792
97.474701
97.473579
97.472481
97.471375
97.470268
97.469162
97.468056
97.466949
97.465843
97.46476
97.463638
97.462532
97.461433
97.460335
97.459229
97.458107
97.457016
97.455917
97.454811
97.45372
97.452606
97.4515
97.450401
97.449295
97.448189
97.44709
97.445984
97.444878
97.443764
97.442673
97.441566
97.440453
97.439369
97.438248
97.437149
97.436066
97.434952
97.433846
97.432747
97.431641
97.430527
97.429428
97.428322
97.4272
97.426117
97.425003
97.423897
97.422806
97.4217
97.420601
97.419487
97.418396
97.41729
97.416191
97.415092
97.413986
97.412872
97.411774
97.41066
97.409569
97.408463
97.407349
97.40625
97.405144
97.404053
97.402946
97.40184
97.400742
97.399628
97.398521
97.397415
97.396309
97.395218
97.394119
97.393013
97.391899
97.390808
97.389702
97.388588
97.387482
97.386383
97.385269
97.384163
97.383072
97.381973
97.380867
97.379761
97.378654
97.377541
97.376457
97.375359
97.374237
97.373138
97.37204
97.370934
97.36982
97.368713
97.367615
97.366508
97.365417
97.364304
97.363205
97.362114
97.361
97.359894
97.358788
97.357681
97.356575
97.355476
97.35437
97.353279
97.352188
97.351585
97.351021
97.350479
97.349937
97.349365
97.348824
97.348282
97.347717
97.347168
97.346626
97.346054
97.34552
97.344948
97.344421
97.343842
97.343307
97.342751
97.342194
97.341644
97.341103
97.340538
97.339989
97.339439
97.338905
97.338341
97.337791
97.337242
97.336693
97.336136
97.335594
97.335014
97.334473
97.333931
97.333366
97.332817
97.332268
97.331718
97.331161
97.330612
97.330055
97.329514
97.328957
97.328415
97.327858
97.327301
97.326759
97.32621
97.325653
97.325096
97.324554
97.32399
97.323441
97.322899
97.322334
97.321785
97.321236
97.320679
97.320122
97.31958
97.319023
97.318474
97.317924
97.317375
97.316826
97.316269
97.315712
97.31517
97.314606
97.314056
97.313499
97.31295
97.312401
97.311852
97.311302
97.310753
97.310196
97.309647
97.309082
97.30854
97.307983
97.307426
97.306885
97.306328
97.305779
97.305229
97.304672
97.304123
97.303581
97.303017
97.302467
97.30191
97.301353
97.300819
97.300255
97.299713
97.299156
97.298615
97.298042
97.297501
97.296944
97.296402
97.295845
97.295303
97.294739
97.294189
97.293655
97.293083
97.292542
97.291977
97.291435
97.290886
97.290329
97.28978
97.28923
97.288666
97.288124
97.287575
97.287018
97.286461
97.285919
97.285347
97.284821
97.284256
97.283707
97.28315
97.282608
97.282051
97.281494
97.28096
97.280403
97.279839
97.279297
97.27874
97.278183
97.277634
97.277077
97.276543
97.275986
97.275421
97.274879
97.274323
97.273773
97.273216
97.272667
97.27211
97.271568
97.271004
97.270462
97.269913
97.269356
97.268806
97.26825
97.2677
97.267143
97.266594
97.266052
97.265488
97.264946
97.264374
97.263847
97.26329
97.262733
97.262184
97.261627
97.261086
97.260536
97.259987
97.259422
97.258881
97.258324
97.257767
97.25721
97.256676
97.256104
97.255562
97.255005
97.254463
97.253906
97.253357
97.252808
97.252251
97.251701
97.251152
97.250595
97.250046
97.249489
97.248955
97.248375
97.247833
97.247284
97.246719
97.246185
97.245621
97.245071
97.24453
97.243973
97.243423
97.242867
97.242325
97.24176
97.241219
97.240669
97.24012
97.239555
97.239014
97.238449
97.237907
97.237335
97.236794
97.236244
97.235687
97.235138
97.234596
97.234039
97.233482
97.232941
97.232368
97.231834
97.231293
97.230736
97.230179
97.229622
97.229073
97.228516
97.227966
97.227417
97.22686
97.226311
97.225754
97.22522
97.224663
97.224113
97.223557
97.223007
97.222443
97.221901
97.221344
97.220795
97.220253
97.219704
97.219131
97.21859
97.218033
97.217476
97.216942
97.216377
97.215828
97.215279
97.214722
97.214188
97.213615
97.213074
97.212509
97.211975
97.211411
97.210861
97.210312
97.209763
97.209206
97.208664
97.208092
97.20755
97.206993
97.206436
97.205894
97.205353
97.204788
97.204239
97.20369
97.203133
97.202583
97.202042
97.201485
97.200928
97.200371
97.199821
97.199265
97.198708
97.198174
97.197609
97.197067
97.19651
97.195969
97.195419
97.194855
97.194313
97.193748
97.193199
97.192657
97.192101
97.191544
97.191002
97.190445
97.189888
97.189346
97.188789
97.188232
97.187683
97.187134
97.186584
97.186028
97.185478
97.184937
97.184372
97.18383
97.183266
97.182724
97.182167
97.181618
97.181061
97.180511
97.179955
97.179413
97.178841
97.178314
97.17775
97.1772
97.176643
97.176086
97.175545
97.174995
97.174438
97.173889
97.17334
97.172768
97.172234
97.171669
97.17112
97.17057
97.170013
97.169472
97.168915
97.168381
97.167816
97.167267
97.166718
97.166161
97.165604
97.16507
97.164505
97.163956
97.163399
97.162842
97.1623
97.161736
97.161201
97.160637
97.16008
97.159538
97.158997
97.158432
97.157883
97.157333
97.156776
97.156227
97.155693
97.155113
97.154587
97.154022
97.153473
97.152908
97.152374
97.151817
97.15126
97.150703
97.150154
97.149605
97.149063
97.148499
97.147949
97.147408
97.146851
97.146309
97.145729
97.145195
97.144646
97.144081
97.143532
97.142982
97.142426
97.141876
97.141327
97.140762
97.140228
97.139671
97.139122
97.138565
97.138016
97.137466
97.136909
97.13636
97.135811
97.135254
97.13472
97.134148
97.133614
97.133049
97.1325
97.13195
97.131393
97.130844
97.130287
97.129753
97.129181
97.128647
97.128082
97.127533
97.126968
97.126434
97.12587
97.125328
97.124771
97.124229
97.123657
97.123116
97.122566
97.122009
97.12146
97.120903
97.120354
97.119804
97.119255
97.118706
97.118141
97.117599
97.117058
97.116493
97.115944
97.115395
97.114845
97.114288
97.113739
97.11319
97.112625
97.112091
97.111526
97.11097
97.110428
97.109879
97.109314
97.108772
97.108208
97.107666
97.107109
97.106567
97.10601
97.105461
97.104904
97.10437
97.103798
97.103249
97.102715
97.102135
97.101601
97.101036
97.100494
97.099937
97.099388
97.098839
97.098282
97.097733
97.097183
97.096619
97.096085
97.09552
97.094978
97.094421
97.09388
97.09333
97.092773
97.092209
97.09166
97.091103
97.090553
97.090004
97.089455
97.088898
97.088356
97.087791
97.087242
97.0867
97.086136
97.085587
97.08503
97.08448
97.083946
97.083374
97.08284
97.082275
97.081734
97.081161
97.080627
97.08007
97.079521
97.078972
97.078423
97.07785
97.077316
97.076759
97.076202
97.075653
97.075119
97.074547
97.074013
97.073456
97.072906
97.07235
97.071793
97.071251
97.070702
97.070137
97.069595
97.069038
97.068481
97.067947
97.067383
97.066833
97.066269
97.065735
97.06517
97.064621
97.064087
97.063515
97.062965
97.062416
97.061867
97.061302
97.060768
97.060204
97.059654
97.059113
97.058548
97.057999
97.057442
97.056892
97.056351
97.055794
97.055237
97.054695
97.054131
97.053589
97.053024
97.052475
97.051926
97.051376
97.050819
97.05027
97.049721
97.049171
97.048607
97.04808
97.047501
97.046959
97.04641
97.04586
97.045303
97.044754
97.044197
97.043655
97.043106
97.042542
97.042
97.041443
97.040894
97.040344
97.039795
97.03923
97.038681
97.038139
97.03759
97.037033
97.036491
97.035927
97.035378
97.034828
97.034256
97.033722
97.033173
97.032616
97.032066
97.031502
97.030968
97.030403
97.029854
97.029305
97.028755
97.028198
97.027649
97.0271
97.026543
97.025993
97.025436
97.024872
97.02433
97.023781
97.023239
97.022667
97.022141
97.021576
97.021027
97.020477
97.01992
97.019363
97.018829
97.018272
97.017715
97.017159
97.016609
97.016068
97.015495
97.014954
97.014397
97.01384
97.013298
97.012741
97.012192
97.011635
97.011093
97.010536
97.009979
97.00943
97.008896
97.008331
97.00779
97.007233
97.006676
97.006126
97.005569
97.005028
97.004471
97.003906
97.003372
97.002815
97.002258
97.001717
97.00116
97.00061
97.000061
96.999519
96.998955
96.998413
96.997849
96.997299
96.996742
96.996193
96.995628
96.995094
96.994522
96.993988
96.993423
96.992882
96.992325
96.991776
96.991219
96.990669
96.990128
96.989555
96.989021
96.988472
96.987907
96.987373
96.986816
96.986252
96.98571
96.985153
96.984596
96.984047
96.983505
96.982941
96.982391
96.98185
96.981293
96.980736
96.980179
96.979645
96.97908
96.978539
96.977982
96.977432
96.976868
96.976326
96.975769
96.975212
96.974655
96.974129
96.973541
96.973015
96.972473
96.971909
96.971367
96.970795
96.970268
96.969696
96.969154
96.968597
96.968056
96.967506
96.966949
96.966385
96.965851
96.965286
96.964745
96.96418
96.963631
96.963074
96.962532
96.961967
96.961426
96.960876
96.96032
96.95977
96.959221
96.958664
96.958122
96.957565
96.957001
96.956467
96.955894
96.955353
96.954796
96.954247
96.95369
96.95314
96.952599
96.952042
96.9515
96.950928
96.950394
96.949837
96.949287
96.94873
96.948189
96.947624
96.947075
96.946526
96.945969
96.945419
96.94487
96.944305
96.943764
96.943214
96.942673
96.942123
96.941551
96.94101
96.940445
96.939896
96.939354
96.938797
96.93824
96.937706
96.937141
96.9366
96.936028
96.935501
96.934929
96.934395
96.93383
96.933273
96.932732
96.932182
96.931633
96.931068
96.930534
96.92997
96.92942
96.928871
96.928314
96.927765
96.927208
96.926659
96.926102
96.925545
96.925003
96.924454
96.923889
96.923363
96.922791
96.922249
96.921684
96.921143
96.920586
96.920036
96.919487
96.91893
96.918365
96.917824
96.917259
96.916733
96.916168
96.915627
96.91507
96.91452
96.913956
96.913422
96.912857
96.9123
96.911766
96.911201
96.910652
96.910103
96.909554
96.908989
96.908447
96.90789
96.907341
96.906792
96.90625
96.90567
96.905136
96.904587
96.904022
96.903488
96.902931
96.902382
96.901833
96.901268
96.900726
96.900169
96.89962
96.899071
96.898506
96.897942
96.897408
96.896866
96.896301
96.89576
96.89521
96.894653
96.894104
96.893555
96.893005
96.892441
96.891914
96.891335
96.890793
96.890236
96.889687
96.88913
96.88858
96.888016
96.887482
96.886917
96.886375
96.885826
96.885262
96.88472
96.884163
96.883606
96.883057
96.882515
96.88195
96.881409
96.880859
96.880295
96.879745
96.879189
96.878647
96.878075
96.877548
96.876991
96.876808
96.876808
96.876808
96.876808
96.876808
96.876808
96.876808
96.876808
96.876808
96.876808
96.876808
96.876808
96.876808
96.876808
96.876808
96.876808
96.876808
96.876808
96.876808
96.876808
96.876808
96.876808
96.876808
96.876808
96.876808
96.876808
96.876808
96.876808
96.876808
96.876808
96.876808
96.876808
96.876808
96.876808
96.876808
96.876808
96.876808
96.876808
96.876808
96.876808
96.876808
96.876808
96.876808
96.876808
96.876808
96.876808
96.876808
96.876808
96.876808
96.876808
96.876808
96.876808
96.876808
96.876808
96.876808
96.876808
96.876808
96.876808
96.876808
96.876808
96.876808
96.876808
96.876808
96.876808
96.876808
96.876808
96.876808
96.876808
96.876808
96.876808
96.876808
96.876808
96.876808
96.876808
96.876808
96.876808
96.876808
96.876808
96.876808
96.876808
96.876808
96.876808
96.876808
96.876808
96.876808
96.876808
96.876808
96.876808
96.876808
96.876808
96.876808
96.876808
96.876808
96.876808
96.876808
96.876808
96.876808
96.876808
96.876808
96.876808
96.876808
96.876808
96.876808
96.876808
96.876808
96.876808
96.876808
96.876808
96.876808
96.876808
96.876808
96.876808
96.876808
96.876808
96.876808
96.876808
96.876808
96.876808
96.876808
96.876808
96.876808
96.876808
96.876808
96.876808
96.876808
96.876808
96.876808
96.876808
96.876808
96.876808
96.876808
96.876808
96.876808
96.876808
96.876808
96.876808
96.876808
96.876808
96.876808
96.876808
96.876808
96.876808
96.876808
96.876808
96.876808
96.876808
96.876808
96.876808
96.876808
96.876808
96.876808
96.876808
96.876808
96.876808
96.876808
96.876808
96.876808
96.876808
96.876808
96.876808
96.876808
96.876808
96.876808
96.876808
96.876808
96.876808
96.876808
96.876808
96.876808
96.876808
96.876808
96.876808
96.876808
96.876808
96.876808
96.876808
96.876808
96.876808
96.876808
96.876808
96.876808
96.876808
96.876808
96.876808
96.876808
96.876808
96.876808
96.876808
96.876808
96.876808
96.876808
96.876808
96.876808
96.876808
96.876808
96.876808
96.876808
96.876808
96.876808
96.876808
96.876808
96.876808
96.876808
96.876808
96.876808
96.876808
96.876808
96.876808
96.876808
96.876808
96.876808
96.876808
96.876808
96.876808
96.876808
96.876808
96.876808
96.876808
96.876808
96.876808
96.876808
96.876808
96.876808
96.876808
96.876808
96.876808
96.876808
96.876808
96.876808
96.876808
96.876808
96.876808
96.876808
96.876808
96.876808
96.876808
96.876808
96.876808
96.876808
96.876808
96.876808
96.876808
96.876808
96.876808
96.876808
96.876808
96.876808
96.876808
96.876808
96.876808
96.876808
96.876808
96.876808
96.876808
96.876808
96.876808
96.876808
96.876808
96.876808
96.876808
96.876808
96.876808
96.876808
96.876808
96.876808
96.876808
96.876808
96.876808
96.876808
96.876808
96.876808
96.876808
96.876808
96.876808
96.876808
96.876808
96.876808
96.876808
96.876808
96.876808
96.876808
96.876808
96.876808
96.876808
96.876808
96.876808
96.876808
96.876808
96.876808
96.876808
96.876808
96.876808
96.876808
96.876808
96.876808
96.876808
96.876808
96.876808
96.876808
96.876808
96.876808
96.876808
96.876808
96.876808
96.876808
96.876808
96.876808
96.876808
96.876808
96.876808
96.876808
96.876808
96.876808
96.876808
96.876808
96.876808
96.876808
96.876808
96.876808
96.876808
96.876808
96.876808
96.876808
96.876808
96.876808
96.876808
96.876808
96.876808
96.876808
96.876808
96.876808
96.876808
96.876808
96.876808
96.876808
96.876808
96.876808
96.876808
96.876808
96.876808
96.876808
96.876808
96.876808
96.876808
96.876808
96.876808
96.876808
96.876808
96.876808
96.876808
96.876808
96.876808
96.876808
96.876808
96.876808
96.876808
96.876808
96.876808
96.876808
96.876808
96.876808
96.876808
96.876808
96.876808
96.876808
96.876808
96.876808
96.876808
96.876862
96.877396
96.877953
96.87851
96.879051
96.879616
96.880165
96.880714
96.881264
96.881813
96.882378
96.882919
96.883476
96.884026
96.884567
96.885124
96.885674
96.88623
96.88678
96.887337
96.887871
96.888443
96.888992
96.889549
96.890099
96.890648
96.891205
96.891747
96.892296
96.892853
96.893402
96.893951
96.894516
96.895042
96.895607
96.896156
96.896706
96.897263
96.89782
96.898376
96.898918
96.899483
96.900032
96.900581
96.901138
96.901688
96.902229
96.902786
96.903343
96.903885
96.904442
96.904991
96.90554
96.906097
96.906639
96.907211
96.907753
96.908295
96.908859
96.909409
96.909958
96.910515
96.911057
96.911613
96.91217
96.91272
96.913269
96.913818
96.914383
96.914909
96.915482
96.916023
96.916588
96.917137
96.917686
96.918236
96.918793
96.919342
96.919899
96.920456
96.920982
96.921555
96.922104
96.922646
96.923203
96.923759
96.924301
96.924866
96.925407
96.925964
96.926506
96.927071
96.927612
96.928169
96.928719
96.929283
96.929825
96.930374
96.930923
96.931488
96.93203
96.932587
96.933144
96.933693
96.934242
96.934799
96.935349
96.93589
96.936462
96.936996
96.937546
96.93811
96.938652
96.939201
96.939751
96.940323
96.940857
96.941414
96.941971
96.942513
96.943069
96.943626
96.944168
96.944733
96.945274
96.945831
96.946388
96.946938
96.947495
96.948036
96.948578
96.949142
96.949692
96.950233
96.950798
96.951347
96.951897
96.952438
96.953003
96.953545
96.954109
96.954659
96.955215
96.955757
96.956337
96.956863
96.95742
96.95797
96.958511
96.959076
96.959618
96.960167
96.960732
96.961281
96.961845
96.962387
96.962936
96.963486
96.964043
96.964584
96.965157
96.965706
96.966255
96.966797
96.967354
96.967896
96.96846
96.969002
96.969566
96.970108
96.970665
96.971214
96.971771
96.972313
96.972878
96.973419
96.973976
96.974518
96.975098
96.975632
96.976189
96.976738
96.977287
96.977837
96.978386
96.978943
96.979492
96.980034
96.980598
96.98114
96.981689
96.982254
96.982811
96.983345
96.98391
96.984459
96.985016
96.985565
96.986115
96.986664
96.987213
96.98777
96.988319
96.988861
96.989426
96.989975
96.990517
96.991089
96.991623
96.99218
96.992737
96.993279
96.993835
96.994385
96.994949
96.995499
96.996048
96.996605
96.997147
96.997711
96.998245
96.998817
96.999352
96.999908
97.000465
97.001022
97.001556
97.002121
97.00267
97.003227
97.003769
97.004333
97.004875
97.00544
97.005989
97.006523
97.007095
97.007637
97.008202
97.008743
97.009285
97.00985
97.010391
97.010948
97.011497
97.012062
97.012604
97.013145
97.01371
97.014259
97.014809
97.015366
97.015915
97.016472
97.017029
97.01757
97.01812
97.018684
97.019218
97.019783
97.020325
97.020874
97.021439
97.02198
97.02253
97.023087
97.023636
97.024193
97.02475
97.025284
97.025848
97.026398
97.026962
97.027496
97.028069
97.02861
97.029152
97.029716
97.030266
97.030807
97.031372
97.031921
97.032463
97.03302
97.033577
97.034126
97.034691
97.035233
97.035782
97.036339
97.03688
97.037445
97.037994
97.038544
97.039093
97.039642
97.040192
97.040756
97.041306
97.041855
97.042397
97.042961
97.043503
97.044052
97.044617
97.045158
97.045731
97.046265
97.046829
97.047371
97.047928
97.04847
97.049026
97.049576
97.050125
97.05069
97.051224
97.051788
97.05233
97.052879
97.053429
97.053986
97.054543
97.055099
97.055641
97.056206
97.056747
97.05732
97.057854
97.058411
97.05896
97.059509
97.060051
97.060616
97.061157
97.061722
97.062256
97.06282
97.063377
97.063919
97.064484
97.065025
97.065582
97.066124
97.066689
97.06723
97.067795
97.068344
97.068893
97.06945
97.069992
97.070557
97.071091
97.071655
97.072197
97.072762
97.073311
97.07386
97.074409
97.074966
97.0755
97.07608
97.076614
97.077164
97.077728
97.07827
97.078819
97.079384
97.079926
97.080475
97.081039
97.081581
97.082138
97.082687
97.083237
97.083794
97.084343
97.084892
97.085449
97.085991
97.086563
97.087097
97.087669
97.088203
97.08876
97.08931
97.089851
97.090416
97.090965
97.091515
97.092079
97.092628
97.09317
97.093727
97.094284
97.094818
97.095375
97.095932
97.096481
97.097038
97.097588
97.098137
97.098701
97.099236
97.099792
97.100342
97.100906
97.101448
97.102005
97.102554
97.103104
97.103668
97.104218
97.104744
97.105331
97.105858
97.10643
97.106972
97.107529
97.10807
97.108627
97.109177
97.109726
97.110275
97.110832
97.111389
97.111938
97.112495
97.113045
97.113602
97.114143
97.1147
97.115242
97.115799
97.116348
97.116913
97.117447
97.118011
97.118561
97.119102
97.119667
97.120216
97.12075
97.121323
97.121864
97.122429
97.122978
97.123535
97.124077
97.124626
97.125183
97.125725
97.126282
97.126839
97.12738
97.127937
97.128479
97.129051
97.129585
97.13015
97.130699
97.131256
97.131798
97.132362
97.132912
97.133469
97.13401
97.134583
97.135109
97.135674
97.136215
97.136772
97.137321
97.137871
97.138428
97.138977
97.139519
97.140076
97.140625
97.14119
97.141739
97.142296
97.142838
97.143394
97.143951
97.144485
97.14505
97.145599
97.146156
97.146698
97.147263
97.147797
97.148361
97.148918
97.149452
97.150017
97.150558
97.151115
97.15168
97.152222
97.152779
97.153336
97.153877
97.154442
97.154984
97.155525
97.156082
97.156631
97.157196
97.157722
97.158302
97.158836
97.159401
97.15995
97.1605
97.161041
97.161606
97.162155
97.162704
97.163261
97.163818
97.164368
97.164917
97.165459
97.166031
97.166565
97.167122
97.167679
97.168221
97.168777
97.169334
97.169876
97.170433
97.170982
97.171547
97.172089
97.172638
97.173203
97.173737
97.174294
97.17485
97.175392
97.175957
97.176498
97.177055
97.177605
97.178154
97.178711
97.179276
97.17981
97.180359
97.180923
97.181458
97.18203
97.182571
97.183121
97.183678
97.184227
97.184776
97.185326
97.185883
97.18644
97.186981
97.187546
97.188087
97.188644
97.189194
97.189743
97.1903
97.190857
97.191399
97.191971
97.192505
97.193062
97.193611
97.194168
97.194717
97.195267
97.195816
97.196358
97.19693
97.197472
97.198021
97.198586
97.199181
97.200272
97.201378
97.202484
97.203598
97.204681
97.205788
97.206902
97.208008
97.209106
97.21022
97.211311
97.212418
97.213531
97.214622
97.215729
97.216835
97.217926
97.219032
97.220131
97.221245
97.222351
97.223457
97.224564
97.22567
97.226776
97.227859
97.228981
97.23008
97.231178
97.232285
97.233376
97.234489
97.235603
97.236694
97.237785
97.238899
97.240005
97.241112
97.242218
97.243324
97.244423
97.245537
97.246643
97.247726
97.24884
97.249954
97.251045
97.252159
97.253258
97.254364
97.255463
97.256569
97.257675
97.258766
97.259872
97.260986
97.262085
97.263191
97.264297
97.265396
97.26651
97.267616
97.268715
97.269806
97.270912
97.272018
97.273125
97.274231
97.275322
97.276428
97.277542
97.278618
97.279732
97.280846
97.281952
97.283051
97.284157
97.285263
97.286362
97.287483
97.288574
97.289658
97.290771
97.291885
97.292976
97.29409
97.295204
97.296303
97.297401
97.298508
97.299622
97.30072
97.301819
97.302925
97.304024
97.305138
97.306244
97.307335
97.308441
97.30954
97.310646
97.311745
97.312859
97.313957
97.315071
97.316162
97.317268
97.318359
97.319473
97.32058
97.321686
97.322792
97.323906
97.324997
97.326111
97.327217
97.3283
97.329414
97.330513
97.331619
97.332726
97.333832
97.33493
97.336029
97.337135
97.338257
97.339333
97.340454
97.341553
97.342651
97.343758
97.344864
97.345963
97.347061
97.348167
97.349258
97.350365
97.351479
97.352577
97.353691
97.354797
97.355896
97.357002
97.358109
97.359207
97.360321
97.361412
97.362518
97.363617
97.364716
97.365837
97.366936
97.368042
97.369141
97.370239
97.371353
97.372452
97.373566
97.374657
97.375771
97.376877
97.377975
97.379082
97.38018
97.381279
97.382393
97.383492
97.38459
97.385689
97.386803
97.387909
97.389008
97.390114
97.391212
97.392319
97.393433
97.394531
97.395622
97.396736
97.397858
97.398956
97.400047
97.401154
97.40226
97.403358
97.404465
97.405556
97.40667
97.407776
97.408867
97.409973
97.411079
97.412193
97.4133
97.414391
97.415504
97.416603
97.417709
97.418823
97.419907
97.421013
97.422112
97.42321
97.424324
97.425438
97.426544
97.427628
97.428741
97.429848
97.430946
97.432053
97.433159
97.43425
97.435371
97.436478
97.437576
97.438683
97.439796
97.440887
97.441978
97.443092
97.444191
97.445305
97.446404
97.44751
97.448616
97.449707
97.450821
97.45192
97.453018
97.454132
97.455231
97.456345
97.457458
97.458549
97.459648
97.460739
97.461845
97.462959
97.464066
97.465164
97.466255
97.467377
97.468475
97.469574
97.47068
97.471794
97.472893
97.473999
97.475098
97.476196
97.47731
97.478416
97.479507
97.480598
97.48172
97.482819
97.483925
97.485039
97.486137
97.487244
97.488342
97.489456
97.490547
97.491653
97.49276
97.493851
97.494965
97.496078
97.497169
97.498276
97.499374
97.500473
97.501587
97.502686
97.503799
97.504898
97.506004
97.507111
97.508202
97.509323
97.510422
97.511513
97.512627
97.513741
97.514847
97.515938
97.517044
97.51815
97.519241
97.520363
97.521446
97.522552
97.523666
97.524773
97.525864
97.526985
97.528084
97.52919
97.530289
97.531395
97.532494
97.533592
97.534691
97.535789
97.536903
97.538002
97.539108
97.540207
97.541313
97.542427
97.543533
97.544632
97.545738
97.546837
97.547951
97.549049
97.550156
97.551254
97.552361
97.553452
97.554565
97.555672
97.556786
97.557884
97.558975
97.560089
97.56118
97.562302
97.563393
97.564499
97.565605
97.566711
97.56781
97.568916
97.57003
97.571136
97.572212
97.573326
97.574432
97.575539
97.576645
97.577744
97.578842
97.579948
97.581062
97.582161
97.583267
97.584373
97.585472
97.586578
97.587692
97.588791
97.589897
97.590981
97.592079
97.593193
97.594299
97.595406
97.596489
97.597603
97.598717
97.599815
97.600922
97.60202
97.603127
97.604225
97.605331
97.60643
97.607536
97.60865
97.609741
97.61084
97.611946
97.61306
97.614159
97.615273
97.616379
97.61747
97.618576
97.619682
97.620796
97.621895
97.623001
97.624084
97.625206
97.62632
97.627411
97.62851
97.629623
97.630722
97.631836
97.632927
97.634033
97.635132
97.636246
97.637344
97.638435
97.639549
97.640663
97.641769
97.64286
97.643967
97.645065
97.646179
97.647278
97.648384
97.649483
97.650597
97.651688
97.652786
97.6539
97.654999
97.656113
97.657204
97.658325
97.659424
97.66053
97.661636
97.66272
97.663826
97.66494
97.666039
97.66713
97.668251
97.669357
97.670448
97.671555
97.672661
97.673767
97.674866
97.675964
97.677063
97.678177
97.679298
97.680382
97.681496
97.682594
97.683701
97.684784
97.685898
97.687012
97.68811
97.689217
97.690323
97.691422
97.692535
97.693626
97.694733
97.695839
97.696945
97.698051
97.699158
97.700264
97.70137
97.702461
97.703568
97.704666
97.705772
97.706886
97.707977
97.709076
97.710182
97.711296
97.712402
97.713493
97.714615
97.715698
97.716805
97.717918
97.719017
97.720131
97.721237
97.722328
97.723412
97.724525
97.725639
97.72673
97.727844
97.728951
97.730049
97.731163
97.732269
97.73336
97.734474
97.735565
97.736679
97.737778
97.738892
97.739998
97.741089
97.742195
97.743301
97.7444
97.745499
97.746613
97.747719
97.74881
97.749916
97.751022
97.752129
97.753235
97.754326
97.755424
97.756546
97.757652
97.758751
97.759857
97.760963
97.762062
97.763168
97.764267
97.765366
97.766479
97.767586
97.768677
97.769791
97.770897
97.772003
97.773117
97.7742
97.775307
97.776413
97.777519
97.778625
97.779724
97.780823
97.781929
97.78302
97.784134
97.78524
97.786354
97.787445
97.788559
97.78965
97.790756
97.791862
97.792961
97.79406
97.795174
97.796272
97.797379
97.79847
97.799591
97.80069
97.801788
97.802902
97.804001
97.805115
97.806221
97.807304
97.808418
97.809525
97.810623
97.811729
97.812836
97.813942
97.815033
97.816147
97.817253
97.818352
97.819458
97.820564
97.821655
97.822769
97.823875
97.824966
97.82608
97.827171
97.828285
97.829384
97.830498
97.831604
97.832703
97.833809
97.8349
97.836006
97.83712
97.838219
97.839317
97.840416
97.841537
97.842644
97.843742
97.844849
97.845947
97.847054
97.84816
97.849258
97.850365
97.851471
97.85257
97.853676
97.854759
97.855873
97.856964
97.858078
97.859192
97.860283
97.861397
97.862495
97.863602
97.864708
97.865807
97.866898
97.868004
97.869118
97.870232
97.871323
97.872437
97.873535
97.874641
97.87574
97.876846
97.877945
97.879051
97.880157
97.881256
97.882362
97.883476
97.884575
97.885674
97.886787
97.887886
97.888992
97.890091
97.891205
97.892296
97.893402
97.894508
97.895599
97.896706
97.89782
97.898903
97.900017
97.901123
97.902237
97.903351
97.904449
97.905548
97.906647
97.907761
97.908859
97.909958
97.911064
97.912163
97.913269
97.914383
97.915482
97.916588
97.917679
97.918785
97.919891
97.920998
97.922112
97.923203
97.924309
97.925407
97.926514
97.927612
97.928711
97.929825
97.930931
97.93203
97.933136
97.934235
97.935341
97.936447
97.937538
97.938644
97.939751
97.940849
97.941963
97.943077
97.944183
97.945282
97.946373
97.947495
97.948578
97.949692
97.95079
97.951897
97.953003
97.954109
97.955208
97.956314
97.95742
97.958519
97.959618
97.960732
97.961838
97.962952
97.96405
97.965149
97.96624
97.967354
97.968452
97.969551
97.97065
97.971764
97.97287
97.973976
97.97509
97.976173
97.97728
97.978386
97.979492
97.980591
97.981697
97.982803
97.983902
97.985008
97.986115
97.987206
97.988312
97.989433
97.990524
97.991631
97.992729
97.993835
97.994949
97.996056
97.997147
97.998245
97.999352
98.000473
98.001564
98.002678
98.003777
98.004875
98.005974
98.007072
98.008179
98.009285
98.010391
98.01149
98.012596
98.01371
98.014809
98.015915
98.017021
98.018127
98.019234
98.020325
98.021439
98.022545
98.023636
98.024742
98.025841
98.026947
98.028061
98.02916
98.030258
98.031364
98.032478
98.033585
98.034683
98.035797
98.036873
98.037994
98.039093
98.040192
98.041306
98.042404
98.043495
98.044609
98.045715
98.046806
98.04792
98.049019
98.050117
98.051224
98.05233
98.053444
98.054543
98.055656
98.056747
98.057846
98.058952
98.060074
98.06118
98.062263
98.063377
98.064468
98.065582
98.066696
98.06778
98.068878
98.07
98.071091
98.072197
98.073303
98.074417
98.075516
98.076622
98.077728
98.078819
98.079926
98.081024
98.082123
98.083237
98.084335
98.085434
98.086548
98.087654
98.088753
98.089859
98.090965
98.092079
98.093178
98.094292
98.095375
98.096497
98.097595
98.098694
98.099792
98.100891
98.102005
98.103111
98.10421
98.105324
98.106422
98.107521
98.108635
98.109718
98.110825
98.111931
98.113045
98.114143
98.115242
98.116364
98.117455
98.118553
98.119659
98.120758
98.121864
98.122963
98.124069
98.125175
98.126289
98.127396
98.128479
98.129593
98.130707
98.131798
98.132912
98.134018
98.135117
98.13623
98.137321
98.13842
98.139526
98.140633
98.141724
98.14283
98.143944
98.14505
98.146149
98.14727
98.148361
98.149467
98.150566
98.151672
98.152771
98.153877
98.154991
98.156075
98.157181
98.158287
98.159393
98.160484
98.161598
98.162712
98.163811
98.164917
98.166031
98.167122
98.168221
98.169342
98.170433
98.171539
98.172646
98.173744
98.174843
98.175949
98.177055
98.178154
98.179253
98.180359
98.181458
98.182571
98.18367
98.184776
98.185883
98.186989
98.188087
98.189186
98.1903
98.191406
98.192513
98.193604
98.194702
98.195808
98.19693
98.198013
98.19912
98.200218
98.201332
98.202431
98.203545
98.204659
98.205757
98.206856
98.20797
98.209061
98.210175
98.211281
98.212364
98.21347
98.214577
98.215683
98.216782
98.217896
98.219002
98.220093
98.221199
98.222305
98.223412
98.224525
98.225624
98.226715
98.227829
98.228928
98.230019
98.231125
98.232239
98.233345
98.234451
98.235558
98.236649
98.237755
98.238861
98.239952
98.241058
98.242165
98.243286
98.244385
98.245483
98.24659
98.247696
98.248795
98.249893
98.250999
98.252106
98.253204
98.254311
98.255417
98.256523
98.257637
98.258713
98.259827
98.260941
98.262039
98.263145
98.264252
98.26535
98.266457
98.267555
98.268654
98.269753
98.270866
98.271973
98.273064
98.274178
98.275291
98.276398
98.277504
98.278595
98.279694
98.280807
98.281914
98.283012
98.284119
98.285225
98.286316
98.287422
98.288536
98.289619
98.290741
98.291832
98.292946
98.294052
98.295158
98.296265
98.297356
98.298462
98.299576
98.300659
98.301765
98.302879
98.303978
98.305084
98.306183
98.307281
98.308395
98.309494
98.310593
98.311699
98.312805
98.313904
98.31501
98.316124
98.31723
98.318329
98.319427
98.320541
98.321648
98.322746
98.32386
98.324936
98.32605
98.327156
98.328255
98.329369
98.33046
98.331566
98.332664
98.333778
98.334892
98.335991
98.337097
98.338058
98.3386
98.33918
98.339714
98.340263
98.34082
98.34137
98.341927
98.342476
98.343018
98.343575
98.344131
98.344681
98.34523
98.345779
98.346336
98.346901
98.347443
98.348
98.348557
98.349091
98.349663
98.350204
98.350754
98.351311
98.35186
98.352417
98.352951
98.353523
98.354057
98.35463
98.355171
98.355721
98.356277
98.356827
98.357376
98.357941
98.358475
98.359016
98.359589
98.36013
98.360703
98.361244
98.361801
98.362335
98.362907
98.363441
98.363998
98.364555
98.365105
98.365654
98.366211
98.36676
98.36731
98.367859
98.368423
98.368958
98.369522
98.370064
98.370621
98.37117
98.371719
98.372284
98.372818
98.373375
98.373932
98.374489
98.375031
98.375595
98.376137
98.376694
98.377251
98.377785
98.378349
98.378891
98.379456
98.379997
98.380554
98.381104
98.381653
98.382195
98.382774
98.383308
98.383881
98.384415
98.384964
98.385529
98.38607
98.386627
98.387177
98.387718
98.38829
98.388824
98.389374
98.389946
98.390488
98.391037
98.391586
98.392151
98.392693
98.393257
98.393799
98.394363
98.394897
98.395454
98.396004
98.396553
98.39711
98.397667
98.398216
98.398758
98.399315
98.399872
98.400421
98.400963
98.401535
98.402069
98.402634
98.403183
98.403732
98.404289
98.404839
98.405403
98.405937
98.406494
98.407036
98.4076
98.408142
98.408699
98.409248
98.409798
98.410355
98.410912
98.411453
98.41201
98.41256
98.413124
98.413651
98.41423
98.414772
98.415314
98.415878
98.416428
98.416977
98.417534
98.418076
98.418625
98.419182
98.419731
98.420288
98.420837
98.421394
98.421936
98.422508
98.423058
98.423599
98.424149
98.42469
98.425262
98.425804
98.426361
98.42691
98.427467
98.428009
98.428566
98.429123
98.429657
98.430214
98.430771
98.431313
98.43187
98.432434
98.432983
98.433533
98.434082
98.434639
98.435188
98.435745
98.436295
98.436844
98.437393
98.43795
98.438499
98.439049
98.439598
98.44017
98.440689
98.441254
98.441811
98.442375
98.442909
98.443474
98.444016
98.444565
98.445129
98.445671
98.446236
98.44677
98.447334
98.447884
98.448433
98.44899
98.449539
98.450081
98.450638
98.451195
98.451744
98.452286
98.452843
98.453407
98.453934
98.454498
98.455048
98.455597
98.456169
98.456703
98.45726
98.457817
98.458366
98.458916
98.459465
98.460022
98.460571
98.461121
98.46167
98.462242
98.462776
98.463326
98.463898
98.464424
98.464989
98.465538
98.466103
98.466637
98.467201
98.467743
98.4683
98.468849
98.469406
98.46994
98.470512
98.471062
98.471603
98.472168
98.472717
98.473267
98.473816
98.474365
98.474922
98.475479
98.476028
98.476578
98.477135
98.477684
98.478241
98.47879
98.47934
98.479897
98.480438
98.480995
98.481544
98.482101
98.482651
98.483192
98.483765
98.484291
98.484856
98.485405
98.485954
98.486511
98.487061
98.48761
98.488167
98.488716
98.489273
98.489815
98.490364
98.490929
98.491478
98.492027
98.492569
98.493141
98.493675
98.49424
98.494774
98.495338
98.49588
98.496452
98.496994
98.497543
98.4981
98.498657
98.499191
98.499756
98.500298
98.50087
98.501404
98.501968
98.502518
98.503059
98.503609
98.504173
98.504723
98.505272
98.505829
98.506378
98.506927
98.507484
98.508034
98.508591
98.509132
98.509689
98.510231
98.510788
98.511345
98.511902
98.512444
98.513016
98.513542
98.514114
98.514641
98.515213
98.515755
98.516304
98.516876
98.51741
98.51796
98.518524
98.519066
98.519615
98.520172
98.520729
98.521278
98.521828
98.522377
98.522926
98.523483
98.52404
98.52459
98.525124
98.525688
98.52623
98.526794
98.527344
98.527893
98.528442
98.528999
98.529549
98.530113
98.530655
98.531204
98.531769
98.532303
98.532867
98.533417
98.533974
98.534523
98.535072
98.535629
98.536171
98.536736
98.537277
98.537842
98.538376
98.538933
98.53949
98.540039
98.540596
98.541145
98.541687
98.542252
98.542809
98.543358
98.5439
98.544472
98.544998
98.545555
98.546112
98.546669
98.547211
98.547768
98.548317
98.548874
98.549423
98.54998
98.550522
98.551064
98.551643
98.552185
98.552734
98.553284
98.553848
98.554382
98.554932
98.555489
98.556046
98.556587
98.557144
98.557701
98.558243
98.558807
98.559357
98.559891
98.560463
98.561005
98.561562
98.562111
98.562668
98.563217
98.563774
98.564331
98.564873
98.565414
98.565971
98.566521
98.567078
98.567627
98.568176
98.568733
98.56929
98.569847
98.570404
98.570938
98.571503
98.572052
98.572609
98.573151
98.573723
98.574249
98.574806
98.575363
98.575897
98.576462
98.577003
98.577576
98.578117
98.578659
98.579224
98.579781
98.580338
98.580879
98.581429
98.581985
98.582527
98.583092
98.583633
98.584183
98.584747
98.585289
98.585831
98.586403
98.586945
98.587486
98.588036
98.5886
98.589157
98.589714
98.590256
98.590813
98.591362
98.591919
98.592476
98.593018
98.593567
98.594131
98.594666
98.595222
98.595764
98.596336
98.596863
98.597427
98.597977
98.598526
98.599083
98.599648
98.600182
98.600746
98.601288
98.601845
98.602394
98.602951
98.6035
98.60405
98.604599
98.605156
98.605713
98.606255
98.606819
98.607368
98.607918
98.608482
98.609016
98.609581
98.61013
98.610672
98.611229
98.611778
98.612343
98.612877
98.613434
98.613991
98.614532
98.615097
98.615654
98.616188
98.616753
98.617294
98.617844
98.618408
98.61895
98.619514
98.620064
98.620605
98.621162
98.621719
98.622269
98.62281
98.623375
98.623909
98.624474
98.625023
98.62558
98.626122
98.626686
98.627228
98.627785
98.628334
98.628891
98.629448
98.62999
98.630531
98.631096
98.631638
98.632195
98.632751
98.633293
98.63385
98.634415
98.634956
98.635513
98.63607
98.636612
98.637161
98.637726
98.638275
98.638817
98.639374
98.639923
98.64048
98.641029
98.641571
98.642128
98.642685
98.64325
98.643776
98.644348
98.644875
98.645454
98.645996
98.646538
98.64711
98.647644
98.648201
98.648758
98.649315
98.649857
98.650414
98.650955
98.651505
98.652061
98.652618
98.65316
98.653725
98.654274
98.654823
98.655373
98.655937
98.656479
98.657043
98.657585
98.658142
98.658691
98.659241
98.659782
98.660347
98.660889
98.661446
98.661995
98.662544
98.663094
98.663651
98.664207
98.664757
98.665321
98.665863
98.666412
98.666962
98.667519
98.668076
98.668625
98.669182
98.669716
98.67028
98.670822
98.671379
98.671928
98.67247
98.673035
98.673584
98.674126
98.674698
98.675247
98.675804
98.676346
98.676903
98.677444
98.678017
98.678558
98.679108
98.679649
98.680214
98.680763
98.681305
98.68187
98.682411
98.682976
98.68351
98.684074
98.684616
98.685173
98.68573
98.686287
98.686829
98.687393
98.687943
98.688477
98.689049
98.68959
98.69014
98.690697
98.691246
98.691803
98.692345
98.692902
98.693451
98.694008
98.694565
98.695114
98.695656
98.69622
98.69677
98.697319
98.697861
98.698425
98.698975
98.699524
98.700081
98.700638
98.70118
98.701744
98.702278
98.702835
98.703384
98.703949
98.704483
98.705055
98.705597
98.706154
98.706703
98.707245
98.707809
98.708351
98.7089
98.709465
98.710007
98.710564
98.711113
98.71167
98.712212
98.712753
98.713318
98.713867
98.714424
98.714981
98.71553
98.71608
98.716637
98.717178
98.717735
98.718285
98.718842
98.719391
98.71994
98.72049
98.721062
98.721596
98.722145
98.72271
98.723244
98.723816
98.724358
98.724907
98.725456
98.726013
98.72657
98.727104
98.727676
98.728218
98.728767
98.729324
98.729881
98.730423
98.730995
98.731529
98.732086
98.732635
98.733192
98.733742
98.734299
98.73484
98.73539
98.735954
98.736496
98.737061
98.737602
98.738152
98.738716
98.73925
98.739815
98.740356
98.740921
98.741463
98.74202
98.742577
98.743111
98.743675
98.744225
98.744766
98.745323
98.74588
98.746422
98.746986
98.747536
98.748077
98.748634
98.749184
98.749748
98.750298
98.750839
98.751396
98.751953
98.752502
98.753044
98.753609
98.75415
98.754715
98.755249
98.755821
98.756355
98.756927
98.757462
98.758018
98.758568
98.759117
98.759682
98.760223
98.76078
98.761337
98.761879
98.762444
98.762993
98.763542
98.764084
98.764656
98.765198
98.765747
98.766304
98.766861
98.767403
98.767952
98.768509
98.769051
98.769608
98.770164
98.770721
98.771263
98.77182
98.772362
98.772919
98.773476
98.774033
98.774582
98.775116
98.775688
98.77623
98.776779
98.777336
98.777878
98.778442
98.778992
98.779541
98.78009
98.780647
98.781189
98.781746
98.782295
98.782852
98.783401
98.783958
98.784508
98.785065
98.785614
98.786171
98.786713
98.787277
98.787811
98.788368
98.788925
98.789474
98.790024
98.790588
98.791115
98.791695
98.792236
98.792778
98.793343
98.793892
98.794449
98.794998
98.795555
98.796097
98.796661
98.797211
98.797745
98.798309
98.798859
98.799416
98.799957
98.800507
98.801056
98.801636
98.80217
98.802711
98.803284
98.803825
98.804367
98.804939
98.805481
98.806038
98.806587
98.807144
98.807686
98.808235
98.808792
98.809341
98.809891
98.81044
98.810997
98.811539
98.812103
98.812653
98.81321
98.813744
98.814316
98.81485
98.815414
98.815964
98.816528
98.817062
98.817635
98.818169
98.81871
98.819283
98.819817
98.820374
98.820923
98.82148
98.822037
98.822594
98.823135
98.823685
98.824242
98.824799
98.825348
98.825905
98.826454
98.826996
98.827568
98.828102
98.828659
98.829208
98.829765
98.830315
98.830872
98.831413
98.831978
98.832527
98.833076
98.833626
98.834183
98.834724
98.835289
98.835831
98.836403
98.836937
98.837494
98.838043
98.838585
98.839149
98.839684
98.840248
98.840797
98.841354
98.841896
98.842453
98.842995
98.843559
98.844101
98.844658
98.845215
98.845772
98.846313
98.846878
98.84742
98.847977
98.848518
98.849068
98.849625
98.850182
98.850731
98.851295
98.85183
98.852394
98.852943
98.853477
98.854042
98.854591
98.855156
98.85569
98.856247
98.856796
98.857346
98.857918
98.858452
98.859016
98.859558
98.860123
98.860657
98.861221
98.861771
98.862328
98.862869
98.863426
98.863976
98.864532
98.865082
98.865646
98.866188
98.86673
98.867294
98.867828
98.868401
98.86895
98.869492
98.870056
98.87059
98.871162
98.871696
98.872253
98.87281
98.873352
98.873917
98.874458
98.875015
98.875565
98.876106
98.876663
98.87722
98.877769
98.878326
98.878883
98.879417
98.879982
98.880539
98.881088
98.88163
98.882195
98.882736
98.883293
98.883842
98.884392
98.884941
98.885506
98.886055
98.886589
98.887169
98.887695
98.88826
98.888802
98.889359
98.889923
98.890465
98.891014
98.891579
98.89212
98.892677
98.893227
98.893776
98.894318
98.894882
98.895424
98.895973
98.896538
98.897095
98.897636
98.898201
98.89875
98.899284
98.899849
98.900406
98.900955
98.901505
98.902061
98.902603
98.903168
98.903702
98.904259
98.904808
98.90535
98.905922
98.906464
98.907005
98.907578
98.908127
98.908684
98.909233
98.90979
98.910332
98.910896
98.911446
98.911987
98.912537
98.913101
98.913643
98.914192
98.914749
98.915291
98.915848
98.916397
98.916946
98.917511
98.918053
98.918617
98.919159
98.919708
98.920273
98.92083
98.921364
98.921928
98.92247
98.923027
98.923576
98.924126
98.924683
98.925224
98.925781
98.926331
98.926888
98.927429
98.928001
98.928543
98.929092
98.929649
98.930206
98.930756
98.931297
98.931862
98.932411
98.932961
98.933517
98.934059
98.934608
98.935173
98.935707
98.936264
98.936821
98.937363
98.937927
98.938469
98.939041
98.939583
98.940125
98.940689
98.941238
98.941795
98.942337
98.942894
98.943451
98.943993
98.94455
98.945091
98.945648
98.946205
98.946762
98.947289
98.947868
98.94841
98.948959
98.949509
98.950066
98.950615
98.951164
98.951721
98.952271
98.952827
98.953384
98.953934
98.954475
98.955032
98.955582
98.956131
98.95668
98.957245
98.957794
98.958336
98.958908
98.95945
98.959999
98.960564
98.961105
98.961647
98.962212
98.962761
98.963303
98.963867
98.964417
98.964958
98.965523
98.966064
98.966629
98.967171
98.96772
98.968277
98.968826
98.969383
98.969917
98.970482
98.971024
98.971588
98.972137
98.972694
98.973228
98.973808
98.974342
98.974899
98.975449
98.976006
98.976562
98.977119
98.977654
98.97821
98.97876
98.979317
98.979866
98.980408
98.980957
98.981529
98.982071
98.982628
98.983177
98.983734
98.984276
98.984833
98.98539
98.985931
98.986496
98.987045
98.987587
98.988152
98.988686
98.989243
98.989792
98.990356
98.990883
98.991455
98.991997
98.992569
98.993103
98.993668
98.994217
98.994774
98.995316
98.99588
98.996422
98.996979
98.997536
98.998062
98.998627
98.999184
98.999741
99.000267
99.000824
99.001381
99.001923
99.002487
99.003044
99.003593
99.00415
99.0047
99.005257
99.005798
99.006363
99.006905
99.007462
99.008003
99.00856
99.009117
99.009659
99.010223
99.010765
99.011314
99.011871
99.012421
99.012978
99.013527
99.014084
99.014633
99.015175
99.015739
99.016289
99.016823
99.017395
99.017937
99.018509
99.019043
99.019608
99.020149
99.020699
99.021248
99.021805
99.022354
99.022911
99.02346
99.024017
99.024559
99.025131
99.025665
99.026222
99.026779
99.027328
99.02787
99.028435
99.028984
99.029533
99.030083
99.030624
99.031181
99.031731
99.032295
99.032845
99.033394
99.033936
99.034515
99.035042
99.035599
99.036156
99.03669
99.037254
99.037811
99.038361
99.03891
99.039482
99.040016
99.040558
99.041115
99.041672
99.042221
99.04277
99.043327
99.043877
99.044434
99.044983
99.045525
99.046082
99.046638
99.047188
99.047752
99.048286
99.048866
99.0494
99.049942
99.050507
99.051056
99.051598
99.052162
99.052704
99.053276
99.053802
99.054375
99.054924
99.055473
99.05603
99.056564
99.057129
99.057678
99.058235
99.058777
99.059334
99.059883
99.060432
99.060989
99.061539
99.062103
99.062637
99.063194
99.063751
99.064301
99.06485
99.065407
99.065941
99.066498
99.067062
99.067612
99.068161
99.068703
99.069275
99.069817
99.070366
99.070915
99.071472
99.072021
99.072571
99.073128
99.073669
99.074219
99.074791
99.075333
99.075882
99.076439
99.076996
99.077522
99.07811
99.078644
99.079201
99.079758
99.080307
99.080856
99.081406
99.081955
99.082512
99.083054
99.083618
99.084167
99.084717
99.085266
99.085823
99.086372
99.086922
99.087479
99.088036
99.088577
99.089134
99.089691
99.09024
99.090797
99.091347
99.091888
99.092438
99.092995
99.093544
99.094101
99.094658
99.095215
99.095757
99.096298
99.096855
99.097404
99.097969
99.098511
99.09906
99.099617
99.100166
99.100716
99.101265
99.101837
99.102371
99.102928
99.103477
99.104042
99.104576
99.105148
99.105682
99.106239
99.106789
99.107346
99.10788
99.108452
99.108994
99.10955
99.110107
99.110657
99.111206
99.111763
99.112297
99.112869
99.113411
99.113976
99.114502
99.115067
99.115623
99.116158
99.11673
99.117271
99.117821
99.118385
99.118935
99.119476
99.120041
99.12059
99.121132
99.121689
99.122238
99.122803
99.123344
99.123901
99.124458
99.125008
99.125549
99.126129
99.126648
99.127205
99.127769
99.128319
99.128868
99.12941
99.129974
99.130508
99.131073
99.131622
99.132164
99.132729
99.133286
99.133827
99.134392
99.134933
99.13549
99.136032
99.136589
99.137138
99.137703
99.138229
99.138802
99.139351
99.1399
99.140465
99.141006
99.141548
99.142105
99.142662
99.143211
99.143768
99.144318
99.144867
99.145416
99.145981
99.146523
99.147079
99.147621
99.14817
99.148735
99.149269
99.149834
99.150383
99.15094
99.151497
99.152046
99.152588
99.153152
99.153709
99.154251
99.1548
99.155365
99.155907
99.156471
99.157005
99.157562
99.158104
99.158661
99.15921
99.15976
99.160316
99.160866
99.161423
99.161972
99.162529
99.163086
99.163635
99.164177
99.164749
99.165283
99.165848
99.166389
99.166946
99.167488
99.168045
99.168594
99.169144
99.169708
99.170258
99.170807
99.171356
99.171921
99.172462
99.173004
99.173569
99.17411
99.174675
99.175224
99.175766
99.176323
99.17688
99.177437
99.177979
99.17852
99.179092
99.179634
99.180183
99.18074
99.18129
99.181839
99.182396
99.182945
99.183502
99.184044
99.184608
99.18515
99.185722
99.186264
99.186806
99.187355
99.187904
99.188461
99.189018
99.189568
99.190117
99.190681
99.191223
99.19178
99.192329
99.192871
99.193428
99.193985
99.194527
99.195091
99.195641
99.19619
99.196747
99.197289
99.197845
99.198395
99.198944
99.199509
99.200058
99.200607
99.201157
99.201714
99.202263
99.202812
99.203369
99.203911
99.204468
99.205025
99.205574
99.206116
99.20668
99.20723
99.207771
99.208344
99.20887
99.209442
99.209984
99.210541
99.211082
99.211647
99.212204
99.212746
99.213287
99.21386
99.214401
99.214951
99.2155
99.216057
99.216614
99.217155
99.217712
99.218262
99.218811
99.219376
99.219925
99.220474
99.221031
99.221581
99.222122
99.222679
99.223236
99.223778
99.224335
99.224884
99.225441
99.22599
99.22654
99.227089
99.227638
99.228195
99.228745
99.229309
99.229851
99.2304
99.230965
99.231506
99.232071
99.232613
99.233162
99.233704
99.234268
99.23481
99.235382
99.235931
99.236473
99.237022
99.237587
99.238129
99.238693
99.239235
99.239792
99.240349
99.240891
99.241447
99.242004
99.242538
99.243095
99.243645
99.244202
99.244743
99.245308
99.245857
99.246399
99.246964
99.247513
99.248055
99.248619
99.249176
99.249733
99.250275
99.250824
99.251389
99.25193
99.252472
99.253036
99.253571
99.254135
99.254684
99.255241
99.255775
99.256348
99.256882
99.257446
99.257996
99.258553
99.259102
99.259659
99.260216
99.26075
99.261314
99.261856
99.262413
99.262962
99.263512
99.264061
99.264618
99.265175
99.265724
99.266266
99.266823
99.267372
99.267937
99.268478
99.269043
99.269585
99.270142
99.270699
99.27124
99.271797
99.272346
99.272903
99.273445
99.274002
99.274559
99.275101
99.275642
99.276215
99.276756
99.277328
99.27787
99.278419
99.278976
99.27951
99.280075
99.280624
99.281181
99.281731
99.282288
99.282829
99.283371
99.283936
99.284485
99.285034
99.285591
99.28614
99.286697
99.287247
99.287804
99.288345
99.288902
99.289452
99.290001
99.290558
99.2911
99.291672
99.292206
99.292763
99.29332
99.293861
99.294411
99.294975
99.295509
99.296082
99.296623
99.297188
99.297722
99.298302
99.298843
99.299385
99.299942
99.300491
99.301048
99.30159
99.302147
99.302689
99.303253
99.303802
99.304352
99.304901
99.30545
99.306015
99.306564
99.307114
99.307678
99.308212
99.308754
99.309334
99.309868
99.310432
99.310989
99.311531
99.31208
99.312637
99.313179
99.313744
99.314285
99.314857
99.315384
99.315948
99.316498
99.317055
99.317589
99.318146
99.318695
99.319244
99.319809
99.320343
99.320923
99.321449
99.322014
99.322563
99.32312
99.323669
99.324219
99.32476
99.325325
99.325874
99.326431
99.326981
99.327538
99.328087
99.328629
99.32917
99.329735
99.330284
99.330841
99.33139
99.331947
99.332489
99.333054
99.333603
99.334145
99.334702
99.335258
99.335815
99.336349
99.336929
99.337463
99.338005
99.338577
99.339104
99.339676
99.340218
99.340782
99.341331
99.341881
99.34243
99.342995
99.343536
99.344093
99.344635
99.3452
99.345741
99.346298
99.346848
99.347389
99.347954
99.348503
99.349052
99.349617
99.350159
99.3507
99.351257
99.351822
99.352364
99.352921
99.35347
99.354019
99.354584
99.355118
99.35569
99.356224
99.356781
99.35733
99.35788
99.358437
99.358978
99.359535
99.360077
99.360641
99.361191
99.36174
99.362305
99.362854
99.363403
99.363953
99.36451
99.365051
99.365616
99.366158
99.366707
99.367256
99.367821
99.368362
99.368919
99.369461
99.370026
99.370575
99.371132
99.371681
99.372238
99.372787
99.373337
99.373886
99.374435
99.374977
99.375557
99.376091
99.376648
99.377205
99.377754
99.378304
99.378853
99.37941
99.379959
99.380501
99.381058
99.381615
99.382164
99.382721
99.383278
99.383812
99.384369
99.384926
99.385475
99.386032
99.386589
99.387131
99.38768
99.388237
99.388794
99.389336
99.389893
99.390442
99.390984
99.391548
99.39209
99.392647
99.393188
99.393761
99.394302
99.394852
99.395409
99.395966
99.396515
99.397057
99.397614
99.39817
99.39872
99.399284
99.399818
99.400375
99.400925
99.401489
99.402023
99.40258
99.40313
99.403687
99.404236
99.404793
99.405342
99.405899
99.406448
99.40699
99.407562
99.408096
99.408661
99.40921
99.409752
99.410316
99.410858
99.411407
99.411957
99.412521
99.413055
99.41362
99.414169
99.414719
99.415268
99.415833
99.416374
99.416931
99.417488
99.418037
99.418594
99.419144
99.419685
99.420235
99.420792
99.421341
99.421906
99.42244
99.422997
99.423561
99.424103
99.424652
99.425217
99.425758
99.426315
99.426857
99.427422
99.427963
99.428535
99.429077
99.429626
99.430176
99.430725
99.431274
99.431816
99.432388
99.43293
99.433487
99.434036
99.434578
99.435143
99.435692
99.436256
99.436798
99.437347
99.437912
99.438461
99.439003
99.43956
99.440102
99.440659
99.441216
99.441765
99.442314
99.442871
99.443428
99.44397
99.444527
99.445084
99.445618
99.446182
99.446724
99.447281
99.44783
99.448387
99.448929
99.449486
99.450043
99.450584
99.451157
99.451683
99.452263
99.452797
99.453346
99.453903
99.454468
99.455002
99.455559
99.456108
99.456673
99.457222
99.457779
99.458321
99.458878
99.459427
99.459976
99.460526
99.461075
99.461632
99.462189
99.46273
99.463287
99.463837
99.464394
99.464935
99.465492
99.466049
99.466591
99.467155
99.467697
99.468246
99.468811
99.469345
99.46991
99.470451
99.471024
99.471565
99.472122
99.472672
99.473228
99.473763
99.474335
99.474876
99.475433
99.475967
99.476532
99.477081
99.477631
99.478195
99.478729
99.479286
99.479851
99.480392
99.480942
99.481506
99.482048
99.482605
99.483154
99.483704
99.484261
99.484818
99.485359
99.485916
99.48645
99.487022
99.487556
99.488121
99.488663
99.489227
99.489777
99.490318
99.490883
99.491432
99.491982
99.492531
99.493088
99.493637
99.494202
99.494743
99.495285
99.49585
99.496399
99.496948
99.497498
99.498055
99.498596
99.499161
99.499702
99.500275
99.500816
99.501366
99.501915
99.502472
99.503029
99.503578
99.504135
99.504684
99.505226
99.505791
99.506317
99.506874
99.507439
99.50798
99.508545
99.509094
99.509636
99.510201
99.51075
99.511292
99.511848
99.512398
99.512955
99.513504
99.514061
99.514595
99.515175
99.515701
99.516258
99.516815
99.517365
99.517914
99.518463
99.51902
99.519562
99.520142
99.520683
99.521217
99.52179
99.522331
99.522888
99.523445
99.524002
99.524544
99.525093
99.525642
99.526199
99.526741
99.527298
99.527847
99.528404
99.528954
99.529518
99.53006
99.530617
99.531166
99.531731
99.532265
99.532822
99.533379
99.533928
99.534477
99.535034
99.535576
99.536133
99.53669
99.537231
99.537796
99.53833
99.538895
99.539444
99.539993
99.54055
99.5411
99.541641
99.542206
99.542763
99.543304
99.543854
99.544403
99.54496
99.545509
99.546059
99.546616
99.547157
99.547722
99.548264
99.548813
99.54937
99.549927
99.550491
99.551033
99.551582
99.552139
99.552681
99.553238
99.553795
99.554337
99.554893
99.55545
99.555992
99.556549
99.557098
99.557655
99.558189
99.558769
99.559303
99.559868
99.560402
99.560966
99.561508
99.562065
99.562622
99.563164
99.563721
99.564278
99.564827
99.565384
99.565926
99.566498
99.567032
99.567581
99.568153
99.568695
99.569244
99.569809
99.570343
99.5709
99.571457
99.572006
99.572548
99.573112
99.573662
99.574196
99.57476
99.575317
99.575859
99.576408
99.576958
99.577515
99.578064
99.578621
99.57917
99.579735
99.580276
99.580841
99.58139
99.581917
99.582497
99.583031
99.58358
99.584137
99.584694
99.585243
99.5858
99.586349
99.586906
99.587448
99.588005
99.588562
99.589119
99.589661
99.59021
99.590767
99.591309
99.591866
99.592422
99.592957
99.593521
99.594078
99.594627
99.595169
99.595741
99.596275
99.596825
99.597397
99.597931
99.598495
99.599052
99.599602
99.600151
99.600693
99.601265
99.601799
99.602356
99.602905
99.603462
99.604004
99.604568
99.60511
99.605675
99.606201
99.606766
99.607315
99.607872
99.608437
99.608978
99.609528
99.610085
99.610634
99.611176
99.611732
99.612282
99.612831
99.61338
99.613937
99.614487
99.615036
99.615601
99.61615
99.616692
99.617256
99.617798
99.618362
99.618904
99.619461
99.62001
99.62056
99.621117
99.621674
99.622215
99.622765
99.623314
99.623863
99.624428
99.624977
99.625526
99.626083
99.626648
99.62719
99.627739
99.628288
99.628838
99.62941
99.629944
99.630508
99.63105
99.631615
99.632149
99.632698
99.633255
99.633797
99.634369
99.634911
99.63546
99.636017
99.636566
99.637131
99.637672
99.638229
99.638779
99.639336
99.639885
99.640442
99.640984
99.641541
99.642097
99.642624
99.643196
99.643738
99.644295
99.644836
99.645409
99.645943
99.646507
99.647049
99.647606
99.648148
99.648712
99.649261
99.649796
99.650375
99.650909
99.651466
99.652023
99.652565
99.653122
99.653671
99.654228
99.654778
99.655327
99.655876
99.656441
99.656975
99.657524
99.658096
99.658638
99.659187
99.659752
99.660294
99.660858
99.661407
99.661964
99.662498
99.663055
99.663612
99.664162
99.664711
99.665268
99.66581
99.666374
99.666924
99.667465
99.668022
99.668564
99.669128
99.669678
99.670227
99.670776
99.671341
99.671883
99.672447
99.672989
99.673538
99.674095
99.674644
99.675194
99.675751
99.676308
99.676849
99.677406
99.677963
99.678497
99.679062
99.679611
99.680168
99.680725
99.681267
99.681816
99.682388
99.682922
99.683479
99.684029
99.684578
99.685127
99.685684
99.686234
99.686783
99.687347
99.687897
99.688423
99.689003
99.689537
99.690109
99.690636
99.6912
99.691742
99.692299
99.692856
99.693405
99.693962
99.694519
99.695068
99.695618
99.696159
99.696732
99.697273
99.697815
99.69838
99.698921
99.699471
99.700035
99.700584
99.701134
99.701683
99.702248
99.702789
99.703331
99.703896
99.70443
99.704994
99.705551
99.7061
99.70665
99.707214
99.707748
99.708298
99.708847
99.709404
99.709961
99.71051
99.711082
99.711624
99.712166
99.71273
99.713264
99.713829
99.714378
99.714943
99.715485
99.716042
99.716591
99.717148
99.717682
99.718254
99.718788
99.719345
99.719894
99.720451
99.721008
99.72155
99.722099
99.722664
99.723198
99.723763
99.724312
99.724869
99.72541
99.725975
99.726517
99.727081
99.727631
99.728165
99.728729
99.729279
99.729843
99.730377
99.730927
99.731483
99.732033
99.732597
99.733139
99.733704
99.734238
99.73481
99.735352
99.735909
99.736443
99.737022
99.737556
99.738098
99.738663
99.739212
99.739754
99.740318
99.740868
99.741402
99.741974
99.742516
99.743073
99.743622
99.744179
99.744736
99.745285
99.745842
99.746384
99.746941
99.74749
99.748047
99.748604
99.748688
99.748688
99.748688
99.748688
99.748688
99.748688
99.748688
99.748688
99.748688
99.748688
99.748688
99.748688
99.748688
99.748688
99.748688
99.748688
99.748688
99.748688
99.748688
99.748688
99.748688
99.748688
99.748688
99.748688
99.748688
99.748688
99.748688
99.748688
99.748688
99.748688
99.748688
99.748688
99.748688
99.748688
99.748688
99.748688
99.748688
99.748688
99.748688
99.748688
99.748688
99.748688
99.748688
99.748688
99.748688
99.748688
99.748688
99.748688
99.748688
99.748688
99.748688
99.748688
99.748688
99.748688
99.748688
99.748688
99.748688
99.748688
99.748688
99.748688
99.748688
99.748688
99.748688
99.748688
99.748688
99.748688
99.748688
99.748688
99.748688
99.748688
99.748688
99.748688
99.748688
99.748688
99.748688
99.748688
99.748688
99.748688
99.748688
99.748688
99.748688
99.748688
99.748688
99.748688
99.748688
99.748688
99.748688
99.748688
99.748688
99.748688
99.748688
99.748688
99.748688
99.748688
99.748688
99.748688
99.748688
99.748688
99.748688
99.748688
99.748688
99.748688
99.748688
99.748688
99.748688
99.748688
99.748688
99.748688
99.748688
99.748688
99.748688
99.748688
99.748688
99.748688
99.748688
99.748688
99.748688
99.748688
99.748688
99.748688
99.748688
99.748688
99.748688
99.748688
99.748688
99.748688
99.748688
99.748688
99.748688
99.748688
99.748688
99.748688
99.748688
99.748688
99.748688
99.748688
99.748688
99.748688
99.748688
99.748688
99.748688
99.748688
99.748688
99.748688
99.748688
99.748688
99.748688
99.748688
99.748688
99.748688
99.748688
99.748688
99.748688
99.748688
99.748688
99.748688
99.748688
99.748688
99.748688
99.748688
99.748688
99.748688
99.748688
99.748688
99.748688
99.748688
99.748688
99.748688
99.748688
99.748688
99.748688
99.748688
99.748688
99.748688
99.748688
99.748688
99.748688
99.748688
99.748688
99.748688
99.748688
99.748688
99.748688
99.748688
99.748688
99.748688
99.748688
99.748688
99.748688
99.748688
99.748688
99.748688
99.748688
99.748688
99.748688
99.748688
99.748688
99.748688
99.748688
99.748688
99.748688
99.748688
99.748688
99.748688
99.748688
99.748688
99.748688
99.748688
99.748688
99.748688
99.748688
99.748688
99.748688
99.748688
99.748688
99.748688
99.748688
99.748688
99.748688
99.748688
99.748688
99.748688
99.748688
99.748688
99.748688
99.748688
99.748688
99.748688
99.748688
99.748688
99.748688
99.748688
99.748688
99.748688
99.748688
99.748688
99.748688
99.748688
99.748688
99.748688
99.748688
99.748688
99.748688
99.748688
99.748688
99.748688
99.748688
99.748688
99.748688
99.748688
99.748688
99.748688
99.748688
99.748688
99.748688
99.748688
99.748688
99.748688
99.748688
99.748688
99.748688
99.748688
99.748688
99.748688
99.748688
99.748688
99.748688
99.748688
99.748688
99.748688
99.748688
99.748688
99.748688
99.748688
99.748688
99.748688
99.748688
99.748688
99.748688
99.748688
99.748688
99.748688
99.748688
99.748688
99.748688
99.748688
99.748688
99.748688
99.748688
99.748688
99.748688
99.748688
99.748688
99.748688
99.748688
99.748688
99.748688
99.748688
99.748688
99.748688
99.748688
99.748688
99.748688
99.748688
99.748688
99.748688
99.748688
99.748688
99.748688
99.748688
99.748688
99.748688
99.748688
99.748688
99.748688
99.748688
99.748688
99.748688
99.748688
99.748688
99.748688
99.748688
99.748688
99.748688
99.748688
99.748688
99.748688
99.748688
99.748688
99.748688
99.748688
99.748688
99.748688
99.748688
99.748688
99.748688
99.748688
99.748688
99.748688
99.748688
99.748688
99.748688
99.748688
99.748688
99.748688
99.748688
99.748688
99.748688
99.748688
99.748688
99.748688
99.748688
99.748688
99.748688
99.748688
99.748688
99.748688
99.748688
99.748688
99.748688
99.748688
99.748688
99.748688
99.748688
99.748688
99.748688
99.748688
99.748688
99.748688
99.748688
99.748688
99.748688
99.748688
99.748688
99.748688
99.748688
99.748688
99.748688
99.748688
99.748688
99.748688
99.748688
99.748688
99.748688
99.748688
99.748688
99.748688
99.748688
99.748688
99.748688
99.748688
99.748688
99.748688
99.748688
99.748688
99.748688
99.748688
99.748688
99.748688
99.748688
99.748688
99.748688
99.748688
99.748688
99.748688
99.748688
99.748688
99.748688
99.748688
99.748688
99.748688
99.748688
99.748688
99.748688
99.748688
99.748688
99.748688
99.748688
99.748688
99.748688
99.748688
99.748688
99.748688
99.748688
99.748688
99.748688
99.748688
99.748688
99.748688
99.748688
99.748688
99.748688
99.748688
99.748688
99.748688
99.748688
99.748688
99.748688
99.748688
99.748688
99.748688
99.748688
99.748688
99.748688
99.748688
99.748688
99.748688
99.748688
99.748688
99.748688
99.748688
99.748688
99.748688
99.748688
99.748688
99.748688
99.748688
99.748688
99.748688
99.748688
99.748688
99.748688
99.748688
99.748688
99.748688
99.748688
99.748688
99.748688
99.748688
99.748688
99.748688
99.748688
99.748688
99.748688
99.748688
99.748688
99.748688
99.748688
99.748688
99.748688
99.748688
99.748688
99.748688
99.748688
99.748688
99.748688
99.748688
99.748688
99.748688
99.748688
99.748688
99.748688
99.748688
99.748688
99.748688
99.748688
99.748688
99.748688
99.748688
99.748688
99.748688
99.748688
99.748688
99.748688
99.748688
99.748688
99.748688
99.748688
99.748688
99.748688
99.748688
99.748688
99.748688
99.748688
99.748688
99.748688
99.748688
99.748688
99.748688
99.748688
99.748688
99.748688
99.748688
99.748688
99.748688
99.748688
99.748688
99.748688
99.748688
99.748688
99.748688
99.748688
99.748688
99.748688
99.748688
99.748688
99.748688
99.748688
99.748688
99.748688
99.748688
99.748688
99.748688
99.748688
99.748688
99.748688
99.748688
99.748688
99.748688
99.748688
99.748688
99.748688
99.748688
99.748688
99.748688
99.748688
99.748688
99.748688
99.748688
99.748688
99.748688
99.748688
99.748688
99.748688
99.748688
99.748688
99.748688
99.748688
99.748688
99.748688
99.748688
99.748688
99.748688
99.748688
99.748688
99.748688
99.748688
99.748688
99.748688
99.748688
99.748688
99.748688
99.748688
99.748688
99.748688
99.748688
99.748688
99.748688
99.748688
99.748688
99.748688
99.748688
99.748688
99.748688
99.748688
99.748688
99.748688
99.748688
99.748688
99.748688
99.748688
99.748688
99.748688
99.748688
99.748688
99.748688
99.748688
99.748688
99.748688
99.748688
99.748688
99.748688
99.748688
99.748688
99.748688
99.748688
99.748688
99.748688
99.748688
99.748688
99.748688
99.748688
99.748688
99.748688
99.748688
99.748688
99.748688
99.748688
99.748688
99.748688
99.748688
99.748688
99.748688
99.748688
99.748688
99.748688
99.748688
99.748688
99.748688
99.748688
99.748688
99.748688
99.748688
99.748688
99.748688
99.748688
99.748688
99.748688
99.748688
99.748688
99.748688
99.748688
99.748688
99.748688
99.748688
99.748688
99.748688
99.748688
99.748688
99.748688
99.748688
99.748688
99.748688
99.748688
99.748688
99.748688
99.748688
99.748688
99.748688
99.748688
99.748688
99.748688
99.748688
99.748688
99.748688
99.748688
99.748688
99.748688
99.748688
99.748688
99.748688
99.748688
99.748688
99.748688
99.748688
99.748688
99.748688
99.748688
99.748688
99.748688
99.748688
99.748688
99.748688
99.748688
99.748688
99.748688
99.748688
99.748688
99.748688
99.748688
99.748688
99.748688
99.748688
99.748688
99.748688
99.748688
99.748688
99.748688
99.748688
99.748688
99.748688
99.748688
99.748688
99.748688
99.748688
99.748688
99.748688
99.748688
99.748688
99.748688
99.748688
99.748688
99.748688
99.748688
99.748688
99.748688
99.748688
99.748688
99.748688
99.748688
99.748688
99.748688
99.748688
99.748688
99.748688
99.748688
99.748688
99.748688
99.748688
99.748688
99.748688
99.748688
99.748688
99.748688
99.748688
99.748688
99.748688
99.748688
99.748688
99.748688
99.748688
99.748688
99.748688
99.748688
99.748688
99.748688
99.748688
99.748688
99.748688
99.748688
99.748688
99.748688
99.748688
99.748688
99.748688
99.748688
99.748688
99.748688
99.748688
99.748688
99.748688
99.748688
99.748688
99.748688
99.748688
99.748688
99.748688
99.748688
99.748688
99.748688
99.748688
99.748688
99.748688
99.748688
99.748688
99.748688
99.748688
99.748688
99.748688
99.748688
99.748688
99.748688
99.748688
99.748688
99.748688
99.748688
99.748688
99.748688
99.748688
99.748688
99.748688
99.748688
99.748688
99.748688
99.748688
99.748688
99.748688
99.748688
99.748688
99.748688
99.748688
99.748688
99.748688
99.748688
99.748688
99.748688
99.748688
99.748688
99.748688
99.748688
99.748688
99.748688
99.748688
99.748688
99.748688
99.748688
99.748688
99.748688
99.748688
99.748688
99.748688
99.748688
99.748688
99.748688
99.748688
99.748688
99.748688
99.748688
99.748688
99.748688
99.748688
99.748688
99.748688
99.748688
99.748688
99.748688
99.748688
99.748688
99.748688
99.748688
99.748688
99.748688
99.748688
99.748688
99.748688
99.748688
99.748688
99.748688
99.748688
99.748688
99.748688
99.748688
99.748688
99.748688
99.748688
99.748688
99.748688
99.748688
99.748688
99.748688
99.748688
99.748688
99.748688
99.748688
99.748688
99.748688
99.748688
99.748688
99.748688
99.748688
99.748688
99.748688
99.748688
99.748688
99.748688
99.748688
99.748688
99.748688
99.748688
99.748688
99.748688
99.748688
99.748688
99.748688
99.748688
99.748688
99.748688
99.748688
99.748688
99.748688
99.748688
99.748688
99.748688
99.748688
99.748688
99.748688
99.748688
99.748688
99.748688
99.748688
99.748688
99.748688
99.748688
99.748688
99.748688
99.748688
99.748688
99.748688
99.748688
99.748688
99.748688
99.748688
99.748688
99.748688
99.748688
99.748688
99.748688
99.748688
99.748688
99.748688
99.748688
99.748688
99.748688
99.748688
99.748688
99.748688
99.748688
99.748688
99.748688
99.748688
99.748688
99.748688
99.748688
99.748688
99.748688
99.748688
99.748688
99.748688
99.748688
99.748688
99.748688
99.748688
99.748688
99.748688
99.748688
99.748688
99.748688
99.748688
99.748688
99.748688
99.748688
99.748688
99.748688
99.748688
99.748688
99.748688
99.748688
99.748688
99.748688
99.748688
99.748688
99.748688
99.748688
99.748688
99.748688
99.748688
99.748688
99.748688
99.748688
99.748688
99.748688
99.748688
99.748688
99.748688
99.748688
99.748688
99.748688
99.748688
99.748688
99.748688
99.748688
99.748688
99.748688
99.748688
99.748688
99.748688
99.748688
99.748688
99.748688
99.748688
99.748688
99.748688
99.748688
99.748688
99.748688
99.748688
99.748688
99.748688
99.748688
99.748642
99.748116
99.747559
99.747002
99.746452
99.745895
99.745354
99.744789
99.744247
99.743683
99.743141
99.742592
99.742043
99.741486
99.740936
99.740387
99.739838
99.739265
99.738739
99.738174
99.737625
99.737076
99.736526
99.735962
99.735428
99.734863
99.734306
99.733765
99.733192
99.732147
99.731041
99.72995
99.728828
99.727722
99.726624
99.725533
99.724442
99.723328
99.722214
99.721115
99.720001
99.718903
99.717789
99.71669
99.715591
99.714485
99.713379
99.71228
99.711174
99.710075
99.708961
99.707848
99.706779
99.705666
99.704559
99.703453
99.702347
99.701248
99.700134
99.699036
99.697929
99.696838
99.695709
99.694069
99.692421
99.690773
99.68911
99.687462
99.685799
99.684143
99.682495
99.680824
99.679184
99.677521
99.675873
99.674217
99.672569
99.670914
99.669258
99.667595
99.665932
99.664276
99.662636
99.660957
99.659309
99.657654
99.656013
99.65435
99.652695
99.651047
99.649376
99.64772
99.646057
99.644409
99.642769
99.641106
99.639458
99.637794
99.636131
99.634491
99.632828
99.631172
99.629517
99.627869
99.62619
99.624542
99.622887
99.621239
99.619583
99.617928
99.616272
99.614616
99.612953
99.611298
99.60965
99.607994
99.606346
99.604691
99.603035
99.601372
99.599724
99.598061
99.596405
99.594757
99.593079
99.591415
99.589775
99.58812
99.586472
99.584808
99.58316
99.581505
99.579842
99.578194
99.576538
99.57489
99.573227
99.571579
99.569916
99.56826
99.566605
99.564949
99.563293
99.561638
99.559982
99.558327
99.556664
99.555031
99.553352
99.551704
99.550056
99.548393
99.546738
99.545082
99.543419
99.541763
99.540108
99.53846
99.536812
99.535149
99.533478
99.53183
99.53019
99.528519
99.526871
99.525215
99.523552
99.521919
99.520241
99.518593
99.516937
99.515297
99.513618
99.511971
99.510315
99.508652
99.506996
99.505348
99.503693
99.50206
99.500381
99.498726
99.49707
99.495422
99.493767
99.492111
99.490456
99.488785
99.487144
99.485481
99.483826
99.48217
99.480522
99.478859
99.477196
99.47554
99.473892
99.472229
99.470596
99.468925
99.46727
99.465614
99.463951
99.462303
99.460655
99.458992
99.457344
99.455681
99.454033
99.452377
99.450729
99.449066
99.447411
99.445755
99.444084
99.442436
99.440773
99.439125
99.437477
99.435814
99.434166
99.432495
99.43084
99.429192
99.427544
99.425888
99.424225
99.422569
99.420914
99.419258
99.41761
99.415947
99.414299
99.412636
99.410988
99.409325
99.407677
99.405998
99.404343
99.40271
99.401047
99.399391
99.397743
99.39608
99.394432
99.392769
99.391106
99.389465
99.38781
99.386154
99.384491
99.382851
99.381187
99.379532
99.377876
99.376213
99.374557
99.372894
99.371231
99.369591
99.367935
99.36628
99.364624
99.362968
99.361305
99.35965
99.358002
99.356346
99.354706
99.353035
99.351379
99.349724
99.348076
99.346413
99.344765
99.343117
99.341454
99.339798
99.338135
99.336472
99.334831
99.333183
99.331512
99.329857
99.328201
99.326553
99.324898
99.323242
99.321587
99.319916
99.31826
99.316605
99.314957
99.313316
99.311646
99.309998
99.308334
99.306679
99.305023
99.303368
99.301712
99.300064
99.298409
99.296753
99.29509
99.293442
99.291786
99.290123
99.288475
99.286812
99.285164
99.283508
99.281853
99.280197
99.278542
99.276878
99.27523
99.273582
99.271912
99.270264
99.268616
99.266953
99.265289
99.263649
99.261971
99.260323
99.258659
99.257011
99.255356
99.253716
99.252037
99.250389
99.248749
99.247086
99.245422
99.243767
99.242119
99.240463
99.238792
99.237152
99.235489
99.233841
99.23217
99.23053
99.228882
99.227219
99.225563
99.223892
99.222244
99.220596
99.218933
99.217278
99.215637
99.213974
99.212311
99.210655
99.209007
99.207344
99.205704
99.204018
99.20237
99.200729
99.199074
99.197426
99.19577
99.194115
99.192451
99.190788
99.189125
99.187477
99.185829
99.184166
99.182518
99.180862
99.179199
99.177551
99.175888
99.17424
99.172585
99.170929
99.169273
99.167618
99.165977
99.164307
99.162659
99.161011
99.15934
99.157677
99.156029
99.154358
99.152718
99.151047
99.149399
99.147751
99.146095
99.144432
99.142776
99.141129
99.139465
99.13781
99.136162
99.134499
99.132851
99.131195
99.129539
99.127892
99.126236
99.124573
99.122917
99.121269
99.119606
99.117943
99.116287
99.114632
99.112984
99.111328
99.109673
99.108025
99.106361
99.104706
99.103035
99.101387
99.099731
99.098083
99.096436
99.094772
99.093124
99.091461
99.089798
99.08815
99.086494
99.084831
99.083183
99.081528
99.079887
99.078209
99.076561
99.074898
99.07325
99.071594
99.069939
99.068291
99.066612
99.064964
99.063316
99.061668
99.060013
99.05835
99.056686
99.055031
99.053383
99.051735
99.050072
99.048416
99.046745
99.045113
99.043434
99.041786
99.040138
99.038483
99.036827
99.035164
99.033508
99.03186
99.030205
99.028557
99.026894
99.025246
99.02359
99.021919
99.020271
99.018616
99.01696
99.015297
99.013657
99.012001
99.010338
99.00869
99.007019
99.005379
99.003723
99.002052
99.000404
98.998749
98.997086
98.995453
98.99379
98.992134
98.990456
98.988815
98.987144
98.985504
98.983849
98.982185
98.980537
98.978889
98.977219
98.975578
98.973923
98.97226
98.970596
98.968948
98.967293
98.965637
98.963982
98.962326
98.960678
98.959007
98.957359
98.955711
98.954056
98.9524
98.950737
98.949081
98.947426
98.94577
98.94413
98.942474
98.940811
98.939171
98.937485
98.935844
98.934174
98.932533
98.930855
98.929207
98.927551
98.925903
98.924248
98.922592
98.920937
98.919289
98.91761
98.915962
98.914307
98.912659
98.911018
98.909363
98.9077
98.906036
98.904388
98.902725
98.90107
98.899422
98.897758
98.896095
98.894455
98.892792
98.891151
98.889488
98.88784
98.886169
98.884521
98.882851
98.881195
98.879555
98.877892
98.876251
98.87458
98.872925
98.871277
98.869621
98.867966
98.86631
98.864639
98.862991
98.86132
98.859688
98.858025
98.856377
98.854706
98.853058
98.85141
98.849739
98.848083
98.846436
98.844788
98.843124
98.841476
98.839813
98.838165
98.83651
98.834854
98.833191
98.831551
98.829872
98.828217
98.826569
98.824913
98.82325
98.821602
98.819939
98.818291
98.816635
98.814972
98.813324
98.811668
98.810005
98.808365
98.806725
98.805046
98.803398
98.801735
98.800079
98.798424
98.796776
98.79512
98.793465
98.791817
98.790138
98.78849
98.78685
98.785179
98.783531
98.781868
98.780212
98.778572
98.776909
98.775253
98.773598
98.77195
98.770264
98.768623
98.766975
98.765312
98.763657
98.762001
98.760345
98.758698
98.757034
98.755386
98.753723
98.752075
98.750427
98.748756
98.747101
98.745438
98.743797
98.742126
98.740494
98.738838
98.737175
98.735512
98.733856
98.732208
98.73056
98.728889
98.727249
98.725571
98.723938
98.722282
98.720627
98.718979
98.717316
98.715645
98.713974
98.712334
98.710678
98.709023
98.707382
98.705719
98.704063
98.702408
98.700745
98.699097
98.697433
98.695778
98.69413
98.692482
98.690826
98.689156
98.687508
98.685844
98.684204
98.682541
98.680885
98.679222
98.677567
98.675903
98.674263
98.672607
98.670959
98.669289
98.667633
98.665985
98.664337
98.662666
98.661011
98.659355
98.657707
98.656036
98.654396
98.652733
98.651093
98.649429
98.647774
98.646126
98.644455
98.642792
98.641136
98.639496
98.63784
98.636185
98.634529
98.632866
98.63121
98.629562
98.627892
98.626251
98.624603
98.62294
98.621277
98.619629
98.617981
98.616318
98.614677
98.613007
98.611359
98.609695
98.608032
98.606369
98.604736
98.603065
98.60141
98.599754
98.598099
98.596436
98.594795
98.59314
98.591484
98.589828
98.588165
98.586517
98.584862
98.583206
98.581551
98.579903
98.578239
98.576576
98.574928
98.573273
98.571625
98.569969
98.568298
98.566658
98.564987
98.563339
98.561684
98.560028
98.55838
98.556717
98.555077
98.553406
98.55175
98.550102
98.548431
98.546783
98.545128
98.543472
98.541809
98.540154
98.538513
98.53685
98.535194
98.533539
98.531883
98.530228
98.528564
98.526917
98.525253
98.523605
98.52195
98.520302
98.518646
98.516991
98.515327
98.513672
98.512016
98.510368
98.509003
98.507896
98.50679
98.505699
98.504585
98.503494
98.502388
98.501274
98.500183
98.499069
98.497971
98.496872
98.495758
98.494652
98.493546
98.492455
98.491348
98.490242
98.489143
98.488029
98.486938
98.485832
98.484718
98.483612
98.482521
98.481407
98.480301
98.479195
98.478088
98.476997
98.475891
98.474785
98.473671
98.47258
98.471474
98.470383
98.469269
98.468178
98.467072
98.46595
98.464859
98.46376
98.462646
98.461548
98.460434
98.459335
98.458229
98.45713
98.456024
98.45491
98.453827
98.452705
98.451591
98.4505
98.449402
98.448296
98.447189
98.446083
98.444992
98.443886
98.442787
98.441673
98.440575
98.439468
98.438354
98.437263
98.436157
98.435066
98.43396
98.432854
98.431747
98.430649
98.429543
98.428436
98.427322
98.426239
98.425125
98.424019
98.42292
98.421814
98.420708
98.419594
98.41848
98.417404
98.416298
98.415199
98.414085
98.412971
98.411896
98.410774
98.409668
98.408554
98.407455
98.406357
98.405258
98.404152
98.403046
98.401939
98.400833
98.399719
98.398643
98.397537
98.396431
98.395317
98.394211
98.393112
98.392014
98.390907
98.389801
98.388695
98.387596
98.38649
98.385384
98.3843
98.383179
98.38208
98.380959
98.37986
98.378769
98.377663
98.376572
98.375458
98.374352
98.373253
98.372147
98.371033
98.369942
98.368828
98.367722
98.366623
98.365524
98.364426
98.363304
98.362206
98.361099
98.360001
98.35891
98.357796
98.356697
98.355598
98.354492
98.353386
98.35228
98.351181
98.350067
98.348961
98.347855
98.346756
98.345657
98.344559
98.343445
98.342346
98.34124
98.340134
98.339035
98.337929
98.336823
98.335716
98.334618
98.333504
98.332413
98.331314
98.330193
98.329094
98.327988
98.326881
98.32579
98.324677
98.323586
98.322472
98.321365
98.320274
98.319168
98.318062
98.316956
98.315857
98.314751
98.313667
98.312561
98.311447
98.310333
98.309235
98.308121
98.307022
98.305931
98.304817
98.303726
98.302612
98.301506
98.300415
98.299301
98.298203
98.297089
98.296005
98.294891
98.293777
98.292679
98.291565
98.290466
98.28936
98.288254
98.287155
98.286049
98.284973
98.283852
98.282738
98.281647
98.280548
98.279434
98.278328
98.277222
98.276123
98.275024
98.273926
98.272812
98.271698
98.270607
98.269493
98.268387
98.267296
98.266182
98.265083
98.263977
98.262878
98.261765
98.260666
98.259567
98.258461
98.257362
98.256248
98.255142
98.254044
98.252937
98.251839
98.250732
98.249619
98.248528
98.247437
98.24633
98.245232
98.244118
98.243019
98.241905
98.240814
98.239716
98.238602
98.237495
98.236382
98.235275
98.234184
98.233078
98.231979
98.230858
98.229759
98.228668
98.227562
98.226456
98.225357
98.224251
98.223145
98.222038
98.22094
98.219833
98.218719
98.217621
98.216515
98.215416
98.214317
98.213203
98.212112
98.211006
98.209908
98.208801
98.207695
98.206596
98.205482
98.204391
98.203278
98.202179
98.20108
98.199966
98.19886
98.197754
98.196648
98.195541
98.194443
98.193344
98.19223
98.191124
98.190033
98.188919
98.187828
98.186729
98.185616
98.184517
98.183418
98.18232
98.181213
98.180092
98.179008
98.177887
98.176781
98.175682
98.174576
98.173485
98.172386
98.17128
98.170166
98.169075
98.167969
98.166855
98.165756
98.164658
98.163544
98.162437
98.161331
98.16024
98.159126
98.15802
98.156914
98.155815
98.154716
98.153618
98.152504
98.151413
98.150299
98.1492
98.148094
98.14698
98.145882
98.144768
98.143677
98.142578
98.141472
98.140366
98.139259
98.138153
98.137054
98.135941
98.134842
98.133751
98.132652
98.131538
98.130432
98.129333
98.12822
98.127121
98.126015
98.124901
98.12381
98.122711
98.121613
98.120499
98.119385
98.118286
98.11718
98.116089
98.114983
98.113884
98.112785
98.111671
98.11058
98.109482
98.10836
98.107254
98.10614
98.105034
98.103943
98.102837
98.101746
98.100632
98.099533
98.098427
98.097328
98.09623
98.095131
98.094017
98.092911
98.091805
98.090706
98.0896
98.088486
98.087387
98.086273
98.085175
98.084076
98.082977
98.081863
98.080772
98.079659
98.078552
98.077454
98.076355
98.075241
98.074142
98.073044
98.07193
98.070839
98.069725
98.068626
98.067513
98.066414
98.065308
98.064201
98.063118
98.062004
98.06089
98.059792
98.058693
98.057602
98.056496
98.055382
98.054283
98.053192
98.052078
98.05098
98.049858
98.048759
98.047653
98.046547
98.045441
98.044334
98.043236
98.042137
98.041031
98.039925
98.038826
98.037735
98.036621
98.035522
98.034409
98.033295
98.032204
98.031105
98.029999
98.028893
98.027786
98.02668
98.025581
98.024483
98.023369
98.02227
98.021172
98.020065
98.018959
98.01786
98.016747
98.015648
98.014542
98.013435
98.012344
98.01123
98.010139
98.009018
98.007919
98.006805
98.005707
98.004601
98.00351
98.002403
98.001297
98.000198
97.9991
97.997986
97.996887
97.995781
97.994675
97.993576
97.992485
97.991379
97.990265
97.989159
97.988052
97.986946
97.985855
97.984749
97.983643
97.982552
97.981445
97.980339
97.979233
97.978127
97.97702
97.975906
97.974808
97.973709
97.972595
97.971504
97.97039
97.969299
97.968193
97.967079
97.965981
97.964882
97.963776
97.962662
97.961555
97.960457
97.959366
97.95826
97.957153
97.956039
97.954941
97.953842
97.952736
97.951637
97.950539
97.949425
97.948318
97.947212
97.946129
97.945007
97.943909
97.942795
97.941696
97.940598
97.939499
97.938385
97.937279
97.93618
97.935066
97.933952
97.932861
97.931763
97.930656
97.929558
97.928452
97.927361
97.926262
97.925148
97.924042
97.922928
97.921844
97.920738
97.919632
97.918526
97.917419
97.916313
97.915215
97.914108
97.913002
97.911911
97.910805
97.909691
97.908607
97.907501
97.906387
97.905281
97.904167
97.903061
97.901955
97.900871
97.899765
97.898659
97.897545
97.896446
97.895332
97.894249
97.893135
97.892014
97.89093
97.889832
97.888725
97.887619
97.886513
97.885406
97.8843
97.883209
97.882088
97.880997
97.879906
97.878792
97.877686
97.876579
97.875465
97.874367
97.873268
97.872154
97.871071
97.869957
97.868858
97.867752
97.866661
97.865547
97.864441
97.863335
97.862221
97.861137
97.860023
97.858917
97.857819
97.856712
97.855614
97.854507
97.853394
97.85231
97.851196
97.850105
97.848984
97.8479
97.846786
97.845673
97.844574
97.843468
97.842361
97.84127
97.840164
97.839058
97.837967
97.836845
97.835739
97.834641
97.833549
97.832428
97.831322
97.830231
97.829124
97.828018
97.826912
97.825806
97.824707
97.823601
97.822495
97.821388
97.820297
97.819191
97.818077
97.816978
97.815872
97.814774
97.813675
97.812561
97.811447
97.810364
97.809265
97.808159
97.807045
97.805946
97.80484
97.803734
97.802635
97.801529
97.80043
97.799332
97.798218
97.797104
97.796021
97.794914
97.793816
97.792702
97.791603
97.790489
97.789391
97.788284
97.787178
97.786079
97.784973
97.783859
97.782776
97.78167
97.780556
97.779457
97.778336
97.77726
97.776154
97.77504
97.773933
97.772835
97.771729
97.770622
97.769531
97.768425
97.767319
97.766212
97.765099
97.764015
97.762909
97.761795
97.760681
97.759583
97.758492
97.757378
97.756279
97.755173
97.754066
97.752968
97.751862
97.75074
97.749664
97.74855
97.747444
97.746338
97.745232
97.744125
97.743027
97.741928
97.740822
97.739723
97.738625
97.737511
97.73642
97.735321
97.734207
97.733101
97.731995
97.730896
97.72979
97.728691
97.727585
97.726479
97.725388
97.724281
97.72316
97.722069
97.720963
97.719856
97.71875
97.717644
97.716545
97.715439
97.71434
97.713234
97.71212
97.711037
97.709915
97.708824
97.707726
97.706612
97.705505
97.704407
97.703308
97.702194
97.70108
97.699982
97.698883
97.697792
97.696686
97.695572
97.694473
97.693375
97.692268
97.691162
97.690048
97.688957
97.687843
97.686737
97.685631
97.684532
97.683441
97.682335
97.681213
97.680115
97.679008
97.677925
97.676811
97.675697
97.674614
97.673492
97.672401
97.671288
97.670189
97.669083
97.667984
97.666878
97.665771
97.664673
97.663582
97.66246
97.661369
97.660255
97.659142
97.658058
97.656944
97.655853
97.654747
97.653633
97.652519
97.651436
97.65033
97.649208
97.648102
97.647018
97.645897
97.644806
97.6437
97.642593
97.641487
97.640381
97.639275
97.638184
97.637085
97.635979
97.634865
97.633766
97.632668
97.631554
97.630447
97.629341
97.62825
97.627136
97.626053
97.624947
97.62384
97.622742
97.621628
97.620514
97.619431
97.618309
97.61721
97.616112
97.61499
97.613892
97.612793
97.611687
97.61058
97.609467
97.608391
97.607285
97.606186
97.605087
97.603973
97.602867
97.601753
97.600655
97.599556
97.59845
97.597351
97.596245
97.595146
97.59404
97.592926
97.591827
97.590729
97.58963
97.588509
97.58741
97.586319
97.585213
97.584106
97.583
97.581894
97.580795
97.579689
97.578583
97.577492
97.576378
97.575272
97.57415
97.573067
97.571953
97.570839
97.569748
97.568642
97.567551
97.566452
97.565338
97.564232
97.563133
97.562027
97.560913
97.559814
97.558716
97.55761
97.556503
97.555397
97.554283
97.553192
97.552094
97.550987
97.549881
97.548782
97.547684
97.546585
97.545479
97.54438
97.543259
97.542168
97.541054
97.539955
97.538849
97.537743
97.536644
97.535538
97.534431
97.533333
97.532227
97.531128
97.530022
97.528908
97.527817
97.526711
97.525612
97.524506
97.523392
97.522285
97.521187
97.520096
97.518982
97.517868
97.516777
97.515663
97.514565
97.513474
97.51236
97.511261
97.510155
97.509048
97.50795
97.506851
97.505745
97.504631
97.503532
97.502426
97.501312
97.500214
97.499107
97.498009
97.496902
97.495789
97.494705
97.493599
97.4925
97.491386
97.490273
97.489174
97.488075
97.486977
97.48587
97.484756
97.483658
97.482544
97.481461
97.480354
97.479248
97.478149
97.477036
97.475945
97.474854
97.47374
97.472633
97.471527
97.470421
97.469315
97.468216
97.46711
97.466003
97.464912
97.463799
97.462685
97.461594
97.460495
97.459381
97.45826
97.457161
97.456078
97.454971
97.453873
97.452759
97.451653
97.450958
97.450378
97.449844
97.44928
97.44873
97.448174
97.447624
97.447075
97.446526
97.445953
97.445419
97.444862
97.444313
97.443771
97.443214
97.442657
97.442108
97.441559
97.44101
97.440445
97.439903
97.439346
97.438797
97.438255
97.437675
97.437141
97.436592
97.436035
97.435486
97.434937
97.434395
97.433823
97.433289
97.432716
97.43219
97.431625
97.431076
97.430534
97.429962
97.429428
97.428871
97.428307
97.427757
97.427208
97.426651
97.426102
97.425552
97.425018
97.424446
97.423912
97.423347
97.422791
97.422249
97.421692
97.421135
97.420586
97.420021
97.419487
97.41893
97.418388
97.417824
97.417282
97.41671
97.416183
97.415627
97.41507
97.414528
97.413971
97.413414
97.412857
97.412308
97.411758
97.411201
97.410652
97.410088
97.409546
97.409004
97.408447
97.407898
97.407333
97.406792
97.406242
97.40567
97.405144
97.404579
97.40403
97.403481
97.402939
97.402374
97.401825
97.401276
97.400711
97.400169
97.39962
97.399063
97.398514
97.397964
97.397415
97.396858
97.396317
97.39576
97.395195
97.394653
97.394096
97.393562
97.392998
97.392448
97.391899
97.391335
97.390778
97.390244
97.389664
97.389137
97.388588
97.388023
97.387482
97.386932
97.386383
97.385826
97.385277
97.384712
97.384155
97.383614
97.383064
97.382507
97.38195
97.381409
97.380844
97.380302
97.379745
97.379204
97.378654
97.378098
97.377548
97.376976
97.376434
97.3759
97.375336
97.374786
97.374229
97.37368
97.373123
97.372574
97.372017
97.371468
97.370903
97.370361
97.369797
97.369263
97.368713
97.368164
97.367615
97.367058
97.366516
97.365952
97.36541
97.364845
97.364304
97.363739
97.363205
97.362656
97.362083
97.361534
97.360985
97.360428
97.359886
97.359337
97.358788
97.358223
97.357681
97.357124
97.356575
97.356018
97.355476
97.354919
97.354362
97.353813
97.353264
97.352707
97.352158
97.351608
97.351051
97.350502
97.34996
97.349388
97.348846
97.348297
97.347748
97.347183
97.346649
97.346077
97.345543
97.344978
97.344437
97.34388
97.343338
97.342781
97.342216
97.341667
97.341118
97.340569
97.340012
97.339462
97.338921
97.338348
97.337807
97.337273
97.3367
97.336159
97.335609
97.33506
97.334496
97.333954
97.333389
97.332848
97.332291
97.331734
97.331184
97.330643
97.330078
97.329536
97.328979
97.32843
97.327881
97.327324
97.326775
97.326218
97.325676
97.325111
97.32457
97.32402
97.323456
97.322914
97.322365
97.321808
97.321251
97.320709
97.320145
97.319611
97.319038
97.318497
97.317947
97.31739
97.316841
97.316292
97.315727
97.315193
97.314621
97.314079
97.31353
97.312988
97.312424
97.311867
97.311325
97.310768
97.310211
97.309669
97.309105
97.308556
97.308014
97.307449
97.306908
97.306358
97.305801
97.305244
97.304695
97.304146
97.303589
97.30304
97.30249
97.301956
97.301384
97.300842
97.300285
97.299728
97.299187
97.29863
97.298073
97.297523
97.296974
97.29641
97.29586
97.295319
97.294777
97.294205
97.293671
97.293106
97.292557
97.292007
97.291458
97.290909
97.290352
97.289795
97.289253
97.288689
97.288155
97.28759
97.287048
97.286476
97.28595
97.28537
97.284836
97.284279
97.28373
97.28318
97.282623
97.282074
97.281517
97.280975
97.280418
97.279869
97.279312
97.278763
97.278206
97.277664
97.2771
97.27655
97.275993
97.275444
97.27491
97.27433
97.273796
97.273232
97.272697
97.272141
97.271591
97.271042
97.270485
97.269936
97.269379
97.268829
97.268272
97.267731
97.267181
97.266617
97.266083
97.265518
97.264961
97.26442
97.263855
97.263306
97.262741
97.262215
97.261665
97.261093
97.260544
97.26001
97.25943
97.258896
97.258331
97.25779
97.25724
97.256699
97.256142
97.255577
97.255035
97.254478
97.253922
97.253372
97.252823
97.252266
97.251724
97.251167
97.250618
97.250076
97.249504
97.24897
97.248413
97.247849
97.247314
97.24675
97.246201
97.245651
97.245087
97.244545
97.243988
97.243446
97.242882
97.242348
97.241783
97.241241
97.240677
97.240128
97.239578
97.239037
97.23848
97.23793
97.237389
97.236824
97.236282
97.23571
97.235168
97.234612
97.234077
97.233498
97.232964
97.232414
97.23185
97.231308
97.230743
97.230194
97.229652
97.229088
97.228546
97.227989
97.22744
97.226891
97.226334
97.225777
97.225235
97.224678
97.224121
97.223572
97.223015
97.222466
97.221916
97.221375
97.22081
97.220261
97.219719
97.219162
97.218613
97.218063
97.217506
97.216957
97.216408
97.215843
97.215302
97.214737
97.214203
97.213631
97.213097
97.21254
97.211983
97.211433
97.210884
97.210335
97.209778
97.209236
97.208687
97.20813
97.207573
97.207031
97.206474
97.205925
97.205368
97.204819
97.204262
97.20372
97.203156
97.202606
97.202049
97.2015
97.200943
97.200401
97.199837
97.19931
97.198746
97.198196
97.197632
97.197083
97.196541
97.195984
97.195442
97.194878
97.194336
97.193779
97.193222
97.192673
97.192116
97.191566
97.191017
97.190475
97.189903
97.189369
97.188797
97.188263
97.187698
97.187149
97.1866
97.18605
97.185493
97.184952
97.184387
97.183838
97.183296
97.182739
97.182182
97.181633
97.181091
97.180527
97.179977
97.179436
97.178864
97.178322
97.177773
97.177223
97.176674
97.176117
97.175575
97.175011
97.174469
97.173904
97.173363
97.172798
97.172264
97.171707
97.17115
97.170609
97.170052
97.169495
97.168945
97.168396
97.167831
97.167274
97.16674
97.166191
97.165627
97.165085
97.164528
97.163971
97.163429
97.162865
97.162331
97.161774
97.161224
97.160667
97.160118
97.159561
97.159019
97.158455
97.157898
97.157356
97.156815
97.156242
97.155708
97.155136
97.154602
97.15403
97.153496
97.152939
97.152382
97.151833
97.151276
97.150734
97.150185
97.14962
97.149078
97.148514
97.147964
97.147415
97.146858
97.146317
97.145767
97.145203
97.144661
97.144112
97.143555
97.143013
97.142471
97.141899
97.14135
97.140816
97.140244
97.139702
97.139145
97.138588
97.138031
97.137482
97.136932
97.136383
97.135834
97.135277
97.134735
97.134178
97.133629
97.133087
97.132515
97.131981
97.131416
97.130867
97.130318
97.129768
97.129204
97.128654
97.128098
97.127556
97.126991
97.126457
97.1259
97.125343
97.124794
97.124245
97.123695
97.123138
97.122597
97.122025
97.12149
97.120941
97.120384
97.119835
97.11927
97.118729
97.118156
97.117622
97.117065
97.116501
97.115967
97.11541
97.114861
97.114311
97.113754
97.113213
97.112648
97.112106
97.111557
97.110992
97.110451
97.109901
97.109344
97.108788
97.108238
97.107689
97.107132
97.106575
97.106033
97.105484
97.104935
97.104378
97.103844
97.103264
97.102737
97.102165
97.101624
97.101067
97.100517
97.09996
97.099411
97.098854
97.09832
97.097748
97.097206
97.096657
97.0961
97.095543
97.095001
97.094444
97.093887
97.093338
97.092789
97.092239
97.09169
97.091148
97.090576
97.090027
97.089485
97.088913
97.088371
97.08783
97.087265
97.086716
97.086174
97.085609
97.085075
97.084503
97.083969
97.083397
97.082863
97.082298
97.081749
97.081184
97.080643
97.080101
97.079536
97.078987
97.078445
97.077881
97.077332
97.076797
97.076225
97.075676
97.075134
97.074585
97.07402
97.073479
97.072914
97.072372
97.071815
97.071259
97.070717
97.070168
97.069603
97.069061
97.068497
97.06797
97.067398
97.066856
97.066292
97.06575
97.065208
97.064636
97.064102
97.063538
97.062988
97.062439
97.06189
97.061325
97.060776
97.060226
97.059669
97.059135
97.058571
97.058037
97.057465
97.056915
97.056366
97.055809
97.05526
97.054718
97.054153
97.053604
97.05304
97.052505
97.051941
97.051392
97.050842
97.050293
97.049736
97.049202
97.04863
97.048096
97.047539
97.046982
97.046425
97.045876
97.045341
97.044769
97.04422
97.043663
97.043129
97.042557
97.042023
97.041458
97.040909
97.040367
97.039818
97.039261
97.038719
97.038162
97.037598
97.037048
97.036507
97.03595
97.035393
97.034851
97.034294
97.033737
97.033188
97.032631
97.032089
97.031532
97.030983
97.030426
97.029884
97.02932
97.028786
97.028221
97.027672
97.027122
97.026566
97.026009
97.025467
97.024902
97.024368
97.023796
97.023262
97.022682
97.022156
97.021591
97.021042
97.020493
97.019936
97.019386
97.018845
97.01828
97.017738
97.017181
97.016624
97.016083
97.015518
97.014977
97.014427
97.013878
97.013313
97.012772
97.012222
97.011658
97.011116
97.010559
97.010002
97.00946
97.008904
97.008354
97.007797
97.007256
97.006699
97.006149
97.0056
97.005043
97.004494
97.003929
97.003387
97.002846
97.002274
97.00174
97.001183
97.000618
97.000069
96.999535
96.998962
96.998428
96.997871
96.997314
96.996765
96.996231
96.995659
96.99511
96.99456
96.994011
96.993446
96.992905
96.992355
96.991791
96.991249
96.990685
96.990143
96.989594
96.989037
96.988503
96.987923
96.987389
96.986832
96.986267
96.985725
96.985176
96.984627
96.984062
96.983521
96.982971
96.982422
96.981865
96.981308
96.980751
96.980209
96.97966
96.979111
96.978554
96.978004
96.977455
96.976898
96.976349
96.9758
96.97525
96.974686
96.974152
96.973602
96.97303
96.972496
96.971916
96.971382
96.970825
96.970276
96.969719
96.96917
96.96862
96.968071
96.967514
96.966965
96.966415
96.965866
96.965302
96.96476
96.964203
96.963661
96.963104
96.962555
96.96199
96.961449
96.960907
96.960342
96.959801
96.959251
96.958679
96.958138
96.957581
96.957031
96.95649
96.955925
96.955383
96.954826
96.954269
96.953735
96.953156
96.952621
96.952072
96.951515
96.950951
96.950409
96.94986
96.949303
96.948761
96.948204
96.947647
96.947098
96.946556
96.945992
96.94545
96.944893
96.944344
96.943787
96.943237
96.94268
96.942139
96.941574
96.941032
96.940475
96.939926
96.939369
96.938828
96.938263
96.937721
96.937157
96.936615
96.936058
96.935509
96.934944
96.934395
96.933861
96.933304
96.932747
96.932198
96.931648
96.931091
96.930542
96.929985
96.929428
96.928894
96.928329
96.927788
96.927231
96.926682
96.926132
96.925575
96.925018
96.924469
96.92392
96.92337
96.922813
96.922272
96.921707
96.921165
96.920616
96.920052
96.919502
96.918968
96.918388
96.917862
96.917313
96.916756
96.916199
96.915642
96.915092
96.914536
96.913994
96.913437
96.912895
96.912323
96.911789
96.911232
96.910675
96.910126
96.909584
96.909019
96.90847
96.907921
96.907364
96.906807
96.906265
96.905708
96.905151
96.904617
96.904045
96.903503
96.902954
96.902397
96.901848
96.901291
96.900749
96.900192
96.899635
96.899078
96.898552
96.89798
96.897438
96.896881
96.896317
96.895775
96.895218
96.894669
96.894119
96.893562
96.893028
96.892448
96.891922
96.891357
96.890808
96.890259
96.889702
96.88916
96.888611
96.888054
96.887505
96.886948
96.886383
96.885849
96.885284
96.884743
96.884186
96.883636
96.88308
96.882538
96.881981
96.881432
96.880875
96.880333
96.879776
96.879219
96.878677
96.878128
96.877563
96.877014
96.876457
96.875916
96.875359
96.874809
96.874252
96.873688
96.873154
96.872597
96.87204
96.871498
96.870941
96.870392
96.869835
96.869293
96.868736
96.868195
96.867638
96.867081
96.866524
96.865982
96.865425
96.864876
96.864311
96.86377
96.863205
96.862671
96.862114
96.861557
96.861015
96.860451
96.859917
96.859344
96.858803
96.858269
96.857689
96.857147
96.85659
96.856033
96.855499
96.854935
96.854385
96.853828
96.853294
96.85273
96.852188
96.851631
96.851082
96.850517
96.849976
96.849426
96.848877
96.84832
96.847771
96.847221
96.846672
96.846107
96.845558
96.845016
96.844452
96.84391
96.843338
96.842796
96.842262
96.84169
96.841148
96.840584
96.840042
96.839478
96.838943
96.838379
96.837837
96.837273
96.836723
96.836166
96.835625
96.835068
96.834518
96.833961
96.833427
96.832863
96.832321
96.831757
96.831207
96.830666
96.830101
96.829552
96.82901
96.828438
96.827896
96.827347
96.826797
96.826241
96.825684
96.825142
96.824577
96.824028
96.823486
96.822937
96.822388
96.821831
96.821281
96.820717
96.820175
96.819626
96.819061
96.818512
96.81797
96.817413
96.816856
96.816322
96.815758
96.815208
96.814659
96.81411
96.813545
96.813011
96.812454
96.811905
96.81134
96.810799
96.810242
96.809692
96.809135
96.808578
96.808029
96.80748
96.806923
96.806381
96.805809
96.805283
96.80471
96.804169
96.803612
96.80307
96.802521
96.801971
96.801414
96.800858
96.800308
96.799751
96.799194
96.798645
96.798088
96.797554
96.796982
96.79644
96.795898
96.795341
96.794785
96.794235
96.793678
96.793137
96.792572
96.792038
96.791466
96.790924
96.79039
96.78981
96.789261
96.788712
96.788155
96.787613
96.787056
96.786522
96.785957
96.7854
96.784859
96.784309
96.783752
96.783203
96.782654
96.782089
96.781563
96.780991
96.780449
96.779884
96.779343
96.77877
96.778229
96.777672
96.77713
96.776573
96.776031
96.775475
96.774918
96.774376
96.773819
96.773277
96.772713
96.772171
96.771614
96.771049
96.770515
96.769958
96.769402
96.768845
96.768295
96.767731
96.767197
96.766647
96.76609
96.765541
96.764992
96.764435
96.763878
96.763336
96.762787
96.762215
96.761688
96.761116
96.760567
96.760017
96.75946
96.758911
96.758362
96.757805
96.757263
96.756714
96.756149
96.755615
96.755051
96.754501
96.75396
96.753418
96.752846
96.752304
96.75174
96.751198
96.750633
96.750084
96.749535
96.748985
96.748428
96.747871
96.74733
96.74678
96.746223
96.745682
96.74511
96.744576
96.744026
96.743462
96.742912
96.742371
96.741814
96.741257
96.740707
96.74015
96.739609
96.739059
96.738495
96.737946
96.737404
96.736855
96.73629
96.735748
96.735191
96.734634
96.734077
96.733536
96.732971
96.732437
96.731873
96.731323
96.730774
96.730217
96.729675
96.729103
96.728569
96.728012
96.727448
96.726913
96.726357
96.7258
96.725258
96.724701
96.724159
96.723595
96.723053
96.722496
96.721939
96.721397
96.720848
96.720284
96.719742
96.719193
96.718636
96.718086
96.717529
96.71698
96.716431
96.715874
96.715324
96.714767
96.714211
96.713669
96.713112
96.712563
96.712006
96.711449
96.710907
96.71035
96.709808
96.709244
96.70871
96.708145
96.707596
96.707047
96.70649
96.70594
96.705391
96.704834
96.704292
96.703728
96.703178
96.702621
96.702087
96.701523
96.700981
96.700439
96.699867
96.699318
96.698769
96.698204
96.697662
96.697105
96.696564
96.696007
96.69545
96.694916
96.694344
96.69381
96.693245
96.692696
96.692139
96.691589
96.691048
96.690483
96.689941
96.689384
96.688835
96.688286
96.687737
96.687172
96.686623
96.686089
96.685524
96.684975
96.684418
96.683861
96.683311
96.682755
96.682205
96.681664
96.681107
96.680557
96.68
96.679451
96.678902
96.678352
96.677788
96.677238
96.676689
96.67614
96.675575
96.675049
96.674477
96.673935
96.673378
96.672829
96.672272
96.67173
96.671173
96.670616
96.670074
96.66951
96.668976
96.668411
96.667862
96.667313
96.666756
96.666199
96.665657
96.6651
96.664551
96.664001
96.663437
96.662895
96.662331
96.661804
96.66124
96.66069
96.660133
96.659576
96.659042
96.658485
96.657936
96.657379
96.656822
96.656281
96.655724
96.655167
96.654617
96.654068
96.653511
96.652962
96.652412
96.651848
96.651314
96.650757
96.650208
96.649635
96.649109
96.648537
96.647995
96.647446
96.646881
96.646332
96.645805
96.645241
96.644684
96.644142
96.643578
96.643028
96.642464
96.641922
96.641365
96.640808
96.640266
96.639725
96.63916
96.638611
96.638062
96.637497
96.636963
96.636406
96.635849
96.635307
96.634758
96.634201
96.633636
96.633095
96.632553
96.631981
96.631439
96.630875
96.630341
96.629784
96.629234
96.628685
96.628136
96.627579
96.627029
96.626472
96.625923
96.625389
96.624817
96.624275
96.623711
96.623169
96.622604
96.62207
96.621498
96.620956
96.620392
96.61985
96.619293
96.618744
96.618195
96.617638
96.617104
96.616547
96.61599
96.615448
96.614876
96.614342
96.61377
96.61322
96.612679
96.612122
96.611565
96.611015
96.610474
96.609909
96.609367
96.608818
96.608253
96.607704
96.607162
96.606613
96.606049
96.605507
96.604942
96.604401
96.603844
96.603302
96.60273
96.602196
96.601631
96.601097
96.600525
96.599983
96.599442
96.598869
96.598328
96.597778
96.597229
96.596672
96.59613
96.595558
96.595024
96.594475
96.593925
96.593361
96.592819
96.592262
96.591705
96.591148
96.590607
96.59005
96.589516
96.588936
96.588402
96.587845
96.587296
96.586746
96.586189
96.585632
96.585091
96.584526
96.583984
96.583443
96.58287
96.582329
96.581764
96.581215
96.580666
96.580109
96.579567
96.579002
96.578468
96.577896
96.577362
96.576805
96.576256
96.575691
96.57515
96.574593
96.574051
96.573494
96.572945
96.572388
96.571854
96.571274
96.57074
96.570183
96.569626
96.569084
96.568527
96.567978
96.567429
96.566872
96.566322
96.565765
96.565208
96.564674
96.56411
96.563568
96.563004
96.562462
96.561897
96.561363
96.560806
96.560249
96.559708
96.559158
96.558594
96.558037
96.557503
96.556938
96.556389
96.555847
96.555283
96.554733
96.554184
96.553627
96.553078
96.552528
96.551979
96.551414
96.550865
96.550331
96.549759
96.549217
96.548668
96.548119
96.547554
96.547005
96.546455
96.545891
96.545341
96.544792
96.544228
96.543701
96.543137
96.542595
96.54203
96.541496
96.540932
96.54039
96.539825
96.539276
96.538742
96.53817
96.537628
96.537079
96.536522
96.535965
96.535408
96.534859
96.534309
96.53376
96.533226
96.532646
96.532112
96.531563
96.530998
96.530464
96.529907
96.529343
96.528801
96.528244
96.527695
96.527145
96.526588
96.526031
96.525482
96.524925
96.524384
96.523834
96.52327
96.522736
96.522171
96.521622
96.521088
96.520523
96.519974
96.519409
96.518883
96.518311
96.517761
96.517204
96.516647
96.516098
96.515556
96.514984
96.51445
96.513893
96.513351
96.512787
96.512238
96.511696
96.511131
96.510582
96.510033
96.509491
96.508926
96.508377
96.507828
96.507263
96.506721
96.506165
96.505608
96.505058
96.504509
96.50396
96.503403
96.502861
96.502296
96.501755
96.501213
96.500648
96.500099
96.499557
96.499001
96.498451
96.497894
96.497337
96.496788
96.496231
96.495689
96.495132
96.494568
96.494034
96.493477
96.492928
96.492371
96.491837
96.491264
96.490715
96.490158
96.489624
96.489052
96.488518
96.487961
96.487411
96.486855
96.486298
96.485748
96.485207
96.484642
96.484108
96.483543
96.482986
96.482437
96.481895
96.481331
96.480789
96.48024
96.479675
96.479134
96.478584
96.478027
96.47747
96.476921
96.476364
96.475815
96.475266
96.474716
96.474159
96.47361
96.473061
96.472496
96.471954
96.47139
96.470863
96.470284
96.469749
96.4692
96.468636
96.468094
96.467537
96.466988
96.466431
96.465897
96.465332
96.46479
96.464226
96.463684
96.463127
96.462585
96.462021
96.461472
96.460915
96.460365
96.459808
96.459267
96.458702
96.458168
96.457603
96.457054
96.456512
96.455948
96.455399
96.454857
96.454277
96.453743
96.453201
96.452637
96.452095
96.45153
96.450989
96.450424
96.449883
96.449326
96.448761
96.448227
96.44767
96.447128
96.446564
96.44603
96.445465
96.444923
96.444351
96.443817
96.44326
96.442711
96.442162
96.441612
96.44104
96.440498
96.439934
96.439384
96.438843
96.438293
96.437744
96.437187
96.436638
96.436096
96.435532
96.434982
96.434441
96.433876
96.433334
96.432762
96.432228
96.431664
96.431122
96.430557
96.430008
96.429451
96.428917
96.42836
96.427803
96.427269
96.426704
96.426155
96.425598
96.425049
96.4245
96.423943
96.423401
96.422844
96.422287
96.421738
96.421173
96.420631
96.420082
96.419525
96.418976
96.418404
96.417877
96.417313
96.416771
96.416222
96.415665
96.415115
96.414566
96.414009
96.41346
96.41291
96.412361
96.411797
96.411263
96.410683
96.410149
96.409592
96.409042
96.408493
96.407936
96.407387
96.406837
96.406288
96.405739
96.405182
96.404625
96.404083
96.403526
96.402985
96.40242
96.401878
96.401314
96.400757
96.40023
96.399658
96.399117
96.398552
96.398003
96.397461
96.396904
96.396355
96.395798
96.395248
96.394684
96.39415
96.393593
96.393036
96.392502
96.391945
96.39138
96.390823
96.390282
96.389732
96.389168
96.388634
96.388062
96.387527
96.386978
96.386414
96.385857
96.385315
96.384758
96.384216
96.383644
96.383118
96.382553
96.381996
96.381454
96.380898
96.380348
96.379791
96.37925
96.378685
96.378143
96.377586
96.377029
96.376488
96.375931
96.375374
96.374817
96.374283
96.373734
96.373169
96.372643
96.37207
96.371521
96.370979
96.370415
96.369865
96.369316
96.368759
96.368217
96.367661
96.367111
96.366562
96.36599
96.365448
96.364891
96.364342
96.363792
96.363243
96.362686
96.362137
96.361588
96.361031
96.360481
96.359924
96.359383
96.35881
96.358276
96.357719
96.35717
96.356621
96.356056
96.355515
96.354958
96.354401
96.353867
96.353302
96.35276
96.352203
96.351654
96.351097
96.350555
96.350006
96.349442
96.348885
96.348335
96.347786
96.347237
96.34668
96.346123
96.345573
96.345024
96.344482
96.343925
96.343376
96.342819
96.34227
96.341713
96.341171
96.34063
96.340057
96.339523
96.338959
96.338409
96.33786
96.337303
96.336754
96.336205
96.335655
96.335106
96.334541
96.334
96.33345
96.332878
96.332344
96.331787
96.331238
96.330673
96.330132
96.329575
96.329033
96.328476
96.327927
96.32737
96.32682
96.326271
96.325706
96.32515
96.32505
96.32505
96.32505
96.32505
96.32505
96.32505
96.32505
96.32505
96.32505
96.32505
96.32505
96.32505
96.32505
96.32505
96.32505
96.32505
96.32505
96.32505
96.32505
96.32505
96.32505
96.32505
96.32505
96.32505
96.32505
96.32505
96.32505
96.32505
96.32505
96.32505
96.32505
96.32505
96.32505
96.32505
96.32505
96.32505
96.32505
96.32505
96.32505
96.32505
96.32505
96.32505
96.32505
96.32505
96.32505
96.32505
96.32505
96.32505
96.32505
96.32505
96.32505
96.32505
96.32505
96.32505
96.32505
96.32505
96.32505
96.32505
96.32505
96.32505
96.32505
96.32505
96.32505
96.32505
96.32505
96.32505
96.32505
96.32505
96.32505
96.32505
96.32505
96.32505
96.32505
96.32505
96.32505
96.32505
96.32505
96.32505
96.32505
96.32505
96.32505
96.32505
96.32505
96.32505
96.32505
96.32505
96.32505
96.32505
96.32505
96.32505
96.32505
96.32505
96.32505
96.32505
96.32505
96.32505
96.32505
96.32505
96.32505
96.32505
96.32505
96.32505
96.32505
96.32505
96.32505
96.32505
96.32505
96.32505
96.32505
96.32505
96.32505
96.32505
96.32505
96.32505
96.32505
96.32505
96.32505
96.32505
96.32505
96.32505
96.32505
96.32505
96.32505
96.32505
96.32505
96.32505
96.32505
96.32505
96.32505
96.32505
96.32505
96.32505
96.32505
96.32505
96.32505
96.32505
96.32505
96.32505
96.32505
96.32505
96.32505
96.32505
96.32505
96.32505
96.32505
96.32505
96.32505
96.32505
96.32505
96.32505
96.32505
96.32505
96.32505
96.32505
96.32505
96.32505
96.32505
96.32505
96.32505
96.32505
96.32505
96.32505
96.32505
96.32505
96.32505
96.32505
96.32505
96.32505
96.32505
96.32505
96.32505
96.32505
96.32505
96.32505
96.32505
96.32505
96.32505
96.32505
96.32505
96.32505
96.32505
96.32505
96.32505
96.32505
96.32505
96.32505
96.32505
96.32505
96.32505
96.32505
96.32505
96.32505
96.32505
96.32505
96.32505
96.32505
96.32505
96.32505
96.32505
96.32505
96.32505
96.32505
96.32505
96.32505
96.32505
96.32505
96.32505
96.32505
96.32505
96.32505
96.32505
96.32505
96.32505
96.32505
96.32505
96.32505
96.32505
96.32505
96.32505
96.32505
96.32505
96.32505
96.32505
96.32505
96.32505
96.32505
96.32505
96.32505
96.32505
96.32505
96.32505
96.32505
96.32505
96.32505
96.32505
96.32505
96.32505
96.32505
96.32505
96.32505
96.32505
96.32505
96.32505
96.32505
96.32505
96.32505
96.32505
96.32505
96.32505
96.32505
96.32505
96.32505
96.32505
96.32505
96.32505
96.32505
96.32505
96.32505
96.32505
96.32505
96.32505
96.32505
96.32505
96.32505
96.32505
96.32505
96.32505
96.32505
96.32505
96.32505
96.32505
96.32505
96.32505
96.32505
96.32505
96.32505
96.32505
96.32505
96.32505
96.32505
96.32505
96.32505
96.32505
96.32505
96.32505
96.32505
96.32505
96.32505
96.32505
96.32505
96.32505
96.32505
96.32505
96.32505
96.32505
96.32505
96.32505
96.32505
96.32505
96.32505
96.32505
96.32505
96.32505
96.32505
96.32505
96.32505
96.32505
96.32505
96.32505
96.32505
96.32505
96.32505
96.32505
96.32505
96.32505
96.32505
96.32505
96.32505
96.32505
96.32505
96.32505
96.32505
96.32505
96.32505
96.32505
96.32505
96.32505
96.32505
96.32505
96.32505
96.32505
96.32505
96.32505
96.32505
96.32505
96.32505
96.32505
96.32505
96.32505
96.32505
96.32505
96.32505
96.32505
96.32505
96.32505
96.32505
96.32505
96.32505
96.32505
96.32505
96.32505
96.32505
96.32505
96.32505
96.32505
96.32505
96.32505
96.32505
96.32505
96.32505
96.32505
96.32505
96.32505
96.32505
96.32505
96.32505
96.32505
96.32505
96.32505
96.32505
96.32505
96.32505
96.32505
96.32505
96.32505
96.32505
96.32505
96.32505
96.32505
96.32505
96.32505
96.32505
96.32505
96.32505
96.32505
96.32505
96.32505
96.32505
96.32505
96.32505
96.32505
96.32505
96.32505
96.32505
96.32505
96.32505
96.32505
96.32505
96.32505
96.32505
96.32505
96.32505
96.32505
96.32505
96.32505
96.32505
96.32505
96.32505
96.32505
96.32505
96.32505
96.32505
96.32505
96.32505
96.32505
96.32505
96.32505
96.32505
96.32505
96.32505
96.32505
96.32505
96.32505
96.32505
96.32505
96.32505
96.32505
96.32505
96.32505
96.32505
96.32505
96.32505
96.32505
96.32505
96.32505
96.32505
96.32505
96.32505
96.32505
96.32505
96.32505
96.32505
96.32505
96.32505
96.32505
96.32505
96.32505
96.32505
96.32505
96.32505
96.32505
96.32505
96.32505
96.32505
96.32505
96.32505
96.32505
96.32505
96.32505
96.32505
96.32505
96.32505
96.32505
96.32505
96.32505
96.32505
96.32505
96.32505
96.32505
96.32505
96.32505
96.32505
96.32505
96.32505
96.32505
96.32505
96.32505
96.32505
96.32505
96.32505
96.32505
96.32505
96.32505
96.32505
96.32505
96.32505
96.32505
96.32505
96.32505
96.32505
96.32505
96.32505
96.32505
96.32505
96.32505
96.32505
96.32505
96.32505
96.32505
96.32505
96.32505
96.32505
96.32505
96.32505
96.32505
96.32505
96.32505
96.32505
96.32505
96.32505
96.32505
96.32505
96.32505
96.32505
96.32505
96.32505
96.32505
96.32505
96.32505
96.32505
96.32505
96.32505
96.32505
96.32505
96.32505
96.32505
96.32505
96.32505
96.32505
96.32505
96.32505
96.32505
96.32505
96.32505
96.32505
96.32505
96.32505
96.32505
96.32505
96.32505
96.32505
96.32505
96.32505
96.32505
96.32505
96.32505
96.32505
96.32505
96.32505
96.32505
96.32505
96.32505
96.32505
96.32505
96.32505
96.32505
96.32505
96.32505
96.32505
96.32505
96.32505
96.32505
96.32505
96.32505
96.32505
96.32505
96.32505
96.32505
96.32505
96.32505
96.32505
96.32505
96.32505
96.32505
96.32505
96.32505
96.32505
96.32505
96.32505
96.32505
96.32505
96.32505
96.32505
96.32505
96.32505
96.32505
96.32505
96.32505
96.32505
96.32505
96.32505
96.32505
96.32505
96.32505
96.32505
96.32505
96.32505
96.32505
96.32505
96.32505
96.32505
96.32505
96.32505
96.32505
96.32505
96.32505
96.32505
96.32505
96.32505
96.32505
96.32505
96.32505
96.32505
96.32505
96.32505
96.32505
96.32505
96.32505
96.32505
96.32505
96.32505
96.32505
96.32505
96.32505
96.32505
96.32505
96.32505
96.32505
96.32505
96.32505
96.32505
96.32505
96.32505
96.32505
96.32505
96.32505
96.32505
96.32505
96.32505
96.32505
96.32505
96.32505
96.32505
96.32505
96.32505
96.32505
96.32505
96.32505
96.32505
96.32505
96.32505
96.32505
96.32505
96.32505
96.32505
96.32505
96.32505
96.32505
96.32505
96.32505
96.32505
96.32505
96.32505
96.32505
96.32505
96.32505
96.32505
96.32505
96.32505
96.32505
96.32505
96.32505
96.32505
96.32505
96.32505
96.32505
96.32505
96.32505
96.32505
96.32505
96.32505
96.32505
96.32505
96.32505
96.32505
96.32505
96.32505
96.32505
96.32505
96.32505
96.32505
96.32505
96.32505
96.32505
96.32505
96.32505
96.32505
96.32505
96.32505
96.32505
96.32505
96.32505
96.32505
96.32505
96.32505
96.32505
96.32505
96.32505
96.32505
96.32505
96.32505
96.32505
96.32505
96.32505
96.32505
96.32505
96.32505
96.32505
96.32505
96.32505
96.32505
96.32505
96.32505
96.32505
96.32505
96.32505
96.32505
96.32505
96.32505
96.32505
96.32505
96.32505
96.32505
96.32505
96.32505
96.32505
96.32505
96.32505
96.32505
96.32505
96.32505
96.32505
96.32505
96.32505
96.32505
96.32505
96.32505
96.32505
96.32505
96.32505
96.32505
96.32505
96.32505
96.32505
96.32505
96.32505
96.32505
96.32505
96.32505
96.32505
96.32505
96.32505
96.32505
96.32505
96.32505
96.32505
96.32505
96.32505
96.32505
96.32505
96.32505
96.32505
96.32505
96.32505
96.32505
96.32505
96.32505
96.32505
96.32505
96.32505
96.32505
96.32505
96.32505
96.32505
96.32505
96.32505
96.32505
96.32505
96.32505
96.32505
96.32505
96.32505
96.32505
96.32505
96.32505
96.32505
96.32505
96.32505
96.32505
96.32505
96.32505
96.32505
96.32505
96.32505
96.32505
96.32505
96.32505
96.32505
96.32505
96.32505
96.32505
96.32505
96.32505
96.32505
96.32505
96.32505
96.32505
96.32505
96.32505
96.32505
96.32505
96.32505
96.32505
96.32505
96.32505
96.32505
96.32505
96.32505
96.32505
96.32505
96.32505
96.32505
96.32505
96.32505
96.32505
96.32505
96.32505
96.32505
96.32505
96.32505
96.32505
96.32505
96.32505
96.32505
96.32505
96.32505
96.32505
96.32505
96.32505
96.32505
96.32505
96.32505
96.32505
96.32505
96.32505
96.32505
96.32505
96.32505
96.32505
96.32505
96.32505
96.32505
96.32505
96.32505
96.32505
96.32505
96.32505
96.32505
96.32505
96.32505
96.32505
96.32505
96.32505
96.32505
96.32505
96.32505
96.32505
96.32505
96.32505
96.32505
96.32505
96.32505
96.32505
96.32505
96.32505
96.32505
96.32505
96.32505
96.32505
96.32505
96.32505
96.32505
96.32505
96.32505
96.32505
96.32505
96.32505
96.32505
96.32505
96.32505
96.32505
96.32505
96.32505
96.32505
96.32505
96.32505
96.32505
96.32505
96.32505
96.32505
96.32505
96.32505
96.32505
96.32505
96.32505
96.32505
96.32505
96.32505
96.32505
96.32505
96.32505
96.32505
96.32505
96.32505
96.32505
96.32505
96.32505
96.32505
96.32505
96.32505
96.32505
96.32505
96.32505
96.32505
96.32505
96.32505
96.32505
96.32505
96.32505
96.32505
96.32505
96.32505
96.32505
96.32505
96.32505
96.32505
96.32505
96.32505
96.32505
96.32505
96.32505
96.32505
96.32505
96.32505
96.32505
96.32505
96.32505
96.32505
96.32505
96.32505
96.32505
96.32505
96.32505
96.32505
96.32505
96.32505
96.32505
96.32505
96.32505
96.32505
96.32505
96.32505
96.32505
96.32505
96.32505
96.32505
96.32505
96.32505
96.32505
96.32505
96.32505
96.32505
96.32505
96.32505
96.32505
96.32505
96.32505
96.32505
96.32505
96.32505
96.32505
96.32505
96.32505
96.32505
96.32505
96.32505
96.32505
96.32505
96.32505
96.32505
96.32505
96.32505
96.32505
96.32505
96.32505
96.32505
96.32505
96.32505
96.32505
96.32505
96.32505
96.32505
96.32505
96.32505
96.32505
96.32505
96.32505
96.32505
96.32505
96.32505
96.32505
96.32505
96.32505
96.32505
96.32505
96.32505
96.32505
96.32505
96.32505
96.32505
96.32505
96.32505
96.32505
96.32505
96.32505
96.32505
96.32505
96.32505
96.32505
96.32505
96.32505
96.32505
96.32505
96.32505
96.32505
96.32505
96.32505
96.32505
96.32505
96.32505
96.32505
96.32505
96.32505
96.32505
96.32505
96.32505
96.32505
96.32505
96.32505
96.32505
96.32505
96.32505
96.32505
96.32505
96.32505
96.32505
96.32505
96.32505
96.32505
96.32505
96.32505
96.32505
96.32505
96.32505
96.32505
96.32505
96.32505
96.32505
96.32505
96.32505
96.32505
96.32505
96.32505
96.32505
96.32505
96.32505
96.32505
96.32505
96.32505
96.32505
96.32505
96.32505
96.32505
96.32505
96.32505
96.32505
96.32505
96.32505
96.32505
96.32505
96.32505
96.32505
96.32505
96.32505
96.32505
96.32505
96.32505
96.32505
96.32505
96.32505
96.32505
96.32505
96.32505
96.32505
96.32505
96.32505
96.32505
96.32505
96.32505
96.32505
96.32505
96.32505
96.32505
96.32505
96.32505
96.32505
96.32505
96.32505
96.32505
96.32505
96.32505
96.32505
96.32505
96.32505
96.32505
96.32505
96.32505
96.32505
96.32505
96.32505
96.32505
96.32505
96.32505
96.32505
96.32505
96.32505
96.32505
96.32505
96.32505
96.32505
96.32505
96.32505
96.32505
96.32505
96.32505
96.32505
96.32505
96.32505
96.32505
96.32505
96.32505
96.32505
96.32505
96.32505
96.32505
96.32505
96.32505
96.32505
96.32505
96.32505
96.32505
96.32505
96.32505
96.32505
96.32505
96.32505
96.32505
96.32505
96.32505
96.32505
96.32505
96.32505
96.32505
96.32505
96.32505
96.32505
96.32505
96.32505
96.32505
96.32505
96.32505
96.32505
96.32505
96.32505
96.32505
96.32505
96.32505
96.32505
96.32505
96.32505
96.32505
96.32505
96.32505
96.32505
96.32505
96.32505
96.32505
96.32505
96.32505
96.32505
96.32505
96.32505
96.32505
96.32505
96.32505
96.32505
96.32505
96.32505
96.32505
96.32505
96.32505
96.32505
96.32505
96.32505
96.32505
96.32505
96.32505
96.32505
96.32505
96.32505
96.32505
96.32505
96.32505
96.32505
96.32505
96.32505
96.32505
96.32505
96.32505
96.32505
96.32505
96.32505
96.32505
96.32505
96.32505
96.32505
96.32505
96.32505
96.32505
96.32505
96.32505
96.32505
96.32505
96.32505
96.32505
96.32505
96.32505
96.32505
96.32505
96.32505
96.32505
96.32505
96.32505
96.32505
96.32505
96.32505
96.32505
96.32505
96.32505
96.32505
96.32505
96.32505
96.32505
96.32505
96.32505
96.32505
96.32505
96.32505
96.32505
96.32505
96.32505
96.32505
96.32505
96.32505
96.32505
96.32505
96.32505
96.32505
96.32505
96.32505
96.32505
96.32505
96.32505
96.32505
96.32505
96.32505
96.32505
96.32505
96.32505
96.32505
96.32505
96.32505
96.32505
96.32505
96.32505
96.32505
96.32505
96.32505
96.32505
96.32505
96.32505
96.32505
96.32505
96.32505
96.32505
96.32505
96.32505
96.32505
96.32505
96.32505
96.32505
96.32505
96.32505
96.32505
96.32505
96.32505
96.32505
96.32505
96.32505
96.32505
96.32505
96.32505
96.32505
96.32505
96.32505
96.32505
96.32505
96.32505
96.32505
96.32505
96.32505
96.32505
96.32505
96.32505
96.32505
96.32505
96.32505
96.32505
96.32505
96.32505
96.32505
96.32505
96.32505
96.32505
96.32505
96.32505
96.32505
96.32505
96.32505
96.32505
96.32505
96.32505
96.32505
96.32505
96.32505
96.32505
96.32505
96.32505
96.32505
96.32505
96.32505
96.32505
96.32505
96.32505
96.32505
96.32505
96.32505
96.32505
96.32505
96.32505
96.32505
96.32505
96.32505
96.32505
96.32505
96.32505
96.32505
96.32505
96.32505
96.32505
96.32505
96.32505
96.32505
96.32505
96.32505
96.32505
96.32505
96.32505
96.32505
96.32505
96.32505
96.32505
96.32505
96.32505
96.32505
96.32505
96.32505
96.32505
96.32505
96.32505
96.32505
96.32505
96.32505
96.32505
96.32505
96.32505
96.32505
96.32505
96.32505
96.32505
96.32505
96.32505
96.32505
96.32505
96.32505
96.32505
96.32505
96.32505
96.32505
96.32505
96.32505
96.32505
96.32505
96.32505
96.32505
96.32505
96.32505
96.32505
96.32505
96.32505
96.32505
96.32505
96.32505
96.32505
96.32505
96.32505
96.32505
96.32505
96.32505
96.32505
96.32505
96.32505
96.32505
96.32505
96.32505
96.32505
96.32505
96.32505
96.32505
96.32505
96.32505
96.32505
96.32505
96.32505
96.32505
96.32505
96.32505
96.32505
96.32505
96.32505
96.32505
96.32505
96.32505
96.32505
96.32505
96.32505
96.32505
96.32505
96.32505
96.32505
96.32505
96.32505
96.32505
96.32505
96.32505
96.32505
96.32505
96.32505
96.32505
96.32505
96.32505
96.32505
96.32505
96.32505
96.32505
96.32505
96.32505
96.32505
96.32505
96.32505
96.32505
96.32505
96.32505
96.32505
96.32505
96.32505
96.32505
96.32505
96.32505
96.32505
96.32505
96.32505
96.32505
96.32505
96.32505
96.32505
96.32505
96.32505
96.32505
96.32505
96.32505
96.32505
96.32505
96.32505
96.32505
96.32505
96.32505
96.32505
96.32505
96.32505
96.32505
96.32505
96.32505
96.32505
96.32505
96.32505
96.32505
96.32505
96.32505
96.32505
96.32505
96.32505
96.32505
96.32505
96.32505
96.32505
96.32505
96.32505
96.32505
96.32505
96.32505
96.32505
96.32505
96.32505
96.32505
96.32505
96.32505
96.32505
96.32505
96.32505
96.32505
96.32505
96.32505
96.32505
96.32505
96.32505
96.32505
96.32505
96.32505
96.32505
96.32505
96.32505
96.32505
96.32505
96.32505
96.32505
96.32505
96.32505
96.32505
96.32505
96.32505
96.32505
96.32505
96.32505
96.32505
96.32505
96.32505
96.32505
96.32505
96.32505
96.32505
96.32505
96.32505
96.32505
96.32505
96.32505
96.32505
96.32505
96.32505
96.32505
96.32505
96.32505
96.32505
96.32505
96.32505
96.32505
96.32505
96.32505
96.32505
96.32505
96.32505
96.32505
96.32505
96.32505
96.32505
96.32505
96.32505
96.32505
96.32505
96.32505
96.32505
96.32505
96.32505
96.32505
96.32505
96.32505
96.32505
96.32505
96.32505
96.32505
96.32505
96.32505
96.32505
96.32505
96.32505
96.32505
96.32505
96.32505
96.32505
96.32505
96.32505
96.32505
96.32505
96.32505
96.32505
96.32505
96.32505
96.32505
96.32505
96.32505
96.32505
96.32505
96.32505
96.32505
96.32505
96.32505
96.32505
96.32505
96.32505
96.32505
96.32505
96.32505
96.32505
96.32505
96.32505
96.32505
96.32505
96.32505
96.32505
96.32505
96.32505
96.32505
96.32505
96.32505
96.32505
96.32505
96.32505
96.32505
96.32505
96.32505
96.32505
96.32505
96.32505
96.32505
96.32505
96.32505
96.32505
96.32505
96.32505
96.32505
96.32505
96.32505
96.32505
96.32505
96.32505
96.32505
96.32505
96.32505
96.32505
96.32505
96.32505
96.32505
96.32505
96.32505
96.32505
96.32505
96.32505
96.32505
96.32505
96.32505
96.32505
96.32505
96.32505
96.32505
96.32505
96.32505
96.32505
96.32505
96.32505
96.32505
96.32505
96.32505
96.32505
96.32505
96.32505
96.32505
96.32505
96.32505
96.32505
96.32505
96.32505
96.32505
96.32505
96.32505
96.32505
96.32505
96.32505
96.32505
96.32505
96.32505
96.32505
96.32505
96.32505
96.32505
96.32505
96.32505
96.32505
96.32505
96.32505
96.32505
96.32505
96.32505
96.32505
96.32505
96.32505
96.32505
96.32505
96.32505
96.32505
96.32505
96.32505
96.32505
96.32505
96.32505
96.32505
96.32505
96.32505
96.32505
96.32505
96.32505
96.32505
96.32505
96.32505
96.32505
96.32505
96.32505
96.32505
96.32505
96.32505
96.32505
96.32505
96.32505
96.32505
96.32505
96.32505
96.32505
96.32505
96.32505
96.32505
96.32505
96.32505
96.32505
96.32505
96.32505
96.32505
96.32505
96.32505
96.32505
96.32505
96.32505
96.32505
96.32505
96.32505
96.32505
96.32505
96.32505
96.32505
96.32505
96.32505
96.32505
96.32505
96.32505
96.32505
96.32505
96.32505
96.32505
96.32505
96.32505
96.32505
96.32505
96.32505
96.32505
96.32505
96.32505
96.32505
96.32505
96.32505
96.32505
96.32505
96.32505
96.32505
96.32505
96.32505
96.32505
96.32505
96.32505
96.32505
96.32505
96.32505
96.32505
96.32505
96.32505
96.32505
96.32505
96.32505
96.32505
96.32505
96.32505
96.32505
96.32505
96.32505
96.32505
96.32505
96.32505
96.32505
96.32505
96.32505
96.32505
96.32505
96.32505
96.32505
96.32505
96.32505
96.32505
96.32505
96.32505
96.32505
96.32505
96.32505
96.32505
96.32505
96.32505
96.32505
96.32505
96.32505
96.32505
96.32505
96.32505
96.32505
96.32505
96.32505
96.32505
96.32505
96.32505
96.32505
96.32505
96.32505
96.32505
96.32505
96.32505
96.32505
96.32505
96.32505
96.32505
96.32505
96.32505
96.32505
96.32505
96.32505
96.32505
96.32505
96.32505
96.32505
96.32505
96.32505
96.32505
96.32505
96.32505
96.32505
96.32505
96.32505
96.32505
96.32505
96.32505
96.32505
96.32505
96.32505
96.32505
96.32505
96.32505
96.32505
96.32505
96.32505
96.32505
96.32505
96.32505
96.32505
96.32505
96.32505
96.32505
96.32505
96.32505
96.32505
96.32505
96.32505
96.32505
96.32505
96.32505
96.32505
96.32505
96.32505
96.32505
96.32505
96.32505
96.32505
96.32505
96.32505
96.32505
96.32505
96.32505
96.32505
96.32505
96.32505
96.32505
96.32505
96.32505
96.32505
96.32505
96.32505
96.32505
96.32505
96.32505
96.32505
96.32505
96.32505
96.32505
96.32505
96.32505
96.32505
96.32505
96.32505
96.32505
96.32505
96.32505
96.32505
96.32505
96.32505
96.32505
96.32505
96.32505
96.32505
96.32505
96.32505
96.32505
96.32505
96.32505
96.32505
96.32505
96.32505
96.32505
96.32505
96.32505
96.32505
96.32505
96.32505
96.32505
96.32505
96.32505
96.32505
96.32505
96.32505
96.32505
96.32505
96.32505
96.32505
96.32505
96.32505
96.32505
96.32505
96.32505
96.32505
96.32505
96.32505
96.32505
96.32505
96.32505
96.32505
96.32505
96.32505
96.32505
96.32505
96.32505
96.32505
96.32505
96.32505
96.32505
96.32505
96.32505
96.32505
96.32505
96.32505
96.32505
96.32505
96.32505
96.32505
96.32505
96.32505
96.32505
96.32505
96.32505
96.32505
96.32505
96.32505
96.32505
96.32505
96.32505
96.32505
96.32505
96.32505
96.32505
96.32505
96.32505
96.32505
96.32505
96.32505
96.32505
96.32505
96.32505
96.32505
96.32505
96.32505
96.32505
96.32505
96.32505
96.32505
96.32505
96.32505
96.32505
96.32505
96.32505
96.32505
96.32505
96.32505
96.32505
96.32505
96.32505
96.32505
96.32505
96.32505
96.32505
96.32505
96.32505
96.32505
96.32505
96.32505
96.32505
96.32505
96.32505
96.32505
96.32505
96.32505
96.32505
96.32505
96.32505
96.32505
96.32505
96.32505
96.32505
96.32505
96.32505
96.32505
96.32505
96.32505
96.32505
96.32505
96.32505
96.32505
96.32505
96.32505
96.32505
96.32505
96.32505
96.32505
96.32505
96.32505
96.32505
96.32505
96.32505
96.32505
96.32505
96.32505
96.32505
96.32505
96.32505
96.32505
96.32505
96.32505
96.32505
96.32505
96.32505
96.32505
96.32505
96.32505
96.32505
96.32505
96.32505
96.32505
96.32505
96.32505
96.32505
96.32505
96.32505
96.32505
96.32505
96.32505
96.32505
96.32505
96.32505
96.32505
96.32505
96.32505
96.32505
96.32505
96.32505
96.32505
96.32505
96.32505
96.32505
96.32505
96.32505
96.32505
96.32505
96.32505
96.32505
96.32505
96.32505
96.32505
96.32505
96.32505
96.32505
96.32505
96.32505
96.32505
96.32505
96.32505
96.32505
96.32505
96.32505
96.32505
96.32505
96.32505
96.32505
96.32505
96.32505
96.32505
96.32505
96.32505
96.32505
96.32505
96.32505
96.32505
96.32505
96.32505
96.32505
96.32505
96.32505
96.32505
96.32505
96.32505
96.32505
96.32505
96.32505
96.32505
96.32505
96.32505
96.32505
96.32505
96.32505
96.32505
96.32505
96.32505
96.32505
96.32505
96.32505
96.32505
96.32505
96.32505
96.32505
96.32505
96.32505
96.32505
96.32505
96.32505
96.32505
96.32505
96.32505
96.32505
96.32505
96.32505
96.32505
96.32505
96.32505
96.32505
96.32505
96.32505
96.32505
96.32505
96.32505
96.32505
96.32505
96.32505
96.32505
96.32505
96.32505
96.32505
96.32505
96.32505
96.32505
96.32505
96.32505
96.32505
96.32505
96.32505
96.32505
96.32505
96.32505
96.32505
96.32505
96.32505
96.32505
96.32505
96.32505
96.32505
96.32505
96.32505
96.32505
96.32505
96.32505
96.32505
96.32505
96.32505
96.32505
96.32505
96.32505
96.32505
96.32505
96.32505
96.32505
96.32505
96.32505
96.32505
96.32505
96.32505
96.32505
96.32505
96.32505
96.32505
96.32505
96.32505
96.32505
96.32505
96.32505
96.32505
96.32505
96.32505
96.32505
96.32505
96.32505
96.32505
96.32505
96.32505
96.32505
96.32505
96.32505
96.32505
96.32505
96.32505
96.32505
96.32505
96.32505
96.32505
96.32505
96.32505
96.32505
96.32505
96.32505
96.32505
96.32505
96.32505
96.32505
96.32505
96.32505
96.32505
96.32505
96.32505
96.32505
96.32505
96.32505
96.32505
96.32505
96.32505
96.32505
96.32505
96.32505
96.32505
96.32505
96.32505
96.32505
96.32505
96.32505
96.32505
96.32505
96.32505
96.32505
96.32505
96.32505
96.32505
96.32505
96.32505
96.32505
96.32505
96.32505
96.32505
96.32505
96.32505
96.32505
96.32505
96.32505
96.32505
96.32505
96.32505
96.32505
96.32505
96.32505
96.32505
96.32505
96.32505
96.32505
96.32505
96.32505
96.32505
96.32505
96.32505
96.32505
96.32505
96.32505
96.32505
96.32505
96.32505
96.32505
96.32505
96.32505
96.32505
96.32505
96.32505
96.32505
96.32505
96.32505
96.32505
96.32505
96.32505
96.32505
96.32505
96.32505
96.32505
96.32505
96.32505
96.32505
96.32505
96.32505
96.32505
96.32505
96.32505
96.32505
96.32505
96.32505
96.32505
96.32505
96.32505
96.32505
96.32505
96.32505
96.32505
96.32505
96.32505
96.32505
96.32505
96.32505
96.32505
96.32505
96.32505
96.32505
96.32505
96.32505
96.32505
96.32505
96.32505
96.32505
96.32505
96.32505
96.32505
96.32505
96.32505
96.32505
96.32505
96.32505
96.32505
96.32505
96.32505
96.32505
96.32505
96.32505
96.32505
96.32505
96.32505
96.32505
96.32505
96.32505
96.32505
96.32505
96.32505
96.32505
96.32505
96.32505
96.32505
96.32505
96.32505
96.32505
96.32505
96.32505
96.32505
96.32505
96.32505
96.32505
96.32505
96.32505
96.32505
96.32505
96.32505
96.32505
96.32505
96.32505
96.32505
96.32505
96.32505
96.32505
96.32505
96.32505
96.32505
96.32505
96.32505
96.32505
96.32505
96.32505
96.32505
96.32505
96.32505
96.32505
96.32505
96.32505
96.32505
96.32505
96.32505
96.32505
96.32505
96.32505
96.32505
96.32505
96.32505
96.32505
96.32505
96.32505
96.32505
96.32505
96.32505
96.32505
96.32505
96.32505
96.32505
96.32505
96.32505
96.32505
96.32505
96.32505
96.32505
96.32505
96.32505
96.32505
96.32505
96.32505
96.32505
96.32505
96.32505
96.32505
96.32505
96.32505
96.32505
96.32505
96.32505
96.32505
96.32505
96.32505
96.32505
96.32505
96.32505
96.32505
96.32505
96.32505
96.32505
96.32505
96.32505
96.32505
96.32505
96.32505
96.32505
96.32505
96.32505
96.32505
96.32505
96.32505
96.32505
96.32505
96.32505
96.32505
96.32505
96.32505
96.32505
96.32505
96.32505
96.32505
96.32505
96.32505
96.32505
96.32505
96.32505
96.32505
96.32505
96.32505
96.32505
96.32505
96.32505
96.32505
96.32505
96.32505
96.32505
96.32505
96.32505
96.32505
96.32505
96.32505
96.32505
96.32505
96.32505
96.32505
96.32505
96.32505
96.32505
96.32505
96.32505
96.32505
96.32505
96.32505
96.32505
96.32505
96.32505
96.32505
96.32505
96.32505
96.32505
96.32505
96.32505
96.32505
96.32505
96.32505
96.32505
96.32505
96.32505
96.32505
96.32505
96.32505
96.32505
96.32505
96.32505
96.32505
96.32505
96.32505
96.32505
96.32505
96.32505
96.32505
96.32505
96.32505
96.32505
96.32505
96.32505
96.32505
96.32505
96.32505
96.32505
96.32505
96.32505
96.32505
96.32505
96.32505
96.32505
96.32505
96.32505
96.32505
96.32505
96.32505
96.32505
96.32505
96.32505
96.32505
96.32505
96.32505
96.32505
96.32505
96.32505
96.32505
96.32505
96.32505
96.32505
96.32505
96.32505
96.32505
96.32505
96.32505
96.32505
96.32505
96.32505
96.32505
96.32505
96.32505
96.32505
96.32505
96.32505
96.32505
96.32505
96.32505
96.32505
96.32505
96.32505
96.32505
96.32505
96.32505
96.32505
96.32505
96.32505
96.32505
96.32505
96.32505
96.32505
96.32505
96.32505
96.32505
96.32505
96.32505
96.32505
96.32505
96.32505
96.32505
96.32505
96.32505
96.32505
96.32505
96.32505
96.32505
96.32505
96.32505
96.32505
96.3255
96.326088
96.326614
96.327164
96.327728
96.328278
96.328819
96.329376
96.329926
96.330482
96.331039
96.331581
96.332146
96.332687
96.333244
96.333794
96.334343
96.334892
96.335457
96.335991
96.336548
96.337105
96.337654
96.338196
96.33876
96.33931
96.339859
96.340416
96.340981
96.341507
96.342087
96.342621
96.343163
96.343727
96.344269
96.344833
96.345375
96.345932
96.346481
96.347038
96.347588
96.348145
96.348694
96.349243
96.3498
96.350349
96.350899
96.351456
96.352013
96.352554
96.353119
96.353653
96.35421
96.354759
96.355331
96.355865
96.356422
96.356979
96.357521
96.358086
96.358635
96.359177
96.359741
96.360268
96.36084
96.361382
96.361938
96.362495
96.363037
96.363602
96.364136
96.3647
96.365242
96.365807
96.366348
96.366905
96.367447
96.368019
96.368561
96.36911
96.369667
96.370216
96.370773
96.371315
96.371864
96.372429
96.372971
96.37352
96.374092
96.374626
96.375183
96.375732
96.376274
96.376846
96.377396
96.377945
96.378494
96.379051
96.379601
96.380142
96.380699
96.381248
96.38179
96.382362
96.382904
96.383453
96.384003
96.384567
96.385101
96.385666
96.386215
96.386787
96.387321
96.387886
96.388435
96.388985
96.389526
96.390099
96.390633
96.39119
96.391747
96.392288
96.392845
96.393394
96.393951
96.394485
96.39505
96.395599
96.396149
96.396698
96.397263
96.397812
96.398369
96.398918
96.39946
96.400009
96.400566
96.401108
96.40168
96.402214
96.402771
96.403328
96.403877
96.404442
96.404984
96.405533
96.40609
96.406639
96.407196
96.407745
96.408302
96.408852
96.409401
96.40995
96.4105
96.411049
96.411606
96.41214
96.41272
96.413246
96.413818
96.41436
96.414917
96.415459
96.416023
96.416573
96.417122
96.417679
96.418221
96.418777
96.419342
96.419876
96.420433
96.42099
96.421539
96.422081
96.422638
96.423195
96.423744
96.424301
96.42485
96.4254
96.425949
96.426514
96.427055
96.427605
96.428146
96.428726
96.429268
96.42981
96.430374
96.430916
96.431473
96.432022
96.432571
96.433121
96.433685
96.434227
96.434776
96.435333
96.43589
96.43644
96.436981
96.437553
96.438087
96.438644
96.439194
96.439743
96.4403
96.440849
96.441406
96.441963
96.442497
96.443069
96.443611
96.444168
96.444717
96.445267
96.445808
96.446365
96.446922
96.447479
96.448021
96.448586
96.449127
96.449692
96.450233
96.45079
96.45134
96.451881
96.452446
96.452988
96.453552
96.454094
96.454651
96.4552
96.455742
96.456322
96.456848
96.457397
96.457962
96.458511
96.459068
96.459618
96.460159
96.460716
96.461266
96.461823
96.462379
96.462929
96.463486
96.464035
96.464577
96.465134
96.465691
96.466232
96.466797
96.467339
96.467896
96.468437
96.468994
96.469551
96.4701
96.470657
96.471214
96.471741
96.472328
96.472855
96.473419
96.473961
96.47451
96.475067
96.475616
96.476173
96.476723
96.47728
96.477829
96.478386
96.478928
96.479485
96.480042
96.480583
96.481133
96.481697
96.482246
96.482788
96.483353
96.483902
96.484451
96.485001
96.485558
96.486099
96.486664
96.487206
96.487747
96.488312
96.488861
96.489418
96.489967
96.490509
96.491074
96.491615
96.492172
96.492729
96.493279
96.493828
96.494377
96.494934
96.495476
96.49604
96.49659
96.497139
96.497681
96.498253
96.498795
96.499352
96.499908
96.500465
96.501007
96.501556
96.502098
96.502663
96.503204
96.503754
96.504326
96.50486
96.505424
96.505981
96.506523
96.507072
96.507629
96.508186
96.50872
96.509293
96.509834
96.510376
96.510941
96.511482
96.512039
96.512589
96.513138
96.513695
96.514252
96.514809
96.51535
96.515915
96.516449
96.517021
96.517555
96.518112
96.518669
96.519218
96.51976
96.520332
96.520866
96.521416
96.52198
96.522522
96.523079
96.523621
96.524193
96.524727
96.525291
96.525833
96.526382
96.526939
96.527496
96.528038
96.528595
96.529152
96.529694
96.530251
96.530792
96.531349
96.531906
96.532448
96.53302
96.533562
96.534111
96.534683
96.535225
96.535782
96.536324
96.53688
96.53743
96.537979
96.538544
96.539085
96.539627
96.540199
96.540733
96.541275
96.54184
96.542389
96.542961
96.543488
96.544052
96.544601
96.545166
96.5457
96.546257
96.546806
96.547356
96.54792
96.548462
96.549019
96.549576
96.550125
96.550667
96.551216
96.551781
96.552322
96.552872
96.553436
96.553986
96.554535
96.555084
96.555641
96.556183
96.55674
96.557297
96.557846
96.558388
96.55896
96.559494
96.560043
96.5606
96.56115
96.561699
96.562263
96.562805
96.563354
96.563919
96.564468
96.565018
96.565575
96.566124
96.566673
96.567223
96.567787
96.568321
96.568893
96.56942
96.569984
96.570534
96.571503
96.572609
96.573723
96.574814
96.57592
96.577019
96.57811
96.579216
96.580322
96.581421
96.582527
96.583633
96.584724
96.585838
96.586945
96.588058
96.589157
96.590271
96.591362
96.592468
96.593575
96.594681
96.595772
96.59687
96.597977
96.599091
96.600197
96.601311
96.602386
96.6035
96.604614
96.605713
96.606819
96.607918
96.609032
96.61013
96.611237
96.612335
96.613441
96.61454
96.615646
96.616737
96.617851
96.618958
96.620064
96.62117
96.622261
96.623375
96.624474
96.625587
96.626686
96.627792
96.628899
96.630005
96.631111
96.63221
96.633308
96.634415
96.635506
96.63662
96.637718
96.638824
96.639938
96.641037
96.64212
96.643227
96.644348
96.645439
96.646545
96.647659
96.648758
96.649857
96.65097
96.652069
96.653168
96.654266
96.655365
96.656471
96.657585
96.658691
96.659798
96.660912
96.662003
96.663094
96.664207
96.665314
96.66642
96.667534
96.668625
96.669724
96.670845
96.671944
96.673035
96.674133
96.67524
96.676361
96.677452
96.678558
96.679665
96.680771
96.68187
96.682968
96.684074
96.685173
96.686295
96.687393
96.688492
96.689598
96.690697
96.691803
96.692909
96.694
96.695114
96.696205
96.697327
96.698433
96.699532
96.700638
96.701736
96.702843
96.703957
96.70504
96.706154
96.707253
96.708359
96.709457
96.710556
96.711662
96.712761
96.71386
96.714973
96.716072
96.717194
96.7183
96.719391
96.720497
96.721603
96.722694
96.723801
96.724907
96.726021
96.727104
96.728218
96.729317
96.730431
96.731544
96.732643
96.733734
96.734848
96.735954
96.737061
96.738152
96.739265
96.740364
96.74147
96.742577
96.743668
96.744789
96.745903
96.746986
96.748085
96.749191
96.750305
96.751411
96.75251
96.753601
96.754707
96.755821
96.75692
96.758026
96.75914
96.760239
96.761337
96.762451
96.76355
96.764648
96.765739
96.766846
96.76796
96.769066
96.770164
96.771263
96.772369
96.773476
96.774582
96.775681
96.776787
96.777901
96.778999
96.78009
96.781204
96.782303
96.783417
96.784508
96.785599
96.786705
96.787819
96.788933
96.790031
96.791138
96.792244
96.793335
96.794441
96.795555
96.796654
96.79776
96.798851
96.799957
96.801071
96.802177
96.803276
96.804375
96.805481
96.806595
96.807678
96.808792
96.809906
96.811005
96.812111
96.81321
96.814308
96.815414
96.816528
96.817627
96.818726
96.819839
96.820938
96.822037
96.823151
96.824249
96.825348
96.826439
96.827553
96.828659
96.829765
96.830887
96.83197
96.833084
96.834183
96.835281
96.83638
96.837486
96.838585
96.839699
96.84079
96.841904
96.843002
96.844109
96.845207
96.846306
96.847427
96.848541
96.849625
96.850739
96.851837
96.852943
96.854057
96.855148
96.856255
96.857353
96.858467
96.85955
96.860664
96.861778
96.862885
96.863983
96.865082
96.86618
96.867294
96.868385
96.869499
96.870605
96.871704
96.872818
96.873909
96.875015
96.876129
96.877228
96.878326
96.879425
96.880547
96.881653
96.882744
96.88385
96.884941
96.886055
96.887154
96.88826
96.889381
96.89048
96.891579
96.892685
96.893791
96.89489
96.895988
96.897072
96.898186
96.899284
96.900398
96.901497
96.902603
96.903709
96.904823
96.905914
96.907013
96.908127
96.909233
96.910324
96.911438
96.912537
96.913651
96.914757
96.915848
96.916946
96.918053
96.919174
96.920265
96.921379
96.922485
96.923576
96.924683
96.925789
96.926888
96.927994
96.9291
96.930199
96.931313
96.932411
96.933517
96.934608
96.935715
96.936821
96.93792
96.939026
96.94014
96.941238
96.942352
96.943443
96.94455
96.945648
96.946762
96.947861
96.948967
96.950073
96.95118
96.952278
96.953384
96.954491
96.955582
96.956688
96.957794
96.9589
96.960007
96.961121
96.962204
96.96331
96.964424
96.965508
96.966614
96.96772
96.968826
96.969933
96.971031
96.972137
96.973236
96.97435
96.975456
96.97654
96.977661
96.97876
96.979866
96.980972
96.982071
96.983177
96.984283
96.98539
96.986481
96.987595
96.988701
96.989807
96.990898
96.992012
96.993118
96.994217
96.995316
96.996414
96.997528
96.998627
96.999733
97.000839
97.001938
97.003052
97.004143
97.005264
97.006363
97.007477
97.00856
97.009659
97.010773
97.011879
97.012978
97.014084
97.015182
97.016289
97.017403
97.018494
97.019608
97.020714
97.021812
97.022919
97.024025
97.025139
97.02623
97.027328
97.028419
97.029518
97.030632
97.031731
97.032837
97.033951
97.035057
97.036156
97.037254
97.038368
97.039467
97.040573
97.041672
97.04277
97.043877
97.044991
97.046082
97.047195
97.048286
97.0494
97.050499
97.051605
97.052719
97.05381
97.054916
97.05603
97.057121
97.058228
97.059334
97.060432
97.061539
97.062645
97.063766
97.064857
97.065971
97.067062
97.068161
97.069267
97.070366
97.071472
97.072586
97.073685
97.074783
97.075897
97.077003
97.07811
97.079208
97.080307
97.081413
97.08252
97.083618
97.084724
97.085831
97.086922
97.08802
97.089127
97.090233
97.091347
97.09243
97.093536
97.094658
97.095757
97.096855
97.097961
97.099068
97.100166
97.101273
97.102379
97.10347
97.104584
97.105705
97.106789
97.107895
97.108994
97.110107
97.111206
97.112312
97.113411
97.114525
97.115631
97.116737
97.117828
97.118942
97.120041
97.12114
97.122246
97.123352
97.124458
97.125557
97.126663
97.127754
97.12886
97.129959
97.131058
97.132172
97.133293
97.134377
97.13549
97.136612
97.137703
97.138802
97.1399
97.141022
97.142113
97.143227
97.144325
97.145424
97.14653
97.147636
97.148735
97.149841
97.150948
97.152046
97.153152
97.154251
97.155365
97.156456
97.15757
97.158676
97.159752
97.160866
97.161972
97.163071
97.164192
97.165291
97.166389
97.167488
97.168594
97.169701
97.170807
97.171913
97.173012
97.174118
97.175232
97.176338
97.177437
97.178535
97.179634
97.18074
97.181839
97.182953
97.184052
97.185165
97.186264
97.187363
97.188461
97.189568
97.190674
97.191788
97.192886
97.194
97.195091
97.196205
97.197311
97.198395
97.199486
97.200592
97.201706
97.202812
97.203918
97.205025
97.206123
97.207245
97.208336
97.209435
97.210556
97.211655
97.212753
97.21386
97.214966
97.216072
97.217171
97.218254
97.219353
97.220474
97.221581
97.222679
97.223785
97.224892
97.22599
97.227104
97.228195
97.229301
97.230408
97.231506
97.232613
97.233711
97.234825
97.235931
97.237022
97.238129
97.239227
97.240334
97.24144
97.242546
97.243652
97.244751
97.245857
97.246964
97.24807
97.249176
97.250282
97.251373
97.252487
97.253593
97.254692
97.255798
97.256905
97.257996
97.259102
97.260201
97.261299
97.262413
97.263527
97.264633
97.265732
97.26683
97.267944
97.269043
97.270142
97.271248
97.272346
97.273445
97.274559
97.27565
97.276764
97.27787
97.278969
97.280075
97.281174
97.282288
97.283386
97.284477
97.285599
97.28669
97.287811
97.288918
97.290009
97.291115
97.292213
97.293304
97.294426
97.295532
97.296631
97.297729
97.298836
97.299934
97.301041
97.302147
97.303246
97.304344
97.305466
97.306572
97.307671
97.308777
97.309868
97.310982
97.312073
97.313187
97.314285
97.315392
97.31649
97.317596
97.31871
97.319801
97.320915
97.322021
97.32312
97.324234
97.325325
97.326431
97.327553
97.328651
97.329735
97.330833
97.33194
97.333054
97.33416
97.335258
97.336357
97.337479
97.338593
97.339676
97.340782
97.341888
97.342987
97.344101
97.345192
97.346291
97.347404
97.348503
97.349586
97.350693
97.351814
97.352913
97.354019
97.355133
97.356232
97.35733
97.358437
97.359543
97.360649
97.361748
97.362846
97.363953
97.365067
97.36618
97.367271
97.368378
97.369476
97.370575
97.371681
97.37278
97.373894
97.374992
97.376099
97.377205
97.378304
97.379417
97.380516
97.381615
97.382713
97.38382
97.384933
97.386032
97.387131
97.388237
97.389336
97.390442
97.391541
97.392654
97.393761
97.394875
97.395966
97.397072
97.398186
97.399292
97.400375
97.401482
97.40258
97.403694
97.404793
97.405891
97.407005
97.408112
97.409203
97.410309
97.411407
97.412521
97.41362
97.414719
97.415825
97.416931
97.418045
97.419144
97.420242
97.421341
97.422447
97.423546
97.42466
97.425766
97.426872
97.427963
97.42907
97.430183
97.431274
97.432388
97.433495
97.434586
97.435707
97.436806
97.437904
97.439011
97.440125
97.441216
97.442307
97.44342
97.444519
97.445633
97.446739
97.44783
97.448936
97.450043
97.451149
97.452248
97.453354
97.454468
97.455566
97.456665
97.457779
97.458878
97.459991
97.461082
97.462173
97.463287
97.464394
97.4655
97.466606
97.467705
97.468826
97.469917
97.471024
97.472122
97.473228
97.474335
97.475426
97.476532
97.477638
97.478745
97.479836
97.480942
97.482048
97.483154
97.484253
97.485359
97.486473
97.487564
97.48867
97.489777
97.490883
97.491982
97.493103
97.494179
97.495293
97.496407
97.497513
97.498611
97.499702
97.500809
97.501915
97.503014
97.504128
97.505226
97.506332
97.507446
97.508537
97.509651
97.510757
97.511864
97.512955
97.514061
97.515167
97.516273
97.517365
97.518471
97.519569
97.520683
97.521774
97.522888
97.524002
97.525108
97.526192
97.527298
97.528412
97.529518
97.530624
97.531731
97.532814
97.533928
97.535042
97.536125
97.537239
97.538345
97.539444
97.540543
97.541656
97.542763
97.543869
97.54496
97.546066
97.547165
97.548271
97.549377
97.550476
97.551598
97.552689
97.553795
97.554893
97.556
97.557098
97.558205
97.559311
97.560417
97.561516
97.562622
97.563721
97.564827
97.565933
97.567032
97.568138
97.569237
97.570358
97.571465
97.572556
97.573654
97.57476
97.575867
97.576981
97.578079
97.57917
97.580284
97.581398
97.582489
97.583595
97.584709
97.5858
97.586906
97.588013
97.589111
97.590225
97.591339
97.592422
97.593521
97.594627
97.595741
97.59684
97.597939
97.599052
97.600151
97.601257
97.602356
97.603455
97.604561
97.605652
97.606758
97.607864
97.608986
97.610085
97.611183
97.612297
97.613388
97.614494
97.615593
97.616699
97.617805
97.618912
97.620018
97.621117
97.622223
97.623337
97.62442
97.625534
97.62664
97.627739
97.628853
97.629944
97.63105
97.632156
97.633247
97.634361
97.635452
97.636566
97.637672
97.638771
97.639885
97.640991
97.642097
97.643196
97.644295
97.645393
97.6465
97.647606
97.64872
97.649818
97.650925
97.652023
97.653122
97.654236
97.655342
97.656448
97.657539
97.658653
97.65976
97.660858
97.661964
97.663063
97.664154
97.665268
97.666359
97.66748
97.668571
97.669685
97.670776
97.671883
97.672997
97.67408
97.675194
97.676308
97.677391
97.678505
97.679619
97.68071
97.681824
97.682938
97.684029
97.685135
97.686241
97.687347
97.688446
97.689545
97.690659
97.69175
97.692863
97.693962
97.695061
97.696167
97.697273
97.698387
97.699478
97.700592
97.701698
97.702797
97.703896
97.704987
97.7061
97.707214
97.708305
97.709404
97.71051
97.711624
97.71273
97.713829
97.714935
97.716034
97.717148
97.718246
97.719345
97.720459
97.721565
97.722664
97.723763
97.724861
97.725983
97.727074
97.728188
97.729294
97.730385
97.731491
97.73259
97.733696
97.734802
97.735893
97.737
97.738106
97.73922
97.740334
97.741425
97.742531
97.743622
97.744728
97.745834
97.746933
97.748039
97.749138
97.750244
97.75135
97.752457
97.753571
97.754662
97.755768
97.756874
97.757973
97.759087
97.760185
97.761299
97.76239
97.763496
97.764595
97.765694
97.766808
97.767921
97.769005
97.770119
97.771225
97.772331
97.773438
97.774536
97.775635
97.776741
97.777847
97.778954
97.780052
97.781158
97.782257
97.783363
97.784477
97.785568
97.786682
97.787766
97.788879
97.789986
97.791084
97.792198
97.793289
97.794403
97.795502
97.796608
97.797714
97.79882
97.799919
97.801018
97.802116
97.80323
97.804329
97.805435
97.806541
97.807632
97.808746
97.809845
97.810944
97.812065
97.813171
97.814278
97.815361
97.816475
97.817581
97.818672
97.819786
97.820885
97.821976
97.82309
97.824203
97.825294
97.826408
97.827507
97.828621
97.829712
97.830826
97.83194
97.833038
97.834137
97.835243
97.836342
97.83744
97.838539
97.839653
97.840752
97.841866
97.842972
97.84407
97.845184
97.846275
97.847374
97.84848
97.849579
97.850693
97.851799
97.852905
97.854004
97.855103
97.856216
97.8573
97.858414
97.859528
97.860611
97.861725
97.862823
97.86393
97.865044
97.866135
97.867233
97.86834
97.869453
97.870567
97.871666
97.87278
97.873871
97.874969
97.87606
97.877174
97.878281
97.879379
97.880486
97.881584
97.882698
97.883804
97.884903
97.885994
97.887108
97.888214
97.88932
97.890419
97.891533
97.892632
97.89373
97.894829
97.895927
97.897041
97.898148
97.899239
97.90036
97.901459
97.902565
97.903679
97.904778
97.905876
97.906975
97.908089
97.909195
97.910294
97.911407
97.912506
97.913597
97.914711
97.915817
97.916908
97.918007
97.919121
97.920227
97.921326
97.922432
97.923538
97.924637
97.925743
97.926842
97.927933
97.929047
97.930161
97.931259
97.93235
97.933456
97.934563
97.935677
97.936768
97.937866
97.938972
97.940086
97.941185
97.942307
97.943405
97.944519
97.94561
97.946709
97.947823
97.948921
97.95002
97.951126
97.952217
97.953331
97.954437
97.955536
97.956642
97.957748
97.958855
97.959946
97.96106
97.962173
97.963272
97.964378
97.965469
97.966576
97.96769
97.968788
97.969879
97.970993
97.972099
97.973206
97.974304
97.97541
97.976517
97.977623
97.978722
97.979828
97.980934
97.982033
97.983147
97.984245
97.985352
97.986465
97.987549
97.988655
97.989754
97.990845
97.991959
97.993057
97.994164
97.995277
97.996384
97.997459
97.998573
97.999687
98.000801
98.001892
98.002998
98.004105
98.005203
98.006317
98.007401
98.008514
98.009621
98.010719
98.011818
98.012924
98.014038
98.015144
98.016251
98.017349
98.018456
98.019562
98.020653
98.021767
98.022873
98.023972
98.025085
98.026169
98.027275
98.028389
98.029488
98.030586
98.031693
98.032799
98.033905
98.035004
98.036125
98.037216
98.038315
98.039421
98.04052
98.041634
98.042747
98.043831
98.044937
98.046051
98.047157
98.048256
98.049355
98.050446
98.051552
98.052666
98.053764
98.054871
98.055992
98.057091
98.058182
98.059288
98.060394
98.061501
98.062607
98.063698
98.064796
98.06591
98.067017
98.0681
98.069214
98.070312
98.071434
98.072533
98.073639
98.074753
98.075844
98.07695
98.078049
98.079147
98.080261
98.081352
98.082451
98.083565
98.084671
98.08577
98.086876
98.087997
98.089088
98.090195
98.091293
98.092407
98.093506
98.09462
98.095711
98.096817
98.097923
98.09903
98.100128
98.101227
98.102333
98.103439
98.104538
98.105652
98.10675
98.107857
98.108963
98.110054
98.11116
98.112267
98.11338
98.114479
98.115585
98.116692
98.117783
98.118874
98.119987
98.121086
98.122192
98.123291
98.124397
98.125511
98.126617
98.127731
98.128807
98.129921
98.131035
98.132133
98.133247
98.134346
98.135445
98.136559
98.137657
98.138741
98.139847
98.140961
98.142052
98.143158
98.144272
98.145386
98.146484
98.147591
98.148689
98.149788
98.150894
98.152
98.153107
98.154213
98.155319
98.156403
98.157516
98.158623
98.159721
98.160828
98.161919
98.163048
98.164146
98.165253
98.166359
98.167458
98.168564
98.169662
98.170753
98.171875
98.172981
98.174088
98.175186
98.176285
98.177391
98.178497
98.179581
98.180687
98.181786
98.182899
98.183998
98.185104
98.186218
98.187317
98.188423
98.189514
98.19062
98.191734
98.192841
98.193939
98.19503
98.196144
98.197258
98.198341
98.199455
98.200554
98.201668
98.202766
98.203873
98.204987
98.206085
98.207176
98.20829
98.209389
98.210495
98.211609
98.2127
98.213799
98.214905
98.216019
98.21711
98.218224
98.219337
98.220428
98.221527
98.222633
98.223732
98.224846
98.225952
98.227043
98.228157
98.229271
98.23037
98.231476
98.232574
98.233665
98.234779
98.235886
98.236984
98.238098
98.239204
98.240295
98.241402
98.2425
98.243622
98.244705
98.245819
98.246918
98.248016
98.249138
98.250229
98.251328
98.252434
98.253532
98.254639
98.255737
98.256844
98.257965
98.259064
98.260155
98.261269
98.262367
98.263474
98.26458
98.265686
98.266785
98.267883
98.26899
98.270081
98.271202
98.272316
98.273399
98.274513
98.27562
98.276726
98.277824
98.278938
98.280037
98.281128
98.282234
98.28334
98.284447
98.285553
98.286644
98.28775
98.288864
98.28997
98.291069
98.292168
98.293266
98.29438
98.295479
98.296585
98.297684
98.298798
98.299911
98.300987
98.302109
98.303215
98.304321
98.30542
98.306526
98.307632
98.308723
98.30983
98.310936
98.312019
98.313133
98.31424
98.315346
98.316452
98.317566
98.318657
98.319756
98.320862
98.321968
98.323074
98.324181
98.325272
98.32637
98.327492
98.328583
98.329697
98.330788
98.331894
98.333008
98.334099
98.335213
98.336319
98.337433
98.338531
98.339622
98.340736
98.341835
98.342934
98.344048
98.345146
98.346245
98.347351
98.348465
98.349579
98.35067
98.351768
98.352867
98.353973
98.355087
98.356194
98.357292
98.358391
98.359505
98.360611
98.361702
98.362816
98.363914
98.365013
98.366112
98.367218
98.368332
98.369431
98.370537
98.371628
98.372742
98.37384
98.374947
98.376053
98.377167
98.378258
98.379364
98.38047
98.381561
98.382668
98.383774
98.384872
98.385979
98.387085
98.388199
98.389297
98.390411
98.39151
98.392601
98.393715
98.394814
98.39592
98.397026
98.398125
98.399223
98.40033
98.401443
98.402542
98.403625
98.404739
98.405853
98.406952
98.408058
98.409164
98.410263
98.411362
98.412468
98.413574
98.41468
98.415794
98.416893
98.417999
98.419113
98.420212
98.421318
98.422401
98.423508
98.424614
98.42572
98.426826
98.427925
98.429031
98.430138
98.431236
98.432343
98.433449
98.434547
98.435669
98.436745
98.437866
98.43895
98.440063
98.44117
98.442261
98.443367
98.444466
98.44558
98.446686
98.447792
98.448898
98.449989
98.451103
98.452209
98.453308
98.454422
98.455513
98.456619
98.457733
98.458832
98.45993
98.461037
98.462143
98.463242
98.46434
98.465454
98.466553
98.467659
98.468773
98.469856
98.47097
98.472076
98.473167
98.474289
98.475395
98.476501
98.477585
98.478691
98.479805
98.480904
98.48201
98.483101
98.484207
98.485321
98.486427
98.487518
98.488625
98.489746
98.490845
98.491951
98.49305
98.494156
98.495262
98.496361
98.497459
98.498558
98.499672
98.500778
98.501869
98.502968
98.504074
98.505188
98.506287
98.507393
98.508484
98.509598
98.510689
98.51181
98.512909
98.514
98.515099
98.516205
98.517319
98.51844
98.519531
98.520638
98.521751
98.522842
98.523949
98.52504
98.526154
98.527267
98.528366
98.529465
98.530563
98.531677
98.532799
98.533875
98.534981
98.536087
98.537193
98.538307
98.539398
98.540504
98.541603
98.542717
98.543808
98.544914
98.546028
98.547127
98.548225
98.549339
98.550446
98.551552
98.552643
98.553749
98.554848
98.555954
98.55706
98.558151
98.559265
98.560387
98.561478
98.562584
98.563675
98.564789
98.565895
98.566994
98.5681
98.569199
98.570312
98.571404
98.572502
98.573608
98.574715
98.575806
98.57692
98.578026
98.579132
98.580246
98.581337
98.582443
98.583542
98.584648
98.585747
98.586853
98.587967
98.589073
98.590157
98.591263
98.592384
98.593483
98.594566
98.59568
98.596786
98.597893
98.599007
98.600098
98.601212
98.602318
98.603432
98.604515
98.605621
98.606735
98.607834
98.608932
98.610039
98.611145
98.612251
98.613342
98.614441
98.615555
98.616653
98.617752
98.618866
98.619972
98.621086
98.622185
98.623291
98.624382
98.625488
98.626595
98.627693
98.628799
98.629906
98.631004
98.632111
98.633209
98.634315
98.635414
98.63652
98.637627
98.638741
98.639839
98.640953
98.642044
98.64315
98.644257
98.645363
98.646439
98.647552
98.648666
98.649773
98.650871
98.651978
98.653076
98.65419
98.655273
98.65638
98.657486
98.658607
98.659698
98.660797
98.661911
98.663033
98.664131
98.665222
98.666321
98.667427
98.668541
98.669632
98.670738
98.671844
98.672951
98.674049
98.675156
98.67627
98.677376
98.678474
98.679573
98.680687
98.681793
98.682892
98.68399
98.685089
98.686188
98.687302
98.688385
98.689499
98.69062
98.691704
98.69281
98.693916
98.695007
98.696114
98.696709
98.69725
98.6978
98.698357
98.698906
98.699463
98.700005
98.700546
98.701118
98.70166
98.702202
98.702759
98.703323
98.703865
98.70443
98.704971
98.705544
98.706078
98.706642
98.707191
98.707741
98.708298
98.708839
98.709389
98.709946
98.710495
98.711052
98.711594
98.712151
98.7127
98.713249
98.713806
98.714363
98.714912
98.715477
98.716011
98.71656
98.71711
98.717659
98.718216
98.718773
98.719322
98.719872
98.720428
98.720978
98.721542
98.722084
98.722626
98.723198
98.723732
98.724297
98.724846
98.72541
98.725945
98.726501
98.727058
98.727592
98.728157
98.728699
98.729256
98.729805
98.73037
98.730904
98.731468
98.732018
98.732574
98.733116
98.733681
98.734222
98.734787
98.735321
98.735878
98.736435
98.736977
98.737534
98.738083
98.738632
98.739189
98.739738
98.740295
98.740845
98.741409
98.741959
98.742508
98.743065
98.743607
98.744164
98.744705
98.745262
98.745819
98.746353
98.746918
98.747475
98.748024
98.748573
98.749123
98.749672
98.750229
98.750786
98.751328
98.751877
98.752441
98.752991
98.753532
98.754089
98.754646
98.755196
98.75573
98.756302
98.756836
98.757416
98.757957
98.758507
98.759056
98.759605
98.76017
98.760719
98.761269
98.761833
98.762375
98.762924
98.763474
98.76403
98.764572
98.765129
98.765671
98.766228
98.766785
98.767342
98.767883
98.768425
98.76899
98.769539
98.770096
98.770653
98.771202
98.771751
98.772316
98.77285
98.773415
98.773956
98.774498
98.77507
98.775604
98.776176
98.776711
98.777267
98.777824
98.778374
98.778923
98.779472
98.780029
98.780579
98.781136
98.781685
98.782234
98.782791
98.783348
98.78389
98.784439
98.784988
98.785545
98.786095
98.786652
98.787193
98.787766
98.788292
98.788849
98.789406
98.789963
98.790512
98.791084
98.791603
98.792175
98.792725
98.793282
98.793823
98.79438
98.794937
98.795479
98.796028
98.796577
98.797142
98.797676
98.798241
98.798798
98.799339
98.799904
98.800453
98.801003
98.801544
98.802116
98.80265
98.803192
98.803764
98.804314
98.804848
98.805428
98.805962
98.806526
98.807076
98.807617
98.808174
98.808723
98.809273
98.80983
98.810379
98.810944
98.81147
98.812027
98.812576
98.813141
98.813698
98.814224
98.814804
98.815338
98.815895
98.816444
98.817017
98.817543
98.818115
98.818649
98.819199
98.819763
98.82032
98.820862
98.821419
98.821968
98.822525
98.823074
98.823631
98.824173
98.824722
98.825279
98.825829
98.826385
98.826935
98.827484
98.828049
98.82859
98.82914
98.829704
98.830246
98.830788
98.831352
98.831902
98.832458
98.833015
98.833557
98.834106
98.834679
98.835205
98.835785
98.836311
98.836876
98.837425
98.837975
98.838524
98.839081
98.83963
98.840179
98.840729
98.841278
98.841835
98.842392
98.842949
98.843483
98.844055
98.844589
98.845139
98.845711
98.846252
98.846786
98.847351
98.8479
98.84845
98.849007
98.849556
98.850113
98.850662
98.851212
98.851776
98.85231
98.852875
98.853432
98.853966
98.854523
98.85508
98.855637
98.856178
98.856743
98.857292
98.857834
98.858391
98.858948
98.859497
98.860039
98.860603
98.861137
98.861702
98.862251
98.862808
98.86335
98.863907
98.864464
98.865021
98.865555
98.866127
98.866676
98.867218
98.867783
98.868332
98.868889
98.869431
98.86998
98.870537
98.871086
98.871651
98.872185
98.872742
98.873299
98.873848
98.874405
98.874947
98.875504
98.876053
98.876602
98.877151
98.877708
98.878258
98.878815
98.879372
98.879906
98.880463
98.88102
98.881569
98.882111
98.882675
98.883217
98.883774
98.884323
98.88488
98.885422
98.885994
98.886536
98.887077
98.887642
98.888184
98.888756
98.88929
98.889847
98.890404
98.890945
98.891502
98.892059
98.892609
98.893158
98.893715
98.894272
98.894798
98.895378
98.895905
98.896469
98.897026
98.897583
98.898125
98.898674
98.899231
98.899773
98.90033
98.900887
98.901436
98.901993
98.902542
98.903084
98.903648
98.90419
98.904747
98.905296
98.905838
98.906418
98.906952
98.907501
98.908066
98.908623
98.909164
98.909706
98.910263
98.910812
98.911369
98.911926
98.912468
98.913017
98.913582
98.914131
98.914673
98.915222
98.915779
98.916328
98.916885
98.917435
98.917999
98.918533
98.91909
98.919647
98.920197
98.920746
98.92131
98.921844
98.922409
98.922951
98.923523
98.924057
98.924622
98.925163
98.925705
98.926262
98.926819
98.927383
98.927925
98.928482
98.929031
98.929581
98.930138
98.930687
98.931244
98.931778
98.93235
98.932892
98.933434
98.933998
98.934547
98.935089
98.935654
98.936195
98.93676
98.937302
98.937866
98.938408
98.938965
98.939522
98.940056
98.940613
98.941177
98.941719
98.942276
98.942825
98.943375
98.943932
98.944473
98.945038
98.945572
98.946136
98.946686
98.94725
98.947784
98.948357
98.948898
98.949448
98.949997
98.950554
98.951103
98.95166
98.952202
98.952759
98.953308
98.953865
98.954414
98.954956
98.955513
98.956062
98.956612
98.957169
98.957726
98.958282
98.958824
98.959373
98.959938
98.96048
98.961029
98.961594
98.962128
98.962692
98.963249
98.963791
98.964355
98.964912
98.965446
98.966011
98.966545
98.967117
98.967651
98.968208
98.968758
98.969315
98.969864
98.970428
98.97097
98.971519
98.972069
98.972633
98.973175
98.973724
98.974297
98.974815
98.975372
98.975937
98.976486
98.977036
98.977592
98.978142
98.978699
98.979248
98.979797
98.980354
98.980896
98.981453
98.98201
98.982552
98.983109
98.983665
98.984222
98.984756
98.985321
98.98587
98.986412
98.986984
98.987526
98.988068
98.98864
98.989182
98.989723
98.990273
98.990837
98.991371
98.991936
98.992485
98.99305
98.993591
98.994148
98.994698
98.995262
98.995796
98.996361
98.996902
98.997459
98.998016
98.998558
98.999115
98.999664
99.000229
99.000771
99.001312
99.001877
99.002419
99.002975
99.003532
99.004082
99.004639
99.00518
99.005737
99.006279
99.006844
99.007393
99.00795
99.008484
99.009048
99.009598
99.010139
99.010696
99.011253
99.011803
99.012352
99.012917
99.013458
99.014008
99.01458
99.015129
99.015678
99.016235
99.016777
99.017319
99.017883
99.018425
99.01899
99.019524
99.020088
99.020638
99.021179
99.021736
99.022293
99.022842
99.023399
99.023949
99.024498
99.025047
99.02562
99.026154
99.026711
99.027252
99.027817
99.028351
99.028908
99.029472
99.030014
99.030563
99.03112
99.031662
99.032219
99.032776
99.033318
99.03389
99.034424
99.034996
99.035538
99.036087
99.036644
99.037186
99.037743
99.0383
99.038849
99.039391
99.039948
99.040497
99.041039
99.041603
99.042152
99.042709
99.043259
99.043823
99.044365
99.044922
99.045471
99.046028
99.046577
99.047119
99.047668
99.048241
99.048767
99.049339
99.049889
99.05043
99.05098
99.051544
99.052078
99.05265
99.053192
99.053757
99.054298
99.054863
99.055397
99.055969
99.056503
99.057053
99.05761
99.058159
99.058723
99.059265
99.059814
99.060371
99.060928
99.06147
99.062012
99.062584
99.063126
99.063667
99.06424
99.064781
99.065338
99.065903
99.066429
99.066986
99.067535
99.0681
99.068642
99.069191
99.069748
99.070297
99.070854
99.071411
99.071953
99.07251
99.073051
99.073624
99.074165
99.074715
99.075279
99.075821
99.07637
99.07692
99.077477
99.078018
99.07859
99.079132
99.079689
99.080231
99.080788
99.081337
99.081894
99.082443
99.083
99.083542
99.084106
99.084641
99.085197
99.085754
99.086304
99.086853
99.08741
99.087967
99.088524
99.089066
99.089622
99.090172
99.090721
99.091278
99.091827
99.092377
99.092926
99.093491
99.094032
99.094589
99.095139
99.09568
99.096245
99.096779
99.097351
99.097885
99.098457
99.098991
99.099556
99.100098
99.100655
99.101204
99.101761
99.102303
99.102859
99.103409
99.103951
99.104523
99.105057
99.105621
99.106163
99.10672
99.107269
99.107826
99.108376
99.108948
99.109482
99.110046
99.110596
99.111145
99.111702
99.112244
99.112778
99.113342
99.113892
99.114456
99.11499
99.115555
99.116104
99.116653
99.117218
99.11776
99.118309
99.118866
99.119415
99.119965
99.120529
99.121078
99.121628
99.122185
99.122726
99.123283
99.123833
99.124382
99.124939
99.125496
99.12603
99.126602
99.127136
99.127701
99.12825
99.128792
99.129349
99.129906
99.130463
99.131004
99.131569
99.132118
99.132652
99.133224
99.133766
99.134315
99.134872
99.135406
99.135963
99.13652
99.137077
99.137619
99.138191
99.138718
99.13929
99.139832
99.140388
99.140938
99.141495
99.142036
99.142586
99.143143
99.143692
99.144249
99.144814
99.145355
99.145897
99.146461
99.147011
99.147568
99.148109
99.148659
99.149223
99.149765
99.150322
99.150871
99.151428
99.151978
99.152534
99.153076
99.153633
99.15419
99.154732
99.155281
99.155846
99.156387
99.156944
99.157494
99.158043
99.158585
99.159157
99.159706
99.160255
99.160812
99.161362
99.161911
99.162468
99.163017
99.163574
99.164124
99.16465
99.16523
99.165764
99.166328
99.166878
99.167427
99.167976
99.168533
99.169075
99.169624
99.170189
99.170738
99.171288
99.171837
99.172394
99.172943
99.173492
99.174057
99.174599
99.175156
99.175705
99.176254
99.176811
99.177361
99.17791
99.178459
99.179001
99.179573
99.180122
99.180672
99.181229
99.181778
99.182335
99.182884
99.183434
99.18399
99.184532
99.185097
99.185638
99.186203
99.186737
99.187302
99.187843
99.188393
99.18895
99.189499
99.190056
99.190605
99.191162
99.191711
99.192253
99.192825
99.193359
99.193924
99.194473
99.195023
99.195572
99.196129
99.196678
99.197227
99.197769
99.198334
99.198883
99.199432
99.199989
99.200539
99.201088
99.201637
99.202202
99.202744
99.203293
99.20385
99.204399
99.204956
99.205513
99.206062
99.206604
99.207169
99.20771
99.208252
99.208817
99.209358
99.209923
99.210464
99.211021
99.211571
99.212135
99.212685
99.213226
99.213783
99.21434
99.214874
99.215439
99.215981
99.216545
99.217102
99.217644
99.218201
99.218758
99.219299
99.219856
99.220406
99.220955
99.221504
99.222069
99.22261
99.223175
99.223724
99.224266
99.224823
99.22538
99.225929
99.226479
99.227013
99.227585
99.228134
99.228691
99.229233
99.22979
99.230339
99.230888
99.231445
99.231995
99.232544
99.233101
99.23365
99.2342
99.234756
99.235298
99.235863
99.236404
99.236961
99.237518
99.238075
99.238609
99.239182
99.239716
99.240273
99.240829
99.241371
99.241928
99.242485
99.243042
99.243576
99.244125
99.24469
99.245224
99.245796
99.246338
99.246887
99.247459
99.248001
99.24855
99.2491
99.249657
99.250206
99.250755
99.251305
99.251862
99.252411
99.252968
99.253517
99.254059
99.254623
99.255173
99.25573
99.256271
99.256844
99.257378
99.257942
99.258492
99.259048
99.259583
99.260132
99.260696
99.261246
99.261803
99.262352
99.262894
99.263451
99.263992
99.264542
99.265106
99.265656
99.26622
99.266762
99.267319
99.267868
99.268433
99.268959
99.269524
99.270073
99.27063
99.271164
99.271736
99.272278
99.272835
99.273384
99.273933
99.274483
99.275047
99.275589
99.276138
99.276695
99.277245
99.277817
99.278343
99.2789
99.279465
99.279999
99.280556
99.281113
99.28167
99.282204
99.282768
99.28331
99.283859
99.284416
99.284973
99.285522
99.286072
99.286629
99.287178
99.28772
99.288292
99.288826
99.289391
99.28994
99.290497
99.291046
99.291603
99.292152
99.292702
99.293243
99.2938
99.29435
99.294884
99.295464
99.295998
99.29657
99.297112
99.297676
99.29821
99.29879
99.299316
99.299866
99.300423
99.30098
99.301529
99.302071
99.302628
99.303185
99.303741
99.304291
99.304825
99.305405
99.305939
99.306496
99.307053
99.307594
99.308159
99.308708
99.30925
99.309822
99.310356
99.310921
99.311462
99.312019
99.312569
99.313118
99.313667
99.314224
99.314766
99.315338
99.315865
99.316437
99.316978
99.317543
99.318077
99.318642
99.319183
99.31974
99.32029
99.320831
99.321404
99.321945
99.322487
99.323051
99.323593
99.32415
99.324707
99.325241
99.325806
99.326363
99.32692
99.327461
99.328018
99.328575
99.329117
99.329659
99.330223
99.330772
99.331329
99.331871
99.332436
99.332977
99.333534
99.334091
99.334641
99.33519
99.335747
99.336296
99.336838
99.33741
99.337944
99.338493
99.33905
99.3396
99.340164
99.340698
99.341263
99.341812
99.342369
99.342918
99.343475
99.344025
99.344574
99.345123
99.345688
99.346222
99.346786
99.347336
99.347878
99.348442
99.348984
99.349541
99.35009
99.350647
99.351189
99.351738
99.352303
99.352844
99.353409
99.353958
99.354515
99.355064
99.355598
99.356163
99.356705
99.357262
99.357811
99.35836
99.358917
99.359459
99.360023
99.360565
99.361122
99.361679
99.362228
99.362778
99.36335
99.363892
99.364441
99.364998
99.36554
99.366096
99.366638
99.367195
99.367744
99.368301
99.368851
99.369415
99.369942
99.370506
99.371056
99.371605
99.372162
99.372719
99.373268
99.373817
99.374374
99.374931
99.375465
99.376038
99.376579
99.377129
99.377693
99.378235
99.378784
99.379341
99.37989
99.380432
99.380989
99.381546
99.382103
99.38266
99.383209
99.383766
99.384315
99.384857
99.385422
99.385963
99.386513
99.387077
99.387611
99.388168
99.388718
99.389275
99.389816
99.390366
99.390923
99.391472
99.392036
99.392586
99.393135
99.393684
99.394241
99.394791
99.39534
99.395889
99.396446
99.397003
99.397545
99.398094
99.398659
99.3992
99.399773
99.400299
99.400864
99.401398
99.401962
99.402519
99.403069
99.403625
99.404175
99.404716
99.405281
99.40583
99.406387
99.406929
99.407478
99.408043
99.408577
99.409142
99.409691
99.410248
99.410797
99.411346
99.411903
99.412445
99.413017
99.413551
99.414108
99.414658
99.415222
99.415756
99.416321
99.416862
99.417412
99.417976
99.418526
99.419075
99.419632
99.420174
99.420731
99.421272
99.421829
99.422386
99.422935
99.423477
99.424042
99.424583
99.425133
99.425705
99.426247
99.426804
99.427345
99.42791
99.428444
99.429016
99.429558
99.430107
99.430656
99.431213
99.431755
99.432304
99.432869
99.433411
99.433968
99.434517
99.435074
99.435631
99.436165
99.436737
99.437279
99.437828
99.4384
99.438942
99.439491
99.440056
99.440598
99.441147
99.441704
99.442253
99.442802
99.443352
99.443909
99.444458
99.445007
99.445572
99.446098
99.446663
99.447205
99.447777
99.448326
99.448891
99.449425
99.449989
99.450523
99.45108
99.451637
99.452179
99.452728
99.453285
99.453835
99.454384
99.454948
99.45549
99.456047
99.456596
99.457153
99.457703
99.458252
99.458809
99.459358
99.459915
99.460464
99.461014
99.461563
99.46212
99.462669
99.463219
99.463768
99.464325
99.464874
99.465416
99.465973
99.46653
99.467064
99.467644
99.468178
99.468742
99.469292
99.469841
99.470398
99.470932
99.471512
99.472038
99.472603
99.473152
99.473717
99.474251
99.474808
99.475365
99.475929
99.476463
99.477028
99.47757
99.478119
99.478683
99.479225
99.479774
99.480331
99.480888
99.48143
99.481987
99.482544
99.483086
99.483635
99.484184
99.484749
99.485291
99.48584
99.486404
99.486938
99.487511
99.488045
99.488609
99.489151
99.489708
99.490273
99.490822
99.491371
99.49192
99.492462
99.493019
99.493576
99.494118
99.494682
99.495232
99.495781
99.49633
99.496887
99.497429
99.497986
99.498535
99.499084
99.499649
99.500183
99.500755
99.501297
99.501854
99.502396
99.502953
99.503502
99.504051
99.504608
99.505165
99.505699
99.506279
99.506805
99.507362
99.507919
99.508476
99.509018
99.509575
99.510132
99.510689
99.511238
99.511787
99.512344
99.512886
99.513451
99.514
99.514542
99.515091
99.515656
99.51619
99.516747
99.517303
99.517845
99.518394
99.518951
99.519508
99.52005
99.520622
99.521164
99.521706
99.52227
99.52282
99.523369
99.523926
99.524483
99.525032
99.525581
99.526123
99.526688
99.527229
99.527779
99.528336
99.5289
99.529434
99.530006
99.53054
99.531105
99.531639
99.532211
99.532745
99.53331
99.533859
99.534416
99.53495
99.53553
99.536057
99.536613
99.537163
99.537712
99.538277
99.538818
99.539383
99.539925
99.540482
99.541039
99.541588
99.54213
99.542679
99.543251
99.543793
99.544334
99.544891
99.545448
99.54599
99.546555
99.547096
99.547646
99.548203
99.548759
99.549309
99.549866
99.550415
99.550964
99.551521
99.552063
99.55262
99.553169
99.553719
99.554276
99.554817
99.555374
99.555939
99.55648
99.557037
99.557579
99.558144
99.558678
99.559258
99.559792
99.560349
99.56089
99.561462
99.561996
99.562553
99.56311
99.563652
99.564209
99.564758
99.565315
99.565865
99.566414
99.566986
99.56752
99.568062
99.568626
99.569183
99.569725
99.570282
99.570831
99.571388
99.571938
99.572487
99.573036
99.573593
99.574142
99.574692
99.575241
99.575798
99.576347
99.576904
99.577438
99.578011
99.578552
99.579117
99.579651
99.580223
99.580757
99.581314
99.581863
99.582405
99.582977
99.583519
99.584068
99.584625
99.58519
99.585724
99.586296
99.586838
99.587387
99.587936
99.588486
99.589043
99.5896
99.590141
99.590698
99.591248
99.591805
99.592354
99.592911
99.59346
99.594002
99.594559
99.595116
99.595657
99.59623
99.596771
99.597313
99.597885
99.598419
99.598984
99.599525
99.60009
99.600632
99.601181
99.601746
99.60228
99.602837
99.603386
99.603951
99.604492
99.605042
99.605598
99.606155
99.606697
99.607269
99.607811
99.60836
99.608917
99.609474
99.610008
99.610565
99.611115
99.611656
99.612213
99.612762
99.613312
99.613869
99.614426
99.614975
99.615524
99.616081
99.616638
99.61718
99.617744
99.618279
99.618851
99.619385
99.619949
99.620499
99.621048
99.621597
99.622162
99.622704
99.623253
99.62381
99.624352
99.624916
99.625465
99.626015
99.626564
99.627129
99.627678
99.628227
99.628769
99.629333
99.62989
99.630417
99.630989
99.631523
99.632095
99.632637
99.633186
99.633736
99.634285
99.634857
99.635406
99.635948
99.63652
99.637054
99.637604
99.638153
99.638718
99.639267
99.639809
99.640366
99.640923
99.641472
99.642029
99.642578
99.64312
99.643669
99.644226
99.644775
99.645332
99.645897
99.646431
99.646988
99.647537
99.648094
99.648636
99.649193
99.64975
99.650284
99.650856
99.651398
99.651955
99.652504
99.653053
99.65361
99.654152
99.654709
99.655266
99.655823
99.656364
99.656921
99.657478
99.65802
99.658577
99.659126
99.659676
99.66024
99.660774
99.661331
99.66188
99.662445
99.662979
99.663536
99.664093
99.66465
99.665199
99.665764
99.66629
99.66687
99.667397
99.667961
99.66851
99.66906
99.669624
99.670166
99.670723
99.671272
99.671829
99.672379
99.67292
99.673477
99.674026
99.674583
99.675133
99.675682
99.676231
99.676796
99.677338
99.677895
99.678444
99.678986
99.679543
99.680092
99.680649
99.681206
99.681747
99.682297
99.682861
99.683403
99.68396
99.684517
99.685066
99.685616
99.686172
99.686722
99.687263
99.687828
99.688385
99.688911
99.689476
99.690018
99.690582
99.691124
99.691696
99.69223
99.692802
99.693352
99.693901
99.69445
99.695
99.695557
99.696098
99.696648
99.697212
99.697754
99.698303
99.698868
99.699409
99.699966
99.700516
99.701073
99.701622
99.702171
99.702728
99.703278
99.703827
99.704391
99.704926
99.70549
99.706032
99.706581
99.707146
99.707695
99.708244
99.708794
99.709351
99.709885
99.710457
99.710991
99.711548
99.712105
99.712662
99.713219
99.71376
99.714325
99.714859
99.715424
99.715965
99.716522
99.717072
99.717628
99.718163
99.718727
99.719269
99.719833
99.720375
99.72094
99.721481
99.722038
99.722588
99.723152
99.723694
99.724236
99.724792
99.725349
99.725891
99.726463
99.726997
99.727554
99.728111
99.728653
99.72921
99.729759
99.730316
99.730873
99.731415
99.731972
99.732529
99.733078
99.733635
99.734192
99.734726
99.735283
99.73584
99.736397
99.736931
99.737503
99.738037
99.738594
99.739143
99.7397
99.740242
99.740799
99.741356
99.741905
99.742462
99.743004
99.743576
99.74411
99.744667
99.745216
99.745766
99.746315
99.746872
99.747421
99.747978
99.748528
99.749084
99.749619
99.750191
99.750732
99.751289
99.751831
99.752396
99.752937
99.753502
99.754051
99.754593
99.75515
99.755699
99.756248
99.756813
99.757355
99.757904
99.758469
99.759003
99.75956
99.760117
99.760674
99.761223
99.761765
99.762329
99.762863
99.763435
99.763977
99.764519
99.765091
99.76564
99.766182
99.766747
99.767288
99.767853
99.768387
99.768951
99.769501
99.77005
99.770592
99.771156
99.771706
99.772263
99.77282
99.773361
99.773911
99.774467
99.775017
99.775558
99.776131
99.776672
99.777222
99.777763
99.778336
99.778862
99.779449
99.779984
99.780533
99.78109
99.781631
99.782188
99.782738
99.783302
99.783844
99.784393
99.78495
99.785507
99.786057
99.786606
99.787163
99.787712
99.788261
99.788818
99.78936
99.789909
99.790466
99.791016
99.791573
99.792114
99.792686
99.793221
99.79377
99.794334
99.794884
99.795433
99.79599
99.796532
99.797104
99.79763
99.798195
99.798744
99.799294
99.79985
99.8004
99.800949
99.801506
99.802063
99.802605
99.803154
99.803711
99.804268
99.804825
99.805367
99.805916
99.806473
99.807022
99.807579
99.808121
99.808685
99.809227
99.809784
99.810333
99.810883
99.81144
99.811989
99.812538
99.813103
99.813637
99.814194
99.814758
99.8153
99.815857
99.816406
99.816963
99.817505
99.818062
99.818619
99.819168
99.819717
99.820259
99.820824
99.821365
99.82193
99.822472
99.823036
99.823578
99.824135
99.824684
99.825233
99.825798
99.82634
99.826874
99.827454
99.827988
99.828552
99.829109
99.829651
99.8302
99.830757
99.831306
99.831856
99.832413
99.83297
99.833504
99.834068
99.834618
99.835159
99.835709
99.836266
99.83683
99.837372
99.837921
99.83847
99.839043
99.839584
99.840141
99.840691
99.841225
99.841805
99.842346
99.842888
99.843445
99.844002
99.844551
99.8451
99.845657
99.846191
99.846756
99.847305
99.847862
99.848404
99.848969
99.849503
99.850067
99.850616
99.851181
99.85173
99.85228
99.852821
99.853386
99.853935
99.854477
99.855042
99.855591
99.856125
99.856689
99.857239
99.857796
99.858345
99.85891
99.859459
99.860001
99.860565
99.861107
99.861656
99.862213
99.862762
99.863319
99.863869
99.864418
99.864975
99.865517
99.866058
99.866623
99.867157
99.867737
99.868279
99.86882
99.869385
99.869934
99.870483
99.87104
99.87159
99.872139
99.872696
99.873245
99.873802
99.874344
99.874908
99.875443
99.875999
99.876549
99.877106
99.87767
99.878212
99.878761
99.879326
99.87986
99.880432
99.880974
99.881531
99.88208
99.882637
99.883171
99.883736
99.884285
99.884827
99.885376
99.885941
99.88649
99.887047
99.887589
99.888153
99.888702
99.889252
99.889809
99.890358
99.890907
99.891464
99.892006
99.89257
99.893097
99.893677
99.894211
99.894775
99.895325
99.895866
99.896416
99.89698
99.89753
99.898087
99.898621
99.899185
99.899742
99.900291
99.900848
99.901398
99.901932
99.902504
99.903053
99.903595
99.904144
99.904701
99.905251
99.905792
99.906357
99.906898
99.907455
99.907997
99.908569
99.909103
99.909683
99.910217
99.910774
99.911316
99.911865
99.91243
99.912971
99.913536
99.914085
99.914635
99.915184
99.915741
99.91629
99.916832
99.917404
99.917946
99.918495
99.919052
99.919609
99.920151
99.920708
99.921249
99.921799
99.922348
99.92292
99.923462
99.924026
99.924576
99.925117
99.925674
99.926231
99.926773
99.927338
99.927872
99.928444
99.928978
99.929543
99.930084
99.930649
99.931183
99.931747
99.932297
99.932846
99.933403
99.933945
99.934494
99.935043
99.935616
99.936157
99.936707
99.937263
99.937813
99.938362
99.938919
99.939461
99.940025
99.940567
99.941116
99.941673
99.942223
99.94278
99.943329
99.943878
99.944435
99.944984
99.945541
99.946091
99.946655
99.947197
99.947739
99.948303
99.948845
99.949394
99.949944
99.950508
99.95105
99.951599
99.952164
99.952705
99.95327
99.953812
99.954376
99.954918
99.955467
99.956032
99.956581
99.957123
99.957687
99.958221
99.958786
99.959343
99.959885
99.960442
99.960983
99.961548
99.96209
99.962646
99.963203
99.963745
99.964302
99.964851
99.965401
99.965965
99.966499
99.967064
99.967606
99.96817
99.968712
99.969269
99.96981
99.970375
99.970924
99.971458
99.972023
99.972572
99.973137
99.973686
99.974236
99.974792
99.975334
99.975899
99.97644
99.976997
99.977539
99.978096
99.978638
99.979202
99.979744
99.980316
99.980843
99.981407
99.981956
99.982513
99.983055
99.983612
99.984161
99.984718
99.985283
99.985825
99.986382
99.986938
99.987473
99.988037
99.988586
99.989143
99.989693
99.990234
99.990791
99.991348
99.99189
99.992439
99.993004
99.993546
99.994095
99.994659
99.995209
99.995758
99.99633
99.996864
99.997398
99.997971
99.998512
99.999062
99.999619
99.999992
99.999992
99.999992
99.999992
99.999992
99.999992
99.999992
99.999992
99.999992
99.999992
99.999992
99.999992
99.999992
99.999992
99.999992
99.999992
99.999992
99.999992
99.999992
99.999992
99.999992
99.999992
99.999992
99.999992
99.999992
99.999992
99.999992
99.999992
99.999992
99.999992
99.999992
99.999992
99.999992
99.999992
99.999992
99.999992
99.999992
99.999992
99.999992
99.999992
99.999992
99.999992
99.999992
99.999992
99.999992
99.999992
99.999992
99.999992
99.999992
99.999992
99.999992
99.999992
99.999992
99.999992
99.999992
99.999992
99.999992
99.999992
99.999992
99.999992
99.999992
99.999992
99.999992
99.999992
99.999992
99.999992
99.999992
99.999992
99.999992
99.999992
99.999992
99.999992
99.999992
99.999992
99.999992
99.999992
99.999992
99.999992
99.999992
99.999992
99.999992
99.999992
99.999992
99.999992
99.999992
99.999992
99.999992
99.999992
99.999992
99.999992
99.999992
99.999992
99.999992
99.999992
99.999992
99.999992
99.999992
99.999992
99.999992
99.999992
99.999992
99.999992
99.999992
99.999992
99.999992
99.999992
99.999992
99.999992
99.999992
99.999992
99.999992
99.999992
99.999992
99.999992
99.999992
99.999992
99.999992
99.999992
99.999992
99.999992
99.999992
99.999992
99.999992
99.999992
99.999992
99.999992
99.999992
99.999992
99.999992
99.999992
99.999992
99.999992
99.999992
99.999992
99.999992
99.999992
99.999992
99.999992
99.999992
99.999992
99.999992
99.999992
99.999992
99.999992
99.999992
99.999992
99.999992
99.999992
99.999992
99.999992
99.999992
99.999992
99.999992
99.999992
99.999992
99.999992
99.999992
99.999992
99.999992
99.999992
99.999992
99.999992
99.999992
99.999992
99.999992
99.999992
99.999992
99.999992
99.999992
99.999992
99.999992
99.999992
99.999992
99.999992
99.999992
99.999992
99.999992
99.999992
99.999992
99.999992
99.999992
99.999992
99.999992
99.999992
99.999992
99.999992
99.999992
99.999992
99.999992
99.999992
99.999992
99.999992
99.999992
99.999992
99.999992
99.999992
99.999992
99.999992
99.999992
99.999992
99.999992
99.999992
99.999992
99.999992
99.999992
99.999992
99.999992
99.999992
99.999992
99.999992
99.999992
99.999992
99.999992
99.999992
99.999992
99.999992
99.999992
99.999992
99.999992
99.999992
99.999992
99.999992
99.999992
99.999992
99.999992
99.999992
99.999992
99.999992
99.999992
99.999992
99.999992
99.999992
99.999992
99.999992
99.999992
99.999992
99.999992
99.999992
99.999992
99.999992
99.999992
99.999992
99.999992
99.999992
99.999992
99.999992
99.999992
99.999992
99.999992
99.999992
99.999992
99.999992
99.999992
99.999992
99.999992
99.999992
99.999992
99.999992
99.999992
99.999992
99.999992
99.999992
99.999992
99.999992
99.999992
99.999992
99.999992
99.999992
99.999992
99.999992
99.999992
99.999992
99.999992
99.999992
99.999992
99.999992
99.999992
99.999992
99.999992
99.999992
99.999992
99.999992
99.999992
99.999992
99.999992
99.999992
99.999992
99.999992
99.999992
99.999992
99.999992
99.999992
99.999992
99.999992
99.999992
99.999992
99.999992
99.999992
99.999992
99.999992
99.999992
99.999992
99.999992
99.999992
99.999992
99.999992
99.999992
99.999992
99.999992
99.999992
99.999992
99.999992
99.999992
99.999992
99.999992
99.999992
99.999992
99.999992
99.999992
99.999992
99.999992
99.999992
99.999992
99.999992
99.999992
99.999992
99.999992
99.999992
99.999992
99.999992
99.999992
99.999992
99.999992
99.999992
99.999992
99.999992
99.999992
99.999992
99.999992
99.999992
99.999992
99.999992
99.999992
99.999992
99.999992
99.999992
99.999992
99.999992
99.999992
99.999992
99.999992
99.999992
99.999992
99.999992
99.999992
99.999992
99.999992
99.999992
99.999992
99.999992
99.999992
99.999992
99.999992
99.999992
99.999992
99.999992
99.999992
99.999992
99.999992
99.999992
99.999992
99.999992
99.999992
99.999992
99.999992
99.999992
99.999992
99.999992
99.999992
99.999992
99.999992
99.999992
99.999992
99.999992
99.999992
99.999992
99.999992
99.999992
99.999992
99.999992
99.999992
99.999992
99.999992
99.999992
99.999992
99.999992
99.999992
99.999992
99.999992
99.999992
99.999992
99.999992
99.999992
99.999992
99.999992
99.999992
99.999992
99.999992
99.999992
99.999992
99.999992
99.999992
99.999992
99.999992
99.999992
99.999992
99.999992
99.999992
99.999992
99.999992
99.999992
99.999992
99.999992
99.999992
99.999992
99.999992
99.999992
99.999992
99.999992
99.999992
99.999992
99.999992
99.999992
99.999992
99.999992
99.999992
99.999992
99.999992
99.999992
99.999992
99.999992
99.999992
99.999992
99.999992
99.999992
99.999992
99.999992
99.999992
99.999992
99.999992
99.999992
99.999992
99.999992
99.999992
99.999992
99.999992
99.999992
99.999992
99.999992
99.999992
99.999992
99.999992
99.999992
99.999992
99.999992
99.999992
99.999992
99.999992
99.999992
99.999992
99.999992
99.999992
99.999992
99.999992
99.999992
99.999992
99.999992
99.999992
99.999992
99.999992
99.999992
99.999992
99.999992
99.999992
99.999992
99.999992
99.999992
99.999992
99.999992
99.999992
99.999992
99.999992
99.999992
99.999992
99.999992
99.999992
99.999992
99.999992
99.999992
99.999992
99.999992
99.999992
99.999992
99.999992
99.999992
99.999992
99.999992
99.999992
99.999992
99.999992
99.999992
99.999992
99.999992
99.999992
99.999992
99.999992
99.999992
99.999992
99.999992
99.999992
99.999992
99.999992
99.999992
99.999992
99.999992
99.999992
99.999992
99.999992
99.999992
99.999992
99.999992
99.999992
99.999992
99.999992
99.999992
99.999992
99.999992
99.999992
99.999992
99.999992
99.999992
99.999992
99.999992
99.999992
99.999992
99.999992
99.999992
99.999992
99.999992
99.999992
99.999992
99.999992
99.999992
99.999992
99.999992
99.999992
99.999992
99.999992
99.999992
99.999992
99.999992
99.999992
99.999992
99.999992
99.999992
99.999992
99.999992
99.999992
99.999992
99.999992
99.999992
99.999992
99.999992
99.999992
99.999992
99.999992
99.999992
99.999992
99.999992
99.999992
99.999992
99.999992
99.999992
99.999992
99.999992
99.999992
99.999992
99.999992
99.999992
99.999992
99.999992
99.999992
99.999992
99.999992
99.999992
99.999992
99.999992
99.999992
99.999992
99.999992
99.999992
99.999992
99.999992
99.999992
99.999992
99.999992
99.999992
99.999992
99.999992
99.999992
99.999992
99.999992
99.999992
99.999992
99.999992
99.999992
99.999992
99.999992
99.999992
99.999992
99.999992
99.999992
99.999992
99.999992
99.999992
99.999992
99.999992
99.999992
99.999992
99.999992
99.999992
99.999992
99.999992
99.999992
99.999992
99.999992
99.999992
99.999992
99.999992
99.999992
99.999992
99.999992
99.999992
99.999992
99.999992
99.999992
99.999992
99.999992
99.999992
99.999992
99.999992
99.999992
99.999992
99.999992
99.999992
99.999992
99.999992
99.999992
99.999992
99.999992
99.999992
99.999992
99.999992
99.999992
99.999992
99.999992
99.999992
99.999992
99.999992
99.999992
99.999992
99.999992
99.999992
99.999992
99.999992
99.999992
99.999992
99.999992
99.999992
99.999992
99.999992
99.999992
99.999992
99.999992
99.999992
99.999992
99.999992
99.999992
99.999992
99.999992
99.999992
99.999992
99.999992
99.999992
99.999992
99.999992
99.999992
99.999992
99.999992
99.999992
99.999992
99.999992
99.999992
99.999992
99.999992
99.999992
99.999992
99.999992
99.999992
99.999992
99.999992
99.999992
99.999992
99.999992
99.999992
99.999992
99.999992
99.999992
99.999992
99.999992
99.999992
99.999992
99.999992
99.999992
99.999992
99.999992
99.999992
99.999992
99.999992
99.999992
99.999992
99.999992
99.999992
99.999992
99.999992
99.999992
99.999992
99.999992
99.999992
99.999992
99.999992
99.999992
99.999992
99.999992
