# Supplementary material for: A Synaptic Mechanism for Temporal Filtering of Visual Signals
Source: PLoS Biol. 2014 Oct 21;12(10):e1001972. doi: 10.1371/journal.pbio.1001972 (PMC4205119; doi:10.1371/journal.pbio.1001972)
Supplement: Data S1 — All raw data files as well as averages and statistical parameters presented in the manuscript. Formats provided include raw-text (Ascii) and Excel (xls). In addition, we provide the original Igor-Pro files (Wavemetrics), which contain both the raw data and the original figure formatting. Data referring to particular panels are located in the respective folders. For any further information, please contact Tom Baden at thomas.baden@uni-tuebingen.de. (ZIP) [file pbio.1001972.s009.zip › Fig6/Fig6a_2/RP_28.txt]

RP_28
99.507591
99.507591
99.507591
99.507591
99.507591
99.507591
99.507591
99.507591
99.507591
99.507591
99.507591
99.507591
99.507591
99.507591
99.507591
99.507591
99.507591
99.507591
99.507591
99.507591
99.507591
99.507591
99.507591
99.507591
99.507591
99.507591
99.507591
99.507591
99.507591
99.507591
99.507591
99.507591
99.507591
99.507591
99.507591
99.507591
99.507591
99.507591
99.507591
99.507591
99.507591
99.507591
99.507591
99.507591
99.507591
99.507591
99.507591
99.507591
99.507591
99.507591
99.507591
99.507591
99.507591
99.507591
99.507591
99.507591
99.507591
99.507591
99.507591
99.507591
99.507591
99.507591
99.507591
99.507591
99.507591
99.507591
99.507591
99.507591
99.507591
99.507591
99.507591
99.507591
99.507591
99.507591
99.507591
99.507591
99.507591
99.507591
99.507591
99.507591
99.507591
99.507591
99.507591
99.507591
99.507591
99.507591
99.507591
99.507591
99.507591
99.507591
99.507591
99.507591
99.507591
99.507591
99.507591
99.507591
99.507591
99.507591
99.507591
99.507591
99.507591
99.507591
99.507591
99.507591
99.507591
99.507591
99.507591
99.507591
99.507591
99.507462
99.507027
99.506584
99.506134
99.505692
99.505257
99.504822
99.504364
99.503929
99.503494
99.503044
99.502586
99.502167
99.501717
99.501266
99.500832
99.500397
99.499947
99.499504
99.499054
99.498634
99.498192
99.497719
99.497299
99.496864
99.496407
99.495979
99.495529
99.495079
99.494644
99.494202
99.493759
99.493309
99.492874
99.492439
99.491989
99.491539
99.491112
99.490662
99.490219
99.489777
99.489334
99.488892
99.488457
99.488014
99.487564
99.487144
99.486687
99.486237
99.485802
99.485367
99.484917
99.484482
99.484024
99.483589
99.483154
99.482704
99.482262
99.481834
99.481384
99.480934
99.480492
99.480057
99.479614
99.479172
99.478737
99.478287
99.477829
99.477402
99.476959
99.476517
99.476082
99.475624
99.475189
99.474762
99.474312
99.473862
99.473412
99.472992
99.472542
99.472084
99.471657
99.471199
99.470772
99.470329
99.469879
99.469437
99.469002
99.468567
99.468124
99.467667
99.467224
99.466797
99.466354
99.465897
99.465462
99.465034
99.464577
99.464127
99.463699
99.463257
99.462807
99.462372
99.461929
99.461487
99.461052
99.460594
99.460159
99.459717
99.459274
99.458832
99.458389
99.457947
99.457504
99.457062
99.456619
99.456184
99.455734
99.455299
99.454857
99.454407
99.453972
99.453514
99.453087
99.452644
99.452194
99.451759
99.451317
99.450874
99.450424
99.449997
99.449539
99.449097
99.448669
99.448219
99.447777
99.447342
99.446907
99.446457
99.446014
99.445564
99.445129
99.444695
99.444244
99.443794
99.443352
99.442917
99.442482
99.442024
99.441589
99.441147
99.440689
99.440269
99.439812
99.439377
99.438942
99.438492
99.438057
99.437614
99.437157
99.436729
99.436287
99.435844
99.435402
99.434959
99.434517
99.434074
99.43364
99.433189
99.432747
99.432304
99.431862
99.431419
99.430969
99.430534
99.430092
99.429657
99.429207
99.428772
99.428337
99.427879
99.427437
99.426987
99.426567
99.426117
99.425659
99.425232
99.424797
99.424347
99.423912
99.423447
99.423027
99.422592
99.422134
99.421692
99.421249
99.420822
99.420372
99.419937
99.419479
99.419037
99.418602
99.418159
99.417717
99.417267
99.416832
99.416397
99.415947
99.415504
99.415054
99.414619
99.414185
99.413742
99.413292
99.412849
99.412407
99.411964
99.41153
99.411079
99.410629
99.410194
99.409767
99.409317
99.408875
99.408424
99.407982
99.407562
99.407097
99.406662
99.406235
99.405769
99.405334
99.404892
99.404457
99.404015
99.403549
99.403137
99.402695
99.402237
99.401794
99.40136
99.400917
99.400475
99.400032
99.399582
99.399139
99.398712
99.398262
99.39782
99.397369
99.396935
99.396507
99.396057
99.395607
99.395172
99.394722
99.394279
99.393845
99.393402
99.392944
99.392525
99.392075
99.391632
99.39119
99.390739
99.390297
99.389854
99.389435
99.388969
99.388527
99.388092
99.387657
99.387207
99.386765
99.386322
99.385887
99.385445
99.384987
99.384552
99.384117
99.383667
99.383224
99.382782
99.382355
99.381912
99.381454
99.38102
99.380585
99.380135
99.3797
99.37925
99.378799
99.378372
99.377922
99.377472
99.377045
99.376587
99.376152
99.375725
99.375267
99.374825
99.374405
99.37394
99.373489
99.373055
99.37262
99.372185
99.371735
99.3713
99.370842
99.370415
99.369957
99.369537
99.369087
99.368629
99.36821
99.367767
99.36731
99.366867
99.366417
99.36599
99.365547
99.365097
99.364655
99.364227
99.36377
99.363342
99.362892
99.362427
99.36203
99.361565
99.361122
99.36068
99.360245
99.359795
99.35936
99.358917
99.358459
99.358032
99.357597
99.35714
99.356705
99.356262
99.35582
99.355385
99.354919
99.3545
99.354057
99.3536
99.353165
99.352722
99.352272
99.351845
99.351387
99.35096
99.350517
99.350067
99.349625
99.34919
99.34874
99.348305
99.347862
99.347412
99.346985
99.346535
99.346092
99.34565
99.345207
99.344749
99.34433
99.343887
99.343437
99.342995
99.342552
99.342117
99.341667
99.341225
99.34079
99.34034
99.339905
99.339455
99.33902
99.338562
99.338135
99.3377
99.337257
99.336807
99.336365
99.335938
99.335487
99.33503
99.334595
99.33416
99.333702
99.333282
99.332825
99.332375
99.331947
99.331497
99.331055
99.33062
99.33017
99.329735
99.329292
99.32885
99.328407
99.327965
99.327522
99.327087
99.326637
99.326187
99.325752
99.32531
99.324875
99.324417
99.32399
99.323547
99.323097
99.322655
99.32222
99.321777
99.32132
99.320892
99.320457
99.32
99.319565
99.31913
99.318665
99.318237
99.317802
99.317352
99.316902
99.31646
99.31604
99.31559
99.31514
99.314697
99.314247
99.31382
99.313385
99.31292
99.312485
99.31205
99.311607
99.311157
99.310715
99.31028
99.309845
99.309395
99.30896
99.308517
99.30806
99.307625
99.307198
99.306747
99.30629
99.30587
99.305412
99.304977
99.304535
99.3041
99.30365
99.303192
99.302773
99.302322
99.301872
99.30143
99.300995
99.300552
99.300102
99.299667
99.299225
99.29879
99.298347
99.297897
99.29747
99.297012
99.29657
99.296135
99.2957
99.29525
99.294815
99.294357
99.293907
99.293495
99.293037
99.292587
99.29216
99.291718
99.291267
99.29081
99.290382
99.289948
99.28949
99.28907
99.28862
99.288162
99.287735
99.2873
99.286835
99.286407
99.285957
99.285522
99.285088
99.284645
99.284187
99.28376
99.28331
99.282867
99.28244
99.281982
99.28154
99.281105
99.280663
99.280205
99.279785
99.27932
99.278893
99.278458
99.278
99.27755
99.277122
99.27668
99.276237
99.27578
99.27536
99.274918
99.27446
99.274017
99.273605
99.273132
99.27269
99.27227
99.271812
99.271378
99.270935
99.270485
99.27005
99.269608
99.269157
99.26873
99.26828
99.26783
99.267403
99.266953
99.266495
99.266068
99.265633
99.265182
99.26474
99.264297
99.263855
99.263428
99.26297
99.262527
99.262085
99.261658
99.261208
99.260757
99.260315
99.25988
99.259438
99.25898
99.258568
99.258102
99.257668
99.257233
99.256783
99.256348
99.25589
99.255455
99.255028
99.254578
99.254128
99.253685
99.25325
99.2528
99.252357
99.251923
99.25148
99.25103
99.250595
99.250153
99.249702
99.249268
99.248825
99.248383
99.24794
99.247498
99.247063
99.246613
99.24617
99.245728
99.245293
99.244843
99.244392
99.243958
99.243538
99.243073
99.24263
99.242188
99.241753
99.24131
99.240868
99.240433
99.239983
99.239548
99.23909
99.238655
99.238213
99.23777
99.237335
99.236893
99.23645
99.236
99.235565
99.235123
99.234673
99.234245
99.233788
99.233345
99.232925
99.232468
99.232025
99.231575
99.231148
99.230705
99.230255
99.22982
99.22937
99.228928
99.228493
99.228043
99.227592
99.227158
99.226723
99.226273
99.225822
99.22538
99.224953
99.22451
99.224052
99.223625
99.22319
99.222748
99.222298
99.221863
99.22142
99.220963
99.220528
99.2201
99.219643
99.219208
99.218758
99.218307
99.217873
99.217438
99.216988
99.216553
99.21611
99.215668
99.215233
99.214775
99.21434
99.21389
99.213455
99.21302
99.21257
99.212128
99.211678
99.211243
99.210808
99.210358
99.209915
99.209465
99.209045
99.208595
99.208153
99.207703
99.207245
99.206833
99.206383
99.205933
99.20549
99.205063
99.204613
99.204163
99.203728
99.203278
99.20285
99.202408
99.201958
99.201523
99.201073
99.200638
99.200195
99.199753
99.19931
99.198868
99.198433
99.197998
99.19754
99.197105
99.196655
99.196213
99.195778
99.19532
99.194885
99.194443
99.194008
99.19355
99.193115
99.192673
99.192223
99.191795
99.191353
99.190903
99.19046
99.190033
99.189583
99.189125
99.188705
99.188255
99.187813
99.187363
99.186928
99.186493
99.186043
99.185593
99.18515
99.184723
99.18428
99.18383
99.18338
99.182961
99.18251
99.18206
99.181625
99.181175
99.18074
99.180298
99.179848
99.179405
99.17897
99.17852
99.178085
99.17765
99.177193
99.176765
99.176331
99.175873
99.17543
99.174995
99.174545
99.174103
99.173668
99.173218
99.172775
99.17234
99.17189
99.171463
99.171005
99.170578
99.170135
99.169685
99.169243
99.168808
99.16835
99.167931
99.16748
99.167023
99.166595
99.166145
99.165703
99.165268
99.164818
99.164383
99.16394
99.16349
99.163048
99.162621
99.16217
99.161713
99.161293
99.160851
99.1604
99.159958
99.159508
99.159073
99.158638
99.158188
99.157745
99.15731
99.156876
99.156433
99.155983
99.155533
99.15509
99.154663
99.154213
99.15377
99.153313
99.152878
99.152443
99.151993
99.151558
99.151115
99.150673
99.150238
99.149796
99.149345
99.148903
99.148453
99.148033
99.147591
99.147133
99.14669
99.146263
99.145821
99.145363
99.14492
99.144493
99.144035
99.143608
99.143158
99.142708
99.142273
99.141823
99.141396
99.140938
99.140511
99.14006
99.139618
99.139175
99.138741
99.13829
99.137856
99.137405
99.136971
99.136528
99.136086
99.135635
99.135208
99.13475
99.134315
99.133881
99.133423
99.132996
99.132561
99.132103
99.131653
99.13121
99.130791
99.130341
99.129875
99.129471
99.129005
99.128563
99.128128
99.127686
99.127235
99.126793
99.12635
99.125923
99.125481
99.125015
99.124596
99.124161
99.123703
99.123268
99.122818
99.122383
99.121941
99.121498
99.121048
99.120605
99.120171
99.11972
99.119286
99.118843
99.118393
99.11795
99.117508
99.117073
99.116638
99.116188
99.115753
99.115303
99.114853
99.114433
99.113976
99.113518
99.113106
99.112656
99.112206
99.111771
99.111305
99.110893
99.110451
99.109985
99.109543
99.109123
99.108665
99.108238
99.107796
99.107346
99.106903
99.106468
99.106018
99.105576
99.105133
99.104691
99.104256
99.103806
99.103371
99.102921
99.102486
99.102051
99.101601
99.101151
99.100708
99.100281
99.099823
99.099388
99.098946
99.098495
99.098076
99.097618
99.097183
99.096733
99.096291
99.095863
99.095413
99.094955
99.094528
99.094078
99.093643
99.093193
99.092758
99.092316
99.091866
99.091423
99.090988
99.090546
99.090096
99.089661
99.089218
99.088776
99.088341
99.087883
99.08744
99.087013
99.086563
99.086121
99.085678
99.085243
99.084793
99.084358
99.083908
99.083473
99.083023
99.082588
99.082146
99.081718
99.081253
99.080826
99.080376
99.079941
99.079498
99.079048
99.078606
99.078163
99.077721
99.077286
99.076836
99.076385
99.075974
99.075516
99.075058
99.074631
99.074196
99.073746
99.073303
99.072853
99.072411
99.071983
99.071541
99.071091
99.070648
99.070206
99.069778
99.069313
99.068878
99.068443
99.067993
99.067551
99.067116
99.066673
99.066216
99.065788
99.065346
99.064911
99.064453
99.064026
99.063576
99.063133
99.062683
99.062256
99.061806
99.061356
99.060928
99.060486
99.060036
99.059608
99.059158
99.058716
99.058273
99.057823
99.057396
99.056938
99.056488
99.056061
99.055618
99.055168
99.054726
99.054283
99.053864
99.053413
99.052956
99.052513
99.052086
99.051643
99.051201
99.050743
99.050316
99.049881
99.049423
99.048981
99.048553
99.048103
99.047653
99.047226
99.046783
99.046326
99.045898
99.045448
99.045006
99.044563
99.044113
99.043686
99.043236
99.042801
99.042358
99.041908
99.041466
99.041039
99.040581
99.040131
99.039703
99.039261
99.038826
99.038376
99.037926
99.037491
99.037056
99.036606
99.036163
99.035721
99.035278
99.034851
99.034386
99.033951
99.033524
99.033066
99.032623
99.032188
99.031754
99.031303
99.030846
99.030418
99.029984
99.029526
99.029083
99.028648
99.028214
99.027763
99.027328
99.026878
99.026428
99.026001
99.025558
99.025108
99.024666
99.024216
99.023804
99.023346
99.022888
99.022461
99.022026
99.021568
99.021141
99.020691
99.020241
99.019814
99.019363
99.018913
99.018486
99.018028
99.017601
99.017166
99.016716
99.016266
99.015823
99.015388
99.014954
99.014496
99.014046
99.013618
99.013184
99.012726
99.012291
99.011841
99.011406
99.010971
99.010513
99.010078
99.009651
99.009193
99.008759
99.008316
99.007858
99.007431
99.006989
99.006538
99.006104
99.005661
99.005211
99.004768
99.004333
99.003891
99.003448
99.003006
99.002556
99.002113
99.001694
99.001244
99.000778
99.000351
98.999916
98.999466
98.999023
98.998596
98.998138
98.997711
98.997253
98.996826
98.996376
98.995918
98.995491
98.995064
98.994606
98.994156
98.993713
98.993279
98.992828
98.992393
98.991959
98.991508
98.991074
98.990623
98.990181
98.989731
98.989304
98.988861
98.988411
98.987976
98.987541
98.987083
98.986641
98.986206
98.985756
98.985329
98.984886
98.984436
98.984001
98.983559
98.983109
98.982666
98.982216
98.981789
98.981346
98.980896
98.980453
98.980019
98.979576
98.979126
98.978676
98.978256
98.977806
98.977356
98.976929
98.976486
98.976028
98.975601
98.975159
98.974709
98.974274
98.973824
98.973389
98.972939
98.972504
98.972046
98.971619
98.971184
98.970726
98.970291
98.969849
98.969406
98.968964
98.968521
98.968071
98.967621
98.967194
98.966759
98.966316
98.965858
98.965424
98.964996
98.964539
98.964096
98.963654
98.963219
98.962776
98.962318
98.961884
98.961456
98.961006
98.960564
98.960121
98.959679
98.959236
98.958794
98.958351
98.957916
98.957466
98.957016
98.956589
98.956154
98.955696
98.955254
98.954811
98.954376
98.953934
98.953484
98.953049
98.952614
98.952164
98.951721
98.951279
98.950844
98.950394
98.949951
98.949501
98.949074
98.948616
98.948189
98.947746
98.947289
98.946854
98.946419
98.945961
98.945518
98.945099
98.944649
98.944199
98.943756
98.943329
98.942886
98.942436
98.941986
98.941544
98.941116
98.940666
98.940216
98.939781
98.939339
98.938904
98.938454
98.938011
98.937576
98.937126
98.936684
98.936249
98.935799
98.935356
98.934921
98.934479
98.934044
98.933586
98.933151
98.932716
98.932266
98.931824
98.931389
98.930931
98.930496
98.930069
98.929611
98.929176
98.928734
98.928284
98.927849
98.927399
98.926956
98.926529
98.926079
98.925636
98.925186
98.924751
98.924309
98.923866
98.923424
98.922989
98.922546
98.922096
98.921654
98.921211
98.920769
98.920326
98.919884
98.919449
98.919014
98.918556
98.918121
98.917679
98.917236
98.916786
98.916359
98.915901
98.915459
98.915039
98.914581
98.914131
98.913696
98.913246
98.912819
98.912376
98.911934
98.911484
98.911049
98.910606
98.910164
98.909721
98.909271
98.908829
98.908386
98.907959
98.907509
98.907066
98.906616
98.906189
98.905746
98.905289
98.904854
98.904419
98.903969
98.903526
98.903069
98.902657
98.902199
98.901756
98.901329
98.900887
98.900429
98.899979
98.899551
98.899109
98.898674
98.898224
98.897774
98.897339
98.896896
98.896454
98.896019
98.895569
98.895126
98.894691
98.894249
98.893784
98.893356
98.892929
98.892471
98.892029
98.891594
98.891144
98.890717
98.890266
98.889816
98.889381
98.888939
98.888496
98.888054
98.887619
98.887169
98.886726
98.886284
98.885849
98.885391
98.884949
98.884529
98.884079
98.883629
98.883194
98.882751
98.882309
98.881866
98.881416
98.880966
98.880547
98.880104
98.879646
98.879219
98.878769
98.878334
98.877899
98.877441
98.876999
98.876564
98.876114
98.875679
98.875229
98.874786
98.874352
98.873909
98.873459
98.873024
98.872581
98.872131
98.871681
98.871246
98.870819
98.870369
98.869911
98.869492
98.869049
98.868599
98.868156
98.867722
98.867264
98.866829
98.866394
98.865944
98.865509
98.865051
98.864624
98.864189
98.863731
98.863289
98.862854
98.862404
98.861969
98.861534
98.861076
98.860649
98.860214
98.859756
98.859314
98.858864
98.858452
98.857994
98.857544
98.857109
98.856667
98.856216
98.855789
98.855331
98.854881
98.854454
98.854019
98.853561
98.853127
98.852684
98.852242
98.851807
98.851349
98.850922
98.850479
98.850029
98.849586
98.849159
98.848701
98.848259
98.847816
98.847382
98.846939
98.846497
98.846054
98.845612
98.845161
98.844727
98.844292
98.843826
98.843407
98.842957
98.842514
98.842079
98.841629
98.841171
98.840752
98.840309
98.839859
98.839417
98.838974
98.838547
98.838104
98.837646
98.837212
98.836761
98.836327
98.835899
98.835449
98.834991
98.834549
98.834129
98.833672
98.833229
98.832779
98.832367
98.831909
98.831451
98.831017
98.830574
98.830132
98.829704
98.829254
98.828804
98.828377
98.827927
98.827477
98.827042
98.826599
98.826149
98.825722
98.825287
98.824829
98.824394
98.823944
98.823517
98.823067
98.822609
98.822182
98.821739
98.821289
98.820847
98.820412
98.819962
98.819519
98.819084
98.818649
98.818199
98.817757
98.817322
98.816872
98.816429
98.815994
98.815552
98.815102
98.814667
98.814224
98.813782
98.813332
98.812889
98.812454
98.812019
98.811577
98.811119
98.810677
98.810249
98.809799
98.809357
98.808907
98.808472
98.808029
98.807587
98.807144
98.806702
98.806259
98.805817
98.805382
98.804947
98.804482
98.804047
98.803619
98.803169
98.802711
98.802292
98.801834
98.801392
98.800964
98.800514
98.800072
98.799622
98.799187
98.798752
98.798294
98.797859
98.797432
98.796974
98.796532
98.796097
98.795639
98.795212
98.794769
98.794312
98.793884
98.793442
98.792999
98.792557
98.792122
98.791672
98.791237
98.790787
98.790337
98.789917
98.789459
98.789009
98.788589
98.788139
98.787682
98.787262
98.786804
98.786369
98.785934
98.785484
98.785042
98.784592
98.784149
98.78373
98.783264
98.782822
98.782387
98.781952
98.781509
98.781059
98.780609
98.780174
98.779739
98.779282
98.778862
98.778404
98.777962
98.777527
98.777084
98.776634
98.776192
98.775749
98.775314
98.774879
98.774429
98.773972
98.77356
98.773109
98.772652
98.772217
98.771782
98.771332
98.770905
98.770454
98.77002
98.769562
98.769112
98.768684
98.768234
98.767792
98.767357
98.766907
98.766464
98.766037
98.765587
98.765152
98.764702
98.764259
98.763832
98.763374
98.762924
98.762505
98.762047
98.761604
98.761169
98.760719
98.760284
98.759842
98.759407
98.758949
98.758507
98.75808
98.757629
98.757172
98.756752
98.756294
98.755867
98.755409
98.754974
98.754524
98.754074
98.753662
98.75322
98.752762
98.752319
98.751877
98.751457
98.750999
98.750549
98.750114
98.749672
98.749229
98.748795
98.748337
98.747887
98.747467
98.747017
98.746574
98.746124
98.745689
98.745255
98.744812
98.744362
98.743919
98.743477
98.743042
98.742599
98.742149
98.741722
98.741264
98.740814
98.740387
98.739944
98.739502
98.739052
98.738617
98.738182
98.73774
98.737289
98.736847
98.736412
98.735962
98.735519
98.735077
98.734642
98.734192
98.733757
98.733315
98.732864
98.73243
98.731979
98.731544
98.731102
98.730659
98.730217
98.729767
98.72934
98.728897
98.728447
98.728004
98.727585
98.727119
98.726677
98.726242
98.725784
98.725365
98.724922
98.724464
98.724022
98.723579
98.723152
98.722702
98.722252
98.721817
98.721375
98.72094
98.720482
98.720047
98.719612
98.719162
98.718719
98.718292
98.717842
98.717407
98.716949
98.716515
98.716064
98.71563
98.715179
98.714737
98.714302
98.71386
98.713417
98.712975
98.712532
98.712082
98.711662
98.711212
98.710762
98.710327
98.709877
98.709442
98.709
98.708542
98.708107
98.707664
98.70723
98.706787
98.706337
98.705894
98.70546
98.705025
98.704575
98.704124
98.703674
98.703255
98.702812
98.702354
98.70192
98.701492
98.701035
98.7006
98.70015
98.699707
98.69928
98.69883
98.698372
98.697945
98.69751
98.69706
98.696617
98.696175
98.695724
98.69529
98.694855
98.694412
98.69397
98.69352
98.693085
98.692642
98.692192
98.69175
98.691315
98.690865
98.69043
98.68998
98.689537
98.689102
98.688644
98.688225
98.687775
98.687325
98.68689
98.686455
98.686005
98.685555
98.68512
98.684685
98.684235
98.6838
98.68335
98.682907
98.682472
98.682014
98.68158
98.681152
98.680695
98.680252
98.67981
98.67939
98.67894
98.67849
98.67804
98.677612
98.67717
98.67672
98.676277
98.675835
98.675407
98.67495
98.674515
98.674072
98.673615
98.673195
98.672752
98.672295
98.671852
98.671417
98.670975
98.670525
98.67009
98.669647
98.669197
98.668762
98.66832
98.66787
98.667435
98.666992
98.66655
98.666122
98.665665
98.665222
98.664787
98.664345
98.663895
98.663452
98.663017
98.662575
98.66214
98.661682
98.66124
98.660812
98.660362
98.659912
98.659485
98.659042
98.658585
98.658142
98.657707
98.657265
98.656822
98.65638
98.655937
98.655502
98.655052
98.654617
98.654167
98.653725
98.65329
98.652847
98.652405
98.651962
98.651512
98.651085
98.650635
98.650185
98.649757
98.649307
98.648872
98.64843
98.647987
98.64753
98.647095
98.646652
98.646217
98.645775
98.645332
98.644875
98.644455
98.644012
98.643555
98.64312
98.642693
98.642235
98.641792
98.641342
98.640907
98.640472
98.640022
98.639587
98.63913
98.638695
98.638268
98.637817
98.637367
98.63694
98.636482
98.63604
98.635605
98.635155
98.634712
98.634277
98.633827
98.633392
98.63295
98.6325
98.632065
98.63163
98.631187
98.630745
98.630302
98.629837
98.629417
98.628983
98.628525
98.628082
98.627647
98.627205
98.62677
98.626312
98.625885
98.625435
98.624992
98.624557
98.624115
98.623657
98.623215
98.622795
98.622337
98.621902
98.621452
98.621002
98.62059
98.620125
98.61969
98.619247
98.618805
98.61837
98.61792
98.61747
98.61702
98.6166
98.61615
98.615707
98.615257
98.614822
98.614388
98.613945
98.613495
98.613052
98.612617
98.612183
98.611725
98.611282
98.610855
98.610405
98.609955
98.609512
98.609077
98.608627
98.608185
98.607742
98.6073
98.606865
98.606422
98.60598
98.605553
98.605087
98.60466
98.604218
98.603767
98.60334
98.602882
98.602448
98.602005
98.601562
98.601112
98.600677
98.600243
98.599792
98.599335
98.598907
98.59848
98.598015
98.597572
98.597137
98.596703
98.596252
98.595818
98.595367
98.59491
98.59449
98.594055
98.593597
98.593147
98.592712
98.592285
98.591835
98.591385
98.590942
98.590515
98.590065
98.589622
98.589188
98.58873
98.588287
98.58786
98.587402
98.586967
98.58654
98.586082
98.585648
98.58519
98.584763
98.584312
98.583862
98.583443
98.582993
98.58255
98.5821
98.581665
98.581215
98.58078
98.580338
98.579903
98.57946
98.57901
98.578575
98.578125
98.577682
98.577248
98.576805
98.576355
98.575912
98.575478
98.575027
98.574585
98.574158
98.573715
98.573257
98.572823
98.572395
98.571938
98.571487
98.571045
98.570625
98.570168
98.569733
98.569275
98.56884
98.568413
98.567963
98.567505
98.567078
98.566635
98.5662
98.56575
98.565292
98.564865
98.564415
98.56398
98.563545
98.563095
98.562637
98.562218
98.561768
98.561333
98.560875
98.560448
98.560005
98.559555
98.559113
98.558685
98.558228
98.557785
98.557365
98.556908
98.556458
98.556023
98.555588
98.55513
98.554695
98.554245
98.553818
98.553375
98.552917
98.55249
98.552055
98.551598
98.551163
98.550713
98.550278
98.549843
98.549385
98.548935
98.548515
98.548065
98.547623
98.54718
98.546738
98.546303
98.545853
98.545403
98.544968
98.544525
98.544075
98.543655
98.54319
98.542747
98.542328
98.54187
98.54142
98.541
98.540543
98.5401
98.539665
98.539223
98.53878
98.538345
98.537895
98.537453
98.537018
98.53656
98.536125
98.53569
98.53524
98.534805
98.534355
98.533905
98.533485
98.533028
98.532585
98.53215
98.5317
98.531273
98.530815
98.530365
98.529945
98.529488
98.529037
98.528618
98.528175
98.52771
98.527283
98.52684
98.526398
98.525963
98.525513
98.525078
98.524635
98.5242
98.523758
98.5233
98.522858
98.52272
98.52272
98.52272
98.52272
98.52272
98.52272
98.52272
98.52272
98.52272
98.52272
98.52272
98.52272
98.52272
98.52272
98.52272
98.52272
98.52272
98.52272
98.52272
98.52272
98.52272
98.52272
98.52272
98.52272
98.52272
98.52272
98.52272
98.52272
98.52272
98.52272
98.52272
98.52272
98.52272
98.52272
98.52272
98.52272
98.52272
98.52272
98.52272
98.52272
98.52272
98.52272
98.52272
98.52272
98.52272
98.52272
98.52272
98.52272
98.52272
98.52272
98.52272
98.52272
98.52272
98.52272
98.52272
98.52272
98.52272
98.52272
98.52272
98.52272
98.52272
98.52272
98.52272
98.52272
98.52272
98.52272
98.52272
98.52272
98.52272
98.52272
98.52272
98.52272
98.52272
98.52272
98.52272
98.52272
98.52272
98.52272
98.52272
98.52272
98.52272
98.52272
98.52272
98.52272
98.52272
98.52272
98.52272
98.52272
98.52272
98.52272
98.52272
98.52272
98.52272
98.52272
98.52272
98.52272
98.52272
98.52272
98.52272
98.52272
98.52272
98.52272
98.52272
98.52272
98.52272
98.52272
98.52272
98.52272
98.52272
98.52272
98.52272
98.52272
98.52272
98.52272
98.52272
98.52272
98.52272
98.52272
98.52272
98.52272
98.52272
98.52272
98.52272
98.52272
98.52272
98.52272
98.52272
98.52272
98.52272
98.52272
98.52272
98.52272
98.52272
98.52272
98.52272
98.52272
98.52272
98.52272
98.52272
98.52272
98.52272
98.52272
98.52272
98.52272
98.52272
98.52272
98.52272
98.52272
98.52272
98.52272
98.52272
98.52272
98.52272
98.52272
98.52272
98.52272
98.52272
98.52272
98.52272
98.52272
98.52272
98.52272
98.52272
98.52272
98.52272
98.52272
98.52272
98.52272
98.52272
98.52272
98.52272
98.52272
98.52272
98.52272
98.52272
98.52272
98.52272
98.52272
98.52272
98.52272
98.52272
98.52272
98.52272
98.52272
98.52272
98.52272
98.52272
98.52272
98.52272
98.52272
98.52272
98.52272
98.52272
98.52272
98.52272
98.52272
98.52272
98.52272
98.52272
98.52272
98.52272
98.52272
98.52272
98.52272
98.52272
98.52272
98.52272
98.52272
98.52272
98.52272
98.52272
98.52272
98.52272
98.52272
98.52272
98.52272
98.52272
98.52272
98.52272
98.52272
98.52272
98.52272
98.52272
98.52272
98.52272
98.52272
98.52272
98.52272
98.52272
98.52272
98.52272
98.52272
98.52272
98.52272
98.52272
98.52272
98.52272
98.52272
98.52272
98.52272
98.52272
98.52272
98.52272
98.52272
98.52272
98.52272
98.52272
98.52272
98.52272
98.52272
98.52272
98.52272
98.52272
98.52272
98.52272
98.52272
98.52272
98.52272
98.52272
98.52272
98.52272
98.52272
98.52272
98.52272
98.52272
98.52272
98.52272
98.52272
98.52272
98.52272
98.52272
98.52272
98.52272
98.52272
98.52272
98.52272
98.52272
98.52272
98.52272
98.52272
98.52272
98.52272
98.52272
98.52272
98.52272
98.52272
98.52272
98.52272
98.52272
98.52272
98.52272
98.52272
98.52272
98.52272
98.52272
98.52272
98.52272
98.52272
98.52272
98.52272
98.52272
98.52272
98.52272
98.52272
98.52272
98.52272
98.52272
98.52272
98.52272
98.52272
98.52272
98.52272
98.52272
98.52272
98.52272
98.52272
98.52272
98.52272
98.52272
98.52272
98.52272
98.52272
98.52272
98.52272
98.52272
98.52272
98.52272
98.52272
98.52272
98.52272
98.52272
98.52272
98.52272
98.52272
98.52272
98.52272
98.52272
98.52272
98.52272
98.52272
98.52272
98.52272
98.52272
98.52272
98.52272
98.52272
98.52272
98.52272
98.52272
98.52272
98.52272
98.52272
98.52272
98.52272
98.52272
98.52272
98.52272
98.52272
98.52272
98.52272
98.52272
98.52272
98.52272
98.52272
98.52272
98.52272
98.52272
98.52272
98.52272
98.52272
98.52272
98.52272
98.52272
98.52272
98.52272
98.52272
98.52272
98.52272
98.52272
98.52272
98.52272
98.52272
98.52272
98.52272
98.52272
98.52272
98.52272
98.52272
98.52272
98.52272
98.52272
98.52272
98.52272
98.52272
98.52272
98.52272
98.52272
98.52272
98.52272
98.52272
98.52272
98.52272
98.52272
98.52272
98.52272
98.52272
98.52272
98.52272
98.52272
98.52272
98.52272
98.52272
98.52272
98.52272
98.52272
98.52272
98.52272
98.52272
98.52272
98.52272
98.52272
98.52272
98.52272
98.52272
98.52272
98.52272
98.52272
98.52272
98.52272
98.52272
98.52272
98.52272
98.52272
98.52272
98.52272
98.52272
98.52272
98.52272
98.52272
98.52272
98.52272
98.52272
98.52272
98.52272
98.52272
98.52272
98.52272
98.52272
98.52272
98.52272
98.52272
98.52272
98.52272
98.52272
98.52272
98.52272
98.52272
98.52272
98.52272
98.52272
98.52272
98.52272
98.52272
98.52272
98.52272
98.52272
98.52272
98.52272
98.52272
98.52272
98.52272
98.52272
98.52272
98.52272
98.52272
98.52272
98.52272
98.52272
98.52272
98.52272
98.52272
98.52272
98.52272
98.52272
98.52272
98.52272
98.52272
98.52272
98.52272
98.52272
98.52272
98.52272
98.52272
98.52272
98.52272
98.52272
98.52272
98.52272
98.52272
98.52272
98.52272
98.52272
98.52272
98.52272
98.52272
98.52272
98.52272
98.52272
98.52272
98.52272
98.52272
98.52272
98.52272
98.52272
98.52272
98.52272
98.52272
98.52272
98.52272
98.52272
98.52272
98.52272
98.52272
98.52272
98.52272
98.52272
98.52272
98.52272
98.52272
98.52272
98.52272
98.52272
98.52272
98.52272
98.52272
98.52272
98.52272
98.52272
98.52272
98.52272
98.52272
98.52272
98.52272
98.52272
98.52272
98.52272
98.52272
98.52272
98.52272
98.52272
98.52272
98.52272
98.52272
98.52272
98.52272
98.52272
98.52272
98.52272
98.52272
98.52272
98.52272
98.52272
98.52272
98.52272
98.52272
98.52272
98.52272
98.52272
98.52272
98.52272
98.52272
98.52272
98.52272
98.52272
98.52272
98.52272
98.52272
98.52272
98.52272
98.52272
98.52272
98.52272
98.52272
98.52272
98.52272
98.52272
98.52272
98.52272
98.52272
98.52272
98.52272
98.52272
98.52272
98.52272
98.52272
98.52272
98.52272
98.52272
98.52272
98.52272
98.52272
98.52272
98.52272
98.52272
98.52272
98.52272
98.52272
98.52272
98.52272
98.52272
98.52272
98.52272
98.52272
98.52272
98.52272
98.52272
98.52272
98.52272
98.52272
98.52272
98.52272
98.52272
98.52272
98.52272
98.52272
98.52272
98.52272
98.52272
98.52272
98.52272
98.52272
98.52272
98.52272
98.52272
98.52272
98.52272
98.52272
98.52272
98.52272
98.52272
98.52272
98.52272
98.52272
98.52272
98.52272
98.52272
98.52272
98.52272
98.52272
98.52272
98.52272
98.52272
98.52272
98.52272
98.52272
98.52272
98.52272
98.52272
98.52272
98.52272
98.52272
98.52272
98.52272
98.52272
98.52272
98.52272
98.52272
98.52272
98.52272
98.52272
98.52272
98.52272
98.52272
98.52272
98.52272
98.52272
98.52272
98.52272
98.52272
98.52272
98.52272
98.52272
98.52272
98.52272
98.52272
98.52272
98.52272
98.52272
98.52272
98.52272
98.52272
98.52272
98.52272
98.52272
98.52272
98.52272
98.52272
98.52272
98.52272
98.52272
98.52272
98.52272
98.52272
98.52272
98.52272
98.52272
98.52272
98.52272
98.52272
98.52272
98.52272
98.52272
98.52272
98.52272
98.52272
98.52272
98.52272
98.52272
98.52272
98.52272
98.52272
98.52272
98.52272
98.52272
98.52272
98.52272
98.52272
98.52272
98.52272
98.52272
98.52272
98.52272
98.52272
98.52272
98.52272
98.52272
98.52272
98.52272
98.52272
98.52272
98.52272
98.52272
98.52272
98.52272
98.52272
98.52272
98.52272
98.52272
98.52272
98.52272
98.52272
98.52272
98.52272
98.52272
98.52272
98.52272
98.52272
98.52272
98.52272
98.52272
98.52272
98.52272
98.52272
98.52272
98.52272
98.52272
98.52272
98.52272
98.52272
98.52272
98.52272
98.52272
98.52272
98.52272
98.52272
98.52272
98.52272
98.52272
98.52272
98.52272
98.52272
98.52272
98.52272
98.52272
98.52272
98.52272
98.52272
98.52272
98.52272
98.52272
98.52272
98.52272
98.52272
98.52272
98.52272
98.52272
98.52272
98.52272
98.52272
98.52272
98.52272
98.52272
98.52272
98.52272
98.52272
98.52272
98.52272
98.52272
98.52272
98.52272
98.52272
98.52272
98.52272
98.52272
98.52272
98.52272
98.52272
98.52272
98.52272
98.52272
98.52272
98.52272
98.52272
98.52272
98.52272
98.52272
98.52272
98.52272
98.52272
98.52272
98.52272
98.52272
98.52272
98.52272
98.52272
98.52272
98.52272
98.52272
98.52272
98.52272
98.52272
98.52272
98.52272
98.52272
98.52272
98.52272
98.52272
98.52272
98.52272
98.52272
98.52272
98.52272
98.52272
98.52272
98.52272
98.52272
98.52272
98.52272
98.52272
98.52272
98.52272
98.52272
98.52272
98.52272
98.52272
98.52272
98.52272
98.52272
98.52272
98.52272
98.52272
98.52272
98.52272
98.52272
98.52272
98.52272
98.52272
98.52272
98.52272
98.52272
98.52272
98.52272
98.52272
98.52272
98.52272
98.52272
98.52272
98.52272
98.52272
98.52272
98.52272
98.52272
98.52272
98.52272
98.52272
98.52272
98.52272
98.52272
98.52272
98.52272
98.52272
98.52272
98.52272
98.52272
98.52272
98.52272
98.52272
98.52272
98.52272
98.52272
98.52272
98.52272
98.52272
98.52272
98.52272
98.52272
98.52272
98.52272
98.52272
98.52272
98.52272
98.52272
98.52272
98.52272
98.52272
98.52272
98.52272
98.52272
98.52272
98.52272
98.52272
98.52272
98.52272
98.52272
98.52272
98.52272
98.52272
98.52272
98.52272
98.52272
98.52272
98.52272
98.52272
98.52272
98.52272
98.52272
98.52272
98.52272
98.52272
98.52272
98.52272
98.52272
98.52272
98.52272
98.52272
98.52272
98.52272
98.52272
98.52272
98.52272
98.52272
98.52272
98.52272
98.52272
98.52272
98.52272
98.52272
98.52272
98.52272
98.52272
98.52272
98.52272
98.52272
98.52272
98.52272
98.52272
98.52272
98.52272
98.52272
98.52272
98.52272
98.52272
98.52272
98.52272
98.52272
98.52272
98.52272
98.52272
98.52272
98.52272
98.52272
98.52272
98.52272
98.52272
98.52272
98.52272
98.52272
98.52272
98.52272
98.52272
98.52272
98.52272
98.52272
98.52272
98.52272
98.52272
98.52272
98.52272
98.52272
98.52272
98.52272
98.52272
98.52272
98.52272
98.52272
98.52272
98.52272
98.52272
98.52272
98.52272
98.52272
98.52272
98.52272
98.52272
98.52272
98.52272
98.52272
98.52272
98.52272
98.52272
98.52272
98.52272
98.52272
98.52272
98.52272
98.52272
98.52272
98.52272
98.52272
98.52272
98.52272
98.52272
98.52272
98.52272
98.52272
98.52272
98.52272
98.52272
98.52272
98.52272
98.52272
98.52272
98.52272
98.52272
98.52272
98.52272
98.52272
98.52272
98.52272
98.52272
98.52272
98.52272
98.52272
98.52272
98.52272
98.52272
98.52272
98.52272
98.52272
98.52272
98.52272
98.52272
98.52272
98.52272
98.52272
98.52272
98.52272
98.52272
98.52272
98.52272
98.52272
98.52272
98.52272
98.52272
98.52272
98.52272
98.52272
98.52272
98.52272
98.52272
98.52272
98.52272
98.52272
98.52272
98.52272
98.52272
98.52272
98.52272
98.52272
98.52272
98.52272
98.52272
98.52272
98.52272
98.52272
98.52272
98.52272
98.52272
98.52272
98.52272
98.52272
98.52272
98.52272
98.52272
98.52272
98.52272
98.52272
98.52272
98.52272
98.52272
98.52272
98.52272
98.52272
98.52272
98.52272
98.52272
98.52272
98.52272
98.52272
98.52272
98.52272
98.52272
98.52272
98.52272
98.52272
98.52272
98.52272
98.52272
98.52272
98.52272
98.52272
98.52272
98.52272
98.52272
98.52272
98.52272
98.52272
98.52272
98.52272
98.52272
98.52272
98.52272
98.52272
98.52272
98.52272
98.52272
98.52272
98.52272
98.52272
98.52272
98.52272
98.52272
98.52272
98.52272
98.52272
98.52272
98.52272
98.52272
98.52272
98.52272
98.52272
98.52272
98.52272
98.52272
98.52272
98.52272
98.52272
98.52272
98.52272
98.52272
98.52272
98.52272
98.52272
98.52272
98.52272
98.52272
98.52272
98.52272
98.52272
98.52272
98.52272
98.52272
98.52272
98.52272
98.52272
98.52272
98.52272
98.52272
98.52272
98.52272
98.52272
98.52272
98.52272
98.52272
98.52272
98.52272
98.52272
98.52272
98.52272
98.52272
98.52272
98.52272
98.52272
98.52272
98.52272
98.52272
98.52272
98.52272
98.52272
98.52272
98.52272
98.52272
98.52272
98.52272
98.52272
98.52272
98.52272
98.52272
98.52272
98.52272
98.52272
98.52272
98.52272
98.52272
98.52272
98.52272
98.52272
98.52272
98.52272
98.52272
98.52272
98.52272
98.52272
98.52272
98.52272
98.52272
98.52272
98.52272
98.52272
98.52272
98.52272
98.52272
98.52272
98.52272
98.52272
98.52272
98.52272
98.52272
98.52272
98.52272
98.52272
98.52272
98.52272
98.52272
98.52272
98.52272
98.52272
98.52272
98.52272
98.52272
98.52272
98.52272
98.52272
98.52272
98.52272
98.52272
98.52272
98.52272
98.52272
98.52272
98.52272
98.52272
98.52272
98.52272
98.52272
98.52272
98.52272
98.52272
98.52272
98.52272
98.52272
98.52272
98.52272
98.52272
98.52272
98.52272
98.52272
98.52272
98.52272
98.52272
98.52272
98.52272
98.52272
98.52272
98.52272
98.52272
98.52272
98.52272
98.52272
98.52272
98.52272
98.52272
98.52272
98.52272
98.52272
98.52272
98.52272
98.52272
98.52272
98.52272
98.52272
98.52272
98.52272
98.52272
98.52272
98.52272
98.52272
98.52272
98.52272
98.52272
98.52272
98.52272
98.52272
98.52272
98.52272
98.52272
98.52272
98.52272
98.52272
98.52272
98.52272
98.52272
98.52272
98.52272
98.52272
98.52272
98.52272
98.52272
98.52272
98.52272
98.52272
98.52272
98.52272
98.52272
98.52272
98.52272
98.52272
98.52272
98.52272
98.52272
98.52272
98.52272
98.52272
98.52272
98.52272
98.52272
98.52272
98.52272
98.52272
98.52272
98.52272
98.52272
98.52272
98.52272
98.52272
98.52272
98.52272
98.52272
98.52272
98.52272
98.52272
98.52272
98.52272
98.52272
98.52272
98.52272
98.52272
98.52272
98.52272
98.52272
98.52272
98.52272
98.52272
98.52272
98.52272
98.52272
98.52272
98.52272
98.52272
98.52272
98.52272
98.52272
98.52272
98.52272
98.52272
98.52272
98.52272
98.52272
98.52272
98.52272
98.52272
98.52272
98.52272
98.52272
98.52272
98.52272
98.52272
98.52272
98.52272
98.52272
98.52272
98.52272
98.52272
98.52272
98.52272
98.52272
98.52272
98.52272
98.52272
98.52272
98.52272
98.52272
98.52272
98.52272
98.52272
98.52272
98.52272
98.52272
98.52272
98.52272
98.52272
98.52272
98.52272
98.52272
98.52272
98.52272
98.52272
98.52272
98.52272
98.52272
98.52272
98.52272
98.52272
98.52272
98.52272
98.52272
98.52272
98.52272
98.52272
98.52272
98.52272
98.52272
98.52272
98.52272
98.52272
98.52272
98.52272
98.52272
98.52272
98.52272
98.52272
98.52272
98.52272
98.52272
98.52272
98.52272
98.52272
98.52272
98.52272
98.52272
98.52272
98.52272
98.52272
98.52272
98.52272
98.52272
98.52272
98.52272
98.52272
98.52272
98.52272
98.52272
98.52272
98.52272
98.52272
98.52272
98.52272
98.52272
98.52272
98.52272
98.52272
98.52272
98.52272
98.52272
98.52272
98.52272
98.52272
98.52272
98.52272
98.52272
98.52272
98.52272
98.52272
98.52272
98.52272
98.52272
98.52272
98.52272
98.52272
98.52272
98.52272
98.52272
98.52272
98.52272
98.52272
98.52272
98.52272
98.52272
98.52272
98.52272
98.52272
98.52272
98.52272
98.52272
98.52272
98.52272
98.52272
98.52272
98.52272
98.52272
98.52272
98.52272
98.52272
98.52272
98.52272
98.52272
98.52272
98.52272
98.52272
98.52272
98.52272
98.52272
98.52272
98.52272
98.52272
98.52272
98.52272
98.52272
98.52272
98.52272
98.52272
98.52272
98.52272
98.52272
98.52272
98.52272
98.52272
98.52272
98.52272
98.52272
98.52272
98.52272
98.52272
98.52272
98.52272
98.52272
98.52272
98.52272
98.52272
98.52272
98.52272
98.52272
98.52272
98.52272
98.52272
98.52272
98.52272
98.52272
98.52272
98.52272
98.52272
98.52272
98.52272
98.52272
98.52272
98.52272
98.52272
98.52272
98.52272
98.52272
98.52272
98.52272
98.52272
98.52272
98.52272
98.52272
98.52272
98.52272
98.52272
98.52272
98.52272
98.52272
98.52272
98.52272
98.52272
98.52272
98.52272
98.52272
98.52272
98.52272
98.52272
98.52272
98.52272
98.52272
98.52272
98.52272
98.52272
98.52272
98.52272
98.52272
98.52272
98.52272
98.52272
98.52272
98.52272
98.522957
98.523407
98.523842
98.524284
98.524734
98.525169
98.525597
98.52607
98.526505
98.526932
98.527374
98.527824
98.528259
98.528709
98.529152
98.529594
98.530022
98.530487
98.53093
98.531349
98.531799
98.532257
98.532684
98.533119
98.533569
98.534012
98.534454
98.534889
98.535339
98.535782
98.536224
98.536659
98.537102
98.537552
98.537987
98.538429
98.538872
98.539314
98.539757
98.540215
98.540634
98.541084
98.541534
98.541969
98.542412
98.542847
98.543297
98.543732
98.544182
98.54464
98.545052
98.545509
98.545959
98.546387
98.546844
98.547272
98.547714
98.548157
98.548607
98.549049
98.549484
98.549919
98.550377
98.550827
98.551254
98.551689
98.552139
98.552582
98.553032
98.553459
98.553909
98.554359
98.554779
98.555237
98.555679
98.556114
98.556572
98.556992
98.557442
98.557899
98.558334
98.558762
98.559212
98.559662
98.560097
98.560539
98.560982
98.561424
98.561867
98.562302
98.562752
98.563187
98.563629
98.564072
98.564529
98.564957
98.565399
98.565857
98.566284
98.566734
98.567162
98.567612
98.568069
98.568489
98.568947
98.569389
98.569817
98.570267
98.570724
98.571136
98.571587
98.572037
98.572472
98.572929
98.573357
98.573792
98.574249
98.574699
98.575119
98.575562
98.576012
98.576462
98.576897
98.577339
98.577782
98.578224
98.578667
98.579102
98.579559
98.579979
98.580444
98.580879
98.581314
98.581772
98.582199
98.582642
98.583099
98.583527
98.583977
98.584419
98.584854
98.585297
98.585754
98.586174
98.586624
98.587067
98.587502
98.587952
98.588387
98.588837
98.589272
98.589722
98.590172
98.590607
98.591049
98.591499
98.591927
98.592377
98.592819
98.593262
98.593689
98.594139
98.594589
98.595024
98.595459
98.595901
98.596352
98.596802
98.597229
98.597672
98.598122
98.598557
98.599014
98.599449
98.599884
98.600327
98.600784
98.601204
98.601654
98.602097
98.602547
98.602989
98.603416
98.603867
98.604317
98.604752
98.605202
98.605629
98.606071
98.606522
98.606949
98.607399
98.607857
98.608276
98.608727
98.609177
98.609612
98.610062
98.610497
98.610939
98.611382
98.611824
98.612267
98.612709
98.613159
98.613586
98.614037
98.614487
98.614922
98.615364
98.615799
98.616249
98.616692
98.617134
98.617569
98.618011
98.618462
98.618912
98.619354
98.619774
98.620232
98.620674
98.621117
98.621552
98.621986
98.622429
98.622894
98.623329
98.623756
98.624207
98.624649
98.625099
98.625519
98.625969
98.626419
98.626862
98.627304
98.627739
98.628189
98.628624
98.629059
98.629524
98.629959
98.630379
98.630836
98.631287
98.631721
98.632164
98.632599
98.633041
98.633499
98.633934
98.634369
98.634819
98.635269
98.635704
98.636139
98.636589
98.637024
98.637482
98.637917
98.638351
98.638794
98.639244
98.639671
98.640121
98.640564
98.641006
98.641457
98.641884
98.642334
98.642784
98.643219
98.643661
98.644096
98.644547
98.645004
98.645416
98.645859
98.646324
98.646751
98.647194
98.647629
98.648071
98.648529
98.648964
98.649406
98.649841
98.650291
98.650726
98.651176
98.651627
98.652054
98.652504
98.652939
98.653397
98.653831
98.654266
98.654709
98.655167
98.655602
98.656036
98.656487
98.656921
98.657372
98.657806
98.658234
98.658699
98.659126
98.659576
98.660027
98.660446
98.660896
98.661354
98.661774
98.662216
98.662674
98.663109
98.663559
98.663994
98.664436
98.664879
98.665337
98.665756
98.666214
98.666649
98.667099
98.667534
98.667976
98.668419
98.668861
98.669296
98.669739
98.670189
98.670624
98.671066
98.671509
98.671944
98.672401
98.672836
98.673279
98.673729
98.674156
98.674599
98.675056
98.675499
98.675919
98.676384
98.676811
98.677254
98.677719
98.678146
98.678589
98.679024
98.679482
98.679916
98.680344
98.680794
98.681236
98.681694
98.682121
98.682556
98.683006
98.683456
98.683899
98.684334
98.684776
98.685219
98.685661
98.686096
98.686539
98.686989
98.687431
98.687866
98.688309
98.688766
98.689194
98.689629
98.690086
98.690536
98.690964
98.691406
98.691864
98.692291
98.692734
98.693169
98.693619
98.694046
98.694504
98.694954
98.695381
98.695831
98.696266
98.696716
98.697159
98.697594
98.698036
98.698486
98.698921
98.699364
98.699814
98.700241
98.700691
98.701134
98.701584
98.702019
98.702454
98.702904
98.703346
98.703796
98.704224
98.704659
98.705116
98.705566
98.706001
98.706429
98.706886
98.707329
98.707764
98.708206
98.708649
98.709099
98.709541
98.709984
98.710419
98.710861
98.711304
98.711739
98.712189
98.712631
98.713066
98.713516
98.713951
98.714394
98.714844
98.715271
98.715729
98.716164
98.716614
98.717056
98.717484
98.717934
98.718376
98.718826
98.719254
98.719704
98.720139
98.720596
98.721024
98.721458
98.721916
98.722359
98.722786
98.723244
98.723686
98.724129
98.724556
98.725006
98.725456
98.725899
98.726318
98.726776
98.727234
98.727654
98.728096
98.728546
98.728989
98.729424
98.729889
98.730309
98.730751
98.731201
98.731651
98.732086
98.732513
98.732964
98.733421
98.733849
98.734299
98.734734
98.735168
98.735626
98.736069
98.736496
98.736946
98.737381
98.737823
98.738274
98.738716
98.739166
98.739594
98.740044
98.740486
98.740936
98.741364
98.741806
98.742256
98.742699
98.743134
98.743584
98.744019
98.744453
98.744904
98.745354
98.745789
98.746231
98.746666
98.747124
98.747559
98.747993
98.748444
98.748871
98.749329
98.749779
98.750206
98.750648
98.751099
98.751534
98.751984
98.752411
98.752853
98.753304
98.753754
98.754189
98.754631
98.755066
98.755524
98.755966
98.756393
98.756836
98.757294
98.757729
98.758163
98.758606
98.759064
98.759491
98.759933
98.760391
98.760811
98.761253
98.761703
98.762154
98.762589
98.763023
98.763481
98.763908
98.764366
98.764816
98.765228
98.765678
98.766136
98.766563
98.767006
98.767448
98.767883
98.768349
98.768776
98.769218
98.769661
98.770111
98.770554
98.770996
98.771431
98.771873
98.772324
98.772758
98.773193
98.773643
98.774094
98.774521
98.774963
98.775414
98.775864
98.776283
98.776726
98.777184
98.777626
98.778061
98.778511
98.778954
98.779388
98.779839
98.780281
98.780708
98.781166
98.781601
98.782051
98.782486
98.782928
98.783371
98.783806
98.784256
98.784691
98.785133
98.785576
98.786018
98.786469
98.786896
98.787338
98.787804
98.788223
98.788666
98.789116
98.789566
98.789993
98.790451
98.790886
98.791313
98.791763
98.792221
98.792664
98.793091
98.793533
98.793983
98.794434
98.794861
98.795311
98.795753
98.796196
98.796631
98.797073
98.797523
98.797958
98.798401
98.798836
98.799286
98.799736
98.800163
98.800606
98.801048
98.801498
98.801941
98.802368
98.802826
98.803276
98.803703
98.804153
98.804604
98.805016
98.805481
98.805916
98.806366
98.806801
98.807236
98.807686
98.808136
98.808571
98.809006
98.809448
98.809891
98.810341
98.810776
98.811211
98.811661
98.812103
98.812546
98.812988
98.813423
98.813881
98.814331
98.814766
98.815193
98.815651
98.816086
98.816536
98.816971
98.817398
98.817856
98.818306
98.818726
98.819183
98.819626
98.820053
98.820503
98.820946
98.821388
98.821831
98.822281
98.822716
98.823166
98.823593
98.824043
98.824493
98.824913
98.825371
98.825813
98.826248
98.826698
98.827133
98.827591
98.828026
98.828453
98.828918
98.829353
98.829788
98.830238
98.830681
98.831116
98.831558
98.832016
98.832443
98.832886
98.833321
98.833755
98.834213
98.834663
98.835083
98.835533
98.835983
98.836426
98.836876
98.837296
98.837746
98.838203
98.838638
98.839073
98.839508
98.839958
98.840408
98.840843
98.841293
98.841736
98.842163
98.842613
98.843056
98.843491
98.843941
98.844391
98.844818
98.845261
98.845718
98.846153
98.846596
98.847038
98.847473
98.847923
98.848366
98.848808
98.849243
98.849693
98.850121
98.850563
98.851021
98.851463
98.851898
98.852333
98.852791
98.853226
98.853653
98.854111
98.854553
98.855003
98.855438
98.855873
98.856323
98.856766
98.857193
98.857643
98.858101
98.858528
98.858978
98.859413
98.859848
98.860298
98.860748
98.861168
98.861626
98.862068
98.862511
98.862946
98.863388
98.863838
98.864273
98.864723
98.865166
98.865593
98.866043
98.866486
98.866936
98.867371
98.867813
98.868263
98.868698
98.869148
98.869583
98.870026
98.870461
98.870903
98.871353
98.871788
98.872223
98.872673
98.873131
98.87355
98.873993
98.874443
98.874886
98.875328
98.875771
98.876205
98.876656
98.877098
98.877548
98.877975
98.878426
98.878876
98.879311
98.879753
98.880203
98.880623
98.881081
98.881523
98.881958
98.882416
98.882851
98.883286
98.883736
98.884171
98.884621
98.885063
98.885483
98.885933
98.886391
98.886826
98.887268
98.887703
98.888153
98.888603
98.88903
98.889473
98.889931
98.890373
98.8908
98.891258
98.891678
98.89212
98.892578
98.893013
98.893456
98.893906
98.894325
98.894783
98.895241
98.89566
98.896111
98.896553
98.896988
98.897446
98.897881
98.898308
98.898773
98.8992
98.899643
98.900101
98.900528
98.900978
98.901421
98.901863
98.902306
98.90274
98.903183
98.903633
98.904068
98.90451
98.904961
98.905388
98.905823
98.906281
98.906723
98.907158
98.9076
98.908043
98.908485
98.908936
98.909363
98.909813
98.910271
98.91069
98.91114
98.911598
98.912018
98.912476
98.91291
98.913345
98.913795
98.914238
98.914673
98.915131
98.915565
98.916
98.916443
98.916893
98.917343
98.917763
98.918221
98.918663
98.91909
98.919548
98.919991
98.920418
98.92086
98.921318
98.921761
98.92218
98.922638
98.92308
98.923523
98.923958
98.924408
98.924843
98.925293
98.925728
98.92617
98.926613
98.927063
98.927498
98.927948
98.928383
98.928833
98.929268
98.929695
98.930161
98.930603
98.931038
98.93148
98.931923
98.932365
98.932793
98.933243
98.933693
98.934128
98.934578
98.935013
98.935455
98.93589
98.93634
98.93679
98.937233
98.937668
98.938118
98.938553
98.938995
98.939438
98.939873
98.940315
98.940758
98.941208
98.94165
98.942093
98.94252
98.942978
98.94342
98.943855
98.94429
98.944748
98.945183
98.945641
98.94606
98.946503
98.94696
98.947411
98.947823
98.948273
98.94873
98.949158
98.9496
98.950058
98.950485
98.950928
98.951385
98.951813
98.952271
98.952682
98.953148
98.95359
98.954018
98.954475
98.954918
98.955353
98.955811
98.956238
98.956688
98.957115
98.957558
98.958
98.958458
98.958885
98.959328
98.959778
98.960205
98.960655
98.961105
98.961533
98.961975
98.962433
98.962875
98.963318
98.96376
98.964203
98.96463
98.96508
98.96553
98.965965
98.966393
98.96685
98.9673
98.967728
98.968163
98.96862
98.969063
98.969505
98.96994
98.970383
98.970833
98.971268
98.971718
98.97216
98.972588
98.973038
98.973495
98.973915
98.974358
98.974808
98.97525
98.975693
98.976128
98.976578
98.97702
98.977463
98.977905
98.97834
98.978783
98.979233
98.979668
98.98011
98.98056
98.980995
98.98143
98.981888
98.98233
98.982758
98.9832
98.98365
98.984085
98.984535
98.984978
98.985413
98.98587
98.98629
98.98674
98.987206
98.987625
98.988075
98.988518
98.988953
98.989403
98.989845
98.99028
98.990723
98.991173
98.991615
98.992043
98.992477
98.992935
98.993385
98.99382
98.994263
98.994698
98.99514
98.995598
98.99604
98.996468
98.99691
98.99736
98.99781
98.99823
98.99868
98.999123
98.999573
99.000015
99.000443
99.0009
99.00132
99.00177
99.002228
99.002655
99.00309
99.003555
99.00399
99.004425
99.004868
99.005318
99.00576
99.006195
99.006638
99.00708
99.007523
99.007973
99.008408
99.00885
99.009293
99.009735
99.010178
99.01062
99.011063
99.011497
99.011948
99.012383
99.012833
99.013268
99.013718
99.014153
99.014595
99.015045
99.015488
99.01593
99.016357
99.0168
99.017258
99.017715
99.01812
99.01857
99.01902
99.019463
99.019905
99.020348
99.02079
99.021233
99.021675
99.022125
99.022552
99.023003
99.023438
99.023888
99.02433
99.024765
99.025208
99.02565
99.0261
99.026535
99.02697
99.027412
99.02787
99.028313
99.028748
99.029182
99.029633
99.030075
99.030518
99.030945
99.031403
99.031837
99.03228
99.03273
99.03315
99.0336
99.034065
99.034492
99.034927
99.035378
99.03582
99.03627
99.036697
99.037148
99.037582
99.03804
99.038475
99.038918
99.039368
99.039795
99.040237
99.040688
99.041122
99.041573
99.042015
99.04245
99.0429
99.043343
99.043777
99.04422
99.044655
99.045105
99.045547
99.045982
99.04644
99.046867
99.04731
99.04776
99.048203
99.04863
99.049088
99.049538
99.049965
99.050423
99.050858
99.051285
99.051735
99.052185
99.05262
99.053062
99.053505
99.053947
99.054398
99.054832
99.05526
99.055717
99.05616
99.056595
99.057045
99.057472
99.05793
99.058365
99.058807
99.05925
99.059692
99.060143
99.060577
99.06102
99.06147
99.06192
99.06234
99.06279
99.063248
99.063667
99.064117
99.064568
99.064987
99.065445
99.06588
99.06633
99.066757
99.067207
99.067657
99.068092
99.068535
99.068977
99.069435
99.06987
99.070297
99.070747
99.071198
99.071632
99.072075
99.072517
99.07296
99.073387
99.073845
99.074295
99.074722
99.075165
99.075615
99.07605
99.076508
99.076935
99.07737
99.077827
99.078278
99.078705
99.079147
99.07959
99.080032
99.080482
99.08091
99.08136
99.081795
99.082245
99.082687
99.08313
99.083565
99.084007
99.084457
99.084892
99.085335
99.085777
99.086227
99.086678
99.087105
99.087555
99.08799
99.088432
99.088875
99.089317
99.089752
99.090195
99.090652
99.09108
99.09153
99.091972
99.0924
99.09285
99.0933
99.093735
99.094185
99.094627
99.095062
99.095505
99.095947
99.09639
99.096832
99.097267
99.097717
99.098167
99.098595
99.099037
99.09948
99.09993
99.100372
99.100807
99.101257
99.1017
99.102135
99.102592
99.103012
99.103462
99.103912
99.104355
99.10479
99.105217
99.105675
99.106117
99.10656
99.107002
99.107437
99.107887
99.10833
99.108765
99.109207
99.10965
99.110092
99.110542
99.110985
99.111435
99.11187
99.112305
99.112755
99.11319
99.11364
99.114075
99.11451
99.114975
99.11541
99.115837
99.116287
99.11673
99.117165
99.117615
99.118057
99.1185
99.118942
99.11937
99.11982
99.12027
99.120712
99.121147
99.12159
99.122032
99.122482
99.122917
99.123352
99.123802
99.124237
99.124695
99.12513
99.125565
99.126015
99.126465
99.126892
99.127327
99.127777
99.128227
99.128677
99.129097
99.129539
99.130005
99.130424
99.130867
99.131317
99.13176
99.132187
99.132652
99.133095
99.133522
99.133972
99.134407
99.134865
99.1353
99.135735
99.136192
99.13662
99.13707
99.13752
99.137932
99.13839
99.13884
99.139267
99.139717
99.14016
99.140594
99.141052
99.141487
99.141922
99.142365
99.142822
99.143242
99.1437
99.144142
99.144569
99.145035
99.14547
99.145897
99.146362
99.146805
99.147217
99.147675
99.148125
99.148575
99.149002
99.149429
99.149895
99.150345
99.150764
99.151222
99.151642
99.1521
99.152542
99.152985
99.153412
99.153877
99.154297
99.154747
99.155197
99.155624
99.156082
99.156517
99.156967
99.157402
99.157845
99.158279
99.158737
99.15918
99.159599
99.160049
99.160507
99.160934
99.161392
99.161827
99.162262
99.162704
99.163162
99.163589
99.164017
99.164482
99.164932
99.165367
99.165794
99.166245
99.166687
99.167137
99.167572
99.168015
99.168449
99.168907
99.169334
99.169785
99.170235
99.170662
99.171104
99.171539
99.171989
99.17244
99.172874
99.173325
99.173759
99.17421
99.174652
99.175079
99.175529
99.175987
99.176414
99.176865
99.177307
99.177727
99.178185
99.178627
99.179062
99.179512
99.179955
99.180397
99.180832
99.18129
99.181717
99.182159
99.182602
99.183052
99.183502
99.183922
99.184364
99.184814
99.185257
99.185699
99.186134
99.186577
99.187027
99.187477
99.187904
99.188347
99.188805
99.18924
99.189674
99.190125
99.190567
99.191017
99.191429
99.191887
99.192337
99.192764
99.193222
99.193665
99.194099
99.194542
99.194984
99.195427
99.195854
99.196312
99.196754
99.197197
99.197639
99.198082
99.198532
99.198959
99.199402
99.199844
99.200302
99.200737
99.201172
99.201614
99.202065
99.202499
99.202942
99.203384
99.203827
99.204254
99.20472
99.205147
99.205597
99.206032
99.206467
99.206924
99.207382
99.207794
99.208237
99.208694
99.209137
99.209587
99.210007
99.210464
99.210915
99.211342
99.211792
99.212234
99.212662
99.21312
99.213554
99.213982
99.214432
99.214882
99.215324
99.215767
99.216202
99.216644
99.217087
99.217529
99.217972
99.218422
99.218849
99.219299
99.219749
99.220177
99.220627
99.221069
99.221504
99.221947
99.222412
99.222824
99.223282
99.223724
99.224167
99.224602
99.225029
99.225494
99.225945
99.226357
99.226822
99.227264
99.227692
99.228142
99.228584
99.229027
99.229469
99.229897
99.230347
99.230804
99.231232
99.231682
99.232124
99.232552
99.233009
99.233467
99.233879
99.234329
99.234779
99.235222
99.235657
99.236092
99.236542
99.236984
99.237427
99.237877
99.238312
99.238754
99.239189
99.239647
99.240074
99.240517
99.240974
99.241402
99.241852
99.242294
99.242737
99.243172
99.243614
99.244057
99.244514
99.244926
99.245377
99.245842
99.246262
99.246704
99.247154
99.247604
99.248032
99.248482
99.248932
99.249359
99.249809
99.250244
99.250679
99.251129
99.251579
99.252014
99.252457
99.252907
99.253342
99.253792
99.254227
99.254669
99.255112
99.255554
99.256004
99.256432
99.256874
99.257324
99.257767
99.258194
99.258644
99.259094
99.259544
99.259964
99.260414
99.260872
99.261299
99.261749
99.262184
99.262627
99.263069
99.263512
99.263969
99.264389
99.264832
99.265289
99.265732
99.266167
99.266609
99.267044
99.267494
99.267944
99.268372
99.268806
99.269264
99.269714
99.270149
99.270592
99.271019
99.271469
99.271912
99.272362
99.272804
99.273239
99.273682
99.274124
99.274567
99.275002
99.275444
99.275902
99.276329
99.276772
99.277206
99.277664
99.278107
99.278534
99.278992
99.279434
99.279854
99.280312
99.280762
99.281197
99.281639
99.282074
99.282509
99.282974
99.283401
99.283844
99.284294
99.284737
99.285179
99.285622
99.286057
99.286499
99.286949
99.287384
99.287834
99.288261
99.288712
99.289154
99.289612
99.290039
99.290474
99.290916
99.291367
99.291809
99.292259
99.292686
99.293129
99.293564
99.294029
99.294472
99.294876
99.295349
99.295799
99.296227
99.296669
99.297112
99.297554
99.298012
99.298431
99.298882
99.299332
99.299767
99.300209
99.300652
99.301094
99.301544
99.301979
99.302422
99.302856
99.303299
99.303741
99.304184
99.304626
99.305077
99.305519
99.305946
99.306404
99.306839
99.307281
99.307732
99.308174
99.308594
99.309052
99.309502
99.309929
99.310379
99.310822
99.311256
99.311699
99.312141
99.312584
99.313026
99.313469
99.313911
99.314369
99.314789
99.315231
99.315689
99.316124
99.316566
99.317001
99.317451
99.317902
99.318344
99.318771
99.319214
99.319656
99.320114
99.320541
99.320976
99.321442
99.321877
99.322311
99.322762
99.323196
99.323631
99.324081
99.324532
99.324966
99.325401
99.325859
99.326286
99.326736
99.327187
99.327614
99.328064
99.328506
99.328941
99.329399
99.329819
99.330261
99.330711
99.331154
99.331596
99.332031
99.332489
99.332924
99.333366
99.333809
99.334251
99.334686
99.335129
99.335587
99.336021
99.336464
99.336914
99.337334
99.337791
99.338242
99.338669
99.339111
99.339554
99.340012
99.340439
99.340874
99.341316
99.341774
99.342216
99.342651
99.343102
99.343536
99.343971
99.344421
99.344856
99.345299
99.345749
99.346191
99.346634
99.347069
99.347511
99.347969
99.348404
99.348839
99.349289
99.349724
99.350174
99.350616
99.351051
99.351494
99.351929
99.352371
99.352821
99.353271
99.353699
99.354141
99.354599
99.355034
99.355461
99.355911
99.356361
99.356796
99.357239
99.357681
99.358124
99.358574
99.359009
99.359451
99.359909
99.360344
99.360779
99.361221
99.361664
99.362106
99.362549
99.362984
99.363426
99.363876
99.364326
99.364754
99.365196
99.365639
99.366081
99.366531
99.366966
99.367409
99.367851
99.368294
99.368744
99.369164
99.369614
99.370079
99.370499
99.370941
99.371391
99.371834
99.372269
99.372726
99.373146
99.373611
99.374039
99.374481
99.374947
99.375374
99.375801
99.376259
99.376701
99.377129
99.377571
99.378021
99.378464
99.378914
99.379349
99.379776
99.380241
99.380676
99.381119
99.381561
99.381996
99.382439
99.382881
99.383324
99.383781
99.384209
99.384651
99.385101
99.385529
99.385979
99.386436
99.386856
99.387299
99.387756
99.388184
99.388634
99.389076
99.389503
99.389969
99.390404
99.390831
99.391289
99.391731
99.392174
99.392616
99.393059
99.393486
99.393944
99.394379
99.394829
99.395264
99.395706
99.396156
99.396591
99.397041
99.397476
99.397911
99.398354
99.398819
99.399246
99.399673
99.400131
99.400574
99.401016
99.401466
99.401886
99.402336
99.402794
99.403221
99.403664
99.404114
99.404541
99.404999
99.405441
99.405861
99.406319
99.406769
99.407188
99.407646
99.408081
99.408531
99.408966
99.409401
99.409859
99.410294
99.410736
99.411179
99.411621
99.412071
99.412506
99.412949
99.413391
99.413841
99.414276
99.414719
99.415161
99.415604
99.416046
99.416481
99.416924
99.417374
99.417809
99.418251
99.418701
99.419136
99.419571
99.420021
99.420471
99.420906
99.421341
99.421799
99.422241
99.422676
99.423126
99.423569
99.423988
99.424446
99.424904
99.425331
99.425766
99.426216
99.426651
99.427101
99.427544
99.427971
99.428429
99.428879
99.429298
99.429756
99.430183
99.430634
99.431076
99.431511
99.431961
99.432404
99.432846
99.433296
99.433731
99.434174
99.434608
99.435051
99.435501
99.435944
99.436371
99.436821
99.437271
99.437698
99.438148
99.438591
99.439034
99.439468
99.439926
99.440361
99.440804
99.441254
99.441681
99.442131
99.442574
99.443001
99.443466
99.443886
99.444328
99.444786
99.445221
99.445671
99.446106
99.446556
99.447006
99.447433
99.447868
99.448326
99.448761
99.449219
99.449646
99.450073
99.450539
99.450981
99.451408
99.451851
99.452301
99.452736
99.453186
99.453629
99.454063
99.454506
99.454956
99.455391
99.455833
99.456268
99.456718
99.457169
99.457603
99.458046
99.458496
99.458923
99.459373
99.459816
99.460258
99.460693
99.461143
99.461586
99.462029
99.462463
99.462906
99.463356
99.463783
99.464241
99.464691
99.465103
99.465569
99.466019
99.466431
99.466896
99.467339
99.467766
99.468216
99.468658
99.469101
99.469536
99.469971
99.470421
99.470879
99.471306
99.471748
99.472198
99.472633
99.473076
99.473518
99.473961
99.474403
99.474846
99.475296
99.475723
99.476166
99.476616
99.477074
99.477493
99.477928
99.478386
99.478821
99.479271
99.479713
99.480133
99.480591
99.481049
99.481476
99.481918
99.482368
99.482803
99.483246
99.483696
99.484138
99.484566
99.485008
99.485466
99.485901
99.486336
99.486778
99.487228
99.487679
99.488113
99.488556
99.488991
99.489433
99.489876
99.490311
99.490776
99.491203
99.491646
99.492088
99.492523
99.492966
99.493423
99.493843
99.494293
99.494751
99.495186
99.495613
99.496063
99.496506
99.496948
99.497406
99.497841
99.498276
99.498718
99.499168
99.499611
99.500038
99.500488
99.500938
99.501373
99.501816
99.502251
99.502708
99.503136
99.503578
99.504021
99.504463
99.504898
99.505356
99.505806
99.506226
99.506668
99.507126
99.507568
99.507988
99.508446
99.508896
99.509331
99.509773
99.510223
99.510643
99.511101
99.511543
99.511986
99.512421
99.512871
99.513306
99.513756
99.514198
99.514641
99.515076
99.515526
99.515961
99.516403
99.516853
99.517281
99.517738
99.518166
99.518608
99.519066
99.519508
99.519943
99.520386
99.520828
99.521278
99.521706
99.522141
99.522606
99.523048
99.523476
99.523933
99.524353
99.524803
99.525253
99.525696
99.526123
99.526581
99.527016
99.527458
99.527916
99.528343
99.528778
99.529228
99.529671
99.530113
99.530556
99.530991
99.531441
99.531883
99.53231
99.532761
99.533211
99.533646
99.534103
99.534538
99.534966
99.535416
99.535858
99.536301
99.536736
99.537178
99.537636
99.538071
99.538498
99.538948
99.539398
99.539833
99.540283
99.540726
99.541161
99.541611
99.542046
99.542488
99.542938
99.543358
99.543823
99.544258
99.544701
99.545151
99.545586
99.546036
99.546463
99.546921
99.547348
99.547791
99.548241
99.548676
99.549126
99.549568
99.550011
99.550438
99.550896
99.551338
99.551781
99.552208
99.552666
99.553108
99.553543
99.553993
99.554428
99.554863
99.555313
99.555763
99.556198
99.556641
99.557068
99.557526
99.557976
99.558395
99.558846
99.559288
99.559746
99.560181
99.560616
99.56105
99.561508
99.561958
99.562378
99.562828
99.563278
99.563721
99.564156
99.564598
99.565041
99.565475
99.565918
99.566368
99.566803
99.567238
99.567696
99.568146
99.568565
99.569023
99.569458
99.569901
99.570343
99.570793
99.571228
99.571671
99.572105
99.572556
99.573006
99.573448
99.573875
99.574333
99.574768
99.575203
99.575661
99.576088
99.57653
99.576965
99.577423
99.577858
99.5783
99.578743
99.579178
99.579628
99.580078
99.580505
99.580948
99.581398
99.581863
99.582291
99.58271
99.583168
99.583595
99.584061
99.584503
99.58493
99.585373
99.585823
99.586266
99.586708
99.587135
99.587585
99.588036
99.588478
99.588913
99.589355
99.58979
99.590233
99.590675
99.591125
99.59156
99.592003
99.592453
99.592888
99.593346
99.593773
99.594208
99.594658
99.595116
99.595535
99.595985
99.596436
99.596878
99.597313
99.597748
99.598206
99.59864
99.599075
99.599525
99.599968
99.600403
99.600838
99.601288
99.601746
99.602173
99.602615
99.603058
99.603508
99.603943
99.604385
99.60482
99.60527
99.605713
99.606171
99.606598
99.607033
99.607491
99.607933
99.608368
99.60881
99.609253
99.609695
99.610138
99.610573
99.611008
99.611458
99.6119
99.61235
99.612785
99.613228
99.613678
99.614113
99.614563
99.615005
99.615425
99.615883
99.616325
99.616768
99.61721
99.617645
99.618088
99.618538
99.618973
99.619408
99.619858
99.620316
99.620735
99.621193
99.621628
99.62207
99.62252
99.622955
99.62339
99.62384
99.624283
99.624725
99.625175
99.625603
99.626053
99.626503
99.62693
99.627373
99.627823
99.628265
99.628708
99.629135
99.629585
99.630035
99.63047
99.630905
99.631363
99.631798
99.63224
99.632683
99.633118
99.633575
99.63401
99.634453
99.634895
99.635338
99.635765
99.636223
99.636673
99.637093
99.637543
99.637993
99.638428
99.63887
99.639313
99.639748
99.640205
99.64064
99.641083
99.641525
99.641968
99.642403
99.642853
99.643288
99.64373
99.644173
99.644615
99.645065
99.645508
99.645935
99.646393
99.646835
99.647278
99.64772
99.648155
99.648605
99.649033
99.649483
99.649933
99.650383
99.650803
99.651245
99.651566
99.651566
99.651566
99.651566
99.651566
99.651566
99.651566
99.651566
99.651566
99.651566
99.651566
99.651566
99.651566
99.651566
99.651566
99.651566
99.651566
99.651566
99.651566
99.651566
99.651566
99.651566
99.651566
99.651566
99.651566
99.651566
99.651566
99.651566
99.651566
99.651566
99.651566
99.651566
99.651566
99.651566
99.651566
99.651566
99.651566
99.651566
99.651566
99.651566
99.651566
99.651566
99.651566
99.651566
99.651566
99.651566
99.651566
99.651566
99.651566
99.651566
99.651566
99.651566
99.651566
99.651566
99.651566
99.651566
99.651566
99.651566
99.651566
99.651566
99.651566
99.651566
99.651566
99.651566
99.651566
99.651566
99.651566
99.651566
99.651566
99.651566
99.651566
99.651566
99.651566
99.651566
99.651566
99.651566
99.651566
99.651566
99.651566
99.651566
99.651566
99.651566
99.651566
99.651566
99.651566
99.651566
99.651566
99.651566
99.651566
99.651566
99.651566
99.651566
99.651566
99.651566
99.651566
99.651566
99.651566
99.651566
99.651566
99.651566
99.651566
99.651566
99.651566
99.651566
99.651566
99.651566
99.651566
99.651566
99.651566
99.651566
99.651566
99.651566
99.651566
99.651566
99.651566
99.651566
99.651566
99.651566
99.651566
99.651566
99.651566
99.651566
99.651566
99.651566
99.651566
99.651566
99.651566
99.651566
99.651566
99.651566
99.651566
99.651566
99.651566
99.651566
99.651566
99.651566
99.651566
99.651566
99.651566
99.651566
99.651566
99.651566
99.651566
99.651566
99.651566
99.651566
99.651566
99.651566
99.651566
99.651566
99.651566
99.651566
99.651566
99.651566
99.651566
99.651566
99.651566
99.651566
99.651566
99.651566
99.651566
99.651566
99.651566
99.651566
99.651566
99.651566
99.651566
99.651566
99.651566
99.651566
99.651566
99.651566
99.651566
99.651566
99.651566
99.651566
99.651566
99.651566
99.651566
99.651566
99.651566
99.651566
99.651566
99.651566
99.651566
99.651566
99.651566
99.651566
99.651566
99.651566
99.651566
99.651566
99.651566
99.651566
99.651566
99.651566
99.651566
99.651566
99.651566
99.651566
99.651566
99.651566
99.651566
99.651566
99.651566
99.651566
99.651566
99.651566
99.651566
99.651566
99.651566
99.651566
99.651566
99.651566
99.651566
99.651566
99.651566
99.651566
99.651566
99.651566
99.651566
99.651566
99.651566
99.651566
99.651566
99.651566
99.651566
99.651566
99.651566
99.651566
99.651566
99.651566
99.651566
99.651566
99.651566
99.651566
99.651566
99.651566
99.651566
99.651566
99.651566
99.651566
99.651566
99.651566
99.651566
99.651566
99.651566
99.651566
99.651566
99.651566
99.651566
99.651566
99.651566
99.651566
99.651566
99.651566
99.651566
99.651566
99.651566
99.651566
99.651566
99.651566
99.651566
99.651566
99.651566
99.651566
99.651566
99.651566
99.651566
99.651566
99.651566
99.651566
99.651566
99.651566
99.651566
99.651566
99.651566
99.651566
99.651566
99.651566
99.651566
99.651566
99.651566
99.651566
99.651566
99.651566
99.651566
99.651566
99.651566
99.651566
99.651566
99.651566
99.651566
99.651566
99.651566
99.651566
99.651566
99.651566
99.651566
99.651566
99.651566
99.651566
99.651566
99.651566
99.651566
99.651566
99.651566
99.651566
99.651566
99.651566
99.651566
99.651566
99.651566
99.651566
99.651566
99.651566
99.651566
99.651566
99.651566
99.651566
99.651566
99.651566
99.651566
99.651566
99.651566
99.651566
99.651566
99.651566
99.651566
99.651566
99.651566
99.651566
99.651566
99.651566
99.651566
99.651566
99.651566
99.651566
99.651566
99.651566
99.651566
99.651566
99.651566
99.651566
99.651566
99.651566
99.651566
99.651566
99.651566
99.651566
99.651566
99.651566
99.651566
99.651566
99.651566
99.651566
99.651566
99.651566
99.651566
99.651566
99.651566
99.651566
99.651566
99.651566
99.651566
99.651566
99.651566
99.651566
99.651566
99.651566
99.651566
99.651566
99.651566
99.651566
99.651566
99.651566
99.651566
99.651566
99.651566
99.651566
99.651566
99.651566
99.651566
99.651566
99.651566
99.651566
99.651566
99.651566
99.651566
99.651566
99.651566
99.651566
99.651566
99.651566
99.651566
99.651566
99.651566
99.651566
99.651566
99.651566
99.651566
99.651566
99.651566
99.651566
99.651566
99.651566
99.651566
99.651566
99.651566
99.651566
99.651566
99.651566
99.651566
99.651566
99.651566
99.651566
99.651566
99.651566
99.651566
99.651566
99.651566
99.651566
99.651566
99.651566
99.651566
99.651566
99.651566
99.651566
99.651566
99.651566
99.651566
99.651566
99.651566
99.651566
99.651566
99.651566
99.651566
99.651566
99.651566
99.651566
99.651566
99.651566
99.651566
99.651566
99.651566
99.651566
99.651566
99.651566
99.651566
99.651566
99.651566
99.651566
99.651566
99.651566
99.651566
99.651566
99.651566
99.651566
99.651566
99.651566
99.651566
99.651566
99.651566
99.651566
99.651566
99.651566
99.651566
99.651566
99.651566
99.651566
99.651566
99.651566
99.651566
99.651566
99.651566
99.651566
99.651566
99.651566
99.651566
99.651566
99.651566
99.651566
99.651566
99.651566
99.651566
99.651566
99.651566
99.651566
99.651566
99.651566
99.651566
99.651566
99.651566
99.651566
99.651566
99.651566
99.651566
99.651566
99.651566
99.651566
99.651566
99.651566
99.651566
99.651566
99.651566
99.651566
99.651566
99.651566
99.651566
99.651566
99.651566
99.651566
99.651566
99.651566
99.651566
99.651566
99.651566
99.651566
99.651566
99.651566
99.651566
99.651566
99.651566
99.651566
99.651566
99.651566
99.651566
99.651566
99.651566
99.651566
99.651566
99.651566
99.651566
99.651566
99.651566
99.651566
99.651566
99.651566
99.651566
99.651566
99.651566
99.651566
99.651566
99.651566
99.651566
99.651566
99.651566
99.651566
99.651566
99.651566
99.651566
99.651566
99.651566
99.651566
99.651566
99.651566
99.651566
99.651566
99.651566
99.651566
99.651566
99.651566
99.651566
99.651566
99.651566
99.651566
99.651566
99.651566
99.651566
99.651566
99.651566
99.651566
99.651566
99.651566
99.651566
99.651566
99.651566
99.651566
99.651566
99.651566
99.651566
99.651566
99.651566
99.651566
99.651566
99.651566
99.651566
99.651566
99.651566
99.651566
99.651566
99.651566
99.651566
99.651566
99.651566
99.651566
99.651566
99.651566
99.651566
99.651566
99.651566
99.651566
99.651566
99.651566
99.651566
99.651566
99.651566
99.651566
99.651566
99.651566
99.651566
99.651566
99.651566
99.651566
99.651566
99.651566
99.651566
99.651566
99.651566
99.651566
99.651566
99.651566
99.651566
99.651566
99.651566
99.651566
99.651566
99.651566
99.651566
99.651566
99.651566
99.651566
99.651566
99.651566
99.651566
99.651566
99.651566
99.651566
99.651566
99.651566
99.651566
99.651566
99.651566
99.651566
99.651566
99.651566
99.651566
99.651566
99.651566
99.651566
99.651566
99.651566
99.651566
99.651566
99.651566
99.651566
99.651566
99.651566
99.651566
99.651566
99.651566
99.651566
99.651566
99.651566
99.651566
99.651566
99.651566
99.651566
99.651566
99.651566
99.651566
99.651566
99.651566
99.651566
99.651566
99.651566
99.651566
99.651566
99.651566
99.651566
99.651566
99.651566
99.651566
99.651566
99.651566
99.651566
99.651566
99.651566
99.651566
99.651566
99.651566
99.651566
99.651566
99.651566
99.651566
99.651566
99.651566
99.651566
99.651566
99.651566
99.651566
99.651566
99.651566
99.651566
99.651566
99.651566
99.651566
99.651566
99.651566
99.651566
99.651566
99.651566
99.651566
99.651566
99.651566
99.651566
99.651566
99.651566
99.651566
99.651566
99.651566
99.651566
99.651566
99.651566
99.651566
99.651566
99.651566
99.651566
99.651566
99.651566
99.651566
99.651566
99.651566
99.651566
99.651566
99.651566
99.651566
99.651566
99.651566
99.651566
99.651566
99.651566
99.651566
99.651566
99.651566
99.651566
99.651566
99.651566
99.651566
99.651566
99.651566
99.651566
99.651566
99.651566
99.651566
99.651566
99.651566
99.651566
99.651566
99.651566
99.651566
99.651566
99.651566
99.651566
99.651566
99.651566
99.651566
99.651566
99.651566
99.651566
99.651566
99.651566
99.651566
99.651566
99.651566
99.651566
99.651566
99.651566
99.651566
99.651566
99.651566
99.651566
99.651566
99.651566
99.651566
99.651566
99.651566
99.651566
99.651566
99.651566
99.651566
99.651566
99.651566
99.651566
99.651566
99.651566
99.651566
99.651566
99.651566
99.651566
99.651566
99.651566
99.651566
99.651566
99.651566
99.651566
99.651566
99.651566
99.651566
99.651566
99.651566
99.651566
99.651566
99.651566
99.651566
99.651566
99.651566
99.651566
99.651566
99.651566
99.651566
99.651566
99.651566
99.651566
99.651566
99.651566
99.651566
99.651566
99.651566
99.651566
99.651566
99.651566
99.651566
99.651566
99.651566
99.651566
99.651566
99.651566
99.651566
99.651566
99.651566
99.651566
99.651566
99.651566
99.651566
99.651566
99.651566
99.651566
99.651566
99.651566
99.651566
99.651566
99.651566
99.651566
99.651566
99.651566
99.651566
99.651566
99.651566
99.651566
99.651566
99.651566
99.651566
99.651566
99.651566
99.651566
99.651566
99.651566
99.651566
99.651566
99.651566
99.651566
99.651566
99.651566
99.651566
99.651566
99.651566
99.651566
99.651566
99.651566
99.651566
99.651566
99.651566
99.651566
99.651566
99.651566
99.651566
99.651566
99.651566
99.651566
99.651566
99.651566
99.651566
99.651566
99.651566
99.651566
99.651566
99.651566
99.651566
99.651566
99.651566
99.651566
99.651566
99.651566
99.651566
99.651566
99.651566
99.651566
99.651566
99.651566
99.651566
99.651566
99.651566
99.651566
99.651566
99.651566
99.651566
99.651566
99.651566
99.651566
99.651566
99.651566
99.651566
99.651566
99.651566
99.651566
99.651566
99.651566
99.651566
99.651566
99.651566
99.651566
99.651566
99.651566
99.651566
99.651566
99.651566
99.651566
99.651566
99.651566
99.651566
99.651566
99.651566
99.651566
99.651566
99.651566
99.651566
99.651566
99.651566
99.651566
99.651566
99.651566
99.651566
99.651566
99.651566
99.651566
99.651566
99.651566
99.651566
99.651566
99.651566
99.651566
99.651566
99.651566
99.651566
99.651566
99.651566
99.651566
99.651566
99.651566
99.651566
99.651566
99.651566
99.651566
99.651566
99.651566
99.651566
99.651566
99.651566
99.651566
99.651566
99.651566
99.651566
99.651566
99.651566
99.651566
99.651566
99.651566
99.651566
99.651566
99.651566
99.651566
99.651566
99.651566
99.651566
99.651566
99.651566
99.651566
99.651566
99.651566
99.651566
99.651566
99.651566
99.651566
99.651566
99.651566
99.651566
99.651566
99.651566
99.651566
99.651566
99.651566
99.651566
99.651566
99.651566
99.651566
99.651566
99.651566
99.651566
99.651566
99.651566
99.651566
99.651566
99.651566
99.651566
99.651566
99.651566
99.651566
99.651566
99.651566
99.651566
99.651566
99.651566
99.651566
99.651566
99.651566
99.651566
99.651566
99.651566
99.651566
99.651566
99.651566
99.651566
99.651566
99.651566
99.651566
99.651566
99.651566
99.651566
99.651566
99.651566
99.651566
99.651566
99.651566
99.651566
99.651566
99.651566
99.651566
99.651566
99.651566
99.651566
99.651566
99.651566
99.651566
99.651566
99.651566
99.651566
99.651566
99.651566
99.651566
99.651566
99.651566
99.651566
99.651566
99.651566
99.651566
99.651566
99.651566
99.651566
99.651566
99.651566
99.651566
99.651566
99.651566
99.651566
99.651566
99.651566
99.651566
99.651566
99.651566
99.651566
99.651566
99.651566
99.651566
99.651566
99.651566
99.651566
99.651566
99.651566
99.651566
99.651566
99.651566
99.651566
99.651566
99.651566
99.651566
99.651566
99.651566
99.651566
99.651566
99.651566
99.651566
99.651566
99.651566
99.651566
99.651566
99.651566
99.651566
99.651566
99.651566
99.651566
99.651566
99.651566
99.651566
99.651566
99.651566
99.651566
99.651566
99.651566
99.651566
99.651566
99.651566
99.651566
99.651566
99.651566
99.651566
99.651566
99.651566
99.651566
99.651566
99.651566
99.651566
99.651566
99.651566
99.651566
99.651566
99.651566
99.651566
99.651566
99.651566
99.651566
99.651566
99.651566
99.651566
99.651566
99.651566
99.651566
99.651566
99.651566
99.651566
99.651566
99.651566
99.651566
99.651566
99.651566
99.651566
99.651566
99.651566
99.651566
99.651566
99.651566
99.651566
99.651566
99.651566
99.651566
99.651566
99.651566
99.651566
99.651566
99.651566
99.651566
99.651566
99.651566
99.651566
99.651566
99.651566
99.651566
99.651566
99.651566
99.651566
99.651566
99.651566
99.651566
99.651566
99.651566
99.651566
99.651566
99.651566
99.651566
99.651566
99.651566
99.651566
99.651566
99.651566
99.651566
99.651566
99.651566
99.651566
99.651566
99.651566
99.651566
99.651566
99.651566
99.651566
99.651566
99.651566
99.651566
99.651566
99.651566
99.651566
99.651566
99.651566
99.651566
99.651566
99.651566
99.651566
99.651566
99.651566
99.651566
99.651566
99.651566
99.651566
99.651566
99.651566
99.651566
99.651566
99.651566
99.651566
99.651566
99.651566
99.651566
99.651566
99.651566
99.651566
99.651566
99.651566
99.651566
99.651566
99.651566
99.651566
99.651566
99.651566
99.651566
99.651566
99.651566
99.651566
99.651566
99.651566
99.651566
99.651566
99.651566
99.651566
99.651566
99.651566
99.651566
99.651566
99.651566
99.651566
99.651566
99.651566
99.651566
99.651566
99.651566
99.651566
99.651566
99.651566
99.651566
99.651566
99.651566
99.651566
99.651566
99.651566
99.651566
99.651566
99.651566
99.651566
99.651566
99.651566
99.651566
99.651566
99.651566
99.651566
99.651566
99.651566
99.651566
99.651566
99.651566
99.651566
99.651566
99.651566
99.651566
99.651566
99.651566
99.651566
99.651566
99.651566
99.651566
99.651566
99.651566
99.651566
99.651566
99.651566
99.651566
99.651566
99.651566
99.651566
99.651566
99.651566
99.651566
99.651566
99.651566
99.651566
99.651566
99.651566
99.651566
99.651566
99.651566
99.651566
99.651566
99.651566
99.651566
99.651566
99.651566
99.651566
99.651566
99.651566
99.651566
99.651566
99.651566
99.651566
99.651566
99.651566
99.651566
99.651566
99.651566
99.651566
99.651566
99.651566
99.651566
99.651566
99.651566
99.651566
99.651566
99.651566
99.651566
99.651566
99.651566
99.651566
99.651566
99.651566
99.651566
99.651566
99.651566
99.651566
99.651566
99.651566
99.651566
99.651566
99.651566
99.651566
99.651566
99.651566
99.651566
99.651566
99.651566
99.651566
99.651566
99.651566
99.651566
99.651566
99.651566
99.651566
99.651566
99.651566
99.651566
99.651566
99.651566
99.651566
99.651566
99.651566
99.651566
99.651566
99.651566
99.651566
99.651566
99.651566
99.651566
99.651566
99.651566
99.651566
99.651566
99.651566
99.651566
99.651566
99.651566
99.651566
99.651566
99.651566
99.651566
99.651566
99.651566
99.651566
99.651566
99.651566
99.651566
99.651566
99.651566
99.651566
99.651566
99.651566
99.651566
99.651566
99.651566
99.651566
99.651566
99.651566
99.651566
99.651566
99.651566
99.651566
99.651566
99.651566
99.651566
99.651566
99.651566
99.651566
99.651566
99.651566
99.651566
99.651566
99.651566
99.651566
99.651566
99.651566
99.651566
99.651566
99.651566
99.651566
99.651566
99.651566
99.651566
99.651566
99.651566
99.651566
99.651566
99.651566
99.651566
99.651566
99.651566
99.651566
99.651566
99.651566
99.651566
99.651566
99.651566
99.651566
99.651566
99.651566
99.651566
99.651566
99.651566
99.651566
99.651566
99.651566
99.651566
99.651566
99.651566
99.651566
99.651566
99.651566
99.651566
99.651566
99.651566
99.651566
99.651566
99.651566
99.651566
99.651566
99.651566
99.651566
99.651566
99.651566
99.651566
99.651566
99.651566
99.651566
99.651566
99.651566
99.651566
99.651566
99.651566
99.651566
99.651566
99.651566
99.651566
99.651566
99.651566
99.651566
99.651566
99.651566
99.651566
99.651566
99.651566
99.651566
99.651566
99.651566
99.651566
99.651566
99.651566
99.651566
99.651566
99.651566
99.651566
99.651566
99.651566
99.651566
99.651566
99.651566
99.651566
99.651566
99.651566
99.651566
99.651566
99.651566
99.651566
99.651566
99.651566
99.651566
99.651566
99.651566
99.651566
99.651566
99.651566
99.651566
99.651566
99.651566
99.651566
99.651566
99.651566
99.651566
99.651566
99.651566
99.651566
99.651566
99.651566
99.651566
99.651566
99.651566
99.651566
99.651566
99.651566
99.651566
99.651566
99.651566
99.651566
99.651566
99.651566
99.651566
99.651566
99.651566
99.651566
99.651566
99.651566
99.651566
99.651566
99.651566
99.651566
99.651566
99.651566
99.651566
99.651566
99.651566
99.651566
99.651566
99.651566
99.651566
99.651566
99.651566
99.651566
99.651566
99.651566
99.651566
99.651566
99.651566
99.651566
99.651566
99.651566
99.651566
99.651566
99.651566
99.651566
99.651566
99.651566
99.651566
99.651566
99.651566
99.651566
99.651566
99.651566
99.651566
99.651535
99.651123
99.650681
99.65023
99.64978
99.649361
99.648918
99.648468
99.648018
99.647591
99.647141
99.64669
99.646248
99.645828
99.645363
99.64492
99.644493
99.644043
99.643608
99.643166
99.642715
99.642273
99.64183
99.641388
99.640953
99.640495
99.640076
99.639633
99.639175
99.638733
99.638306
99.637856
99.637413
99.636971
99.636536
99.636086
99.635658
99.635216
99.63475
99.634315
99.633896
99.63343
99.632988
99.632553
99.632103
99.631668
99.631218
99.630791
99.630341
99.62989
99.629456
99.629021
99.628571
99.62812
99.627693
99.627258
99.626801
99.626358
99.625916
99.625481
99.625038
99.624588
99.624153
99.623718
99.62326
99.622833
99.622383
99.621925
99.621506
99.621048
99.620598
99.620178
99.619728
99.619278
99.618851
99.618393
99.617966
99.617531
99.617065
99.616631
99.616196
99.615753
99.615318
99.614861
99.61441
99.613991
99.613541
99.613091
99.612648
99.612213
99.611778
99.611328
99.610893
99.610443
99.609993
99.609558
99.609123
99.608681
99.608223
99.60778
99.607353
99.606903
99.606476
99.606018
99.605576
99.605156
99.604698
99.60424
99.603813
99.603378
99.602928
99.602493
99.602043
99.601601
99.601166
99.600716
99.600273
99.599823
99.599388
99.598961
99.598511
99.598061
99.597626
99.597191
99.596748
99.596291
99.595848
99.595421
99.594963
99.594528
99.594093
99.593643
99.593193
99.592758
99.592323
99.591866
99.591438
99.590988
99.590538
99.590111
99.589661
99.589218
99.588776
99.588341
99.587898
99.587463
99.587006
99.586571
99.586113
99.585678
99.585251
99.584801
99.584358
99.583908
99.583466
99.583046
99.582588
99.582146
99.581703
99.581268
99.580826
99.580383
99.579926
99.579483
99.579063
99.578613
99.578171
99.577721
99.577286
99.576851
99.576401
99.575958
99.575516
99.575073
99.574638
99.574181
99.573753
99.573303
99.572868
99.572418
99.571983
99.571541
99.571091
99.570663
99.570213
99.569771
99.569328
99.568886
99.568443
99.568008
99.567551
99.567116
99.566681
99.566231
99.565773
99.565361
99.564903
99.564461
99.564026
99.563576
99.563141
99.562691
99.562263
99.561821
99.561371
99.560928
99.560493
99.560028
99.559593
99.559158
99.558716
99.558273
99.557823
99.557381
99.556961
99.556496
99.556053
99.555611
99.555191
99.554741
99.554291
99.553848
99.553406
99.552979
99.552528
99.552078
99.551651
99.551201
99.550758
99.550323
99.549873
99.549431
99.548988
99.548553
99.548119
99.547653
99.547218
99.546783
99.546326
99.545898
99.545448
99.544998
99.544571
99.544128
99.543678
99.543243
99.542793
99.542351
99.541924
99.541466
99.541031
99.540596
99.540154
99.539703
99.539261
99.538834
99.538383
99.537949
99.537491
99.537056
99.536621
99.536163
99.535721
99.535271
99.534843
99.534401
99.533943
99.533524
99.533081
99.532623
99.532173
99.531746
99.531296
99.530869
99.530426
99.529968
99.529541
99.529106
99.528656
99.528221
99.527763
99.527313
99.526901
99.526436
99.525986
99.525558
99.525108
99.524681
99.524239
99.523781
99.523346
99.522903
99.522461
99.522018
99.521568
99.521126
99.520691
99.520256
99.519814
99.519363
99.518921
99.518494
99.518051
99.517593
99.517143
99.516724
99.516266
99.515839
99.515396
99.514938
99.514511
99.514061
99.513611
99.513184
99.512741
99.512283
99.511871
99.511406
99.510971
99.510521
99.510078
99.509636
99.509201
99.508751
99.508316
99.507866
99.507439
99.506981
99.506546
99.506104
99.505653
99.505219
99.504791
99.504341
99.503883
99.503448
99.503014
99.502571
99.502121
99.501694
99.501236
99.500801
99.500359
99.499916
99.499474
99.499023
99.498581
99.498154
99.497704
99.497246
99.496811
99.496384
99.495934
99.495491
99.495049
99.494598
99.494164
99.493729
99.493286
99.492828
99.492401
99.491959
99.491508
99.491081
99.490631
99.490181
99.489754
99.489304
99.488869
99.488426
99.487976
99.487534
99.487099
99.486649
99.486206
99.485764
99.485329
99.484894
99.484436
99.484001
99.483543
99.483109
99.482681
99.482224
99.481773
99.481346
99.480896
99.480461
99.480019
99.479576
99.479118
99.478706
99.478256
99.477806
99.477371
99.476921
99.476486
99.476051
99.475594
99.475136
99.474724
99.474281
99.473824
99.473389
99.472931
99.472519
99.472061
99.471619
99.471184
99.470726
99.470299
99.469856
99.469406
99.468956
99.468529
99.468086
99.467636
99.467194
99.466743
99.466324
99.465881
99.465424
99.464996
99.464554
99.464096
99.463669
99.463226
99.462769
99.462341
99.461891
99.461441
99.461006
99.460571
99.460114
99.459679
99.459236
99.458801
99.458351
99.457909
99.457474
99.457031
99.456581
99.456146
99.455704
99.455254
99.454826
99.454376
99.453941
99.453491
99.453049
99.452606
99.452179
99.451714
99.451286
99.450844
99.450394
99.449966
99.449516
99.449059
99.448631
99.448196
99.447746
99.447296
99.446854
99.446426
99.445976
99.445534
99.445084
99.444649
99.444214
99.443771
99.443321
99.442879
99.442429
99.442001
99.441544
99.441109
99.440666
99.440224
99.439789
99.439339
99.438896
99.438454
99.438011
99.437576
99.437141
99.436676
99.436256
99.435806
99.435364
99.434921
99.434486
99.434036
99.433594
99.433159
99.432716
99.432266
99.431831
99.431396
99.430946
99.430496
99.430061
99.429619
99.429169
99.428726
99.428291
99.427856
99.427399
99.426956
99.426514
99.426086
99.425644
99.425201
99.424744
99.424316
99.423874
99.423431
99.422974
99.422546
99.422112
99.421654
99.421211
99.420776
99.420326
99.419891
99.419456
99.419006
99.418564
99.418121
99.417686
99.417236
99.416794
99.416344
99.415916
99.415466
99.415031
99.414574
99.414146
99.413704
99.413261
99.412819
99.412369
99.411934
99.411499
99.411049
99.410606
99.410164
99.409721
99.409286
99.408829
99.408394
99.407944
99.407509
99.407074
99.406616
99.406181
99.405754
99.405296
99.404854
99.404427
99.403976
99.403526
99.403084
99.402657
99.402206
99.401764
99.401321
99.400879
99.400436
99.400002
99.399551
99.399109
99.398659
99.398232
99.397797
99.397339
99.396889
99.396454
99.396019
99.395576
99.395126
99.394676
99.394241
99.393806
99.393372
99.392921
99.392471
99.392052
99.391602
99.391151
99.390717
99.390266
99.389824
99.389389
99.388947
99.388496
99.388054
99.387627
99.387177
99.386726
99.386276
99.385841
99.385414
99.384964
99.384506
99.384079
99.383644
99.383186
99.382759
99.382309
99.381874
99.381432
99.380989
99.380539
99.380096
99.379654
99.379219
99.378769
99.378334
99.377899
99.377449
99.377007
99.376564
99.376114
99.375687
99.375244
99.374779
99.374344
99.373924
99.373466
99.373009
99.372581
99.372147
99.371704
99.371254
99.370819
99.370369
99.369942
99.369476
99.369057
99.368607
99.368141
99.367729
99.367287
99.366829
99.366394
99.365944
99.365509
99.365074
99.364624
99.364189
99.363739
99.363304
99.362862
99.362411
99.361954
99.361534
99.361092
99.360641
99.360207
99.359764
99.359314
99.358879
99.358437
99.357994
99.357552
99.357117
99.356667
99.356224
99.355782
99.355339
99.354904
99.354446
99.354012
99.353584
99.353119
99.352684
99.352257
99.351807
99.351357
99.350914
99.350487
99.350037
99.349586
99.349144
99.348709
99.348259
99.347832
99.347389
99.346939
99.346504
99.346054
99.345619
99.345177
99.344727
99.344284
99.343849
99.343407
99.342964
99.342514
99.342079
99.341637
99.341194
99.340744
99.340302
99.339859
99.339432
99.338989
99.338547
99.338089
99.337654
99.337227
99.336777
99.336319
99.335876
99.335449
99.335007
99.334549
99.334114
99.333687
99.333229
99.332802
99.332352
99.331909
99.331467
99.331017
99.330582
99.330147
99.329697
99.329254
99.328812
99.328377
99.327934
99.327492
99.327034
99.326607
99.326164
99.325722
99.325279
99.324844
99.324402
99.323944
99.323509
99.323067
99.322617
99.322182
99.321739
99.321297
99.320847
99.320419
99.319969
99.319527
99.319092
99.318649
99.318199
99.317757
99.317322
99.316879
99.316437
99.315987
99.315559
99.315117
99.314667
99.314217
99.313774
99.313339
99.312904
99.312447
99.312012
99.311577
99.311127
99.310684
99.310242
99.309799
99.309364
99.308914
99.308472
99.308037
99.307579
99.307144
99.306717
99.306259
99.305824
99.305389
99.304932
99.304504
99.304054
99.303619
99.303169
99.302719
99.302292
99.301842
99.301407
99.300957
99.300514
99.300072
99.299629
99.299187
99.298752
99.298317
99.297867
99.297409
99.296989
99.296539
99.296089
99.295654
99.295219
99.294769
99.294334
99.293877
99.293442
99.293015
99.292557
99.292114
99.291679
99.291237
99.290802
99.290344
99.289902
99.289467
99.289024
99.288582
99.288139
99.287689
99.287262
99.286819
99.286362
99.285927
99.285477
99.285042
99.284607
99.284164
99.283707
99.283279
99.282829
99.282387
99.28196
99.281502
99.281052
99.280624
99.28019
99.279739
99.279305
99.278847
99.278419
99.277985
99.277519
99.277077
99.276657
99.276199
99.275757
99.275299
99.274872
99.274437
99.273987
99.273552
99.273117
99.272659
99.272217
99.271782
99.271332
99.270905
99.270454
99.270004
99.269569
99.269127
99.268684
99.268242
99.267784
99.267357
99.26693
99.266472
99.266029
99.265594
99.26516
99.264702
99.264267
99.263824
99.263374
99.262947
99.262497
99.262047
99.261612
99.261169
99.260727
99.260277
99.259842
99.259399
99.258957
99.258507
99.25808
99.257622
99.257179
99.25676
99.25631
99.255867
99.255417
99.254982
99.254547
99.254097
99.253647
99.253204
99.252769
99.252342
99.251884
99.251442
99.250999
99.250549
99.250122
99.249672
99.249229
99.248795
99.248352
99.247902
99.247459
99.247017
99.246574
99.24614
99.245689
99.245247
99.24482
99.24437
99.243919
99.243484
99.24305
99.242599
99.242157
99.241714
99.241272
99.240837
99.240379
99.239944
99.23951
99.239059
99.238632
99.238174
99.237732
99.237289
99.236847
99.236404
99.23597
99.235512
99.235069
99.23465
99.234192
99.233757
99.233307
99.232864
99.232445
99.231987
99.231537
99.231102
99.230675
99.230225
99.22979
99.229332
99.228897
99.228462
99.228012
99.227562
99.227119
99.226685
99.226257
99.2258
99.225349
99.22493
99.22448
99.224037
99.223579
99.223152
99.22271
99.22226
99.221817
99.221382
99.22094
99.220482
99.220055
99.219627
99.219154
99.218735
99.218277
99.217827
99.217407
99.216957
99.216507
99.216072
99.21563
99.215187
99.21476
99.214302
99.21386
99.213409
99.212975
99.212547
99.212097
99.211647
99.211212
99.21077
99.210327
99.209877
99.209442
99.208984
99.208565
99.20813
99.207672
99.207222
99.206779
99.20636
99.20591
99.205452
99.205017
99.204582
99.204132
99.20369
99.203239
99.202797
99.20237
99.201927
99.201469
99.201042
99.200607
99.200157
99.199715
99.199272
99.198837
99.19838
99.197945
99.197517
99.19706
99.196617
99.196175
99.19574
99.195297
99.194847
99.194412
99.193962
99.19352
99.193069
99.19265
99.192192
99.19175
99.19133
99.190872
99.19043
99.189995
99.189552
99.189095
99.188652
99.188225
99.187775
99.187325
99.186897
99.186455
99.186012
99.185562
99.185112
99.184677
99.184242
99.183807
99.18335
99.182899
99.18248
99.18203
99.18158
99.181145
99.180695
99.180267
99.179817
99.179367
99.17894
99.17849
99.178047
99.17762
99.17717
99.17672
99.176285
99.175842
99.1754
99.174942
99.174522
99.174065
99.173622
99.173195
99.172745
99.172302
99.171852
99.171425
99.170975
99.170525
99.17009
99.169655
99.169212
99.168762
99.16832
99.167877
99.167442
99.167
99.16655
99.166122
99.16568
99.165237
99.16478
99.164345
99.163918
99.16346
99.16301
99.162575
99.16214
99.161682
99.161232
99.160812
99.160378
99.159912
99.159492
99.159042
99.158592
99.158157
99.157722
99.157257
99.15683
99.156395
99.155945
99.155502
99.155052
99.154617
99.15419
99.153732
99.15329
99.152855
99.152397
99.151962
99.15152
99.151085
99.150627
99.150192
99.149757
99.149315
99.148872
99.14843
99.147972
99.147552
99.147102
99.14666
99.14621
99.145782
99.145348
99.144882
99.144432
99.144012
99.143555
99.143127
99.142685
99.142235
99.141808
99.14135
99.140907
99.140472
99.14003
99.139572
99.139153
99.138695
99.13826
99.137817
99.137375
99.136917
99.136497
99.136047
99.135597
99.135162
99.134727
99.134277
99.133842
99.1334
99.132957
99.132515
99.13208
99.131638
99.13118
99.130737
99.13031
99.129852
99.129402
99.12899
99.128525
99.12809
99.127647
99.127205
99.126755
99.126312
99.125885
99.12545
99.125
99.124542
99.124115
99.12368
99.123222
99.12278
99.122337
99.121895
99.121468
99.121017
99.120575
99.120117
99.119698
99.119255
99.118805
99.118362
99.117928
99.117485
99.117043
99.116592
99.11615
99.115715
99.115265
99.11483
99.114372
99.113953
99.113503
99.113045
99.112617
99.112175
99.111732
99.11129
99.110847
99.110413
99.10997
99.109512
99.109077
99.108643
99.108185
99.107758
99.107315
99.106873
99.10643
99.105988
99.105545
99.105103
99.10466
99.10421
99.103775
99.10334
99.10289
99.10244
99.102005
99.10157
99.10112
99.10067
99.100235
99.099815
99.09935
99.098907
99.098473
99.098015
99.097588
99.097153
99.096695
99.096252
99.09581
99.095383
99.09494
99.094475
99.09404
99.093613
99.093163
99.092712
99.092285
99.091843
99.091385
99.09095
99.090523
99.090065
99.089622
99.08918
99.088745
99.088295
99.087868
99.08741
99.086975
99.08654
99.08609
99.085648
99.085197
99.084763
99.08432
99.083885
99.083443
99.082993
99.08255
99.082108
99.081673
99.081238
99.080772
99.080338
99.079903
99.07946
99.07901
99.078575
99.078117
99.07769
99.077248
99.076813
99.076355
99.075897
99.075493
99.075035
99.074577
99.07415
99.073723
99.073273
99.07283
99.072372
99.071945
99.071503
99.07106
99.07061
99.070175
99.06974
99.06929
99.068848
99.068398
99.067963
99.067513
99.067093
99.066635
99.066193
99.065758
99.0653
99.064865
99.06443
99.063972
99.063545
99.063095
99.062653
99.06221
99.061768
99.061325
99.060883
99.060463
99.060005
99.059563
99.059128
99.058678
99.058243
99.057785
99.057358
99.056915
99.056458
99.056023
99.055588
99.055145
99.054688
99.054253
99.053802
99.053391
99.052933
99.052475
99.052048
99.051613
99.051163
99.050728
99.05027
99.049828
99.049408
99.048943
99.048508
99.048073
99.04763
99.047188
99.046745
99.046288
99.045853
99.045418
99.044975
99.044525
99.044083
99.04364
99.043213
99.042763
99.04232
99.041878
99.041435
99.040993
99.040558
99.040115
99.039665
99.03923
99.03878
99.038353
99.037903
99.037445
99.037018
99.036575
99.036118
99.03569
99.03524
99.034798
99.034378
99.033905
99.033478
99.033043
99.032585
99.032143
99.031715
99.031273
99.030823
99.030373
99.029938
99.029503
99.02906
99.028618
99.028168
99.02774
99.02729
99.026855
99.026398
99.025955
99.02552
99.025078
99.024628
99.024193
99.023735
99.023315
99.022865
99.022415
99.02198
99.02153
99.021095
99.02066
99.020218
99.01976
99.019333
99.018883
99.018448
99.018013
99.017555
99.017113
99.016685
99.016235
99.015785
99.01535
99.014908
99.014465
99.014015
99.01358
99.013138
99.012703
99.01226
99.011803
99.011368
99.010933
99.010483
99.010048
99.009598
99.009171
99.008713
99.008278
99.007835
99.007393
99.00695
99.006508
99.006065
99.00563
99.00518
99.004738
99.004303
99.00386
99.00341
99.002968
99.002525
99.002075
99.00164
99.001205
99.000755
99.000305
98.999886
98.999435
98.998985
98.99855
98.998108
98.997658
98.997223
98.99678
98.996346
98.995895
98.995438
98.995026
98.994583
98.994125
98.99369
98.99324
98.992798
98.992363
98.99192
98.99147
98.991028
98.990601
98.99015
98.989708
98.98925
98.988823
98.98838
98.987938
98.987495
98.987053
98.986595
98.986183
98.985725
98.985275
98.984856
98.984398
98.983948
98.983521
98.983086
98.982628
98.982201
98.981735
98.981316
98.980873
98.980408
98.97998
98.979546
98.979088
98.978653
98.97821
98.977776
98.977325
98.976883
98.97644
98.976006
98.975548
98.975113
98.974678
98.974228
98.973801
98.973343
98.972908
98.972481
98.972023
98.971565
98.971138
98.970695
98.970253
98.96981
98.969376
98.968925
98.968491
98.96804
98.967598
98.967155
98.966721
98.966286
98.965828
98.965378
98.964951
98.964516
98.964058
98.963615
98.963173
98.962746
98.962303
98.961853
98.961403
98.960968
98.960518
98.960091
98.959648
98.959198
98.958771
98.958313
98.957863
98.957436
98.956985
98.956543
98.956108
98.955673
98.955215
98.954781
98.95433
98.953903
98.953461
98.953003
98.952576
98.952126
98.951691
98.951241
98.950806
98.950348
98.949913
98.949478
98.949028
98.948586
98.948143
98.947701
98.947266
98.946815
98.946388
98.945946
98.94548
98.945061
98.944626
98.94416
98.943726
98.943275
98.942848
98.942413
98.941956
98.941505
98.941071
98.940643
98.940193
98.939735
98.939301
98.938866
98.938423
98.937973
98.937531
98.937088
98.936653
98.936211
98.935768
98.935318
98.934875
98.934448
98.934006
98.933563
98.933105
98.932686
98.932228
98.931786
98.931351
98.930908
98.93045
98.930023
98.929588
98.929131
98.928696
98.928253
98.927811
98.927368
98.926918
98.926491
98.926041
98.925591
98.925163
98.924713
98.924278
98.923836
98.923378
98.922943
98.922508
98.922066
98.921616
98.921173
98.920746
98.920311
98.919846
98.919403
98.918983
98.918533
98.918076
98.917648
98.917191
98.916756
98.916313
98.915886
98.915421
98.914978
98.914551
98.914108
98.913651
98.913223
98.912781
98.912338
98.911888
98.911453
98.911003
98.910568
98.910141
98.909683
98.909241
98.908798
98.908348
98.907928
98.907478
98.907028
98.906593
98.906136
98.905701
98.905273
98.904808
98.904381
98.903946
98.903488
98.903046
98.902603
98.902168
98.901718
98.901276
98.900841
98.900406
98.899948
98.899513
98.899078
98.898628
98.898186
98.897751
98.897301
98.896858
98.896431
98.895973
98.895531
98.895081
98.894646
98.894226
98.893768
98.893311
98.892899
98.892448
98.891991
98.891563
98.891113
98.890663
98.890244
98.889786
98.889336
98.888901
98.888466
98.888016
98.887573
98.887138
98.886696
98.886246
98.885811
98.885376
98.884918
98.884468
98.884048
98.883598
98.883156
98.882713
98.882271
98.881836
98.881386
98.880936
98.880501
98.880066
98.879623
98.879181
98.878731
98.878288
98.877846
98.877419
98.876953
98.876518
98.876091
98.875633
98.875206
98.874756
98.874306
98.873871
98.873428
98.872986
98.872543
98.872108
98.871666
98.871208
98.870773
98.870338
98.869888
98.869438
98.869019
98.868568
98.868126
98.867676
98.867241
98.866806
98.866356
98.865913
98.865471
98.865028
98.864578
98.864143
98.863701
98.863258
98.862808
98.862373
98.861931
98.861488
98.861053
98.860603
98.860168
98.859734
98.859276
98.858833
98.858398
98.857964
98.857513
98.857071
98.856636
98.856186
98.855743
98.855309
98.854858
98.854416
98.853981
98.853539
98.853096
98.852638
98.852203
98.851768
98.851326
98.850876
98.850441
98.850006
98.849548
98.849113
98.848671
98.848228
98.847778
98.847336
98.846916
98.846458
98.846024
98.845581
98.845131
98.844696
98.844246
98.843811
98.843369
98.842926
98.842484
98.842033
98.841599
98.841148
98.840698
98.840271
98.839828
98.839386
98.838943
98.838501
98.838058
98.837624
98.837173
98.836731
98.836281
98.835854
98.835419
98.834961
98.834518
98.834076
98.833649
98.833206
98.832741
98.832306
98.831879
98.831429
98.830986
98.830536
98.830086
98.829659
98.829216
98.828766
98.828331
98.827896
98.827446
98.827003
98.826561
98.826118
98.825676
98.825241
98.824806
98.824348
98.823914
98.823471
98.823029
98.822586
98.822136
98.821709
98.821259
98.820816
98.820381
98.819939
98.819489
98.819038
98.818611
98.818169
98.817711
98.817276
98.816841
98.816391
98.815933
98.815521
98.815063
98.814621
98.814186
98.813759
98.813309
98.812851
98.812401
98.811974
98.811539
98.811089
98.810646
98.810204
98.809776
98.809326
98.808868
98.808426
98.807991
98.807556
98.807114
98.806664
98.806221
98.805786
98.805344
98.804901
98.804466
98.804008
98.803574
98.803139
98.802689
98.802231
98.801819
98.801353
98.800926
98.800491
98.800034
98.799591
98.799149
98.798698
98.798271
98.797821
98.797379
98.796944
98.796501
98.796059
98.795624
98.795174
98.794731
98.794289
98.793839
98.793411
98.792969
98.792526
98.792068
98.791641
98.791191
98.790749
98.790306
98.789856
98.789444
98.788979
98.788528
98.788101
98.787666
98.787209
98.786789
98.786324
98.785881
98.785461
98.785004
98.784554
98.784119
98.783676
98.783249
98.782799
98.782349
98.781906
98.781479
98.781021
98.780586
98.780136
98.779694
98.779266
98.778809
98.778381
98.777924
98.777481
98.777046
98.776611
98.776154
98.775711
98.775269
98.774841
98.774399
98.773949
98.773506
98.773071
98.772629
98.772179
98.771736
98.771301
98.770851
98.770416
98.769974
98.769531
98.769096
98.768639
98.768204
98.767761
98.767326
98.766876
98.766434
98.765991
98.765549
98.765106
98.764664
98.764221
98.763779
98.763351
98.762894
98.762451
98.762016
98.761574
98.761147
98.760689
98.760239
98.759811
98.759369
98.758911
98.758469
98.758041
98.757599
98.757149
98.756699
98.756279
98.755814
98.755386
98.754951
98.754501
98.754051
98.753609
98.753174
98.752731
98.752289
98.751839
98.751404
98.750977
98.750519
98.750069
98.749634
98.749191
98.748749
98.748322
98.747864
98.747429
98.746986
98.746544
98.746101
98.745659
98.745209
98.744774
98.744331
98.743881
98.743454
98.743004
98.742561
98.742119
98.741669
98.741241
98.740791
98.740334
98.739914
98.739464
98.739021
98.738579
98.738144
98.737694
98.737267
98.736816
98.736366
98.735931
98.735481
98.735054
98.734612
98.734161
98.733719
98.733284
98.732834
98.732391
98.731956
98.731491
98.731071
98.730637
98.730171
98.729736
98.729286
98.728859
98.728416
98.727966
98.727531
98.727104
98.726639
98.726212
98.725754
98.725296
98.724884
98.724442
98.723984
98.723541
98.723106
98.722672
98.722221
98.721764
98.721344
98.720901
98.720459
98.720016
98.719582
98.719131
98.718681
98.718246
98.717812
98.717361
98.716919
98.716469
98.716042
98.715584
98.715149
98.714714
98.714256
98.713837
98.713379
98.712936
98.712486
98.712051
98.711601
98.711166
98.710732
98.710281
98.709846
98.709412
98.708961
98.708527
98.708061
98.707626
98.707191
98.706749
98.706322
98.705872
98.705421
98.704987
98.704544
98.704094
98.703644
98.703209
98.702782
98.702332
98.701874
98.701439
98.701012
98.700562
98.700119
98.699669
98.699226
98.698799
98.698357
98.697899
98.697464
98.697021
98.696571
98.696144
98.695709
98.695251
98.694817
98.694374
98.693932
98.693481
98.693031
98.692604
98.692162
98.691711
98.691269
98.690834
98.690376
98.689949
98.689514
98.689064
98.688622
98.688171
98.687752
98.687294
98.686844
98.686417
98.685974
98.685524
98.685081
98.684647
98.684204
98.683754
98.683319
98.682869
98.682442
98.681992
98.681541
98.681107
98.680672
98.680229
98.679764
98.679329
98.678909
98.678459
98.678009
98.677559
98.677124
98.676689
98.676239
98.675797
98.675354
98.674904
98.674469
98.674042
98.673592
98.673141
98.672714
98.672264
98.671814
98.671387
98.670937
98.670502
98.670059
98.669609
98.669167
98.668732
98.668282
98.667847
98.667404
98.666954
98.666519
98.666077
98.665642
98.665192
98.664734
98.664314
98.663864
98.663414
98.662971
98.662537
98.662094
98.661659
98.661201
98.660767
98.660339
98.659882
98.659431
98.659004
98.658562
98.658112
98.657684
98.657234
98.656792
98.656342
98.655907
98.655457
98.655022
98.654579
98.654144
98.653687
98.653244
98.652817
98.652374
98.651917
98.651489
98.651031
98.650604
98.650162
98.649704
98.649269
98.648827
98.648392
98.647957
98.647507
98.647057
98.646629
98.646172
98.645744
98.645309
98.644844
98.644394
98.64399
98.643532
98.643074
98.642632
98.642204
98.641762
98.641312
98.640877
98.640434
98.639992
98.639542
98.639107
98.638657
98.638214
98.637787
98.637337
98.636887
98.636467
98.636002
98.635567
98.635124
98.634682
98.634247
98.633804
98.633354
98.632927
98.632484
98.632027
98.631584
98.631149
98.630699
98.630272
98.629822
98.629372
98.628937
98.628502
98.628052
98.627594
98.627174
98.626732
98.626282
98.625832
98.625404
98.624947
98.624504
98.624069
98.623642
98.623184
98.622734
98.622314
98.621872
98.621414
98.620972
98.620537
98.620102
98.619652
98.619202
98.618767
98.618317
98.617889
98.617447
98.616989
98.616547
98.616112
98.615685
98.615227
98.614777
98.614349
98.613899
98.613464
98.613022
98.612572
98.612137
98.611702
98.611244
98.610809
98.610382
98.609924
98.609482
98.609039
98.608604
98.60817
98.607704
98.607277
98.606842
98.606392
98.605942
98.605499
98.605072
98.604614
98.604179
98.603745
98.603287
98.602859
98.602409
98.601967
98.601524
98.601082
98.600639
98.600197
98.599762
98.599319
98.598869
98.598434
98.597992
98.597542
98.597099
98.596664
98.596214
98.595787
98.595337
98.594887
98.594444
98.594009
98.593575
98.593124
98.592674
98.592247
98.591805
98.591354
98.590904
98.590469
98.590034
98.589584
98.589149
98.589096
98.589096
98.589096
98.589096
98.589096
98.589096
98.589096
98.589096
98.589096
98.589096
98.589096
98.589096
98.589096
98.589096
98.589096
98.589096
98.589096
98.589096
98.589096
98.589096
98.589096
98.589096
98.589096
98.589096
98.589096
98.589096
98.589096
98.589096
98.589096
98.589096
98.589096
98.589096
98.589096
98.589096
98.589096
98.589096
98.589096
98.589096
98.589096
98.589096
98.589096
98.589096
98.589096
98.589096
98.589096
98.589096
98.589096
98.589096
98.589096
98.589096
98.589096
98.589096
98.589096
98.589096
98.589096
98.589096
98.589096
98.589096
98.589096
98.589096
98.589096
98.589096
98.589096
98.589096
98.589096
98.589096
98.589096
98.589096
98.589096
98.589096
98.589096
98.589096
98.589096
98.589096
98.589096
98.589096
98.589096
98.589096
98.589096
98.589096
98.589096
98.589096
98.589096
98.589096
98.589096
98.589096
98.589096
98.589096
98.589096
98.589096
98.589096
98.589096
98.589096
98.589096
98.589096
98.589096
98.589096
98.589096
98.589096
98.589096
98.589096
98.589096
98.589096
98.589096
98.589096
98.589096
98.589096
98.589096
98.589096
98.589096
98.589096
98.589096
98.589096
98.589096
98.589096
98.589096
98.589096
98.589096
98.589096
98.589096
98.589096
98.589096
98.589096
98.589096
98.589096
98.589096
98.589096
98.589096
98.589096
98.589096
98.589096
98.589096
98.589096
98.589096
98.589096
98.589096
98.589096
98.589096
98.589096
98.589096
98.589096
98.589096
98.589096
98.589096
98.589096
98.589096
98.589096
98.589096
98.589096
98.589096
98.589096
98.589096
98.589096
98.589096
98.589096
98.589096
98.589096
98.589096
98.589096
98.589096
98.589096
98.589096
98.589096
98.589096
98.589096
98.589096
98.589096
98.589096
98.589096
98.589096
98.589096
98.589096
98.589096
98.589096
98.589096
98.589096
98.589096
98.589096
98.589096
98.589096
98.589096
98.589096
98.589096
98.589096
98.589096
98.589096
98.589096
98.589096
98.589096
98.589096
98.589096
98.589096
98.589096
98.589096
98.589096
98.589096
98.589096
98.589096
98.589096
98.589096
98.589096
98.589096
98.589096
98.589096
98.589096
98.589096
98.589096
98.589096
98.589096
98.589096
98.589096
98.589096
98.589096
98.589096
98.589096
98.589096
98.589096
98.589096
98.589096
98.589096
98.589096
98.589096
98.589096
98.589096
98.589096
98.589096
98.589096
98.589096
98.589096
98.589096
98.589096
98.589096
98.589096
98.589096
98.589096
98.589096
98.589096
98.589096
98.589096
98.589096
98.589096
98.589096
98.589096
98.589096
98.589096
98.589096
98.589096
98.589096
98.589096
98.589096
98.589096
98.589096
98.589096
98.589096
98.589096
98.589096
98.589096
98.589096
98.589096
98.589096
98.589096
98.589096
98.589096
98.589096
98.589096
98.589096
98.589096
98.589096
98.589096
98.589096
98.589096
98.589096
98.589096
98.589096
98.589096
98.589096
98.589096
98.589096
98.589096
98.589096
98.589096
98.589096
98.589096
98.589096
98.589096
98.589096
98.589096
98.589096
98.589096
98.589096
98.589096
98.589096
98.589096
98.589096
98.589096
98.589096
98.589096
98.589096
98.589096
98.589096
98.589096
98.589096
98.589096
98.589096
98.589096
98.589096
98.589096
98.589096
98.589096
98.589096
98.589096
98.589096
98.589096
98.589096
98.589096
98.589096
98.589096
98.589096
98.589096
98.589096
98.589096
98.589096
98.589096
98.589096
98.589096
98.589096
98.589096
98.589096
98.589096
98.589096
98.589096
98.589096
98.589096
98.589096
98.589096
98.589096
98.589096
98.589096
98.589096
98.589096
98.589096
98.589096
98.589096
98.589096
98.589096
98.589096
98.589096
98.589096
98.589096
98.589096
98.589096
98.589096
98.589096
98.589096
98.589096
98.589096
98.589096
98.589096
98.589096
98.589096
98.589096
98.589096
98.589096
98.589096
98.589096
98.589096
98.589096
98.589096
98.589096
98.589096
98.589096
98.589096
98.589096
98.589096
98.589096
98.589096
98.589096
98.589096
98.589096
98.589096
98.589096
98.589096
98.589096
98.589096
98.589096
98.589096
98.589096
98.589096
98.589096
98.589096
98.589096
98.589096
98.589096
98.589096
98.589096
98.589096
98.589096
98.589096
98.589096
98.589096
98.589096
98.589096
98.589096
98.589096
98.589096
98.589096
98.589096
98.589096
98.589096
98.589096
98.589096
98.589096
98.589096
98.589096
98.589096
98.589096
98.589096
98.589096
98.589096
98.589096
98.589096
98.589096
98.589096
98.589096
98.589096
98.589096
98.589096
98.589096
98.589096
98.589096
98.589096
98.589096
98.589096
98.589096
98.589096
98.589096
98.589096
98.589096
98.589096
98.589096
98.589096
98.589096
98.589096
98.589096
98.589096
98.589096
98.589096
98.589096
98.589096
98.589096
98.589096
98.589096
98.589096
98.589096
98.589096
98.589096
98.589096
98.589096
98.589096
98.589096
98.589096
98.589096
98.589096
98.589096
98.589096
98.589096
98.589096
98.589096
98.589096
98.589096
98.589096
98.589096
98.589096
98.589096
98.589096
98.589096
98.589096
98.589096
98.589096
98.589096
98.589096
98.589096
98.589096
98.589096
98.589096
98.589096
98.589096
98.589096
98.589096
98.589096
98.589096
98.589096
98.589096
98.589096
98.589096
98.589096
98.589096
98.589096
98.589096
98.589096
98.589096
98.589096
98.589096
98.589096
98.589096
98.589096
98.589096
98.589096
98.589096
98.589096
98.589096
98.589096
98.589096
98.589096
98.589096
98.589096
98.589096
98.589096
98.589096
98.589096
98.589096
98.589096
98.589096
98.589096
98.589096
98.589096
98.589096
98.589096
98.589096
98.589096
98.589096
98.589096
98.589096
98.589096
98.589096
98.589096
98.589096
98.589096
98.589096
98.589096
98.589096
98.589096
98.589096
98.589096
98.589096
98.589096
98.589096
98.589096
98.589096
98.589096
98.589096
98.589096
98.589096
98.589096
98.589096
98.589096
98.589096
98.589096
98.589096
98.589096
98.589096
98.589096
98.589096
98.589096
98.589096
98.589096
98.589096
98.589096
98.589096
98.589096
98.589096
98.589096
98.589096
98.589096
98.589096
98.589096
98.589096
98.589096
98.589096
98.589096
98.589096
98.589096
98.589096
98.589096
98.589096
98.589096
98.589096
98.589096
98.589096
98.589096
98.589096
98.589096
98.589096
98.589096
98.589096
98.589096
98.589096
98.589096
98.589096
98.589096
98.589096
98.589096
98.589096
98.589096
98.589096
98.589096
98.589096
98.589096
98.589096
98.589096
98.589096
98.589096
98.589096
98.589096
98.589096
98.589096
98.589096
98.589096
98.589096
98.589096
98.589096
98.589096
98.589096
98.589096
98.589096
98.589096
98.589096
98.589096
98.589096
98.589096
98.589096
98.589096
98.589096
98.589096
98.589096
98.589096
98.589096
98.589096
98.589096
98.589096
98.589096
98.589096
98.589096
98.589096
98.589096
98.589096
98.589096
98.589096
98.589096
98.589096
98.589096
98.589096
98.589096
98.589096
98.589096
98.589096
98.589096
98.589096
98.589096
98.589096
98.589096
98.589096
98.589096
98.589096
98.589096
98.589096
98.589096
98.589096
98.589096
98.589096
98.589096
98.589096
98.589096
98.589096
98.589096
98.589096
98.589096
98.589096
98.589096
98.589096
98.589096
98.589096
98.589096
98.589096
98.589096
98.589096
98.589096
98.589096
98.589096
98.589096
98.589096
98.589096
98.589096
98.589096
98.589096
98.589096
98.589096
98.589096
98.589096
98.589096
98.589096
98.589096
98.589096
98.589096
98.589096
98.589096
98.589096
98.589096
98.589096
98.589096
98.589096
98.589096
98.589096
98.589096
98.589096
98.589096
98.589096
98.589096
98.589096
98.589096
98.589096
98.589096
98.589096
98.589096
98.589096
98.589096
98.589096
98.589096
98.589096
98.589096
98.589096
98.589096
98.589096
98.589096
98.589096
98.589096
98.589096
98.589096
98.589096
98.589096
98.589096
98.589096
98.589096
98.589096
98.589096
98.589096
98.589096
98.589096
98.589096
98.589096
98.589096
98.589096
98.589096
98.589096
98.589096
98.589096
98.589096
98.589096
98.589096
98.589096
98.589096
98.589096
98.589096
98.589096
98.589096
98.589096
98.589096
98.589096
98.589096
98.589096
98.589096
98.589096
98.589096
98.589096
98.589096
98.589096
98.589096
98.589096
98.589096
98.589096
98.589096
98.589096
98.589096
98.589096
98.589096
98.589096
98.589096
98.589096
98.589096
98.589096
98.589096
98.589096
98.589096
98.589096
98.589096
98.589096
98.589096
98.589096
98.589096
98.589096
98.589096
98.589096
98.589096
98.589096
98.589096
98.589096
98.589096
98.589096
98.589096
98.589096
98.589096
98.589096
98.589096
98.589096
98.589096
98.589096
98.589096
98.589096
98.589096
98.589096
98.589096
98.589096
98.589096
98.589096
98.589096
98.589096
98.589096
98.589096
98.589096
98.589096
98.589096
98.589096
98.589096
98.589096
98.589096
98.589096
98.589096
98.589096
98.589096
98.589096
98.589096
98.589096
98.589096
98.589096
98.589096
98.589096
98.589096
98.589096
98.589096
98.589096
98.589096
98.589096
98.589096
98.589096
98.589096
98.589096
98.589096
98.589096
98.589096
98.589096
98.589096
98.589096
98.589096
98.589096
98.589096
98.589096
98.589096
98.589096
98.589096
98.589096
98.589096
98.589096
98.589096
98.589096
98.589096
98.589096
98.589096
98.589096
98.589096
98.589096
98.589096
98.589096
98.589096
98.589096
98.589096
98.589096
98.589096
98.589096
98.589096
98.589096
98.589096
98.589096
98.589096
98.589096
98.589096
98.589096
98.589096
98.589096
98.589096
98.589096
98.589096
98.589096
98.589096
98.589096
98.589096
98.589096
98.589096
98.589096
98.589096
98.589096
98.589096
98.589096
98.589096
98.589096
98.589096
98.589096
98.589096
98.589096
98.589096
98.589096
98.589096
98.589096
98.589096
98.589096
98.589096
98.589096
98.589096
98.589096
98.589096
98.589096
98.589096
98.589096
98.589096
98.589096
98.589096
98.589096
98.589096
98.589096
98.589096
98.589096
98.589096
98.589096
98.589096
98.589096
98.589096
98.589096
98.589096
98.589096
98.589096
98.589096
98.589096
98.589096
98.589096
98.589096
98.589096
98.589096
98.589096
98.589096
98.589096
98.589096
98.589096
98.589096
98.589096
98.589096
98.589096
98.589096
98.589096
98.589096
98.589096
98.589096
98.589096
98.589096
98.589096
98.589096
98.589096
98.589096
98.589096
98.589096
98.589096
98.589096
98.589096
98.589096
98.589096
98.589096
98.589096
98.589096
98.589096
98.589096
98.589096
98.589096
98.589096
98.589096
98.589096
98.589096
98.589096
98.589096
98.589096
98.589096
98.589096
98.589096
98.589096
98.589096
98.589096
98.589096
98.589096
98.589096
98.589096
98.589096
98.589096
98.589096
98.589096
98.589096
98.589096
98.589096
98.589096
98.589096
98.589096
98.589096
98.589096
98.589096
98.589096
98.589096
98.589096
98.589096
98.589096
98.589096
98.589096
98.589096
98.589096
98.589096
98.589096
98.589096
98.589096
98.589096
98.589096
98.589096
98.589096
98.589096
98.589096
98.589096
98.589096
98.589096
98.589096
98.589096
98.589096
98.589096
98.589096
98.589096
98.589096
98.589096
98.589096
98.589096
98.589096
98.589096
98.589096
98.589096
98.589096
98.589096
98.589096
98.589096
98.589096
98.589096
98.589096
98.589096
98.589096
98.589096
98.589096
98.589096
98.589096
98.589096
98.589096
98.589096
98.589096
98.589096
98.589096
98.589096
98.589096
98.589096
98.589096
98.589096
98.589096
98.589096
98.589096
98.589096
98.589096
98.589096
98.589096
98.589096
98.589096
98.589096
98.589096
98.589096
98.589096
98.589096
98.589096
98.589096
98.589096
98.589096
98.589096
98.589096
98.589096
98.589096
98.589096
98.589096
98.589096
98.589096
98.589096
98.589096
98.589096
98.589096
98.589096
98.589096
98.589096
98.589096
98.589096
98.589096
98.589096
98.589096
98.589096
98.589096
98.589096
98.589096
98.589096
98.589096
98.589096
98.589096
98.589096
98.589096
98.589096
98.589096
98.589096
98.589096
98.589096
98.589096
98.589096
98.589096
98.589096
98.589096
98.589096
98.589096
98.589096
98.589096
98.589096
98.589096
98.589096
98.589096
98.589096
98.589096
98.589096
98.589096
98.589096
98.589096
98.589096
98.589096
98.589096
98.589096
98.589096
98.589096
98.589096
98.589096
98.589096
98.589096
98.589096
98.589096
98.589096
98.589096
98.589096
98.589096
98.589096
98.589096
98.589096
98.589096
98.589096
98.589096
98.589096
98.589096
98.589096
98.589096
98.589096
98.589096
98.589096
98.589096
98.589096
98.589096
98.589096
98.589096
98.589096
98.589096
98.589096
98.589096
98.589096
98.589096
98.589096
98.589096
98.589096
98.589096
98.589096
98.589096
98.589096
98.589096
98.589096
98.589096
98.589096
98.589096
98.589096
98.589096
98.589096
98.589096
98.589096
98.589096
98.589096
98.589096
98.589096
98.589096
98.589096
98.589096
98.589096
98.589096
98.589096
98.589096
98.589096
98.589096
98.589096
98.589096
98.589096
98.589096
98.589096
98.589096
98.589096
98.589096
98.589096
98.589096
98.589096
98.589096
98.589096
98.589096
98.589096
98.589096
98.589096
98.589096
98.589096
98.589096
98.589096
98.589096
98.589096
98.589096
98.589096
98.589096
98.589096
98.589096
98.589096
98.589096
98.589096
98.589096
98.589096
98.589096
98.589096
98.589096
98.589096
98.589096
98.589096
98.589096
98.589096
98.589096
98.589096
98.589096
98.589096
98.589096
98.589096
98.589096
98.589096
98.589096
98.589096
98.589096
98.589096
98.589096
98.589096
98.589096
98.589096
98.589096
98.589096
98.589096
98.589096
98.589096
98.589096
98.589096
98.589096
98.589096
98.589096
98.589096
98.589096
98.589096
98.589096
98.589096
98.589096
98.589096
98.589096
98.589096
98.589096
98.589096
98.589096
98.589096
98.589096
98.589096
98.589096
98.589096
98.589096
98.589096
98.589096
98.589096
98.589096
98.589096
98.589096
98.589096
98.589096
98.589096
98.589096
98.589096
98.589096
98.589096
98.589096
98.589096
98.589096
98.589096
98.589096
98.589096
98.589096
98.589096
98.589096
98.589096
98.589096
98.589096
98.589096
98.589096
98.589096
98.589096
98.589096
98.589096
98.589096
98.589096
98.589096
98.589096
98.589096
98.589096
98.589096
98.589096
98.589096
98.589096
98.589096
98.589096
98.589096
98.589096
98.589096
98.589096
98.589096
98.589096
98.589096
98.589096
98.589096
98.589096
98.589096
98.589096
98.589096
98.589096
98.589096
98.589096
98.589096
98.589096
98.589096
98.589096
98.589096
98.589096
98.589096
98.589096
98.589096
98.589096
98.589096
98.589096
98.589096
98.589096
98.589096
98.589096
98.589096
98.589096
98.589096
98.589096
98.589096
98.589096
98.589096
98.589096
98.589096
98.589096
98.589096
98.589096
98.589096
98.589096
98.589096
98.589096
98.589096
98.589096
98.589096
98.589096
98.589096
98.589096
98.589096
98.589096
98.589096
98.589096
98.589096
98.589096
98.589096
98.589096
98.589096
98.589096
98.589096
98.589096
98.589096
98.589096
98.589096
98.589096
98.589096
98.589096
98.589096
98.589096
98.589096
98.589096
98.589096
98.589096
98.589096
98.589096
98.589096
98.589096
98.589096
98.589096
98.589096
98.589096
98.589096
98.589096
98.589096
98.589096
98.589096
98.589096
98.589096
98.589096
98.589096
98.589096
98.589096
98.589096
98.589096
98.589096
98.589096
98.589096
98.589096
98.589096
98.589096
98.589096
98.589096
98.589096
98.589096
98.589096
98.589096
98.589096
98.589096
98.589096
98.589096
98.589096
98.589096
98.589096
98.589096
98.589096
98.589096
98.589096
98.589096
98.589096
98.589096
98.589096
98.589096
98.589096
98.589096
98.589096
98.589096
98.589096
98.589096
98.589096
98.589096
98.589096
98.589096
98.589096
98.589096
98.589096
98.589096
98.589096
98.589096
98.589096
98.589096
98.589096
98.589096
98.589096
98.589096
98.589096
98.589096
98.589096
98.589096
98.589096
98.589096
98.589096
98.589096
98.589096
98.589096
98.589096
98.589096
98.589096
98.589096
98.589096
98.589096
98.589096
98.589096
98.589096
98.589096
98.589096
98.589096
98.589096
98.589096
98.589096
98.589096
98.589096
98.589096
98.589096
98.589096
98.589096
98.589096
98.589096
98.589096
98.589096
98.589096
98.589096
98.589096
98.589096
98.589096
98.589096
98.589096
98.589096
98.589096
98.589096
98.589096
98.589096
98.589096
98.589096
98.589096
98.589096
98.589096
98.589096
98.589096
98.589096
98.589096
98.589096
98.589096
98.589096
98.589096
98.589096
98.589096
98.589096
98.589096
98.589096
98.589096
98.589096
98.589096
98.589096
98.589096
98.589096
98.589096
98.589096
98.589096
98.589096
98.589096
98.589096
98.589096
98.589096
98.589096
98.589096
98.589096
98.589096
98.589096
98.589096
98.589096
98.589096
98.589096
98.589096
98.589096
98.589096
98.589096
98.589096
98.589096
98.589096
98.589096
98.589096
98.589096
98.589096
98.589096
98.589096
98.589096
98.589096
98.589096
98.589096
98.589096
98.589096
98.589096
98.589096
98.589096
98.589096
98.589096
98.589096
98.589096
98.589096
98.589096
98.589096
98.589096
98.589096
98.589096
98.589096
98.589096
98.589096
98.589096
98.589096
98.589096
98.589096
98.589096
98.589096
98.589096
98.589096
98.589096
98.589096
98.589096
98.589096
98.589096
98.589096
98.589096
98.589096
98.589096
98.589096
98.589096
98.589096
98.589096
98.589096
98.589096
98.589096
98.589096
98.589096
98.589096
98.589096
98.589096
98.589096
98.589096
98.589096
98.589096
98.589096
98.589096
98.589096
98.589096
98.589096
98.589096
98.589096
98.589096
98.589096
98.589096
98.589096
98.589096
98.589096
98.589096
98.589096
98.589096
98.589096
98.589096
98.589096
98.589096
98.589096
98.589096
98.589096
98.589096
98.589096
98.589096
98.589096
98.589096
98.589096
98.589096
98.589096
98.589096
98.589096
98.589096
98.589096
98.589096
98.589096
98.589096
98.589096
98.589096
98.589096
98.589096
98.589096
98.589096
98.589096
98.589096
98.589096
98.589096
98.589096
98.589096
98.589096
98.589096
98.589096
98.589096
98.589096
98.589096
98.589096
98.589096
98.589096
98.589096
98.589096
98.589096
98.589096
98.589096
98.589096
98.589096
98.589096
98.589096
98.589096
98.589096
98.589096
98.589096
98.589096
98.589096
98.589096
98.589096
98.589096
98.589096
98.589096
98.589096
98.589096
98.589096
98.589096
98.589096
98.589096
98.589096
98.589096
98.589096
98.589096
98.589096
98.589096
98.589096
98.589096
98.589096
98.589096
98.589096
98.589096
98.589096
98.589096
98.589096
98.589096
98.589096
98.589096
98.589096
98.589096
98.589096
98.589096
98.589096
98.589096
98.589096
98.589096
98.589096
98.589096
98.589096
98.589096
98.589096
98.589096
98.589096
98.589096
98.589096
98.589096
98.589096
98.589096
98.589096
98.589096
98.589096
98.589096
98.589096
98.589096
98.589096
98.589096
98.589096
98.589096
98.589096
98.589096
98.589096
98.589096
98.589096
98.589096
98.589096
98.589096
98.589096
98.589096
98.589096
98.589096
98.589096
98.589096
98.589096
98.589096
98.589096
98.589096
98.589096
98.589096
98.589096
98.589096
98.589096
98.589096
98.589096
98.589096
98.589096
98.589096
98.589096
98.589096
98.589096
98.589096
98.589096
98.589096
98.589096
98.589096
98.589096
98.589096
98.589096
98.589096
98.589096
98.589096
98.589096
98.589096
98.589096
98.589096
98.589096
98.589096
98.589096
98.589096
98.589096
98.589096
98.589096
98.589096
98.589096
98.589096
98.589096
98.589096
98.589096
98.589096
98.589096
98.589096
98.589096
98.589096
98.589096
98.589096
98.589096
98.589096
98.589096
98.589096
98.589096
98.589096
98.589096
98.589096
98.589096
98.589096
98.589096
98.589096
98.589096
98.589096
98.589096
98.589096
98.589096
98.589096
98.589096
98.589096
98.589096
98.589096
98.589096
98.589096
98.589096
98.589096
98.589096
98.589096
98.589096
98.589096
98.589096
98.589096
98.589096
98.589096
98.589096
98.589096
98.589096
98.589096
98.589096
98.589096
98.589096
98.589096
98.589096
98.589096
98.589096
98.589096
98.589096
98.589096
98.589096
98.589096
98.589096
98.589096
98.589096
98.589096
98.589096
98.589096
98.589096
98.589096
98.589096
98.589096
98.589096
98.589096
98.589096
98.589096
98.589096
98.589096
98.589096
98.589096
98.589096
98.589096
98.589096
98.589096
98.589096
98.589096
98.589096
98.589096
98.589096
98.589096
98.589096
98.589096
98.589096
98.589096
98.589096
98.589096
98.589096
98.589096
98.589096
98.589096
98.589096
98.589096
98.589096
98.589096
98.589096
98.589096
98.589096
98.589096
98.589096
98.589096
98.589096
98.589096
98.589096
98.589096
98.589096
98.589096
98.589096
98.589096
98.589096
98.589096
98.589096
98.589096
98.589096
98.589096
98.589096
98.589096
98.589096
98.589096
98.589096
98.589096
98.589096
98.589096
98.589096
98.589096
98.589096
98.589096
98.589096
98.589096
98.589096
98.589096
98.589096
98.589096
98.589096
98.589096
98.589096
98.589096
98.589096
98.589096
98.589096
98.589096
98.589096
98.589096
98.589096
98.589096
98.589096
98.589096
98.589096
98.589096
98.589096
98.589096
98.589096
98.589096
98.589096
98.589096
98.589096
98.589096
98.589096
98.589096
98.589096
98.589096
98.589096
98.589096
98.589096
98.589096
98.589096
98.589096
98.589096
98.589096
98.589096
98.589096
98.589096
98.589096
98.589096
98.589096
98.589096
98.589096
98.589096
98.589096
98.589096
98.589096
98.589096
98.589096
98.589096
98.589096
98.589096
98.589096
98.589096
98.589096
98.589096
98.589096
98.589096
98.589096
98.589096
98.589096
98.589096
98.589096
98.589096
98.589096
98.589096
98.589096
98.589096
98.589096
98.589096
98.589096
98.589096
98.589096
98.589096
98.589096
98.589096
98.589096
98.589096
98.589096
98.589096
98.589096
98.589096
98.589096
98.589096
98.589096
98.589096
98.589096
98.589096
98.589096
98.589096
98.589096
98.589096
98.589096
98.589096
98.589096
98.589096
98.589096
98.589096
98.589096
98.589096
98.589096
98.589096
98.589096
98.589096
98.589096
98.589096
98.589096
98.589096
98.589096
98.589096
98.589096
98.589096
98.589096
98.589096
98.589096
98.589096
98.589096
98.589096
98.589096
98.589096
98.589096
98.589096
98.589096
98.589096
98.589096
98.589096
98.589096
98.589096
98.589096
98.589096
98.589096
98.589096
98.589096
98.589096
98.589096
98.589096
98.589096
98.589096
98.589096
98.589096
98.589096
98.589096
98.589096
98.589096
98.589096
98.589096
98.589096
98.589096
98.589096
98.589096
98.589096
98.589096
98.589096
98.589096
98.589096
98.589096
98.589096
98.589096
98.589096
98.589096
98.589096
98.589096
98.589096
98.589096
98.589096
98.589096
98.589096
98.589096
98.589096
98.589096
98.589096
98.589096
98.589096
98.589096
98.589096
98.589096
98.589096
98.589096
98.589096
98.589096
98.589096
98.589096
98.589096
98.589096
98.589096
98.589096
98.589096
98.589096
98.589096
98.589096
98.589096
98.589096
98.589096
98.589096
98.589096
98.589096
98.589096
98.589096
98.589096
98.589096
98.589096
98.589096
98.589096
98.589096
98.589096
98.589096
98.589096
98.589096
98.589096
98.589096
98.589096
98.589096
98.589096
98.589096
98.589096
98.589096
98.589096
98.589096
98.589096
98.589096
98.589096
98.589096
98.589096
98.589096
98.589096
98.589096
98.589096
98.589096
98.589096
98.589096
98.589096
98.589096
98.589096
98.589096
98.589096
98.589096
98.589096
98.589096
98.589096
98.589096
98.589096
98.589096
98.589096
98.589096
98.589096
98.589096
98.589096
98.589096
98.589096
98.589096
98.589096
98.589096
98.589096
98.589096
98.589096
98.589096
98.589096
98.589096
98.589096
98.589096
98.589096
98.589096
98.589096
98.589096
98.589096
98.589096
98.589096
98.589096
98.589096
98.589096
98.589096
98.589096
98.589096
98.589096
98.589096
98.589096
98.589096
98.589096
98.589096
98.589096
98.589096
98.589096
98.589096
98.589096
98.589096
98.589096
98.589096
98.589096
98.589096
98.589096
98.589096
98.589096
98.589096
98.589096
98.589096
98.589096
98.589096
98.589096
98.589096
98.589096
98.589096
98.589096
98.589096
98.589096
98.589096
98.589096
98.589096
98.589096
98.589096
98.589096
98.589096
98.589096
98.589096
98.589096
98.589096
98.589096
98.589096
98.589096
98.589096
98.589096
98.589096
98.589096
98.589096
98.589096
98.589096
98.589096
98.589096
98.589096
98.589096
98.589096
98.589096
98.589096
98.589096
98.589096
98.589096
98.589096
98.589096
98.589096
98.589096
98.589096
98.589096
98.589096
98.589096
98.589096
98.589096
98.589096
98.589096
98.589096
98.589096
98.589096
98.589096
98.589096
98.589096
98.589096
98.589096
98.589096
98.589096
98.589096
98.589096
98.589096
98.589096
98.589096
98.589096
98.589096
98.589096
98.589096
98.589096
98.589096
98.589096
98.589096
98.589096
98.589096
98.589096
98.589096
98.589096
98.589096
98.589096
98.589096
98.589096
98.589096
98.589096
98.589096
98.589096
98.589096
98.589096
98.589096
98.589096
98.589096
98.589096
98.589096
98.589096
98.589096
98.589096
98.589096
98.589096
98.589096
98.589096
98.589096
98.589096
98.589096
98.589096
98.589096
98.589096
98.589096
98.589096
98.589096
98.589096
98.589096
98.589096
98.589096
98.589096
98.589096
98.589096
98.589096
98.589096
98.589096
98.589096
98.589096
98.589096
98.589096
98.589096
98.589096
98.589096
98.589096
98.589096
98.589096
98.589096
98.589096
98.589096
98.589096
98.589096
98.589096
98.589096
98.589096
98.589096
98.589096
98.589096
98.589096
98.589096
98.589096
98.589096
98.589096
98.589096
98.589096
98.589096
98.589096
98.589096
98.589096
98.589096
98.589096
98.589096
98.589096
98.589096
98.589096
98.589096
98.589096
98.589096
98.589096
98.589096
98.589096
98.589096
98.589096
98.589096
98.589096
98.589096
98.589096
98.589096
98.589096
98.589096
98.589096
98.589096
98.589096
98.589096
98.589096
98.589096
98.589096
98.589096
98.589096
98.589096
98.589096
98.589096
98.589096
98.589096
98.589096
98.589096
98.589096
98.589096
98.589096
98.589096
98.589096
98.589096
98.589096
98.589096
98.589096
98.589096
98.589096
98.589096
98.589096
98.589096
98.589096
98.589096
98.589096
98.589096
98.589096
98.589096
98.589096
98.589096
98.589096
98.589096
98.589096
98.589096
98.589096
98.589096
98.589096
98.589096
98.589096
98.589096
98.589096
98.589096
98.589096
98.589096
98.589096
98.589096
98.589096
98.589096
98.589096
98.589096
98.589096
98.589096
98.589096
98.589096
98.589096
98.589096
98.589096
98.589096
98.589096
98.589096
98.589096
98.589096
98.589096
98.589096
98.589096
98.589096
98.589096
98.589096
98.589096
98.589096
98.589096
98.589096
98.589096
98.589096
98.589096
98.589096
98.589096
98.589096
98.589096
98.589096
98.589096
98.589096
98.589096
98.589096
98.589096
98.589096
98.589096
98.589096
98.589096
98.589096
98.589096
98.589096
98.589096
98.589096
98.589096
98.589096
98.589096
98.589096
98.589096
98.589096
98.589096
98.589096
98.589096
98.589096
98.589096
98.589096
98.589096
98.589096
98.589096
98.589096
98.589096
98.589096
98.589096
98.589096
98.589096
98.589096
98.589096
98.589096
98.589096
98.589096
98.589096
98.589096
98.589096
98.589096
98.589096
98.589096
98.589096
98.589096
98.589096
98.589096
98.589096
98.589096
98.589096
98.589096
98.589096
98.589096
98.589096
98.589096
98.589096
98.589096
98.589096
98.589096
98.589096
98.589096
98.589096
98.589096
98.589096
98.589096
98.589096
98.589096
98.589096
98.589096
98.589096
98.589096
98.589096
98.589096
98.589096
98.589096
98.589096
98.589096
98.589096
98.589096
98.589096
98.589096
98.589096
98.589096
98.589096
98.589096
98.589096
98.589096
98.589096
98.589096
98.589096
98.589096
98.589096
98.589096
98.589096
98.589096
98.589096
98.589096
98.589096
98.589096
98.589096
98.589096
98.589096
98.589096
98.589096
98.589096
98.589096
98.589096
98.589096
98.589096
98.589096
98.589096
98.589096
98.589096
98.589096
98.589096
98.589096
98.589096
98.589096
98.589096
98.589096
98.589096
98.589096
98.589096
98.589096
98.589096
98.589096
98.589096
98.589096
98.589096
98.589096
98.589096
98.589096
98.589096
98.589096
98.589096
98.589096
98.589096
98.589096
98.589096
98.589096
98.589096
98.589096
98.589096
98.589096
98.589096
98.589096
98.589096
98.589096
98.589096
98.589096
98.589096
98.589096
98.589096
98.589096
98.589096
98.589096
98.589096
98.589096
98.589096
98.589096
98.589096
98.589096
98.589096
98.589096
98.589096
98.589096
98.589096
98.589096
98.589096
98.589096
98.589096
98.589096
98.589096
98.589096
98.589096
98.589096
98.589096
98.589096
98.589096
98.589096
98.589096
98.589096
98.589096
98.589096
98.589096
98.589096
98.589096
98.589096
98.589096
98.589096
98.589096
98.589096
98.589096
98.589096
98.589096
98.589096
98.589096
98.589096
98.589096
98.589096
98.589096
98.589096
98.589096
98.589096
98.589096
98.589096
98.589096
98.589096
98.589096
98.589096
98.589096
98.589096
98.589096
98.589096
98.589096
98.589096
98.589096
98.589096
98.589096
98.589096
98.589096
98.589096
98.589096
98.589096
98.589096
98.589096
98.589096
98.589096
98.589096
98.589096
98.589096
98.589096
98.589096
98.589096
98.589096
98.589096
98.589096
98.589096
98.589096
98.589096
98.589096
98.589096
98.589096
98.589096
98.589096
98.589096
98.589096
98.589096
98.589096
98.589096
98.589096
98.589096
98.589096
98.589096
98.589096
98.589096
98.589096
98.589096
98.589096
98.589096
98.589096
98.589096
98.589096
98.589096
98.589096
98.589096
98.589096
98.589096
98.589096
98.589096
98.589096
98.589096
98.589096
98.589096
98.589096
98.589096
98.589096
98.589096
98.589096
98.589096
98.589096
98.589096
98.589096
98.589096
98.589096
98.589096
98.589096
98.589096
98.589096
98.589096
98.589096
98.589096
98.589096
98.589096
98.589096
98.589096
98.589096
98.589096
98.589096
98.589096
98.589096
98.589096
98.589096
98.589096
98.589096
98.589096
98.589096
98.589096
98.589096
98.589096
98.589096
98.589096
98.589096
98.589096
98.589096
98.589096
98.589096
98.589096
98.589096
98.589096
98.589096
98.589096
98.589096
98.589096
98.589096
98.589096
98.589096
98.589096
98.589096
98.589096
98.589096
98.589096
98.589096
98.589096
98.589096
98.589096
98.589096
98.589096
98.589096
98.589096
98.589096
98.589096
98.589096
98.589096
98.589096
98.589096
98.589096
98.589096
98.589096
98.589096
98.589096
98.589096
98.589096
98.589096
98.589096
98.589096
98.589096
98.589096
98.589096
98.589096
98.589096
98.589096
98.589096
98.589096
98.589096
98.589096
98.589096
98.589096
98.589096
98.589096
98.589096
98.589096
98.589096
98.589096
98.589096
98.589096
98.589096
98.589096
98.589096
98.589096
98.589096
98.589096
98.589096
98.589096
98.589096
98.589096
98.589096
98.589096
98.589096
98.589096
98.589096
98.589096
98.589096
98.589096
98.589096
98.589096
98.589096
98.589096
98.589096
98.589096
98.589096
98.589096
98.589096
98.589096
98.589096
98.589096
98.589096
98.589096
98.589096
98.589096
98.589096
98.589096
98.589096
98.589096
98.589096
98.589096
98.589096
98.589096
98.589096
98.589096
98.589096
98.589096
98.589096
98.589096
98.589096
98.589096
98.589096
98.589096
98.589096
98.589096
98.589096
98.589096
98.589096
98.589096
98.589096
98.589096
98.589096
98.589096
98.589096
98.589096
98.589096
98.589096
98.589096
98.589096
98.589096
98.589096
98.589096
98.589096
98.589096
98.589096
98.589096
98.589096
98.589096
98.589096
98.589096
98.589096
98.589096
98.589096
98.589096
98.589096
98.589096
98.589096
98.589096
98.589096
98.589096
98.589096
98.589096
98.589096
98.589096
98.589096
98.589096
98.589096
98.589096
98.589096
98.589096
98.589096
98.589096
98.589096
98.589096
98.589096
98.589096
98.589096
98.589096
98.589096
98.589096
98.589096
98.589096
98.589096
98.589096
98.589096
98.589096
98.589096
98.589096
98.589096
98.589096
98.589096
98.589096
98.589096
98.589096
98.589096
98.589096
98.589096
98.589096
98.589096
98.589096
98.589096
98.589096
98.589096
98.589096
98.589096
98.589096
98.589096
98.589096
98.589096
98.589096
98.589096
98.589096
98.589096
98.589096
98.589096
98.589096
98.589096
98.589096
98.589096
98.589096
98.589096
98.589096
98.589096
98.589096
98.589096
98.589096
98.589096
98.589096
98.589096
98.589096
98.589096
98.589096
98.589096
98.589096
98.589096
98.589096
98.589096
98.589096
98.589096
98.589096
98.589096
98.589096
98.589096
98.589096
98.589096
98.589096
98.589096
98.589096
98.589096
98.589096
98.589096
98.589096
98.589096
98.589096
98.589096
98.589096
98.589096
98.589096
98.589096
98.589096
98.589096
98.589096
98.589096
98.589096
98.589096
98.589096
98.589096
98.589096
98.589096
98.589096
98.589096
98.589096
98.589096
98.589096
98.589096
98.589096
98.589096
98.589096
98.589096
98.589096
98.589096
98.589096
98.589096
98.589096
98.589096
98.589096
98.589096
98.589096
98.589096
98.589096
98.589096
98.589096
98.589096
98.589096
98.589096
98.589096
98.589096
98.589096
98.589096
98.589096
98.589096
98.589096
98.589096
98.589096
98.589096
98.589096
98.589096
98.589096
98.589096
98.589096
98.589096
98.589096
98.589096
98.589096
98.589096
98.589096
98.589096
98.589096
98.589096
98.589096
98.589096
98.589096
98.589096
98.589096
98.589096
98.589096
98.589096
98.589096
98.589096
98.589096
98.589096
98.589096
98.589096
98.589096
98.589096
98.589096
98.589096
98.589096
98.589096
98.589096
98.589096
98.589096
98.589096
98.589096
98.589096
98.589096
98.589096
98.589096
98.589096
98.589096
98.589096
98.589096
98.589096
98.589096
98.589096
98.589096
98.589096
98.589096
98.589096
98.589096
98.589096
98.589096
98.589096
98.589096
98.589096
98.589096
98.589096
98.589096
98.589096
98.589096
98.589096
98.589096
98.589096
98.589096
98.589096
98.589096
98.589096
98.589096
98.589096
98.589096
98.589096
98.589096
98.589096
98.589096
98.589096
98.589096
98.589096
98.589096
98.589096
98.589096
98.589096
98.589096
98.589096
98.589096
98.589096
98.589096
98.589096
98.589096
98.589096
98.589096
98.589096
98.589096
98.589096
98.589096
98.589096
98.589096
98.589096
98.589096
98.589096
98.589096
98.589096
98.589096
98.589096
98.589096
98.589096
98.589096
98.589096
98.589096
98.589096
98.589096
98.589096
98.589096
98.589096
98.589096
98.589096
98.589096
98.589096
98.589096
98.589096
98.589096
98.589096
98.589096
98.589096
98.589096
98.589096
98.589096
98.589096
98.589096
98.589096
98.589096
98.589096
98.589096
98.589096
98.589096
98.589096
98.589096
98.589096
98.589096
98.589096
98.589096
98.589096
98.589096
98.589096
98.589096
98.589096
98.589096
98.589096
98.589096
98.589096
98.589096
98.589096
98.589096
98.589096
98.589096
98.589096
98.589096
98.589096
98.589096
98.589096
98.589096
98.589096
98.589096
98.589096
98.589096
98.589096
98.589096
98.589096
98.589096
98.589096
98.589096
98.589096
98.589096
98.589096
98.589096
98.589096
98.589096
98.589096
98.589096
98.589096
98.589096
98.589096
98.589096
98.589096
98.589096
98.589096
98.589096
98.589096
98.589096
98.589096
98.589096
98.589096
98.589096
98.589096
98.589096
98.589096
98.589096
98.589096
98.589096
98.589096
98.589096
98.589096
98.589096
98.589096
98.589096
98.589096
98.589096
98.589096
98.589096
98.589096
98.589096
98.589096
98.589096
98.589096
98.589096
98.589096
98.589096
98.589096
98.589096
98.589096
98.589096
98.589096
98.589096
98.589096
98.589096
98.589096
98.589096
98.589096
98.589096
98.589096
98.589096
98.589096
98.589096
98.589096
98.589096
98.589096
98.589096
98.589096
98.589096
98.589096
98.589096
98.589096
98.589096
98.589096
98.589096
98.589096
98.589096
98.589096
98.589096
98.589096
98.589096
98.589096
98.589096
98.589096
98.589096
98.589096
98.589096
98.589096
98.589096
98.589096
98.589096
98.589096
98.589096
98.589096
98.589096
98.589096
98.589096
98.589096
98.589096
98.589096
98.589096
98.589096
98.589096
98.589096
98.589096
98.589096
98.589096
98.589096
98.589096
98.589096
98.589096
98.589096
98.589096
98.589096
98.589096
98.589096
98.589096
98.589096
98.589096
98.589096
98.589096
98.589096
98.589096
98.589096
98.589096
98.589096
98.589096
98.589096
98.589096
98.589096
98.589096
98.589096
98.589096
98.589096
98.589096
98.589096
98.589096
98.589096
98.589096
98.589096
98.589096
98.589096
98.589096
98.589096
98.589096
98.589096
98.589096
98.589096
98.589096
98.589096
98.589096
98.589096
98.589096
98.589096
98.589096
98.589096
98.589096
98.589096
98.589096
98.589096
98.589096
98.589096
98.589096
98.589096
98.589096
98.589096
98.589096
98.589096
98.589096
98.589096
98.589096
98.589096
98.589096
98.589096
98.589096
98.589096
98.589096
98.589096
98.589096
98.589096
98.589096
98.589096
98.589096
98.589096
98.589096
98.589096
98.589096
98.589096
98.589096
98.589096
98.589096
98.589096
98.589096
98.589096
98.589096
98.589096
98.589096
98.589096
98.589096
98.589096
98.589096
98.589096
98.589096
98.589096
98.589096
98.589096
98.589096
98.589096
98.589096
98.589096
98.589096
98.589096
98.589096
98.589096
98.589096
98.589096
98.589096
98.589096
98.589096
98.589096
98.589096
98.589096
98.589096
98.589096
98.589096
98.589096
98.589096
98.589096
98.589096
98.589096
98.589096
98.589096
98.589096
98.589096
98.589096
98.589096
98.589096
98.589096
98.589096
98.589096
98.589096
98.589096
98.589096
98.589096
98.589096
98.589096
98.589096
98.589096
98.589096
98.589096
98.589096
98.589096
98.589096
98.589096
98.589096
98.589096
98.589096
98.589096
98.589096
98.589096
98.589096
98.589096
98.589096
98.589096
98.589096
98.589096
98.589096
98.589096
98.589096
98.589096
98.589096
98.589096
98.589096
98.589096
98.589096
98.589096
98.589096
98.589096
98.589096
98.589096
98.589096
98.589096
98.589096
98.589096
98.589096
98.589096
98.589096
98.589096
98.589096
98.589096
98.589096
98.589096
98.589096
98.589096
98.589096
98.589096
98.589096
98.589096
98.589096
98.589096
98.589096
98.589096
98.589096
98.589096
98.589096
98.589096
98.589096
98.589096
98.589096
98.589096
98.589096
98.589096
98.589096
98.589096
98.589096
98.589096
98.589096
98.589096
98.589096
98.589096
98.589096
98.589096
98.589096
98.589096
98.589096
98.589096
98.589096
98.589096
98.589096
98.589096
98.589096
98.589096
98.589096
98.589096
98.589096
98.589096
98.589096
98.589096
98.589096
98.589096
98.589096
98.589096
98.589096
98.589096
98.589096
98.589096
98.589096
98.589096
98.589096
98.589096
98.589096
98.589096
98.589096
98.589096
98.589096
98.589096
98.589096
98.589096
98.589096
98.589096
98.589096
98.589096
98.589096
98.589096
98.589096
98.589096
98.589096
98.589096
98.589096
98.589096
98.589096
98.589096
98.589096
98.589096
98.589096
98.589096
98.589096
98.589096
98.589096
98.589096
98.589096
98.589096
98.589096
98.589096
98.589096
98.589096
98.589096
98.589096
98.589096
98.589096
98.589096
98.589096
98.589096
98.589096
98.589096
98.589096
98.589096
98.589096
98.589096
98.589096
98.589096
98.589096
98.589096
98.589096
98.589096
98.589096
98.589096
98.589096
98.589096
98.589096
98.589096
98.589096
98.589096
98.589096
98.589096
98.589096
98.589096
98.589096
98.589096
98.589096
98.589096
98.589096
98.589096
98.589096
98.589096
98.589096
98.589096
98.589096
98.589096
98.589096
98.589096
98.589096
98.589096
98.589096
98.589096
98.589096
98.589096
98.589096
98.589096
98.589096
98.589096
98.589096
98.589096
98.589096
98.589096
98.589096
98.589096
98.589096
98.589096
98.589096
98.589096
98.589096
98.589096
98.589096
98.589096
98.589096
98.589096
98.589096
98.589096
98.589096
98.589096
98.589096
98.589096
98.589096
98.589096
98.589096
98.589096
98.589096
98.589096
98.589096
98.589096
98.589096
98.589096
98.589096
98.589096
98.589096
98.589096
98.589096
98.589096
98.589096
98.589096
98.589096
98.589096
98.589096
98.589096
98.589096
98.589096
98.589096
98.589096
98.589096
98.589096
98.589096
98.589096
98.589096
98.589096
98.589096
98.589096
98.589096
98.589096
98.589096
98.589096
98.589096
98.589096
98.589096
98.589096
98.589096
98.589096
98.589096
98.589096
98.589096
98.589096
98.589096
98.589096
98.589096
98.589096
98.589096
98.589096
98.589096
98.589096
98.589096
98.589096
98.589096
98.589096
98.589096
98.589096
98.589096
98.589096
98.589096
98.589096
98.589096
98.589096
98.589096
98.589096
98.589096
98.589096
98.589096
98.589096
98.589096
98.589096
98.589096
98.589096
98.589096
98.589096
98.589096
98.589096
98.589096
98.589096
98.589096
98.589096
98.589096
98.589096
98.589096
98.589096
98.589096
98.589096
98.589096
98.589096
98.589096
98.589096
98.589096
98.589096
98.589096
98.589096
98.589096
98.589096
98.589096
98.589096
98.589096
98.589096
98.589096
98.589096
98.589096
98.589096
98.589096
98.589096
98.589096
98.589096
98.589096
98.589096
98.589096
98.589096
98.589096
98.589096
98.589096
98.589096
98.589096
98.589096
98.589096
98.589096
98.589096
98.589096
98.589096
98.589096
98.589096
98.589096
98.589096
98.589096
98.589096
98.589096
98.589096
98.589096
98.589096
98.589096
98.589096
98.589096
98.589096
98.589096
98.589096
98.589096
98.589096
98.589096
98.589096
98.589096
98.589096
98.589096
98.589096
98.589096
98.589096
98.589096
98.589096
98.589096
98.589096
98.589096
98.589096
98.589096
98.589096
98.589096
98.589096
98.589096
98.589096
98.589096
98.589096
98.589096
98.589096
98.589096
98.589096
98.589096
98.589096
98.589096
98.589096
98.589096
98.589096
98.589096
98.589096
98.589096
98.589096
98.589096
98.589096
98.589096
98.589096
98.589096
98.589096
98.589096
98.589096
98.589096
98.589096
98.589096
98.589096
98.589096
98.589096
98.589096
98.589096
98.589096
98.589096
98.589096
98.589096
98.589096
98.589096
98.589096
98.589096
98.589096
98.589096
98.589096
98.589096
98.589096
98.589096
98.589096
98.589096
98.589096
98.589096
98.589096
98.589096
98.589096
98.589096
98.589096
98.589096
98.589096
98.589096
98.589096
98.589096
98.589096
98.589096
98.589096
98.589096
98.589096
98.589096
98.589096
98.589096
98.589096
98.589096
98.589096
98.589096
98.589096
98.589096
98.589096
98.589096
98.589096
98.589096
98.589096
98.589096
98.589096
98.589096
98.589096
98.589096
98.589096
98.589096
98.589096
98.589096
98.589096
98.589096
98.589096
98.589096
98.589096
98.589096
98.589096
98.589096
98.589096
98.589096
98.589096
98.589096
98.589096
98.589096
98.589096
98.589096
98.589096
98.589096
98.589096
98.589096
98.589096
98.589096
98.589096
98.589096
98.589096
98.589096
98.589096
98.589096
98.589096
98.589096
98.589096
98.589096
98.589096
98.589096
98.589096
98.589096
98.589096
98.589096
98.589096
98.589096
98.589096
98.589096
98.589096
98.589096
98.589096
98.589096
98.589096
98.589096
98.589096
98.589096
98.589096
98.589096
98.589096
98.589096
98.589096
98.589096
98.589096
98.589096
98.589096
98.589096
98.589096
98.589096
98.589096
98.589096
98.589096
98.589096
98.589096
98.589096
98.589096
98.589096
98.589096
98.589096
98.589096
98.589096
98.589096
98.589096
98.589096
98.589096
98.589096
98.589096
98.589096
98.589096
98.589096
98.589096
98.589096
98.589096
98.589096
98.589096
98.589096
98.589096
98.589096
98.589096
98.589096
98.589096
98.589096
98.589096
98.589096
98.589096
98.589096
98.589096
98.589096
98.589096
98.589096
98.589096
98.589096
98.589096
98.589096
98.589096
98.589096
98.589096
98.589096
98.589096
98.589096
98.589096
98.589096
98.589096
98.589096
98.589096
98.589096
98.589096
98.589096
98.589096
98.589096
98.589096
98.589096
98.589096
98.589096
98.589096
98.589096
98.589096
98.589096
98.589096
98.589096
98.589096
98.589096
98.589096
98.589096
98.589096
98.589096
98.589096
98.589096
98.589096
98.589096
98.589096
98.589096
98.589096
98.589096
98.589096
98.589096
98.589096
98.589096
98.589096
98.589096
98.589096
98.589096
98.589096
98.589096
98.589096
98.589096
98.589096
98.589096
98.589096
98.589096
98.589096
98.589096
98.589096
98.589096
98.589096
98.589096
98.589096
98.589096
98.589096
98.589096
98.589096
98.589096
98.589096
98.589096
98.589096
98.589096
98.589096
98.589096
98.589096
98.589096
98.589096
98.589096
98.589096
98.589096
98.589096
98.589096
98.589096
98.589096
98.589096
98.589096
98.589096
98.589096
98.589096
98.589096
98.589096
98.589096
98.589096
98.589096
98.589096
98.589096
98.589096
98.589096
98.589096
98.589096
98.589096
98.589096
98.589096
98.589096
98.589096
98.589096
98.589096
98.589096
98.589096
98.589096
98.589096
98.589096
98.589096
98.589096
98.589096
98.589096
98.589096
98.589096
98.589096
98.589096
98.589096
98.589096
98.589096
98.589096
98.589096
98.589096
98.589096
98.589096
98.589096
98.589096
98.589096
98.589096
98.589096
98.589096
98.589096
98.589096
98.589096
98.589096
98.589096
98.589096
98.589096
98.589096
98.589096
98.589096
98.589096
98.589096
98.589096
98.589096
98.589096
98.589096
98.589096
98.589096
98.589096
98.589096
98.589096
98.589096
98.589096
98.589096
98.589096
98.589096
98.589096
98.589096
98.589096
98.589096
98.589096
98.589096
98.589096
98.589096
98.589096
98.589096
98.589096
98.589096
98.589096
98.589096
98.589096
98.589096
98.589096
98.589096
98.589096
98.589096
98.589096
98.589096
98.589096
98.589096
98.589096
98.589096
98.589096
98.589096
98.589096
98.589096
98.589096
98.589096
98.589096
98.589096
98.589096
98.589096
98.589096
98.589096
98.589096
98.589096
98.589096
98.589096
98.589096
98.589096
98.589096
98.589096
98.589096
98.589096
98.589096
98.589096
98.589096
98.589096
98.589096
98.589096
98.589096
98.589096
98.589096
98.589096
98.589096
98.589096
98.589096
98.589096
98.589096
98.589096
98.589096
98.589096
98.589096
98.589096
98.589096
98.589096
98.589096
98.589096
98.589096
98.589096
98.589096
98.589096
98.589096
98.589096
98.589096
98.589096
98.589096
98.589096
98.589096
98.589096
98.589096
98.589096
98.589096
98.589096
98.589096
98.589096
98.589096
98.589096
98.589096
98.589096
98.589096
98.589096
98.589096
98.589096
98.589096
98.589096
98.589096
98.589096
98.589096
98.589096
98.589096
98.589096
98.589096
98.589096
98.589096
98.589096
98.589096
98.589096
98.589096
98.589096
98.589096
98.589096
98.589096
98.589096
98.589096
98.589096
98.589096
98.589096
98.589096
98.589096
98.589096
98.589096
98.589096
98.589096
98.589096
98.589096
98.589096
98.589096
98.589096
98.589096
98.589096
98.589096
98.589096
98.589096
98.589096
98.589096
98.589096
98.589096
98.589096
98.589096
98.589096
98.589096
98.589096
98.589096
98.589096
98.589096
98.589096
98.589096
98.589096
98.589096
98.589096
98.589096
98.589096
98.589096
98.589096
98.589096
98.589096
98.589096
98.589096
98.589096
98.589096
98.589096
98.589096
98.589096
98.589096
98.589096
98.589096
98.589096
98.589096
98.589096
98.589096
98.589096
98.589096
98.589096
98.589096
98.589096
98.589096
98.589096
98.589096
98.589096
98.589096
98.589096
98.589096
98.589096
98.589096
98.589096
98.589096
98.589096
98.589096
98.589096
98.589096
98.589096
98.589096
98.589096
98.589096
98.589096
98.589096
98.589096
98.589096
98.589096
98.589096
98.589096
98.589096
98.589096
98.589096
98.589096
98.589096
98.589096
98.589096
98.589096
98.589096
98.589096
98.589096
98.589096
98.589096
98.589096
98.589096
98.589096
98.589096
98.589096
98.589096
98.589096
98.589096
98.589096
98.589096
98.589096
98.589096
98.589096
98.589096
98.589096
98.589096
98.589096
98.589096
98.589096
98.589096
98.589096
98.589096
98.589096
98.589096
98.589096
98.589096
98.589096
98.589096
98.589096
98.589096
98.589096
98.589096
98.589096
98.589096
98.589096
98.589096
98.589096
98.589096
98.589096
98.589096
98.589096
98.589096
98.589096
98.589096
98.589096
98.589096
98.589096
98.589096
98.589096
98.589096
98.589096
98.589096
98.589096
98.589096
98.589096
98.589096
98.589096
98.589096
98.589096
98.589096
98.589096
98.589096
98.589096
98.589096
98.589096
98.589096
98.589096
98.589096
98.589096
98.589096
98.589096
98.589096
98.589096
98.589096
98.589096
98.589096
98.589096
98.589096
98.589096
98.589096
98.589096
98.589096
98.589096
98.589096
98.589096
98.589096
98.589096
98.589096
98.589096
98.589096
98.589096
98.589096
98.589096
98.589096
98.589096
98.589096
98.589096
98.589096
98.589096
98.589096
98.589096
98.589096
98.589096
98.589096
98.589096
98.589096
98.589096
98.589096
98.589096
98.589096
98.589096
98.589096
98.589096
98.589096
98.589096
98.589096
98.589096
98.589096
98.589096
98.589096
98.589096
98.589096
98.589096
98.589096
98.589096
98.589096
98.589096
98.589096
98.589096
98.589096
98.589096
98.589096
98.589096
98.589096
98.589096
98.589096
98.589096
98.589096
98.589096
98.589096
98.589096
98.589096
98.589096
98.589096
98.589096
98.589096
98.589096
98.589096
98.589096
98.589096
98.589096
98.589096
98.589096
98.589096
98.589096
98.589096
98.589096
98.589096
98.589096
98.589096
98.589096
98.589096
98.589096
98.589096
98.589096
98.589096
98.589096
98.589096
98.589096
98.589096
98.589096
98.589096
98.589096
98.589096
98.589096
98.589096
98.589096
98.589096
98.589096
98.589096
98.589096
98.589096
98.589096
98.589096
98.589096
98.589096
98.589096
98.589096
98.589096
98.589096
98.589096
98.589096
98.589096
98.589096
98.589096
98.589096
98.589096
98.589096
98.589096
98.589096
98.589096
98.589096
98.589096
98.589096
98.589096
98.589096
98.589096
98.589096
98.589096
98.589096
98.589096
98.589096
98.589096
98.589096
98.589096
98.589096
98.589096
98.589096
98.589096
98.589096
98.589096
98.589096
98.589096
98.589096
98.589096
98.589096
98.589096
98.589096
98.589096
98.589096
98.589096
98.589096
98.589096
98.589096
98.589096
98.589096
98.589096
98.589096
98.589096
98.589096
98.589096
98.589096
98.589096
98.589096
98.589096
98.589096
98.589096
98.589096
98.589096
98.589096
98.589096
98.589096
98.589096
98.589096
98.589096
98.589096
98.589096
98.589096
98.589096
98.589096
98.589096
98.589096
98.589096
98.589096
98.589096
98.589096
98.589096
98.589096
98.589096
98.589096
98.589096
98.589096
98.589096
98.589096
98.589096
98.589096
98.589096
98.589096
98.589096
98.589096
98.589096
98.589096
98.589096
98.589096
98.589096
98.589096
98.589096
98.589096
98.589096
98.589096
98.589096
98.589096
98.589096
98.589096
98.589096
98.589096
98.589096
98.589096
98.589096
98.589096
98.589096
98.589096
98.589096
98.589096
98.589096
98.589096
98.589096
98.589096
98.589096
98.589096
98.589096
98.589096
98.589096
98.589096
98.589096
98.589096
98.589096
98.589096
98.589096
98.589096
98.589096
98.589096
98.589096
98.589096
98.589096
98.589096
98.589096
98.589096
98.589096
98.589096
98.589096
98.589096
98.589096
98.589096
98.589096
98.589096
98.589096
98.589096
98.589096
98.589096
98.589096
98.589096
98.589096
98.589096
98.589096
98.589096
98.589302
98.589737
98.590195
98.59063
98.591064
98.591522
98.591965
98.592384
98.592842
98.593285
98.593727
98.594162
98.594604
98.595062
98.595497
98.595924
98.596382
98.596825
98.597267
98.597694
98.598152
98.598595
98.59903
98.59948
98.599907
98.600349
98.600807
98.60125
98.601677
98.602119
98.602562
98.603012
98.603455
98.603897
98.60434
98.604774
98.605225
98.605659
98.606102
98.606552
98.606995
98.60743
98.60788
98.608322
98.608757
98.6092
98.60965
98.610092
98.610527
98.610962
98.611412
98.611855
98.612289
98.61274
98.613182
98.613625
98.614052
98.61451
98.61496
98.615387
98.615837
98.61628
98.616714
98.617157
98.617607
98.618034
98.618477
98.618927
98.61937
98.619797
98.620255
98.620689
98.621132
98.621574
98.622017
98.622459
98.62291
98.62336
98.623787
98.624222
98.624672
98.62513
98.625565
98.625984
98.626442
98.6269
98.627319
98.627769
98.628204
98.628662
98.629089
98.629532
98.62999
98.630417
98.630852
98.63131
98.63176
98.632187
98.632629
98.633072
98.633514
98.633957
98.634399
98.634842
98.635292
98.635735
98.636177
98.636612
98.637047
98.637489
98.637932
98.638382
98.638824
98.639267
98.639709
98.640144
98.640594
98.641029
98.641479
98.641914
98.642349
98.642799
98.643242
98.643684
98.644112
98.644562
98.64502
98.64547
98.645889
98.646332
98.646797
98.647224
98.647675
98.648109
98.648537
98.648994
98.649437
98.649879
98.650314
98.650757
98.651199
98.651649
98.652077
98.652519
98.652969
98.653412
98.653854
98.654297
98.654724
98.655174
98.65564
98.656059
98.656502
98.656944
98.657394
98.657829
98.658279
98.658707
98.659172
98.659599
98.660042
98.6605
98.660912
98.661369
98.661835
98.662239
98.662689
98.663132
98.663582
98.664032
98.664459
98.664909
98.665352
98.665794
98.666222
98.666679
98.66713
98.667557
98.667999
98.668442
98.668884
98.669327
98.669762
98.670204
98.670654
98.671104
98.671539
98.671982
98.672417
98.672874
98.673309
98.673752
98.674202
98.674629
98.675072
98.675529
98.675949
98.676392
98.676842
98.677284
98.677734
98.678177
98.678612
98.679047
98.679489
98.679947
98.680389
98.680824
98.681267
98.681717
98.682159
98.682587
98.683022
98.683479
98.683922
98.684349
98.684799
98.685242
98.685684
98.686134
98.686562
98.687004
98.687462
98.687904
98.688332
98.688789
98.689232
98.689667
98.690102
98.690552
98.690994
98.691429
98.691872
98.692329
98.692757
98.693207
98.693642
98.694092
98.694519
98.694977
98.695419
98.695854
98.696297
98.696732
98.697182
98.697639
98.698051
98.698509
98.698959
98.699379
98.699844
98.700279
98.700714
98.701157
98.701614
98.702049
98.702492
98.702927
98.703369
98.703819
98.704262
98.704689
98.705132
98.705589
98.706032
98.706459
98.706902
98.707352
98.707794
98.708237
98.708672
98.709114
98.709549
98.710007
98.710442
98.710884
98.711334
98.711769
98.712219
98.712662
98.713089
98.713539
98.713989
98.714424
98.714867
98.715317
98.715736
98.716194
98.716637
98.717072
98.717522
98.717957
98.718407
98.718849
98.719292
98.719719
98.720169
98.720612
98.721069
98.721497
98.721939
98.722389
98.722824
98.723259
98.723717
98.724152
98.724594
98.725037
98.725471
98.725929
98.726364
98.726791
98.727249
98.727699
98.728127
98.728561
98.729012
98.729454
98.729897
98.730347
98.730766
98.731216
98.731667
98.732109
98.732559
98.732986
98.733437
98.733887
98.734322
98.734764
98.735191
98.735641
98.736099
98.736526
98.736969
98.737419
98.737846
98.738297
98.738747
98.739182
98.739624
98.740067
98.740509
98.740959
98.741402
98.741829
98.742279
98.742722
98.743156
98.743607
98.744049
98.744492
98.744934
98.745377
98.745827
98.746262
98.746704
98.747139
98.747589
98.748024
98.748474
98.748909
98.749352
98.749802
98.750237
98.750671
98.751129
98.751556
98.751999
98.752457
98.752876
98.753326
98.753777
98.754219
98.754662
98.755096
98.755531
98.755997
98.756424
98.756851
98.757309
98.757759
98.758194
98.758636
98.759079
98.759521
98.759956
98.760406
98.760849
98.761292
98.761726
98.762177
98.762611
98.763062
98.763496
98.763939
98.764389
98.764839
98.765274
98.765701
98.766159
98.766594
98.767036
98.767487
98.767921
98.768364
98.768814
98.769241
98.769691
98.770126
98.770576
98.771011
98.771461
98.771912
98.772346
98.772781
98.773232
98.773666
98.774109
98.774567
98.774979
98.775436
98.775894
98.776314
98.776764
98.777206
98.777641
98.778107
98.778526
98.778969
98.779419
98.779869
98.780296
98.780746
98.781181
98.781624
98.782066
98.782509
98.782951
98.783394
98.783836
98.784279
98.784729
98.785156
98.785606
98.786049
98.786499
98.786934
98.787369
98.787811
98.788277
98.788696
98.789146
98.789597
98.790009
98.790466
98.790932
98.791344
98.791786
98.792244
98.792679
98.793114
98.793564
98.793999
98.794456
98.794899
98.795326
98.795784
98.796204
98.796669
98.797096
98.797546
98.797997
98.798424
98.798866
98.799309
98.799759
98.800201
98.800629
98.801079
98.801521
98.801971
98.802399
98.802841
98.803299
98.803726
98.804169
98.804634
98.805061
98.805496
98.805946
98.806381
98.806824
98.807274
98.807709
98.808159
98.808594
98.809036
98.809486
98.809914
98.810364
98.810814
98.811249
98.811691
98.812126
98.812576
98.813026
98.813454
98.813896
98.814339
98.814796
98.815216
98.815666
98.816101
98.816559
98.817009
98.817429
98.817863
98.818336
98.818771
98.819191
98.819656
98.820099
98.820526
98.820984
98.821426
98.821869
98.822296
98.822739
98.823196
98.823624
98.824074
98.824509
98.824951
98.825394
98.825844
98.826286
98.826721
98.827164
98.827606
98.828056
98.828499
98.828926
98.829376
98.829811
98.830261
98.830704
98.831139
98.831581
98.832024
98.832474
98.832916
98.833366
98.833794
98.834229
98.834686
98.835144
98.835556
98.835999
98.836449
98.836899
98.837334
98.837769
98.838219
98.838661
98.839111
98.839546
98.839989
98.840424
98.840874
98.841316
98.841751
98.842186
98.842644
98.843086
98.843513
98.843956
98.844414
98.844841
98.845299
98.845741
98.846176
98.846619
98.847061
98.847504
98.847946
98.848389
98.848831
98.849266
98.849709
98.850174
98.850586
98.851036
98.851486
98.851929
98.852364
98.852806
98.853256
98.853699
98.854126
98.854584
98.855026
98.855469
98.855888
98.856346
98.856804
98.857224
98.857658
98.858116
98.858559
98.859001
98.859451
98.859886
98.860321
98.860771
98.861221
98.861641
98.862091
98.862541
98.862984
98.863419
98.863853
98.864304
98.864746
98.865196
98.865623
98.866066
98.866516
98.866951
98.867401
98.867836
98.868271
98.868729
98.869164
98.869606
98.870049
98.870506
98.870926
98.871384
98.871826
98.872261
98.872704
98.873154
98.873596
98.874023
98.874474
98.874916
98.875359
98.875793
98.876236
98.876671
98.877129
98.877571
98.878006
98.878448
98.878899
98.879333
98.879768
98.880226
98.880669
98.881104
98.881561
98.881981
98.882423
98.882881
98.883308
98.883759
98.884201
98.884636
98.885094
98.885536
98.885956
98.886406
98.886864
98.887283
98.887726
98.888184
98.888626
98.889053
98.889503
98.889946
98.890388
98.890816
98.891273
98.891731
98.892151
98.892593
98.893044
98.893478
98.893929
98.894371
98.894806
98.895256
98.895706
98.896133
98.896576
98.897018
98.897453
98.897919
98.898346
98.898781
98.899239
98.899673
98.900108
98.900574
98.900993
98.901443
98.901886
98.902328
98.902771
98.903214
98.903656
98.904091
98.904533
98.904976
98.905426
98.905861
98.906303
98.906761
98.907188
98.907623
98.908081
98.908516
98.908966
98.909401
98.909836
98.910286
98.910736
98.911163
98.911606
98.912048
98.912491
98.912949
98.913383
98.913818
98.914268
98.914703
98.915146
98.915604
98.916031
98.916466
98.916916
98.917366
98.917801
98.918228
98.918686
98.919136
98.919563
98.920013
98.920456
98.920891
98.921333
98.921783
98.922226
98.922646
98.923103
98.923553
98.923988
98.924431
98.924873
98.925323
98.925766
98.926193
98.926643
98.927086
98.927528
98.927963
98.928413
98.928848
98.929298
98.929733
98.930168
98.930626
98.931068
98.931503
98.931946
98.932388
98.932838
98.933258
98.933716
98.934166
98.934593
98.935051
98.935478
98.935928
98.936371
98.936813
98.937263
98.937691
98.938126
98.938583
98.939026
98.939461
98.939903
98.940346
98.940788
98.941231
98.941673
98.942116
98.942551
98.942993
98.943451
98.943893
98.944321
98.944763
98.945213
98.945656
98.946106
98.946533
98.946976
98.947426
98.947868
98.948296
98.948753
98.949196
98.949631
98.950081
98.950523
98.950958
98.951401
98.951843
98.952286
98.952736
98.953163
98.953606
98.954063
98.954483
98.954941
98.955376
98.955818
98.956261
98.956703
98.957161
98.957596
98.958031
98.958481
98.958923
98.959358
98.959808
98.960251
98.960686
98.961128
98.961586
98.962013
98.962456
98.962891
98.963333
98.963783
98.964226
98.964653
98.965103
98.965553
98.965988
98.966423
98.966873
98.967316
98.967781
98.968201
98.968643
98.969086
98.969528
98.969978
98.970398
98.970856
98.971298
98.971733
98.972191
98.972618
98.973053
98.973511
98.973961
98.974396
98.974831
98.975273
98.975716
98.976166
98.976593
98.977036
98.977501
98.977936
98.978378
98.978813
98.979256
98.979691
98.980141
98.980583
98.981033
98.981453
98.981903
98.982361
98.982796
98.983223
98.983681
98.984123
98.984558
98.985001
98.985443
98.985886
98.986336
98.986755
98.987213
98.987671
98.988083
98.988541
98.988983
98.989418
98.989876
98.990311
98.990738
98.991196
98.991638
98.992081
98.992516
98.992958
98.993408
98.993851
98.994278
98.994736
98.995163
98.995613
98.996063
98.996498
98.996933
98.997383
98.997833
98.998268
98.998703
98.999153
98.999596
99.000038
99.000473
99.000916
99.001366
99.001793
99.002243
99.002693
99.003113
99.003563
99.004021
99.004456
99.004898
99.005333
99.005783
99.006233
99.00666
99.007111
99.007538
99.007996
99.008438
99.008873
99.009315
99.009766
99.010201
99.010643
99.011093
99.011536
99.011963
99.012421
99.012848
99.013298
99.013741
99.014183
99.014626
99.015053
99.015511
99.015953
99.016396
99.016823
99.017273
99.017731
99.018158
99.018593
99.019043
99.019493
99.019936
99.020378
99.020813
99.021248
99.021706
99.022148
99.022591
99.023018
99.023468
99.023903
99.024353
99.024796
99.02523
99.025673
99.026123
99.026566
99.027008
99.027435
99.027885
99.028336
99.028763
99.029198
99.029655
99.030098
99.030548
99.030983
99.031418
99.031868
99.03231
99.032761
99.033203
99.033623
99.034081
99.034531
99.03495
99.0354
99.035843
99.036293
99.036736
99.03717
99.037613
99.038055
99.038498
99.038933
99.039375
99.039841
99.040253
99.04071
99.041161
99.041588
99.042046
99.042473
99.042908
99.043373
99.043808
99.04425
99.044701
99.04512
99.04557
99.046021
99.046463
99.046898
99.04734
99.047783
99.048241
99.04866
99.049103
99.049553
99.049988
99.050438
99.050896
99.051315
99.051758
99.052208
99.05265
99.053093
99.05352
99.05397
99.05442
99.054863
99.05529
99.05574
99.056183
99.056625
99.057068
99.05751
99.057945
99.058403
99.058838
99.059273
99.059723
99.060165
99.060608
99.06105
99.061485
99.061935
99.062363
99.062813
99.063271
99.063698
99.06414
99.06459
99.065018
99.065468
99.065918
99.066345
99.066795
99.067238
99.067688
99.068123
99.068558
99.069
99.06945
99.069885
99.070335
99.07077
99.071213
99.071663
99.072098
99.072548
99.072983
99.073433
99.073868
99.074318
99.07476
99.075195
99.075638
99.07608
99.07653
99.076981
99.077385
99.077835
99.0783
99.078735
99.07917
99.07962
99.080055
99.080498
99.08094
99.081383
99.081833
99.08226
99.08271
99.08316
99.083588
99.084038
99.084488
99.084923
99.085373
99.085808
99.08625
99.086693
99.08712
99.087578
99.088028
99.088448
99.088898
99.089348
99.089783
99.090225
99.090668
99.09111
99.091545
99.092003
99.092438
99.092873
99.093323
99.093758
99.0942
99.094643
99.0951
99.095535
99.09597
99.09642
99.096863
99.097298
99.09774
99.09819
99.09864
99.099075
99.099503
99.099953
99.100403
99.100845
99.101273
99.10173
99.102158
99.102608
99.103058
99.103477
99.103928
99.104378
99.104828
99.10527
99.10569
99.106148
99.10659
99.107033
99.107475
99.107895
99.108353
99.10881
99.109238
99.10968
99.11013
99.110558
99.111008
99.11145
99.1119
99.112328
99.112778
99.11322
99.113663
99.114098
99.114532
99.11499
99.115425
99.11586
99.116318
99.11676
99.117203
99.117638
99.118088
99.118515
99.118965
99.119415
99.11985
99.120293
99.120728
99.121185
99.121613
99.122047
99.122505
99.122948
99.123375
99.123833
99.124275
99.12471
99.125153
99.125595
99.12603
99.126488
99.12693
99.127365
99.1278
99.128242
99.1287
99.129135
99.129562
99.130013
99.130478
99.130898
99.13134
99.131798
99.132225
99.13266
99.133125
99.13356
99.133995
99.13443
99.13488
99.13533
99.135757
99.136208
99.136658
99.137093
99.137543
99.137985
99.138405
99.138863
99.139305
99.13974
99.14019
99.140625
99.141068
99.141525
99.141953
99.142403
99.142838
99.143288
99.143715
99.144165
99.144615
99.14505
99.1455
99.145927
99.14637
99.146835
99.14727
99.14769
99.148148
99.14859
99.14904
99.149475
99.149902
99.15036
99.150803
99.151237
99.15168
99.152122
99.152565
99.153015
99.153442
99.153893
99.154327
99.154778
99.15522
99.15567
99.156105
99.15654
99.15699
99.15744
99.157867
99.15831
99.158752
99.15921
99.159645
99.160072
99.160522
99.160973
99.161407
99.16185
99.1623
99.16272
99.163177
99.163635
99.164062
99.16449
99.164955
99.165398
99.165833
99.166267
99.16671
99.16716
99.167603
99.168037
99.16848
99.168922
99.169373
99.1698
99.17025
99.1707
99.171135
99.171585
99.172012
99.17247
99.172913
99.17334
99.17379
99.174225
99.174683
99.175117
99.175552
99.17601
99.176437
99.17688
99.177338
99.177765
99.1782
99.17865
99.179108
99.179535
99.179977
99.180428
99.180862
99.181305
99.181755
99.18219
99.182625
99.183067
99.183525
99.18396
99.184402
99.184837
99.185287
99.18573
99.18615
99.186607
99.18705
99.187508
99.187927
99.188362
99.188812
99.18927
99.189705
99.19014
99.190582
99.19104
99.191483
99.19191
99.192368
99.19281
99.193237
99.193687
99.19413
99.194557
99.195007
99.19545
99.1959
99.196335
99.196777
99.19722
99.197662
99.198097
99.198547
99.198997
99.199432
99.199867
99.200325
99.200768
99.201195
99.201637
99.20208
99.20253
99.202957
99.203415
99.20385
99.204292
99.204727
99.205185
99.205627
99.206062
99.206505
99.20694
99.207397
99.207848
99.208252
99.208717
99.20916
99.209602
99.210037
99.210472
99.21093
99.211365
99.211815
99.21225
99.2127
99.213135
99.213585
99.21402
99.214462
99.214897
99.215347
99.21579
99.21624
99.216667
99.217117
99.21756
99.217995
99.218437
99.218887
99.219315
99.219772
99.220215
99.22065
99.221092
99.221535
99.22197
99.222427
99.222878
99.223297
99.223755
99.22419
99.22464
99.225075
99.22551
99.22596
99.226387
99.226837
99.227287
99.22773
99.228165
99.228607
99.22905
99.2295
99.229942
99.230362
99.230827
99.231277
99.231705
99.232147
99.23259
99.233025
99.233482
99.233932
99.234344
99.234795
99.235245
99.235687
99.236137
99.236565
99.237007
99.237457
99.237907
99.238335
99.238777
99.239227
99.239662
99.24012
99.240547
99.24099
99.241432
99.241867
99.242317
99.242767
99.243187
99.243645
99.244087
99.24453
99.24498
99.245407
99.245857
99.246307
99.246735
99.247177
99.24762
99.24807
99.248512
99.248947
99.249382
99.249832
99.250282
99.250702
99.251152
99.251602
99.252045
99.25248
99.252937
99.253372
99.253799
99.254265
99.254692
99.255135
99.255585
99.256027
99.256462
99.256897
99.257355
99.257805
99.258232
99.258667
99.259117
99.259567
99.260002
99.260437
99.260887
99.261337
99.261765
99.262215
99.26265
99.263092
99.263535
99.263985
99.264435
99.264862
99.265305
99.265755
99.266197
99.26664
99.26709
99.267502
99.267967
99.26841
99.268845
99.269279
99.26973
99.270172
99.270615
99.271049
99.271492
99.27195
99.272385
99.27282
99.273262
99.273697
99.274155
99.274597
99.275032
99.275467
99.275917
99.276367
99.276787
99.277245
99.277687
99.27813
99.278572
99.279007
99.279465
99.279907
99.280334
99.280785
99.281212
99.281677
99.282104
99.282547
99.28299
99.283455
99.283867
99.284309
99.284767
99.285194
99.285645
99.286095
99.28653
99.286972
99.287407
99.287849
99.288307
99.288734
99.289177
99.289627
99.29007
99.290512
99.290955
99.291389
99.29184
99.292274
99.292725
99.293159
99.293587
99.294037
99.294502
99.294922
99.295357
99.295822
99.296265
99.296707
99.29715
99.297577
99.298019
99.298485
99.298897
99.299355
99.299797
99.300224
99.300682
99.301117
99.301559
99.302002
99.302444
99.302887
99.303329
99.303772
99.304207
99.304657
99.305099
99.305542
99.305984
99.306427
99.306877
99.307297
99.307755
99.308189
99.308624
99.309067
99.309525
99.309959
99.310394
99.310852
99.311287
99.311729
99.31218
99.312607
99.313057
99.313499
99.313934
99.314392
99.314835
99.315262
99.315712
99.316147
99.316605
99.317024
99.317467
99.317917
99.318375
99.318802
99.319237
99.319687
99.320137
99.320587
99.320999
99.321457
99.321915
99.322334
99.322784
99.323235
99.323669
99.324112
99.324554
99.324997
99.325432
99.325882
99.326317
99.326767
99.327194
99.327644
99.328094
99.328529
99.328964
99.329422
99.329872
99.330299
99.330742
99.331184
99.331635
99.332069
99.332512
99.332947
99.333397
99.333832
99.334282
99.334717
99.335159
99.335609
99.336044
99.336487
99.336945
99.337364
99.337807
99.338264
99.338699
99.339127
99.339577
99.340027
99.340469
99.340904
99.341347
99.341797
99.342232
99.34269
99.343109
99.343559
99.344009
99.344452
99.344894
99.345329
99.345764
99.346222
99.346657
99.347092
99.347534
99.347992
99.348419
99.348869
99.349312
99.349747
99.350197
99.350639
99.351074
99.351517
99.351974
99.352394
99.352844
99.353287
99.353745
99.354172
99.354614
99.355072
99.355507
99.355927
99.356384
99.356834
99.357254
99.357712
99.358154
99.358597
99.359039
99.359459
99.359924
99.360374
99.360794
99.361252
99.361694
99.362129
99.362579
99.363029
99.363441
99.363899
99.364349
99.364792
99.365219
99.365669
99.366119
99.366554
99.366989
99.367432
99.367874
99.368324
99.368767
99.369209
99.369637
99.370094
99.370537
99.370964
99.371414
99.371857
99.372307
99.372749
99.373177
99.373619
99.374077
99.374496
99.374954
99.375412
99.375824
99.376274
99.376732
99.377167
99.377609
99.378044
99.378487
99.378937
99.379387
99.379814
99.380257
99.380699
99.381149
99.381569
99.382027
99.382462
99.382919
99.383354
99.383797
99.384239
99.384674
99.385132
99.385567
99.386002
99.386452
99.386894
99.387329
99.387772
99.388214
99.388664
99.389107
99.389526
99.389984
99.390442
99.390862
99.391304
99.391762
99.392197
99.392632
99.393089
99.393524
99.393959
99.394402
99.394859
99.395294
99.395729
99.396179
99.396614
99.397064
99.397507
99.397942
99.398376
99.398827
99.399277
99.399712
99.400146
99.400589
99.401039
99.401474
99.401917
99.402367
99.402809
99.403259
99.403694
99.404137
99.404572
99.405014
99.405472
99.405899
99.406334
99.406784
99.407242
99.407661
99.408112
99.408554
99.408997
99.409431
99.409882
99.410324
99.410759
99.411209
99.411644
99.412086
99.412552
99.412956
99.413422
99.413864
99.414299
99.414742
99.415184
99.415627
99.416069
99.416519
99.416962
99.417397
99.417839
99.418289
99.418724
99.419174
99.419609
99.420044
99.420486
99.420944
99.421379
99.421814
99.422256
99.422699
99.423149
99.423599
99.424026
99.424454
99.424911
99.425369
99.425797
99.426231
99.426674
99.427132
99.427582
99.428001
99.428444
99.428902
99.429337
99.429771
99.430214
99.430656
99.431107
99.431549
99.431984
99.432426
99.432869
99.433304
99.433746
99.434196
99.434639
99.435066
99.435516
99.435966
99.436401
99.436844
99.437294
99.437744
99.438171
99.438622
99.439056
99.439507
99.439941
99.440392
99.440834
99.441269
99.441719
99.442154
99.442596
99.443039
99.443474
99.443932
99.444366
99.444801
99.445259
99.445694
99.446129
99.446571
99.447014
99.447472
99.447899
99.448341
99.448792
99.449234
99.449684
99.450096
99.450546
99.451012
99.451447
99.451874
99.452324
99.452766
99.453209
99.453651
99.454094
99.454529
99.454971
99.455421
99.455872
99.456299
99.456749
99.457191
99.457634
99.458069
99.458519
99.458969
99.459396
99.459839
99.460281
99.460724
99.461166
99.461609
99.462051
99.462502
99.462929
99.463379
99.463821
99.464256
99.464699
99.465149
99.465584
99.466042
99.466469
99.466904
99.467361
99.467804
99.468224
99.468681
99.469124
99.469574
99.470009
99.470444
99.470901
99.471344
99.471779
99.472206
99.472656
99.473106
99.473549
99.473976
99.474426
99.474869
99.475319
99.475761
99.476189
99.476631
99.477081
99.477531
99.477966
99.478401
99.478867
99.479294
99.479744
99.480179
99.480614
99.481071
99.481506
99.481941
99.482391
99.482834
99.483261
99.483711
99.484161
99.484604
99.485031
99.485481
99.485931
99.486374
99.486801
99.487244
99.487694
99.488136
99.488579
99.489021
99.489464
99.489906
99.490349
99.490791
99.491241
99.491676
99.492111
99.492554
99.493004
99.493446
99.493889
99.494316
99.494766
99.495216
99.495644
99.496094
99.496536
99.496971
99.497421
99.497856
99.498291
99.498749
99.499191
99.499641
99.500069
99.500511
99.500954
99.501404
99.501846
99.502281
99.502724
99.503181
99.503609
99.504051
99.504501
99.504936
99.505371
99.505829
99.506264
99.506699
99.507141
99.507591
99.508041
99.508476
99.508911
99.509354
99.509804
99.510246
99.510681
99.511116
99.511574
99.512009
99.512444
99.512894
99.513336
99.513779
99.514229
99.514664
99.515099
99.515541
99.516006
99.516426
99.516876
99.517334
99.517754
99.518211
99.518639
99.519081
99.519539
99.519958
99.520409
99.520859
99.521301
99.521736
99.522179
99.522614
99.523064
99.523514
99.523949
99.524391
99.524834
99.525276
99.525726
99.526154
99.526596
99.527046
99.527481
99.527931
99.528381
99.528809
99.529243
99.529701
99.530144
99.530571
99.531021
99.531464
99.531906
99.532356
99.532776
99.533234
99.533676
99.534111
99.534569
99.535004
99.535431
99.535889
99.536339
99.536766
99.537209
99.537651
99.538109
99.538536
99.538979
99.539429
99.539864
99.540298
99.540756
99.541191
99.541634
99.542068
99.542519
99.542961
99.543411
99.543839
99.544281
99.544731
99.545174
99.545616
99.546051
99.546494
99.546936
99.547386
99.547821
99.548264
99.548698
99.549141
99.549591
99.550041
99.550476
99.550919
99.551353
99.551811
99.552246
99.552681
99.553139
99.553566
99.554008
99.554466
99.554901
99.555328
99.555786
99.556221
99.556664
99.557106
99.557541
99.557991
99.558449
99.558861
99.559319
99.559753
99.560211
99.560646
99.561073
99.561531
99.561981
99.562416
99.562843
99.563286
99.563744
99.564186
99.564629
99.565071
99.565506
99.565941
99.566391
99.566841
99.567268
99.567719
99.568161
99.568604
99.569038
99.569496
99.569931
99.570374
99.570816
99.571251
99.571693
99.572136
99.572578
99.573029
99.573463
99.573898
99.574348
99.574783
99.575233
99.575676
99.576126
99.576569
99.577003
99.577438
99.577896
99.578331
99.578781
99.579208
99.579643
99.580109
99.580544
99.580963
99.581429
99.581871
99.582306
99.582756
99.583191
99.583633
99.584068
99.584526
99.584961
99.585396
99.585838
99.586288
99.586739
99.587173
99.587608
99.588066
99.588493
99.588936
99.589386
99.589828
99.590271
99.590714
99.591148
99.591591
99.592033
99.592476
99.592926
99.593353
99.593803
99.594246
99.594681
99.595131
99.595581
99.595993
99.596458
99.596909
99.597336
99.597786
99.598221
99.598671
99.599106
99.599541
99.599998
99.600441
99.600876
99.601318
99.601761
99.602203
99.602646
99.603081
99.603531
99.603973
99.604416
99.604851
99.605301
99.605728
99.606178
99.606636
99.607056
99.607498
99.607964
99.608391
99.608841
99.609276
99.609703
99.610168
99.610619
99.611038
99.611488
99.611931
99.612358
99.612823
99.613243
99.613701
99.614143
99.614578
99.615028
99.615471
99.615891
99.616356
99.616798
99.617233
99.617676
99.618118
99.618561
99.619019
99.619446
99.619881
99.620338
99.620773
99.621208
99.621666
99.622093
99.622536
99.623001
99.623413
99.623863
99.624313
99.624748
99.625183
99.625641
99.626076
99.626518
99.626961
99.627403
99.627846
99.628288
99.628738
99.629173
99.629608
99.630066
99.630516
99.630928
99.631378
99.631821
99.632278
99.632713
99.633133
99.633591
99.634041
99.634468
99.634918
99.635361
99.635803
99.63623
99.636696
99.637131
99.637558
99.638008
99.638466
99.638901
99.639336
99.639793
99.640221
99.640671
99.641113
99.641563
99.641991
99.642441
99.642883
99.643326
99.643761
99.644211
99.644646
99.645096
99.645523
99.645973
99.646416
99.646858
99.647293
99.647736
99.648178
99.648628
99.649078
99.649498
99.649956
99.650398
99.650841
99.651276
99.651718
99.652176
99.652603
99.653038
99.653496
99.653923
99.654373
99.654816
99.655258
99.655701
99.656151
99.656586
99.657021
99.657471
99.657906
99.658348
99.658798
99.659233
99.659676
99.660118
99.660561
99.661018
99.661438
99.66188
99.662331
99.662781
99.663208
99.663651
99.664108
99.664536
99.664986
99.665436
99.665871
99.666306
99.666748
99.667213
99.667633
99.66806
99.668526
99.668976
99.669395
99.669853
99.670288
99.670731
99.671173
99.671616
99.672058
99.672501
99.672935
99.673386
99.673828
99.674271
99.674713
99.675148
99.675598
99.676048
99.676483
99.676918
99.677368
99.677811
99.678253
99.67868
99.679131
99.679565
99.680016
99.680458
99.680901
99.681343
99.681778
99.682228
99.682678
99.683105
99.683563
99.684006
99.684433
99.684883
99.685326
99.68576
99.686211
99.686638
99.687103
99.687546
99.687965
99.688416
99.688858
99.689308
99.689735
99.690186
99.690628
99.691078
99.691513
99.69194
99.69239
99.692841
99.693291
99.693718
99.69416
99.694618
99.695053
99.695488
99.695938
99.696365
99.696808
99.697266
99.697708
99.698135
99.698593
99.699028
99.699463
99.699913
99.700356
99.70079
99.701241
99.701683
99.702126
99.702576
99.703003
99.703445
99.703896
99.704338
99.704781
99.705215
99.705666
99.706108
99.706528
99.706985
99.707428
99.707863
99.708313
99.708755
99.709198
99.709648
99.710075
99.710518
99.710968
99.711411
99.711838
99.712288
99.712746
99.713173
99.713623
99.714058
99.714493
99.714951
99.715393
99.71582
99.71627
99.716713
99.717155
99.717606
99.718033
99.718475
99.718933
99.71936
99.71981
99.720238
99.720688
99.721138
99.721573
99.722015
99.72245
99.7229
99.723343
99.723785
99.724228
99.724678
99.725113
99.725548
99.725998
99.726456
99.726868
99.727318
99.727776
99.72821
99.728645
99.729095
99.729538
99.729973
99.730423
99.730858
99.731316
99.73175
99.73217
99.732628
99.733078
99.733505
99.733948
99.73439
99.73484
99.735291
99.735725
99.73616
99.736603
99.737061
99.737495
99.737923
99.738373
99.738823
99.739265
99.7397
99.740135
99.740578
99.741035
99.741478
99.741913
99.742348
99.742805
99.743248
99.743683
99.744118
99.744568
99.744987
99.745453
99.745895
99.74633
99.74678
99.747208
99.747665
99.748108
99.748535
99.748985
99.749435
99.749886
99.750313
99.750755
99.751205
99.751648
99.752083
99.752525
99.75296
99.75341
99.75386
99.75428
99.754745
99.755165
99.755623
99.756073
99.7565
99.75695
99.757385
99.757835
99.75827
99.758705
99.759163
99.759605
99.760033
99.760475
99.760925
99.761368
99.761803
99.762245
99.762695
99.763153
99.76358
99.764015
99.764465
99.764908
99.765335
99.7658
99.766228
99.76667
99.767105
99.767563
99.768005
99.768433
99.768883
99.769318
99.769775
99.770195
99.770653
99.771095
99.77153
99.77198
99.772408
99.77285
99.773308
99.77375
99.774193
99.774635
99.775063
99.775513
99.775963
99.77639
99.776848
99.777283
99.777725
99.778183
99.778595
99.779037
99.779503
99.779945
99.780373
99.780823
99.781265
99.781708
99.78215
99.782593
99.783035
99.783478
99.783913
99.784348
99.784798
99.785255
99.785675
99.786118
99.78656
99.787018
99.787445
99.787888
99.788345
99.788773
99.789223
99.789673
99.7901
99.790543
99.791
99.791428
99.791885
99.792313
99.792747
99.793205
99.79364
99.794083
99.794533
99.794968
99.795403
99.79586
99.796303
99.796722
99.797165
99.797623
99.798073
99.798492
99.798943
99.7994
99.799828
99.800293
99.80072
99.801155
99.801598
99.802055
99.802475
99.802925
99.803375
99.80381
99.804253
99.804688
99.80513
99.80558
99.806015
99.806458
99.806908
99.80735
99.807777
99.808235
99.808678
99.809105
99.809563
99.809998
99.810425
99.810883
99.811325
99.811775
99.812202
99.812653
99.813103
99.813538
99.813972
99.814423
99.814857
99.815308
99.81575
99.816185
99.816635
99.817078
99.817513
99.81797
99.818405
99.818832
99.819275
99.819725
99.820175
99.820595
99.821053
99.821487
99.821945
99.822395
99.822807
99.823265
99.823715
99.824142
99.824593
99.825035
99.825485
99.82592
99.826363
99.826805
99.827225
99.827682
99.828133
99.828575
99.829002
99.82946
99.829887
99.830338
99.830772
99.831223
99.831673
99.8321
99.832542
99.832993
99.833435
99.83387
99.83432
99.834755
99.835205
99.83564
99.83609
99.83654
99.836967
99.83741
99.837845
99.838287
99.838745
99.83918
99.839615
99.840065
99.840515
99.840935
99.841385
99.841843
99.842278
99.84272
99.843163
99.843597
99.844048
99.844482
99.844917
99.845383
99.845802
99.846252
99.846703
99.84713
99.847572
99.84803
99.848457
99.8489
99.849342
99.849792
99.850243
99.850677
99.851105
99.85157
99.851997
99.85244
99.852898
99.853317
99.853775
99.854218
99.854645
99.855103
99.855545
99.855972
99.85643
99.856873
99.857315
99.857735
99.858192
99.858635
99.859077
99.859512
99.859955
99.860413
99.86084
99.861282
99.86174
99.862167
99.86261
99.863052
99.863495
99.863945
99.86438
99.864822
99.865265
99.865707
99.86615
99.866608
99.86702
99.867477
99.867935
99.868355
99.868805
99.869247
99.86969
99.870132
99.870575
99.87101
99.871452
99.871902
99.872337
99.87278
99.873215
99.873665
99.874115
99.87455
99.874985
99.875435
99.875877
99.876312
99.87677
99.877205
99.87764
99.878082
99.87854
99.878975
99.879402
99.879852
99.880302
99.880745
99.88118
99.881622
99.882057
99.882507
99.882965
99.883377
99.883827
99.884277
99.88472
99.885155
99.885605
99.88604
99.886482
99.88694
99.887383
99.887817
99.888252
99.88871
99.889137
99.88958
99.890038
99.890472
99.890915
99.891342
99.891785
99.89225
99.892677
99.893105
99.89357
99.894012
99.89444
99.894882
99.895332
99.895767
99.89621
99.896667
99.897095
99.897537
99.89798
99.89843
99.898865
99.899307
99.899757
99.900192
99.900635
99.901077
99.90152
99.901955
99.902405
99.902855
99.903275
99.903732
99.904175
99.904617
99.905067
99.905487
99.905945
99.90638
99.906822
99.907272
99.9077
99.908134
99.9086
99.90905
99.909462
99.909912
99.91037
99.910812
99.911232
99.911682
99.912132
99.912575
99.91301
99.91346
99.913902
99.914345
99.91478
99.91523
99.915665
99.916122
99.91655
99.916992
99.917435
99.91787
99.91832
99.918762
99.919205
99.91964
99.920097
99.920532
99.920975
99.921417
99.921852
99.922302
99.92276
99.92318
99.92363
99.924065
99.924507
99.924957
99.925385
99.925842
99.92627
99.92672
99.927177
99.927597
99.928032
99.92849
99.92894
99.929375
99.92981
99.93026
99.930702
99.931152
99.93158
99.932022
99.932472
99.932915
99.93335
99.933792
99.934227
99.934677
99.935127
99.935562
99.936005
99.936455
99.936882
99.937332
99.937775
99.938202
99.93866
99.939095
99.939552
99.939987
99.940422
99.940872
99.941315
99.94175
99.942207
99.942635
99.943069
99.943527
99.943954
99.944405
99.944847
99.945282
99.945732
99.946175
99.946609
99.94706
99.947502
99.947937
99.94838
99.94883
99.949272
99.949707
99.950157
99.9506
99.951042
99.951485
99.951912
99.952362
99.952812
99.953255
99.953674
99.954124
99.954582
99.955017
99.955452
99.955894
99.956352
99.956779
99.95723
99.957664
99.958107
99.958557
99.958992
99.959442
99.959869
99.96032
99.960762
99.961212
99.961647
99.96209
99.962532
99.962975
99.963417
99.96386
99.964302
99.964737
99.965187
99.96563
99.966064
99.966499
99.966957
99.967392
99.967842
99.968277
99.968712
99.96917
99.969612
99.970047
99.970482
99.970924
99.971375
99.971809
99.97226
99.972702
99.973137
99.973587
99.974022
99.974472
99.974915
99.975357
99.975784
99.976242
99.976685
99.977127
99.977562
99.978004
99.978439
99.978889
99.979332
99.979767
99.980209
99.980667
99.981102
99.981552
99.981979
99.982422
99.982872
99.983315
99.983749
99.984192
99.98465
99.985077
99.985527
99.985962
99.986412
99.986839
99.987289
99.987747
99.988182
99.988609
99.989059
99.989502
99.989944
99.990379
99.990822
99.991272
99.991707
99.992157
99.992599
99.993042
99.993484
99.993919
99.99437
99.994804
99.995247
99.995705
99.996124
99.996574
99.997025
99.997459
99.997894
99.998352
99.998787
99.999229
99.999672
99.999992
99.999992
99.999992
99.999992
99.999992
99.999992
99.999992
99.999992
99.999992
99.999992
99.999992
99.999992
99.999992
99.999992
99.999992
99.999992
99.999992
99.999992
99.999992
99.999992
99.999992
99.999992
99.999992
99.999992
99.999992
99.999992
99.999992
99.999992
99.999992
99.999992
99.999992
99.999992
99.999992
99.999992
99.999992
99.999992
99.999992
99.999992
99.999992
99.999992
99.999992
99.999992
99.999992
99.999992
99.999992
99.999992
99.999992
99.999992
99.999992
99.999992
99.999992
99.999992
99.999992
99.999992
99.999992
99.999992
99.999992
99.999992
99.999992
99.999992
99.999992
99.999992
99.999992
99.999992
99.999992
99.999992
99.999992
99.999992
99.999992
99.999992
99.999992
99.999992
99.999992
99.999992
99.999992
99.999992
99.999992
99.999992
99.999992
99.999992
99.999992
99.999992
99.999992
99.999992
99.999992
99.999992
99.999992
99.999992
99.999992
99.999992
99.999992
99.999992
99.999992
99.999992
99.999992
99.999992
99.999992
99.999992
99.999992
99.999992
99.999992
99.999992
99.999992
99.999992
99.999992
99.999992
99.999992
99.999992
99.999992
99.999992
99.999992
99.999992
99.999992
99.999992
99.999992
99.999992
99.999992
99.999992
99.999992
99.999992
99.999992
99.999992
99.999992
99.999992
99.999992
99.999992
99.999992
99.999992
99.999992
99.999992
99.999992
99.999992
99.999992
99.999992
99.999992
99.999992
99.999992
99.999992
99.999992
99.999992
99.999992
99.999992
99.999992
99.999992
99.999992
99.999992
99.999992
99.999992
99.999992
99.999992
99.999992
99.999992
99.999992
99.999992
99.999992
99.999992
99.999992
99.999992
99.999992
99.999992
99.999992
99.999992
99.999992
99.999992
99.999992
99.999992
99.999992
99.999992
99.999992
99.999992
99.999992
99.999992
99.999992
99.999992
99.999992
99.999992
99.999992
99.999992
99.999992
99.999992
99.999992
99.999992
99.999992
99.999992
99.999992
99.999992
99.999992
99.999992
99.999992
99.999992
99.999992
99.999992
99.999992
99.999992
99.999992
99.999992
99.999992
99.999992
99.999992
99.999992
99.999992
99.999992
99.999992
99.999992
99.999992
99.999992
99.999992
99.999992
99.999992
99.999992
99.999992
99.999992
99.999992
99.999992
99.999992
99.999992
99.999992
99.999992
99.999992
99.999992
99.999992
99.999992
99.999992
99.999992
99.999992
99.999992
99.999992
99.999992
99.999992
99.999992
99.999992
99.999992
99.999992
99.999992
99.999992
99.999992
99.999992
99.999992
99.999992
99.999992
99.999992
99.999992
99.999992
99.999992
99.999992
99.999992
99.999992
99.999992
99.999992
99.999992
99.999992
99.999992
99.999992
99.999992
99.999992
99.999992
99.999992
99.999992
99.999992
99.999992
99.999992
99.999992
99.999992
99.999992
99.999992
99.999992
99.999992
99.999992
99.999992
99.999992
99.999992
99.999992
99.999992
99.999992
99.999992
99.999992
99.999992
99.999992
99.999992
99.999992
99.999992
99.999992
99.999992
99.999992
99.999992
99.999992
99.999992
99.999992
99.999992
99.999992
99.999992
99.999992
99.999992
99.999992
99.999992
99.999992
99.999992
99.999992
99.999992
99.999992
99.999992
99.999992
99.999992
99.999992
99.999992
99.999992
99.999992
99.999992
99.999992
99.999992
99.999992
99.999992
99.999992
99.999992
99.999992
99.999992
99.999992
99.999992
99.999992
99.999992
99.999992
99.999992
99.999992
99.999992
99.999992
99.999992
99.999992
99.999992
99.999992
99.999992
99.999992
99.999992
99.999992
99.999992
99.999992
99.999992
99.999992
99.999992
99.999992
99.999992
99.999992
99.999992
99.999992
99.999992
99.999992
99.999992
99.999992
99.999992
99.999992
99.999992
99.999992
99.999992
99.999992
99.999992
99.999992
99.999992
99.999992
99.999992
99.999992
99.999992
99.999992
99.999992
99.999992
99.999992
99.999992
99.999992
99.999992
99.999992
99.999992
99.999992
99.999992
99.999992
99.999992
99.999992
99.999992
99.999992
99.999992
99.999992
99.999992
99.999992
99.999992
99.999992
99.999992
99.999992
99.999992
99.999992
99.999992
99.999992
99.999992
99.999992
99.999992
99.999992
99.999992
99.999992
99.999992
99.999992
99.999992
99.999992
99.999992
99.999992
99.999992
99.999992
99.999992
99.999992
99.999992
99.999992
99.999992
99.999992
99.999992
99.999992
99.999992
99.999992
99.999992
99.999992
99.999992
99.999992
99.999992
99.999992
99.999992
99.999992
99.999992
99.999992
99.999992
99.999992
99.999992
99.999992
99.999992
99.999992
99.999992
99.999992
99.999992
99.999992
99.999992
99.999992
99.999992
99.999992
99.999992
99.999992
99.999992
99.999992
99.999992
99.999992
99.999992
99.999992
99.999992
99.999992
99.999992
99.999992
99.999992
99.999992
99.999992
99.999992
99.999992
99.999992
99.999992
99.999992
99.999992
99.999992
99.999992
99.999992
99.999992
99.999992
99.999992
99.999992
99.999992
99.999992
99.999992
99.999992
99.999992
99.999992
99.999992
99.999992
99.999992
99.999992
99.999992
99.999992
99.999992
99.999992
99.999992
99.999992
99.999992
99.999992
99.999992
99.999992
99.999992
99.999992
99.999992
99.999992
99.999992
99.999992
99.999992
99.999992
99.999992
99.999992
99.999992
99.999992
99.999992
99.999992
99.999992
99.999992
99.999992
99.999992
99.999992
99.999992
99.999992
99.999992
99.999992
99.999992
99.999992
99.999992
99.999992
99.999992
99.999992
99.999992
99.999992
99.999992
99.999992
99.999992
99.999992
99.999992
99.999992
99.999992
99.999992
99.999992
99.999992
99.999992
99.999992
99.999992
99.999992
99.999992
99.999992
99.999992
99.999992
99.999992
99.999992
99.999992
99.999992
99.999992
99.999992
99.999992
99.999992
99.999992
99.999992
99.999992
99.999992
99.999992
99.999992
99.999992
99.999992
99.999992
99.999992
99.999992
99.999992
99.999992
99.999992
99.999992
99.999992
99.999992
99.999992
99.999992
99.999992
99.999992
99.999992
99.999992
99.999992
99.999992
99.999992
99.999992
99.999992
99.999992
99.999992
99.999992
99.999992
99.999992
99.999992
99.999992
99.999992
99.999992
99.999992
99.999992
99.999992
99.999992
99.999992
99.999992
99.999992
99.999992
99.999992
99.999992
99.999992
99.999992
99.999992
99.999992
99.999992
99.999992
99.999992
99.999992
99.999992
99.999992
99.999992
99.999992
99.999992
99.999992
99.999992
99.999992
99.999992
99.999992
99.999992
99.999992
99.999992
99.999992
99.999992
99.999992
99.999992
99.999992
99.999992
99.999992
99.999992
99.999992
99.999992
99.999992
99.999992
99.999992
99.999992
99.999992
99.999992
99.999992
99.999992
99.999992
99.999992
99.999992
99.999992
99.999992
99.999992
99.999992
99.999992
99.999992
99.999992
99.999992
99.999992
99.999992
99.999992
99.999992
99.999992
99.999992
99.999992
99.999992
99.999992
99.999992
99.999992
99.999992
99.999992
99.999992
99.999992
99.999992
99.999992
99.999992
99.999992
99.999992
99.999992
99.999992
99.999992
99.999992
99.999992
99.999992
99.999992
99.999992
99.999992
99.999992
99.999992
99.999992
99.999992
99.999992
99.999992
99.999992
99.999992
99.999992
99.999992
99.999992
99.999992
99.999992
99.999992
99.999992
99.999992
99.999992
99.999992
99.999992
99.999992
99.999992
99.999992
99.999992
99.999992
99.999992
99.999992
99.999992
99.999992
99.999992
99.999992
99.999992
99.999992
99.999992
99.999992
99.999992
99.999992
99.999992
99.999992
99.999992
99.999992
99.999992
99.999992
99.999992
99.999992
99.999992
99.999992
99.999992
99.999992
99.999992
99.999992
99.999992
99.999992
99.999992
99.999992
99.999992
99.999992
99.999992
99.999992
99.999992
99.999992
99.999992
99.999992
99.999992
99.999992
99.999992
99.999992
99.999992
99.999992
99.999992
99.999992
99.999992
99.999992
99.999992
99.999992
99.999992
99.999992
99.999992
99.999992
99.999992
99.999992
99.999992
99.999992
99.999992
99.999992
99.999992
99.999992
99.999992
99.999992
99.999992
99.999992
99.999992
99.999992
99.999992
99.999992
99.999992
99.999992
99.999992
99.999992
99.999992
99.999992
99.999992
99.999992
99.999992
99.999992
99.999992
99.999992
99.999992
99.999992
99.999992
99.999992
99.999992
99.999992
99.999992
99.999992
99.999992
99.999992
99.999992
99.999992
99.999992
99.999992
99.999992
99.999992
99.999992
99.999992
99.999992
99.999992
99.999992
99.999992
99.999992
99.999992
99.999992
99.999992
99.999992
99.999992
99.999992
99.999992
99.999992
99.999992
99.999992
99.999992
99.999992
99.999992
99.999992
99.999992
99.999992
99.999992
99.999992
99.999992
99.999992
99.999992
99.999992
99.999992
99.999992
99.999992
99.999992
99.999992
99.999992
99.999992
99.999992
99.999992
99.999992
99.999992
99.999992
99.999992
99.999992
99.999992
99.999992
99.999992
99.999992
99.999992
99.999992
99.999992
99.999992
99.999992
99.999992
99.999992
99.999992
99.999992
99.999992
99.999992
99.999992
99.999992
99.999992
99.999992
99.999992
99.999992
99.999992
99.999992
99.999992
99.999992
99.999992
99.999992
99.999992
99.999992
99.999992
99.999992
99.999992
99.999992
99.999992
99.999992
99.999992
99.999992
99.999992
99.999992
99.999992
99.999992
99.999992
99.999992
99.999992
99.999992
99.999992
99.999992
99.999992
99.999992
99.999992
99.999992
99.999992
99.999992
99.999992
99.999992
99.999992
99.999992
99.999992
99.999992
99.999992
99.999992
99.999992
99.999992
99.999992
99.999992
99.999992
99.999992
99.999992
99.999992
99.999992
99.999992
99.999992
99.999992
99.999992
99.999992
99.999992
99.999992
99.999992
99.999992
99.999992
99.999992
99.999992
99.999992
99.999992
99.999992
99.999992
99.999992
99.999992
99.999992
99.999992
99.999992
99.999992
99.999992
99.999992
99.999992
99.999992
99.999992
99.999992
99.999992
99.999992
99.999992
99.999992
99.999992
99.999992
99.999992
99.999992
99.999992
99.999992
99.999992
99.999992
99.999992
99.999992
99.999992
99.999992
99.999992
99.999992
99.999992
99.999992
99.999992
99.999992
99.999992
99.999992
99.999992
99.999992
99.999992
99.999992
99.999992
99.999992
99.999992
99.999992
99.999992
99.999992
99.999992
99.999992
99.999992
99.999992
99.999992
99.999992
99.999992
99.999992
99.999992
99.999992
99.999992
99.999992
99.999992
99.999992
99.999992
99.999992
99.999992
99.999992
99.999992
99.999992
99.999992
99.999992
99.999992
99.999992
99.999992
99.999992
99.999992
99.999992
99.999992
99.999992
99.999992
99.999992
99.999992
99.999992
99.999992
99.999992
99.999992
99.999992
99.999992
99.999992
99.999992
99.999992
99.999992
99.999992
99.999992
99.999992
99.999992
99.999992
99.999992
99.999992
99.999992
99.999992
99.999992
99.999992
99.999992
99.999992
99.999992
99.999992
99.999992
99.999992
99.999992
99.999992
99.999992
99.999992
99.999992
99.999992
99.999992
99.999992
99.999992
99.999992
99.999992
99.999992
99.999992
99.999992
99.999992
99.999992
99.999992
99.999992
99.999992
99.999992
99.999992
99.999992
99.999992
99.999992
99.999992
99.999992
99.999992
99.999992
99.999992
99.999992
99.999992
99.999992
99.999992
99.999992
99.999992
99.999992
99.999992
99.999992
99.999992
99.999992
99.999992
99.999992
99.999992
99.999992
99.999992
99.999992
99.999992
99.999992
99.999992
99.999992
99.999992
99.999992
99.999992
99.999992
99.999992
99.999992
99.999992
99.999992
99.999992
99.999992
99.999992
99.999992
99.999992
99.999992
99.999992
99.999992
99.999992
99.999992
99.999992
99.999992
99.999992
99.999992
99.999992
99.999992
99.999992
99.999992
99.999992
99.999992
99.999992
99.999992
99.999992
99.999992
99.999992
99.999992
99.999992
99.999992
99.999992
99.999992
99.999992
99.999992
99.999992
99.999992
99.999992
99.999992
99.999992
99.999992
99.999992
99.999992
99.999992
99.999992
99.999992
99.999992
99.999992
99.999992
99.999992
99.999992
99.999992
99.999992
99.999992
99.999992
99.999992
99.999992
99.999992
99.999992
99.999992
99.999992
99.999992
99.999992
99.999992
99.999992
99.999992
99.999992
99.999992
99.999992
99.999992
99.999992
99.999992
99.999992
99.999992
99.999992
99.999992
99.999992
99.999992
99.999992
99.999992
99.999992
99.999992
99.999992
99.999992
99.999992
99.999992
99.999992
99.999992
99.999992
99.999992
99.999992
99.999992
99.999992
99.999992
99.999992
99.999992
99.999992
99.999992
99.999992
99.999992
99.999992
99.999992
99.999992
99.999992
99.999992
99.999992
99.999992
99.999992
99.999992
99.999992
99.999992
99.999992
99.999992
99.999992
99.999992
99.999992
99.999992
99.999992
99.999992
99.999992
99.999992
99.999992
99.999992
99.999992
99.999992
99.999992
99.999992
99.999992
99.999992
99.999992
99.999992
99.999992
99.999992
99.999992
99.999992
99.999992
99.999992
99.999992
99.999992
99.999992
99.999992
99.999992
99.999992
99.999992
99.999992
99.999992
99.999992
99.999992
99.999992
99.999992
99.999992
99.999992
99.999992
99.999992
99.999992
99.999992
99.999992
99.999992
99.999992
99.999992
99.999992
99.999992
99.999992
99.999992
99.999992
99.999992
99.999992
99.999992
99.999992
99.999992
99.999992
99.999992
99.999992
99.999992
99.999992
99.999992
99.999992
99.999992
99.999992
99.999992
99.999992
99.999992
99.999992
99.999992
99.999992
99.999992
99.999992
99.999992
99.999992
99.999992
99.999992
99.999992
99.999992
99.999992
99.999992
99.999992
99.999992
99.999992
99.999992
99.999992
99.999992
99.999992
99.999992
99.999992
99.999992
99.999992
99.999992
99.999992
99.999992
99.999992
99.999992
99.999992
99.999992
99.999992
99.999992
99.999992
99.999992
99.999992
99.999992
99.999992
99.999992
99.999992
99.999992
99.999992
99.999992
99.999992
99.999992
99.999992
99.999992
99.999992
99.999992
99.999992
99.999992
99.999992
99.999992
99.999992
99.999992
99.999992
99.999992
99.999992
99.999992
99.999992
99.999992
99.999992
99.999992
99.999992
99.999992
99.999992
99.999992
99.999992
99.999992
99.999992
99.999992
99.999992
99.999992
99.999992
99.999992
99.999992
99.999992
99.999992
99.999992
99.999992
99.999992
99.999992
99.999992
99.999992
99.999992
99.999992
99.999992
99.999992
99.999992
99.999992
99.999992
99.999992
99.999992
99.999992
99.999992
99.999992
99.999992
99.999992
99.999992
99.999992
99.999992
99.999992
99.999992
99.999992
99.999992
99.999992
99.999992
99.999992
99.999992
99.999992
99.999992
99.999992
99.999992
99.999992
99.999992
99.999992
99.999992
99.999992
99.999992
99.999992
99.999992
99.999992
99.999992
99.999992
99.999992
99.999992
99.999992
99.999992
99.999992
99.999992
