# Supplementary material for: A Synaptic Mechanism for Temporal Filtering of Visual Signals
Source: PLoS Biol. 2014 Oct 21;12(10):e1001972. doi: 10.1371/journal.pbio.1001972 (PMC4205119; doi:10.1371/journal.pbio.1001972)
Supplement: Data S1 — All raw data files as well as averages and statistical parameters presented in the manuscript. Formats provided include raw-text (Ascii) and Excel (xls). In addition, we provide the original Igor-Pro files (Wavemetrics), which contain both the raw data and the original figure formatting. Data referring to particular panels are located in the respective folders. For any further information, please contact Tom Baden at thomas.baden@uni-tuebingen.de. (ZIP) [file pbio.1001972.s009.zip › Fig6/Fig6a_2/RRP_1.txt]

RRP_1
8306.9893
8271.5771
8047.2285
7500.231
6589.0562
5385.2056
4053.9653
2793.4346
1760.7452
1025.2098
568.63751
321.17172
203.62325
154.15254
135.05266
127.55312
123.86275
121.25317
118.91311
116.63751
114.38322
112.14367
109.9193
107.71177
105.52272
103.35373
101.20613
99.081284
96.980324
94.904282
92.854134
90.830734
88.834801
86.866989
84.92791
83.018013
81.137749
79.287468
77.467445
75.67791
73.919083
72.191093
70.493996
68.827934
67.192787
65.588501
64.015053
62.472305
60.960171
59.478416
58.02689
56.605347
55.213554
53.851227
52.518108
51.213886
49.938229
48.690819
47.471275
46.27927
45.11446
43.97641
42.864777
41.779129
40.719078
39.684204
38.674114
37.688385
36.726601
35.788338
34.873165
33.980671
33.110428
32.262012
31.434996
30.628963
29.843494
29.078163
28.332554
27.606264
26.898874
26.209997
25.539213
24.886131
24.25036
23.631504
23.029194
22.443039
21.87266
21.317705
20.7778
20.252596
19.741735
19.244873
18.761673
18.291794
17.834913
17.390699
16.958845
16.539034
16.130962
15.734337
15.348826
14.974206
14.610159
14.256421
13.912717
13.57878
13.254355
12.939185
12.633024
12.335636
12.046779
11.766222
11.493739
11.229113
10.972129
10.722569
10.480237
10.244934
10.016459
9.7946205
9.5792398
9.3701267
9.1671104
8.9700184
8.7786798
8.5929346
8.4126215
8.2375841
8.0676756
7.9027448
7.7426486
7.5872498
7.4364104
7.2899899
7.1478777
7.0099382
6.8760505
6.7460961
6.6199613
6.4975319
6.3786988
6.2633572
6.1514025
6.0427361
5.9372606
5.8348818
5.7355018
5.6390386
5.5454011
5.4545078
5.3662748
5.2806211
5.1974735
5.1167541
5.0383902
4.9623098
4.8884468
4.8167324
4.7471027
4.6794925
4.6138439
4.5500965
4.4881926
4.4280744
4.3696914
4.3129883
4.2579155
4.2044215
4.1524615
4.1019864
4.0529513
4.0053129
3.9590294
3.9140577
3.8703594
3.8278944
3.7866259
3.7465174
3.7075338
3.6696398
3.632802
3.5969899
3.5621715
3.5283153
3.4953973
3.4633813
3.4322429
3.4019549
3.3724928
3.3438303
3.3159432
3.2888081
3.2624025
3.2367036
3.2116904
3.187341
3.1636379
3.1405587
3.1180844
3.0961986
3.074883
3.0541203
3.0338938
3.0141871
2.9949851
2.9762709
2.9580317
2.9402518
2.9229181
2.9060192
2.8895388
2.8734658
2.857789
2.8424959
2.8275735
2.8130124
2.7988017
2.7849317
2.7713909
2.7581708
2.7452614
2.7326546
2.7203398
2.7083089
2.6965539
2.6850662
2.6738391
2.6628664
2.652138
2.6416471
2.6313868
2.6213546
2.6115384
2.601933
2.5925372
2.5833387
2.5743349
2.5655222
2.5568898
2.5484407
2.5401611
2.5320532
2.524106
2.5163219
2.5086887
2.5012114
2.4938755
2.4866889
2.4796345
2.472719
2.4659343
2.4592745
2.4527454
2.4463322
2.4400384
2.433862
2.4277925
2.4218338
2.4159844
2.4102345
2.4045835
2.3990369
2.3935823
2.3882172
2.3829482
2.3777688
2.3726711
2.367655
2.3627279
2.3578806
2.3531082
2.3484092
2.343785
2.3392401
2.3347638
2.3303537
2.326009
2.321728
2.3175206
2.3133743
2.3092873
2.3052578
2.3012853
2.297368
2.293515
2.2897172
2.2859707
2.282275
2.2786286
2.2750311
2.2714806
2.2679787
2.2645326
2.2611308
2.2577724
2.2544565
2.2511828
2.2479498
2.2447567
2.2416034
2.2384884
2.2354112
2.2323818
2.2293909
2.2264347
2.2235138
2.2206271
2.2177737
2.2149537
2.2121649
2.2094092
2.2066836
2.2039895
2.2013259
2.1986914
2.1960866
2.1935103
2.1909616
2.1884451
2.1859641
2.1835098
2.1810818
2.1786788
2.176301
2.173948
2.1716197
2.1693151
2.1670344
2.1647773
2.1625433
2.1603315
2.1581423
2.1559756
2.1538298
2.1517055
2.1496017
2.1475191
2.1454573
2.1434159
2.1413944
2.1393917
2.1374075
2.1354442
2.1335003
2.1315737
2.1296639
2.1277745
2.1259027
2.1240468
2.1222095
2.1203902
2.1185856
2.1167991
2.1150298
2.1132741
2.1115377
2.1098151
2.1081078
2.1064184
2.1047411
2.1030822
2.1014359
2.0998049
2.0981891
2.096586
2.0949993
2.0934236
2.0918655
2.0903172
2.0887868
2.087265
2.0857611
2.0842657
2.0827878
2.0813191
2.0798657
2.0784228
2.0769928
2.0755761
2.0741687
2.0727773
2.0713871
2.070008
2.0686359
2.0672798
2.065933
2.0645981
2.0632761
2.0619614
2.0606635
2.0593719
2.0580943
2.0568266
2.0555665
2.054323
2.0530851
2.0518591
2.0506446
2.0494361
2.0482423
2.0470572
2.0458779
2.0447147
2.0435581
2.0424075
2.0412731
2.0401447
2.0390217
2.0379143
2.0368023
2.0356953
2.0346043
2.0335186
2.0324395
2.0313752
2.0303168
2.0292637
2.0282257
2.0271933
2.0261657
2.0251524
2.0241463
2.0231447
2.0221529
2.0211725
2.0201962
2.0192249
2.0182688
2.0173178
2.0163701
2.0154209
2.0144835
2.0135498
2.0126214
2.0117068
2.0107982
2.0098934
2.0089967
2.0081124
2.0072317
2.0063548
2.0054891
2.004632
2.0037792
2.0029302
2.0020916
2.0012619
2.0004361
1.9996036
1.9987801
1.9979656
1.9971545
1.9963475
1.9955517
1.9947637
1.9939789
1.9931978
1.9924271
1.9916645
1.9909055
1.9901501
1.9894003
1.9886632
1.9879292
1.9871954
1.9864565
1.9857299
1.9850094
1.9842919
1.9835778
1.9828728
1.9821768
1.9814838
1.980794
1.9801073
1.979434
1.9787651
1.978099
1.9774358
1.9767762
1.9761207
1.9754661
1.9748149
1.9741662
1.9735261
1.972895
1.9722664
1.9716406
1.971018
1.9704051
1.9697992
1.969196
1.9685953
1.9679977
1.9674052
1.9668127
1.9662229
1.9656353
1.9650503
1.9644741
1.9639059
1.9633403
1.9627769
1.962216
1.9616611
1.961117
1.9605749
1.9600352
1.9594976
1.9589518
1.9584168
1.9578867
1.9573588
1.9568329
1.9563098
1.955795
1.9552877
1.9547826
1.9542798
1.9537791
1.9532802
1.9527929
1.9523063
1.9518142
1.9513239
1.9508358
1.9503527
1.9498804
1.9494102
1.9489417
1.9484758
1.9480112
1.9475538
1.9471047
1.946658
1.9462115
1.9457569
1.9453044
1.9448588
1.9444215
1.9439859
1.9435524
1.9431206
1.9426908
1.9422623
1.9418372
1.9414237
1.9410125
1.9406013
1.9401908
1.9397848
1.9393802
1.9389755
1.9385746
1.9381752
1.9377805
1.9373904
1.9370016
1.9366127
1.9362274
1.9358436
1.9354626
1.9350876
1.9347146
1.9343407
1.9339696
1.9336011
1.9332343
1.9328724
1.9325143
1.9321566
1.9317971
1.9314436
1.9310911
1.9307407
1.9303966
1.9300542
1.9297076
1.9293664
1.9290284
1.9286916
1.9283577
1.9280295
1.9276978
1.9273667
1.9270418
1.9267191
1.9263976
1.9260796
1.9257617
1.9254441
1.9251279
1.9248185
1.9245105
1.9242036
1.9238961
1.9235915
1.9232883
1.9229869
1.9226912
1.9223977
1.9221007
1.9218055
1.9215152
1.9212264
1.9209387
1.9206561
1.9203714
1.920087
1.9198046
1.9195284
1.919253
1.9189786
1.9187026
1.9184308
1.9181598
1.9178902
1.9176259
1.9173633
1.917097
1.9168317
1.9165729
1.9163151
1.9160584
1.9158026
1.9155481
1.9152943
1.9150414
1.9147934
1.9145482
1.9143018
1.9140528
1.9138091
1.9135681
1.9133282
1.9130887
1.9128517
1.912614
1.9123775
1.9121426
1.9119135
1.9116855
1.9114534
1.9112223
1.9109972
1.9107726
1.9105489
1.9103265
1.9101046
1.9098834
1.9096631
1.9094456
1.909233
1.9090185
1.9088018
1.9085879
1.9083785
1.9081696
1.9079615
1.907752
1.9075454
1.9073402
1.9071354
1.9069332
1.9067354
1.906533
1.9063311
1.9061321
1.9059373
1.9057437
1.9055481
1.9053516
1.9051598
1.9049687
1.9047787
1.90459
1.9044069
1.9042244
1.904043
1.903857
1.9036748
1.903495
1.9033159
1.9031379
1.9029611
1.90279
1.9026192
1.9024493
1.9022747
1.9021024
1.9019344
1.901767
1.9016002
1.9014342
1.901271
1.9011121
1.9009525
1.900789
1.9006257
1.9004657
1.9003096
1.9001542
1.8999991
1.8998449
1.8996915
1.8995408
1.8993882
1.8992363
1.8990846
1.8989338
1.8987879
1.898644
1.8985003
1.8983574
1.8982096
1.8980632
1.8979219
1.8977811
1.8976406
1.8975009
1.8973615
1.8972257
1.8970912
1.8969537
1.8968164
1.8966796
1.8965434
1.8964123
1.8962828
1.8961538
1.8960253
1.8958926
1.8957592
1.8956316
1.8955047
1.8953785
1.8952529
1.8951277
1.8950026
1.8948809
1.894757
1.8946338
1.8945106
1.8943881
1.8942661
1.8941494
1.8940339
1.8939184
1.8937985
1.8936788
1.8935591
1.8934444
1.8933315
1.8932189
1.8931067
1.8929951
1.8928802
1.8927661
1.8926557
1.8925456
1.8924357
1.8923261
1.8922172
1.8921094
1.8920051
1.8918973
1.89179
1.891683
1.8915763
1.8914698
1.8913691
1.8912688
1.8911691
1.8910649
1.8909603
1.8908563
1.8907549
1.8906573
1.8905598
1.8904626
1.8903661
1.8902658
1.8901643
1.8900678
1.8899723
1.8898774
1.8897828
1.8896883
1.8895944
1.8894994
1.8894058
1.8893129
1.8892201
1.8891279
1.8890356
1.8889438
1.8888565
1.8887701
1.888679
1.8885885
1.8884984
1.8884083
1.8883197
1.888236
1.8881527
1.8880689
1.8879806
1.8878925
1.8878047
1.8877195
1.8876377
1.8875566
1.8874755
1.8873943
1.887309
1.8872228
1.8871411
1.8870614
1.8869817
1.8869027
1.8868237
1.886745
1.8866626
1.886583
1.8865052
1.8864278
1.8863499
1.8862729
1.8861959
1.8861197
1.8860449
1.8859687
1.8858925
1.8858172
1.8857418
1.8856665
1.8855926
1.8855234
1.8854519
1.8853775
1.8853036
1.8852297
1.8851563
1.8850846
1.8850172
1.8849499
1.8848804
1.8848081
1.8847359
1.8846639
1.8845943
1.8845286
1.8844626
1.884397
1.8843302
1.8842592
1.8841888
1.8841205
1.8840562
1.8839918
1.8839276
1.8838636
1.8837986
1.8837291
1.8836621
1.8835992
1.8835361
1.8834734
1.8834112
1.8833487
1.883285
1.883219
1.8831571
1.8830956
1.8830341
1.8829728
1.882912
1.8828511
1.8827895
1.8827293
1.8826687
1.8826087
1.8825488
1.8824887
1.8824294
1.8823702
1.8823156
1.8822563
1.8821976
1.8821387
1.8820797
1.8820215
1.8819637
1.8819107
1.8818574
1.8817995
1.881742
1.8816845
1.8816272
1.8815697
1.8815176
1.8814667
1.8814144
1.8813577
1.8813014
1.881245
1.881189
1.8811368
1.8810867
1.8810369
1.8809856
1.8809299
1.8808748
1.8808196
1.8807673
1.8807182
1.880669
1.8806201
1.8805697
1.8805158
1.8804615
1.8804084
1.8803605
1.8803122
1.8802644
1.8802165
1.880167
1.8801135
1.8800608
1.8800126
1.8799654
1.8799185
1.8798715
1.8798248
1.8797759
1.8797234
1.8796746
1.8796283
1.8795823
1.8795362
1.8794899
1.8794442
1.879396
1.8793461
1.8793006
1.8792551
1.8792098
1.8791647
1.8791196
1.8790747
1.879027
1.8789815
1.878937
1.8788924
1.8788482
1.8788036
1.8787597
1.8787158
1.8786708
1.8786271
1.8785833
1.8785398
1.8784961
1.8784525
1.8784093
1.8783668
1.8783257
1.8782828
1.8782394
1.8781967
1.878154
1.8781111
1.8780686
1.8780309
1.87799
1.8779476
1.8779055
1.8778634
1.8778212
1.8777795
1.8777401
1.8777039
1.8776633
1.8776218
1.87758
1.8775388
1.8774974
1.8774564
1.8774208
1.8773855
1.8773447
1.8773042
1.8772633
1.8772222
1.8771816
1.8771448
1.8771098
1.8770747
1.8770344
1.8769941
1.876954
1.8769139
1.8768748
1.8768405
1.8768063
1.8767713
1.8767315
1.8766918
1.8766525
1.876613
1.8765771
1.8765434
1.8765099
1.8764749
1.8764356
1.8763967
1.8763576
1.8763195
1.8762867
1.8762535
1.8762206
1.8761851
1.8761466
1.8761081
1.8760697
1.8760349
1.8760021
1.8759695
1.8759373
1.8759017
1.8758637
1.8758258
1.8757887
1.8757563
1.8757241
1.875692
1.8756602
1.8756244
1.8755869
1.8755494
1.8755152
1.8754836
1.8754518
1.8754205
1.8753889
1.8753531
1.8753159
1.8752792
1.8752477
1.8752166
1.8751854
1.8751543
1.875123
1.8750868
1.8750503
1.8750161
1.8749853
1.8749546
1.8749236
1.8748932
1.874862
1.874826
1.8747896
1.8747586
1.8747282
1.8746979
1.8746674
1.8746371
1.8746055
1.8745698
1.8745357
1.8745055
1.8744757
1.8744456
1.8744159
1.874386
1.874354
1.8743184
1.8742869
1.8742573
1.8742276
1.8741978
1.8741684
1.874139
1.8741064
1.8740718
1.8740426
1.8740133
1.873984
1.8739547
1.8739257
1.8738965
1.8738633
1.8738316
1.8738024
1.8737736
1.8737445
1.8737158
1.8736866
1.8736582
1.8736243
1.8735949
1.873566
1.8735377
1.873509
1.8734804
1.8734519
1.873423
1.8733903
1.8733619
1.8733336
1.8733054
1.8732772
1.8732486
1.8732206
1.8731914
1.8731606
1.8731327
1.8731048
1.8730767
1.8730484
1.8730209
1.8729926
1.872963
1.8729346
1.8729067
1.8728791
1.8728513
1.8728232
1.8727961
1.8727682
1.8727394
1.8727117
1.872684
1.8726565
1.872629
1.8726016
1.8725744
1.8725467
1.8725189
1.8724917
1.8724643
1.872437
1.8724098
1.8723828
1.8723555
1.8723286
1.8723022
1.872275
1.8722477
1.8722209
1.8721938
1.8721668
1.8721399
1.872115
1.8720882
1.8720613
1.8720341
1.8720073
1.8719808
1.8719542
1.8719271
1.8719034
1.8718766
1.8718501
1.8718235
1.8717967
1.8717701
1.8717439
1.8717178
1.8716946
1.8716681
1.8716414
1.8716153
1.8715888
1.8715624
1.8715359
1.8715122
1.8714879
1.8714616
1.8714356
1.8714091
1.871383
1.8713568
1.8713306
1.8713089
1.8712835
1.8712577
1.8712316
1.8712054
1.8711795
1.8711537
1.871128
1.8711073
1.8710818
1.8710557
1.87103
1.8710041
1.8709781
1.8709524
1.8709286
1.8709072
1.8708814
1.8708556
1.8708302
1.8708044
1.8707789
1.870753
1.8707312
1.8707092
1.8706836
1.8706578
1.8706323
1.8706068
1.8705809
1.8705559
1.870536
1.8705125
1.8704871
1.8704617
1.8704363
1.8704109
1.8703855
1.8703616
1.8703419
1.8703178
1.8702924
1.8702672
1.8702419
1.8702167
1.8701916
1.8701693
1.8701494
1.8701248
1.8700997
1.8700744
1.8700492
1.8700241
1.8699989
1.8699788
1.8699584
1.8699334
1.8699081
1.8698832
1.8698581
1.8698332
1.8698089
1.8697897
1.8697681
1.8697431
1.8697183
1.8696933
1.8696686
1.8696437
1.8696208
1.8696023
1.8695797
1.8695546
1.86953
1.8695054
1.8694803
1.8694555
1.8694347
1.8694156
1.8693919
1.8693675
1.8693428
1.8693179
1.8692933
1.869269
1.8692497
1.8692304
1.8692062
1.8691814
1.8691567
1.8691323
1.8691077
1.8690846
1.8690656
1.8690457
1.8690214
1.868997
1.8689722
1.8689479
1.8689234
1.8689017
1.8688827
1.868862
1.8688376
1.8688132
1.8687888
1.8687644
1.8687398
1.8687198
1.8687015
1.8686795
1.8686548
1.8686305
1.8686062
1.8685819
1.8685577
1.8685392
1.8685204
1.8684977
1.8684732
1.8684489
1.8684248
1.8684003
1.8683779
1.8683597
1.868341
1.8683168
1.8682926
1.8682686
1.8682446
1.8682201
1.8681992
1.8681811
1.8681613
1.8681371
1.8681128
1.8680888
1.8680648
1.8680407
1.8680211
1.868003
1.8679819
1.8679583
1.8679342
1.86791
1.8678862
1.8678627
1.8678442
1.8678259
1.8678039
1.8677802
1.8677561
1.8677322
1.8677084
1.8676863
1.8676677
1.8676498
1.8676267
1.8676031
1.8675789
1.8675553
1.8675313
1.8675106
1.8674923
1.8674737
1.8674502
1.8674266
1.8674026
1.8673788
1.8673548
1.8673356
1.8673176
1.8672981
1.8672744
1.8672504
1.8672268
1.8672029
1.8671799
1.8671616
1.8671436
1.8671229
1.8670992
1.8670754
1.867052
1.8670281
1.8670059
1.8669881
1.8669699
1.8669484
1.8669249
1.8669008
1.8668776
1.8668537
1.8668332
1.8668151
1.8667974
1.8667747
1.8667507
1.8667272
1.8667037
1.86668
1.8666611
1.8666431
1.8666247
1.8666012
1.8665779
1.8665544
1.8665307
1.8665075
1.8664893
1.8664716
1.866452
1.8664285
1.8664051
1.8663818
1.866358
1.866336
1.8663181
1.8663003
1.8662797
1.8662562
1.8662326
1.8662093
1.8661857
1.866165
1.8661473
1.8661299
1.8661079
1.8660846
1.8660611
1.8660376
1.8660141
1.865995
1.8659772
1.8659594
1.8659366
1.865913
1.8658897
1.8658664
1.8658434
1.8658253
1.8658074
1.8657891
1.8657658
1.8657423
1.865719
1.8656958
1.8656735
1.865656
1.8656384
1.8656188
1.8655952
1.8655721
1.8655487
1.8655256
1.8655046
1.8654869
1.8654692
1.8654487
1.8654252
1.8654019
1.8653785
1.8653551
1.8653363
1.8653185
1.8653008
1.8652787
1.865256
1.8652326
1.8652093
1.865186
1.8651681
1.8651506
1.8651327
1.8651097
1.8650866
1.8650634
1.8650399
1.8650179
1.8650001
1.8649826
1.8649641
1.8649408
1.8649175
1.8648943
1.8648709
1.86485
1.8648328
1.864815
1.8647953
1.8647718
1.8647488
1.8647257
1.8647026
1.864683
1.8646656
1.864648
1.8646266
1.8646035
1.8645804
1.8645574
1.8645341
1.864516
1.8644985
1.864481
1.8644588
1.8644358
1.8644124
1.8643894
1.864367
1.8643495
1.8643318
1.8643141
1.8642912
1.8642681
1.8642449
1.8642218
1.8642005
1.8641834
1.8641658
1.8641468
1.8641233
1.8641003
1.8640774
1.8640543
1.8640345
1.864017
1.8639998
1.8639795
1.8639562
1.8639333
1.8639103
1.8638873
1.8638687
1.8638513
1.8638339
1.8638124
1.8637896
1.8637664
1.8637433
1.8637204
1.8637033
1.8636856
1.8636682
1.8636457
1.8636228
1.8635998
1.8635767
1.8635551
1.8635378
1.8635206
1.8635021
1.8634793
1.8634561
1.8634332
1.86341
1.8633898
1.8633724
1.8633553
1.8633358
1.863313
1.8632898
1.8632667
1.8632439
1.8632251
1.8632079
1.8631903
1.8631696
1.8631468
1.863124
1.8631009
1.863078
1.8630605
1.8630432
1.8630259
1.863004
1.8629806
1.8629576
1.8629349
1.862913
1.8628956
1.8628783
1.8628608
1.8628379
1.8628151
1.862792
1.8627691
1.8627484
1.8627313
1.8627138
1.8626952
1.8626722
1.8626494
1.8626264
1.8626033
1.8625841
1.8625668
1.8625495
1.8625299
1.862507
1.8624839
1.8624611
1.8624383
1.8624203
1.8624032
1.8623856
1.8623644
1.8623415
1.8623189
1.862296
1.8622737
1.8622563
1.8622388
1.8622217
1.8621995
1.8621764
1.8621536
1.8621308
1.8621098
1.8620924
1.8620751
1.8620573
1.8620347
1.8620116
1.8619888
1.8619657
1.8619459
1.8619287
1.8619117
1.8618923
1.8618693
1.8618466
1.8618237
1.8618009
1.8617822
1.8617649
1.8617475
1.8617275
1.8617047
1.8616822
1.8616592
1.8616362
1.8616188
1.8616017
1.8615847
1.8615637
1.8615408
1.8615179
1.8614949
1.8614732
1.8614562
1.8614389
1.8614216
1.8614044
1.8613873
1.8613703
1.8613532
1.8613359
1.8613188
1.8613065
1.8612946
1.8612801
1.8612629
1.861246
1.8612287
1.8612117
1.8611944
1.8611771
1.8611599
1.8611476
1.861136
1.8611245
1.861113
1.8611014
1.8610901
1.8610786
1.8610668
1.8610517
1.8610343
1.8610171
1.8610001
1.8609877
1.8609759
1.8609644
1.8609531
1.8609413
1.8609302
1.8609185
1.8609071
1.8608956
1.8608841
1.8608727
1.8608608
1.8608439
1.8608301
1.8608187
1.8608073
1.8607957
1.8607842
1.8607727
1.8607613
1.86075
1.8607384
1.8607271
1.8607155
1.8607039
1.8606927
1.8606811
1.8606713
1.86066
1.8606485
1.8606371
1.8606256
1.8606143
1.8606026
1.8605911
1.8605797
1.8605682
1.8605568
1.8605454
1.8605338
1.8605225
1.8605142
1.8605083
1.8604983
1.860487
1.8604755
1.860464
1.8604527
1.8604413
1.8604296
1.8604181
1.860407
1.8603952
1.8603839
1.8603727
1.8603607
1.8603536
1.8603475
1.8603411
1.8603296
1.8603182
1.8603069
1.8602955
1.860284
1.8602725
1.8602612
1.8602498
1.8602381
1.8602268
1.8602154
1.860204
1.8601953
1.8601894
1.8601836
1.8601745
1.8601635
1.8601518
1.8601403
1.860129
1.8601177
1.860106
1.8600948
1.8600831
1.8600718
1.8600602
1.860049
1.8600384
1.8600323
1.8600266
1.8600205
1.8600094
1.859998
1.8599865
1.8599752
1.8599638
1.8599523
1.859941
1.8599296
1.8599179
1.8599067
1.8598953
1.8598837
1.859876
1.8598702
1.8598645
1.8598562
1.8598447
1.8598332
1.8598219
1.8598104
1.8597993
1.8597875
1.8597763
1.8597648
1.8597536
1.8597418
1.8597308
1.8597201
1.8597139
1.8597084
1.8597027
1.8596919
1.8596804
1.8596693
1.8596575
1.8596462
1.859635
1.8596232
1.8596122
1.8596008
1.8595892
1.8595779
1.8595667
1.8595583
1.8595524
1.8595469
1.8595393
1.8595277
1.8595166
1.8595051
1.8594936
1.8594823
1.859471
1.8594594
1.8594481
1.8594366
1.8594252
1.859414
1.8594028
1.8593969
1.8593912
1.8593855
1.8593755
1.859364
1.8593528
1.8593413
1.8593298
1.8593185
1.8593069
1.8592956
1.8592843
1.8592728
1.8592616
1.8592498
1.8592416
1.8592358
1.85923
1.8592231
1.8592119
1.8592005
1.8591892
1.8591777
1.8591663
1.8591551
1.8591435
1.8591319
1.8591207
1.8591092
1.859098
1.8590868
1.8590804
1.8590747
1.8590692
1.8590598
1.8590484
1.859037
1.8590254
1.8590143
1.8590031
1.8589915
1.8589801
1.8589686
1.8589573
1.858946
1.8589344
1.8589252
1.8589197
1.8589138
1.8589076
1.8588963
1.8588849
1.8588734
1.858862
1.8588507
1.8588392
1.8588279
1.8588166
1.8588051
1.8587941
1.8587825
1.858771
1.8587645
1.8587588
1.8587531
1.8587443
1.8587331
1.8587216
1.8587104
1.8586987
1.8586874
1.8586762
1.8586648
1.8586533
1.8586421
1.8586307
1.8586192
1.8586097
1.8586037
1.858598
1.8585922
1.8585812
1.8585699
1.8585584
1.8585472
1.8585356
1.8585244
1.8585129
1.8585016
1.8584903
1.8584789
1.8584675
1.8584563
1.8584487
1.8584433
1.8584374
1.8584294
1.858418
1.8584067
1.8583953
1.858384
1.8583726
1.858361
1.8583497
1.8583382
1.8583274
1.8583156
1.8583045
1.8582938
1.8582882
1.8582824
1.8582766
1.8582661
1.8582549
1.8582436
1.8582319
1.8582205
1.8582093
1.8581979
1.8581866
1.8581753
1.8581635
1.8581523
1.8581409
1.8581333
1.8581277
1.8581216
1.8581142
1.8581032
1.8580916
1.8580804
1.8580689
1.8580575
1.8580463
1.8580347
1.8580233
1.8580124
1.8580005
1.8579894
1.8579787
1.8579727
1.8579673
1.8579615
1.8579515
1.8579401
1.8579286
1.8579173
1.8579057
1.8578947
1.8578831
1.8578718
1.8578608
1.857849
1.8578379
1.8578264
1.8578181
1.8578122
1.8578066
1.8577998
1.8577884
1.857777
1.8577656
1.8577545
1.8577429
1.8577316
1.8577203
1.8577091
1.8576976
1.8576862
1.857675
1.8576638
1.8576576
1.8576517
1.8576462
1.857637
1.8576257
1.8576142
1.857603
1.8575917
1.8575802
1.857569
1.8575578
1.857546
1.8575348
1.8575234
1.8575116
1.857499
1.8574778
1.8574189
1.8572974
1.8570817
1.8567706
1.8564098
1.8561081
1.8564581
1.8580936
1.8608482
1.8645636
1.8691096
1.8743768
1.8802733
1.8867213
1.8936539
1.9010209
1.9087756
1.9168797
1.9252943
1.9339956
1.9429604
1.9521641
1.9615909
1.9712274
1.9810557
1.99107
2.0012555
2.0116079
2.0221169
2.0327785
2.0435843
2.0545328
2.0656159
2.0768323
2.0881791
2.0996511
2.111248
2.1229668
2.1348038
2.1467588
2.1588306
2.1710153
2.183315
2.1957285
2.2082462
2.2208776
2.2336178
2.2464631
2.2594202
2.2724781
2.2856474
2.2989173
2.3122945
2.3257751
2.3393598
2.3530488
2.3668389
2.3807342
2.3947296
2.4088292
2.4230282
2.4373312
2.4517341
2.4662416
2.4808466
2.4955549
2.5103641
2.5252736
2.5402853
2.5553954
2.5706103
2.585921
2.6013381
2.6168516
2.6324685
2.6481855
2.6640034
2.6799247
2.6959441
2.7120676
2.728291
2.7446165
2.7610459
2.7775729
2.7942052
2.8109393
2.8277745
2.8447163
2.8617568
2.8789027
2.8961537
2.9135044
2.9309614
2.948524
2.9661872
2.983958
3.0018339
3.0198119
3.0378978
3.0560906
3.0743861
3.0927901
3.1113024
3.1299193
3.1486437
3.1674771
3.1864188
3.2054658
3.224623
3.2438915
3.2632663
3.2827516
3.3023472
3.3220558
3.3418717
3.3617995
3.38184
3.4019933
3.4222569
3.4426332
3.463124
3.4837286
3.5044467
3.5252776
3.5462239
3.5672858
3.5884643
3.6097581
3.631166
3.6526918
3.6743352
3.6960969
3.7179766
3.7399738
3.7620893
3.7843235
3.806679
3.8291552
3.8517525
3.874469
3.8973074
3.9202669
3.9433498
3.9665558
3.9898841
4.0133376
4.0369143
4.060616
4.0844421
4.1083937
4.1324706
4.1566739
4.181005
4.2054625
4.2300487
4.2547617
4.2796044
4.3045759
4.3296771
4.3549089
4.3802705
4.4057631
4.4313879
4.4571428
4.4830303
4.5090513
4.5352049
4.5614939
4.5879164
4.6144724
4.6411643
4.6679921
4.6949558
4.7220554
4.7492924
4.7766676
4.8041801
4.8318315
4.8596206
4.8875494
4.9156184
4.9438272
4.9721775
5.0006695
5.0293026
5.0580778
5.0869961
5.1160574
5.1452618
5.1746097
5.204103
5.2337403
5.2635236
5.2934532
5.3235288
5.3537517
5.3841209
5.414638
5.4453034
5.4761186
5.5070829
5.5381966
5.569459
5.6008725
5.6324387
5.6641574
5.6960258
5.7280459
5.7602196
5.7925472
5.8250279
5.8576622
5.8904514
5.9233956
5.9564977
5.9897537
6.0231667
6.0567365
6.0904651
6.1243482
6.158391
6.192595
6.2269549
6.2614756
6.2961574
6.3309984
6.3659997
6.4011641
6.4364901
6.4719782
6.507628
6.5434437
6.5794187
6.615561
6.6518655
6.6883359
6.7249727
6.7617726
6.7987409
6.8358746
6.8731756
6.9106436
6.9482813
6.9860864
7.0240583
7.062201
7.100513
7.1389937
7.1776466
7.2164693
7.2554617
7.2946262
7.3339643
7.3734741
7.413156
7.453011
7.4930401
7.5332422
7.5736189
7.6141691
7.6548953
7.695797
7.7368722
7.7781262
7.8195562
7.8611627
7.9029469
7.9449077
7.9870486
8.0293655
8.0718632
8.1145372
8.1573925
8.2004318
8.2436457
8.2870417
8.330617
8.3743744
8.4183149
8.4624329
8.5067368
8.5512228
8.595891
8.6407423
8.6857758
8.7309952
8.7763968
8.8219833
8.8677559
8.9137125
8.9598541
9.0061827
9.0526953
9.0993948
9.1462822
9.1933546
9.2406187
9.288064
9.3356991
9.383523
9.4315357
9.4797363
9.5281258
9.576705
9.6254702
9.6744261
9.7235746
9.772912
9.8224392
9.8721571
9.9220638
9.9721622
10.022456
10.072939
10.123614
10.174482
10.22554
10.276792
10.328233
10.379876
10.431704
10.483729
10.535946
10.58836
10.640964
10.693759
10.746755
10.799942
10.853326
10.906902
10.96067
11.01464
11.068805
11.123165
11.177715
11.232467
11.287413
11.342556
11.397898
11.453431
11.509162
11.565094
11.62122
11.677544
11.73406
11.790778
11.847691
11.904805
11.962117
12.019628
12.07733
12.135235
12.193335
12.251635
12.31013
12.368826
12.427715
12.486806
12.5461
12.605589
12.665277
12.725162
12.785245
12.84553
12.906011
12.966691
13.02757
13.088649
13.149926
13.211402
13.273078
13.33495
13.39702
13.459289
13.521766
13.584433
13.647304
13.710368
13.773635
13.8371
13.900764
13.964634
14.02869
14.092957
14.15741
14.222067
14.286922
14.351977
14.417233
14.482683
14.548333
14.614182
14.680228
14.746473
14.812921
14.87956
14.946395
15.013431
15.080663
15.148093
15.215723
15.283552
15.351573
15.419792
15.48821
15.556825
15.625639
15.694647
15.76385
15.83325
15.902845
15.972635
16.042625
16.112806
16.183187
16.253756
16.324528
16.395489
16.46665
16.538006
16.609552
16.681292
16.753227
16.825356
16.897676
16.97019
17.042902
17.115805
17.188896
17.26218
17.335657
17.409328
17.483189
17.557245
17.631485
17.705923
17.78055
17.85536
17.930378
18.005571
18.080948
18.156523
18.232285
18.308237
18.384382
18.460712
18.537228
18.613928
18.690817
18.767899
18.845158
18.922604
19.000237
19.078053
19.156057
19.234247
19.312624
19.391178
19.469923
19.548845
19.627947
19.707245
19.786716
19.866364
19.946201
20.026218
20.106415
20.186787
20.267344
20.348087
20.428997
20.510094
20.591368
20.672813
20.754436
20.836243
20.918219
21.000378
21.082705
21.165213
21.247896
21.330748
21.413778
21.496984
21.580355
21.6639
21.747623
21.831511
21.915573
21.999807
22.084213
22.168787
22.253538
22.338444
22.423523
22.508776
22.594202
22.679783
22.765539
22.851458
22.93755
23.023804
23.11022
23.196796
23.283539
23.370447
23.457518
23.544752
23.632143
23.719696
23.807413
23.895288
23.98333
24.071524
24.15988
24.2484
24.337057
24.42588
24.514862
24.604
24.693295
24.782738
24.872334
24.962088
25.051992
25.142048
25.23226
25.322622
25.413132
25.503784
25.594589
25.685543
25.776648
25.867893
25.95929
26.050835
26.142521
26.23436
26.326336
26.418451
26.510715
26.603117
26.695652
26.788336
26.881159
26.974123
27.067242
27.160486
27.253876
27.347387
27.441036
27.534824
27.628738
27.722795
27.816992
27.911304
28.005774
28.100367
28.195084
28.289925
28.384893
28.479986
28.575216
28.670572
28.766064
28.861681
28.957434
29.053291
29.149267
29.245377
29.3416
29.437952
29.53442
29.63102
29.72772
29.824554
29.921501
30.018576
30.115755
30.213053
30.310469
30.408001
30.50564
30.60339
30.701267
30.799252
30.897335
30.995543
31.093849
31.192268
31.290792
31.38942
31.488157
31.587009
31.685963
31.785021
31.884178
31.983435
32.082798
32.182266
32.281822
32.381493
32.481251
32.581116
32.681061
32.781136
32.88129
32.981529
33.081871
33.182304
33.282833
33.38345
33.484165
33.584972
33.685856
33.786839
33.887901
33.989063
34.090298
34.191631
34.293041
34.39455
34.496136
34.597797
34.699566
34.801376
34.903282
35.00526
35.107319
35.209473
35.311691
35.413998
35.516384
35.618832
35.721348
35.823948
35.92662
36.029373
36.132195
36.235085
36.338039
36.441059
36.544155
36.647316
36.750546
36.853848
36.957199
37.060619
37.164078
37.267635
37.371258
37.474934
37.578682
37.682461
37.786316
37.890224
37.994186
38.098217
38.202282
38.306408
38.410606
38.514839
38.619122
38.723473
38.827866
38.93232
39.036804
39.141342
39.245937
39.350555
39.455254
39.559986
39.664753
39.769558
39.874447
39.979351
40.084335
40.189301
40.294315
40.399384
40.504471
40.609612
40.714775
40.819992
40.925243
41.030529
41.135845
41.241211
41.346592
41.452015
41.557461
41.662941
41.768436
41.873955
41.979527
42.085098
42.190723
42.296368
42.402023
42.507732
42.613438
42.71917
42.824905
42.930664
43.036484
43.142307
43.24815
43.354004
43.459858
43.565735
43.671631
43.777557
43.883472
43.989414
44.095371
44.201332
44.307312
44.413322
44.519321
44.625298
44.731308
44.837326
44.943344
45.049366
45.15543
45.261475
45.367523
45.473572
45.579628
45.685665
45.79171
45.897766
46.003803
46.109856
46.215908
46.321938
46.427979
46.534019
46.640057
46.746071
46.852085
46.958099
47.064091
47.170074
47.276054
47.382042
47.488007
47.593956
47.699883
47.805786
47.91169
48.01759
48.123474
48.22934
48.335194
48.441006
48.546799
48.652596
48.758354
48.864109
48.969849
49.075539
49.181232
49.286888
49.392544
49.498161
49.603752
49.709309
49.814823
49.920319
50.025803
50.131248
50.236656
50.342033
50.447411
50.552765
50.658035
50.763294
50.868534
50.973717
51.078899
51.184017
51.289135
51.394211
51.499233
51.604206
51.709152
51.814053
51.918903
52.02372
52.128502
52.233238
52.337933
52.44257
52.547161
52.651722
52.756241
52.860741
52.965164
53.069534
53.173874
53.278152
53.382362
53.486553
53.590687
53.694786
53.798813
53.902809
54.006733
54.110615
54.214424
54.318192
54.421902
54.525547
54.629143
54.732666
54.836147
54.939579
55.04295
55.146259
55.249504
55.352688
55.455795
55.558876
55.661861
55.764805
55.86768
55.970482
56.073204
56.175896
56.278484
56.381023
56.483494
56.585892
56.68824
56.790497
56.892715
56.994862
57.096916
57.19891
57.300823
57.402676
57.504467
57.606155
57.707767
57.809311
57.910789
58.012184
58.113491
58.214745
58.315903
58.416988
58.517998
58.618954
58.719795
58.820568
58.921268
59.021885
59.122425
59.222874
59.323246
59.423534
59.523727
59.62384
59.72385
59.823807
59.923653
60.023426
60.123108
60.222675
60.322205
60.421646
60.520958
60.62022
60.71936
60.818439
60.917427
61.016296
61.115128
61.21389
61.3125
61.411015
61.509445
61.607788
61.706024
61.804165
61.902233
62.000172
62.098011
62.19577
62.29343
62.390999
62.488453
62.585842
62.683117
62.780254
62.877312
62.974277
63.071159
63.167927
63.264576
63.361145
63.457607
63.553963
63.650208
63.746365
63.842392
63.938339
64.034164
64.129883
64.225502
64.321014
64.416397
64.511711
64.606903
64.701996
64.796982
64.891846
64.986588
65.08123
65.175751
65.270157
65.364471
65.458664
65.552727
65.64669
65.740562
65.834305
65.927933
66.021439
66.114853
66.208145
66.301346
66.394402
66.48735
66.580162
66.67289
66.765472
66.857933
66.950294
67.042526
67.134636
67.226639
67.318504
67.410263
67.5019
67.593414
67.68483
67.776108
67.867264
67.958298
68.049225
68.139999
68.230659
68.321167
68.411583
68.501892
68.592026
68.682045
68.771957
68.861748
68.951393
69.040924
69.130318
69.219604
69.308762
69.39782
69.486725
69.575478
69.664124
69.752647
69.841034
69.929306
70.017441
70.105438
70.193291
70.281029
70.368637
70.456108
70.543449
70.630638
70.717705
70.804642
70.891472
70.978142
71.064667
71.151054
71.23732
71.323486
71.409508
71.495392
71.581123
71.666718
71.752174
71.837494
71.922684
72.007751
72.092667
72.177444
72.262077
72.346588
72.430962
72.515175
72.599266
72.683212
72.767044
72.8507
72.934235
73.017632
73.100891
73.184006
73.266975
73.349815
73.432503
73.51503
73.597443
73.679703
73.761826
73.843803
73.92569
74.007362
74.088928
74.170349
74.25164
74.332787
74.413803
74.494652
74.575333
74.655861
74.736267
74.816528
74.896675
74.976654
75.056473
75.136131
75.215652
75.295006
75.37426
75.453346
75.532318
75.611122
75.689774
75.768288
75.846626
75.924828
76.002876
76.080795
76.158562
76.236214
76.313705
76.391006
76.468163
76.545181
76.622055
76.698814
76.775398
76.851822
76.928093
77.004211
77.080185
77.156021
77.231667
77.307182
77.382568
77.457809
77.532867
77.607796
77.682587
77.757233
77.831741
77.906059
77.980217
78.054245
78.128136
78.201836
78.275421
78.348862
78.422157
78.495262
78.56823
78.641022
78.713699
78.786194
78.858536
78.93074
79.002777
79.074661
79.146408
79.218002
79.289429
79.360672
79.43177
79.502731
79.573555
79.644203
79.714737
79.78508
79.855309
79.925323
79.995232
80.064926
80.134468
80.203903
80.273209
80.342346
80.411308
80.480103
80.548767
80.617279
80.685623
80.753822
80.821861
80.889771
80.957489
81.02507
81.092491
81.15976
81.226875
81.2938
81.360611
81.427284
81.493782
81.560112
81.626297
81.692322
81.758156
81.82386
81.88942
81.954819
82.020027
82.085106
82.150017
82.214783
82.279419
82.343872
82.408188
82.472351
82.536346
82.600212
82.663895
82.727425
82.79081
82.854057
82.917137
82.98008
83.042824
83.10537
83.167816
83.230087
83.292221
83.354164
83.416008
83.477631
83.539146
83.600487
83.661667
83.722702
83.783615
83.844337
83.90493
83.96534
84.025589
84.085701
84.145653
84.20546
84.265114
84.324593
84.383926
84.443069
84.502113
84.560982
84.619713
84.678284
84.73674
84.795021
84.853111
84.911034
84.968842
85.026466
85.083939
85.141273
85.198456
85.25544
85.312302
85.368996
85.425545
85.481918
85.538208
85.594322
85.650284
85.7061
85.761719
85.8172
85.872528
85.927689
85.982727
86.037567
86.0923
86.146912
86.201332
86.255615
86.309685
86.363655
86.417473
86.471115
86.524605
86.577972
86.631157
86.684196
86.737114
86.789864
86.842468
86.894913
86.947235
86.999397
87.051445
87.103287
87.154984
87.206482
87.257912
87.309135
87.360237
87.411171
87.46196
87.512573
87.563164
87.61351
87.663734
87.713799
87.763695
87.813469
87.863022
87.912483
87.961815
88.010956
88.059959
88.108803
88.157494
88.206055
88.254448
88.302711
88.350868
88.398842
88.446686
88.494354
88.54187
88.589256
88.636505
88.683609
88.730591
88.777405
88.824081
88.870583
88.916969
88.963226
89.009285
89.055237
89.101036
89.146683
89.192192
89.237556
89.282784
89.327858
89.372826
89.417679
89.462349
89.506897
89.551262
89.595474
89.639572
89.68351
89.727318
89.77095
89.814461
89.857872
89.901077
89.94416
89.987099
90.029922
90.072571
90.11512
90.157524
90.199799
90.241936
90.283936
90.32576
90.367455
90.409058
90.450539
90.491844
90.533005
90.57402
90.614937
90.655655
90.696297
90.736801
90.777161
90.817406
90.857483
90.897438
90.937256
90.976952
91.01651
91.055931
91.0952
91.134346
91.173378
91.212257
91.250999
91.289627
91.328087
91.366417
91.404587
91.442673
91.480576
91.518394
91.556061
91.59362
91.631027
91.668343
91.705482
91.742508
91.779381
91.816162
91.852798
91.889305
91.925667
91.961929
91.998024
92.034019
92.069893
92.105637
92.141281
92.176735
92.212135
92.247337
92.282448
92.317436
92.352264
92.387001
92.4216
92.456062
92.490425
92.524696
92.558815
92.592789
92.626663
92.6604
92.694016
92.727516
92.760925
92.794128
92.827225
92.860222
92.89312
92.925888
92.958519
92.99099
93.02343
93.055702
93.087852
93.119904
93.151779
93.183571
93.215233
93.246788
93.278236
93.309586
93.340744
93.371819
93.402786
93.433594
93.464363
93.494957
93.525459
93.555893
93.586143
93.616302
93.646324
93.676239
93.706093
93.735779
93.765343
93.794846
93.824173
93.853424
93.882576
93.911568
93.94046
93.969276
93.997986
94.026573
94.055031
94.083389
94.111626
94.139755
94.167725
94.195656
94.223457
94.251167
94.278763
94.306229
94.333588
94.360855
94.388031
94.41507
94.442024
94.468849
94.495575
94.522186
94.548691
94.575096
94.601395
94.627586
94.653656
94.679634
94.705528
94.7313
94.756996
94.782616
94.808113
94.833534
94.858841
94.88401
94.909065
94.934006
94.958847
94.983597
95.008209
95.032715
95.057129
95.081482
95.105774
95.129974
95.154045
95.177986
95.201843
95.225609
95.249298
95.272858
95.296349
95.319717
95.34301
95.366135
95.389236
95.412216
95.435104
95.457909
95.480606
95.503181
95.525688
95.54808
95.570389
95.592636
95.614738
95.636787
95.658691
95.680519
95.702286
95.723961
95.745552
95.766998
95.788376
95.8097
95.830933
95.852036
95.873062
95.893959
95.914803
95.935562
95.956177
95.976776
95.997307
96.017708
96.038055
96.058266
96.078453
96.098534
96.118523
96.138428
96.158249
96.178024
96.197639
96.217171
96.236641
96.256042
96.275322
96.294556
96.313675
96.33271
96.351654
96.370529
96.389305
96.408005
96.426643
96.445175
96.463661
96.481987
96.50029
96.518524
96.536667
96.554749
96.572746
96.59063
96.608498
96.626251
96.643913
96.66156
96.679054
96.696487
96.713829
96.731117
96.748352
96.76545
96.782524
96.79953
96.816452
96.833282
96.850021
96.866699
96.883301
96.899834
96.916306
96.932671
96.948944
96.965202
96.981331
96.997414
97.013428
97.029366
97.04525
97.061043
97.076744
97.092361
97.10791
97.123405
97.13884
97.154198
97.169441
97.184731
97.199875
97.214951
97.229919
97.244873
97.259781
97.274544
97.289268
97.303886
97.318504
97.333015
97.347466
97.361855
97.376175
97.390396
97.404617
97.418739
97.432816
97.446815
97.460777
97.474617
97.488388
97.502129
97.515823
97.529427
97.542969
97.556427
97.569855
97.583221
97.596519
97.609749
97.622894
97.635971
97.648964
97.661934
97.674866
97.687767
97.700554
97.713287
97.726006
97.738586
97.751144
97.763649
97.776085
97.788467
97.800804
97.813042
97.825294
97.83744
97.849487
97.861519
97.873459
97.885376
97.897217
97.909004
97.920731
97.932388
97.944
97.955589
97.967102
97.9786
97.990013
98.00135
98.012665
98.023895
98.035072
98.046219
98.057297
98.068336
98.079315
98.090187
98.101089
98.111938
98.122681
98.133423
98.144073
98.154671
98.165237
98.175774
98.186226
98.196617
98.206978
98.217255
98.227486
98.237663
98.24778
98.257881
98.267937
98.277863
98.287811
98.297707
98.307564
98.317329
98.327072
98.336754
98.346428
98.356033
98.365601
98.375099
98.384506
98.393936
98.403328
98.412651
98.421936
98.431129
98.440285
98.449486
98.458504
98.467522
98.476532
98.485512
98.494385
98.503265
98.512093
98.520912
98.529655
98.538353
98.54702
98.555603
98.564156
98.572731
98.581161
98.5896
98.597977
98.606354
98.614647
98.622894
98.63118
98.63929
98.647499
98.655586
98.663643
98.671669
98.679657
98.687599
98.695496
98.703377
98.711113
98.718979
98.726608
98.734352
98.742012
98.749702
98.757278
98.764847
98.772339
98.779823
98.787186
98.794617
98.80188
98.809319
98.816582
98.823875
98.831009
98.838211
98.845345
98.852448
98.859467
98.866516
98.873459
98.880478
98.887306
98.894279
98.90107
98.907913
98.914658
98.921387
98.928078
98.934731
98.941376
98.947952
98.954498
98.96106
98.967506
98.974068
98.980377
98.986847
98.993126
98.999535
99.005798
99.012047
99.018311
99.02446
99.030563
99.036728
99.042786
99.04892
99.054932
99.060921
99.06694
99.072769
99.078751
99.084595
99.090385
99.096306
99.102043
99.107811
99.113556
99.119186
99.12487
99.130547
99.13604
99.141701
99.147232
99.152657
99.158249
99.163635
99.169037
99.174492
99.179802
99.185104
99.19043
99.195709
99.20092
99.206169
99.211441
99.216461
99.22168
99.226845
99.231766
99.236938
99.241974
99.24688
99.251968
99.25695
99.261841
99.266785
99.271698
99.276512
99.281265
99.286064
99.290924
99.295624
99.300369
99.305214
99.309853
99.314369
99.319138
99.3237
99.328125
99.332703
99.337318
99.341759
99.346222
99.350685
99.355141
99.359543
99.363853
99.368225
99.37262
99.376854
99.381042
99.385368
99.389679
99.393761
99.397804
99.402069
99.406204
99.410225
99.41433
99.41851
99.422539
99.426514
99.430519
99.434502
99.438477
99.442451
99.446289
99.450127
99.454071
99.458008
99.461754
99.465485
99.469345
99.473221
99.476944
99.480568
99.484306
99.488144
99.491806
99.495354
99.498985
99.502678
99.506256
99.509796
99.513329
99.516815
99.520317
99.523834
99.527367
99.530792
99.534073
99.537445
99.540939
99.54438
99.547646
99.550842
99.554176
99.557625
99.560936
99.564087
99.567215
99.57048
99.573822
99.577042
99.580185
99.583282
99.586388
99.589523
99.592628
99.595734
99.598801
99.601784
99.604713
99.607712
99.610756
99.613846
99.616814
99.619713
99.62252
99.625458
99.628517
99.631454
99.634262
99.636986
99.63974
99.642662
99.645584
99.648453
99.651161
99.653831
99.656502
99.659279
99.662048
99.664757
99.667442
99.670105
99.67276
99.675392
99.677963
99.680557
99.683174
99.685822
99.688446
99.690941
99.693405
99.695816
99.69825
99.700867
99.703499
99.706024
99.708389
99.710678
99.713005
99.715431
99.717964
99.72049
99.722923
99.725258
99.727493
99.729736
99.732018
99.73439
99.736755
99.739059
99.741333
99.743546
99.74575
99.747948
99.75013
99.752312
99.754501
99.756706
99.758896
99.761124
99.76329
99.765396
99.767433
99.769402
99.771408
99.773514
99.775696
99.77787
99.780022
99.782059
99.784027
99.78595
99.787811
99.789711
99.791763
99.793869
99.795937
99.797897
99.799759
99.801605
99.803398
99.805191
99.80703
99.808945
99.810814
99.812767
99.814697
99.816544
99.818352
99.820107
99.821869
99.823639
99.825378
99.827118
99.828819
99.830574
99.832329
99.834099
99.835869
99.837631
99.839378
99.841103
99.842743
99.844322
99.845863
99.847427
99.848976
99.850632
99.852287
99.854027
99.855751
99.857414
99.859009
99.860428
99.8619
99.863312
99.864738
99.866188
99.867722
99.869347
99.870941
99.872581
99.874115
99.875626
99.877129
99.878593
99.879936
99.88131
99.882637
99.883995
99.885368
99.886818
99.888206
99.889687
99.891075
99.892502
99.893921
99.895271
99.896629
99.897957
99.899292
99.900612
99.901901
99.903206
99.904472
99.905739
99.906975
99.908226
99.909492
99.910782
99.912086
99.913414
99.914726
99.916046
99.917336
99.918655
99.919907
99.921074
99.922188
99.923294
99.924362
99.925415
99.926506
99.92762
99.928795
99.930008
99.931259
99.932533
99.933807
99.93502
99.936249
99.937386
99.938484
99.939537
99.940536
99.941483
99.942451
99.943405
99.944298
99.94532
99.946304
99.947342
99.948402
99.949554
99.950684
99.951881
99.953049
99.954178
99.955292
99.956284
99.957253
99.95816
99.959038
99.959961
99.960846
99.961731
99.962639
99.963524
99.964417
99.965324
99.966278
99.967209
99.968155
99.969086
99.970016
99.970963
99.971886
99.972824
99.973709
99.974594
99.975487
99.976372
99.977257
99.978149
99.979034
99.979904
99.980789
99.981628
99.982498
99.983322
99.984108
99.984924
99.985649
99.986366
99.987061
99.987747
99.988472
99.989189
99.989906
99.990623
99.991409
99.992195
99.99305
99.993904
99.994736
99.995552
99.996407
99.997284
99.998138
99.99897
99.999794
100.00057
100.00133
100.00207
100.00276
100.00341
100.00396
100.00457
100.00516
100.00574
100.00628
100.00682
100.00735
100.00793
100.00848
100.00911
100.00976
100.01041
100.01112
100.0118
100.01256
100.01331
100.01408
100.01486
100.01563
100.01642
100.01714
100.01788
100.0186
100.01928
100.01991
100.02051
100.02114
100.02166
100.0222
100.02277
100.02328
100.02376
100.02426
100.02469
100.02515
100.02563
100.02607
100.02654
100.02702
100.02749
100.02799
100.0285
100.02899
100.0295
100.03001
100.03053
100.0311
100.03166
100.03226
100.03288
100.03349
100.03408
100.03471
100.03533
100.0359
100.03651
100.03704
100.03755
100.03809
100.03863
100.03912
100.03964
100.04012
100.04063
100.04111
100.04157
100.04204
100.0425
100.04297
100.04339
100.04385
100.0443
100.04473
100.0452
100.04564
100.04607
100.0465
100.04691
100.04731
100.04771
100.04813
100.04852
100.04891
100.04931
100.0497
100.05007
100.05042
100.05077
100.0511
100.05146
100.05184
100.05215
100.05248
100.05281
100.05315
100.05351
100.05386
100.05422
100.05457
100.05488
100.05527
100.05563
100.05603
100.0564
100.05678
100.05713
100.05756
100.05795
100.05835
100.05877
100.0592
100.05963
100.06004
100.06046
100.06091
100.0613
100.06177
100.06219
100.0626
100.06304
100.06345
100.06384
100.06428
100.06466
100.06509
100.06549
100.06587
100.06624
100.0666
100.06693
100.06719
100.06755
100.06781
100.06808
100.06841
100.0687
100.06901
100.06924
100.06951
100.06973
100.06995
100.07016
100.07037
100.07056
100.07071
100.07092
100.07106
100.07116
100.07133
100.07144
100.07154
100.07164
100.07177
100.07191
100.07201
100.07214
100.07224
100.07236
100.07251
100.07271
100.07284
100.07301
100.0732
100.07341
100.07363
100.07381
100.07399
100.07422
100.07449
100.0747
100.07489
100.07516
100.07539
100.07563
100.076
100.07629
100.07656
100.07684
100.07718
100.07751
100.07782
100.07819
100.07848
100.07883
100.07915
100.07947
100.07982
100.08017
100.08054
100.08089
100.08123
100.0816
100.08195
100.08221
100.08252
100.08289
100.08322
100.08356
100.08384
100.08414
100.08445
100.08469
100.08501
100.08533
100.08556
100.08579
100.08607
100.0863
100.08656
100.08677
100.08698
100.08716
100.08733
100.08751
100.08768
100.08781
100.08801
100.08821
100.08844
100.08859
100.08869
100.08884
100.08894
100.08904
100.08915
100.08929
100.08939
100.08952
100.08968
100.08972
100.08982
100.08991
100.08994
100.08994
100.08999
100.09006
100.0901
100.09014
100.09017
100.09024
100.09029
100.09035
100.0904
100.09042
100.0905
100.0905
100.09055
100.09057
100.09061
100.09061
100.09067
100.0907
100.09073
100.09074
100.09077
100.0908
100.09082
100.09082
100.09082
100.09085
100.09088
100.09093
100.091
100.09101
100.09104
100.09105
100.09111
100.09116
100.09121
100.09124
100.09125
100.0913
100.09136
100.0914
100.09142
100.09149
100.09156
100.0916
100.09167
100.09174
100.0918
100.09187
100.09188
100.09196
100.09203
100.09212
100.09222
100.0923
100.09235
100.09244
100.09254
100.09267
100.09276
100.09287
100.09305
100.09313
100.09325
100.09344
100.09351
100.09362
100.09369
100.0938
100.09391
100.09405
100.09422
100.09438
100.09452
100.09469
100.09484
100.09497
100.09512
100.09532
100.09548
100.0956
100.09578
100.0959
100.09602
100.09612
100.09621
100.09638
100.09654
100.09669
100.09679
100.0969
100.09701
100.09721
100.09739
100.0975
100.09766
100.09784
100.09798
100.09813
100.09823
100.09841
100.0986
100.09875
100.09887
100.09905
100.09922
100.09938
100.09956
100.09968
100.0998
100.09992
100.10011
100.10025
100.10034
100.10046
100.10058
100.10075
100.10088
100.10096
100.1011
100.10123
100.10133
100.1014
100.10155
100.10162
100.10166
100.10176
100.10193
100.10207
100.10217
100.1023
100.10238
100.10246
100.10255
100.10268
100.1028
100.10291
100.10297
100.10306
100.10316
100.10327
100.10336
100.10347
100.10354
100.10362
100.10368
100.10373
100.10381
100.10389
100.10399
100.10407
100.10418
100.10422
100.10428
100.10435
100.10444
100.10453
100.10459
100.10466
100.10474
100.10477
100.10486
100.1049
100.10493
100.10497
100.10503
100.10509
100.10516
100.10523
100.10525
100.10529
100.10536
100.10539
100.10545
100.10551
100.10554
100.10559
100.10563
100.10572
100.10579
100.10583
100.10584
100.10589
100.10594
100.10595
100.106
100.106
100.10603
100.10606
100.10611
100.10612
100.10616
100.10619
100.10622
100.10625
100.10629
100.10629
100.10634
100.10636
100.1064
100.10642
100.10643
100.10646
100.10646
100.1065
100.10651
100.10657
100.10659
100.10661
100.10662
100.10663
100.10668
100.10674
100.10677
100.10678
100.10682
100.10682
100.10683
100.10684
100.10688
100.10688
100.1069
100.1069
100.1069
100.1069
100.1069
100.10691
100.10694
100.10694
100.10694
100.10694
100.10696
100.10699
100.10699
100.10699
100.107
100.107
100.107
100.107
100.10701
100.107
100.10703
100.10703
100.10706
100.10706
100.10706
100.10706
100.10709
100.10709
100.10712
100.10712
100.10712
100.10712
100.10716
100.10716
100.1072
100.10722
100.10722
100.10721
100.10723
100.10725
100.10726
100.10727
100.10727
100.10727
100.10728
100.10728
100.10728
100.10728
100.10728
100.10728
100.10728
100.10728
100.10728
100.10728
100.10728
100.10728
100.10728
100.10728
100.10728
100.10728
100.10731
100.10731
100.10731
100.10733
100.10733
100.10732
100.10732
100.1073
100.10728
100.10728
100.10728
100.10728
100.10728
100.10728
100.10728
100.10728
100.10728
100.10727
100.10727
100.10726
100.10726
100.10725
100.10722
100.10722
100.10722
100.10721
100.1072
100.1072
100.10717
100.10717
100.10716
100.10715
100.10714
100.10715
100.10714
100.10712
100.10709
100.10709
100.10706
100.10706
100.10706
100.10701
100.10701
100.107
100.10699
100.10699
100.10699
100.10699
100.10694
100.10694
100.10694
100.10694
100.10691
100.10691
100.10691
100.10691
100.1069
100.10688
100.1069
100.10687
100.10684
100.10684
100.10683
100.10679
100.10679
100.10679
100.10679
100.10677
100.10677
100.10677
100.10677
100.10675
100.10674
100.10669
100.10669
100.10668
100.10669
100.10669
100.10669
100.10667
100.10667
100.10667
100.10666
100.10666
100.10664
100.10659
100.10659
100.10657
100.10654
100.10654
100.10653
100.10652
100.10651
100.10651
100.1065
100.10647
100.10646
100.10646
100.10642
100.1064
100.1064
100.10637
100.10637
100.10635
100.10635
100.10631
100.1063
100.10629
100.10627
100.10625
100.10622
100.1062
100.10619
100.10619
100.10613
100.10611
100.10607
100.10606
100.10603
100.10603
100.106
100.10595
100.10595
100.10595
100.10595
100.10595
100.1059
100.10587
100.10583
100.1058
100.10577
100.10576
100.10573
100.10571
100.10571
100.10569
100.10566
100.10563
100.10561
100.10561
100.10559
100.10555
100.10552
100.10548
100.10548
100.10546
100.10542
100.10542
100.10541
100.10538
100.10536
100.10531
100.10531
100.10531
100.10527
100.10525
100.10522
100.10521
100.10519
100.10514
100.10511
100.10509
100.10505
100.10503
100.10497
100.10495
100.1049
100.10487
100.10484
100.10481
100.10477
100.10474
100.10471
100.10468
100.10466
100.10465
100.10461
100.10458
100.10455
100.10451
100.10448
100.10446
100.10446
100.10439
100.10435
100.1043
100.10429
100.10426
100.10424
100.10419
100.10415
100.10414
100.10412
100.10412
100.10411
100.10407
100.10403
100.104
100.10397
100.10393
100.10392
100.10389
100.10387
100.10385
100.10382
100.10379
100.10378
100.10373
100.10368
100.10365
100.10361
100.10359
100.10355
100.1035
100.10347
100.10343
100.10339
100.10336
100.10332
100.10325
100.10322
100.10316
100.10313
100.1031
100.10308
100.10304
100.103
100.10297
100.10291
100.10287
100.10285
100.10281
100.10279
100.10275
100.10274
100.1027
100.10266
100.10265
100.10262
100.10261
100.10258
100.10255
100.10255
100.10248
100.10239
100.10236
100.10234
100.10232
100.10228
100.1022
100.10218
100.10216
100.10211
100.10207
100.10204
100.102
100.10199
100.10197
100.10191
100.10188
100.10183
100.10179
100.10179
100.10175
100.10172
100.10169
100.10168
100.10167
100.1016
100.10157
100.10152
100.10143
100.10139
100.10136
100.10133
100.1013
100.1013
100.10126
100.10123
100.10118
100.10116
100.10109
100.10107
100.10105
100.10104
100.10101
100.10093
100.10092
100.10088
100.10084
100.10078
100.10078
100.10073
100.10068
100.10064
100.10058
100.10056
100.1005
100.10045
100.1004
100.10033
100.10028
100.10027
100.10027
100.1002
100.10013
100.1001
100.10006
100.09999
100.09997
100.09993
100.0999
100.09984
100.09978
100.09975
100.09967
100.09962
100.09962
100.09959
100.09953
100.09946
100.09943
100.09939
100.09933
100.09931
100.09927
100.09924
100.09921
100.09914
100.09911
100.09908
100.099
100.09896
100.09893
100.09882
100.09877
100.09869
100.09866
100.09862
100.09859
100.09853
100.09848
100.09846
100.0984
100.09834
100.0983
100.09824
100.09818
100.09816
100.09816
100.09811
100.09805
100.09801
100.09797
100.09794
100.09785
100.09782
100.09779
100.09775
100.09769
100.09765
100.0976
100.09753
100.09751
100.09743
100.09737
100.09732
100.0973
100.09721
100.09715
100.09712
100.09705
100.09699
100.09698
100.09694
100.0969
100.09682
100.09674
100.09672
100.09666
100.0966
100.09656
100.09651
100.09647
100.09641
100.09635
100.09631
100.09628
100.0962
100.09612
100.09611
100.09606
100.09602
100.09597
100.09592
100.09589
100.09581
100.09574
100.09571
100.09564
100.0956
100.09556
100.09552
100.09549
100.09544
100.09541
100.0954
100.09532
100.09528
100.09525
100.0952
100.09516
100.09512
100.09504
100.09498
100.0949
100.09484
100.09473
100.09466
100.09464
100.09455
100.09448
100.0944
100.09431
100.09429
100.09424
100.09418
100.09411
100.09405
100.09401
100.09396
100.09388
100.09384
100.09377
100.09371
100.09362
100.09357
100.09351
100.09342
100.09338
100.09332
100.09325
100.0932
100.09315
100.09312
100.09307
100.09302
100.09298
100.0929
100.0928
100.09274
100.09269
100.09263
100.09254
100.09246
100.09242
100.09233
100.09226
100.09218
100.09209
100.09207
100.09205
100.09197
100.09191
100.09181
100.09176
100.09173
100.09167
100.0916
100.0915
100.09142
100.09139
100.09133
100.09125
100.09121
100.09117
100.09109
100.09107
100.091
100.09093
100.09089
100.09085
100.0908
100.09074
100.09067
100.09061
100.09053
100.09048
100.09042
100.09034
100.09027
100.09023
100.09019
100.09015
100.09009
100.09003
100.08994
100.08989
100.08983
100.08977
100.0897
100.08963
100.08961
100.08952
100.08945
100.08939
100.08932
100.08924
100.08918
100.08912
100.08904
100.08894
100.08886
100.08882
100.08873
100.08869
100.08858
100.0885
100.08845
100.08837
100.0883
100.08828
100.08821
100.0882
100.08813
100.08804
100.08798
100.0879
100.08789
100.08782
100.08774
100.08769
100.08765
100.08758
100.08752
100.08745
100.08738
100.08733
100.08725
100.08718
100.08706
100.08701
100.08698
100.08691
100.08681
100.08678
100.08674
100.08666
100.08659
100.08656
100.08647
100.08642
100.08634
100.08627
100.08624
100.08617
100.08614
100.0861
100.08595
100.08593
100.08582
100.08572
100.08571
100.08564
100.08559
100.08554
100.08546
100.0854
100.08535
100.0853
100.08524
100.08516
100.08508
100.08501
100.08498
100.08491
100.08485
100.08475
100.08467
100.0846
100.08453
100.08446
100.08439
100.08437
100.08429
100.08421
100.08411
100.08408
100.08398
100.08392
100.08388
100.08379
100.08376
100.08375
100.08369
100.08364
100.08357
100.08349
100.0834
100.08331
100.08329
100.08327
100.08327
100.0832
100.08313
100.08312
100.08309
100.08298
100.08292
100.08283
100.08281
100.08279
100.08269
100.08263
100.0826
100.08257
100.0825
100.08244
100.08241
100.08233
100.08228
100.08218
100.08212
100.08202
100.082
100.08195
100.08187
100.08181
100.08172
100.08169
100.08165
100.08161
100.0815
100.08147
100.08141
100.08134
100.08131
100.08126
100.0812
100.08118
100.08109
100.08103
100.08096
100.0809
100.08086
100.08085
100.08078
100.0807
100.0806
100.08055
100.08046
100.08044
100.08038
100.08031
100.08022
100.08015
100.08009
100.08004
100.07993
100.07989
100.07977
100.07973
100.07966
100.07957
100.07951
100.07945
100.07943
100.07938
100.07932
100.07928
100.07922
100.0792
100.07914
100.07906
100.07897
100.07893
100.07887
100.07879
100.07868
100.07862
100.07851
100.07844
100.07836
100.0783
100.07822
100.07819
100.07816
100.0781
100.07802
100.07791
100.07787
100.0778
100.07776
100.07767
100.07755
100.07748
100.0774
100.07733
100.07729
100.07719
100.07714
100.07708
100.07703
100.07694
100.07687
100.07681
100.07674
100.07667
100.07661
100.07655
100.07649
100.07642
100.07636
100.07632
100.07624
100.07616
100.07613
100.07605
100.07596
100.0759
100.07585
100.07583
100.07574
100.0757
100.0756
100.07555
100.07552
100.07548
100.07541
100.07536
100.07533
100.07529
100.07523
100.0752
100.07511
100.07505
100.075
100.07494
100.07494
100.0749
100.07481
100.07473
100.07465
100.07458
100.07452
100.07445
100.07439
100.07433
100.07426
100.0742
100.07415
100.07407
100.07401
100.07394
100.07389
100.07378
100.07372
100.07371
100.07364
100.07357
100.07346
100.07338
100.0733
100.07322
100.0732
100.07309
100.07303
100.073
100.07295
100.0729
100.07283
100.07274
100.07271
100.07264
100.07258
100.07253
100.07242
100.07237
100.07233
100.07227
100.07224
100.07217
100.07209
100.07201
100.07195
100.07188
100.07179
100.07172
100.07169
100.07162
100.07154
100.07143
100.07137
100.07132
100.0713
100.07125
100.07114
100.07104
100.07099
100.07091
100.07087
100.07077
100.07071
100.07067
100.07058
100.07053
100.07043
100.07038
100.07033
100.07024
100.0702
100.07011
100.07003
100.06995
100.06989
100.06986
100.06977
100.06972
100.06969
100.0696
100.0696
100.06952
100.06948
100.06944
100.06938
100.06932
100.06924
100.06912
100.06907
100.06902
100.06897
100.06889
100.06877
100.06873
100.0687
100.06864
100.06859
100.06853
100.06846
100.06838
100.06831
100.06827
100.06819
100.06815
100.06803
100.06797
100.06792
100.06786
100.06782
100.06777
100.06774
100.06768
100.06762
100.06754
100.06748
100.06742
100.06732
100.06728
100.06721
100.06717
100.0671
100.06705
100.06698
100.06689
100.06683
100.06676
100.06667
100.0666
100.06651
100.06644
100.0664
100.06635
100.06631
100.06625
100.0662
100.06615
100.06608
100.06606
100.06599
100.06593
100.06584
100.0658
100.06577
100.06573
100.06569
100.06565
100.06556
100.06552
100.06544
100.06539
100.06536
100.06532
100.06528
100.06522
100.06517
100.06515
100.06511
100.06507
100.065
100.06493
100.06485
100.0648
100.0648
100.06477
100.0647
100.06467
100.06459
100.06452
100.06445
100.06441
100.06436
100.06433
100.06428
100.0642
100.06418
100.06413
100.06403
100.064
100.06392
100.06388
100.06383
100.0638
100.06374
100.06371
100.06363
100.06361
100.06354
100.06342
100.06337
100.06331
100.06322
100.0632
100.0632
100.06319
100.06311
100.06307
100.06303
100.06296
100.06293
100.06287
100.06279
100.06273
100.06268
100.06264
100.06257
100.0625
100.06249
100.06244
100.06238
100.06232
100.06227
100.06221
100.06217
100.06212
100.06207
100.06197
100.06193
100.06185
100.06181
100.06176
100.06168
100.06162
100.06153
100.06148
100.0614
100.06136
100.06132
100.06129
100.06121
100.06118
100.06112
100.06103
100.061
100.06096
100.06089
100.06086
100.06083
100.06073
100.0607
100.06067
100.06058
100.06052
100.06048
100.06039
100.06035
100.0603
100.06024
100.06021
100.06016
100.06008
100.06001
100.0599
100.05986
100.05984
100.05974
100.05972
100.05967
100.05962
100.05957
100.05954
100.05947
100.05941
100.05936
100.05927
100.05922
100.05916
100.05907
100.05903
100.05895
100.05892
100.05888
100.05881
100.0588
100.05874
100.0587
100.05865
100.05858
100.05852
100.05848
100.05843
100.05836
100.05828
100.05818
100.05814
100.05809
100.05801
100.05791
100.05782
100.05776
100.05769
100.05765
100.05756
100.0575
100.05743
100.05738
100.05733
100.05727
100.05721
100.05712
100.05705
100.057
100.05695
100.05684
100.05676
100.05669
100.05669
100.05659
100.05653
100.05649
100.05643
100.05638
100.05634
100.05625
100.05618
100.05614
100.05607
100.05602
100.056
100.05594
100.0559
100.05588
100.05582
100.05573
100.05571
100.05566
100.05559
100.05554
100.0555
100.05541
100.05531
100.05524
100.05518
100.05511
100.05505
100.05503
100.05496
100.05491
100.05486
100.05478
100.05471
100.05464
100.05458
100.05448
100.05439
100.05435
100.05433
100.05428
100.05422
100.05417
100.05411
100.05402
100.05395
100.05392
100.05385
100.05377
100.05372
100.05363
100.05354
100.05346
100.05342
100.05334
100.05329
100.05323
100.05314
100.05301
100.05298
100.05294
100.05287
100.0528
100.05277
100.0527
100.0526
100.05252
100.05243
100.05235
100.0523
100.05224
100.05218
100.05209
100.052
100.05193
100.05186
100.05183
100.05177
100.05165
100.05158
100.05151
100.05145
100.05135
100.05129
100.0512
100.05112
100.05104
100.05098
100.05088
100.05081
100.05079
100.05073
100.05067
100.05061
100.05052
100.05042
100.05034
100.05025
100.0502
100.05011
100.05007
100.05
100.04993
100.04983
100.0498
100.04971
100.04962
100.04953
100.04944
100.04932
100.04926
100.04923
100.04916
100.04908
100.04899
100.04895
100.04893
100.04884
100.04878
100.04873
100.04863
100.04855
100.0485
100.04841
100.04832
100.04824
100.04815
100.04809
100.04801
100.04796
100.04792
100.04788
100.04782
100.04776
100.04762
100.0476
100.04752
100.04746
100.04743
100.04735
100.04728
100.04718
100.04712
100.04706
100.04698
100.04691
100.0468
100.04675
100.04666
100.04659
100.04652
100.04646
100.04637
100.04633
100.04626
100.0462
100.0461
100.04604
100.046
100.04592
100.04585
100.0458
100.04574
100.04569
100.04562
100.04552
100.04546
100.04537
100.04532
100.04522
100.0451
100.04505
100.04498
100.04488
100.04483
100.04475
100.04465
100.04456
100.04453
100.04448
100.0444
100.04434
100.04428
100.04416
100.04404
100.04398
100.04384
100.04375
100.04362
100.04354
100.04348
100.0434
100.04338
100.04331
100.04324
100.04319
100.04308
100.04297
100.04289
100.04282
100.04269
100.04254
100.04247
100.0424
100.0423
100.04223
100.04214
100.04207
100.04195
100.04185
100.04178
100.04173
100.04166
100.0416
100.04154
100.04144
100.04137
100.04129
100.04122
100.04117
100.04109
100.041
100.04092
100.04086
100.04081
100.0407
100.04062
100.0405
100.04045
100.04037
100.04025
100.04018
100.04008
100.04005
100.03996
100.03988
100.03984
100.03976
100.03968
100.0396
100.03952
100.03944
100.03934
100.03925
100.03921
100.0391
100.03902
100.03894
100.03889
100.0388
100.03873
100.03862
100.03852
100.03844
100.03841
100.03835
100.03822
100.03815
100.0381
100.038
100.03794
100.03785
100.03777
100.0377
100.03759
100.0375
100.03741
100.03726
100.03713
100.03702
100.03691
100.03679
100.0367
100.0366
100.03651
100.03645
100.03635
100.03627
100.03611
100.03604
100.03597
100.0359
100.03577
100.03571
100.03561
100.03553
100.03549
100.03544
100.03531
100.03524
100.03512
100.03506
100.03498
100.03489
100.03481
100.03477
100.03474
100.03464
100.03456
100.03448
100.03442
100.03436
100.03428
100.03419
100.03407
100.03398
100.03391
100.03379
100.03368
100.0336
100.03349
100.03343
100.03334
100.03324
100.03323
100.03313
100.03303
100.03294
100.03284
100.03275
100.03263
100.03256
100.03247
100.03239
100.03231
100.03224
100.03219
100.03208
100.032
100.03189
100.03183
100.0317
100.03158
100.03147
100.03138
100.03126
100.03116
100.03108
100.03103
100.03091
100.03081
100.03069
100.03061
100.03052
100.03044
100.03036
100.03031
100.03021
100.03015
100.03009
100.02995
100.02986
100.02978
100.02967
100.02957
100.0295
100.02943
100.02936
100.02926
100.02919
100.0291
100.02901
100.02887
100.0288
100.02873
100.02862
100.02856
100.02848
100.02843
100.02834
100.02824
100.02815
100.02802
100.02798
100.02789
100.02775
100.02768
100.0276
100.02747
100.02732
100.02726
100.02716
100.02704
100.02695
100.02685
100.02672
100.0266
100.0265
100.02643
100.02634
100.02624
100.02612
100.02602
100.02596
100.0259
100.02584
100.02573
100.02566
100.02558
100.02547
100.02534
100.02525
100.02516
100.02509
100.02499
100.02486
100.0248
100.02471
100.02459
100.02448
100.02441
100.02431
100.02422
100.02409
100.024
100.02389
100.02376
100.02372
100.02364
100.02353
100.02343
100.02335
100.02325
100.02314
100.02306
100.02295
100.02279
100.02272
100.02259
100.02254
100.02242
100.02236
100.02226
100.02216
100.02206
100.0219
100.02177
100.02167
100.02163
100.02155
100.02145
100.02132
100.02127
100.02118
100.02106
100.02094
100.02088
100.02076
100.02067
100.02061
100.02052
100.02044
100.02029
100.02017
100.02004
100.01997
100.01987
100.01978
100.0197
100.01963
100.01954
100.0195
100.01939
100.01935
100.01922
100.01913
100.01904
100.01896
100.01887
100.01878
100.01873
100.01861
100.0185
100.01846
100.01834
100.01821
100.01815
100.01801
100.0179
100.01781
100.01775
100.01767
100.01758
100.01745
100.0174
100.01726
100.01718
100.01708
100.01699
100.01694
100.01685
100.01678
100.01669
100.01657
100.01646
100.01638
100.01627
100.01616
100.01606
100.01597
100.0159
100.01582
100.01574
100.01559
100.0155
100.01542
100.01537
100.01533
100.01526
100.01515
100.01509
100.01501
100.01492
100.01485
100.01472
100.0146
100.0145
100.01437
100.01427
100.01419
100.01412
100.01405
100.01394
100.01384
100.01375
100.01364
100.01358
100.01351
100.01343
100.01332
100.01322
100.01315
100.01309
100.01299
100.01288
100.01282
100.01266
100.01257
100.01252
100.01246
100.01239
100.01231
100.01225
100.01213
100.01201
100.01196
100.01184
100.01182
100.0117
100.01158
100.0115
100.01143
100.01138
100.01131
100.01125
100.01115
100.01107
100.01099
100.01089
100.01079
100.01073
100.01071
100.01057
100.01046
100.01035
100.01028
100.01015
100.01006
100.00996
100.00988
100.00978
100.00968
100.00964
100.00952
100.00945
100.00939
100.00931
100.00919
100.00912
100.00903
100.009
100.00893
100.00886
100.00881
100.00871
100.00866
100.00861
100.00853
100.00848
100.00838
100.00826
100.00819
100.00808
100.00801
100.00791
100.00784
100.00775
100.00771
100.00764
100.00753
100.00744
100.00738
100.00732
100.00723
100.00716
100.00708
100.00704
100.00696
100.0069
100.00682
100.00674
100.00667
100.00664
100.00658
100.00652
100.00645
100.0064
100.00633
100.00626
100.0062
100.00613
100.00607
100.00603
100.00594
100.00588
100.00583
100.00579
100.00571
100.00565
100.00559
100.00551
100.00548
100.00539
100.00529
100.00525
100.00518
100.00511
100.00507
100.005
100.00494
100.00488
100.00484
100.00478
100.00477
100.00465
100.0046
100.00455
100.0045
100.00446
100.00434
100.00428
100.0042
100.00414
100.0041
100.00404
100.00397
100.00394
100.00388
100.00387
100.0038
100.00378
100.0037
100.00365
100.00361
100.00352
100.00347
100.00347
100.00346
100.00337
100.00335
100.00333
100.0033
100.00322
100.0032
100.00314
100.00314
100.00305
100.00298
100.0029
100.00285
100.00276
100.0027
100.00263
100.00253
100.00252
100.00247
100.00242
100.00235
100.00233
100.0023
100.00227
100.00221
100.00215
100.00213
100.00213
100.00205
100.00204
100.00196
100.00189
100.0018
100.00172
100.00168
100.00164
100.00158
100.00157
100.00156
100.00155
100.0015
100.00143
100.00141
100.00138
100.00133
100.0013
100.00119
100.00116
100.00111
100.00109
100.00105
100.00101
100.00094
100.00085
100.00076
100.00064
100.00063
100.00059
100.00058
100.00053
100.00046
100.00042
100.00034
100.0003
100.00026
100.00025
100.00018
100.00013
100.00012
100.00008
100
99.999939
99.999878
99.99984
99.999786
99.999741
99.99968
99.999619
99.999588
99.999557
99.999519
99.999489
99.999458
99.999405
99.999367
99.999344
99.999313
99.999298
99.999245
99.999207
99.999176
99.999146
99.999069
99.999023
99.998962
99.998901
99.998848
99.998802
99.998772
99.998718
99.99868
99.998634
99.998573
99.998573
99.998543
99.99852
99.998474
99.998428
99.99836
99.998329
99.998291
99.99826
99.998215
99.998207
99.998184
99.998123
99.998062
99.997978
99.997917
99.99791
99.997894
99.997841
99.997803
99.99778
99.997742
99.997704
99.997658
99.997635
99.997589
99.997566
99.99752
99.997505
99.997452
99.997429
99.997391
99.997353
99.997299
99.997269
99.997238
99.997231
99.997192
99.997162
99.997124
99.997101
99.997047
99.997025
99.996964
99.996925
99.996857
99.996826
99.996803
99.99678
99.99675
99.996735
99.996735
99.996696
99.996658
99.996643
99.99662
99.99659
99.996559
99.996521
99.996498
99.996445
99.996414
99.996414
99.996353
99.996346
99.996338
99.996292
99.996262
99.996208
99.996185
99.996162
99.996147
99.996109
99.996063
99.996017
99.995987
99.995964
99.995964
99.995964
99.995964
99.995941
99.995918
99.99585
99.995789
99.995789
99.995766
99.995689
99.995674
99.995667
99.995651
99.995628
99.99559
99.995537
99.995499
99.995468
99.995445
99.995407
99.995369
99.995361
99.995361
99.995354
99.995346
99.995323
99.9953
99.995285
99.99527
99.995239
99.995224
99.995216
99.995186
99.995186
99.995186
99.995148
99.995125
99.995125
99.99511
99.995056
99.995003
99.994987
99.994987
99.994965
99.994957
99.994919
99.994881
99.994873
99.994873
99.994873
99.994858
99.994835
99.994835
99.994812
99.994781
99.994759
99.994751
99.99469
99.994652
99.994621
99.994621
99.994606
99.994591
99.994545
99.994537
99.994514
99.994514
99.994476
99.994476
99.994476
99.994446
99.994446
99.994446
99.9944
99.994377
99.99437
99.994362
99.994316
99.994308
99.994301
99.994293
99.99427
99.994308
99.994301
99.99427
99.99427
99.994247
99.994247
99.994232
99.994225
99.994232
99.994225
99.994194
99.994186
99.994156
99.994125
99.994087
99.994064
99.994034
99.994019
99.994003
99.993996
99.993988
99.993965
99.993965
99.99395
99.993935
99.993919
99.993896
99.993889
99.993835
99.993835
99.993828
99.993805
99.993805
99.993805
99.993797
99.993767
99.993729
99.99369
99.993683
99.99369
99.993675
99.993683
99.993683
99.993675
99.993668
99.993675
99.993645
99.993629
99.993629
99.993629
99.993607
99.993607
99.993607
99.993607
99.993599
99.993553
99.993561
99.99353
99.993523
99.99353
99.99353
99.993523
99.993515
99.993515
99.993515
99.993515
99.993515
99.993507
99.993507
99.993515
99.993484
99.993469
99.993477
99.993454
99.993454
99.993454
99.993439
99.993439
99.993416
99.993385
99.993385
99.99337
99.993385
99.993385
99.993385
99.993385
99.993362
99.99337
99.993362
99.993362
99.993362
99.993347
99.993355
99.993347
99.99334
99.993309
99.993309
99.993294
99.993279
99.993263
99.993263
99.993263
99.993248
99.993263
99.993263
99.993263
99.99324
99.993233
99.99324
99.993233
99.993233
99.99324
99.99321
99.99321
99.99321
99.99321
99.99321
99.99321
99.993195
99.993195
99.993195
99.993179
99.993149
99.993149
99.993149
99.993134
99.993134
99.993134
99.993134
99.993126
99.993134
99.993149
99.993134
99.993172
99.993172
99.993195
99.993195
99.993187
99.993202
99.993202
99.993202
99.99321
99.993187
99.993195
99.99321
99.993233
99.993217
99.99321
99.99321
99.99321
99.99321
99.99321
99.993202
99.993179
99.993179
99.993172
99.993172
99.993149
99.993149
99.993134
99.993126
99.993126
99.993126
99.993126
99.993126
99.993118
99.993118
99.993118
99.993103
99.993118
99.993126
99.993126
99.993118
99.993088
99.99305
99.99305
99.99305
99.99305
99.993042
99.99305
99.99305
99.99305
99.993073
99.993073
99.993073
99.993073
99.99305
99.993073
99.99305
99.99305
99.99305
99.993042
99.99305
99.99305
99.99305
99.99305
99.99305
99.993073
99.993073
99.99305
99.993073
99.99305
99.99305
99.99305
99.993011
99.993034
99.99305
99.993042
99.99305
99.99305
99.99305
99.99305
99.99305
99.99305
99.993034
99.993034
99.993034
99.993034
99.99305
99.99305
99.99305
99.99305
99.99305
99.99305
99.993065
99.993073
99.993073
99.993073
99.993073
99.993073
99.993073
99.99305
99.99305
99.99305
99.99305
99.993034
99.993042
99.99305
99.99305
99.993073
99.99305
99.99305
99.99305
99.99305
99.993073
99.993073
99.993095
99.993095
99.993118
99.993126
99.993103
99.993126
99.993126
99.993126
99.993118
99.993118
99.993126
99.993134
99.993141
99.993134
99.993126
99.993126
99.993118
99.993103
99.993103
99.993095
99.993126
99.993126
99.993118
99.993118
99.993118
99.993126
99.993126
99.993126
99.993126
99.993126
99.993126
99.993126
99.993126
99.993126
99.993126
99.993103
99.993118
99.993095
99.993073
99.993103
99.993126
99.993126
99.993126
99.993126
99.993103
99.993118
99.993118
99.993103
99.993103
99.993111
99.993095
99.993103
99.993118
99.993126
99.993126
99.993126
99.993126
99.993118
99.993126
99.993172
99.993149
99.993172
99.993172
99.993187
99.993195
99.99321
99.99321
99.99321
99.99321
99.99321
99.99321
99.99321
99.993233
99.99321
99.99321
99.99321
99.99321
99.99321
99.993202
99.993195
99.99321
99.99321
99.993233
99.99324
99.99324
99.993233
99.993233
99.993248
99.993248
99.993279
99.993279
99.993279
99.993294
99.993286
99.993309
99.993324
99.993309
99.993309
99.993309
99.993309
99.993332
99.99334
99.99334
99.99334
99.993355
99.993355
99.99337
99.993385
99.993385
99.993393
99.993408
99.993401
99.993408
99.993408
99.993423
99.993439
99.993439
99.993439
99.993454
99.993454
99.993454
99.9935
99.993515
99.993523
99.993523
99.993561
99.993576
99.993576
99.993599
99.993599
99.993599
99.993607
99.993614
99.993629
99.993629
99.993629
99.99366
99.993637
99.993637
99.993629
99.993668
99.993675
99.99369
99.99369
99.99369
99.993706
99.993736
99.993752
99.993752
99.993752
99.993767
99.993767
99.993752
99.993752
99.993752
99.993767
99.993774
99.993774
99.993805
99.993805
99.993805
99.993805
99.993805
99.99379
99.99379
99.993805
99.993805
99.993813
99.99382
99.993828
99.993851
99.993858
99.993889
99.993889
99.993904
99.993919
99.993942
99.99395
99.99395
99.993965
99.993973
99.993973
99.993996
99.993996
99.993996
99.993996
99.994011
99.994011
99.994011
99.994064
99.994072
99.994072
99.994064
99.994095
99.994095
99.994095
99.994095
99.994095
99.99411
99.99411
99.994125
99.994133
99.994133
99.994156
99.994148
99.994156
99.994164
99.994164
99.994164
99.994179
99.994186
99.994186
99.994194
99.994225
99.994263
99.994293
99.994308
99.994324
99.994324
99.994324
99.99437
99.99437
99.994408
99.994415
99.994415
99.994415
99.994446
99.994476
99.994499
99.994514
99.994514
99.994514
99.994514
99.994537
99.99453
99.99453
99.994545
99.994545
99.99456
99.994568
99.994583
99.994598
99.994606
99.994621
99.994652
99.994659
99.994667
99.99469
99.99469
99.99469
99.994728
99.994751
99.994766
99.994789
99.994804
99.99482
99.994827
99.99485
99.99485
99.994873
99.994888
99.994919
99.994926
99.994957
99.994972
99.99498
99.99498
99.995003
99.995003
99.995033
99.995056
99.995056
99.995079
99.995087
99.995071
99.995071
99.995087
99.995125
99.995132
99.995132
99.99514
99.995163
99.995163
99.995148
99.99514
99.995216
99.995201
99.995232
99.995262
99.995262
99.995293
99.995293
99.995293
99.995293
99.9953
99.9953
99.9953
99.995323
99.995331
99.995361
99.995361
99.995361
99.995361
99.995361
99.995377
99.995384
99.995392
99.995438
99.995445
99.995468
99.995468
99.995468
99.995468
99.995468
99.995468
99.995499
99.995499
99.995529
99.99556
99.99559
99.995621
99.995621
99.995621
99.995621
99.995659
99.995659
99.995705
99.99575
99.995766
99.995781
99.995781
99.995796
99.995819
99.995827
99.995827
99.995827
99.99585
99.99585
99.995911
99.995941
99.995972
99.995972
99.995987
99.996002
99.995987
99.995987
99.996002
99.99601
99.99601
99.99601
99.996017
99.996017
99.996017
99.996063
99.996025
99.996071
99.996078
99.996101
99.996124
99.996132
99.996147
99.996162
99.996162
99.99617
99.99617
99.99617
99.99617
99.99617
99.996178
99.996178
99.996178
99.99617
99.99617
99.99617
99.996201
99.996223
99.996246
99.996254
99.996254
99.996254
99.996262
99.996292
99.996292
99.996292
99.996292
99.996292
99.996292
99.996323
99.99633
99.99633
99.996338
99.996353
99.996361
99.996407
99.996368
99.996407
99.996414
99.996422
99.996422
99.996429
99.996429
99.996452
99.996475
99.996475
99.996483
99.996483
99.996483
99.996483
99.996521
99.996521
99.996529
99.996529
99.996529
99.996544
99.996574
99.996582
99.996574
99.996582
99.996582
99.996574
99.996582
99.996582
99.996605
99.996613
99.996613
99.996643
99.996643
99.996643
99.996651
99.996651
99.996651
99.996643
99.996651
99.996658
99.996681
99.996696
99.996696
99.996696
99.996696
99.996696
99.996735
99.996735
99.996735
99.996735
99.99675
99.996758
99.996773
99.996758
99.996765
99.996773
99.996788
99.996796
99.996796
99.996803
99.996834
99.996857
99.996857
99.996864
99.996872
99.996864
99.996872
99.996895
99.996872
99.996895
99.996895
99.996895
99.996925
99.996925
99.996941
99.996941
99.996941
99.996964
99.996964
99.996964
99.996964
99.996964
99.996964
99.996971
99.996971
99.996971
99.996964
99.996971
99.996986
99.996986
99.996986
99.996986
99.996986
99.996971
99.996964
99.996971
99.996986
99.996986
99.996986
99.997025
99.997025
99.99704
99.997047
99.997047
99.997047
99.99707
99.997047
99.997063
99.997086
99.997086
99.997063
99.997047
99.997047
99.99707
99.997047
99.99707
99.99707
99.99707
99.99707
99.997086
99.997086
99.997086
99.997086
99.997101
99.997093
99.997101
99.997101
99.997101
99.997101
99.997101
99.997108
99.997108
99.997108
99.997124
99.997124
99.997124
99.997124
99.997108
99.997124
99.997124
99.997124
99.997124
99.997131
99.997154
99.997162
99.997162
99.997162
99.997169
99.997185
99.997192
99.997208
99.997253
99.997253
99.997253
99.997276
99.997276
99.997284
99.997276
99.997284
99.997276
99.997284
99.997307
99.997314
99.997322
99.997314
99.997322
99.997322
99.997337
99.997322
99.997322
99.997345
99.997345
99.99736
99.997368
99.997345
99.997345
99.997345
99.997345
99.997368
99.997406
99.997406
99.997368
99.997368
99.997368
99.997391
99.997414
99.997414
99.997414
99.997414
99.997429
99.997429
99.997429
99.997429
99.997459
99.997467
99.997459
99.997444
99.997444
99.997459
99.997459
99.997459
99.997475
99.997482
99.997505
99.997505
99.997505
99.997505
99.997551
99.997551
99.997551
99.997551
99.997551
99.997551
99.997551
99.997574
99.997589
99.997581
99.997574
99.997589
99.997589
99.997604
99.997635
99.997643
99.997658
99.997665
99.997658
99.997658
99.997665
99.997665
99.997696
99.997704
99.997704
99.997704
99.997726
99.997734
99.997734
99.997734
99.997726
99.997734
99.997742
99.997742
99.997757
99.997765
99.997803
99.997803
99.997803
99.997818
99.997818
99.997826
99.997826
99.997826
99.997849
99.997871
99.997871
99.997879
99.997902
99.99791
99.997902
99.997902
99.99791
99.99791
99.99791
99.997917
99.997955
99.997963
99.997978
99.997978
99.997978
99.997978
99.997978
99.997978
99.997978
99.997978
99.997978
99.998001
99.998001
99.998024
99.998032
99.998032
99.998047
99.998055
99.998062
99.998077
99.998077
99.9981
99.998123
99.998123
99.998138
99.998146
99.998146
99.998146
99.998146
99.998138
99.998146
99.998184
99.998192
99.998192
99.998192
99.998192
99.998192
99.998207
99.998215
99.998222
99.998222
99.998215
99.99823
99.99826
99.99826
99.99826
99.99826
99.99826
99.99826
99.99826
99.99826
99.99826
99.99826
99.99826
99.998276
99.998276
99.998283
99.998291
99.998291
99.998299
99.998299
99.998322
99.998329
99.998337
99.998337
99.998337
99.998337
99.998337
99.998352
99.998352
99.998367
99.998367
99.998383
99.998413
99.998405
99.998413
99.998413
99.99839
99.99839
99.99839
99.998413
99.998413
99.998436
99.998451
99.998459
99.998474
99.998459
99.998459
99.998459
99.998466
99.998474
99.998474
99.998489
99.998512
99.998512
99.998512
99.998512
99.998512
99.998512
99.998512
99.998512
99.99852
99.99852
99.998535
99.998535
99.998543
99.99855
99.998573
99.998573
99.998573
99.998596
99.998596
99.998596
99.998596
99.998604
99.998611
99.998604
99.998604
99.998604
99.998627
99.998657
99.998688
99.998688
99.998688
99.998688
99.998695
99.998695
99.998688
99.998688
99.998695
99.998695
99.998695
99.998726
99.998726
99.998726
99.998726
99.998734
99.998741
99.998741
99.998764
99.998764
99.998764
99.998756
99.998764
99.998764
99.998772
99.998779
99.99881
99.998817
99.998817
99.998795
99.998772
99.998779
99.998779
99.998795
99.998779
99.998795
99.998795
99.998795
99.998795
99.998817
99.998825
99.998825
99.998833
99.99884
99.998848
99.998856
99.998871
99.998878
99.998894
99.998901
99.998901
99.998901
99.998901
99.998901
99.998924
99.99894
99.99897
99.998955
99.998932
99.99894
99.99894
99.99894
99.99894
99.998955
99.99897
99.99897
99.99897
99.99897
99.99897
99.998978
99.998978
99.998955
99.998955
99.998962
99.998978
99.998978
99.998985
99.998993
99.998993
99.999001
99.999031
99.999039
99.999039
99.999069
99.999069
99.999077
99.999084
99.9991
99.9991
99.999115
99.999115
99.999115
99.99913
99.99913
99.999138
99.999138
99.999146
99.999146
99.999153
99.999146
99.999146
99.999146
99.999146
99.999146
99.999146
99.999153
99.999184
99.999207
99.999191
99.999207
99.999207
99.999207
99.999207
99.999207
99.999207
99.999214
99.999214
99.999214
99.999214
99.999214
99.999214
99.999214
99.999214
99.999214
99.999214
99.999207
99.999199
99.999214
99.999214
99.999245
99.999245
99.999252
99.999283
99.99929
99.999283
99.999298
99.999306
99.999321
99.999321
99.999321
99.999321
99.999321
99.999321
99.999321
99.999321
99.999321
99.999321
99.999344
99.999359
99.999321
99.999321
99.999321
99.999359
99.999359
99.999359
99.999359
99.999344
99.999367
99.99939
99.999397
99.999374
99.999374
99.999397
99.999397
99.999428
99.999428
99.999458
99.999451
99.999458
99.999458
99.999458
99.999458
99.999458
99.999458
99.999458
99.999458
99.999466
99.999481
99.999474
99.999496
99.999496
99.999496
99.999496
99.999496
99.999496
99.999496
99.999496
99.999496
99.999496
99.999519
99.99955
99.999557
99.999565
99.999565
99.999565
99.999565
99.999565
99.999565
99.999588
99.999588
99.999588
99.999588
99.999588
99.999619
99.999626
99.999626
99.999619
99.999619
99.999611
99.999588
99.999611
99.999611
99.999603
99.999619
99.999619
99.999626
99.999626
99.999634
99.999641
99.999672
99.999657
99.999657
99.999641
99.999672
99.999672
99.999672
99.999657
99.999657
99.999687
99.999687
99.999687
99.999687
99.99971
99.99971
99.99971
99.99971
99.99971
99.999718
99.999748
99.999748
99.999748
99.999748
99.999748
99.999748
99.999748
99.999748
99.999771
99.999771
99.999771
99.999771
99.999779
99.999779
99.999779
99.999779
99.999779
99.999779
99.999786
99.999794
99.999794
99.999817
99.999832
99.999832
99.999817
99.999794
99.999825
99.999832
99.999832
99.999832
99.999832
99.999832
99.999832
99.99984
99.99984
99.999832
99.999832
99.999832
99.999832
99.999832
99.999863
99.999878
99.999886
99.999931
99.999931
99.999931
99.999931
99.999947
99.999947
99.999947
99.999947
99.999947
99.999947
99.999939
99.999947
99.999939
99.999939
99.999962
99.999947
99.999947
99.999962
99.999962
99.999969
99.999962
99.999962
99.999962
99.999962
99.999962
99.999962
99.999969
99.999985
99.999985
99.999992
100
100.00002
100.00002
100.00002
100.00003
100.00002
100.00002
100.00002
100.00002
100.00002
100.00001
100.00002
100.00003
100.00002
100.00002
100.00002
100.00002
100.00002
99.999992
100.00002
100.00002
100.00002
100.00002
100.00002
100.00002
100.00003
100.00002
100.00003
100.00004
100.00003
100.00008
100.00008
100.00009
100.00007
100.00005
100.00005
100.00005
100.00005
100.00005
100.00008
100.00008
100.00008
100.00009
100.00009
100.00009
100.00009
100.00009
100.00009
100.00009
100.00009
100.00009
100.00012
100.00013
100.00014
100.00016
100.00018
100.00021
100.00021
100.00025
100.00025
100.00026
100.00026
100.00026
100.00026
100.00026
100.00027
100.00028
100.00027
100.00028
100.0003
100.0003
100.0003
100.0003
100.0003
100.0003
100.00028
100.00027
100.00028
100.00027
100.00028
100.0003
100.0003
100.00028
100.0003
100.07591
100.92651
103.50563
108.34743
115.10368
122.4146
128.47385
132.00752
132.85422
131.72076
129.52214
126.92088
124.24585
121.60682
119.01762
116.46812
113.95763
111.51463
109.26377
107.24538
105.42187
103.75681
102.22177
100.79476
99.458351
98.198738
97.00473
95.867233
94.778893
93.733551
92.726242
91.752724
90.809563
89.893829
89.003059
88.135185
87.288475
86.461433
85.652824
84.861519
84.079872
83.209305
82.149323
80.839447
79.248123
77.39489
75.350258
73.208961
71.057823
68.957909
66.943047
65.025551
63.203629
61.467587
59.804962
58.205334
56.664619
55.196243
53.84922
52.614483
51.47327
50.410801
49.415237
48.477058
47.588604
46.743565
45.936802
45.164043
44.421772
43.707016
43.017307
42.350567
41.705009
41.079124
40.471619
39.881378
39.307426
38.748898
38.205055
37.67522
37.155437
36.603535
35.987331
35.288322
34.498863
33.629257
32.705715
31.760616
30.822613
29.911589
29.038448
28.20697
27.41614
26.662203
25.940464
25.247049
24.580441
23.946156
23.362219
22.823975
22.324389
21.857817
21.419729
21.006432
20.614908
20.242685
19.887699
19.548235
19.222857
18.910345
18.609684
18.319983
18.040493
17.770563
17.509619
17.257174
17.012789
16.776073
16.546677
16.324284
16.106958
15.877604
15.62469
15.341253
15.024577
14.67879
14.313893
13.942026
13.573854
13.216793
12.874907
12.549604
12.240468
11.946033
11.664448
11.394199
11.134721
10.888453
10.662828
10.455906
10.264913
10.087615
9.9221926
9.7671652
9.621315
9.4836302
9.3532639
9.2295151
9.1117868
8.9995718
8.8924417
8.7900229
8.6920061
8.5981016
8.5080719
8.4217024
8.3388071
8.2592173
8.1827803
8.1093588
8.0380096
7.9607625
7.8723226
7.7693024
7.6502547
7.5168824
7.3736382
7.2260613
7.0790954
6.9362521
6.7995296
6.6696873
6.5466204
6.4296989
6.3180861
6.2110939
6.1085029
6.0115943
5.924334
5.8458886
5.7749548
5.7104778
5.6515956
5.5976014
5.5479126
5.5020385
5.4595795
5.4201889
5.3835816
5.3495121
5.3177738
5.2881842
5.2605915
5.2348614
5.210876
5.1885343
5.1677442
5.1484275
5.1305127
5.1139345
5.0981255
5.0782819
5.0511827
5.0146718
4.9677157
4.9111929
4.8477001
4.7805462
4.7127552
4.6465259
4.583159
4.5231967
4.4666443
4.4131613
4.3622727
4.3135867
4.2670164
4.2235265
4.1857944
4.1533098
4.1252847
4.1010804
4.0801735
4.0621319
4.046598
4.0332761
4.0219159
4.0123086
4.0042782
3.9976747
3.9923704
3.9882565
3.9852397
3.9832387
3.9821837
3.9820142
3.9826775
3.9841256
3.9863186
3.9892201
3.9924045
3.9922528
3.9863255
3.9729326
3.9512224
3.9217868
3.886533
3.8479543
3.8083513
3.7694292
3.7322173
3.6971724
3.6643312
3.633462
3.604219
3.5763171
3.5497117
3.5252123
3.5049977
3.4886959
3.4757133
3.4655652
3.4578533
3.4522514
3.4484844
3.4463322
3.4455996
3.4461269
3.4477818
3.4504519
3.454035
3.4584587
3.4636395
3.4695308
3.4760685
3.4832118
3.4909296
3.4991767
3.5079236
3.5171461
3.5265219
3.53297
3.5343668
3.5292289
3.5167749
3.4974618
3.4728851
3.4451771
3.4163389
3.3878477
3.3606203
3.3350842
3.3112805
3.2890244
3.2680328
3.2480576
3.2290821
3.2118216
3.1982341
3.1879857
3.1805792
3.1755869
3.1726751
3.1715553
3.1719913
3.1737957
3.1767943
3.1808512
3.1858611
3.1917126
3.1983242
3.2056253
3.213562
3.222084
3.2311406
3.2406917
3.250705
3.2611525
3.2720098
3.2832551
3.2945545
3.3030736
3.3068981
3.3046753
3.2957058
3.2804203
3.2602854
3.2372403
3.2131019
3.1892257
3.1664453
3.1451449
3.1253829
3.1069758
3.0896578
3.0732152
3.0576329
3.0435903
3.0328906
3.025249
3.0202038
3.0173635
3.0164149
3.0171089
3.0192244
3.0225766
3.0270157
3.0324159
3.0386777
3.0457118
3.0534348
3.0617812
3.0706954
3.0801322
3.0900524
3.1004186
3.111202
3.1223764
3.1339064
3.1457832
3.1576915
3.1669652
3.1718111
3.1709435
3.1636891
3.1504598
3.1326311
3.1120286
3.0903621
3.0689113
3.0484643
3.029386
3.0117238
2.9953191
2.9799232
2.9653363
2.9515336
2.9391327
2.9298728
2.9235046
2.9195967
2.9177833
2.9177608
2.9192841
2.9221478
2.9261839
2.9312584
2.9372463
2.9440408
2.9515586
2.9597268
2.9684834
2.9777765
2.9875617
2.9978001
3.0084584
3.0194962
3.0309012
3.0426517
3.0547321
3.0668368
3.0764005
3.0817051
3.0815327
3.0752447
3.0632198
3.046761
3.0276279
3.0074604
2.9874859
2.9684591
2.950731
2.9343483
2.9191587
2.9049234
2.891458
2.878741
2.8674014
2.8590944
2.8535593
2.850373
2.8491955
2.849745
2.8517761
2.8550954
2.8595374
2.8649664
2.8712678
2.8783433
2.8861125
2.8945057
2.9034643
2.9129372
2.9228814
2.9332619
2.944046
2.9552057
2.9667134
2.978544
2.9906905
3.0028548
3.0125589
3.0181277
3.0183842
3.0127099
3.0014689
2.9859242
2.9677787
2.9486196
2.9296377
2.9115689
2.894752
2.8792331
2.8648653
2.8514183
2.8387039
2.8267059
2.8160539
2.8083503
2.8033383
2.8006096
2.7998264
2.8007143
2.8030424
2.8066235
2.8113089
2.8169537
2.8234463
2.8306916
2.8386099
2.8471351
2.8562086
2.8657777
2.8757958
2.8862369
2.8970702
2.9082692
2.9198117
2.9316781
2.9438376
2.9560339
2.9658737
2.9717124
2.9723666
2.9672251
2.9566257
2.9417984
2.9243839
2.9059401
2.8876467
2.8702273
2.8540232
2.8390813
2.8252637
2.8123446
2.8001428
2.7886429
2.7784619
2.7711673
2.7665117
2.7640898
2.7635736
2.764694
2.767226
2.7709837
2.7758124
2.7815793
2.7881773
2.7955127
2.803509
2.8120997
2.8212276
2.8308456
2.8409133
2.8513947
2.8622606
2.8734844
2.8850427
2.8969045
2.9090674
2.9212439
2.9310522
2.9368913
2.9376307
2.9326739
2.9223661
2.9079227
2.8909757
2.8730481
2.8552809
2.838382
2.8226786
2.8082144
2.7948494
2.7823629
2.7705741
2.7594671
2.7496417
2.7426536
2.7382567
2.7360628
2.7357543
2.7370541
2.7397432
2.7436361
2.7485821
2.7544529
2.7611396
2.7685525
2.7766151
2.7852607
2.7944362
2.8040929
2.8141918
2.8246846
2.8355551
2.8467786
2.8583324
2.8701985
2.8823504
2.8945098
2.9043329
2.9102516
2.9111283
2.9063857
2.8963678
2.8822784
2.8657053
2.8481598
2.8307719
2.8142371
2.7988818
2.7847493
2.7717016
2.7595215
2.7480261
2.7371972
2.7275996
2.7207911
2.7165608
2.7145083
2.7143118
2.7157075
2.718478
2.7224414
2.7274466
2.733366
2.7400944
2.7475412
2.7556305
2.7642977
2.7734888
2.7831566
2.7932615
2.8037632
2.81463
2.825846
2.8373897
2.8492413
2.8613794
2.8735204
2.8833497
2.8893151
2.8902955
2.8857138
2.8759143
2.8620861
2.8458009
2.8285496
2.8114533
2.7951996
2.7801096
2.7662258
2.753413
2.7414548
2.7301757
2.7195592
2.7101946
2.7036049
2.6995549
2.6976612
2.6976011
2.6991138
2.7019851
2.7060359
2.7111154
2.7170985
2.7238805
2.7313738
2.739502
2.7482021
2.7574196
2.7671084
2.7772243
2.7877295
2.798605
2.8098257
2.8213706
2.8332191
2.8453438
2.8574789
2.867321
2.8733261
2.874388
2.8699367
2.8603082
2.8466747
2.8306072
2.813585
2.7967131
2.7806759
2.7657907
2.7521019
2.7394741
2.7276926
2.7165833
2.7061307
2.6969197
2.6904616
2.6865177
2.6847079
2.6847184
2.6862979
2.6892314
2.6933353
2.6984608
2.704484
2.7113001
2.7188213
2.7269728
2.7356887
2.7449069
2.7545938
2.7647092
2.7752211
2.7861001
2.7973223
2.8088584
2.8206897
2.8328087
2.8449602
2.8548722
2.8609934
2.8622293
2.8579881
2.8485723
2.8351533
2.8192902
2.8024511
2.7857404
2.7698467
2.7550914
2.7415102
2.7289863
2.7173178
2.70632
2.6959789
2.6868739
2.6805077
2.6766427
2.6749008
2.6749697
2.6765916
2.6795557
2.6836839
2.6888282
2.6948662
2.7016943
2.709223
2.7173786
2.7260995
2.7353311
2.7450285
2.7551525
2.7656713
2.7765429
2.7877529
2.7992816
2.8111131
2.8232265
2.8353379
2.8451812
2.8512371
2.8524032
2.8481116
2.8387015
2.8253367
2.8095605
2.7928329
2.7762511
2.760494
2.7458746
2.7324378
2.7200482
2.7084949
2.6976049
2.6873639
2.6783507
2.6720626
2.6682634
2.6665752
2.6667008
2.6683731
2.6713789
2.675544
2.6807196
2.6867836
2.6936328
2.7011802
2.7093513
2.7180839
2.7273164
2.7370069
2.747122
2.7576299
2.768501
2.779712
2.7912357
2.8030498
2.8151476
2.8272552
2.8370976
2.8431609
2.8443625
2.8401327
2.8307905
2.8175092
2.8018332
2.7852161
2.7687442
2.753093
2.7385697
2.7252166
2.712909
2.7014413
2.6906414
2.6804817
2.6715126
2.6652448
2.6614618
2.6597888
2.6599143
2.6615834
2.6645861
2.6687448
2.6739128
2.6799681
2.6868081
2.6943443
2.7025032
2.7112231
2.7204511
2.7301409
2.7402554
2.7507546
2.7616076
2.7727993
2.7843082
2.7961161
2.8081992
2.8202856
2.8301203
2.8361943
2.8374116
2.8332174
2.8239419
2.8107383
2.7951396
2.7785981
2.7622044
2.7466266
2.7321784
2.7189014
2.7066655
2.6952579
2.6845088
2.6744025
2.6655157
2.6593339
2.6556351
2.6540351
2.654223
2.6559472
2.6589959
2.6631951
2.6683984
2.6744845
2.6813495
2.6889083
2.697087
2.7058229
2.7150648
2.7247663
2.7348895
2.7454023
2.7562737
2.7674687
2.77898
2.7907891
2.8028805
2.8149791
2.8248191
2.8309083
2.832166
2.8280227
2.8187985
2.80566
2.7901404
2.7736821
2.7573681
2.741868
2.7274923
2.7142847
2.7021136
2.6907699
2.6800818
2.6700339
2.6612012
2.6550677
2.6513991
2.649822
2.6500292
2.6517715
2.654846
2.6590672
2.6642911
2.6703947
2.6772764
2.6848502
2.6930416
2.7017889
2.7110398
2.720747
2.7308629
2.7413681
2.7522333
2.7634351
2.7749507
2.7867634
2.798846
2.8109565
2.8208714
2.827065
2.8284416
2.8244317
2.8153443
2.8023214
2.7868865
2.7704744
2.7541897
2.7387071
2.7243431
2.7111435
2.6989803
2.687644
2.6769664
2.6669319
2.658124
2.6520164
2.6483705
2.6468132
2.647038
2.6487927
2.6518679
2.6560891
2.6613111
2.667413
2.6742911
2.6818619
2.6900485
2.6987906
2.7080364
2.7177396
2.7278645
2.7383761
2.7492478
2.7604523
2.7719588
2.7837615
2.7958455
2.8079383
2.8177836
2.8238859
2.8251719
2.8210771
2.8119202
2.798856
2.7834189
2.7670455
2.7508137
2.7353926
2.7210927
2.7079575
2.6958532
2.6845725
2.6739454
2.6639566
2.6551788
2.6490915
2.6454604
2.6439157
2.6441553
2.6459291
2.6490207
2.6532564
2.6584911
2.6646025
2.6714904
2.6790659
2.6872585
2.6960063
2.7052555
2.7149622
2.7250829
2.7355816
2.7464385
2.7576308
2.7691381
2.7809408
2.7930171
2.8050947
2.8149354
2.8210452
2.8223364
2.8182483
2.8091137
2.7960827
2.7806802
2.7643321
2.7481229
2.7327235
2.7184434
2.7053261
2.6932399
2.6819763
2.6713653
2.6613989
2.6526487
2.6465855
2.6429749
2.6414475
2.6416965
2.64347
2.6465592
2.6507916
2.6560223
2.6621292
2.6690094
2.67658
2.6847651
2.6935046
2.7027452
2.7124434
2.7225602
2.7330644
2.7439251
2.755121
2.7666183
2.7784092
2.7904804
2.8025603
2.8124006
2.8185043
2.819804
2.8157361
2.8066213
2.7936063
2.7782252
2.7619102
2.7457349
2.7303681
2.7161186
2.7030303
2.6909721
2.6797347
2.669148
2.6591988
2.6504576
2.6444006
2.6407952
2.6392698
2.6395304
2.6413162
2.6444168
2.6486588
2.6538968
2.6600106
2.6668975
2.674474
2.6826639
2.691407
2.7006509
2.7103515
2.7204678
2.7309587
2.741806
2.7529879
2.7644846
2.7762756
2.7883415
2.8004072
2.8102415
2.8163524
2.8176565
2.81359
2.8044887
2.7914977
2.7761433
2.7598467
2.7436838
2.7283289
2.7140908
2.7010126
2.6889637
2.6777349
2.6671574
2.6572263
2.6485062
2.6424682
2.6388805
2.6373689
2.6376297
2.6394119
2.642508
2.646744
2.6519759
2.6580827
2.6649628
2.6725316
2.6807129
2.6894476
2.6986828
2.708374
2.7184842
2.7289798
2.7398319
2.751018
2.7625046
2.7742856
2.7863452
2.798414
2.8082469
2.8143494
2.8156567
2.8116076
2.8025205
2.7895391
2.7741947
2.7579165
2.7417798
2.7264502
2.7122369
2.6991813
2.6871541
2.6759462
2.6653893
2.6554675
2.6467519
2.6407158
2.6371269
2.6356142
2.6358814
2.6376743
2.6407795
2.6450229
2.6502626
2.6563759
2.6632612
2.6708329
2.6790185
2.6877561
2.6969943
2.7066882
2.7167943
2.7272773
2.7381167
2.7492902
2.7607765
2.772558
2.7846112
2.7966661
2.806493
2.8126032
2.8139117
2.8098605
2.8007815
2.7878199
2.772496
2.7562284
2.7400994
2.724777
2.7105691
2.6975188
2.6854966
2.674294
2.6637406
2.6538291
2.6451294
2.6391082
2.6355309
2.6340292
2.6342978
2.6360857
2.639185
2.6434228
2.6486547
2.6547608
2.661638
2.6692026
2.6773794
2.6861084
2.6953378
2.7050221
2.7151244
2.7256122
2.7364576
2.7476337
2.75911
2.7708795
2.7829289
2.7949874
2.8048117
2.8109114
2.8122237
2.8081868
2.7991173
2.7861609
2.7708433
2.7545943
2.7384877
2.723186
2.7089989
2.6959682
2.6839635
2.6727774
2.6622405
2.652338
2.6436403
2.6376183
2.6340413
2.6325369
2.6328051
2.6346016
2.6377084
2.6419532
2.647192
2.6533022
2.6601841
2.6677518
2.6759324
2.684664
2.6938965
2.7035832
2.7136765
2.7241504
2.7349832
2.7461479
2.7576251
2.7693963
2.7814367
2.7934813
2.8032999
2.809407
2.8107178
2.8066766
2.7976148
2.7846751
2.7693739
2.7531295
2.7370262
2.7217278
2.7075436
2.6945162
2.6825142
2.6713307
2.6607964
2.6508965
2.6422126
2.6362045
2.6326373
2.6311438
2.6314168
2.6332073
2.6363082
2.6405463
2.6457765
2.65188
2.6587539
2.6663144
2.6744866
2.6832094
2.6924314
2.7021096
2.712204
2.722683
2.7335181
2.7446811
2.7561479
2.7679079
2.7799473
2.7919953
2.8018091
2.8079057
2.809221
2.8051927
2.7961347
2.7831974
2.767904
2.7516809
2.7355969
2.7203166
2.7061503
2.6931386
2.6811523
2.6699831
2.6594617
2.6495745
2.6408911
2.6348784
2.6313076
2.6298089
2.6300769
2.6318693
2.6349771
2.6392212
2.6444573
2.6505649
2.6574428
2.6650071
2.6731827
2.6819086
2.6911333
2.7008073
2.7108891
2.7213559
2.7321789
2.743335
2.7548029
2.7665648
2.7785914
2.790626
2.8004377
2.8065414
2.8078508
2.8038175
2.794769
2.7818468
2.7665615
2.7503402
2.7342582
2.7189801
2.7048154
2.6918058
2.6798201
2.6686511
2.6581311
2.6482444
2.6395643
2.6335649
2.6300085
2.6285183
2.6287949
2.6305866
2.633687
2.6379235
2.6431515
2.649251
2.6561205
2.6636744
2.67184
2.6805563
2.6897726
2.6994424
2.7095296
2.7199993
2.7308249
2.7419739
2.7534306
2.7651813
2.777211
2.7892485
2.7990522
2.8051457
2.806462
2.8024395
2.793391
2.7804708
2.7651966
2.7489924
2.7329283
2.7176673
2.7035177
2.6905222
2.678551
2.6673968
2.6568885
2.6470144
2.6383419
2.6323397
2.6287739
2.6272793
2.6275489
2.6293344
2.6324377
2.6366801
2.6419139
2.6480176
2.6548922
2.6624486
2.6706171
2.6793373
2.6885533
2.6982112
2.7082858
2.7187443
2.729558
2.7407055
2.7521646
2.7639129
2.7759297
2.7879543
2.7977586
2.8038564
2.8051653
2.8011391
2.7921021
2.7791953
2.7639239
2.7477207
2.7316575
2.7163978
2.7022488
2.6892538
2.677283
2.6661279
2.6556215
2.6457469
2.6370742
2.6310775
2.6275244
2.626039
2.6263173
2.6281095
2.6312094
2.6354437
2.6406696
2.6467655
2.6536303
2.6611798
2.6693404
2.6780512
2.6872599
2.696923
2.7070019
2.7174647
2.7282803
2.7394166
2.750864
2.762605
2.774626
2.7866504
2.7964444
2.8025336
2.8038511
2.7998307
2.7907929
2.7778869
2.76263
2.7464428
2.7303963
2.715152
2.7010176
2.6880379
2.6760798
2.664937
2.6544411
2.6445785
2.6359162
2.6299222
2.6263626
2.624871
2.6251426
2.6269279
2.6300194
2.634253
2.6394839
2.6455843
2.6524539
2.660007
2.6681714
2.6768813
2.6860785
2.695729
2.705796
2.7162466
2.7270529
2.7381916
2.7496414
2.7613757
2.7733827
2.7853987
2.7951958
2.8012853
2.8025947
2.7985744
2.7895482
2.7766523
2.7613947
2.745208
2.729162
2.7139187
2.699785
2.6868043
2.6748466
2.6637044
2.6532085
2.6433454
2.6346822
2.6286855
2.625134
2.623652
2.6239321
2.625725
2.6288235
2.6330562
2.6382785
2.6443703
2.6512308
2.6587741
2.6669273
2.675632
2.6848338
2.6944895
2.7045605
2.7150159
2.7258165
2.7369435
2.7483823
2.7601147
2.772125
2.7841358
2.7939227
2.8000085
2.801326
2.7973063
2.7882791
2.7753861
2.7601445
2.7439735
2.7279429
2.7127154
2.6985929
2.6856201
2.6736751
2.6625447
2.6520603
2.6422081
2.6335552
2.6275671
2.624016
2.6225269
2.6227992
2.624584
2.6276736
2.6318967
2.6371098
2.6432014
2.6500664
2.6576114
2.6657553
2.6744487
2.6836402
2.6932847
2.7033451
2.7137895
2.7245886
2.7357199
2.7471607
2.758882
2.7708805
2.7828877
2.7926779
2.7987602
2.800071
2.796056
2.7870395
2.7741518
2.7589104
2.7427397
2.7267115
2.7114837
2.6973653
2.6843987
2.6724532
2.6613231
2.6508381
2.640986
2.6323321
2.626343
2.6227865
2.6213076
2.6215901
2.6233833
2.6264803
2.6307106
2.6359303
2.6420186
2.648874
2.6564136
2.6645634
2.6732609
2.682456
2.6921043
2.7021675
2.712611
2.7233987
2.7345178
2.7459478
2.7576706
2.7696717
2.7816684
2.7914474
2.7975299
2.798847
2.7948279
2.7858095
2.7729301
2.7577035
2.7415485
2.7255311
2.7103026
2.6961842
2.6832168
2.6712708
2.6601443
2.6496718
2.6398311
2.6311889
2.6252089
2.6216607
2.6201751
2.6204505
2.6222365
2.6253262
2.6295478
2.6347589
2.6408379
2.6476855
2.6552143
2.6633532
2.6720419
2.6812279
2.6908662
2.7009211
2.7113562
2.722147
2.7332706
2.7446988
2.7564118
2.7684021
2.7804012
2.7901845
2.7962611
2.7975733
2.793565
2.7845592
2.7716808
2.7564547
2.7403016
2.7242892
2.7090781
2.6949749
2.6820211
2.6700883
2.6589699
2.6484964
2.6386542
2.6300104
2.6240284
2.6204801
2.6189947
2.6192784
2.6210713
2.6241684
2.6283963
2.6336119
2.6396964
2.6465478
2.6540806
2.6622226
2.6709142
2.6801026
2.6897435
2.6997993
2.7102251
2.7210045
2.7321148
2.7435362
2.7552507
2.7672386
2.7792249
2.7889972
2.7950757
2.7963898
2.7923751
2.7833664
2.7705002
2.7552886
2.7391465
2.7231331
2.707921
2.6938155
2.6808612
2.6689274
2.6578071
2.6473336
2.6375041
2.6288712
2.6228981
2.6193538
2.6178715
2.6181476
2.6199331
2.6230218
2.6272416
2.6324489
2.6385248
2.6453669
2.6528926
2.6610274
2.6697094
2.678889
2.6885202
2.6985664
2.7089963
2.7197793
2.7308943
2.7423067
2.7540102
2.7659912
2.7779801
2.7877514
2.7938228
2.7951348
2.7911308
2.7821286
2.7692616
2.75405
2.7379129
2.721915
2.7067173
2.6926274
2.6796873
2.6677668
2.6566594
2.6461959
2.636363
2.6277282
2.6217513
2.6182053
2.6167173
2.6169944
2.6187875
2.6218824
2.6261079
2.6313202
2.6374002
2.6442466
2.6517739
2.6599112
2.6685958
2.6777773
2.6874108
2.6974497
2.707865
2.7186363
2.7297385
2.7411513
2.7528563
2.7648299
2.7768064
2.786571
2.7926457
2.7939548
2.7899451
2.7809455
2.7680917
2.7528937
2.7367573
2.7207596
2.7055616
2.6914704
2.6785283
2.6666059
2.6554959
2.6450312
2.6351995
2.6265755
2.6206093
2.617069
2.6155894
2.6158667
2.6176519
2.6207392
2.6249561
2.6301608
2.6362324
2.6430705
2.6505885
2.6587162
2.6673923
2.6765647
2.6861887
2.6962266
2.7066488
2.7174239
2.7285249
2.7399268
2.7516212
2.7635925
2.7755733
2.7853324
2.7914
2.792712
2.7887127
2.7797136
2.76686
2.7516627
2.7355402
2.7195578
2.7043746
2.6902981
2.6773694
2.6654594
2.6543622
2.6439092
2.6340864
2.6254587
2.6194899
2.6159601
2.6144879
2.6147721
2.6165626
2.6196551
2.6238766
2.6290848
2.635159
2.6419992
2.6495204
2.6576498
2.6663265
2.6754999
2.6851254
2.6951644
2.705586
2.716362
2.7274683
2.7388842
2.750591
2.762562
2.7745404
2.7843094
2.790391
2.7917149
2.7877188
2.7787359
2.765902
2.7507248
2.734622
2.7186594
2.7034938
2.6894345
2.6765234
2.6646287
2.6535463
2.6431074
2.6332984
2.6246843
2.6187255
2.615196
2.6137238
2.6140172
2.6158178
2.6189172
2.6231468
2.6283627
2.634444
2.6412904
2.6488175
2.6569538
2.6656358
2.6748145
2.6844444
2.6944873
2.7049143
2.7156923
2.7268019
2.7382131
2.7499096
2.761883
2.773865
2.7836366
2.7897146
2.7910342
2.7870448
2.7780704
2.765245
2.7500746
2.7339668
2.717999
2.7028291
2.6887653
2.6758485
2.6639504
2.6528692
2.6424396
2.6326394
2.6240339
2.618083
2.6145551
2.6130857
2.6133714
2.615165
2.6182706
2.6225054
2.6277256
2.6338115
2.640662
2.6481919
2.6563301
2.6650159
2.674197
2.6838293
2.6938763
2.7043042
2.7150784
2.7261755
2.7375829
2.7492814
2.7612567
2.773241
2.7830055
2.789077
2.7904007
2.7864165
2.7774477
2.7646151
2.7494416
2.7333436
2.7173843
2.7022231
2.6881664
2.675257
2.6633656
2.6522856
2.6418486
2.6320407
2.6234391
2.6174941
2.6139717
2.6125069
2.6127958
2.6145916
2.617687
2.6219108
2.6271207
2.633209
2.6400626
2.6475966
2.6557364
2.6644254
2.6736085
2.6832361
2.6932702
2.703685
2.7144554
2.7255547
2.7369642
2.7486651
2.7606425
2.7726154
2.7823777
2.7884564
2.7897844
2.7858
2.776823
2.7639978
2.748832
2.7327399
2.7167883
2.7016346
2.6875851
2.6746831
2.662797
2.6517229
2.6412909
2.6314886
2.6228807
2.6169264
2.6134083
2.6119468
2.6122401
2.614038
2.6171362
2.6213629
2.6265745
2.6326516
2.6394928
2.6470146
2.6551456
2.6638219
2.6729939
2.6826172
2.6926532
2.7030694
2.7138407
2.7249429
2.7363541
2.7480521
2.7600169
2.7719896
2.7817543
2.7878354
2.7891588
2.785171
2.776202
2.7633846
2.7482271
2.7321439
2.7162001
2.7010536
2.687011
2.6741157
2.6622367
2.6511674
2.6407416
2.6309443
2.6223407
2.6163902
2.6128628
2.611392
2.6116831
2.6134851
2.616586
2.6208143
2.6260281
2.6321065
2.6389499
2.6464729
2.6546023
2.6632805
2.6724532
2.6820765
2.6921141
2.7025321
2.7133043
2.7244051
2.7358024
2.7474914
2.7594562
2.7714298
2.7811952
2.7872651
2.7885852
2.7846007
2.7756362
2.7628241
2.7476592
2.7315676
2.7156155
2.7004621
2.6864119
2.6735096
2.6616237
2.6505485
2.6401229
2.6303337
2.6217368
2.6157925
2.6122694
2.6108029
2.6110899
2.6128814
2.6159763
2.6202092
2.625427
2.6315093
2.6383557
2.6458812
2.6540153
2.6626952
2.67187
2.6814954
2.6915348
2.7019506
2.7127101
2.7237995
2.7351978
2.7468884
2.7588553
2.7708285
2.7805822
2.7866502
2.7879734
2.7839952
2.7750289
2.7622094
2.7470508
2.7309675
2.715024
2.699877
2.6858339
2.6729369
2.6610565
2.6499865
2.6395605
2.6297622
2.6211603
2.615222
2.6117086
2.6102462
2.6105366
2.6123314
2.6154251
2.6196458
2.6248519
2.630923
2.6377583
2.6452863
2.6534224
2.6620975
2.6712606
2.6808751
2.6909015
2.7013113
2.7120726
2.723165
2.7345662
2.7462585
2.7582226
2.7701855
2.7799413
2.7860169
2.7873447
2.7833605
2.7743945
2.7615829
2.7464309
2.7303562
2.7144198
2.699281
2.6852455
2.6723557
2.6604815
2.6494181
2.6389966
2.6292043
2.6206048
2.6146562
2.6111326
2.6096742
2.6099682
2.6117666
2.6148632
2.6190867
2.6242955
2.6303678
2.6372049
2.6447208
2.6528444
2.6615145
2.6706791
2.6802952
2.6903231
2.7007344
2.7114971
2.7225902
2.7339926
2.7456734
2.7576294
2.7695935
2.7793512
2.7854273
2.7867455
2.7827628
2.773803
2.7609971
2.7458532
2.7297843
2.7138419
2.6986947
2.6846516
2.6717553
2.6598878
2.6488311
2.6384175
2.6286314
2.6200376
2.6140943
2.6105709
2.6091027
2.6093876
2.6111894
2.6142895
2.6185164
2.6237273
2.6298027
2.636642
2.6441598
2.6522851
2.6609559
2.6701221
2.67974
2.6897695
2.7001791
2.710943
2.7220273
2.7334156
2.7450962
2.7570524
2.769017
2.7787731
2.7848363
2.7861571
2.7821779
2.7732229
2.7604182
2.7452655
2.7291894
2.7132535
2.6981146
2.6840785
2.6711876
2.659313
2.6482482
2.637826
2.6280429
2.6194553
2.6135187
2.6100016
2.6085377
2.6088254
2.6106174
2.6137071
2.617929
2.6231427
2.6292214
2.6360633
2.6435838
2.6517107
2.6603842
2.6695518
2.6791708
2.6891997
2.6995966
2.7103479
2.7214289
2.7328191
2.7445002
2.7564583
2.7684181
2.7781639
2.7842283
2.7855518
2.7815773
2.7726152
2.7598076
2.7446642
2.728596
2.712667
2.6975348
2.6835051
2.6706214
2.6587527
2.6476936
2.6372776
2.6274881
2.6188922
2.6129532
2.609442
2.6079819
2.6082733
2.6100678
2.6131604
2.6173792
2.6225824
2.6286485
2.6354787
2.642988
2.6511033
2.6597664
2.6689231
2.6785302
2.6885514
2.6989534
2.709708
2.7207921
2.7321854
2.7438698
2.7558181
2.7677729
2.7775221
2.7835944
2.7849207
2.7809379
2.7719812
2.7591817
2.7440441
2.7279863
2.712065
2.6969397
2.6829178
2.6700408
2.6581783
2.6471257
2.6367152
2.6269321
2.6183405
2.6123984
2.6088753
2.6074128
2.6077075
2.6095054
2.6125998
2.6168213
2.6220264
2.6280954
2.6349273
2.6424379
2.6505542
2.6592185
2.668376
2.6779842
2.6880062
2.6984091
2.7091634
2.720248
2.7316356
2.7433059
2.7552519
2.7672069
2.7769563
2.7830241
2.7843413
2.7803626
2.7714102
2.7586169
2.7434864
2.7274196
2.7114906
2.6963596
2.6823297
2.6694453
2.6575754
2.6465259
2.6361213
2.6263456
2.6177611
2.6118252
2.6083055
2.6068406
2.6071255
2.608917
2.6120164
2.6162412
2.6214492
2.6275206
2.6343551
2.6418686
2.649987
2.6586525
2.6678123
2.677422
2.6874435
2.6978457
2.7085967
2.7196672
2.7310474
2.7427187
2.7546659
2.7666214
2.7763643
2.782424
2.7837451
2.7797706
2.7708237
2.758024
2.7428858
2.7268257
2.7109044
2.6957788
2.6817565
2.6688771
2.6570139
2.6459596
2.6355469
2.6257644
2.6171851
2.6112542
2.6077442
2.6062822
2.6065712
2.608362
2.6114502
2.6156633
2.6208637
2.6269386
2.6337759
2.6412914
2.6494145
2.658083
2.6672437
2.6768513
2.6868601
2.6972516
2.7079942
2.7190671
2.7304492
2.7421219
2.75407
2.7660146
2.7757537
2.7818146
2.7831383
2.779165
2.7702093
2.7574148
2.7422853
2.7262318
2.7103176
2.6951997
2.6811836
2.6683114
2.6564534
2.6454058
2.6349986
2.6252198
2.6166317
2.6106913
2.6071813
2.6057239
2.6060164
2.6078103
2.6109006
2.6151173
2.6203165
2.626379
2.6332049
2.640708
2.6488183
2.6574738
2.6666241
2.6762238
2.6862373
2.69663
2.7073762
2.7184517
2.7298355
2.7415063
2.753442
2.7653866
2.7751281
2.7811954
2.782516
2.7785378
2.7695889
2.7568016
2.7416787
2.7256348
2.7097282
2.694618
2.6806085
2.6677432
2.6558917
2.6448488
2.6344471
2.6246734
2.6160905
2.6101539
2.6066334
2.6051657
2.6054592
2.6072559
2.6103494
2.6145682
2.6197689
2.625834
2.6326606
2.6401658
2.6482782
2.6569355
2.6660857
2.6756859
2.6856995
2.696094
2.7068398
2.7179143
2.7292848
2.7409456
2.752882
2.7648265
2.774569
2.7806265
2.7819428
2.7779684
2.7690248
2.7562439
2.7411177
2.7250638
2.7091496
2.694031
2.6800146
2.6671419
2.6552837
2.6442342
2.6338363
2.6240702
2.6154943
2.6095643
2.6060524
2.6045887
2.6048751
2.6066623
2.6097515
2.6139743
2.619179
2.6252463
2.6320758
2.6395833
2.6476977
2.6563559
2.6655085
2.6751106
2.6851261
2.6955194
2.7062519
2.7173145
2.7286859
2.7403476
2.7522864
2.7642322
2.7739627
2.7800183
2.7813389
2.777369
2.7684269
2.7556374
2.7405131
2.7244682
2.7085614
2.69345
2.67944
2.666575
2.6547227
2.6436789
2.6332772
2.6235027
2.6149232
2.6089973
2.6054897
2.6040301
2.6043198
2.6061103
2.6091959
2.6134071
2.6186004
2.6246567
2.6314814
2.6389916
2.6471074
2.6557667
2.6649082
2.674499
2.6845024
2.6948853
2.7056215
2.7166872
2.7280605
2.7397251
2.751662
2.7635956
2.7733278
2.7793849
2.7807093
2.7767351
2.7677894
2.7550075
2.7398925
2.7238548
2.7079566
2.6928527
2.6788509
2.6659908
2.6541455
2.6431081
2.6327112
2.6229417
2.6143627
2.6084285
2.6049125
2.6034575
2.6037509
2.605545
2.608634
2.6128476
2.6180429
2.6241019
2.6309223
2.6384199
2.6465237
2.6551726
2.664315
2.6739089
2.6839132
2.6942985
2.7050359
2.7161026
2.7274778
2.7391322
2.7510593
2.7629941
2.7727277
2.7787898
2.7801061
2.7761316
2.7671916
2.7544172
2.7393086
2.7232792
2.7073791
2.6922679
2.6782577
2.6653969
2.653558
2.6425273
2.6321373
2.6223745
2.6138003
2.6078715
2.6043565
2.602891
2.6031761
2.6049738
2.6080658
2.6122825
2.6174808
2.6235414
2.6303637
2.6378636
2.6459684
2.6546187
2.6637633
2.6733565
2.6833634
2.6937497
2.704488
2.7155466
2.726908
2.7385597
2.7504878
2.7624235
2.7721562
2.7782066
2.7795238
2.7755539
2.7666204
2.7538464
2.7387304
2.7226918
2.7067928
2.69169
2.6776862
2.6648259
2.6529794
2.6419408
2.6315436
2.6217852
2.6132174
2.6072943
2.6037872
2.6023266
2.6026134
2.6043999
2.6074817
2.6116951
2.6168962
2.6229601
2.6297851
2.6372876
2.6453948
2.6540475
2.663193
2.6727884
2.6827955
2.6931694
2.7038951
2.7149494
2.7263122
2.7379658
2.7498951
2.761827
2.7715497
2.7776017
2.7789228
2.7749579
2.7660182
2.7532408
2.738131
2.7221017
2.7062104
2.6911132
2.6771166
2.6642625
2.6524217
2.6413884
2.6309967
2.6212308
2.6126547
2.6067307
2.6032257
2.601769
2.6020594
2.6038492
2.6069338
2.6111429
2.6163325
2.6223845
2.629199
2.6366894
2.6447875
2.6534295
2.6625638
2.6721485
2.6821427
2.6925178
2.7032468
2.7143037
2.7256696
2.7373259
2.7492471
2.7611716
2.7708967
2.7769508
2.7782745
2.7743015
2.765367
2.7525985
2.7374976
2.7214758
2.7055931
2.6905053
2.6765161
2.6636698
2.6518362
2.6408098
2.6304235
2.6206639
2.6120932
2.6061654
2.6026492
2.6011918
2.601486
2.6032791
2.6063676
2.6105776
2.6157699
2.6218243
2.6286404
2.6361332
2.6442327
2.6528764
2.6620121
2.6715982
2.6815946
2.6919708
2.7027006
2.7137587
2.7251205
2.7367623
2.7486801
2.7606058
2.7703323
2.7763863
2.7776995
2.77373
2.7647994
2.7520361
2.7369416
2.7209165
2.7050254
2.6899295
2.6759331
2.6630788
2.6512384
2.6402185
2.6298387
2.6200855
2.611521
2.6055984
2.6020927
2.60063
2.6009142
2.6027026
2.6057942
2.6100087
2.6152036
2.6212604
2.6280789
2.6355731
2.6436729
2.6523187
2.6614556
2.6710424
2.6810408
2.6914191
2.7021449
2.7131889
2.7245409
2.7361844
2.7481029
2.7600296
2.7697499
2.7757962
2.777113
2.7731483
2.7642231
2.7514544
2.736352
2.7203286
2.7044449
2.6893556
2.6753657
2.6625173
2.6506815
2.6396537
2.6292665
2.6195073
2.6109483
2.605031
2.6015265
2.6000676
2.6003559
2.6021414
2.6052215
2.6094248
2.614614
2.6206739
2.6274951
2.6349919
2.643095
2.651742
2.6608803
2.6704679
2.6804535
2.6908183
2.7015364
2.7125823
2.7239368
2.7355814
2.7475014
2.759419
2.7691343
2.775182
2.7765031
2.7725399
2.7636063
2.7508419
2.7357476
2.7197325
2.7038562
2.6887736
2.6747904
2.6619487
2.6501191
2.6390967
2.6287143
2.6189582
2.6103907
2.6044652
2.6009624
2.599508
2.5997996
2.6015892
2.6046717
2.6088774
2.6140637
2.6201115
2.6269212
2.6344061
2.6424966
2.6511307
2.6602592
2.6698351
2.6798246
2.6901932
2.7009132
2.711961
2.7233181
2.7349627
2.7468705
2.7587864
2.7685044
2.774554
2.7758722
2.7719028
2.7629759
2.7502191
2.7351322
2.7191257
2.7032568
2.6881821
2.674206
2.6613708
2.6495473
2.6385312
2.6281545
2.6184039
2.6098413
2.6039197
2.6004086
2.5989435
2.5992372
2.6010299
2.6041157
2.6083245
2.6135132
2.6195629
2.6263735
2.6338606
2.6419525
2.6505885
2.6597171
2.6692953
2.6792836
2.6896513
2.7003722
2.7114208
2.7227652
2.7343979
2.7463059
2.7582221
2.7679408
2.773984
2.7752969
2.7713318
2.7624092
2.7496579
2.73457
2.7185555
2.7026794
2.6875966
2.6736131
2.6607711
2.648941
2.6379187
2.6275482
2.6178045
2.6092486
2.6033323
2.5998282
2.5983682
2.5986536
2.6004362
2.6035202
2.6077328
2.6129246
2.6189775
2.6257904
2.63328
2.6413741
2.650012
2.6591425
2.6687224
2.6787124
2.6890812
2.6997895
2.7108254
2.7221692
2.7338037
2.7457128
2.7576303
2.7673378
2.7733798
2.7746973
2.7707369
2.7618167
2.7490575
2.7339702
2.717962
2.7020931
2.6870182
2.6730416
2.6602058
2.6483815
2.6373641
2.6269872
2.6172349
2.6086779
2.6027663
2.5992649
2.5978086
2.5980976
2.5998826
2.6029611
2.607162
2.6123431
2.6183844
2.6251976
2.6326897
2.6407855
2.6494253
2.6585481
2.6681151
2.6780946
2.6884537
2.699163
2.710202
2.7215481
2.7331846
2.7450931
2.7569978
2.7667069
2.7727518
2.7740736
2.7701101
2.7611859
2.7484338
2.7333548
2.7173553
2.7014942
2.6864262
2.672457
2.6596284
2.6478107
2.6368001
2.6264279
2.6166823
2.6081235
2.6022031
2.5986965
2.597245
2.5975375
2.5993264
2.6024082
2.606611
2.6117938
2.6178377
2.6246419
2.6321216
2.6402051
2.648833
2.6579547
2.6675236
2.677506
2.6878667
2.6985784
2.7096181
2.7209656
2.7325935
2.7444918
2.756398
2.7661078
2.7721541
2.7734668
2.7695022
2.7605834
2.7478385
2.7327657
2.7167733
2.7009177
2.685843
2.6718664
2.6590438
2.6472328
2.6362278
2.6258614
2.6161208
2.6075671
2.6016519
2.5981495
2.5966868
2.596972
2.5987647
2.6018493
2.6060557
2.6112409
2.6172862
2.6240919
2.6315737
2.6396585
2.6482875
2.6574099
2.66698
2.6769605
2.6873198
2.6980319
2.7090654
2.7203989
2.7320235
2.743922
2.7558289
2.7655394
2.7715724
2.7728848
2.7689245
2.7600107
2.7472701
2.7321894
2.7161894
2.7003286
2.6852605
2.6712909
2.6584606
2.6466427
2.6356292
2.6252575
2.6155241
2.6069767
2.6010664
2.5975652
2.596108
2.5963938
2.5981762
2.6012509
2.6054556
2.6106451
2.6166942
2.6235027
2.6309874
2.6390741
2.6477053
2.6568303
2.6664019
2.6763833
2.6867313
2.6974311
2.7084587
2.719795
2.7314198
2.7433209
2.7552247
2.7649236
2.7709618
2.7722802
2.7683246
2.759407
2.7466595
2.7315862
2.7155941
2.6997404
2.6846795
2.6707158
2.657892
2.6460791
2.6350727
2.6247051
2.6149628
2.6064072
2.6004999
2.5970018
2.5955484
2.5958376
2.5976229
2.6007001
2.6048987
2.6100764
2.6161141
2.6229115
2.6303842
2.6384623
2.6470828
2.6561954
2.6657574
2.67573
2.6860809
2.6967843
2.7078154
2.7191539
2.730782
2.7426758
2.7545724
2.7642746
2.7703152
2.7716374
2.7676742
2.7587595
2.7460208
2.730957
2.7149732
2.6991277
2.6840754
2.6701193
2.6573024
2.6454971
2.6344965
2.624135
2.6143987
2.6058483
2.5999351
2.5964334
2.59498
2.595274
2.5970628
2.6001427
2.6043437
2.6095231
2.6155629
2.6223624
2.6298368
2.6379168
2.6465394
2.655653
2.6652157
2.675189
2.6855419
2.6962454
2.7072761
2.7186115
2.7302251
2.7421138
2.7540107
2.7637136
2.7697525
2.7710626
2.767103
2.7581921
2.7454591
2.7303996
2.7144153
2.6985617
2.6835017
2.6695378
2.6567142
2.6449044
2.6339104
2.6235561
2.613826
2.6052814
2.5993724
2.5958719
2.594413
2.594696
2.5964823
2.5995662
2.60377
2.6089523
2.6149945
2.6217959
2.6292725
2.6373537
2.6459785
2.6550939
2.6646571
2.6746321
2.6849849
2.6956861
2.7067037
2.7180288
2.7296443
2.7415338
2.753432
2.7631299
2.7691574
2.7704704
2.7665145
2.7576103
2.7448733
2.7298079
2.7138226
2.6979764
2.6829226
2.6689661
2.6561487
2.6443419
2.6333404
2.6229773
2.6132436
2.6047051
2.5988014
2.5953031
2.5938482
2.5941353
2.5959172
2.59899
2.603183
2.6083622
2.6144073
2.6212115
2.628691
2.6367738
2.6453998
2.6545169
2.6640811
2.6740446
2.6843855
2.6950774
2.7060964
2.7174239
2.7290413
2.7409322
2.752821
2.7625129
2.7685475
2.7698653
2.7659125
2.7570002
2.7442653
2.7292058
2.7132297
2.6973913
2.6823449
2.6683953
2.6555843
2.6437831
2.632787
2.6224291
2.6126964
2.6041493
2.5982392
2.5947456
2.5932944
2.5935848
2.5953696
2.5984454
2.6026406
2.6078143
2.6138475
2.62064
2.6281066
2.6361773
2.6447906
2.653897
2.663451
2.6734147
2.6837575
2.6944525
2.7054746
2.716804
2.7284214
2.7403002
2.7521873
2.7618818
2.7679193
2.7692358
2.7652762
2.7563703
2.7436435
2.7285931
2.7126243
2.6967933
2.6817539
2.6678112
2.6550062
2.6432116
2.6322217
2.6218696
2.6121416
2.6036003
2.597692
2.5941923
2.592732
2.593025
2.5948131
2.5978913
2.6020901
2.6072659
2.6133008
2.620095
2.6275632
2.6356361
2.6442518
2.6533568
2.6629126
2.6728783
2.6832223
2.6939173
2.7049394
2.7162559
2.7278609
2.7397404
2.7516272
2.761323
2.7673514
2.7686617
2.7647061
2.7558043
2.7430832
2.7280321
2.7120554
2.6962173
2.6811705
2.6672199
2.6544082
2.6426065
2.6316109
2.6212659
2.611546
2.6030102
2.5971076
2.5936103
2.5921535
2.592438
2.5942163
2.5972939
2.6014957
2.6066751
2.6127129
2.6195099
2.6269815
2.6350553
2.6436725
2.6527808
2.6623378
2.6723051
2.6826503
2.6933324
2.7043417
2.7156582
2.7272644
2.739145
2.7510338
2.7607191
2.7667422
2.7680562
2.7641053
2.7552068
2.7424779
2.727427
2.7114568
2.695626
2.6805866
2.6666436
2.6538377
2.6420417
2.6310508
2.620698
2.6109695
2.6024337
2.5965364
2.5930429
2.5915899
2.5918777
2.5936596
2.5967302
2.6009216
2.6060896
2.6121171
2.6189153
2.6263895
2.6344657
2.6430843
2.6521873
2.6617315
2.6716855
2.6820185
2.6927032
2.7037151
2.7150338
2.7266421
2.7385232
2.7503991
2.7600839
2.7661157
2.7674339
2.7634799
2.7545769
2.7418559
2.7268126
2.7108512
2.6950281
2.6799958
2.6660597
2.6532607
2.6414707
2.6304855
2.6201379
2.610415
2.6018758
2.5959702
2.592478
2.5910296
2.5913212
2.593106
2.5961807
2.6003728
2.6055436
2.6115725
2.6183598
2.6258218
2.6338863
2.6424935
2.6515927
2.661139
2.6710949
2.6814294
2.6921155
2.7031288
2.7144489
2.7260497
2.7379186
2.7497966
2.7594841
2.7655165
2.7668278
2.7628725
2.7539756
2.7412612
2.7262247
2.7102702
2.694454
2.6794221
2.6654866
2.6526947
2.6409111
2.6299314
2.6195893
2.6098716
2.6013379
2.5954354
2.5919383
2.5904791
2.5907638
2.5925517
2.5956285
2.5998244
2.6049969
2.6110277
2.6178172
2.6252806
2.6333458
2.6419532
2.6510539
2.6606014
2.6705585
2.6808949
2.6915812
2.7025874
2.7138937
2.7254899
2.73736
2.7492378
2.758925
2.7649446
2.7662544
2.7623034
2.7534106
2.7407005
2.7256558
2.7096939
2.6938698
2.678838
2.664901
2.6521015
2.6403105
2.6293247
2.6189792
2.6092684
2.6007414
2.5948446
2.5913503
2.589896
2.5901809
2.5919592
2.5950263
2.5992215
2.604398
2.6104319
2.6172247
2.6246903
2.6327591
2.6413684
2.6504714
2.6600208
2.6699798
2.6803052
2.6909783
2.7019796
2.7132876
2.724885
2.7367568
2.7486322
2.7583072
2.7643275
2.7656405
2.7616949
2.752799
2.7400825
2.7250454
2.7090909
2.6932747
2.6782501
2.66432
2.6515265
2.6397424
2.6287622
2.6184187
2.6087
2.6001647
2.5942726
2.5907848
2.5893345
2.589623
2.5914035
2.5944731
2.5986609
2.6038256
2.6098483
2.6166291
2.6240835
2.6321414
2.6407421
2.649832
2.6593714
2.6693208
2.6796472
2.6903245
2.701329
2.7126398
2.7242401
2.7361062
2.7479742
2.757652
2.7636797
2.7649987
2.7610452
2.7521515
2.7394433
2.7244146
2.7084694
2.6926615
2.6776447
2.6637223
2.6509364
2.6391585
2.6281848
2.6178484
2.6081345
2.5996041
2.5937042
2.5902081
2.5887597
2.5890515
2.590836
2.593909
2.5980997
2.6032672
2.609292
2.616075
2.6235313
2.6315911
2.640193
2.6492848
2.6588233
2.6687729
2.6790996
2.6897774
2.7007825
2.712091
2.7236769
2.7355368
2.7474051
2.7570844
2.7631109
2.7644181
2.7604678
2.7515795
2.7388775
2.723855
2.7079105
2.6920948
2.6770701
2.6631398
2.6503463
2.6385677
2.6276
2.6172698
2.6075623
2.5990384
2.593143
2.589649
2.5881934
2.5884755
2.5902579
2.5933337
2.597527
2.6026974
2.6087251
2.6155102
2.6229687
2.6310301
2.6396339
2.6487274
2.658267
2.6682158
2.6785433
2.68922
2.700211
2.7115092
2.7230959
2.7349575
2.7468266
2.7565022
2.7625175
2.7638273
2.7598815
2.750998
2.7382922
2.7232621
2.7073157
2.6915073
2.6764896
2.6625664
2.6497798
2.638
2.6270249
2.6166863
2.606977
2.598459
2.5925703
2.5890803
2.5876288
2.5879147
2.5896924
2.5927575
2.5969403
2.602108
2.6081388
2.6149266
2.6223879
2.630451
2.6390562
2.6481516
2.6576922
2.6676292
2.6779442
2.6886103
2.6996036
2.7109036
2.7224927
2.7343554
2.7462168
2.7558854
2.7619019
2.7632155
2.7592733
2.7503817
2.7376783
2.7226558
2.7067173
2.6909163
2.6759062
2.6619892
2.6492085
2.6374354
2.6264656
2.6161327
2.6064234
2.5978968
2.592001
2.5885196
2.5870724
2.5873621
2.5891426
2.5922105
2.5963953
2.601557
2.6075757
2.6143517
2.6218014
2.6298525
2.6384449
2.6475289
2.6570606
2.667002
2.6773205
2.6879892
2.6989849
2.7102869
2.7218761
2.7337267
2.7455854
2.7552567
2.7612803
2.7625942
2.7586439
2.7497594
2.7370629
2.7220485
2.7061172
2.6903248
2.6753209
2.6614115
2.6486378
2.6368704
2.6259065
2.6155791
2.6058753
2.5973532
2.591459
2.5879655
2.5865092
2.5868025
2.5885861
2.5916569
2.5958447
2.6010087
2.6070294
2.6138067
2.621258
2.6293101
2.6379046
2.6469884
2.6565208
2.6664634
2.6767817
2.6874506
2.698446
2.7097366
2.7213137
2.733165
2.7450235
2.7546959
2.7607129
2.7620194
2.7580729
2.7491932
2.7365019
2.7214897
2.7055502
2.6897497
2.6747386
2.6608224
2.6480417
2.6362679
2.6253014
2.6149805
2.605283
2.5967684
2.5908799
2.587389
2.5859363
2.5862193
2.5879934
2.5910637
2.5952551
2.6004221
2.606446
2.6132262
2.6206799
2.6287336
2.6373303
2.6464159
2.6559496
2.6658933
2.6762128
2.6868696
2.6978528
2.7091417
2.7207201
2.7325726
2.7444322
2.7540946
2.7601061
2.7614167
2.7574751
2.7485991
2.7359006
2.7208846
2.7049537
2.6891596
2.6741562
2.6602461
2.647471
2.6357038
2.6247389
2.6144183
2.6047266
2.5962162
2.5903335
2.5868492
2.5853989
2.5856862
2.5874758
2.5905528
2.5947456
2.5999131
2.6059377
2.6127191
2.6201727
2.6282287
2.6368268
2.6459141
2.6554472
2.6653903
2.6757102
2.6863792
2.6973755
2.7086773
2.720268
2.7321305
2.7439888
2.7536597
2.759685
2.7610078
2.7570801
2.7482104
2.7355251
2.7205224
2.7046046
2.6888239
2.6738334
2.659934
2.6471705
2.6354129
2.6244578
2.6141505
2.6044679
2.5959666
2.5900908
2.5866122
2.5851698
2.5854659
2.5872631
2.5903456
2.5945442
2.5997179
2.6057477
2.6125343
2.6199934
2.6280527
2.6366541
2.6457448
2.6552806
2.6652262
2.6755505
2.6862245
2.6972244
2.7085307
2.7201252
2.7319922
2.7438545
2.7535295
2.7595561
2.7608831
2.7569594
2.7480943
2.7354124
2.7204146
2.7045009
2.6887243
2.673737
2.6598415
2.6470811
2.6353269
2.6243749
2.6140721
2.6043921
2.5958934
2.5900197
2.5865438
2.5851026
2.5854015
2.5872006
2.5902853
2.5944855
2.5996614
2.6056929
2.6124806
2.619941
2.6280036
2.6366079
2.6457016
2.6552415
2.6651909
2.6755154
2.6861904
2.6971915
2.7084992
2.7200947
2.7319627
2.7438252
2.7535014
2.7595284
2.7608564
2.7569325
2.7480695
2.7353897
2.7203929
2.7044792
2.6887038
2.673717
2.6598225
2.6470625
2.6353087
2.6243577
2.6140542
2.6043754
2.5958772
2.5900042
2.5865281
2.5850883
2.5853882
2.5871873
2.5902727
2.5944736
2.599649
2.6056812
2.6124694
2.6199303
2.6279926
2.6365974
2.6456907
2.6552305
2.66518
2.6755047
2.6861799
2.6971817
2.7084889
2.7200851
2.7319534
2.7438171
2.7534931
2.7595201
2.7608488
2.7569246
2.7480628
2.7353826
2.7203858
2.7044728
2.6886971
2.6737108
2.6598163
2.6470568
2.6353033
2.6243522
2.6140494
2.6043704
2.5958724
2.5899992
2.5865233
2.5850835
2.5853834
2.5871828
2.5902677
2.5944688
2.5996451
2.6056764
2.6124656
2.6199262
2.6279886
2.6365929
2.6456869
2.6552265
2.6651759
2.6755009
2.6861768
2.6971784
2.7084858
2.7200818
2.7319503
2.743814
2.7534895
2.7595177
2.7608457
2.7569218
2.7480593
2.7353799
2.7203827
2.7044702
2.6886942
2.6737082
2.6598136
2.6470544
2.6353009
2.6243498
2.6140473
2.6043682
2.5958698
2.5899975
2.5865211
2.5850816
2.5853815
2.5871816
2.5902665
2.5944674
2.599643
2.605675
2.6124632
2.6199243
2.6279869
2.6365914
2.6456852
2.6552248
2.665174
2.6754994
2.6861749
2.6971765
2.7084839
2.7200801
2.7319489
2.7438128
2.7534885
2.7595155
2.7608445
2.7569208
2.7480583
2.735379
2.7203817
2.7044687
2.6886933
2.6737068
2.6598127
2.6470535
2.6352999
2.6243491
2.6140468
2.6043677
2.5958693
2.5899973
2.5865207
2.5850811
2.5853808
2.5871809
2.590266
2.5944669
2.5996425
2.6056743
2.612463
2.6199243
2.6279867
2.6365912
2.645685
2.6552246
2.665174
2.6754992
2.6861742
2.6971765
2.7084837
2.7200799
2.7319486
2.7438128
2.7534881
2.7595155
2.760844
2.7569201
2.7480586
2.735379
2.7203817
2.7044687
2.6886933
2.673707
2.6598127
2.6470532
2.6353002
2.6243491
2.6140468
2.6043675
2.5958695
2.5899971
2.5865209
2.5850811
2.5853808
2.5871811
2.590266
2.5944667
2.5996425
2.6056747
2.612463
2.6199243
2.6279867
2.6365914
2.6456852
2.6552246
2.6651738
2.6754992
2.6861744
2.6971765
2.7084835
2.7200799
2.7319484
2.7438126
2.7534881
2.7595155
2.760844
2.7569206
2.7480583
2.7353792
2.7203817
2.7044687
2.688693
2.6737068
2.6598127
2.6470535
2.6353002
2.6243491
2.6140468
2.6043675
2.5958693
2.5899971
2.5865207
2.5850811
2.585381
2.5871809
2.590266
2.5944667
2.5996425
2.6056745
2.612463
2.6199243
2.6279867
2.6365912
2.6456852
2.6552243
2.665174
2.6754992
2.6861742
2.6971765
2.7084837
2.7200799
2.7319486
2.7438123
2.7534883
2.7595155
2.760844
2.7569201
2.7480583
2.7353787
2.7203817
2.7044687
2.688693
2.6737068
2.6598127
2.6470535
2.6352999
2.6243491
2.6140468
2.6043675
2.5958693
2.5899971
2.5865207
2.5850811
2.5853808
2.5871809
2.5902658
2.5944667
2.5996425
2.6056747
2.612463
2.6199243
2.6279867
2.6365914
2.6456852
2.6552246
2.665174
2.6754992
2.6861744
2.6971762
2.7084835
2.7200801
2.7319489
2.7438123
2.7534881
2.7595155
2.760844
2.7569201
2.7480586
2.7353792
2.7203817
2.7044687
2.6886933
2.6737068
2.6598127
2.647053
2.6352999
2.6243491
2.6140468
2.6043675
2.5958693
2.5899971
2.5865207
2.5850811
2.5853808
2.5871811
2.590266
2.5944667
2.5996428
2.6056747
2.612463
2.6199243
2.6279867
2.6365914
2.6456852
2.6552246
2.665174
2.6754992
2.6861744
2.6971765
2.7084835
2.7200799
2.7319486
2.7438123
2.7534881
2.7595155
2.760844
2.7569201
2.7480586
2.735379
2.7203817
2.7044687
2.6886933
2.6737068
2.6598127
2.6470532
2.6353002
2.6243491
2.6140468
2.6043677
2.5958693
2.5899973
2.5865207
2.5850809
2.5853808
2.5871809
2.5902658
2.5944667
2.5996425
2.6056747
2.612463
2.6199243
2.6279867
2.636591
2.6456852
2.6552246
2.665174
2.6754992
2.6861744
2.6971762
2.7084837
2.7200801
2.7319486
2.7438123
2.7534881
2.7595155
2.760844
2.7569201
2.7480583
2.735379
2.7203817
2.7044687
2.688693
2.6737068
2.6598129
2.6470532
2.6352999
2.6243494
2.6140468
2.6043675
2.5958693
2.5899971
2.5865207
2.5850811
2.5853808
2.5871809
2.590266
2.5944664
2.5996428
2.6056747
2.612463
2.6199243
2.6279867
2.6365914
2.645685
2.6552243
2.665174
2.6754992
2.6861746
2.6971765
2.7084835
2.7200799
2.7319486
2.7438126
2.7534881
2.7595155
2.760844
2.7569201
2.7480586
2.735379
2.7203817
2.7044687
2.688693
2.673707
2.6598127
2.6470532
2.6352999
2.6243491
2.6140468
2.6043677
2.5958693
2.5899971
2.5865207
2.5850811
2.585381
2.5871809
2.590266
2.5944667
2.5996425
2.6056747
2.612463
2.6199243
2.6279867
2.6365912
2.645685
2.6552243
2.665174
2.6754992
2.6861744
2.6971765
2.7084835
2.7200799
2.7319486
2.7438126
2.7534883
2.7595155
2.760844
2.7569201
2.7480583
2.7353785
2.7203817
2.7044687
2.688693
2.673707
2.6598127
2.647053
2.6352999
2.6243491
2.6140468
2.6043675
2.5958693
2.5899971
2.5865209
2.5850811
2.585381
2.5871809
2.590266
2.5944667
2.5996425
2.6056747
2.612463
2.6199243
2.6279867
2.6365912
2.645685
2.6552246
2.6651738
2.6754992
2.6861744
2.6971762
2.7084837
2.7200799
2.7319489
2.7438121
2.7534881
2.7595155
2.760844
2.7569201
2.7480583
2.735379
2.7203817
2.7044687
2.6886933
2.6737072
2.6598127
2.6470532
2.6353002
2.6243491
2.6140468
2.6043673
2.5958693
2.5899971
2.5865207
2.5850811
2.585381
2.5871811
2.590266
2.5944667
2.5996425
2.6056747
2.612463
2.6199243
2.6279867
2.6365914
2.6456852
2.6552243
2.665174
2.6754992
2.6861744
2.6971765
2.7084837
2.7200799
2.7319486
2.7438126
2.7534883
2.7595155
2.760844
2.7569203
2.7480586
2.7353792
2.7203817
2.7044687
2.688693
2.673707
2.6598127
2.6470532
2.6353002
2.6243491
2.6140466
2.6043675
2.5958691
2.5899966
2.5865207
2.5850809
2.5853806
2.5871806
2.5902655
2.5944662
2.5996423
2.6056743
2.612463
2.6199241
2.6279864
2.6365907
2.645685
2.6552243
2.6651731
2.675499
2.6861742
2.6971762
2.7084835
2.7200797
2.7319484
2.7438121
2.7534881
2.7595153
2.760844
2.7569201
2.7480578
2.7353778
2.720381
2.7044683
2.6886928
2.6737061
2.6598125
2.6470528
2.6352997
2.6243491
2.6140466
2.6043673
2.5958691
2.5899971
2.5865207
2.5850806
2.5853806
2.5871806
2.5902655
2.5944662
2.5996425
2.6056743
2.6124628
2.6199241
2.6279864
2.636591
2.645685
2.6552243
2.6651733
2.675499
2.6861742
2.697176
2.7084835
2.7200797
2.7319481
2.7438118
2.7534881
2.7595153
2.760844
2.7569199
2.7480578
2.7353778
2.720381
2.704468
2.6886926
2.6737061
2.6598125
2.6470528
2.6352999
2.6243491
2.6140466
2.6043675
2.5958688
2.5899971
2.5865207
2.5850806
2.5853808
2.5871806
2.5902653
2.5944662
2.5996423
2.6056743
2.6124628
2.6199238
2.627986
2.636591
2.645685
2.6552241
2.6651733
2.675499
2.6861742
2.6971762
2.7084835
2.7200799
2.7319484
2.7438121
2.7534881
2.7595153
2.760844
2.7569201
2.7480581
2.735378
2.7203813
2.704468
2.6886928
2.6737061
2.6598127
2.6470528
2.6352997
2.6243491
2.6140466
2.6043673
2.5958688
2.5899968
2.5865207
2.5850809
2.5853806
2.5871806
2.5902655
2.5944662
2.5996425
2.6056743
2.6124628
2.6199241
2.6279864
2.636591
2.645685
2.6552241
2.6651731
2.675499
2.6861742
2.6971762
2.7084835
2.7200799
2.7319484
2.7438121
2.7534881
2.7595155
2.760844
2.7569199
2.7480576
2.7353778
2.7203813
2.704468
2.6886926
2.6737061
2.6598125
2.6470528
2.6352999
2.6243491
2.6140466
2.6043673
2.5958693
2.5899971
2.5865207
2.5850806
2.5853808
2.5871806
2.5902658
2.5944662
2.5996425
2.6056743
2.6124628
2.6199241
2.6279864
2.636591
2.645685
2.6552241
2.6651733
2.675499
2.6861742
2.6971762
2.7084835
2.7200797
2.7319484
2.7438121
2.7534881
2.7595153
2.760844
2.7569201
2.7480578
2.735378
2.7203808
2.704468
2.6886923
2.6737061
2.6598125
2.6470528
2.6352997
2.6243491
2.6140466
2.6043675
2.5958693
2.5899966
2.5865207
2.5850806
2.5853806
2.5871806
2.5902655
2.5944662
2.5996425
2.6056743
2.6124628
2.6199241
2.6279864
2.636591
2.645685
2.6552243
2.6651738
2.675499
2.6861742
2.697176
2.7084835
2.7200797
2.7319484
2.7438118
2.7534881
2.7595153
2.760844
2.7569201
2.7480578
2.7353778
2.720381
2.704468
2.6886928
2.6737061
2.6598125
2.6470528
2.6352999
2.6243491
2.6140466
2.6043673
2.5958691
2.5899971
2.5865207
2.5850806
2.5853808
2.5871806
2.5902658
2.5944662
2.5996423
2.6056743
2.6124628
2.6199238
2.6279864
2.6365907
2.645685
2.6552243
2.6651731
2.675499
2.6861742
2.6971762
2.7084835
2.7200797
2.7319484
2.7438121
2.7534881
2.7595153
2.760844
2.7569201
2.7480578
2.7353776
2.7203813
2.704468
2.6886928
2.6737061
2.6598125
2.6470528
2.6352999
2.6243491
2.6140466
2.6043675
2.5958691
2.5899971
2.5865207
2.5850809
2.5853806
2.5871806
2.5902658
2.5944662
2.5996425
2.6056743
2.6124628
2.6199238
2.6279864
2.6365912
2.645685
2.6552241
2.6651738
2.675499
2.6861742
2.697176
2.7084835
2.7200799
2.7319484
2.7438118
2.7534881
2.7595153
2.760844
2.7569201
2.7480581
2.7353778
2.720381
2.704468
2.6886928
2.6737061
2.6598125
2.6470528
2.6352997
2.6243491
2.6140466
2.6043675
2.5958691
2.5899966
2.5865207
2.5850806
2.5853806
2.5871806
2.5902658
2.5944662
2.5996423
2.6056743
2.6124628
2.6199238
2.6279864
2.636591
2.645685
2.6552241
2.6651735
2.675499
2.6861742
2.6971762
2.7084835
2.7200799
2.7319484
2.7438118
2.7534881
2.7595153
2.760844
2.7569201
2.7480578
2.735378
2.720381
2.7044683
2.6886926
2.6737061
2.6598125
2.6470528
2.6352997
2.6243491
2.6140466
2.6043673
2.5958693
2.5899966
2.5865207
2.5850809
2.5853806
2.5871806
2.5902655
2.5944662
2.5996423
2.6056743
2.6124628
2.6199241
2.6279864
2.6365907
2.645685
2.6552241
2.6651733
2.675499
2.6861742
2.6971762
2.7084835
2.7200799
2.7319484
2.7438118
2.7534881
2.7595153
2.760844
2.7569199
2.7480578
2.7353776
2.720381
2.704468
2.6886926
2.673707
2.6598146
2.6470585
2.6353114
2.624368
2.6140711
2.604393
2.5958648
2.5899494
2.5864377
2.5849667
2.5852394
2.5870156
2.5900812
2.5942643
2.5994251
2.6054435
2.6122198
2.6196692
2.6277211
2.6363168
2.645402
2.6549344
2.6648757
2.6751938
2.6858635
2.6968586
2.7081606
2.7197511
2.7316153
2.7434733
2.7531447
2.7591693
2.7604949
2.7565701
2.7477074
2.7350287
2.7200332
2.7041233
2.6883502
2.6733656
2.6594746
2.6467175
2.6349666
2.624018
2.6137178
2.6040409
2.5955451
2.589674
2.5861993
2.5847597
2.5850613
2.5868604
2.5899453
2.5941463
2.5993218
2.6053531
2.6121416
2.619601
2.6276629
2.6362636
2.6453574
2.654896
2.6648448
2.6751685
2.6858425
2.6968424
2.7081487
2.7197437
2.731611
2.7434742
2.7531495
2.759177
2.7605057
2.7565839
2.7477252
2.7350497
2.7200565
2.7041483
2.6883769
2.6733942
2.6595037
2.6467476
2.6349978
2.6240513
2.6137519
2.6040764
2.5955815
2.5897119
2.5862379
2.5848
2.5851021
2.5869024
2.5899885
2.5941896
2.5993667
2.6053994
2.6121879
2.6196492
2.6277108
2.6363151
2.6454086
2.6549478
2.6648962
2.6752214
2.6858971
2.6968977
2.7082052
2.7198007
2.7316699
2.7435551
2.7532976
2.7594161
2.7608507
2.7570367
2.7482688
2.7356548
2.7206931
2.7047889
2.6890054
2.6740015
2.660085
2.6473024
2.6355267
2.6245565
2.6142368
2.6045451
2.5960369
2.5901568
2.5866761
2.5852315
2.5855269
2.5873237
2.5904062
2.5946057
2.5997801
2.6058118
2.6125994
2.6200604
2.6281216
2.6367245
2.6458182
2.6553574
2.6653054
2.675632
2.6863074
2.6973107
2.7086191
2.7202163
2.7320857
2.7439499
2.7536275
2.759655
2.760983
2.7570603
2.7481964
2.7355158
2.7205181
2.7046037
2.6888263
2.6738386
2.6599429
2.647182
2.6354272
2.6244757
2.614171
2.6044917
2.5959928
2.5901198
2.586643
2.5852029
2.5855029
2.587302
2.5903869
2.594588
2.5997643
2.6057959
2.6125853
2.6200459
2.628109
2.636713
2.6458075
2.6553473
2.6652961
2.6756222
2.6862981
2.6973
2.7086084
2.7202048
2.732074
2.7439377
2.7536139
2.7596414
2.7609689
2.7570446
2.7481806
2.7354994
2.7205009
2.7045867
2.6888092
2.6738224
2.6599281
2.6471705
2.6354227
2.6244779
2.6141791
2.6045001
2.5959709
2.5900543
2.5865414
2.5850701
2.5853426
2.5871181
2.590183
2.5943661
2.5995262
2.6055441
2.6123199
2.6197693
2.6278217
2.6364174
2.645503
2.6550355
2.6649771
2.6752951
2.6859641
2.6969602
2.7082627
2.7198529
2.7317164
2.7435746
2.7532463
2.7592707
2.7605965
2.75667
2.747807
2.7351267
2.7201297
2.7042181
2.6884434
2.6734586
2.6595659
2.6468079
2.6350558
2.6241055
2.6138043
2.6041262
2.5956287
2.589757
2.5862813
2.584842
2.5851424
2.5869412
2.5900259
2.5942271
2.5994029
2.6054337
2.6122215
2.6196811
2.6277425
2.6363432
2.6454363
2.6549757
2.6649232
2.6752472
2.6859214
2.6969218
2.7082281
2.7198231
2.7316909
2.7435527
2.7532279
2.7592554
2.7605841
2.7566621
2.747802
2.7351253
2.7201319
2.7042217
2.6884494
2.6734662
2.6595747
2.6468182
2.6350675
2.6241193
2.6138194
2.6041427
2.5956466
2.5897758
2.5863013
2.5848629
2.5851643
2.5869644
2.5900505
2.5942514
2.5994279
2.6054606
2.6122491
2.6197097
2.6277721
2.6363764
2.6454699
2.6550093
2.6649578
2.675283
2.6859581
2.6969597
2.7082665
2.719862
2.7317307
2.7436156
2.7533581
2.7594764
2.7609107
2.7570968
2.7483273
2.7357125
2.7207501
2.7048452
2.6890607
2.6740561
2.6601388
2.647356
2.6355803
2.6246088
2.6142886
2.6045964
2.5960879
2.5902069
2.5867262
2.5852804
2.5855756
2.5873718
2.5904543
2.5946538
2.5998282
2.6058595
2.6126473
2.6201079
2.6281698
2.6367731
2.6458657
2.6554048
2.6653531
2.6756802
2.6863563
2.6973591
2.7086673
2.7202644
2.7321339
2.7439978
2.7536757
2.7597027
2.7610309
2.7571077
2.7482431
2.7355621
2.7205632
2.7046483
2.6888707
2.673882
2.659986
2.6472242
2.6354692
2.6245172
2.6142118
2.6045313
2.5960317
2.5901587
2.5866818
2.5852411
2.5855401
2.5873392
2.5904238
2.5946245
2.5998006
2.6058323
2.6126211
2.6200821
2.628145
2.6367493
2.6458433
2.6553838
2.6653326
2.6756587
2.6863341
2.6973364
2.7086449
2.7202408
2.73211
2.743974
2.7536502
2.7596772
2.7610049
2.7570808
2.7482157
2.735534
2.7205355
2.7046206
2.688843
2.6738548
2.6599607
2.6472027
2.6354542
2.6245084
2.6142094
2.6045301
2.5960014
2.5900841
2.5865712
2.5850999
2.5853717
2.5871472
2.5902116
2.5943947
2.5995548
2.6055725
2.6123486
2.6197977
2.6278503
2.6364458
2.6455317
2.6550636
2.6650054
2.675324
2.685993
2.6969891
2.7082908
2.7198815
2.7317448
2.7436028
2.7532747
2.7592993
2.7606242
2.7566981
2.747834
2.7351539
2.7201562
2.7042446
2.6884699
2.6734841
2.659591
2.6468327
2.6350803
2.6241307
2.6138289
2.6041508
2.5956528
2.5897803
2.5863047
2.5848646
2.585165
2.5869639
2.5900486
2.5942497
2.5994248
2.6054561
2.6122437
2.6197035
2.6277645
2.6363659
2.6454575
2.6549969
2.6649449
2.6752689
2.6859429
2.6969438
2.7082496
2.7198448
2.7317123
2.7435741
2.7532496
2.7592776
2.7606053
2.7566833
2.7478232
2.735146
2.7201519
2.704242
2.6884692
2.6734858
2.6595943
2.6468372
2.6350861
2.6241381
2.613838
2.604161
2.5956645
2.5897932
2.5863187
2.5848796
2.585182
2.5869818
2.5900676
2.594269
2.5994451
2.6054773
2.6122658
2.6197267
2.627789
2.6363931
2.6454868
2.6550262
2.6649745
2.6753004
2.6859753
2.6969759
2.7082834
2.7198794
2.7317476
2.743633
2.7533753
2.7594936
2.7609277
2.7571135
2.7483437
2.7357285
2.7207656
2.7048602
2.6890757
2.6740708
2.6601539
2.6473701
2.6355941
2.6246228
2.6143019
2.6046095
2.5961006
2.5902205
2.5867391
2.585294
2.5855885
2.5873849
2.5904677
2.594667
2.5998414
2.6058722
2.6126599
2.620121
2.6281819
2.6367855
2.6458783
2.6554177
2.6653662
2.6756928
2.6863685
2.6973717
2.7086809
2.7202773
2.732147
2.7440114
2.7536886
2.759716
2.7610435
2.7571201
2.7482562
2.7355742
2.7205758
2.7046599
2.6888824
2.6738942
2.6599979
2.6472359
2.6354809
2.6245286
2.614223
2.6045425
2.5960424
2.5901692
2.5866921
2.5852516
2.5855503
2.5873494
2.5904338
2.5946348
2.5998108
2.6058426
2.6126311
2.6200922
2.6281552
2.6367593
2.6458538
2.6553938
2.6653428
2.675669
2.6863441
2.6973464
2.7086546
2.7202511
2.7321203
2.743984
2.7536604
2.7596877
2.7610149
2.7570906
2.7482257
2.735544
2.7205458
2.7046301
2.6888525
2.6738646
2.6599698
2.647212
2.6354632
2.6245177
2.614218
2.6045392
2.5960093
2.5900922
2.5865793
2.5851076
2.5853796
2.5871553
2.5902195
2.5944028
2.5995629
2.6055808
2.6123564
2.6198056
2.6278579
2.6364539
2.6455393
2.655072
2.6650138
2.6753318
2.6860008
2.6969967
2.7082989
2.7198899
2.7317524
2.7436113
2.7532825
2.7593079
2.7606325
2.7567065
2.7478423
2.735162
2.7201641
2.704252
2.6884775
2.6734915
2.6595986
2.6468406
2.6350882
2.6241381
2.6138358
2.6041574
2.5956597
2.5897872
2.5863118
2.5848713
2.5851717
2.5869701
2.5900552
2.5942552
2.5994303
2.6054618
2.6122494
2.6197093
2.6277707
2.6363714
2.6454635
2.6550031
2.6649506
2.6752748
2.6859491
2.6969495
2.7082553
2.7198508
2.7317176
2.7435796
2.7532551
2.7592828
2.7606115
2.7566891
2.7478287
2.7351518
2.7201574
2.7042475
2.6884744
2.6734908
2.6595995
2.6468422
2.6350908
2.6241426
2.6138425
2.6041658
2.5956686
2.589798
2.5863228
2.5848844
2.5851855
2.5869861
2.5900714
2.5942731
2.5994494
2.6054819
2.6122699
2.6197307
2.6277933
2.6363974
2.6454909
2.6550305
2.664979
2.6753039
2.6859791
2.6969805
2.708288
2.7198832
2.7317517
2.7436368
2.7533798
2.7594981
2.760932
2.7571173
2.7483478
2.7357326
2.7207696
2.7048645
2.68908
2.6740751
2.6601577
2.6473742
2.6355979
2.6246269
2.6143062
2.6046133
2.5961044
2.5902243
2.5867424
2.5852976
2.5855923
2.587388
2.5904706
2.5946698
2.5998445
2.6058757
2.6126633
2.6201241
2.6281855
2.6367888
2.6458819
2.655421
2.6653697
2.6756961
2.6863725
2.6973755
2.7086842
2.7202811
2.7321503
2.7440143
2.7536914
2.7597189
2.7610471
2.7571235
2.7482586
2.7355776
2.7205784
2.7046633
2.6888857
2.6738966
2.6600008
2.6472385
2.6354833
2.6245306
2.6142251
2.6045449
2.5960453
2.5901716
2.5866947
2.585254
2.5855525
2.587352
2.5904369
2.5946374
2.5998135
2.6058452
2.6126335
2.6200945
2.6281571
2.6367624
2.6458564
2.655396
2.6653452
2.6756713
2.686347
2.6973491
2.708657
2.7202537
2.7321224
2.7439864
2.7536623
2.75969
2.7610173
2.7570927
2.7482278
2.7355466
2.7205472
2.7046323
2.6888545
2.6738665
2.6599717
2.6472144
2.6354651
2.6245193
2.6142201
2.6045411
2.5960116
2.5900943
2.5865815
2.5851099
2.5853813
2.587157
2.5902219
2.5944049
2.5995648
2.6055825
2.6123583
2.619808
2.6278605
2.636456
2.6455414
2.6550736
2.6650155
2.675334
2.6860034
2.6969986
2.7083008
2.7198913
2.7317548
2.7436128
2.7532845
2.7593091
2.7606342
2.7567081
2.747844
2.7351632
2.720166
2.7042539
2.6884792
2.6734934
2.6596003
2.6468418
2.6350892
2.6241395
2.6138375
2.6041589
2.5956614
2.5897884
2.5863125
2.5848737
2.5851727
2.5869715
2.5900562
2.5942569
2.5994322
2.6054628
2.612251
2.6197109
2.6277721
2.6363726
2.6454647
2.655004
2.6649528
2.6752763
2.6859503
2.6969507
2.7082572
2.7198522
2.7317197
2.7435813
2.753257
2.759284
2.7606125
2.7566898
2.7478304
2.735153
2.7201588
2.7042489
2.6884763
2.6734924
2.6596007
2.6468439
2.6350925
2.6241438
2.6138437
2.6041665
2.5956702
2.5897989
2.5863242
2.5848856
2.5851872
2.5869868
2.5900726
2.5942738
2.5994503
2.6054826
2.6122708
2.6197317
2.627794
2.6363981
2.6454918
2.6550312
2.6649795
2.6753051
2.6859803
2.6969814
2.7082887
2.7198846
2.7317529
2.7436378
2.7533808
2.7594991
2.7609329
2.7571189
2.748349
2.7357337
2.7207706
2.7048659
2.6890807
2.6740756
2.6601589
2.6473751
2.6355991
2.6246281
2.6143069
2.6046143
2.5961053
2.5902252
2.5867434
2.5852981
2.585593
2.587389
2.5904713
2.5946712
2.5998452
2.6058762
2.6126642
2.6201246
2.6281865
2.6367896
2.6458826
2.6554215
2.6653705
2.6756968
2.6863732
2.697376
2.7086852
2.7202814
2.7321513
2.7440152
2.7536924
2.7597203
2.7610476
2.7571244
2.7482595
2.7355783
2.7205801
2.704664
2.6888864
2.6738977
2.6600013
2.6472394
2.6354845
2.624532
2.6142266
2.6045463
2.5960462
2.5901721
2.5866952
2.5852551
2.5855539
2.5873528
2.5904377
2.5946383
2.5998142
2.6058462
2.6126344
2.6200955
2.6281586
2.6367629
2.6458571
2.6553974
2.6653466
2.6756721
2.6863475
2.6973503
2.7086582
2.7202547
2.7321234
2.7439871
2.7536638
2.7596908
2.7610185
2.7570934
2.748229
2.7355478
2.7205484
2.7046332
2.6888554
2.6738677
2.6599729
2.6472156
2.6354659
2.6245203
2.6142211
2.6045415
2.5960119
2.5900948
2.5865817
2.5851104
2.5853822
2.5871582
2.5902224
2.5944054
2.5995653
2.605583
2.612359
2.6198087
2.627861
2.6364567
2.6455424
2.6550744
2.6650159
2.6753347
2.6860037
2.6969991
2.7083011
2.7198918
2.7317555
2.743613
2.7532849
2.7593098
2.7606344
2.7567086
2.7478442
2.7351637
2.7201664
2.7042546
2.6884797
2.6734941
2.6596007
2.6468422
2.6350896
2.6241403
2.6138382
2.6041594
2.5956616
2.5897889
2.5863135
2.5848739
2.5851734
2.5869725
2.5900564
2.5942569
2.5994325
2.6054633
2.6122515
2.6197114
2.6277723
2.636373
2.6454654
2.6550045
2.6649528
2.6752768
2.6859512
2.6969514
2.7082582
2.7198527
2.7317202
2.7435822
2.7532573
2.7592845
2.760613
2.756691
2.7478309
2.7351537
2.7201595
2.7042491
2.6884766
2.6734929
2.659601
2.6468444
2.6350932
2.6241443
2.6138442
2.604167
2.5956707
2.5897999
2.5863247
2.5848858
2.5851874
2.5869875
2.5900729
2.5942745
2.5994506
2.6054826
2.6122715
2.6197326
2.6277945
2.6363988
2.6454921
2.6550314
2.6649802
2.6753056
2.6859806
2.6969817
2.7082891
2.7198853
2.7317536
2.7436383
2.753381
2.7594991
2.7609336
2.7571194
2.748349
2.735734
2.7207708
2.7048662
2.689081
2.6740761
2.6601589
2.6473753
2.6355991
2.6246276
2.6143072
2.6046145
2.5961053
2.5902255
2.5867434
2.5852981
2.585593
2.587389
2.5904715
2.5946712
2.5998452
2.6058762
2.6126642
2.6201248
2.6281865
2.6367896
2.6458826
2.6554215
2.6653705
2.6756971
2.6863732
2.6973763
2.7086852
2.7202818
2.7321515
2.7442682
2.7566323
2.7692361
2.7820687
2.7951214
2.8083758
2.8218389
2.8355064
2.8493657
2.8634102
2.877645
2.8920627
2.9066529
2.9214234
2.9363661
2.9514744
2.9667559
2.9821954
2.9978015
3.0135684
3.0294929
3.0455785
3.0618134
3.0782096
3.0947518
3.1114533
3.1282978
3.1452982
3.1624398
3.179734
3.19717
3.2147546
3.232481
3.2503526
3.2683666
3.2865214
3.3048205
3.3232553
3.3418348
3.3605516
3.3794069
3.3984034
3.4175339
3.4368043
3.4562132
3.4757547
3.4954364
3.515254
3.5352044
3.5552936
3.5755188
3.5958755
3.6163697
3.6369998
3.6577621
3.6786587
3.6996918
3.7208591
3.7421582
3.763593
3.7851632
3.8068676
3.8287034
3.8506746
3.872781
3.8950219
3.9173946
3.9399025
3.9625454
3.9853244
4.0082364
4.0312824
4.0544624
4.0777798
4.1012325
4.1248198
4.1485429
4.1724
4.196394
4.2205234
4.2447901
4.2691941
4.2937341
4.3184109
4.3432245
4.368175
4.3932633
4.4184899
4.4438553
4.469358
4.4950008
4.5207825
4.5467033
4.5727639
4.5989642
4.6253057
4.6517859
4.6784072
4.7051702
4.7320743
4.7591219
4.7863092
4.8136411
4.841115
4.8687325
4.8964925
4.924397
4.9524465
4.9806404
5.0089788
5.0374637
5.0660925
5.0948696
5.1237917
5.1528616
5.1820774
5.2114406
5.240953
5.2706137
5.3004227
5.3303804
5.3604903
5.390748
5.4211564
5.451715
5.4824257
5.5132871
5.5443006
5.5754671
5.6067853
5.6382585
5.6698833
5.7016621
5.7335958
5.7656837
5.7979274
5.830327
5.8628826
5.8955946
5.928463
5.9614878
5.9946709
6.0280128
6.0615115
6.0951705
6.1289883
6.1629663
6.1971035
6.2314005
6.2658606
6.3004804
6.3352609
6.3702054
6.405313
6.4405818
6.4760137
6.51161
6.5473714
6.5832953
6.6193862
6.6556425
6.6920624
6.7286496
6.7654042
6.8023243
6.8394132
6.8766685
6.9140935
6.9516854
6.9894481
7.0273776
7.0654783
7.1037478
7.142189
7.1808014
7.2195835
7.2585378
7.2976642
7.3369651
7.3764353
7.41608
7.4558978
7.4958906
7.5360575
7.5763988
7.6169138
7.6576052
7.6984725
7.7395172
7.7807364
7.8221326
7.8637056
7.9054575
7.9473877
7.9894962
8.0317822
8.0742464
8.1168919
8.1597147
8.2027197
8.2459021
8.2892675
8.3328123
8.3765392
8.4204473
8.4645376
8.5088129
8.5532684
8.5979071
8.6427279
8.6877337
8.7329226
8.7782974
8.8238544
8.8695974
8.9155235
8.9616394
9.0079355
9.0544224
9.1010942
9.147953
9.1949959
9.2422285
9.289649
9.3372564
9.3850527
9.4330339
9.481205
9.5295687
9.5781174
9.6268539
9.6757841
9.7249041
9.7742109
9.8237095
9.8733969
9.9232759
9.9733467
10.02361
10.074059
10.124703
10.175539
10.226571
10.277792
10.329206
10.380813
10.432613
10.484604
10.536792
10.58917
10.641745
10.69451
10.747471
10.800629
10.853977
10.907522
10.961262
11.015199
11.069327
11.123655
11.178177
11.232892
11.287802
11.342909
11.398212
11.453715
11.509408
11.565305
11.621391
11.677676
11.73416
11.79084
11.847719
11.904794
11.962064
12.019532
12.077195
12.135063
12.193124
12.251383
12.309841
12.368496
12.427345
12.486396
12.545647
12.605091
12.664738
12.724578
12.784618
12.844859
12.905298
12.965939
13.026772
13.087801
13.149037
13.210469
13.272096
13.333926
13.39595
13.458175
13.520596
13.583219
13.64604
13.709059
13.772282
13.835695
13.899311
13.963121
14.027134
14.091343
14.155751
14.220354
14.285154
14.350163
14.415362
14.480755
14.546352
14.612148
14.678139
14.744329
14.81071
14.877295
14.944078
15.011055
15.078231
15.145601
15.213169
15.280935
15.348903
15.417062
15.485418
15.553971
15.622718
15.691665
15.760804
15.830143
15.899673
15.9694
16.039326
16.109442
16.179754
16.250261
16.320959
16.391861
16.462954
16.534233
16.605711
16.677383
16.749247
16.821308
16.893555
16.966003
17.038639
17.111467
17.18449
17.2577
17.331108
17.404701
17.478489
17.552464
17.626635
17.700991
17.775541
17.850277
17.925207
18.000322
18.075626
18.151117
18.226803
18.30267
18.378733
18.454973
18.531408
18.608028
18.684834
18.761831
18.839003
18.916359
18.993908
19.071638
19.149555
19.227661
19.305943
19.38442
19.463064
19.541899
19.620913
19.700111
19.779491
19.859055
19.938793
20.018715
20.098822
20.179096
20.259554
20.340208
20.421024
20.50201
20.583191
20.664545
20.746067
20.82777
20.909645
20.991709
21.073935
21.156343
21.238926
21.321667
21.404594
21.487688
21.570959
21.6544
21.738014
21.821802
21.905752
21.989887
22.074184
22.158644
22.24328
22.328077
22.41304
22.49818
22.583483
22.668941
22.754581
22.840384
22.926344
23.012476
23.098761
23.185211
23.271828
23.358603
23.445539
23.532644
23.619904
23.707321
23.794901
23.882637
23.970531
24.058578
24.146786
24.235149
24.323675
24.412344
24.501175
24.590164
24.6793
24.768593
24.858034
24.947634
25.037376
25.127274
25.217321
25.307526
25.397867
25.488361
25.578997
25.669786
25.760719
25.851803
25.943029
26.034388
26.125906
26.21755
26.309364
26.401295
26.493378
26.585598
26.677958
26.770456
26.863094
26.955875
27.048796
27.141844
27.235039
27.328358
27.421803
27.515406
27.609129
27.702999
27.796993
27.891121
27.985374
28.07976
28.174274
28.268917
28.363689
28.458584
28.553617
28.64876
28.744038
28.839436
28.934956
29.030605
29.126368
29.222258
29.318275
29.414415
29.510672
29.60704
29.703531
29.800148
29.896866
29.993711
30.090673
30.18775
30.284933
30.382235
30.479647
30.577168
30.674803
30.772556
30.870419
30.968382
31.066463
31.164633
31.262924
31.361332
31.459837
31.558451
31.657162
31.755978
31.854904
31.953932
32.053059
32.15229
32.251617
32.351055
32.450584
32.550198
32.649921
32.749729
32.849644
32.94965
33.049759
33.149952
33.250244
33.350632
33.451099
33.551666
33.652321
33.753056
33.853889
33.954811
34.055809
34.156898
34.25808
34.359333
34.46067
34.562103
34.663609
34.765209
34.866871
34.968624
35.070446
35.172352
35.274338
35.3764
35.478535
35.580734
35.683018
35.785378
35.887806
35.990311
36.092884
36.19553
36.298237
36.401016
36.503868
36.606785
36.709774
36.812836
36.915951
37.019131
37.12236
37.225647
37.32906
37.432472
37.535961
37.639507
37.743099
37.846756
37.950485
38.054268
38.158092
38.261978
38.365929
38.469898
38.573936
38.678043
38.782196
38.886406
38.990646
39.094963
39.199295
39.303719
39.408173
39.512608
39.617153
39.721729
39.826328
39.931004
40.03569
40.140438
40.24522
40.350044
40.454914
40.559792
40.66473
40.769703
40.87471
40.979736
41.084816
41.189919
41.295048
41.400219
41.505417
41.610645
41.715893
41.821175
41.926514
42.031841
42.137203
42.242607
42.348015
42.453465
42.558937
42.664433
42.769932
42.875446
42.98101
43.086582
43.192169
43.297787
43.403419
43.509052
43.614704
43.720375
43.826054
43.93174
44.037457
44.143188
44.248909
44.354649
44.460392
44.566143
44.671883
44.777615
44.8834
44.989197
45.095009
45.200806
45.306618
45.412441
45.518246
45.624039
45.729847
45.835674
45.941471
46.047276
46.15308
46.258873
46.364666
46.470463
46.576237
46.682041
46.787792
46.893559
46.999313
47.105053
47.210785
47.316517
47.422237
47.527939
47.633633
47.739307
47.844955
47.9506
48.056229
48.161846
48.267445
48.373035
48.4786
48.584141
48.689651
48.795162
48.900646
49.006107
49.111553
49.216976
49.322353
49.427731
49.533077
49.638409
49.743664
49.848961
49.954224
50.059433
50.164627
50.269775
50.374908
50.480007
50.585041
50.690056
50.795044
50.900017
51.004936
51.109837
51.21468
51.319511
51.42429
51.529007
51.633728
51.738407
51.843037
51.947613
52.052162
52.156647
52.261101
52.365528
52.469898
52.574215
52.678497
52.782711
52.886898
52.991032
53.095127
53.199173
53.303177
53.407124
53.511024
53.61488
53.718704
53.822468
53.926155
54.029793
54.133396
54.236961
54.340427
54.443859
54.547222
54.650509
54.753757
54.856945
54.960087
55.063194
55.166206
55.269184
55.372051
55.474888
55.577663
55.680367
55.783001
55.885582
55.988079
56.090534
56.192932
56.295235
56.397457
56.499626
56.601749
56.703789
56.805759
56.907677
57.009502
57.111252
57.212955
57.314571
57.416103
57.517578
57.61898
57.72031
57.82156
57.922745
58.023849
58.124866
58.225796
58.326672
58.427456
58.528168
58.628807
58.729355
58.829823
58.930214
59.030514
59.130764
59.230904
59.330944
59.430931
59.530827
59.630638
59.73037
59.829998
59.929527
60.028999
60.128372
60.227676
60.326874
60.425995
60.525036
60.623974
60.72282
60.821598
60.920303
61.018867
61.117336
61.215714
61.314026
61.412247
61.510361
61.608372
61.706306
61.804138
61.901848
61.999474
62.097008
62.194439
62.291767
62.389023
62.48613
62.583164
62.68013
62.776962
62.873714
62.970333
63.066868
63.163277
63.259609
63.355888
63.451992
63.548023
63.643944
63.739769
63.835464
63.931072
64.026573
64.121956
64.217247
64.312439
64.407509
64.502472
64.597321
64.692055
64.786697
64.881233
64.975647
65.069939
65.164131
65.258202
65.352173
65.446014
65.539742
65.633369
65.726883
65.820267
65.913567
66.006737
66.0998
66.192741
66.285576
66.378288
66.470879
66.563362
66.655739
66.747963
66.840088
66.932106
67.023979
67.115746
67.20739
67.298935
67.390297
67.481583
67.572754
67.663811
67.754723
67.845528
67.936211
68.026756
68.117188
68.207474
68.297668
68.387726
68.477646
68.567474
68.657173
68.746719
68.836143
68.925438
69.014603
69.103653
69.192589
69.281387
69.370056
69.458588
69.546997
69.635262
69.723434
69.811478
69.899368
69.987106
70.07476
70.162285
70.249649
70.336899
70.424011
70.510963
70.597794
70.684509
70.771072
70.857521
70.943825
71.029999
71.116051
71.201965
71.287743
71.373367
71.4589
71.544258
71.629494
71.714584
71.79953
71.884354
71.969032
72.053581
72.137985
72.222252
72.306374
72.390388
72.474251
72.557945
72.641525
72.724968
72.808266
72.891411
72.974434
73.05732
73.140053
73.222656
73.305107
73.387405
73.469582
73.55162
73.633522
73.715271
73.796906
73.878357
73.959694
74.040855
74.12191
74.202812
74.283653
74.364304
74.444748
74.525146
74.605423
74.685432
74.765366
74.845078
74.92466
75.004097
75.083405
75.162544
75.241554
75.320374
75.399078
75.4776
75.55603
75.6343
75.712463
75.790451
75.868279
75.945938
76.023529
76.100967
76.178215
76.255333
76.332275
76.409081
76.485725
76.562263
76.638634
76.714867
76.790924
76.866829
76.942604
77.018211
77.093735
77.169075
77.244209
77.319244
77.394135
77.468849
77.543419
77.617844
77.692108
77.766197
77.840202
77.913994
77.987694
78.061165
78.134529
78.207695
78.280724
78.353645
78.426353
78.498955
78.571388
78.643646
78.71582
78.787788
78.859657
78.931328
79.002846
79.074196
79.145416
79.216522
79.287437
79.358177
79.428802
79.499283
79.569572
79.639702
79.709702
79.779564
79.849274
79.918785
79.988197
80.057419
80.12648
80.195412
80.26413
80.332741
80.401199
80.469505
80.537621
80.605637
80.673477
80.741158
80.808678
80.876068
80.943306
81.010376
81.077286
81.144028
81.210609
81.277054
81.343353
81.409485
81.475456
81.541237
81.606934
81.672485
81.737816
81.80304
81.868088
81.932983
81.997704
82.062294
82.126724
82.191002
82.255119
82.319061
82.382828
82.446449
82.509933
82.573303
82.636482
82.699509
82.76236
82.825073
82.887596
82.949959
83.012245
83.074371
83.136307
83.198082
83.259712
83.321182
83.3825
83.443657
83.504669
83.565514
83.626236
83.68679
83.747147
83.807388
83.867485
83.927444
83.987244
84.046898
84.106361
84.165703
84.224861
84.283905
84.342766
84.401459
84.460007
84.518402
84.57663
84.634697
84.692635
84.750404
84.808037
84.865517
84.922844
84.980026
85.037071
85.093956
85.150627
85.207191
85.263603
85.319862
85.375977
85.431938
85.487701
85.543365
85.598824
85.654099
85.709267
85.764267
85.819122
85.873863
85.928452
85.982887
86.037163
86.091255
86.145226
86.199059
86.252724
86.306252
86.359581
86.412804
86.465874
86.518761
86.571487
86.6241
86.676537
86.728836
86.780991
86.833008
86.884865
86.936539
86.988098
87.039467
87.090744
87.141861
87.192848
87.243645
87.294334
87.344849
87.39521
87.445404
87.495453
87.545334
87.595139
87.644783
87.694244
87.743561
87.792709
87.841751
87.890625
87.9394
87.988029
88.036446
88.084747
88.132912
88.18087
88.228745
88.276459
88.32402
88.37146
88.418724
88.465858
88.512833
88.559662
88.606331
88.652863
88.699249
88.745499
88.791611
88.83757
88.883392
88.929054
88.974609
89.019958
89.065178
89.110283
89.155273
89.200073
89.244751
89.289261
89.333633
89.377884
89.421982
89.465973
89.509804
89.553535
89.597038
89.640427
89.683685
89.726822
89.769806
89.81266
89.85537
89.897911
89.940323
89.982605
90.024727
90.066742
90.108643
90.150383
90.192024
90.233475
90.274811
90.316025
90.357101
90.398041
90.438828
90.4795
90.52002
90.560387
90.600639
90.640739
90.680717
90.720589
90.760323
90.799873
90.83931
90.878601
90.917732
90.956772
90.995674
91.034409
91.073059
91.11158
91.149948
91.188171
91.226265
91.264206
91.302017
91.339722
91.377289
91.414749
91.452049
91.48922
91.526245
91.563126
91.599892
91.636543
91.673088
91.709496
91.745781
91.781921
91.81797
91.853867
91.889641
91.92527
91.96077
91.996147
92.03141
92.066566
92.101555
92.136429
92.171181
92.205803
92.240318
92.274742
92.308975
92.343102
92.377136
92.410995
92.444756
92.478386
92.511909
92.54528
92.578621
92.611771
92.644814
92.677719
92.71048
92.743179
92.775734
92.808151
92.840446
92.87262
92.904678
92.936646
92.96846
93.000168
93.031746
93.063202
93.094536
93.125748
93.156876
93.187836
93.218727
93.249519
93.28019
93.31073
93.341148
93.371437
93.401611
93.431679
93.461639
93.491493
93.521255
93.550858
93.580414
93.609825
93.639076
93.668282
93.697357
93.726273
93.755089
93.783798
93.812408
93.84095
93.869293
93.897591
93.925758
93.953842
93.981804
94.009659
94.037369
94.064987
94.092461
94.119888
94.147186
94.174347
94.201416
94.228371
94.255241
94.281998
94.308678
94.335197
94.361649
94.388
94.414246
94.440392
94.466431
94.492378
94.518158
94.543854
94.569466
94.594963
94.620354
94.645668
94.670853
94.695992
94.721001
94.745895
94.770676
94.79538
94.819954
94.844414
94.868828
94.893127
94.91729
94.941353
94.965401
94.989281
95.013069
95.036827
95.060387
95.083923
95.10733
95.130661
95.153885
95.177032
95.200058
95.222954
95.24572
95.268517
95.29113
95.313675
95.336121
95.358437
95.380661
95.402817
95.424866
95.446846
95.468704
95.490501
95.512199
95.533806
95.555351
95.576759
95.598076
95.619331
95.640511
95.661583
95.682564
95.703461
95.724274
95.744972
95.765633
95.786148
95.806602
95.826942
95.847275
95.867485
95.88765
95.907677
95.927605
95.947426
95.96714
95.986786
96.006393
96.025917
96.045326
96.064682
96.083923
96.103058
96.122185
96.14122
96.160172
96.179008
96.197762
96.216385
96.234993
96.253502
96.271889
96.29026
96.308548
96.326752
96.344872
96.362892
96.380852
96.398712
96.416489
96.434204
96.451859
96.469414
96.4869
96.50425
96.521561
96.538818
96.556015
96.573059
96.590126
96.607048
96.623894
96.640671
96.657379
96.673988
96.690536
96.707024
96.723473
96.739799
96.756088
96.772293
96.788406
96.804443
96.820366
96.836266
96.852135
96.867897
96.883553
96.899147
96.91468
96.930153
96.945564
96.960922
96.976173
96.991333
97.006424
97.021484
97.036461
97.051361
97.0662
97.080925
97.095665
97.110321
97.124893
97.139381
97.153839
97.168259
97.182625
97.196884
97.211044
97.225197
97.239227
97.253197
97.267128
97.281006
97.2948
97.308517
97.322166
97.335754
97.349236
97.362656
97.37603
97.389366
97.402634
97.41584
97.429001
97.442139
97.455177
97.468124
97.481018
97.493843
97.50663
97.519333
97.532005
97.544571
97.557083
97.569519
97.581917
97.594276
97.606544
97.618767
97.630966
97.643105
97.655205
97.667206
97.679184
97.691101
97.702911
97.714714
97.726425
97.738113
97.749725
97.761276
97.772781
97.784187
97.795555
97.806877
97.818115
97.829315
97.840408
97.85154
97.862602
97.873566
97.884552
97.895462
97.906258
97.917091
97.927818
97.938492
97.949135
97.959717
97.970261
97.980721
97.99115
98.001488
98.011787
98.022079
98.032341
98.042511
98.052612
98.062737
98.072693
98.082642
98.092598
98.102493
98.112289
98.12204
98.131767
98.141434
98.15107
98.160629
98.170181
98.179665
98.189133
98.198593
98.207939
98.217239
98.226532
98.235718
98.244919
98.254044
98.263077
98.27211
98.281097
98.290001
98.298912
98.30777
98.316566
98.325348
98.334015
98.342735
98.351402
98.359993
98.368599
98.377068
98.385513
98.393959
98.402344
98.410675
98.418922
98.427231
98.435356
98.443588
98.451775
98.459824
98.467896
98.475853
98.483826
98.491745
98.499657
98.507469
98.515312
98.52301
98.530746
98.538414
98.546051
98.553726
98.561287
98.568802
98.576309
98.58374
98.591202
98.598518
98.605888
98.613106
98.620384
98.627609
98.634789
98.641968
98.649086
98.656166
98.663216
98.670174
98.677208
98.68409
98.691017
98.69783
98.704735
98.711563
98.718307
98.725029
98.731735
98.738403
98.745041
98.75164
98.758194
98.764626
98.771179
98.777542
98.784096
98.790421
98.796883
98.803177
98.809402
98.815689
98.821892
98.828079
98.834259
98.840332
98.846497
98.852577
98.858589
98.864655
98.870499
98.876556
98.882462
98.888329
98.894157
98.899902
98.905693
98.911461
98.917183
98.922852
98.928596
98.934189
98.939827
98.945435
98.950851
98.956467
98.961868
98.967293
98.972832
98.978172
98.983536
98.988945
98.994255
98.999504
99.004776
99.010033
99.015121
99.020355
99.025497
99.030502
99.035645
99.040817
99.0457
99.050743
99.055779
99.060677
99.065613
99.070549
99.075417
99.080223
99.085014
99.08989
99.094589
99.09922
99.10405
99.108772
99.113289
99.117989
99.122696
99.127205
99.13176
99.136406
99.140877
99.145302
99.149796
99.154251
99.158669
99.163033
99.167412
99.171799
99.176125
99.180328
99.184586
99.188988
99.193199
99.197304
99.201599
99.205864
99.20993
99.214005
99.218224
99.22229
99.226318
99.230331
99.234375
99.238365
99.242355
99.246284
99.250137
99.254066
99.258041
99.261909
99.265625
99.269485
99.273415
99.277206
99.280846
99.284523
99.288368
99.292114
99.295738
99.299309
99.302948
99.306664
99.310295
99.31382
99.317352
99.320892
99.32444
99.327972
99.331444
99.334839
99.338234
99.341698
99.345177
99.348549
99.351822
99.355064
99.358543
99.361977
99.365318
99.368462
99.371643
99.374916
99.378273
99.381531
99.384651
99.387772
99.39093
99.394119
99.397278
99.400383
99.403488
99.406517
99.409492
99.412506
99.415588
99.418648
99.421593
99.424423
99.427284
99.430267
99.433304
99.436287
99.439079
99.441818
99.44455
99.447517
99.450424
99.453285
99.456032
99.45871
99.461388
99.464134
99.466919
99.469681
99.472374
99.475021
99.477669
99.480293
99.48288
99.485504
99.488167
99.490799
99.493385
99.495941
99.498398
99.500908
99.503479
99.506058
99.508629
99.511169
99.513603
99.515877
99.518188
99.520599
99.523071
99.525574
99.528008
99.530327
99.532585
99.534843
99.537148
99.539536
99.542015
99.544304
99.546585
99.548805
99.551025
99.553207
99.555397
99.557594
99.559799
99.561996
99.564217
99.566429
99.568604
99.570755
99.572823
99.574791
99.576775
99.578835
99.581001
99.583199
99.585342
99.587448
99.589378
99.591278
99.593201
99.595116
99.59716
99.599251
99.601357
99.603348
99.605301
99.607193
99.608971
99.610748
99.612572
99.614479
99.616417
99.618393
99.620346
99.622208
99.624001
99.625778
99.627563
99.629318
99.631081
99.632828
99.634598
99.63636
99.638145
99.639893
99.64167
99.643433
99.645195
99.646912
99.648613
99.650238
99.651802
99.65329
99.654854
99.656441
99.658112
99.659836
99.661568
99.663269
99.664909
99.666466
99.667938
99.669426
99.670845
99.672279
99.673767
99.675331
99.676964
99.678596
99.680214
99.681808
99.683273
99.684723
99.686119
99.687508
99.68885
99.690216
99.69162
99.693008
99.694397
99.695892
99.697372
99.698868
99.700279
99.701683
99.703033
99.704384
99.705727
99.707054
99.708374
99.709663
99.710968
99.712212
99.713486
99.714783
99.716042
99.7173
99.718636
99.719948
99.721237
99.722549
99.723869
99.725189
99.726456
99.727699
99.72892
99.73011
99.731262
99.732368
99.733398
99.734421
99.735519
99.736694
99.737885
99.739105
99.740395
99.741653
99.742905
99.744194
99.745415
99.746567
99.747643
99.748665
99.749649
99.750648
99.751625
99.752586
99.753571
99.754532
99.755554
99.756599
99.757744
99.758881
99.760109
99.761269
99.762421
99.763504
99.764557
99.765564
99.766518
99.767464
99.768402
99.769341
99.770233
99.771149
99.772049
99.772949
99.773849
99.774765
99.775673
99.776619
99.777565
99.778526
99.779541
99.78051
99.781456
99.782394
99.783302
99.784195
99.785095
99.786003
99.786903
99.787804
99.788681
99.789528
99.790413
99.791275
99.792122
99.792946
99.793739
99.79451
99.795303
99.796082
99.796806
99.797493
99.798164
99.798889
99.799652
99.800423
99.80117
99.801994
99.802834
99.803635
99.804443
99.805305
99.806175
99.80703
99.807884
99.808693
99.809486
99.810326
99.811134
99.811905
99.812607
99.813293
99.813942
99.814621
99.815216
99.815826
99.816399
99.816933
99.817513
99.8181
99.818626
99.819229
99.819786
99.82048
99.821091
99.821754
99.822456
99.823189
99.823959
99.824684
99.825447
99.826164
99.82692
99.827675
99.828423
99.82917
99.829865
99.830498
99.831177
99.831848
99.832451
99.833
99.833511
99.83403
99.834572
99.83506
99.835541
99.836014
99.836487
99.836945
99.83741
99.837883
99.838364
99.838814
99.839279
99.839752
99.840263
99.840828
99.841324
99.841873
99.8424
99.842972
99.843521
99.844086
99.844734
99.84536
99.845932
99.846481
99.847046
99.84761
99.848228
99.84877
99.849274
99.849831
99.850311
99.850815
99.851349
99.851822
99.852341
99.852821
99.853302
99.853775
99.85421
99.854645
99.855095
99.855553
99.855972
99.856438
99.85688
99.857315
99.857735
99.858177
99.858612
99.859009
99.859444
99.859856
99.860268
99.860664
99.861061
99.861458
99.861832
99.862206
99.862534
99.862877
99.863228
99.863617
99.863968
99.864273
99.864624
99.86499
99.865318
99.865677
99.866058
99.866455
99.866814
99.867157
99.867508
99.867882
99.868263
99.868637
99.868988
99.869347
99.869667
99.870064
99.870453
99.87088
99.871277
99.871704
99.872108
99.872559
99.873001
99.87339
99.873817
99.874229
99.874657
99.875114
99.875519
99.875946
99.876343
99.876747
99.877174
99.877602
99.878006
99.87838
99.878738
99.879158
99.879509
99.87989
99.88028
99.880615
99.88102
99.88131
99.881645
99.881966
99.882256
99.882561
99.882812
99.88308
99.88327
99.883484
99.883736
99.88398
99.884178
99.884399
99.884598
99.884781
99.884918
99.885139
99.885262
99.885414
99.88562
99.88575
99.885864
99.886009
99.886116
99.886299
99.886444
99.886559
99.886681
99.886841
99.887001
99.887131
99.887321
99.887474
99.887665
99.887863
99.888031
99.888214
99.888351
99.888565
99.888802
99.888954
99.889153
99.889366
99.889587
99.889877
99.890091
99.890411
99.890701
99.890999
99.891304
99.891632
99.891899
99.892181
99.892487
99.892815
99.893135
99.893448
99.893745
99.894066
99.894409
99.89473
99.895073
99.895393
99.895714
99.896042
99.896416
99.896759
99.897125
99.897499
99.897835
99.898155
99.898468
99.898766
99.899117
99.89946
99.899818
99.900154
99.900482
99.900742
99.901001
99.90126
99.901535
99.901817
99.902107
99.902328
99.902596
99.902809
99.903069
99.903259
99.903519
99.903717
99.903969
99.904175
99.904449
99.904648
99.904846
99.905014
99.905151
99.905365
99.90554
99.905716
99.905884
99.906097
99.906258
99.906357
99.906456
99.906563
99.906677
99.906746
99.906853
99.906944
99.907013
99.907104
99.907196
99.907249
99.907326
99.907372
99.907471
99.907547
99.907639
99.907677
99.907715
99.907791
99.90786
99.907913
99.907982
99.90802
99.908035
99.908112
99.908165
99.908173
99.908195
99.908241
99.908302
99.908333
99.908356
99.908386
99.908463
99.908501
99.908546
99.9086
99.908615
99.908646
99.908699
99.908745
99.908791
99.908829
99.908852
99.908875
99.90889
99.908936
99.908966
99.908966
99.908974
99.909019
99.909065
99.909149
99.90918
99.909203
99.909264
99.909302
99.909348
99.909424
99.90947
99.909508
99.909569
99.909615
99.909653
99.909721
99.909767
99.909821
99.909882
99.909912
99.909981
99.910049
99.910103
99.910179
99.910255
99.910324
99.910408
99.910461
99.910545
99.910591
99.91069
99.910744
99.910782
99.910866
99.91095
99.911072
99.911163
99.911255
99.911339
99.911415
99.911507
99.911575
99.911659
99.911766
99.911835
99.911972
99.912048
99.91214
99.91227
99.912361
99.912491
99.912575
99.912697
99.912796
99.912865
99.912979
99.913094
99.913254
99.913322
99.913437
99.913574
99.913696
99.913811
99.91391
99.914009
99.914185
99.914307
99.914459
99.914543
99.914658
99.914795
99.914909
99.915031
99.915192
99.91526
99.915382
99.915543
99.915688
99.91581
99.915947
99.916069
99.916206
99.916344
99.916481
99.91658
99.916756
99.916908
99.917099
99.917244
99.917397
99.917526
99.917671
99.917801
99.917931
99.918068
99.918167
99.918282
99.918419
99.918556
99.918739
99.918823
99.91893
99.919037
99.919167
99.919334
99.919426
99.919525
99.919693
99.919807
99.91996
99.920113
99.920227
99.920403
99.92057
99.920692
99.92083
99.920967
99.921074
99.921249
99.921371
99.921539
99.921692
99.921844
99.921944
99.922096
99.922234
99.922371
99.922523
99.922638
99.922752
99.922928
99.923035
99.923172
99.923309
99.923401
99.923485
99.923622
99.923706
99.923798
99.923912
99.923996
99.924133
99.924263
99.924377
99.924484
99.924629
99.924751
99.924881
99.924957
99.925049
99.925201
99.925308
99.92543
99.925529
99.925652
99.925758
99.925835
99.925941
99.926056
99.926132
99.926247
99.926323
99.926437
99.926521
99.926651
99.926773
99.926888
99.926949
99.927032
99.927094
99.927177
99.927261
99.92733
99.927422
99.927574
99.927643
99.927765
99.927834
99.927956
99.92807
99.9282
99.928253
99.928329
99.928383
99.928505
99.928635
99.928703
99.928749
99.928841
99.928894
99.928986
99.929131
99.929222
99.929337
99.929436
99.92952
99.929588
99.929611
99.929665
99.929726
99.929787
99.929848
99.929909
99.929985
99.930077
99.930145
99.930199
99.930252
99.93029
99.930321
99.930428
99.930466
99.930542
99.930595
99.930626
99.93074
99.930786
99.930832
99.930923
99.930969
99.931068
99.931107
99.93119
99.931244
99.93129
99.931351
99.931396
99.93145
99.931541
99.931564
99.931625
99.931702
99.931725
99.931732
99.931763
99.931854
99.931885
99.931946
99.931984
99.93203
99.932068
99.932091
99.932152
99.93219
99.932228
99.932259
99.93235
99.932404
99.932404
99.932442
99.932495
99.932526
99.932579
99.932632
99.932678
99.932724
99.9328
99.932823
99.932877
99.932892
99.932945
99.932976
99.933022
99.933052
99.933083
99.933144
99.933151
99.933189
99.933258
99.933273
99.933304
99.933342
99.933365
99.933411
99.933479
99.933517
99.933578
99.933601
99.93364
99.933662
99.933662
99.933662
99.933723
99.933731
99.933784
99.9338
99.933838
99.933853
99.933891
99.933907
99.933914
99.933968
99.93399
99.93399
99.934036
99.934059
99.934074
99.934105
99.934135
99.934158
99.934196
99.934212
99.934242
99.93428
99.93428
99.93428
99.93428
99.934303
99.934311
99.934357
99.934387
99.934395
99.934433
99.934433
99.934456
99.934494
99.934532
99.934563
99.934608
99.934647
99.934708
99.934715
99.934715
99.934746
99.934746
99.934753
99.934761
99.934769
99.934792
99.934837
99.934875
99.934898
99.934959
99.935005
99.935005
99.935043
99.935074
99.935081
99.935104
99.935112
99.935158
99.935204
99.935219
99.935242
99.935272
99.935272
99.935272
99.935318
99.935333
99.935356
99.935387
99.935448
99.935478
99.935516
99.935539
99.935577
99.935623
99.935638
99.935715
99.935753
99.935768
99.935776
99.935783
99.935799
99.935844
99.935867
99.935905
99.935921
99.935944
99.935951
99.935974
99.935997
99.935997
99.936028
99.936058
99.936081
99.936096
99.936111
99.93615
99.93618
99.936226
99.936256
99.93631
99.936348
99.936386
99.936401
99.936401
99.936409
99.936424
99.93647
99.936485
99.936485
99.936554
99.936562
99.936584
99.936615
99.936615
99.93663
99.936638
99.936684
99.936714
99.936737
99.93676
99.936798
99.936798
99.936798
99.936867
99.93689
99.93689
99.93689
99.936905
99.936951
99.937004
99.937019
99.937019
99.93705
99.937073
99.937073
99.937103
99.937126
99.937187
99.937187
99.937195
99.937218
99.937248
99.937263
99.937263
99.937286
99.937332
99.937363
99.937408
99.937424
99.937431
99.937454
99.9375
99.937508
99.937523
99.937561
99.937576
99.937592
99.937653
99.937668
99.937675
99.937721
99.937729
99.937737
99.937737
99.937752
99.93779
99.937828
99.937859
99.937851
99.937866
99.937889
99.937912
99.937927
99.93795
99.937996
99.937996
99.937996
99.938042
99.93808
99.938087
99.938126
99.938141
99.938187
99.938202
99.938194
99.938217
99.938232
99.93824
99.938271
99.938286
99.938324
99.938354
99.938354
99.938377
99.9384
99.938431
99.938446
99.938477
99.938507
99.938538
99.93856
99.938591
99.938614
99.938644
99.938675
99.938713
99.938728
99.938736
99.938759
99.938805
99.938835
99.938866
99.938904
99.938911
99.938911
99.938919
99.938957
99.938995
99.938995
99.939064
99.939064
99.939079
99.93914
99.939156
99.939178
99.939209
99.939209
99.939232
99.939301
99.939316
99.939316
99.939339
99.939384
99.939392
99.939415
99.939415
99.939468
99.939476
99.939476
99.939537
99.939552
99.939575
99.939598
99.939629
99.939629
99.939636
99.939651
99.939651
99.939697
99.939713
99.939713
99.939728
99.939781
99.939796
99.939842
99.939842
99.939888
99.939941
99.939957
99.939987
99.940041
99.940041
99.940063
99.940109
99.940125
99.940155
99.940155
99.940193
99.940216
99.940224
99.940277
99.940331
99.940361
99.940384
99.940407
99.940445
99.94046
99.940491
99.940514
99.940514
99.940559
99.940582
99.940613
99.940651
99.940659
99.940689
99.94072
99.940727
99.940788
99.940788
99.940804
99.940826
99.940872
99.940887
99.940941
99.940971
99.940994
99.940994
99.94104
99.941086
99.941116
99.941132
99.941147
99.941185
99.941216
99.941216
99.941246
99.941261
99.941277
99.941322
99.941322
99.94133
99.941391
99.941406
99.941429
99.94146
99.941467
99.941467
99.941467
99.941505
99.941536
99.941589
99.941605
99.941643
99.941643
99.941658
99.941666
99.941704
99.941704
99.941742
99.941765
99.941788
99.941818
99.941833
99.941864
99.941887
99.941902
99.94194
99.941963
99.941978
99.941978
99.942024
99.942085
99.942101
99.942116
99.942123
99.942139
99.942162
99.942162
99.942184
99.942192
99.942261
99.942261
99.942276
99.942284
99.942284
99.942322
99.942383
99.94239
99.942406
99.942429
99.942436
99.942467
99.942505
99.942513
99.942566
99.942574
99.942596
99.942596
99.942627
99.942642
99.942642
99.942673
99.942734
99.942757
99.942764
99.942795
99.94281
99.942841
99.942841
99.942879
99.942917
99.942917
99.942947
99.942986
99.943001
99.943016
99.943016
99.943054
99.943062
99.943062
99.943069
99.943077
99.943085
99.943123
99.94313
99.943169
99.943184
99.943199
99.943184
99.943214
99.943237
99.943237
99.943268
99.943268
99.943298
99.943314
99.943375
99.94342
99.943428
99.943443
99.943474
99.943474
99.943489
99.943489
99.943497
99.943497
99.943497
99.943535
99.943542
99.943573
99.943604
99.943611
99.943626
99.943657
99.943634
99.943672
99.943672
99.943695
99.943718
99.943741
99.943748
99.943764
99.943764
99.943779
99.94381
99.943848
99.943855
99.943863
99.943886
99.943893
99.943916
99.943916
99.943916
99.943932
99.943947
99.94397
99.944
99.944016
99.944038
99.944077
99.944092
99.944115
99.944115
99.944145
99.944168
99.944191
99.944229
99.944252
99.94429
99.944305
99.944336
99.944351
99.944405
99.944412
99.944466
99.944481
99.944481
99.944504
99.944542
99.944565
99.944572
99.944595
99.944618
99.944626
99.944641
99.944672
99.944695
99.944725
99.944763
99.944786
99.944801
99.944824
99.944824
99.94487
99.944901
99.944901
99.944923
99.944939
99.944954
99.944962
99.944992
99.944992
99.94503
99.94503
99.945045
99.945068
99.945076
99.945084
99.945091
99.945107
99.945129
99.945152
99.945175
99.945183
99.945198
99.945259
99.945282
99.945297
99.945312
99.945358
99.945358
99.945381
99.945404
99.945419
99.945427
99.945435
99.94548
99.94548
99.945488
99.945511
99.945549
99.945587
99.945602
99.945602
99.945633
99.945671
99.945702
99.945724
99.94574
99.945747
99.945763
99.945816
99.945824
99.945831
99.945854
99.945869
99.945877
99.945908
99.94593
99.945953
99.945961
99.945976
99.945992
99.946014
99.946045
99.946098
99.946129
99.946167
99.94619
99.94622
99.946243
99.946243
99.946266
99.946266
99.946312
99.946312
99.946327
99.946342
99.946373
99.946388
99.946396
99.946381
99.946396
99.946426
99.946426
99.946442
99.946449
99.946457
99.94648
99.946503
99.946503
99.946503
99.946548
99.946571
99.946587
99.946587
99.946587
99.946602
99.946625
99.946632
99.946663
99.946693
99.946709
99.946724
99.946747
99.946747
99.946754
99.94677
99.946762
99.9468
99.946815
99.946823
99.946831
99.946831
99.946884
99.946892
99.946907
99.94693
99.946976
99.946999
99.947006
99.947029
99.947052
99.947083
99.947105
99.947136
99.947144
99.947151
99.947182
99.947212
99.947243
99.94725
99.947258
99.947296
99.947296
99.947296
99.947319
99.947334
99.94735
99.947372
99.94738
99.947403
99.947433
99.947449
99.947456
99.947464
99.947464
99.947479
99.947495
99.94751
99.947533
99.947563
99.947563
99.947563
99.947594
99.947624
99.947639
99.947647
99.94767
99.947693
99.947708
99.947716
99.947746
99.947769
99.947769
99.947777
99.947777
99.947784
99.94783
99.94783
99.947868
99.947891
99.947922
99.947937
99.947952
99.947945
99.94796
99.94796
99.94796
99.947998
99.947998
99.947998
99.948029
99.948051
99.948051
99.948082
99.948082
99.94809
99.948112
99.948143
99.948174
99.948219
99.94825
99.94828
99.94828
99.94828
99.948288
99.948303
99.948326
99.948357
99.948395
99.948402
99.948425
99.948456
99.948463
99.948463
99.948486
99.948494
99.948502
99.948524
99.948555
99.948563
99.948578
99.948586
99.948586
99.948593
99.948593
99.948616
99.948624
99.948669
99.948708
99.948715
99.948753
99.948761
99.948776
99.948776
99.948822
99.948822
99.94883
99.948868
99.948891
99.948891
99.948929
99.948929
99.948936
99.948944
99.948967
99.948967
99.94899
99.949028
99.949028
99.949066
99.949089
99.949089
99.949097
99.949097
99.949097
99.949104
99.949135
99.949181
99.949211
99.949234
99.949249
99.949257
99.94931
99.94931
99.949326
99.949341
99.949348
99.949387
99.949387
99.949417
99.949425
99.94944
99.949471
99.949493
99.949493
99.949509
99.949554
99.949562
99.949615
99.949677
99.949699
99.949707
99.949699
99.949722
99.949722
99.949722
99.94976
99.949768
99.949806
99.949814
99.94986
99.949867
99.949867
99.949867
99.949883
99.949905
99.949944
99.949944
99.949959
99.949974
99.949989
99.950005
99.950035
99.950043
99.950096
99.950127
99.950134
99.950142
99.950157
99.950165
99.950188
99.950195
99.950226
99.950249
99.950287
99.950294
99.950302
99.950317
99.950317
99.950325
99.950348
99.950348
99.950363
99.950401
99.950424
99.950447
99.950462
99.950478
99.9505
99.950508
99.950531
99.950539
99.950584
99.950569
99.950623
99.95063
99.95063
99.95063
99.950645
99.950653
99.950668
99.950684
99.950722
99.950768
99.950775
99.950798
99.950813
99.950821
99.950821
99.950844
99.950844
99.950867
99.950897
99.950935
99.950951
99.950974
99.950974
99.951004
99.951027
99.951027
99.951096
99.951126
99.951157
99.951218
99.951218
99.951218
99.951233
99.951256
99.951271
99.951286
99.951302
99.95134
99.951347
99.951355
99.95137
99.95137
99.95137
99.951385
99.951401
99.951408
99.951431
99.951447
99.951462
99.951477
99.951485
99.951508
99.95153
99.95153
99.951538
99.951553
99.951576
99.951607
99.951614
99.95163
99.951668
99.951729
99.951736
99.951736
99.951736
99.951767
99.951767
99.95179
99.95182
99.951851
99.951874
99.951889
99.951912
99.951927
99.95195
99.95195
99.951988
99.952042
99.952057
99.952057
99.952095
99.95211
99.952141
99.952141
99.952156
99.952194
99.952194
99.952255
99.952263
99.952271
99.952278
99.952286
99.952316
99.952347
99.952362
99.95237
99.952408
99.952431
99.952431
99.952454
99.952454
99.952492
99.95253
99.95256
99.952576
99.952591
99.952606
99.952599
99.952621
99.952667
99.952675
99.95269
99.95269
99.952713
99.952713
99.952721
99.952721
99.952728
99.952759
99.95282
99.952858
99.952866
99.952866
99.952881
99.952888
99.952896
99.952911
99.952919
99.952927
99.952995
99.953026
99.953056
99.953064
99.953102
99.953133
99.953133
99.953178
99.953186
99.953186
99.953201
99.953232
99.953239
99.953239
99.953293
99.9533
99.953308
99.953323
99.953354
99.953362
99.953377
99.953407
99.953453
99.953484
99.953514
99.953514
99.953522
99.953522
99.953529
99.953545
99.953598
99.953629
99.953674
99.95369
99.953712
99.953766
99.953773
99.953773
99.953789
99.953835
99.953842
99.953873
99.953873
99.953918
99.953934
99.953979
99.953995
99.95401
99.95401
99.954041
99.954086
99.954094
99.954124
99.95414
99.954147
99.954163
99.954178
99.954193
99.954231
99.954254
99.954269
99.954323
99.954346
99.954361
99.954407
99.954407
99.95443
99.95446
99.954475
99.954483
99.954483
99.954498
99.954552
99.954567
99.954575
99.954575
99.954597
99.954613
99.954643
99.954659
99.954674
99.954704
99.95472
99.954735
99.954773
99.954803
99.954834
99.954834
99.954872
99.954887
99.954895
99.954933
99.954971
99.954979
99.955002
99.955025
99.955048
99.955055
99.95507
99.955078
99.955116
99.955139
99.955154
99.955193
99.955215
99.955254
99.955254
99.955254
99.955276
99.955292
99.955315
99.955368
99.955429
99.955444
99.955482
99.955498
99.955544
99.955566
99.955566
99.955627
99.95565
99.955666
99.955688
99.955719
99.955772
99.955818
99.955841
99.955864
99.955917
99.955956
99.955994
99.956039
99.956039
99.956085
99.956093
99.956123
99.956184
99.9562
99.956215
99.956268
99.956306
99.956345
99.956345
99.956375
99.956421
99.956459
99.95649
99.956505
99.956505
99.956505
99.956512
99.95652
99.956535
99.956619
99.956627
99.956665
99.95668
99.956688
99.956726
99.956741
99.956772
99.956795
99.956818
99.956841
99.956848
99.956894
99.956909
99.956947
99.956947
99.956985
99.956985
99.957008
99.957039
99.957062
99.957108
99.95713
99.957146
99.957161
99.957191
99.957237
99.957268
99.957306
99.957321
99.957336
99.957359
99.95742
99.957443
99.957481
99.957497
99.957512
99.957527
99.957565
99.957573
99.957603
99.957626
99.957657
99.957687
99.957741
99.957764
99.957794
99.957817
99.957863
99.957886
99.957962
99.957993
99.958061
99.958092
99.95813
99.958153
99.95816
99.958221
99.958229
99.958237
99.958275
99.95829
99.958305
99.958305
99.958382
99.958389
99.958397
99.958397
99.958458
99.958496
99.958511
99.958542
99.958618
99.958672
99.958717
99.958763
99.958786
99.958786
99.958817
99.958847
99.958862
99.958893
99.958923
99.958954
99.958969
99.958977
99.959007
99.959045
99.959076
99.959099
99.959137
99.95916
99.959206
99.959229
99.959229
99.959236
99.959251
99.959267
99.95929
99.959358
99.959381
99.959396
99.959404
99.959435
99.959465
99.95948
99.959488
99.959511
99.959518
99.959541
99.959549
99.959549
99.959572
99.959564
99.959602
99.959625
99.959663
99.959686
99.959702
99.959709
99.959717
99.959717
99.95974
99.959785
99.959824
99.959839
99.959869
99.959892
99.959923
99.959961
99.959984
99.96003
99.960037
99.96006
99.960091
99.960106
99.960129
99.960144
99.960167
99.96019
99.960197
99.960205
99.960205
99.960243
99.960258
99.960258
99.960289
99.96032
99.96032
99.960335
99.96035
99.96035
99.960373
99.960373
99.960426
99.960442
99.960457
99.960457
99.960457
99.960487
99.960487
99.96051
99.960556
99.960571
99.960625
99.960632
99.960648
99.960663
99.960716
99.960732
99.960747
99.960732
99.960739
99.960747
99.960785
99.960823
99.960831
99.960876
99.960876
99.960876
99.960899
99.96093
99.96093
99.96093
99.960953
99.960968
99.960991
99.961029
99.961029
99.961044
99.961075
99.96109
99.961105
99.961121
99.961128
99.961136
99.961159
99.961166
99.961189
99.961189
99.961205
99.96122
99.961243
99.961266
99.961266
99.961273
99.961296
99.961304
99.961327
99.961349
99.961357
99.961372
99.961411
99.961433
99.961456
99.961502
99.961517
99.961517
99.961517
99.961517
99.961555
99.961563
99.961563
99.961578
99.961594
99.961601
99.961639
99.961639
99.961655
99.96167
99.96167
99.96167
99.961678
99.961693
99.961693
99.961708
99.961754
99.961746
99.961754
99.961754
99.961807
99.96183
99.96183
99.96183
99.961838
99.961853
99.961861
99.961899
99.961914
99.961914
99.961922
99.961945
99.961967
99.961975
99.96199
99.96199
99.962006
99.962006
99.962021
99.962067
99.962074
99.962067
99.962074
99.962074
99.96209
99.962097
99.962105
99.962135
99.962151
99.962189
99.962196
99.962196
99.962212
99.962227
99.962234
99.962234
99.962257
99.962273
99.962311
99.962311
99.962334
99.962334
99.962357
99.962357
99.962387
99.962387
99.962387
99.962387
99.962395
99.962418
99.962456
99.962463
99.962471
99.962509
99.962509
99.962532
99.962547
99.962593
99.962608
99.962631
99.962669
99.962685
99.962692
99.962692
99.962692
99.962708
99.962723
99.962746
99.962769
99.962791
99.962791
99.962791
99.962807
99.962807
99.96283
99.962845
99.962845
99.962852
99.962914
99.962929
99.962944
99.962967
99.962982
99.962982
99.962982
99.96299
99.963005
99.963066
99.963074
99.963097
99.963104
99.963142
99.963158
99.963158
99.963165
99.963165
99.963165
99.963181
99.963226
99.963234
99.963249
99.963249
99.963295
99.963295
99.96331
99.96331
99.96331
99.96331
99.963318
99.963333
99.963356
99.963364
99.963364
99.963387
99.963387
99.963379
99.963409
99.963409
99.963409
99.963409
99.963409
99.963455
99.963455
99.963455
99.963455
99.963455
99.96347
99.963501
99.963509
99.963562
99.963608
99.963623
99.963623
99.963623
99.963623
99.963623
99.963631
99.963638
99.963638
99.963638
99.963676
99.963684
99.96373
99.963707
99.963699
99.963722
99.96373
99.963753
99.963753
99.963753
99.963753
99.963791
99.963799
99.963799
99.963799
99.963799
99.963799
99.963806
99.963799
99.963821
99.963844
99.963882
99.963913
99.963913
99.963928
99.963936
99.963936
99.963959
99.963959
99.963959
99.964005
99.964027
99.964027
99.964027
99.964035
99.964043
99.964043
99.964043
99.964058
99.964096
99.964119
99.964127
99.964165
99.964172
99.964172
99.96418
99.964188
99.964203
99.964211
99.964226
99.964241
99.964249
99.964264
99.964287
99.964302
99.964302
99.96431
99.964325
99.964325
99.964325
99.964348
99.964363
99.964378
99.964417
99.964417
99.964394
99.964409
99.964417
99.964417
99.964432
99.964432
99.964439
99.964462
99.964478
99.964485
99.964508
99.9645
99.964516
99.964531
99.964531
99.964554
99.964584
99.964577
99.964584
99.9646
99.964592
99.964584
99.964592
99.964592
99.96463
99.96463
99.96463
99.964638
99.964645
99.964668
99.964668
99.964668
99.964668
99.964668
99.964668
99.964668
99.964699
99.964722
99.964722
99.964737
99.964737
99.964737
99.964737
99.964752
99.964767
99.96479
99.96479
99.964821
99.964844
99.964851
99.964867
99.964867
99.964897
99.964897
99.964905
99.964905
99.964905
99.964935
99.964951
99.964973
99.964989
99.964989
99.964951
99.964989
99.964989
99.964989
99.964989
99.964989
99.964989
99.965034
99.965042
99.965034
99.96505
99.965057
99.96505
99.96505
99.965057
99.965057
99.965057
99.965088
99.965096
99.965088
99.965088
99.965111
99.965118
99.965126
99.965149
99.965149
99.965157
99.965172
99.965179
99.965179
99.965202
99.965202
99.965202
99.96521
99.96521
99.96521
99.965233
99.965233
99.965248
99.965256
99.965256
99.965256
99.965256
99.965263
99.965294
99.965294
99.965294
99.965309
99.96534
99.96534
99.96534
99.96534
99.96534
99.96534
99.965347
99.965347
99.965378
99.965408
99.965416
99.965439
99.965424
99.965424
99.965416
99.965416
99.965416
99.965416
99.965416
99.965454
99.965477
99.965477
99.965492
99.965492
99.965492
99.965492
99.9655
99.9655
99.9655
99.96553
99.965523
99.96553
99.96553
99.965553
99.965553
99.965576
99.965576
99.965576
99.965576
99.965576
99.965584
99.965584
99.965645
99.965645
99.96566
99.96566
99.96566
99.96566
99.96566
99.965675
99.965683
99.965691
99.965721
99.965714
99.965714
99.965721
99.965729
99.965729
99.965729
99.965729
99.965729
99.965744
99.965752
99.965782
99.965797
99.965813
99.96582
99.96582
99.96582
99.965836
99.965889
99.965897
99.965897
99.96595
99.96595
99.965973
99.965981
99.965981
99.965981
99.965981
99.965981
99.965981
99.966003
99.966019
99.966003
99.966019
99.966026
99.966049
99.966049
99.966049
99.966049
99.966064
99.966064
99.966064
99.966064
99.966072
99.96611
99.96611
99.966118
99.966133
99.966148
99.966156
99.966171
99.966179
99.966179
99.966179
99.966187
99.966202
99.966194
99.966194
99.966209
99.966217
99.966248
99.96627
99.966286
99.966293
99.966309
99.966316
99.966316
99.966339
99.966354
99.96637
99.96637
99.96637
99.966377
99.966393
99.966393
99.966393
99.966423
99.966438
99.966454
99.966461
99.966469
99.966454
99.966469
99.966469
99.966476
99.966507
99.96653
99.966545
99.966537
99.966537
99.966568
99.966568
99.966599
99.966599
99.966606
99.966644
99.966652
99.966652
99.966652
99.966667
99.96669
99.966728
99.966728
99.966759
99.966759
99.966759
99.966774
99.966774
99.966774
99.966774
99.966766
99.966782
99.966827
99.966827
99.966827
99.966827
99.96685
99.966858
99.966858
99.966881
99.966896
99.966919
99.966927
99.966942
99.966942
99.966934
99.966942
99.966995
99.967018
99.967041
99.967072
99.967087
99.967087
99.967102
99.96711
99.96711
99.96711
99.96711
99.96714
99.967133
99.96714
99.967148
99.967148
99.967163
99.967171
99.967171
99.967201
99.967216
99.967216
99.967216
99.967232
99.967247
99.967262
99.967285
99.967308
99.967308
99.967308
99.967339
99.967323
99.967346
99.967354
99.967392
99.9674
99.967377
99.967392
99.967377
99.967392
99.967392
99.967407
99.967407
99.9674
99.967422
99.967461
99.967476
99.967514
99.967522
99.967522
99.967522
99.967567
99.967567
99.967567
99.967567
99.967598
99.967598
99.967613
99.967613
99.967613
99.967621
99.967621
99.967621
99.967636
99.967636
99.967636
99.967682
99.96769
99.96769
99.967705
99.967705
99.967712
99.967712
99.967712
99.967712
99.967712
99.967712
99.967712
99.967712
99.967712
99.967743
99.967743
99.967758
99.967773
99.967773
99.967773
99.967796
99.967796
99.967796
99.967796
99.967796
99.967796
99.967796
99.967834
99.967857
99.967865
99.967888
99.967926
99.967926
99.967934
99.967934
99.967934
99.967934
99.967934
99.967957
99.967987
99.968033
99.968033
99.968056
99.968063
99.968079
99.968079
99.968079
99.968086
99.968094
99.968102
99.968094
99.968094
99.968102
99.968102
99.96814
99.96814
99.968147
99.968185
99.968193
99.968201
99.968246
99.968246
99.968254
99.968262
99.968262
99.968307
99.968307
99.96833
99.968361
99.968391
99.968391
99.968407
99.968414
99.968422
99.968468
99.968475
99.968475
99.968475
99.968475
99.968475
99.968498
99.968506
99.968559
99.968559
99.968567
99.968575
99.968597
99.968613
99.968628
99.968613
99.968628
99.968636
99.968643
99.968643
99.968674
99.968674
99.968704
99.968712
99.968704
99.968712
99.968719
99.968719
99.96875
99.968758
99.968781
99.968796
99.968811
99.968819
99.968857
99.968864
99.968864
99.968887
99.968895
99.968933
99.968956
99.968964
99.968987
99.969017
99.96904
99.969048
99.969048
99.969055
99.969055
99.969093
99.969093
99.969101
99.969109
99.969109
99.969109
99.969124
99.969131
99.96917
99.969193
99.969208
99.969246
99.969254
99.969254
99.969254
99.969269
99.969322
99.96936
99.969368
99.969368
99.969376
99.969414
99.969429
99.969429
99.969429
99.969482
99.969513
99.969513
99.969521
99.969521
99.969521
99.969551
99.969574
99.969574
99.969589
99.969589
99.969589
99.969589
99.969589
99.969643
99.969627
99.969673
99.969673
99.969673
99.969673
99.969673
99.969681
99.969704
99.969727
99.969727
99.969742
99.969742
99.969795
99.969833
99.969833
99.969841
99.969849
99.969887
99.969894
99.969902
99.969933
99.969948
99.970001
99.970009
99.970009
99.970039
99.970055
99.970055
99.97007
99.970093
99.970131
99.970139
99.970161
99.970215
99.970215
99.970222
99.970261
99.970291
99.970314
99.970322
99.97036
99.970375
99.970406
99.970428
99.970459
99.970482
99.970482
99.970512
99.970512
99.970535
99.970535
99.970535
99.970604
99.970619
99.970642
99.97065
99.970673
99.970673
99.97068
99.970688
99.970718
99.970726
99.970764
99.970779
99.97081
99.970795
99.970787
99.970833
99.970848
99.970848
99.970848
99.970848
99.970863
99.970886
99.970886
99.970917
99.970932
99.970924
99.970932
99.970963
99.970963
99.970978
99.97097
99.971001
99.971008
99.971008
99.971016
99.971031
99.971039
99.971039
99.971046
99.971046
99.971085
99.97113
99.971161
99.971169
99.971169
99.971169
99.971199
99.971222
99.971222
99.971252
99.971283
99.971283
99.971306
99.971321
99.971313
99.971306
99.971321
99.971321
99.971329
99.971336
99.971359
99.971367
99.971375
99.971375
99.971382
99.971397
99.971397
99.971443
99.971397
99.971443
99.971451
99.971474
99.971489
99.971489
99.971519
99.971527
99.971527
99.971558
99.971558
99.971558
99.971558
99.971603
99.971603
99.971603
99.971634
99.971672
99.97168
99.97168
99.97168
99.971695
99.971703
99.971695
99.971703
99.97171
99.971741
99.971756
99.971764
99.971764
99.971764
99.971764
99.971764
99.971786
99.971794
99.971794
99.971794
99.971809
99.97184
99.971825
99.971825
99.97184
99.97184
99.97184
99.97184
99.971863
99.971886
99.971924
99.971924
99.971924
99.971947
99.971947
99.971947
99.971992
99.971992
99.972031
99.972031
99.972038
99.972061
99.972061
99.972092
99.972099
99.972099
99.972107
99.972115
99.972145
99.972168
99.972168
99.972168
99.972191
99.972229
99.972229
99.972229
99.97226
99.97226
99.972267
99.972267
99.972313
99.972313
99.972328
99.972328
99.972328
99.972328
99.972328
99.972351
99.972351
99.972382
99.972382
99.972382
99.972412
99.97242
99.972458
99.97245
99.972458
99.972466
99.972466
99.972466
99.972466
99.972466
99.972481
99.972496
99.972496
99.972496
99.972534
99.972542
99.972572
99.97261
99.972626
99.972649
99.972649
99.972656
99.972694
99.972694
99.972717
99.972717
99.972763
99.972771
99.972771
99.972786
99.972794
99.972801
99.972832
99.972847
99.972862
99.972862
99.972855
99.972862
99.9729
99.9729
99.9729
99.9729
99.9729
99.972931
99.972939
99.972946
99.972969
99.973015
99.973061
99.973083
99.973091
99.973091
99.973091
99.973091
99.973091
99.973091
99.973114
99.973167
99.973167
99.973122
99.973167
99.973167
99.973167
99.973183
99.973175
99.973175
99.973183
99.973183
99.973183
99.973198
99.973206
99.973198
99.973198
99.973206
99.973206
99.973236
99.973244
99.973259
99.973259
99.973274
99.973259
99.973274
99.973282
99.973282
99.973328
99.973335
99.973366
99.973404
99.973412
99.973457
99.973457
99.973457
99.973488
99.973511
99.973511
99.973526
99.973526
99.973564
99.973564
99.973572
99.973579
99.973602
99.973602
99.97361
99.973656
99.973648
99.973656
99.973671
99.973709
99.973709
99.973717
99.973724
99.973724
99.973732
99.973747
99.97377
99.973801
99.97377
99.973785
99.973801
99.973824
99.973824
99.973824
99.973831
99.973831
99.973831
99.973862
99.973885
99.973892
99.973915
99.973961
99.973969
99.973991
99.973991
99.973969
99.973976
99.973969
99.973969
99.973991
99.973999
99.97403
99.974052
99.974052
99.974052
99.974052
99.974068
99.974068
99.974068
99.974068
99.974068
99.974106
99.974121
99.974129
99.974121
99.974129
99.974152
99.974129
99.974152
99.97419
99.97419
99.974197
99.974213
99.974213
99.974213
99.974213
99.974236
99.974258
99.974289
99.974319
99.974327
99.974319
99.97435
99.97435
99.974365
99.97438
99.97438
99.97438
99.974411
99.974419
99.974449
99.974457
99.974457
99.974495
99.974495
99.97451
99.97451
99.97451
99.974525
99.974548
99.974564
99.974586
99.974602
99.974617
99.974663
99.974686
99.974693
99.974739
99.974747
99.97477
99.974762
99.974762
99.974777
99.974777
99.97477
99.974777
99.974777
99.974777
99.974792
99.9748
99.974815
99.974815
99.974831
99.974831
99.974815
99.974815
99.974815
99.9748
99.974815
99.974838
99.974838
99.974869
99.974869
99.974915
99.974953
99.974953
99.974953
99.974968
99.974991
99.974998
99.974998
99.975029
99.975037
99.97506
99.97506
99.97506
99.97506
99.97506
99.975067
99.975075
99.975121
99.975128
99.975128
99.975151
99.975182
99.975197
99.975189
99.975197
99.975204
99.975204
99.975204
99.975204
99.97522
99.975204
99.975227
99.975235
99.975266
99.975266
99.975266
99.975266
99.975288
99.975288
99.975311
99.975327
99.975357
99.975357
99.975365
99.975372
99.975372
99.97538
99.975418
99.975433
99.975441
99.975449
99.975464
99.975464
99.975471
99.975502
99.975502
99.975517
99.975533
99.975548
99.975555
99.975555
99.975555
99.975601
99.975616
99.975609
99.975616
99.975609
99.975609
99.975616
99.975616
99.975632
99.975693
99.975723
99.975739
99.975754
99.975754
99.975754
99.975739
99.975739
99.975739
99.975754
99.975761
99.975769
99.975784
99.975815
99.975853
99.975853
99.975891
99.975891
99.975891
99.975906
99.975922
99.975922
99.975929
99.975945
99.975929
99.975929
99.975922
99.975922
99.975929
99.975929
99.97596
99.97599
99.97599
99.97599
99.976006
99.976021
99.976044
99.976051
99.976067
99.976067
99.976067
99.976074
99.976089
99.976089
99.976089
99.976089
99.976097
99.97612
99.97612
99.976128
99.976158
99.976173
99.976181
99.976204
99.976219
99.976227
99.976227
99.976227
99.976227
99.976227
99.976234
99.97625
99.97625
99.97625
99.97628
99.976295
99.97628
99.97628
99.97628
99.976288
99.976295
99.97628
99.976295
99.976295
99.976288
99.97628
99.976295
99.976295
99.976295
99.976295
99.976295
99.976311
99.976303
99.976311
99.976311
99.976311
99.976334
99.976326
99.976334
99.976372
99.976372
99.976372
99.976379
99.976387
99.976387
99.976387
99.976387
99.976387
99.976387
99.976395
99.976395
99.976387
99.976395
99.976448
99.976448
99.976463
99.976463
99.976463
99.976463
99.976471
99.976494
99.976524
99.97654
99.97654
99.976547
99.976555
99.976555
99.976555
99.976555
99.976547
99.976532
99.976547
99.976547
99.976555
99.976555
99.976555
99.976555
99.976555
99.976555
99.976555
99.976555
99.976555
99.97657
99.97657
99.976593
99.976616
99.976616
99.976608
99.976616
99.976624
99.976624
99.976624
99.976677
99.976707
99.9767
99.9767
99.976715
99.976715
99.976715
99.976715
99.976715
99.976715
99.976715
99.976715
99.976738
99.976776
99.976776
99.97673
99.976723
99.976715
99.976723
99.976746
99.976746
99.976746
99.976746
99.976768
99.976761
99.976746
99.976768
99.976768
99.976746
99.976768
99.976776
99.976776
99.976776
99.976799
99.976845
99.976868
99.976868
99.976868
99.976868
99.976868
99.976868
99.976868
99.976868
99.976868
99.976868
99.976868
99.976868
99.976875
99.976883
99.976891
99.976891
99.976883
99.976906
99.976936
99.976952
99.976952
99.976944
99.976936
99.976936
99.976936
99.976952
99.976952
99.976952
99.976974
99.976982
99.977005
99.976982
99.976982
99.97699
99.977005
99.977005
99.977013
99.977013
99.97702
99.977028
99.977043
99.977043
99.977043
99.977043
99.977043
99.977051
99.977074
99.977051
99.977074
99.977081
99.977051
99.977051
99.977074
99.977058
99.977074
99.977081
99.977089
99.977081
99.977089
99.977089
99.977089
99.977089
99.977089
99.977081
99.977043
99.977043
99.977043
99.977043
99.977058
99.977081
99.977097
99.977097
99.977104
99.977104
99.977097
99.977097
99.977097
99.977089
99.977089
99.977081
99.977097
99.977104
99.977097
99.977097
99.977097
99.977097
99.977097
99.977097
99.977097
99.977097
99.977104
99.977104
99.977127
99.977158
99.977135
99.977158
99.977158
99.977158
99.977158
99.97718
99.977188
99.977188
99.977211
99.977211
99.977211
99.977211
99.977211
99.977211
99.977196
99.977211
99.977203
99.977188
99.977203
99.977203
99.977211
99.977203
99.977203
99.977203
99.977211
99.977211
99.977249
99.977272
99.977272
99.977272
99.977264
99.977272
99.977287
99.977272
99.977264
99.977272
99.977272
99.977287
99.977287
99.977325
99.977325
99.977325
99.977295
99.977325
99.977333
99.977348
99.977341
99.977341
99.977348
99.977348
99.977348
99.977348
99.977348
99.977325
99.977325
99.977341
99.977348
99.977348
99.977371
99.977371
99.977371
99.977348
99.977371
99.977356
99.977371
99.977371
99.977379
99.977386
99.977402
99.977394
99.977386
99.977409
99.977409
99.977386
99.977409
99.977409
99.977417
99.977417
99.977409
99.977417
99.977448
99.977417
99.977417
99.977425
99.977417
99.977417
99.977417
99.977463
99.977486
99.977501
99.977493
99.977493
99.977493
99.97747
99.97747
99.97747
99.97747
99.97747
99.977493
99.977501
99.977501
99.977501
99.97747
99.977493
99.977493
99.977493
99.977493
99.977493
99.977493
99.977501
99.977509
99.977501
99.977493
99.97747
99.977501
99.977501
99.977493
99.977493
99.977501
99.977509
99.977493
99.977493
99.977493
99.977501
99.977493
99.977493
99.977509
99.977516
99.977516
99.977531
99.977531
99.977531
99.977531
99.977531
99.977554
99.97757
99.97757
99.97757
99.977577
99.977577
99.977577
99.977577
99.977577
99.97757
99.97757
99.977577
99.977577
99.977577
99.977577
99.977577
99.977585
99.9776
99.977608
99.977592
99.977592
99.977577
99.977577
99.97757
99.97757
99.977577
99.977577
99.977592
99.977608
99.977608
99.977585
99.977577
99.977577
99.9776
99.977608
99.977608
99.977608
99.977608
99.977646
99.977654
99.977654
99.977676
99.977684
99.977707
99.977707
99.977707
99.977722
99.977715
99.977707
99.977707
99.977707
99.977707
99.977707
99.977707
99.977715
99.97773
99.97773
99.977737
99.97776
99.977745
99.977737
99.977737
99.977745
99.977722
99.977737
99.977737
99.977753
99.977745
99.977745
99.977745
99.97773
99.977722
99.97773
99.97773
99.977722
99.977737
99.97773
99.977707
99.97773
99.977753
99.977737
99.97773
99.977722
99.977745
99.977753
99.977753
99.977753
99.977776
99.977783
99.977783
99.977768
99.977776
99.977768
99.97776
99.977791
99.977814
99.977829
99.977852
99.977837
99.977821
99.977829
99.977814
99.977829
99.977837
99.977867
99.977859
99.977867
99.977882
99.977913
99.977921
99.977966
99.977966
99.977974
99.977974
99.977974
99.977982
99.977982
99.978004
99.97802
99.97802
99.978027
99.978027
99.978027
99.978027
99.978043
99.978043
99.978043
99.978035
99.978035
99.978027
99.978043
99.978035
99.978027
99.978043
99.978043
99.978035
99.978035
99.97805
99.97805
99.978081
99.978081
99.978065
99.978081
99.978081
99.978058
99.978081
99.978088
99.978127
99.97818
99.97818
99.97818
99.978195
99.978188
99.978188
99.978188
99.97818
99.97818
99.97818
99.978188
99.97818
99.97818
99.97818
99.97818
99.97818
99.978203
99.978203
99.978203
99.978203
99.978203
99.97821
99.978203
99.978203
99.978203
99.978188
99.978203
99.978203
99.978203
99.978203
99.978226
99.978256
99.978256
99.978241
99.978241
99.978249
99.978256
99.978264
99.978287
99.978287
99.978287
99.978287
99.978302
99.978302
99.978317
99.97834
99.978348
99.978348
99.978371
99.978371
99.978409
99.978432
99.978447
99.978455
99.97847
99.978477
99.978477
99.978485
99.978485
99.978485
99.9785
99.978493
99.978508
99.978508
99.978508
99.978523
99.978554
99.978554
99.978577
99.978607
99.97863
99.978653
99.978653
99.978661
99.978668
99.978661
99.978661
99.978668
99.978668
99.978676
99.978699
99.978706
99.978706
99.978737
99.978745
99.978745
99.978745
99.978752
99.97876
99.97876
99.97876
99.978767
99.978767
99.978767
99.978767
99.978798
99.978806
99.978813
99.978813
99.978806
99.978813
99.978767
99.978806
99.978813
99.978813
99.978828
99.978828
99.978813
99.978821
99.978828
99.978828
99.978859
99.978897
99.978928
99.978951
99.978958
99.978951
99.978951
99.978951
99.978951
99.978958
99.978958
99.978973
99.978981
99.978989
99.979034
99.979034
99.979042
99.979065
99.979065
99.979103
99.97908
99.979111
99.979111
99.979111
99.979118
99.979126
99.979126
99.979111
99.979134
99.979134
99.979134
99.979134
99.979134
99.979164
99.97921
99.97921
99.97921
99.97921
99.979225
99.979225
99.97924
99.979271
99.97924
99.979256
99.979263
99.979271
99.979279
99.979279
99.979279
99.979279
99.979279
99.979286
99.979301
99.979332
99.979347
99.979362
99.979385
99.979416
99.979424
99.979439
99.979424
99.979424
99.979439
99.979446
99.979446
99.979446
99.979454
99.979485
99.979492
99.97953
99.97953
99.979568
99.979591
99.979599
99.979607
99.979607
99.979614
99.979614
99.979614
99.979622
99.979614
99.979622
99.979622
99.979637
99.979668
99.979698
99.979698
99.979698
99.979713
99.979713
99.979759
99.979759
99.979759
99.979774
99.979774
99.979774
99.979797
99.979797
99.979828
99.979851
99.979851
99.979881
99.979881
99.979897
99.979919
99.979935
99.979935
99.979935
99.979919
99.979919
99.979919
99.979927
99.979958
99.979958
99.979996
99.980011
99.980011
99.98008
99.980087
99.98011
99.98011
99.980125
99.980133
99.980156
99.980164
99.980171
99.980179
99.980179
99.980202
99.980179
99.980225
99.980225
99.980225
99.980225
99.98024
99.980247
99.980286
99.980309
99.980316
99.980324
99.980331
99.980331
99.980331
99.980339
99.980377
99.980377
99.980377
99.980385
99.980392
99.980408
99.980431
99.980438
99.980431
99.980438
99.980446
99.980461
99.980476
99.980507
99.98053
99.980553
99.980537
99.980537
99.980553
99.980553
99.980583
99.980606
