# Supplementary material for: A Synaptic Mechanism for Temporal Filtering of Visual Signals
Source: PLoS Biol. 2014 Oct 21;12(10):e1001972. doi: 10.1371/journal.pbio.1001972 (PMC4205119; doi:10.1371/journal.pbio.1001972)
Supplement: Data S1 — All raw data files as well as averages and statistical parameters presented in the manuscript. Formats provided include raw-text (Ascii) and Excel (xls). In addition, we provide the original Igor-Pro files (Wavemetrics), which contain both the raw data and the original figure formatting. Data referring to particular panels are located in the respective folders. For any further information, please contact Tom Baden at thomas.baden@uni-tuebingen.de. (ZIP) [file pbio.1001972.s009.zip › Fig6/Fig6a_2/RRP_28.txt]

RRP_28
6048.8711
6044.8877
6019.2437
5953.8804
5834.9932
5653.5474
5405.7529
5093.2407
4722.8101
4305.7075
3856.4832
3391.5439
2927.5874
2480.1355
2062.3154
1684.0343
1351.6058
1067.796
832.22095
641.99158
492.46457
377.99634
292.60791
230.50523
186.43863
155.9046
135.21808
121.48795
112.53179
106.76046
103.05553
100.65482
99.054932
97.933296
97.089119
96.401009
95.797592
95.237991
94.699554
94.169998
93.64286
93.114944
92.584633
92.051247
91.514458
90.97422
90.430634
89.88372
89.333618
88.78051
88.22448
87.665672
87.10424
86.540283
85.973991
85.405441
84.834785
84.262199
83.687767
83.111687
82.534065
81.954979
81.374596
80.793068
80.210472
79.626984
79.042671
78.457718
77.872215
77.286278
76.700027
76.113594
75.52713
74.940651
74.354332
73.768257
73.182564
72.597328
72.012657
71.428665
70.845444
70.263069
69.681702
69.101395
68.522224
67.944305
67.367714
66.792542
66.218872
65.646767
65.07637
64.507683
63.940857
63.375874
62.812912
62.251976
61.69315
61.136524
60.582119
60.030033
59.48032
58.933033
58.388275
57.846096
57.30645
56.769508
56.235237
55.703732
55.175037
54.649216
54.126297
53.606304
53.089336
52.575363
52.064468
51.556694
51.052029
50.55056
50.052284
49.557247
49.065495
48.577011
48.091877
47.610081
47.131664
46.656643
46.185047
45.716885
45.252178
44.790936
44.333218
43.87899
43.428284
42.981121
42.537495
42.097454
41.660965
41.228043
40.79871
40.372974
39.950829
39.532295
39.117359
38.706032
38.298309
37.894199
37.49369
37.096798
36.703499
36.313797
35.927711
35.545212
35.16629
34.790966
34.419212
34.051041
33.686417
33.325336
32.967819
32.613815
32.263329
31.916359
31.572891
31.232912
30.896406
30.563347
30.233738
29.907555
29.584795
29.265434
28.949453
28.636837
28.327564
28.021626
27.719007
27.419676
27.123621
26.83083
26.541273
26.254932
25.971798
25.691847
25.415039
25.14138
24.870838
24.603386
24.33901
24.077696
23.819407
23.564119
23.311829
23.062494
22.816101
22.572628
22.332048
22.094345
21.859478
21.627449
21.39822
21.171766
20.948069
20.727106
20.508846
20.293276
20.080362
19.870083
19.662418
19.457342
19.254831
19.054857
18.857401
18.662437
18.46994
18.279892
18.092264
17.907036
17.724176
17.543663
17.36548
17.189596
17.015995
16.844643
16.675524
16.508612
16.343885
16.181313
16.02088
15.862568
15.706344
15.55219
15.400085
15.249999
15.101914
14.955806
14.811658
14.66944
14.529139
14.390719
14.25417
14.119468
13.986588
13.855514
13.726221
13.598688
13.472895
13.348821
13.226447
13.105742
12.986698
12.869288
12.753492
12.639297
12.526675
12.415613
12.306088
12.198076
12.091569
11.98654
11.882971
11.780847
11.680142
11.580847
11.482941
11.386398
11.291209
11.197351
11.104815
11.013576
10.923615
10.834921
10.747478
10.661265
10.576267
10.492466
10.409845
10.328391
10.248087
10.168917
10.090868
10.013923
9.9380636
9.8632784
9.7895517
9.7168713
9.6452179
9.5745821
9.5049467
9.4362974
9.3686237
9.3019066
9.2361355
9.171299
9.1073809
9.0443678
8.9822493
8.92101
8.8606367
8.8011217
8.7424498
8.6846066
8.6275854
8.5713673
8.5159473
8.4613113
8.407445
8.3543396
8.3019857
8.25037
8.1994829
8.149312
8.0998487
8.0510817
8.0029984
7.9555941
7.9088526
7.8627682
7.8173308
7.7725282
7.7283545
7.6847963
7.6418457
7.5994954
7.5577354
7.5165544
7.4759479
7.435904
7.3964162
7.3574748
7.3190722
7.2812018
7.2438502
7.207016
7.1706862
7.1348557
7.0995169
7.0646629
7.030283
6.9963722
6.962925
6.9299335
6.8973866
6.8652811
6.8336105
6.8023667
6.7715454
6.7411375
6.7111368
6.6815372
6.6523342
6.6235189
6.5950899
6.5670362
6.5393558
6.5120387
6.4850821
6.4584813
6.4322276
6.4063172
6.3807464
6.3555093
6.3305988
6.3060122
6.2817426
6.2577834
6.2341332
6.2107854
6.1877379
6.1649842
6.14252
6.1203375
6.0984344
6.0768108
6.0554585
6.0343738
6.0135484
5.9929838
5.9726763
5.9526172
5.9328041
5.9132376
5.8939128
5.8748183
5.8559575
5.8373275
5.8189197
5.8007331
5.7827697
5.7650189
5.7474766
5.7301445
5.7130156
5.6960878
5.6793594
5.6628261
5.6464868
5.6303353
5.6143703
5.5985889
5.5829887
5.5675664
5.5523181
5.5372438
5.5223398
5.5076027
5.4930305
5.4786205
5.4643698
5.4502769
5.4363394
5.4225531
5.4089189
5.3954315
5.382091
5.3688922
5.3558364
5.3429174
5.3301377
5.3174906
5.3049774
5.2925963
5.280344
5.268219
5.2562189
5.2443409
5.2325845
5.2209482
5.2094312
5.198029
5.1867404
5.1755643
5.1645021
5.1535473
5.1426988
5.131958
5.1213231
5.1107893
5.1003566
5.0900273
5.0797944
5.0696573
5.0596185
5.0496731
5.0398202
5.0300617
5.0203915
5.0108085
5.001318
4.9919105
4.9825888
4.9733524
4.9641967
4.9551253
4.9461327
4.9372206
4.9283881
4.9196286
4.9109511
4.9023438
4.8938141
4.885355
4.8769693
4.8686538
4.8604088
4.8522344
4.8441248
4.8360868
4.8281107
4.8202043
4.8123589
4.8045812
4.7968607
4.7892079
4.7816124
4.7740803
4.7666068
4.759191
4.7518344
4.7445335
4.7372918
4.7301025
4.7229733
4.7158909
4.7088704
4.7018971
4.6949797
4.6881123
4.6812935
4.6745305
4.66781
4.6611462
4.6545267
4.6479554
4.6414332
4.634953
4.6285262
4.6221385
4.6157985
4.6095052
4.60325
4.597044
4.590878
4.5847521
4.5786748
4.5726333
4.5666342
4.5606771
4.5547557
4.5488782
4.5430403
4.5372338
4.5314727
4.5257473
4.5200543
4.5144057
4.5087905
4.5032077
4.4976673
4.4921584
4.48668
4.481245
4.4758401
4.4704642
4.4651279
4.459825
4.4545488
4.4493074
4.4441013
4.4389224
4.4337735
4.4286623
4.4235768
4.4185181
4.413497
4.408504
4.4035358
4.3985982
4.3936934
4.388813
4.3839564
4.3791361
4.3743424
4.3695703
4.3648257
4.3601146
4.3554263
4.35076
4.3461261
4.3415184
4.3369327
4.3323669
4.3278346
4.3233271
4.31884
4.3143735
4.3099418
4.3055296
4.3011379
4.2967663
4.2924275
4.2881103
4.2838092
4.27953
4.275281
4.2710528
4.2668419
4.2626519
4.2584872
4.2543459
4.2502236
4.2461195
4.2420335
4.2379785
4.2339416
4.2299185
4.225914
4.2219381
4.2179799
4.2140417
4.2101173
4.2062101
4.2023354
4.198472
4.1946278
4.1907969
4.1869874
4.1832042
4.1794333
4.1756806
4.1719403
4.1682239
4.1645284
4.1608486
4.1571817
4.1535296
4.1499004
4.1462908
4.1426973
4.1391134
4.1355481
4.1319976
4.1284742
4.1249599
4.1214628
4.1179767
4.1145058
4.1110606
4.1076293
4.1042094
4.1008019
4.0974097
4.0940347
4.0906844
4.0873389
4.0840125
4.0806928
4.0773897
4.07411
4.0708423
4.0675893
4.064342
4.0611134
4.0578952
4.0547013
4.0515199
4.0483451
4.045188
4.0420375
4.0389018
4.0357919
4.0326881
4.0296001
4.0265193
4.0234475
4.0203938
4.0173573
4.0143347
4.0113254
4.0083203
4.0053296
4.0023499
3.9993832
3.9964402
3.9935036
3.9905722
3.9876587
3.9847517
3.9818521
3.9789829
3.9761193
3.9732611
3.9704211
3.9675858
3.9647553
3.9619467
3.9591548
3.9563682
3.9535954
3.9508328
3.9480736
3.9453268
3.9425933
3.9398782
3.9371681
3.9344759
3.9317873
3.9291039
3.9264343
3.9237745
3.9211297
3.9184966
3.9158785
3.9132648
3.9106555
3.9080594
3.9054713
3.9028924
3.9003296
3.8977833
3.8952434
3.8927062
3.8901761
3.8876622
3.8851516
3.8826504
3.8801689
3.8776999
3.8752358
3.8727736
3.8703227
3.8678839
3.8654499
3.8630199
3.8606141
3.8582199
3.8558302
3.8534434
3.8510644
3.8487
3.846339
3.8439813
3.8416383
3.8393173
3.8370008
3.8346887
3.8323791
3.8300817
3.8277938
3.82551
3.8232291
3.8209658
3.8187211
3.8164814
3.8142428
3.8120093
3.8097858
3.807574
3.8053653
3.8031597
3.8009641
3.7987926
3.7966268
3.7944648
3.792305
3.7901492
3.7880101
3.7858741
3.7837422
3.7816141
3.7795005
3.7774074
3.7753177
3.7732327
3.7711496
3.769069
3.7670038
3.7649446
3.7628891
3.7608354
3.7587948
3.7567725
3.7547586
3.7527463
3.7507386
3.7487333
3.7467332
3.7447484
3.7427673
3.7407889
3.7388136
3.7368538
3.7349076
3.7329707
3.7310364
3.7291043
3.7271752
3.7252488
3.7233377
3.7214317
3.7195289
3.7176292
3.7157428
3.7138636
3.7120001
3.7101412
3.7082844
3.7064302
3.7045794
3.7027307
3.7008967
3.6990678
3.697242
3.6954191
3.6936116
3.6918092
3.6900165
3.6882339
3.6864533
3.6846757
3.6829007
3.6811273
3.6793594
3.6776056
3.6758554
3.6741076
3.6723685
3.6706409
3.668915
3.6671984
3.6654923
3.663789
3.6620877
3.6603897
3.6586933
3.6569993
3.6553171
3.6536429
3.6519716
3.650305
3.648653
3.6470032
3.6453555
3.6437182
3.6420901
3.6404645
3.6388409
3.637219
3.6356001
3.6339841
3.6323736
3.6307759
3.6291807
3.6275902
3.6260142
3.6244402
3.6228688
3.6213
3.6197429
3.6181929
3.6166453
3.6150999
3.6135566
3.6120155
3.6104758
3.6089396
3.607419
3.6059005
3.6043859
3.6028862
3.6013892
3.5998948
3.5984015
3.5969112
3.5954351
3.5939636
3.5924935
3.5910268
3.5895607
3.5880976
3.5866361
3.5851772
3.5837293
3.5822892
3.5808499
3.5794249
3.5780056
3.5765872
3.5751703
3.5737565
3.5723441
3.5709474
3.5695536
3.5681622
3.5667722
3.5653844
3.5639987
3.5626154
3.5612333
3.5598557
3.5584927
3.5571311
3.5557756
3.5544329
3.5530906
3.5517511
3.5504134
3.5490775
3.5477431
3.5464242
3.5451086
3.5437934
3.5424812
3.5411704
3.5398619
3.5385549
3.5372503
3.5359468
3.5346537
3.5333688
3.5320852
3.5308068
3.5295417
3.5282781
3.5270166
3.5257568
3.5244982
3.5232413
3.5219946
3.5207558
3.5195186
3.5182836
3.5170496
3.5158172
3.5145874
3.5133586
3.5121319
3.5109067
3.5096905
3.5084827
3.5072773
3.506073
3.5048742
3.5036879
3.5025034
3.5013196
3.5001383
3.4989591
3.4977813
3.4966159
3.4954555
3.4942966
3.4931393
3.4919837
3.4908285
3.489676
3.4885254
3.4873748
3.4862266
3.4850807
3.4839494
3.4828203
3.4816923
3.4805663
3.4794419
3.4783194
3.47721
3.4761047
3.4750009
3.4738984
3.4727974
3.4717076
3.4706237
3.4695418
3.4684613
3.4673822
3.4663041
3.4652276
3.4641535
3.4630792
3.4620078
3.460937
3.4598684
3.4588103
3.4577587
3.4567084
3.4556594
3.4546113
3.4535646
3.4525194
3.4514763
3.450434
3.4493997
3.4483743
3.4473529
3.4463444
3.445338
3.4443326
3.4433291
3.4423273
3.4413257
3.4403262
3.4393277
3.4383304
3.4373348
3.4363399
3.4353466
3.4343553
3.4333735
3.4323988
3.4314249
3.4304528
3.429482
3.4285119
3.4275441
3.4265769
3.4256103
3.4246457
3.4236825
3.4227207
3.4217646
3.4208198
3.4198759
3.4189446
3.4180174
3.4170918
3.4161675
3.4152439
3.4143221
3.4134011
3.4124818
3.4115624
3.410645
3.4097295
3.4088147
3.4079113
3.4070132
3.4061162
3.4052205
3.4043257
3.4034321
3.40254
3.4016488
3.400759
3.3998702
3.3989825
3.3980956
3.3972108
3.3963265
3.3954549
3.3945875
3.3937209
3.3928549
3.3919916
3.3911283
3.3902662
3.3894055
3.3885455
3.3876872
3.3868315
3.385989
3.3851478
3.3843079
3.3834815
3.3826582
3.3818367
3.3810146
3.3801949
3.3793755
3.3785577
3.3777411
3.3769252
3.3761103
3.3752964
3.3744833
3.373672
3.3728616
3.3720517
3.371243
3.3704376
3.3696456
3.3688543
3.3680639
3.3672748
3.3664865
3.3656995
3.3649137
3.3641288
3.3633442
3.3625612
3.3617792
3.3609984
3.3602183
3.3594391
3.3586621
3.3578985
3.3571362
3.3563755
3.3556156
3.3548567
3.3540998
3.3533423
3.352586
3.3518317
3.3510771
3.3503239
3.3495739
3.3488369
3.3481007
3.3473659
3.3466382
3.3459194
3.3452015
3.3444843
3.3437688
3.3430533
3.3423393
3.3416255
3.3409135
3.3402016
3.3394911
3.3387814
3.338073
3.3373647
3.336658
3.3359523
3.3352466
3.334542
3.3338387
3.3331375
3.3324499
3.3317633
3.3310778
3.3303924
3.3297086
3.3290255
3.3283434
3.3276625
3.326982
3.3263021
3.3256235
3.3249452
3.3242686
3.3235924
3.3229172
3.3222425
3.321569
3.3209059
3.3202481
3.3195913
3.3189354
3.31828
3.3176253
3.3169718
3.3163195
3.3156669
3.3150158
3.3143659
3.3137162
3.3130674
3.3124192
3.3117726
3.3111265
3.3104811
3.30985
3.3092198
3.3085914
3.3079634
3.3073359
3.3067095
3.3060837
3.3054585
3.3048346
3.3042111
3.3035884
3.3029666
3.3023503
3.3017437
3.3011384
3.3005342
3.2999296
3.2993271
3.2987287
3.2981415
3.2975552
3.2969694
3.2963839
3.2958
3.2952168
3.2946332
3.2940514
3.2934697
3.2928891
3.292309
3.2917295
3.2911513
3.2905731
3.2899964
3.2894197
3.2888441
3.2882688
3.2876947
3.2871211
3.2865484
3.2859762
3.2854047
3.2848406
3.2842848
3.2837296
3.2831755
3.2826216
3.2820685
3.2815163
3.2809646
3.2804134
3.2798634
3.2793136
3.2787647
3.2782161
3.2776687
3.2771218
3.2765758
3.2760303
3.275485
3.2749407
3.2743971
3.2738543
3.2733157
3.2727878
3.2722614
3.2717352
3.2712095
3.2706845
3.2701607
3.2696373
3.269114
3.2685919
3.2680705
3.2675488
3.2670293
3.2665091
3.2659905
3.2654722
3.2649536
3.2644367
3.2639203
3.2634041
3.2628894
3.2623823
3.2618823
3.2613831
3.2608838
3.2603862
3.2598891
3.2593915
3.2588954
3.2583995
3.257905
3.2574108
3.2569165
3.2564232
3.2559314
3.255439
3.2549474
3.2544568
3.2539666
3.2534769
3.2529876
3.2524991
3.2520199
3.2515469
3.2510746
3.2506022
3.2501309
3.2496598
3.2491899
3.2487199
3.248251
3.2477827
3.2473142
3.2468469
3.2463799
3.2459137
3.2454474
3.2449825
3.2445176
3.2440543
3.2435906
3.2431276
3.2426651
3.242204
3.2417564
3.2413094
3.2408638
3.240418
3.2399733
3.2395284
3.2390842
3.2386413
3.2381985
3.2377565
3.2373142
3.2368731
3.2364323
3.2359922
3.2355521
3.2351129
3.2346742
3.234237
3.2337992
3.2333617
3.2329257
3.2324898
3.2320597
3.2316389
3.2312181
3.2307987
3.2303798
3.2299602
3.229542
3.2291245
3.2287066
3.2282901
3.2278736
3.2274582
3.227042
3.2266278
3.2262135
3.2258
3.2253859
3.2249734
3.224561
3.2241492
3.2237377
3.2233267
3.2229166
3.2225065
3.2221043
3.2217093
3.2213149
3.220921
3.2205274
3.2201343
3.2197421
3.2193499
3.2189586
3.2185671
3.2181768
3.2177863
3.2173967
3.2170072
3.2166183
3.2162306
3.2158427
3.2154558
3.2150686
3.2146821
3.2142959
3.2139099
3.2135253
3.2131405
3.2127564
3.212374
3.2120037
3.2116351
3.2112663
3.2108984
3.2105308
3.2101643
3.2097976
3.2094316
3.2090662
3.2087009
3.2083356
3.2079711
3.2076075
3.2072439
3.2068808
3.2065184
3.2061565
3.2057939
3.2054329
3.2050719
3.204711
3.2043512
3.2039912
3.2036324
3.2032735
3.2029152
3.2025571
3.2022083
3.201865
3.2015226
3.2011807
3.2008383
3.2004967
3.200156
3.1998148
3.1994748
3.1991351
3.1987956
3.1984565
3.198118
3.1977799
3.1974421
3.1971045
3.1967673
3.1964307
3.1960948
3.1957591
3.1954236
3.1950886
3.1947539
3.1944199
3.1940856
3.1937523
3.1934192
3.1930861
3.192754
3.1924236
3.1921051
3.1917872
3.1914706
3.1911545
3.1908386
3.1905227
3.1902077
3.1898928
3.1895781
3.1892638
3.1889503
3.1886373
3.1883237
3.1880116
3.1876988
3.1873877
3.1870754
3.1867647
3.1864543
3.1861429
3.1858335
3.1855235
3.1852143
3.1849048
3.1845965
3.184288
3.1839802
3.1836731
3.1833656
3.183059
3.1827521
3.182446
3.1821506
3.1818595
3.1815684
3.181278
3.1809871
3.1806972
3.1804073
3.18011
3.1798069
3.1795044
3.1792023
3.1789005
3.1785979
3.1782975
3.1779959
3.1776953
3.1773956
3.1770959
3.1767957
3.1764967
3.1761985
3.1758995
3.1756017
3.1753051
3.1750205
3.1747375
3.1744549
3.1741722
3.1738896
3.1736073
3.173326
3.1730449
3.1727641
3.1724834
3.1722028
3.1719232
3.1716433
3.1713641
3.1710851
3.1708059
3.1705279
3.1702497
3.1699717
3.1696944
3.1694174
3.1691403
3.1688643
3.1685877
3.168313
3.1680503
3.1677895
3.1675284
3.1672678
3.1670065
3.1667473
3.1664875
3.1662276
3.1659687
3.1657095
3.1654513
3.1651926
3.1649354
3.1646774
3.1644199
3.1641629
3.1639059
3.1636493
3.1633937
3.1631377
3.1628819
3.1626265
3.1623716
3.1621168
3.1618624
3.1616082
3.1613541
3.1611009
3.1608474
3.1605942
3.160342
3.16009
3.1598499
3.1596119
3.1593745
3.159137
3.1589
3.1586628
3.158427
3.158191
3.1579547
3.1577184
3.1574836
3.1572485
3.1570137
3.1567791
3.1565449
3.1563106
3.1560764
3.1558437
3.1556103
3.1553776
3.1551445
3.1549127
3.1546798
3.154448
3.1542168
3.1539855
3.153754
3.1535234
3.1532812
3.1530371
3.1527927
3.1525495
3.1523058
3.1520629
3.1518211
3.1515923
3.1513638
3.1511359
3.1509078
3.1506798
3.1504524
3.1502252
3.1499987
3.1497722
3.1495457
3.1493189
3.1490932
3.1488683
3.1486425
3.1484177
3.1481924
3.1479676
3.1477439
3.1475198
3.1472955
3.1470721
3.1468484
3.1466255
3.1464026
3.1461802
3.1459632
3.1457551
3.1455464
3.1453385
3.1451311
3.1449242
3.1447167
3.1445103
3.1443036
3.1440971
3.1438909
3.1436856
3.1434793
3.1432738
3.143069
3.142864
3.1426589
3.1424551
3.1422508
3.1420467
3.1418431
3.1416392
3.1414359
3.1412327
3.1410303
3.1408279
3.1406255
3.1404233
3.1402209
3.1400197
3.1398182
3.139617
3.1394155
3.1392148
3.1390142
3.1388142
3.1386154
3.1384289
3.138243
3.138057
3.1378717
3.1376867
3.1375015
3.1373172
3.1371322
3.1369481
3.1367536
3.1365552
3.1363585
3.1361606
3.1359632
3.135767
3.1355698
3.1353738
3.1351776
3.1349814
3.1347859
3.1345894
3.1343946
3.1341989
3.1340044
3.1338096
3.133615
3.1334209
3.1332259
3.1330323
3.1328433
3.1326635
3.1324844
3.1323049
3.1321259
3.131947
3.131768
3.1315901
3.1314116
3.1312335
3.1310558
3.130878
3.1307013
3.1305232
3.1303473
3.1301701
3.129993
3.1298165
3.1296408
3.1294646
3.1292887
3.1291134
3.1289375
3.1287627
3.1285872
3.1284125
3.1282377
3.1280627
3.1278884
3.1277149
3.1275411
3.127367
3.1271932
3.1270201
3.1268468
3.126678
3.1265194
3.1263604
3.1262019
3.1260436
3.1258852
3.1257277
3.1255693
3.1254122
3.1252542
3.1250973
3.1249399
3.1247818
3.1246114
3.1244414
3.1242707
3.1241012
3.1239312
3.1237614
3.1235921
3.1234226
3.1232533
3.1230843
3.1229155
3.1227469
3.1225784
3.1224101
3.1222425
3.1220744
3.1219065
3.1217389
3.1215715
3.1214054
3.1212513
3.121098
3.1209452
3.1207926
3.12064
3.1204877
3.1203358
3.1201839
3.1200323
3.1198802
3.1197286
3.1195772
3.1194265
3.1192753
3.1191249
3.118974
3.1188238
3.1186733
3.1185234
3.1183732
3.1182234
3.1180737
3.117924
3.1177747
3.117626
3.1174767
3.1173279
3.1171792
3.1170306
3.1168823
3.116734
3.1165862
3.1164379
3.116291
3.116143
3.1159959
3.1158485
3.1157048
3.1155713
3.1154387
3.1153057
3.1151717
3.1150258
3.1148801
3.1147337
3.1145878
3.1144423
3.1142964
3.1141512
3.114006
3.1138613
3.1137159
3.1135712
3.1134267
3.113282
3.1131377
3.1129937
3.1128495
3.1127057
3.1125622
3.1124187
3.1122754
3.1121323
3.1119885
3.111846
3.1117034
3.1115606
3.1114197
3.1112905
3.1111624
3.1110342
3.1109061
3.1107783
3.1106505
3.1105223
3.1103947
3.1102674
3.1101401
3.110013
3.1098859
3.1097593
3.109633
3.1095064
3.10938
3.1092534
3.1091273
3.1090012
3.1088758
3.1087496
3.1086245
3.1084983
3.1083736
3.1082482
3.1081228
3.1079979
3.1078737
3.1077495
3.1076241
3.1075001
3.1073685
3.1072311
3.1070933
3.1069558
3.106818
3.1066809
3.1065431
3.1064069
3.1062825
3.106159
3.1060367
3.1059139
3.1057911
3.1056683
3.1055465
3.1054242
3.1053019
3.10518
3.1050584
3.1049364
3.1048152
3.1046937
3.1045723
3.1044507
3.1043301
3.1042089
3.1040881
3.1039672
3.103847
3.1037266
3.1036067
3.1034861
3.1033661
3.1032462
3.103127
3.1030066
3.1028869
3.1027675
3.1026485
3.1025295
3.1024103
3.1022959
3.102191
3.1020861
3.1019814
3.1018765
3.1017723
3.1016676
3.1015635
3.1014595
3.1013553
3.1012516
3.1011472
3.1010437
3.1009398
3.1008265
3.1007087
3.1005921
3.1004755
3.1003582
3.1002414
3.1001253
3.1000082
3.0998924
3.0997765
3.0996602
3.0995438
3.0994282
3.0993121
3.0991964
3.099081
3.0989659
3.0988503
3.0987351
3.0986202
3.0985053
3.0983903
3.098284
3.0981832
3.0980821
3.0979815
3.0978813
3.0977807
3.097681
3.0975807
3.0974805
3.0973809
3.0972807
3.0971811
3.0970817
3.096982
3.0968823
3.0967832
3.0966842
3.0965848
3.0964861
3.0963871
3.0962882
3.0961893
3.0960908
3.0959923
3.0958943
3.0957959
3.0956974
3.0955992
3.0955014
3.0954041
3.0953047
3.0951941
3.0950825
3.0949714
3.0948601
3.0947492
3.0946383
3.0945272
3.0944166
3.0943134
3.0942161
3.0941195
3.0940228
3.0939269
3.0938303
3.0937345
3.0936384
3.0935419
3.093446
3.0933502
3.0932548
3.0931587
3.0930634
3.092968
3.0928724
3.0927775
3.0926826
3.0925872
3.0924923
3.0923972
3.0923026
3.0922079
3.0921137
3.0920193
3.0919247
3.0918305
3.0917361
3.0916419
3.0915482
3.0914545
3.0913601
3.0912666
3.0911734
3.0910797
3.090986
3.0908933
3.0908108
3.0907316
3.0906527
3.0905731
3.0904942
3.0904145
3.090323
3.0902305
3.0901384
3.0900457
3.0899534
3.0898614
3.0897691
3.0896769
3.0895848
3.0894928
3.0894012
3.0893095
3.0892181
3.0891261
3.089035
3.0889435
3.0888522
3.0887618
3.08867
3.0885794
3.0884886
3.0883973
3.0883064
3.0882163
3.0881255
3.0880349
3.0879447
3.0878544
3.0877705
3.0876942
3.0876181
3.0875418
3.0874655
3.0873897
3.0873134
3.0872381
3.0871625
3.0870867
3.0870109
3.0869355
3.0868599
3.0867846
3.0867093
3.0866344
3.0865586
3.0864842
3.0864089
3.0863342
3.0862591
3.0861752
3.0860872
3.0859988
3.0859106
3.0858221
3.0857337
3.0856462
3.0855587
3.0854704
3.0853825
3.0852947
3.0852056
3.0851123
3.085006
3.0848739
3.0847049
3.0844963
3.0842662
3.0840573
3.0840924
3.0846703
3.0857348
3.0872238
3.0890856
3.0912747
3.0937545
3.0964918
3.0994599
3.1026356
3.1059999
3.109534
3.1132245
3.1170478
3.1209993
3.1250749
3.1292639
3.1335616
3.13796
3.1424544
3.1470399
3.1517045
3.156446
3.161267
3.1661654
3.1711371
3.1761801
3.1812823
3.1864481
3.191679
3.196974
3.2023313
3.2077355
3.2131982
3.2187183
3.2242949
3.2299197
3.2355924
3.2413182
3.2470965
3.2529194
3.2587855
3.2647021
3.2706664
3.2766681
3.2827139
3.2888069
3.2949417
3.301111
3.3073251
3.3135834
3.3198721
3.3262022
3.3325744
3.338979
3.3454201
3.3519022
3.3584161
3.3649628
3.3715489
3.3781662
3.3848152
3.3915024
3.3982191
3.4049661
3.4117498
3.4185603
3.4254024
3.4322798
3.4391799
3.4461131
3.4530795
3.4600675
3.4670899
3.4741404
3.4812148
3.4883225
3.4954536
3.5026119
3.5098026
3.5170121
3.5242529
3.5315187
3.5388083
3.5461297
3.5534692
3.5608375
3.5682318
3.5756478
3.5830929
3.5905566
3.598047
3.6055632
3.6130993
3.6206651
3.628248
3.6358578
3.6434891
3.6511426
3.658823
3.6665201
3.6742458
3.6819882
3.6897566
3.6975467
3.7053564
3.7131929
3.7210445
3.7289233
3.7368207
3.7447395
3.7526824
3.7606423
3.7686288
3.7766309
3.7846589
3.7927017
3.800771
3.8088572
3.8169646
3.8250954
3.8332429
3.8414154
3.8496027
3.8578169
3.8660438
3.8742962
3.8825657
3.8908577
3.899168
3.9074986
3.9158499
3.9242187
3.9326108
3.9410191
3.9494514
3.9578991
3.9663701
3.9748554
3.9833665
3.9918928
4.000442
4.009007
4.0175939
4.0261993
4.0348248
4.0434694
4.0521317
4.0608163
4.0695176
4.0782413
4.0869803
4.0957422
4.1045198
4.1133208
4.1221371
4.1309762
4.1398296
4.1487088
4.1576004
4.1665168
4.1754465
4.184401
4.1933699
4.202363
4.21137
4.2204013
4.2294464
4.2385163
4.2476001
4.2567081
4.2658296
4.2749753
4.2841358
4.2933197
4.3025188
4.3117399
4.3209782
4.3302383
4.3395147
4.3488111
4.3581262
4.3674626
4.3768163
4.3861899
4.3955822
4.4049935
4.4144258
4.4238749
4.4333463
4.4428329
4.4523435
4.4618688
4.4714193
4.4809818
4.4905701
4.5001726
4.509798
4.5194402
4.5291028
4.5387855
4.5484872
4.5582099
4.5679483
4.5777102
4.5874872
4.5972886
4.6071043
4.6169448
4.6268005
4.6366792
4.6465745
4.6564908
4.6664286
4.676383
4.6863599
4.6963515
4.7063684
4.7164016
4.7264566
4.7365294
4.7466235
4.7567382
4.7668691
4.7770252
4.7871957
4.7973914
4.8076034
4.8178353
4.8280888
4.8383622
4.8486567
4.8589668
4.8693018
4.8796535
4.890027
4.9004207
4.9108334
4.9212689
4.9317212
4.9421968
4.9526892
4.9632044
4.9737401
4.9842944
4.9948711
5.0054655
5.0160832
5.0267205
5.0373759
5.0480561
5.058753
5.0694723
5.0802121
5.09097
5.1017513
5.1125512
5.1233745
5.1342163
5.1450787
5.1559649
5.1668663
5.1777935
5.1887388
5.1997056
5.2106957
5.2217031
5.2327332
5.2437844
5.2548566
5.2659502
5.2770615
5.2881956
5.2993531
5.3105288
5.3217273
5.3329473
5.3441858
5.3554497
5.3667312
5.3780365
5.3893623
5.4007072
5.4120765
5.4234653
5.4348774
5.44631
5.4577632
5.4692388
5.4807367
5.4922547
5.5037947
5.5153561
5.5269384
5.5385442
5.5501704
5.5618172
5.5734897
5.5851808
5.5968933
5.6086307
5.6203866
5.6321659
5.6439691
5.6557894
5.6676359
5.6795049
5.6913919
5.7033033
5.7152362
5.7271919
5.7391686
5.7511697
5.7631893
5.7752352
5.787302
5.7993898
5.8115015
5.8236351
5.8357906
5.8479691
5.8601718
5.8723912
5.8846383
5.8969078
5.9091954
5.9215107
5.9338489
5.9462056
5.95859
5.9709959
5.9834232
5.9958758
6.0083504
6.0208488
6.0333695
6.045917
6.0584831
6.0710759
6.0836921
6.0963287
6.1089916
6.1216779
6.1343837
6.1471176
6.1598735
6.1726522
6.1854544
6.1982822
6.2111287
6.2240033
6.2369013
6.2498212
6.2627649
6.2757335
6.2887254
6.3017402
6.3147812
6.3278437
6.34093
6.3540416
6.3671775
6.3803344
6.393517
6.4067254
6.4199557
6.4332085
6.4464893
6.4597926
6.4731174
6.4864736
6.4998474
6.5132442
6.5266747
6.5401139
6.5535879
6.5670905
6.5806036
6.5941486
6.6077213
6.6213107
6.6349349
6.6485744
6.6622362
6.6759381
6.6896486
6.7033882
6.7171597
6.7309394
6.7447586
6.7586017
6.7724586
6.7863536
6.8002615
6.8141961
6.8281703
6.8421493
6.8561625
6.8702021
6.8842587
6.8983531
6.9124646
6.9265966
6.9407644
6.9549432
6.9691586
6.9834027
6.9976568
7.0119505
7.0262566
7.0405922
7.0549636
7.069346
7.0837646
7.0982027
7.1126604
7.1271586
7.1416693
7.1562109
7.1707826
7.1853647
7.1999869
7.2146254
7.2292938
7.2439933
7.2587056
7.2734561
7.2882209
7.3030157
7.3178463
7.3326883
7.3475652
7.3624625
7.3773832
7.3923397
7.4073114
7.4223199
7.4373469
7.4523988
7.4674859
7.4825845
7.4977221
7.5128798
7.5280638
7.5432825
7.5585103
7.5737796
7.589066
7.6043797
7.6197267
7.635088
7.6504927
7.6659079
7.681356
7.6968341
7.7123294
7.7278624
7.7434092
7.7589927
7.7745991
7.7902288
7.8058958
7.8215742
7.8372927
7.8530273
7.868794
7.8845911
7.9004078
7.9162612
7.9321284
7.9480329
7.9639578
7.9799099
7.9958944
8.011899
8.0279398
8.043992
8.0600882
8.0762024
8.0923443
8.1085186
8.124712
8.1409426
8.1571875
8.1734715
8.1897726
8.2061062
8.2224693
8.2388554
8.2552767
8.2717152
8.2881908
8.3046837
8.3212109
8.3377638
8.3543415
8.3709517
8.3875828
8.4042521
8.4209375
8.4376602
8.454402
8.471179
8.4879799
8.5048084
8.5216684
8.5385485
8.5554657
8.572402
8.5893745
8.6063652
8.6233931
8.6404419
8.6575232
8.6746311
8.6917648
8.7089319
8.7261219
8.7433462
8.7605896
8.777874
8.7951727
8.8125105
8.8298664
8.8472605
8.8646755
8.8821211
8.8995972
8.9170971
8.9346304
8.9521866
8.9697762
8.9873896
9.0050421
9.0227108
9.0404224
9.0581446
9.0759134
9.0936947
9.111515
9.1293573
9.147234
9.1651297
9.1830654
9.2010221
9.2190113
9.2370291
9.2550764
9.2731504
9.2912531
9.309391
9.3275509
9.3457432
9.3639612
9.3822126
9.4004889
9.4187975
9.437129
9.4554996
9.4738884
9.4923162
9.5107651
9.529254
9.547761
9.5663033
9.5848694
9.6034727
9.6220961
9.6407595
9.6594391
9.6781626
9.6969023
9.7156801
9.7344818
9.7533207
9.7721796
9.7910776
9.8099966
9.8289499
9.847929
9.8669453
9.8859816
9.905056
9.9241533
9.9432859
9.9624424
9.9816341
10.000853
10.020102
10.039381
10.058689
10.078026
10.097395
10.116796
10.136221
10.155681
10.175166
10.194689
10.214233
10.233815
10.253422
10.273063
10.292725
10.312428
10.332153
10.351914
10.3717
10.391521
10.411369
10.431252
10.451162
10.471101
10.491074
10.51107
10.531107
10.551161
10.571257
10.591373
10.611532
10.631711
10.651924
10.672169
10.692445
10.71275
10.733086
10.753454
10.773846
10.79428
10.814732
10.835224
10.85574
10.876291
10.89687
10.917481
10.938123
10.958796
10.979501
11.000231
11.021
11.041793
11.062621
11.083478
11.104364
11.125287
11.146234
11.167219
11.188227
11.209272
11.230343
11.251451
11.272586
11.293749
11.314952
11.336179
11.357441
11.37873
11.400055
11.421407
11.442791
11.46421
11.485654
11.507136
11.528645
11.550185
11.571755
11.593359
11.614997
11.636662
11.658361
11.680089
11.70185
11.723644
11.745461
11.767321
11.789204
11.811122
11.833073
11.855049
11.877063
11.899103
11.921179
11.943286
11.965425
11.987596
12.009793
12.032029
12.054294
12.076584
12.098917
12.121272
12.14366
12.166086
12.188541
12.211034
12.233543
12.256091
12.278677
12.301287
12.323936
12.346609
12.369318
12.392057
12.41483
12.437636
12.460468
12.483336
12.50624
12.529168
12.552132
12.575127
12.598153
12.621216
12.644304
12.667428
12.690582
12.713766
12.736989
12.760242
12.783525
12.806842
12.830188
12.853565
12.87698
12.900423
12.923899
12.947408
12.970948
12.994521
13.018126
13.041759
13.065433
13.089131
13.112864
13.136632
13.160426
13.184259
13.208123
13.232018
13.255945
13.279903
13.303897
13.327922
13.351975
13.376063
13.400187
13.424338
13.448522
13.472741
13.496992
13.521274
13.545591
13.569935
13.594315
13.61873
13.643169
13.66765
13.692159
13.7167
13.741274
13.765882
13.790516
13.815195
13.839902
13.86463
13.889413
13.91421
13.939038
13.963915
13.988803
14.01374
14.038703
14.063702
14.088736
14.113789
14.138894
14.16402
14.189173
14.214375
14.239592
14.264853
14.290144
14.315465
14.34082
14.366207
14.391629
14.417083
14.442568
14.468085
14.49364
14.519221
14.544843
14.570489
14.596174
14.621889
14.647634
14.673414
14.699232
14.725076
14.750955
14.77687
14.80281
14.828788
14.854796
14.88084
14.906913
14.933023
14.959164
14.985332
15.011539
15.037783
15.06405
15.090354
15.116693
15.143063
15.169466
15.195903
15.222368
15.248873
15.275402
15.30197
15.328571
15.355199
15.381865
15.408566
15.435295
15.462055
15.488852
15.515679
15.542542
15.569436
15.596366
15.623327
15.650315
15.677341
15.704402
15.731492
15.758613
15.785767
15.81296
15.840188
15.867441
15.894728
15.922049
15.949398
15.976784
16.004208
16.03166
16.059143
16.08666
16.11421
16.141794
16.169405
16.197041
16.224722
16.252439
16.28018
16.307968
16.335777
16.363621
16.391504
16.419405
16.447359
16.47533
16.50334
16.531391
16.559454
16.587566
16.615713
16.643871
16.672092
16.700325
16.728584
16.756901
16.785231
16.813597
16.842012
16.87044
16.898918
16.927404
16.955936
16.98451
17.013094
17.041744
17.070396
17.099089
17.127832
17.156582
17.185371
17.214205
17.243057
17.271959
17.300879
17.329838
17.358829
17.387844
17.416912
17.445986
17.475103
17.504271
17.533442
17.562668
17.591915
17.621197
17.650517
17.679857
17.709251
17.738651
17.768097
17.797583
17.827085
17.856634
17.886209
17.915815
17.945457
17.975128
18.004837
18.034563
18.064331
18.094145
18.12397
18.153845
18.183741
18.213675
18.243639
18.273628
18.303667
18.333721
18.363813
18.393942
18.424093
18.454292
18.484512
18.514771
18.545055
18.575367
18.605732
18.636106
18.666531
18.696972
18.727449
18.757963
18.788502
18.819092
18.849689
18.880337
18.911007
18.941706
18.972454
19.003212
19.034019
19.064846
19.095711
19.126617
19.157537
19.188505
19.21949
19.250523
19.281578
19.312664
19.343792
19.374933
19.406122
19.437334
19.468582
19.499865
19.531172
19.562525
19.593891
19.625307
19.656738
19.688208
19.719713
19.751245
19.782825
19.814409
19.846048
19.877705
19.909401
19.941122
19.972874
20.004662
20.036476
20.068331
20.100204
20.132128
20.164066
20.196037
20.228054
20.260086
20.292158
20.324257
20.35639
20.38855
20.420746
20.45298
20.485233
20.517523
20.549835
20.582201
20.61458
20.64699
20.67944
20.711914
20.744427
20.776955
20.809532
20.842134
20.874769
20.907421
20.940121
20.972843
21.005598
21.038387
21.071205
21.104061
21.136932
21.169844
21.202784
21.235756
21.268759
21.30179
21.334856
21.367949
21.401079
21.434233
21.467424
21.500637
21.533892
21.567167
21.600479
21.633814
21.667183
21.700586
21.734013
21.767481
21.800968
21.834499
21.868044
21.901634
21.935242
21.968885
22.00256
22.036264
22.070007
22.103764
22.13756
22.171381
22.205246
22.239128
22.273043
22.306984
22.340971
22.374966
22.40901
22.443069
22.477165
22.511292
22.545439
22.57963
22.61384
22.648088
22.682356
22.716663
22.750992
22.78536
22.819746
22.854174
22.888624
22.923111
22.957617
22.992153
23.026724
23.061316
23.095947
23.130608
23.165298
23.200012
23.234762
23.269535
23.30434
23.33917
23.374041
23.408928
23.443853
23.4788
23.513775
23.548786
23.583824
23.618889
23.653988
23.689106
23.72426
23.759436
23.794647
23.829887
23.865156
23.90045
23.935766
23.971132
24.006512
24.041931
24.077362
24.112837
24.148327
24.183855
24.219406
24.25499
24.290596
24.326239
24.361902
24.397604
24.433325
24.46908
24.504854
24.540663
24.576494
24.612362
24.648249
24.684168
24.720119
24.756096
24.792097
24.828131
24.864189
24.900274
24.936386
24.972534
25.008699
25.044901
25.081118
25.117376
25.153654
25.18997
25.226301
25.262667
25.299057
25.335476
25.37192
25.408388
25.444887
25.481411
25.517965
25.554548
25.591152
25.627794
25.664459
25.701141
25.737858
25.774597
25.811367
25.848164
25.884989
25.921841
25.958715
25.995625
26.032549
26.06951
26.106489
26.143497
26.180538
26.2176
26.25469
26.291805
26.328941
26.36611
26.403303
26.440531
26.477766
26.515043
26.552334
26.589668
26.627014
26.664394
26.701794
26.739225
26.776674
26.814159
26.85166
26.889193
26.926752
26.964338
27.001944
27.039577
27.077236
27.114925
27.152634
27.190376
27.228138
27.265926
27.303736
27.341564
27.379431
27.417318
27.455231
27.493164
27.531134
27.569105
27.607132
27.645168
27.68326
27.721355
27.75946
27.797564
27.835714
27.873911
27.912121
27.950354
27.988621
28.026907
28.065207
28.103537
28.141897
28.180277
28.218681
28.257113
28.295563
28.334051
28.37254
28.41107
28.449614
28.488192
28.526787
28.565413
28.604055
28.642725
28.681419
28.720137
28.758873
28.797638
28.836424
28.875231
28.914062
28.952919
28.991802
29.030704
29.069633
29.108583
29.147556
29.18655
29.225573
29.26462
29.303682
29.342773
29.381876
29.421013
29.460163
29.499334
29.538532
29.577763
29.617014
29.656286
29.695581
29.734898
29.774221
29.813589
29.852972
29.892374
29.931803
29.971237
30.010719
30.050213
30.089722
30.129255
30.168814
30.208397
30.248007
30.287626
30.327278
30.366941
30.406624
30.446329
30.486065
30.525814
30.565592
30.605389
30.645205
30.685049
30.724899
30.764786
30.804691
30.844606
30.884552
30.924511
30.964497
31.004511
31.044537
31.084583
31.124655
31.164745
31.204855
31.244986
31.285137
31.325317
31.365486
31.405695
31.445934
31.486195
31.526478
31.566767
31.607073
31.647409
31.687763
31.728127
31.768515
31.808933
31.849371
31.889816
31.930277
31.970768
32.011288
32.051819
32.092369
32.132931
32.173534
32.214142
32.254768
32.295414
32.336079
32.376762
32.417469
32.458191
32.498924
32.539684
32.580456
32.621246
32.662064
32.702896
32.743748
32.784626
32.825527
32.866428
32.907356
32.948299
32.989265
33.030235
33.071243
33.112263
33.153301
33.194355
33.235428
33.276508
33.317623
33.358749
33.399899
33.441055
33.482235
33.523426
33.564632
33.605869
33.647114
33.688389
33.72966
33.770958
33.812279
33.853619
33.894962
33.936333
33.977722
34.019115
34.060535
34.101978
34.143429
34.184895
34.226379
34.267872
34.309399
34.350937
34.392498
34.434063
34.475639
34.517242
34.558857
34.600491
34.642147
34.683811
34.725494
34.767189
34.808899
34.85062
34.892368
34.934128
34.975906
35.017689
35.059502
35.101326
35.143135
35.184952
35.226822
35.2687
35.310596
35.352486
35.394424
35.436367
35.478317
35.520294
35.56229
35.604286
35.646305
35.688354
35.730385
35.772449
35.814526
35.856617
35.898705
35.940823
35.982964
36.025105
36.067257
36.10944
36.151634
36.193817
36.236053
36.27829
36.320511
36.362778
36.405056
36.447338
36.489635
36.531944
36.574268
36.616611
36.658955
36.70134
36.743706
36.786091
36.82851
36.870934
36.913357
36.955811
36.998249
37.040703
37.083195
37.125679
37.168194
37.210705
37.25325
37.295795
37.338345
37.380905
37.4235
37.466072
37.508678
37.551308
37.593922
37.636566
37.679222
37.721886
37.764557
37.807236
37.849937
37.892651
37.935375
37.978111
38.020874
38.063602
38.106369
38.14917
38.191933
38.234737
38.277561
38.320385
38.363216
38.406063
38.448902
38.491776
38.534653
38.577549
38.620434
38.663334
38.70628
38.749214
38.792133
38.835083
38.878048
38.920998
38.963989
39.006981
39.049984
39.092995
39.136024
39.179043
39.22208
39.265125
39.308189
39.35125
39.394321
39.437424
39.480503
39.523605
39.566738
39.609856
39.652981
39.696136
39.739285
39.782433
39.825607
39.868793
39.911972
39.95517
39.998371
40.041569
40.084801
40.128021
40.171268
40.214512
40.257759
40.301025
40.344292
40.38755
40.430847
40.474148
40.517437
40.560764
40.604073
40.647377
40.690727
40.734074
40.777401
40.820755
40.864124
40.907478
40.950863
40.994247
41.037643
41.081039
41.124439
41.16785
41.211254
41.254673
41.298134
41.341564
41.384991
41.428444
41.471893
41.51535
41.558838
41.602314
41.645798
41.689293
41.732796
41.776287
41.819805
41.863323
41.90683
41.950356
41.993885
42.037422
42.080956
42.124504
42.168064
42.211632
42.255188
42.298771
42.342342
42.385921
42.429504
42.47311
42.516693
42.560299
42.603912
42.647499
42.691116
42.734749
42.778366
42.822002
42.865643
42.909275
42.952911
42.996563
43.040203
43.083855
43.127518
43.171177
43.21484
43.258514
43.302185
43.345875
43.389557
43.433247
43.47694
43.52063
43.564339
43.60804
43.651749
43.695461
43.739166
43.782879
43.826591
43.870331
43.914047
43.957779
44.001518
44.04525
44.08897
44.132717
44.176453
44.220177
44.263935
44.307697
44.351433
44.395195
44.438957
44.482712
44.526478
44.570244
44.613995
44.657764
44.701546
44.745308
44.789082
44.832874
44.876648
44.920414
44.964199
45.007969
45.051762
45.095547
45.139332
45.183128
45.22691
45.270702
45.314499
45.358292
45.4021
45.445889
45.489681
45.533466
45.577271
45.621067
45.664864
45.708675
45.752468
45.796257
45.840057
45.883865
45.92767
45.971466
46.015274
46.059082
46.102886
46.146698
46.19051
46.234287
46.278099
46.321899
46.365688
46.409504
46.453304
46.497097
46.540897
46.584686
46.628487
46.672279
46.716087
46.759876
46.803669
46.847466
46.891251
46.93504
46.978848
47.022636
47.066425
47.110218
47.153996
47.197784
47.241585
47.28537
47.329128
47.372902
47.416676
47.460453
47.504223
47.547997
47.591766
47.635517
47.679295
47.723068
47.766819
47.810581
47.854351
47.898094
47.94186
47.985622
48.029366
48.073109
48.116852
48.160595
48.204319
48.248062
48.291794
48.335506
48.379238
48.422947
48.466648
48.510376
48.554108
48.597809
48.64151
48.685223
48.728916
48.77261
48.816315
48.860012
48.903675
48.947365
48.991047
49.03471
49.078388
49.122051
49.165707
49.209358
49.253029
49.296661
49.340298
49.383945
49.427586
49.471207
49.514835
49.558483
49.602097
49.645714
49.689331
49.732941
49.776516
49.820133
49.863724
49.907288
49.950867
49.994442
50.038002
50.081566
50.125141
50.16869
50.212242
50.255779
50.299324
50.34285
50.386372
50.429905
50.4734
50.516918
50.56039
50.603874
50.647388
50.690868
50.734341
50.777821
50.82127
50.864761
50.908218
50.951672
50.99511
51.038555
51.081997
51.12542
51.168835
51.212254
51.25565
51.299046
51.34243
51.385822
51.429188
51.472565
51.51593
51.559265
51.602608
51.645962
51.689289
51.732605
51.775928
51.819244
51.862549
51.905861
51.94915
51.99242
52.035679
52.078938
52.122208
52.165447
52.208694
52.25193
52.295158
52.338375
52.381592
52.424782
52.467983
52.511169
52.554352
52.597523
52.640686
52.683838
52.726978
52.770111
52.813232
52.856339
52.899464
52.94257
52.985661
53.028748
53.071815
53.114872
53.157921
53.200974
53.243999
53.287025
53.330048
53.373055
53.416046
53.459034
53.502026
53.544987
53.587944
53.630905
53.67384
53.71677
53.759708
53.802616
53.845501
53.888405
53.93129
53.974163
54.017014
54.059875
54.102722
54.145565
54.188396
54.231224
54.274033
54.316818
54.359589
54.40234
54.445099
54.487835
54.530567
54.573303
54.616032
54.65873
54.70142
54.744118
54.786789
54.82943
54.872089
54.91473
54.957363
54.999958
55.042583
55.085178
55.127766
55.170361
55.212952
55.255478
55.298004
55.340538
55.383053
55.425556
55.468048
55.510532
55.553013
55.595459
55.637859
55.680294
55.722755
55.765163
55.807545
55.849945
55.892303
55.934658
55.976986
56.019341
56.061657
56.10397
56.146259
56.18853
56.230789
56.273064
56.315315
56.35754
56.39975
56.441967
56.484158
56.52634
56.568523
56.610664
56.652817
56.694969
56.737091
56.77919
56.821285
56.863358
56.905422
56.947472
56.989517
57.031536
57.073544
57.115536
57.157543
57.199516
57.241455
57.283379
57.325321
57.367233
57.409142
57.451027
57.492893
57.534763
57.576603
57.618446
57.660248
57.702049
57.743835
57.785599
57.827343
57.869095
57.910816
57.952538
57.994232
58.035915
58.077583
58.119247
58.160877
58.202522
58.244118
58.285725
58.327316
58.368889
58.410454
58.451992
58.493507
58.535034
58.576553
58.618015
58.659481
58.700935
58.742374
58.783794
58.825184
58.866566
58.90794
58.949284
58.990601
59.031925
59.073246
59.11454
59.155815
59.197063
59.238308
59.279537
59.320751
59.361965
59.40316
59.444309
59.485439
59.526566
59.567699
59.608814
59.649906
59.690964
59.732029
59.773071
59.814087
59.855072
59.896057
59.937054
59.978001
60.018925
60.059834
60.10075
60.141666
60.182549
60.2234
60.264244
60.305073
60.345879
60.386665
60.427406
60.46817
60.508915
60.549641
60.59034
60.631035
60.671711
60.712368
60.753017
60.793636
60.834229
60.874813
60.915371
60.95594
60.996456
61.036972
61.077488
61.11797
61.158432
61.198898
61.239319
61.279736
61.320133
61.360504
61.400856
61.441223
61.481529
61.521828
61.562103
61.602383
61.642643
61.682869
61.723091
61.763317
61.803493
61.843674
61.883793
61.923923
61.96405
62.004128
62.044212
62.084255
62.124302
62.164337
62.204327
62.244312
62.28429
62.324234
62.364159
62.404076
62.44397
62.483864
62.52372
62.563538
62.603329
62.643135
62.682938
62.722702
62.76244
62.802158
62.841854
62.881538
62.921192
62.960835
63.00045
63.040054
63.079666
63.119236
63.158775
63.19828
63.237808
63.277306
63.316761
63.356209
63.395641
63.435055
63.474464
63.51384
63.553207
63.592533
63.631855
63.671165
63.710442
63.749695
63.788944
63.828182
63.867371
63.906563
63.94574
63.984886
64.024002
64.063118
64.102196
64.141251
64.180298
64.219315
64.258308
64.297279
64.33622
64.375168
64.414116
64.452988
64.49189
64.530724
64.569565
64.608383
64.647148
64.685944
64.724678
64.763405
64.802162
64.84082
64.879433
64.918106
64.956749
64.995354
65.033966
65.072563
65.111145
65.149704
65.188187
65.22673
65.26516
65.303581
65.342003
65.380417
65.41877
65.457146
65.495499
65.533813
65.572121
65.61039
65.648651
65.686874
65.725075
65.763275
65.801445
65.839592
65.877708
65.915825
65.953911
65.991966
66.030022
66.068054
66.106041
66.14402
66.181976
66.21994
66.257851
66.295731
66.333618
66.37146
66.409271
66.447083
66.48484
66.522591
66.560326
66.598038
66.635742
66.673393
66.711029
66.748672
66.78627
66.823875
66.861427
66.898979
66.936501
66.973991
67.011459
67.048912
67.086334
67.123741
67.161118
67.198479
67.235825
67.27317
67.310471
67.347755
67.385002
67.422234
67.45945
67.49662
67.533798
67.570946
67.60807
67.645172
67.682243
67.719284
67.75631
67.793312
67.830299
67.867271
67.904221
67.941147
67.978027
68.014893
68.051743
68.08857
68.125359
68.162125
68.198845
68.23558
68.272301
68.308983
68.345627
68.382233
68.418884
68.455475
68.492058
68.528572
68.565086
68.601585
68.638062
68.674522
68.710976
68.747375
68.783768
68.820129
68.856468
68.892792
68.929062
68.96534
69.001595
69.037804
69.074028
69.110191
69.146339
69.182465
69.218552
69.254616
69.290672
69.326714
69.362717
69.39872
69.434662
69.470604
69.506531
69.542404
69.578278
69.614113
69.64991
69.685684
69.721451
69.757187
69.792923
69.828629
69.864311
69.899948
69.935562
69.971169
70.006775
70.042343
70.077873
70.11338
70.148849
70.184303
70.219742
70.25515
70.290543
70.32589
70.361229
70.39653
70.431839
70.467102
70.50235
70.537582
70.5728
70.607964
70.643112
70.678246
70.713326
70.748421
70.783463
70.818474
70.85347
70.888451
70.923386
70.958305
70.993195
71.028076
71.062904
71.097733
71.132545
71.167313
71.20208
71.236801
71.2715
71.306168
71.340836
71.375473
71.410095
71.444687
71.479256
71.513779
71.548286
71.582779
71.617218
71.651657
71.686073
71.720444
71.754807
71.789124
71.823425
71.857712
71.89196
71.926224
71.960442
71.994637
72.028801
72.062943
72.097054
72.131142
72.165207
72.199234
72.233246
72.267227
72.301178
72.335098
72.369026
72.402878
72.436729
72.470573
72.504387
72.538208
72.57196
72.60569
72.639389
72.673073
72.706726
72.740356
72.773964
72.807556
72.841125
72.874672
72.90818
72.941689
72.975151
73.008575
73.041985
73.075378
73.108734
73.142059
73.175362
73.208618
73.241844
73.275047
73.30825
73.341423
73.374588
73.407738
73.440857
73.473938
73.506996
73.540047
73.573044
73.606033
73.638992
73.671906
73.704773
73.737633
73.770447
73.803253
73.836044
73.868813
73.901581
73.934311
73.967026
73.999695
74.03231
74.064949
74.097549
74.130112
74.162674
74.195175
74.227654
74.260086
74.292526
74.324944
74.357338
74.38974
74.422104
74.454414
74.486671
74.518906
74.551102
74.583305
74.615486
74.647644
74.679741
74.711845
74.743912
74.775932
74.807968
74.839966
74.871956
74.903931
74.935867
74.967781
74.999664
75.031525
75.063332
75.095085
75.126854
75.158585
75.190269
75.221954
75.253609
75.285233
75.316856
75.348434
75.380005
75.411537
75.443069
75.474556
75.506035
75.537483
75.568893
75.600288
75.631615
75.662903
75.694176
75.725426
75.756683
75.78791
75.819107
75.850288
75.881432
75.91256
75.94368
75.974747
76.005768
76.036812
76.06781
76.098755
76.129677
76.160583
76.191444
76.222275
76.253075
76.283859
76.314644
76.345398
76.376114
76.406807
76.437477
76.468124
76.498779
76.529404
76.559967
76.590523
76.62104
76.65152
76.681999
76.712433
76.742821
76.773186
76.803551
76.83387
76.864204
76.89447
76.924713
76.954933
76.985146
77.015343
77.045525
77.075676
77.105766
77.135849
77.165886
77.195908
77.225891
77.255852
77.285774
77.315666
77.345543
77.375404
77.405251
77.435066
77.464867
77.494598
77.524315
77.554016
77.583702
77.613342
77.64296
77.672562
77.702133
77.731674
77.761185
77.790649
77.820107
77.849503
77.878914
77.90831
77.937668
77.967026
77.996368
78.025642
78.054893
78.084152
78.11335
78.142525
78.171692
78.200806
78.229919
78.258995
78.288048
78.317024
78.346016
78.374962
78.403877
78.432785
78.461685
78.490547
78.519386
78.548172
78.576981
78.605728
78.634438
78.663162
78.691856
78.72052
78.749138
78.777748
78.80632
78.834877
78.863388
78.891869
78.920334
78.948769
78.977158
79.005539
79.033875
79.062233
79.090553
79.118843
79.147102
79.175331
79.203568
79.231766
79.259941
79.288078
79.3162
79.344276
79.372307
79.400307
79.428291
79.45623
79.484161
79.512054
79.539932
79.567795
79.595627
79.623436
79.651207
79.67897
79.706696
79.734428
79.762131
79.78981
79.817467
79.845062
79.872643
79.900185
79.927696
79.955215
79.982674
80.010101
80.037514
80.064903
80.092232
80.119553
80.146858
80.174118
80.201393
80.228607
80.255806
80.283005
80.310158
80.337303
80.364433
80.39151
80.418564
80.44558
80.472595
80.499557
80.526505
80.553421
80.580299
80.607178
80.633972
80.660797
80.687569
80.714302
80.741028
80.767731
80.794403
80.821068
80.847687
80.87429
80.900909
80.927444
80.953957
80.980461
81.006912
81.033356
81.059776
81.086189
81.112572
81.138893
81.165199
81.191475
81.217728
81.243935
81.270111
81.296272
81.322433
81.348579
81.374687
81.400787
81.426849
81.452881
81.478889
81.504845
81.530792
81.556747
81.582664
81.608528
81.634384
81.660217
81.686028
81.711792
81.737541
81.763245
81.788933
81.814568
81.840187
81.865799
81.891373
81.916939
81.942459
81.967957
81.993408
82.01889
82.044319
82.06971
82.095062
82.12043
82.145767
82.171082
82.19635
82.221649
82.246864
82.272072
82.297226
82.322372
82.347504
82.372597
82.397682
82.422737
82.447746
82.472725
82.497681
82.522621
82.547531
82.572418
82.597282
82.622139
82.646957
82.67173
82.696518
82.72126
82.745995
82.770683
82.795334
82.819962
82.844566
82.869141
82.893723
82.918243
82.942764
82.967255
82.991684
83.016098
83.040489
83.064842
83.089172
83.113472
83.137756
83.162048
83.186287
83.210518
83.234688
83.258896
83.283066
83.307175
83.331276
83.355354
83.379425
83.40345
83.427444
83.451408
83.475388
83.499313
83.523216
83.547081
83.5709
83.594711
83.618492
83.642242
83.665962
83.689651
83.713341
83.736992
83.760605
83.784195
83.807785
83.831329
83.854858
83.878365
83.901833
83.925301
83.948715
83.97216
83.995544
84.018929
84.042267
84.065559
84.088852
84.112137
84.135376
84.1586
84.18177
84.204956
84.228104
84.251205
84.274269
84.297333
84.320343
84.343346
84.36631
84.389275
84.412155
84.435051
84.457932
84.480774
84.503624
84.526413
84.549187
84.571953
84.594681
84.617363
84.640053
84.662712
84.685341
84.707977
84.730583
84.753105
84.775665
84.798187
84.820663
84.843102
84.865547
84.887955
84.910309
84.932648
84.954994
84.977295
84.999573
85.021812
85.044037
85.066223
85.088387
85.110535
85.132645
85.154739
85.176788
85.19886
85.220894
85.242912
85.264908
85.286903
85.308823
85.330734
85.352615
85.374466
85.396301
85.418121
85.439911
85.461678
85.483406
85.505135
85.526848
85.548531
85.570152
85.591774
85.61338
85.634949
85.656487
85.677979
85.699463
85.720917
85.742348
85.763741
85.785118
85.806473
85.827805
85.849106
85.870399
85.89167
85.912918
85.934135
85.955345
85.976524
85.997681
86.018806
86.039917
86.06102
86.082092
86.103119
86.124115
86.145119
86.166046
86.186974
86.207886
86.228775
86.249657
86.270485
86.291321
86.312065
86.332855
86.353569
86.374275
86.394951
86.415619
86.436264
86.456848
86.477425
86.498001
86.518532
86.53904
86.559532
86.580017
86.600464
86.62088
86.641258
86.661621
86.681984
86.702332
86.722649
86.742935
86.763191
86.78344
86.803658
86.823845
86.844025
86.864182
86.884308
86.904419
86.924492
86.944565
86.964592
86.984596
87.004562
87.024513
87.044456
87.064354
87.084229
87.104073
87.123894
87.143707
87.16346
87.183197
87.20295
87.222656
87.242325
87.261993
87.281631
87.301239
87.320831
87.340408
87.359978
87.379501
87.398994
87.418472
87.437943
87.457382
87.476768
87.49617
87.515549
87.534889
87.554237
87.573555
87.592842
87.612114
87.631332
87.650536
87.669739
87.688896
87.708038
87.727165
87.746269
87.765335
87.784386
87.803391
87.822418
87.841385
87.860352
87.879272
87.898178
87.917046
87.935875
87.954712
87.973511
87.992271
88.011047
88.02977
88.048462
88.067169
88.085846
88.104507
88.123138
88.141731
88.160316
88.178871
88.197411
88.215912
88.234421
88.252892
88.27137
88.28978
88.308182
88.326576
88.344933
88.363281
88.381599
88.399918
88.418221
88.436462
88.454704
88.47287
88.491058
88.509216
88.527336
88.545441
88.563522
88.581589
88.599655
88.617645
88.635635
88.653595
88.671524
88.689476
88.707375
88.725243
88.743073
88.760895
88.778687
88.796455
88.814247
88.831978
88.849716
88.867409
88.885094
88.902756
88.920372
88.937988
88.955589
88.973137
88.990723
89.008247
89.025764
89.043251
89.060722
89.078148
89.095581
89.112976
89.130409
89.147743
89.165077
89.182373
89.199654
89.216942
89.2342
89.251396
89.2686
89.285751
89.302902
89.320015
89.337143
89.354225
89.3713
89.388351
89.405365
89.422348
89.439301
89.456261
89.473198
89.490059
89.506935
89.523781
89.540619
89.557449
89.574226
89.590988
89.607758
89.624489
89.641212
89.657913
89.674583
89.691254
89.707878
89.724487
89.741096
89.75766
89.774231
89.790733
89.807259
89.823753
89.840225
89.856689
89.873116
89.889511
89.905914
89.922241
89.938583
89.954857
89.971176
89.987434
90.003685
90.019951
90.036148
90.052338
90.068497
90.084633
90.100754
90.116867
90.132942
90.148979
90.165016
90.181023
90.197006
90.21299
90.228958
90.244904
90.260803
90.276672
90.292549
90.308395
90.324242
90.340027
90.355812
90.371567
90.387291
90.402992
90.418686
90.434357
90.449989
90.465645
90.481247
90.496857
90.512421
90.527962
90.543495
90.559029
90.574532
90.589996
90.605476
90.620911
90.636322
90.651703
90.667114
90.682503
90.697845
90.713181
90.728462
90.743752
90.759003
90.774246
90.789482
90.804657
90.819847
90.834984
90.850113
90.865219
90.880318
90.895393
90.910461
90.925507
90.940521
90.955513
90.970482
90.985428
91.000366
91.015297
91.03019
91.045059
91.059914
91.074745
91.089561
91.10434
91.11908
91.133827
91.14856
91.163254
91.177917
91.192604
91.207199
91.221817
91.236427
91.251022
91.265587
91.280144
91.294655
91.309174
91.323685
91.338142
91.352585
91.366989
91.381386
91.39576
91.410103
91.424431
91.438774
91.453094
91.467369
91.481651
91.495926
91.510162
91.524391
91.538582
91.552742
91.566917
91.581055
91.595184
91.609283
91.623352
91.637428
91.651459
91.665474
91.679489
91.693481
91.707481
91.721451
91.735382
91.749306
91.763206
91.777069
91.790932
91.804771
91.818619
91.832413
91.846184
91.859924
91.873665
91.887383
91.9011
91.914749
91.928413
91.942047
91.955681
91.969284
91.982872
91.996414
92.009995
92.023514
92.037018
92.050499
92.06395
92.077415
92.09082
92.104218
92.117599
92.130966
92.144302
92.157608
92.170929
92.184204
92.197479
92.210739
92.223961
92.23719
92.250404
92.263573
92.276756
92.289879
92.303001
92.316124
92.329224
92.342316
92.355377
92.368408
92.381454
92.39444
92.407433
92.420403
92.433342
92.446274
92.459198
92.472107
92.485023
92.497887
92.510712
92.523537
92.536362
92.549164
92.561928
92.574692
92.587418
92.600136
92.612801
92.625496
92.638191
92.650864
92.663506
92.676117
92.688736
92.701302
92.713867
92.726387
92.738922
92.751427
92.763908
92.776367
92.788834
92.801262
92.81366
92.826057
92.838402
92.850761
92.863091
92.875427
92.887749
92.900017
92.912277
92.924507
92.936752
92.94899
92.961174
92.973358
92.985512
92.997635
93.009743
93.021835
93.033905
93.045967
93.057991
93.070023
93.082008
93.094017
93.105972
93.117912
93.129822
93.141739
93.153633
93.165527
93.177414
93.189278
93.201134
93.212952
93.224754
93.236549
93.248299
93.260071
93.271812
93.283546
93.295273
93.306923
93.318604
93.330276
93.341927
93.353584
93.365219
93.376808
93.388382
93.399933
93.411469
93.423012
93.434525
93.446022
93.457474
93.468971
93.480385
93.491814
93.50325
93.514626
93.525993
93.537354
93.548683
93.560028
93.57135
93.582664
93.593933
93.605194
93.616432
93.627693
93.638893
93.650078
93.661255
93.672417
93.683563
93.694672
93.705795
93.716896
93.727982
93.739052
93.750114
93.761139
93.77211
93.783096
93.794052
93.805031
93.815971
93.826912
93.837791
93.848679
93.859573
93.870453
93.881287
93.89212
93.902939
93.913734
93.924522
93.935265
93.946007
93.956726
93.967422
93.978111
93.988808
93.999443
94.010109
94.020744
94.031342
94.041924
94.052528
94.063095
94.073669
94.08419
94.094711
94.105202
94.115692
94.126144
94.136581
94.147003
94.157425
94.167831
94.178215
94.188599
94.198982
94.209312
94.21965
94.22995
94.240295
94.250557
94.260803
94.271072
94.281311
94.291557
94.30175
94.311958
94.322144
94.332306
94.342468
94.352592
94.362717
94.37281
94.382881
94.392975
94.403
94.413063
94.423096
94.433105
94.443123
94.453087
94.463051
94.473038
94.482971
94.492882
94.502808
94.512711
94.522583
94.532448
94.542305
94.552132
94.561935
94.571754
94.581558
94.591362
94.601128
94.61087
94.620575
94.630302
94.640015
94.649712
94.659378
94.669029
94.678665
94.688263
94.697884
94.707458
94.717041
94.726601
94.73616
94.745674
94.755211
94.764694
94.774155
94.78363
94.793076
94.802521
94.811958
94.821388
94.830788
94.840179
94.849556
94.858902
94.86824
94.877548
94.886879
94.896202
94.905495
94.914757
94.923973
94.933212
94.942421
94.95163
94.960815
94.970001
94.979141
94.988327
94.997482
95.006607
95.015694
95.024796
95.033867
95.042915
95.051926
95.060928
95.069962
95.078957
95.087959
95.096924
95.105904
95.114838
95.123756
95.13266
95.141525
95.150421
95.159294
95.168159
95.176994
95.185829
95.194633
95.20343
95.212204
95.221001
95.229744
95.238487
95.247223
95.255959
95.264664
95.273346
95.282036
95.290695
95.299362
95.308014
95.31662
95.325226
95.333809
95.342369
95.350945
95.359505
95.368057
95.376587
95.385101
95.393616
95.402084
95.410576
95.419037
95.427521
95.435959
95.444405
95.452805
95.46122
95.469612
95.477997
95.486336
95.494713
95.503052
95.511375
95.519699
95.528023
95.536308
95.544571
95.552818
95.561066
95.569305
95.577522
95.585724
95.593925
95.602127
95.610306
95.618416
95.626564
95.634735
95.642853
95.650978
95.659065
95.667168
95.675217
95.683228
95.691284
95.699326
95.707344
95.715378
95.72332
95.7313
95.739273
95.747208
95.75515
95.763062
95.770958
95.778877
95.786758
95.79464
95.80249
95.810326
95.818153
95.825974
95.833801
95.84156
95.849373
95.857185
95.864937
95.872688
95.880447
95.888153
95.895813
95.903542
95.91124
95.918861
95.926521
95.934158
95.941788
95.949417
95.957016
95.964615
95.972198
95.979752
95.987312
95.99485
96.00238
96.009918
96.017418
96.024918
96.032394
96.039856
96.047295
96.054749
96.062157
96.069611
96.077057
96.084427
96.091805
96.099174
96.106537
96.113884
96.121162
96.128479
96.135765
96.143051
96.150307
96.1576
96.164825
96.172066
96.179291
96.186478
96.19368
96.200897
96.208076
96.215248
96.222389
96.22953
96.236656
96.243759
96.250877
96.257996
96.265091
96.272156
96.279167
96.286232
96.293274
96.300278
96.307297
96.31427
96.32132
96.32827
96.335274
96.342239
96.349182
96.356094
96.362991
96.369896
96.376793
96.383667
96.390549
96.397385
96.404266
96.411095
96.417938
96.424728
96.431549
96.43837
96.445137
96.451889
96.458656
96.465401
96.472176
96.478874
96.485619
96.492393
96.499077
96.505775
96.512466
96.519089
96.525764
96.532387
96.539047
96.545662
96.552261
96.558868
96.565475
96.572052
96.578606
96.585175
96.591713
96.598221
96.604752
96.611267
96.617752
96.624268
96.63076
96.63723
96.643684
96.650154
96.65654
96.663002
96.669464
96.675858
96.682228
96.688606
96.694946
96.701271
96.707619
96.713997
96.720367
96.726669
96.732994
96.739288
96.745598
96.751854
96.758118
96.764351
96.770599
96.776833
96.783089
96.789276
96.795479
96.801674
96.807869
96.814079
96.820236
96.826393
96.832512
96.838631
96.844765
96.850929
96.857063
96.863152
96.869194
96.875282
96.881371
96.887383
96.89344
96.89949
96.90554
96.911568
96.917534
96.923508
96.929504
96.935455
96.941422
96.947365
96.9533
96.959229
96.965134
96.971031
96.976929
96.982796
96.988693
96.994568
97.000427
97.006241
97.01207
97.017868
97.023666
97.029465
97.035286
97.041046
97.046806
97.052559
97.058311
97.064026
97.069748
97.075485
97.081215
97.086937
97.092621
97.098312
97.103966
97.109612
97.11525
97.120918
97.126564
97.132217
97.137817
97.143433
97.14904
97.154625
97.160202
97.165787
97.171349
97.176888
97.182434
97.187943
97.193466
97.198944
97.20446
97.209969
97.215431
97.220909
97.226349
97.231789
97.237221
97.242661
97.248116
97.253517
97.258926
97.264305
97.269691
97.27507
97.280457
97.285789
97.291138
97.296463
97.301743
97.307091
97.312393
97.317696
97.322945
97.328224
97.333488
97.338745
97.343994
97.349243
97.354446
97.359665
97.364914
97.370125
97.375328
97.380508
97.385681
97.390877
97.396011
97.401176
97.406349
97.411469
97.416573
97.421661
97.426743
97.431862
97.436974
97.442039
97.447098
97.452156
97.457207
97.462242
97.467285
97.472282
97.477318
97.4823
97.487312
97.492264
97.497246
97.502205
97.507149
97.512085
97.517044
97.521957
97.526878
97.531799
97.53672
97.54158
97.546478
97.551346
97.55619
97.561096
97.565895
97.57077
97.575615
97.580421
97.585258
97.590057
97.594841
97.599609
97.604393
97.609192
97.61396
97.618698
97.623451
97.628174
97.632896
97.637604
97.642273
97.64698
97.65168
97.65638
97.661064
97.665718
97.670364
97.675018
97.679642
97.684296
97.688927
97.69352
97.69812
97.702713
97.707306
97.711899
97.716476
97.720993
97.72551
97.730042
97.734604
97.739143
97.74366
97.748177
97.752693
97.757179
97.761726
97.766243
97.770737
97.775139
97.779617
97.784065
97.788551
97.792992
97.797379
97.801765
97.806183
97.810646
97.815018
97.819389
97.823746
97.828125
97.832527
97.836891
97.841225
97.845589
97.849945
97.854279
97.858643
97.862938
97.867264
97.871567
97.875862
97.880157
97.88443
97.88871
97.892967
97.897224
97.901466
97.905739
97.909935
97.914146
97.918388
97.922607
97.926842
97.930992
97.935181
97.939384
97.943535
97.947655
97.951797
97.955963
97.960091
97.96418
97.968338
97.972488
97.976547
97.980621
97.984741
97.988846
97.992882
97.996925
98.001053
98.005112
98.009117
98.013206
98.017273
98.021301
98.025322
98.029404
98.033394
98.037392
98.041412
98.045387
98.049339
98.053299
98.057289
98.061264
98.065208
98.069153
98.073074
98.077019
98.080948
98.084839
98.088753
98.092644
98.096573
98.100441
98.104347
98.108192
98.112045
98.115944
98.119781
98.123581
98.127472
98.131264
98.135063
98.138931
98.1427
98.146469
98.150322
98.154091
98.157845
98.161667
98.165405
98.169136
98.172974
98.176659
98.180397
98.184189
98.187851
98.191536
98.195297
98.198952
98.20269
98.206421
98.210022
98.213707
98.217407
98.221031
98.224709
98.228363
98.231995
98.235634
98.239265
98.242905
98.246513
98.25013
98.253731
98.257332
98.260918
98.264534
98.268127
98.27166
98.275215
98.278824
98.282356
98.285927
98.289452
98.292938
98.296532
98.300018
98.303551
98.307106
98.310516
98.314049
98.317467
98.320969
98.324463
98.327827
98.331367
98.334785
98.338234
98.341667
98.345024
98.348511
98.351868
98.355324
98.35878
98.36216
98.365623
98.368942
98.372421
98.375763
98.37912
98.382523
98.385841
98.389252
98.392563
98.395897
98.3992
98.402527
98.405861
98.409172
98.412483
98.415764
98.419083
98.422371
98.425644
98.428925
98.43219
98.43544
98.438736
98.441971
98.445244
98.448433
98.451714
98.454895
98.458153
98.461349
98.464523
98.467735
98.470924
98.474174
98.477272
98.480522
98.483627
98.486877
98.48996
98.493179
98.496284
98.499458
98.502602
98.505753
98.508865
98.51194
98.515091
98.518166
98.521362
98.524368
98.52755
98.530556
98.533661
98.536674
98.539841
98.542824
98.545975
98.548943
98.552048
98.555023
98.558105
98.561081
98.564156
98.567116
98.570168
98.573128
98.576141
98.579086
98.582092
98.585045
98.588028
98.590988
98.593948
98.596901
98.599861
98.602814
98.60569
98.608658
98.611557
98.61451
98.617363
98.620308
98.623169
98.626106
98.62896
98.631874
98.634712
98.637611
98.640488
98.643364
98.646255
98.649094
98.652
98.6548
98.6577
98.660416
98.663322
98.666016
98.66893
98.671638
98.674515
98.677246
98.680084
98.682877
98.685669
98.688515
98.6912
98.694046
98.696709
98.69957
98.702209
98.705017
98.70771
98.710449
98.713181
98.715881
98.718689
98.721336
98.724113
98.726753
98.7295
98.732132
98.734879
98.737534
98.740196
98.742943
98.745567
98.748283
98.750923
98.753578
98.756218
98.758858
98.761497
98.764114
98.766739
98.769356
98.771965
98.77459
98.777206
98.7798
98.782417
98.784927
98.787552
98.790131
98.792702
98.795288
98.797768
98.800415
98.802895
98.805473
98.807983
98.810448
98.813065
98.815483
98.818077
98.820526
98.823013
98.825584
98.82798
98.830536
98.832993
98.835449
98.838013
98.840378
98.842934
98.845352
98.847786
98.850372
98.852676
98.855225
98.857613
98.860001
98.862572
98.864891
98.867378
98.869789
98.872124
98.874718
98.87706
98.879456
98.881874
98.884178
98.886665
98.889008
98.891342
98.893799
98.896103
98.898499
98.900848
98.90316
98.905556
98.907852
98.910179
98.912537
98.914848
98.917183
98.919502
98.921814
98.924103
98.926407
98.928703
98.930992
98.933281
98.935555
98.937836
98.94014
98.94239
98.944672
98.946953
98.949142
98.951439
98.953743
98.955872
98.958168
98.960403
98.962585
98.964867
98.967064
98.969269
98.971581
98.973656
98.975861
98.978142
98.980225
98.98246
98.984734
98.986786
98.989037
98.991264
98.993317
98.99556
98.997772
98.999802
99.002075
99.00425
99.006256
99.008476
99.010651
99.012642
99.014847
99.016975
99.018967
99.02121
99.023346
99.02533
99.027527
99.029655
99.031647
99.033867
99.035988
99.037949
99.040123
99.042236
99.044197
99.046318
99.048401
99.050369
99.052414
99.054497
99.056473
99.058464
99.060585
99.062561
99.064537
99.06665
99.068626
99.07058
99.072632
99.074638
99.076607
99.078606
99.080605
99.082581
99.084579
99.086571
99.088554
99.09053
99.092491
99.09446
99.096436
99.098343
99.100311
99.102295
99.104149
99.106102
99.108063
99.10994
99.111855
99.113823
99.115776
99.117584
99.119537
99.121513
99.123367
99.125336
99.127304
99.129143
99.130936
99.132889
99.134834
99.136559
99.138481
99.14045
99.142258
99.144035
99.145996
99.147888
99.149582
99.151474
99.153427
99.155205
99.15699
99.158951
99.160828
99.162506
99.164383
99.166336
99.168053
99.169746
99.171684
99.173561
99.175224
99.177002
99.178909
99.180687
99.182327
99.184174
99.18605
99.187737
99.189445
99.191391
99.193253
99.194893
99.196587
99.198502
99.20018
99.20182
99.203621
99.205498
99.207153
99.208801
99.210602
99.212425
99.214081
99.215721
99.217545
99.219254
99.220917
99.222588
99.224388
99.226051
99.227707
99.229355
99.231125
99.23278
99.234436
99.236084
99.237808
99.239449
99.241096
99.242752
99.244461
99.246109
99.247749
99.249397
99.251053
99.252701
99.254341
99.255989
99.257591
99.259239
99.26088
99.262512
99.264107
99.265739
99.26738
99.26902
99.270561
99.272194
99.273857
99.275467
99.27697
99.278587
99.280251
99.281883
99.283371
99.284958
99.286606
99.288239
99.289719
99.291252
99.292885
99.294533
99.296021
99.297447
99.299026
99.300659
99.302254
99.303696
99.305244
99.306885
99.308495
99.309906
99.311394
99.313034
99.314674
99.316147
99.31752
99.319092
99.32074
99.322296
99.323692
99.325111
99.326744
99.328316
99.329735
99.33107
99.33268
99.33429
99.335754
99.337082
99.338455
99.340088
99.341705
99.343071
99.344391
99.345863
99.347511
99.348999
99.350311
99.351662
99.353203
99.354782
99.356186
99.357498
99.358864
99.360443
99.361938
99.363274
99.364594
99.366013
99.367577
99.369041
99.370354
99.371674
99.3731
99.374634
99.37603
99.377342
99.37867
99.380135
99.381622
99.382965
99.384262
99.38559
99.387047
99.388527
99.389862
99.391167
99.392487
99.393913
99.395386
99.396713
99.398026
99.399345
99.400688
99.402122
99.403412
99.404747
99.406044
99.407372
99.408806
99.41011
99.411446
99.41275
99.414085
99.415398
99.416718
99.41803
99.41935
99.420654
99.421921
99.42321
99.42453
99.42585
99.42717
99.428421
99.42968
99.431007
99.43232
99.433601
99.43483
99.436043
99.43734
99.438652
99.43998
99.441223
99.442322
99.443565
99.444878
99.44619
99.447479
99.4487
99.449814
99.451118
99.452446
99.453743
99.454964
99.456017
99.457207
99.458511
99.459824
99.461121
99.46225
99.463371
99.464577
99.465904
99.467216
99.46846
99.469498
99.470535
99.471802
99.473129
99.474442
99.475586
99.476593
99.477745
99.479042
99.480347
99.481621
99.482712
99.483719
99.484901
99.486198
99.487511
99.488777
99.489876
99.490875
99.491974
99.493248
99.494537
99.495781
99.496796
99.497787
99.498848
99.500114
99.501434
99.502625
99.503654
99.504662
99.505737
99.506935
99.508263
99.509453
99.510529
99.511497
99.51252
99.513725
99.515007
99.516205
99.51722
99.518227
99.519203
99.520256
99.521515
99.522743
99.523819
99.524811
99.525803
99.526802
99.527992
99.529251
99.530365
99.531372
99.532349
99.533348
99.534424
99.535622
99.536789
99.537827
99.538841
99.53981
99.540825
99.541954
99.543159
99.544289
99.54528
99.546257
99.547249
99.548233
99.549286
99.550476
99.551498
99.55249
99.553482
99.554482
99.555481
99.556549
99.557655
99.558647
99.559654
99.560638
99.561615
99.562607
99.563667
99.564697
99.565697
99.566689
99.567665
99.568649
99.569656
99.570671
99.571686
99.572678
99.573669
99.574654
99.575638
99.576622
99.577583
99.57856
99.579536
99.580521
99.581497
99.582489
99.583458
99.584419
99.585358
99.586304
99.587303
99.58828
99.589272
99.590248
99.591217
99.592094
99.592979
99.593964
99.59494
99.59594
99.596909
99.597855
99.59874
99.599571
99.600494
99.601471
99.60244
99.603439
99.604424
99.605347
99.606194
99.606995
99.607895
99.608864
99.60984
99.610832
99.611801
99.612686
99.613441
99.614227
99.61512
99.616096
99.617081
99.618057
99.619019
99.619896
99.620644
99.621391
99.622231
99.623207
99.624184
99.625175
99.626137
99.627014
99.627747
99.628441
99.629311
99.630257
99.631248
99.632225
99.633186
99.634041
99.634743
99.635406
99.636154
99.637077
99.638039
99.63903
99.639992
99.640915
99.641624
99.642281
99.643044
99.643852
99.644791
99.645775
99.646751
99.647659
99.648376
99.649063
99.649727
99.650421
99.651314
99.652298
99.653267
99.654221
99.655098
99.65583
99.656487
99.657158
99.657852
99.658707
99.659668
99.660622
99.66156
99.662422
99.663094
99.66375
99.664406
99.6651
99.665878
99.666794
99.66777
99.66864
99.669456
99.670151
99.670815
99.671478
99.672165
99.672928
99.673775
99.674728
99.675652
99.676392
99.677116
99.677788
99.678444
99.6791
99.679756
99.680534
99.68148
99.682396
99.68322
99.68399
99.684639
99.685303
99.685944
99.686615
99.687325
99.688171
99.689095
99.68998
99.690758
99.691452
99.692108
99.69278
99.693436
99.694099
99.694786
99.69558
99.696404
99.697266
99.697998
99.698685
99.699348
99.699997
99.700653
99.701309
99.702003
99.702766
99.70359
99.70443
99.705139
99.705818
99.706474
99.70713
99.707787
99.708443
99.709099
99.709793
99.710609
99.711426
99.712112
99.712822
99.713486
99.714149
99.714798
99.715446
99.71611
99.716782
99.717484
99.718201
99.718948
99.719658
99.720314
99.72097
99.721626
99.72229
99.722946
99.723602
99.724266
99.724922
99.725632
99.726303
99.726959
99.727623
99.728279
99.728928
99.729584
99.730232
99.730896
99.73156
99.732216
99.732857
99.733482
99.734131
99.734795
99.735443
99.736092
99.736755
99.737404
99.738075
99.738716
99.739342
99.739914
99.740524
99.741096
99.741714
99.742386
99.743034
99.743706
99.74437
99.745018
99.745674
99.746323
99.746956
99.747467
99.747986
99.748528
99.74913
99.749771
99.750435
99.751091
99.751755
99.752411
99.753067
99.753708
99.754272
99.754761
99.755219
99.755692
99.756287
99.756905
99.757561
99.758217
99.758865
99.759521
99.760185
99.760834
99.761421
99.761917
99.762337
99.762756
99.763275
99.763893
99.764557
99.765205
99.765854
99.76651
99.767174
99.767838
99.76844
99.768997
99.769463
99.76989
99.770309
99.77079
99.771362
99.771988
99.772629
99.773293
99.773941
99.774597
99.775253
99.775833
99.77639
99.776878
99.777252
99.777603
99.778015
99.778511
99.779121
99.779762
99.78038
99.781044
99.7817
99.782356
99.782944
99.783546
99.784027
99.784431
99.78479
99.785126
99.785576
99.786064
99.786621
99.787247
99.787903
99.788567
99.789215
99.789856
99.790482
99.791023
99.791473
99.791901
99.792252
99.792587
99.792961
99.793388
99.793922
99.794502
99.795143
99.795815
99.796455
99.797096
99.797676
99.798256
99.798775
99.799179
99.799515
99.799843
99.800194
99.800552
99.801003
99.801476
99.802055
99.802696
99.803337
99.804001
99.804634
99.805267
99.805794
99.806259
99.806648
99.806969
99.807312
99.807655
99.808006
99.808411
99.808853
99.809364
99.809982
99.810616
99.811256
99.811874
99.812492
99.813034
99.813477
99.813858
99.814224
99.81456
99.814888
99.815224
99.815559
99.815964
99.816391
99.816925
99.817482
99.818108
99.818756
99.819389
99.82
99.820526
99.820992
99.821365
99.821709
99.822044
99.82238
99.822716
99.823051
99.823387
99.823746
99.824203
99.824722
99.825325
99.825943
99.826561
99.827164
99.827705
99.828194
99.828606
99.828987
99.829308
99.829643
99.829971
99.830292
99.83062
99.830956
99.831314
99.831688
99.8321
99.832642
99.833229
99.833862
99.834465
99.834984
99.835457
99.835861
99.836235
99.836563
99.836884
99.837212
99.837555
99.837875
99.838211
99.838539
99.83889
99.839249
99.839653
99.840141
99.840721
99.841301
99.841881
99.842369
99.842842
99.843262
99.843597
99.843941
99.844269
99.844597
99.844917
99.845245
99.845573
99.845901
99.846245
99.846596
99.846947
99.847366
99.847862
99.848412
99.848984
99.849518
99.850037
99.850471
99.850861
99.851196
99.85154
99.85186
99.852196
99.852516
99.852837
99.853165
99.8535
99.853828
99.854156
99.854507
99.854881
99.855286
99.855736
99.856216
99.85672
99.857193
99.857643
99.858055
99.858391
99.858719
99.859062
99.859398
99.859726
99.860062
99.86039
99.860718
99.861046
99.861366
99.861694
99.862022
99.862366
99.862762
99.863144
99.863525
99.863983
99.864449
99.864838
99.865227
99.865593
99.865936
99.866295
99.866615
99.866943
99.867287
99.867607
99.867935
99.868256
99.868576
99.868904
99.869232
99.869568
99.869896
99.870224
99.870598
99.870972
99.87133
99.871704
99.872101
99.872482
99.872849
99.873184
99.873512
99.87384
99.874168
99.874496
99.874817
99.87516
99.875496
99.875824
99.876144
99.876472
99.876801
99.877136
99.877457
99.877777
99.878098
99.878418
99.878738
99.879082
99.879387
99.879707
99.880035
99.880363
99.880692
99.881012
99.881348
99.881676
99.882004
99.882332
99.882668
99.882988
99.883316
99.883652
99.883965
99.884285
99.884621
99.884956
99.885292
99.885612
99.885941
99.886238
99.886513
99.886803
99.887085
99.887329
99.887604
99.887894
99.888199
99.888512
99.888832
99.889168
99.889496
99.889824
99.890144
99.890472
99.8908
99.891144
99.891464
99.891792
99.892113
99.892441
99.892776
99.893097
99.893417
99.89373
99.893967
99.894241
99.89447
99.894699
99.894875
99.895065
99.895279
99.895554
99.895805
99.89608
99.896393
99.896721
99.897041
99.897369
99.89769
99.898026
99.898354
99.898689
99.899002
99.899338
99.899666
99.899994
99.900322
99.900642
99.90097
99.901291
99.901588
99.901878
99.902107
99.902275
99.902451
99.902611
99.902733
99.902863
99.903038
99.903267
99.903557
99.903809
99.904121
99.904442
99.904762
99.905083
99.905411
99.905731
99.906059
99.906395
99.906723
99.907043
99.907356
99.907692
99.908012
99.90834
99.908646
99.908958
99.909264
99.909584
99.909821
99.910042
99.910225
99.910362
99.910454
99.910553
99.910683
99.910759
99.910957
99.911148
99.911346
99.911613
99.91188
99.912193
99.912514
99.912834
99.913162
99.913498
99.913818
99.914146
99.914482
99.914818
99.915138
99.915466
99.915787
99.916122
99.916389
99.916702
99.917007
99.917252
99.917503
99.917717
99.917961
99.918068
99.918152
99.918236
99.918297
99.918327
99.918388
99.918472
99.918571
99.918739
99.918922
99.919144
99.919403
99.919716
99.920029
99.920341
99.920662
99.920982
99.921318
99.921646
99.921982
99.92231
99.92263
99.922958
99.923279
99.923607
99.923935
99.924248
99.924553
99.924858
99.925125
99.925369
99.92556
99.92572
99.92588
99.925957
99.926056
99.926102
99.926132
99.926147
99.926216
99.92627
99.926376
99.926514
99.926613
99.926834
99.927055
99.927277
99.927551
99.927834
99.928131
99.928444
99.928772
99.929092
99.92942
99.929749
99.930077
99.930397
99.930725
99.931046
99.931374
99.931694
99.932014
99.932327
99.93261
99.932884
99.933098
99.93335
99.93354
99.933685
99.933815
99.933907
99.933968
99.93399
99.934029
99.934052
99.934074
99.934097
99.934113
99.934196
99.934273
99.934341
99.934433
99.934608
99.934799
99.934982
99.935219
99.935471
99.935776
99.936066
99.936378
99.936707
99.937035
99.937355
99.937675
99.938004
99.938339
99.93866
99.938988
99.939301
99.939629
99.939949
99.940269
99.940552
99.940796
99.941017
99.941269
99.941437
99.941597
99.941734
99.941818
99.941902
99.941956
99.941978
99.941978
99.941978
99.941994
99.942001
99.942001
99.942032
99.942093
99.942131
99.942169
99.942276
99.942398
99.942543
99.942711
99.942894
99.943138
99.943398
99.94368
99.943939
99.944244
99.944557
99.944885
99.945213
99.945541
99.945869
99.94619
99.946518
99.946838
99.947159
99.947472
99.947784
99.94809
99.948395
99.948654
99.948891
99.949104
99.949348
99.949486
99.949608
99.94973
99.949806
99.949852
99.949883
99.94989
99.949921
99.949959
99.949959
99.949959
99.949959
99.949959
99.949974
99.949982
99.949982
99.950005
99.950027
99.950096
99.95015
99.950203
99.950325
99.950462
99.950623
99.950806
99.951035
99.951279
99.951576
99.951881
99.952171
99.952484
99.952789
99.953117
99.953438
99.953766
99.954071
99.954391
99.954712
99.955032
99.955345
99.955658
99.955986
99.95623
99.956512
99.956764
99.956985
99.957237
99.957405
99.957565
99.957634
99.957771
99.957832
99.957901
99.957947
99.957985
99.957993
99.958023
99.958038
99.958061
99.958061
99.958061
99.958061
99.958069
99.958069
99.958069
99.958092
99.958115
99.95813
99.958138
99.958176
99.958214
99.958237
99.958305
99.958382
99.958466
99.958565
99.958694
99.958923
99.959145
99.959328
99.959618
99.959831
99.960136
99.960419
99.960739
99.961067
99.96138
99.961693
99.962021
99.962341
99.962639
99.962959
99.963272
99.963562
99.96386
99.964142
99.964447
99.964714
99.964951
99.965141
99.965332
99.9655
99.965645
99.965721
99.965813
99.965897
99.965973
99.965981
99.965996
99.966026
99.966049
99.966049
99.966049
99.966049
99.966057
99.966057
99.966057
99.966064
99.966064
99.966064
99.966064
99.966064
99.966064
99.966064
99.966064
99.966072
99.966118
99.966133
99.966171
99.966209
99.966255
99.966301
99.966354
99.966469
99.966606
99.966728
99.966919
99.967072
99.96727
99.967491
99.967712
99.967972
99.968216
99.968475
99.968788
99.969032
99.969345
99.969666
99.969978
99.970291
99.970604
99.970856
99.971161
99.971466
99.971764
99.972015
99.972298
99.972557
99.972809
99.973038
99.973251
99.973434
99.973572
99.97374
99.973831
99.973923
99.974037
99.974068
99.974121
99.974205
99.974213
99.974258
99.974266
99.974289
99.974289
99.974289
99.974297
99.974304
99.974304
99.974304
99.974304
99.974304
99.974304
99.974304
99.974304
99.974304
99.974304
99.974304
99.974304
99.974304
99.974304
99.974304
99.974319
99.974319
99.974327
99.97435
99.97435
99.974365
99.974373
99.974419
99.974449
99.97448
99.974533
99.974663
99.974716
99.974876
99.974991
99.975128
99.975304
99.975479
99.975723
99.975922
99.976166
99.976425
99.976646
99.976898
99.977188
99.977478
99.977776
99.97805
99.978348
99.978638
99.978966
99.979256
99.979546
99.979828
99.980072
99.98037
99.980606
99.980835
99.981041
99.981209
99.9814
99.981529
99.981659
99.981804
99.981941
99.982063
99.982147
99.982239
99.982285
99.982307
99.982338
99.982399
99.982414
99.98243
99.982452
99.98246
99.98246
99.98246
99.982468
99.982468
99.982468
99.982468
99.982468
99.982483
99.982483
99.982483
99.982483
99.982483
99.982483
99.982483
99.982483
99.982483
99.982483
99.982483
99.982483
99.982483
99.982483
99.982483
99.982483
99.982483
99.982483
99.982483
99.982483
99.982483
99.982483
99.982483
99.982536
99.982536
99.982544
99.982567
99.982582
99.982597
99.98262
99.982704
99.982773
99.982864
99.982918
99.982971
99.983086
99.983192
99.983276
99.983421
99.98362
99.983841
99.983994
99.984207
99.984398
99.984619
99.984901
99.9851
99.985344
99.985626
99.985863
99.98616
99.98642
99.986679
99.986969
99.987228
99.987495
99.98774
99.987991
99.98822
99.988449
99.988625
99.988838
99.989059
99.989212
99.989395
99.989586
99.989754
99.989899
99.989975
99.990097
99.990173
99.990234
99.990318
99.990341
99.990379
99.990425
99.990456
99.990463
99.990486
99.990509
99.990524
99.99054
99.990555
99.990562
99.990562
99.990562
99.990562
99.990585
99.990585
99.990585
99.990585
99.990585
99.990585
99.990585
99.990585
99.990585
99.990585
99.990585
99.990585
99.990585
99.990585
99.990585
99.990585
99.990585
99.990585
99.990585
99.990585
99.990585
99.990585
99.990585
99.990585
99.990585
99.990585
99.990585
99.990585
99.990585
99.990585
99.990585
99.990585
99.990585
99.990585
99.990585
99.990593
99.990593
99.990616
99.990616
99.990616
99.990639
99.990639
99.990639
99.990654
99.990677
99.990723
99.990746
99.990768
99.990814
99.990875
99.990921
99.991005
99.991066
99.991165
99.991196
99.99131
99.991386
99.991508
99.991653
99.991768
99.991913
99.992035
99.992195
99.992409
99.992577
99.992767
99.99295
99.993149
99.993431
99.993645
99.993904
99.994148
99.994415
99.994659
99.994888
99.995117
99.995316
99.995567
99.995789
99.995979
99.996239
99.996422
99.996635
99.996819
99.997063
99.997269
99.997421
99.997581
99.997711
99.997841
99.997986
99.998131
99.998207
99.998291
99.998367
99.998444
99.998512
99.998573
99.998619
99.998627
99.998688
99.998756
99.998795
99.998817
99.998825
99.998825
99.998863
99.998863
99.998878
99.998901
99.998909
99.998917
99.998917
99.998917
99.998917
99.998932
99.998932
99.998932
99.998932
99.998932
99.998932
99.998932
99.998932
99.998932
99.998932
99.998932
99.998932
99.998932
99.998932
99.998932
99.998932
99.998932
99.998932
99.998932
99.998932
99.998932
99.998932
99.998932
99.998932
99.998932
99.998932
99.998932
99.998932
99.998932
99.998932
99.998932
99.998932
99.998932
99.998932
99.998932
99.998932
99.998932
99.998932
99.998932
99.998932
99.998932
99.998932
99.998932
99.998932
99.998932
99.99894
99.99894
99.99894
99.99894
99.99894
99.99894
99.99894
99.99894
99.99894
99.99894
99.998947
99.99897
99.99897
99.998978
99.998978
99.998978
99.998978
99.998985
99.999001
99.999008
99.999031
99.999069
99.999069
99.999084
99.999084
99.999107
99.999138
99.999153
99.999214
99.99926
99.99929
99.999321
99.99939
99.999458
99.999519
99.999573
99.999664
99.999756
99.999847
99.999931
100.00002
100.00014
100.00025
100.00037
100.0005
100.00062
100.00076
100.00089
100.00105
100.00121
100.00135
100.00152
100.00168
100.00183
100.00201
100.0022
100.00237
100.00259
100.00277
100.00291
100.00313
100.0033
100.00349
100.00367
100.00386
100.00406
100.00424
100.00441
100.00462
100.00478
100.00494
100.00513
100.00533
100.00545
100.00564
100.00578
100.00591
100.00602
100.00612
100.00623
100.00636
100.00649
100.00661
100.00668
100.00677
100.00685
100.00692
100.00698
100.00706
100.00712
100.00716
100.00722
100.0073
100.00735
100.00738
100.00739
100.00745
100.00747
100.00751
100.00752
100.00752
100.00754
100.00754
100.00754
100.00755
100.00755
100.00759
100.00759
100.0076
100.00762
100.00763
100.00763
100.00767
100.00767
100.00767
100.00768
100.00925
100.02671
100.08146
100.19354
100.37706
100.63565
100.9593
101.3248
101.69979
102.04919
102.34135
102.55238
102.66816
102.6839
102.6021
102.43053
102.18041
101.86633
101.51041
101.13628
100.76069
100.3939
100.04119
99.704788
99.384872
99.080429
98.790047
98.512085
98.244926
97.987091
97.737343
97.494507
97.257683
97.026123
96.799171
96.576218
96.356842
96.140694
95.927391
95.716682
95.507973
95.293533
95.057922
94.784767
94.457947
94.065208
93.602409
93.075401
92.498085
91.888062
91.261993
90.632729
90.008286
89.392067
88.78434
88.183586
87.588509
87.000679
86.431725
85.889519
85.374008
84.882568
84.412102
83.959579
83.522583
83.098892
82.68689
82.285065
81.89222
81.507355
81.129623
80.758354
80.392929
80.03289
79.677826
79.32737
78.981239
78.639168
78.300911
77.966309
77.634712
77.29631
76.935028
76.537628
76.093781
75.598923
75.056351
74.476181
73.871887
73.256325
72.639557
72.027939
71.424507
70.829803
70.242821
69.662117
69.086891
68.519157
67.969795
67.443649
66.93914
66.453575
65.984505
65.529861
65.087898
64.657166
64.236473
63.824749
63.4212
63.025089
62.635818
62.25288
61.875843
61.504345
61.138065
60.776711
60.420101
60.067974
59.7202
59.376591
59.036537
58.690769
58.326817
57.935795
57.51141
57.052174
56.562359
56.050541
55.526596
54.999207
54.474663
53.956669
53.446732
52.944813
52.449932
51.961029
51.477608
51.001492
50.541252
50.099464
49.674355
49.263859
48.866245
48.480053
48.104038
47.737186
47.378635
47.02766
46.683659
46.346092
46.014545
45.688625
45.368008
45.052406
44.741615
44.435394
44.133595
43.836033
43.542583
43.253113
42.967056
42.677063
42.374386
42.053131
41.709381
41.342701
40.956661
40.55756
40.152275
39.746613
39.344593
38.94854
38.55928
38.176655
37.799923
37.428284
37.061455
36.700737
36.352417
36.017883
35.695698
35.384415
35.082813
34.789864
34.504719
34.226654
33.955055
33.689411
33.429298
33.174305
32.924175
32.678593
32.43734
32.200218
31.967033
31.737627
31.511866
31.289625
31.070826
30.855366
30.642782
30.42758
30.203758
29.967482
29.716173
29.449795
29.171036
28.884308
28.594322
28.304941
28.018826
27.737417
27.461235
27.190079
26.923449
26.660774
26.401882
26.147831
25.903053
25.668192
25.442179
25.224001
25.012819
24.807936
24.608761
24.41478
24.225582
24.040813
23.860155
23.683352
23.510174
23.340439
23.173964
23.010614
22.850266
22.69278
22.538082
22.386059
22.236656
22.089787
21.945112
21.798603
21.646139
21.485104
21.313776
21.132217
20.942377
20.747366
20.550417
20.354172
20.160431
19.970137
19.783617
19.600746
19.421114
19.244354
19.070343
18.899858
18.736097
18.579372
18.428915
18.284016
18.144096
18.008678
17.877329
17.749714
17.625517
17.504505
17.386452
17.271172
17.158506
17.048315
16.940483
16.8349
16.731474
16.630121
16.530775
16.433369
16.337835
16.244129
16.152012
16.058531
15.960733
15.856756
15.745358
15.626591
15.501866
15.373393
15.243502
15.114072
14.986384
14.861111
14.738488
14.618413
14.500595
14.384762
14.270849
14.159452
14.052922
13.951444
13.854448
13.761421
13.671963
13.585711
13.502363
13.421674
13.343425
13.267439
13.193554
13.121638
13.051574
12.983263
12.916616
12.851557
12.788015
12.725934
12.665258
12.605943
12.547942
12.491218
12.435567
12.37866
12.318336
12.253183
12.182299
12.105745
12.02461
11.940575
11.855377
11.770427
11.686666
11.604601
11.524405
11.445971
11.36909
11.293562
11.219337
11.146901
11.078084
11.012996
10.951203
10.892337
10.836076
10.782159
10.730361
10.680495
10.632397
10.585926
10.540971
10.497424
10.455203
10.41423
10.374439
10.335774
10.298182
10.261618
10.226046
10.191424
10.157725
10.124921
10.092839
10.059601
10.023487
9.9833784
9.9385529
9.8890629
9.8357782
9.7800398
9.7232313
9.6664677
9.6105022
9.5557394
9.5023088
9.4501419
9.3990717
9.3489332
9.2996893
9.251729
9.2065601
9.1642828
9.1245451
9.0870628
9.0515728
9.0178757
8.9857864
8.9551535
8.9258547
8.8977737
8.8708248
8.8449211
8.8199959
8.7959871
8.7728481
8.7505274
8.7289877
8.7081957
8.6881208
8.6687279
8.6499996
8.6319122
8.6143198
8.5956182
8.5743895
8.5496769
8.5208826
8.4880428
8.4518976
8.4135695
8.3742247
8.3347912
8.295907
8.2579069
8.2209044
8.1848469
8.1495838
8.1149893
8.0810337
8.04809
8.0174437
7.9891438
7.9629049
7.9384813
7.9156604
7.8942699
7.8741608
7.8552084
7.8373041
7.8203602
7.8042994
7.7890506
7.7745547
7.7607718
7.7476516
7.7351546
7.7232547
7.7119231
7.7011271
7.6908522
7.6810737
7.671772
7.6628265
7.6528058
7.6404834
7.6250143
7.6058841
7.5831141
7.5573645
7.529614
7.5008855
7.4719944
7.4434958
7.4156942
7.3886714
7.3624005
7.3367395
7.3115835
7.2869167
7.2630572
7.2411885
7.2213106
7.2031856
7.1866064
7.1713758
7.1573553
7.1444087
7.1324248
7.1213169
7.1109982
7.1014113
7.0924835
7.0841837
7.076448
7.0692606
7.062572
7.0563617
7.0506086
7.0452762
7.0403705
7.0358472
7.0317054
7.0278449
7.0229669
7.0159612
7.0060749
6.9928017
6.9761853
6.9568067
6.9355373
6.9133139
6.8908834
6.8687301
6.8471603
6.8262444
6.8059402
6.7861514
6.7667556
6.7477655
6.7294626
6.7129292
6.6981769
6.6849709
6.6731334
6.6624799
6.6529002
6.6442518
6.6364465
6.6294074
6.6230431
6.6173191
6.6121669
6.6075311
6.6034055
6.59973
6.5964718
6.5936327
6.5911765
6.5890708
6.5873084
6.5858955
6.5847945
6.5838904
6.5819759
6.5780454
6.5714021
6.5615883
6.5486422
6.5331082
6.5158386
6.4976683
6.4792757
6.4611201
6.4434743
6.4264088
6.409874
6.3937731
6.3780274
6.3626022
6.3477902
6.33461
6.3230443
6.312891
6.3039947
6.2961769
6.2893081
6.2833085
6.2780662
6.2734981
6.2695484
6.2661743
6.2633042
6.2608962
6.2589302
6.2573833
6.2562089
6.255383
6.2548847
6.2547178
6.2548633
6.2552924
6.2559934
6.2568607
6.2567496
6.2547064
6.2501111
6.242516
6.2319613
6.2189574
6.204289
6.1887507
6.1729898
6.1574669
6.1423879
6.1278267
6.1137466
6.1000652
6.0866985
6.0736132
6.0610752
6.050035
6.0405235
6.0323362
6.0252986
6.0192776
6.0141444
6.0098076
6.0061688
6.00317
6.0007343
5.9988213
5.9973779
5.9963651
5.9957571
5.9955158
5.9956179
5.9960508
5.9967861
5.9978046
5.999104
6.00067
6.00248
6.004437
6.0054445
6.0046134
6.001317
5.995162
5.9861865
5.9748788
5.9619818
5.9482698
5.9343348
5.920589
5.9072633
5.8944283
5.8820405
5.8700147
5.8582692
5.8467851
5.8358455
5.8263311
5.8182521
5.8114247
5.8056803
5.8008971
5.7969465
5.7937422
5.7912011
5.7892466
5.7878342
5.786901
5.7864037
5.7863188
5.7866049
5.7872324
5.788178
5.789434
5.7909727
5.7927766
5.7948308
5.7971249
5.7996564
5.8023267
5.8040767
5.8040442
5.8016391
5.7964883
5.7886324
5.7785392
5.7669253
5.7545261
5.7419119
5.7294736
5.7174239
5.705843
5.6946898
5.6838703
5.673306
5.6630025
5.6532016
5.644773
5.6377211
5.6318531
5.6270247
5.6231084
5.6199861
5.6175733
5.6157951
5.6145735
5.6138568
5.6136093
5.6137748
5.6143193
5.6152129
5.6164441
5.6179767
5.6197896
5.6218686
5.6241956
5.6267614
5.6295681
5.6325917
5.6357446
5.6380229
5.6385908
5.6368804
5.6325216
5.6255498
5.6164107
5.6057901
5.5943856
5.5827694
5.5713258
5.5602498
5.5496092
5.5393734
5.5294685
5.5198069
5.5103817
5.5014482
5.4938436
5.4875579
5.4824119
5.4782691
5.474997
5.4724889
5.4706645
5.4694467
5.4687638
5.4685636
5.4688087
5.4694571
5.4704671
5.4718113
5.473464
5.4754071
5.4776325
5.4801116
5.4828272
5.4857683
5.4889259
5.4922886
5.4957638
5.4983635
5.49929
5.4979997
5.4941382
5.4877539
5.4792824
5.4693923
5.4587679
5.4479456
5.4372859
5.4269872
5.4171081
5.4076157
5.3984408
5.389502
5.3807874
5.3725429
5.3655863
5.359911
5.3553348
5.3517156
5.3489504
5.3469238
5.3455472
5.3447518
5.3444853
5.3446875
5.3453102
5.346314
5.3476667
5.34935
5.3513379
5.3536029
5.3561254
5.3588901
5.3618851
5.365097
5.3685136
5.3721294
5.3758512
5.378715
5.379952
5.3790302
5.3756113
5.3697395
5.3618417
5.3525667
5.3425694
5.3323908
5.3223715
5.3126988
5.3034368
5.2945509
5.2859612
5.2776031
5.2694669
5.261776
5.2553148
5.2500978
5.2459621
5.2427616
5.2403774
5.2387118
5.2376938
5.2372384
5.2372856
5.2377844
5.2386909
5.2399817
5.2416143
5.2435575
5.2457891
5.2482882
5.2510376
5.2540212
5.2572265
5.2606421
5.2642579
5.2680645
5.2719722
5.2750387
5.2765174
5.2758842
5.2728205
5.2673664
5.2599411
5.2511735
5.2417026
5.2320557
5.2225642
5.2134123
5.2046566
5.1962667
5.1881652
5.1802783
5.1726174
5.1654067
5.1594076
5.1546116
5.1508598
5.1480308
5.1459932
5.1446533
5.143929
5.1437554
5.1440825
5.1448479
5.1460104
5.147531
5.1493821
5.151535
5.1539679
5.156672
5.1596241
5.1628027
5.1661968
5.1697936
5.1735859
5.1775618
5.1816344
5.1848803
5.1865721
5.1862044
5.1834536
5.1783662
5.1713519
5.1630268
5.154016
5.1448193
5.1357727
5.127059
5.1187305
5.1107607
5.1030698
5.0955935
5.088335
5.0815158
5.0758834
5.071425
5.0679865
5.0654497
5.0636907
5.0626106
5.0621319
5.0621886
5.0627279
5.0637054
5.0650692
5.0667844
5.068819
5.0711493
5.0737524
5.0766082
5.0797014
5.0830159
5.0865388
5.0902619
5.0941734
5.0982647
5.102457
5.1058578
5.1077437
5.1076136
5.1051579
5.1004066
5.0937581
5.0858154
5.0771894
5.0683737
5.0597
5.0513492
5.0433846
5.0357785
5.0284467
5.0213213
5.0143981
5.0079069
5.0025821
4.9984236
4.9952674
4.9929771
4.9914465
4.9905839
4.9903135
4.9905782
4.9913101
4.9924607
4.9939909
4.9958644
4.9980507
5.0005264
5.0032687
5.006259
5.009481
5.0129342
5.0165925
5.0204453
5.0244808
5.0286927
5.0329785
5.0364623
5.0384469
5.0384469
5.0361552
5.0316167
5.0252242
5.0175757
5.0092702
5.0007858
4.9924483
4.9844289
4.9767818
4.9694934
4.9624743
4.955657
4.9490371
4.9428406
4.9377875
4.9338689
4.9309421
4.9288697
4.9275427
4.9268703
4.9267755
4.9271941
4.9280815
4.9293847
4.9310608
4.9330721
4.9353905
4.937993
4.940856
4.9439607
4.9472942
4.9508376
4.9545832
4.9585176
4.9626327
4.9669199
4.971293
4.9748778
4.976985
4.9771399
4.9750395
4.970726
4.9645948
4.9572272
4.9492135
4.9410243
4.9329796
4.9252477
4.9178829
4.9108558
4.9040923
4.8975272
4.8911543
4.8852124
4.8804021
4.8767056
4.8739738
4.8720789
4.8709149
4.8704
4.8704658
4.8710356
4.872056
4.8734818
4.8752708
4.8773904
4.8798137
4.8825145
4.8854704
4.8886671
4.8920846
4.8957109
4.8995337
4.9035435
4.9077296
4.9120851
4.9165254
4.9201851
4.9223881
4.9226637
4.9207201
4.9165983
4.9106841
4.9035544
4.8957877
4.8878508
4.880054
4.8725667
4.8654413
4.8586478
4.8521156
4.8457766
4.8396316
4.8339124
4.8293047
4.8257928
4.8232298
4.8214946
4.8204827
4.8201051
4.8203025
4.8209972
4.8221354
4.8236709
4.8255653
4.8277855
4.8303037
4.8330951
4.8361392
4.839417
4.8429151
4.8466172
4.850513
4.8545923
4.8588438
4.8632627
4.8677649
4.8714933
4.8737855
4.874177
4.8723755
4.8684239
4.8627067
4.8557878
4.8482432
4.8405309
4.8329582
4.8256917
4.8187809
4.8121982
4.8058691
4.7997346
4.7937875
4.7882481
4.7838068
4.7804613
4.7780533
4.7764626
4.7755847
4.7753315
4.775631
4.7764201
4.777648
4.7792816
4.7812715
4.7835841
4.7861891
4.7890625
4.7921839
4.7955389
4.799108
4.8028784
4.8068409
4.8109832
4.8152957
4.8197727
4.8243308
4.8281245
4.8304882
4.8309646
4.8292742
4.8254609
4.8199024
4.8131595
4.8057985
4.7982721
4.7908845
4.7837992
4.7770662
4.7706575
4.7644997
4.7585421
4.7527771
4.7474174
4.7431407
4.7399359
4.7376556
4.7361803
4.7354088
4.7352624
4.7356715
4.7365656
4.7378888
4.7396016
4.7416635
4.7440429
4.7467132
4.7496471
4.7528276
4.7562366
4.7598596
4.76368
4.7676883
4.7718759
4.7762313
4.7807484
4.7853456
4.7891836
4.7916155
4.7921886
4.7906175
4.786942
4.7815294
4.7749467
4.7677522
4.7603955
4.7531776
4.7462568
4.7396865
4.7334466
4.7274623
4.7216654
4.7160525
4.7108374
4.7066975
4.7036142
4.7014465
4.7000766
4.6994123
4.6993666
4.699861
4.7008343
4.7022347
4.7040186
4.7061467
4.7085891
4.7113185
4.7143102
4.7175455
4.721005
4.7246757
4.7285433
4.7325954
4.7368245
4.741221
4.7457757
4.7504082
4.7542896
4.7567763
4.7574172
4.7559428
4.7523832
4.7471042
4.7406673
4.7336245
4.7264214
4.7193546
4.7125845
4.7061591
4.7000566
4.6942129
4.6885557
4.6830788
4.6779985
4.6739821
4.6710129
4.6689487
4.6676769
4.6670933
4.6671267
4.6677008
4.6687469
4.6702166
4.6720648
4.6742563
4.6767569
4.6795421
4.6825871
4.6858716
4.6893792
4.6930957
4.6970067
4.7011003
4.7053699
4.7098022
4.7143936
4.7190599
4.72298
4.7255201
4.7262259
4.7248201
4.721354
4.7161951
4.7098899
4.7029858
4.6959224
4.6889944
4.6823597
4.6760678
4.6700883
4.6643562
4.6588082
4.6534467
4.648488
4.6445851
4.6417203
4.6397548
4.6385698
4.6380696
4.6381688
4.6387973
4.6398954
4.6414204
4.6433306
4.6455789
4.6481357
4.6509738
4.654068
4.6573992
4.6609521
4.664711
4.6686625
4.6727958
4.6771002
4.6815691
4.6861858
4.6908693
4.6948109
4.6973805
4.6981392
4.6968126
4.6934438
4.6883955
4.6822095
4.6754313
4.6684942
4.6616921
4.6551824
4.6490111
4.6431513
4.6375346
4.6321001
4.6268458
4.6219811
4.6181641
4.6153755
4.6134839
4.6123819
4.6119561
4.6121268
4.6128221
4.6139836
4.6155596
4.6175089
4.6197939
4.6223841
4.6252527
4.6283774
4.6317382
4.6353164
4.639101
4.643075
4.6472301
4.651556
4.6560431
4.6606846
4.665401
4.6693802
4.671999
4.6728182
4.6715589
4.6682625
4.663301
4.6572099
4.6505313
4.6436973
4.6369963
4.6305852
4.6245108
4.6187472
4.6132231
4.6078806
4.6027236
4.5979643
4.594244
4.5915484
4.5897374
4.5886946
4.5883265
4.5885472
4.5892906
4.5904946
4.592113
4.5941019
4.5964365
4.5990777
4.6019945
4.6051641
4.6085677
4.6121879
4.6160107
4.6200228
4.6242089
4.6285529
4.6330557
4.6377125
4.6424441
4.6464438
4.6490879
4.6499457
4.6487465
4.6455331
4.640667
4.6346793
4.6281071
4.6213737
4.6147647
4.6084566
4.6024857
4.5968204
4.5913959
4.5861511
4.5810838
4.5764008
4.572752
4.5701194
4.5683675
4.5673785
4.567059
4.5673256
4.568121
4.5693817
4.5710516
4.5730891
4.575458
4.5781269
4.5810709
4.5842662
4.5876932
4.5913358
4.59518
4.5992112
4.6034207
4.6077986
4.6123347
4.6170197
4.6217642
4.6257801
4.628449
4.6293416
4.628191
4.6250391
4.6202426
4.6143332
4.6078434
4.6012011
4.5946898
4.5884643
4.582572
4.5769858
4.5716362
4.5664659
4.5614724
4.5568609
4.5532784
4.5507054
4.5490074
4.548069
4.5478001
4.5481262
4.5489664
4.5502639
4.5519676
4.5540376
4.5564356
4.5591326
4.5621018
4.5653238
4.5687733
4.5724382
4.5763025
4.5803542
4.5845814
4.5889754
4.5935292
4.5982327
4.6030035
4.6070371
4.6097307
4.610661
4.6095548
4.6064591
4.6017299
4.5958915
4.5894766
4.5829105
4.5764761
4.5703254
4.5645065
4.5589905
4.5537114
4.5486107
4.5436845
4.5391402
4.5356193
4.5331039
4.5314569
4.5305657
4.5303464
4.5307121
4.53159
4.5329223
4.5346584
4.5367579
4.5391841
4.5419083
4.5449038
4.5481467
4.5516205
4.555305
4.5591893
4.5632586
4.5675049
4.5719161
4.5764842
4.5812025
4.5859852
4.5900364
4.5927544
4.5937166
4.5926538
4.5896101
4.584939
4.5791678
4.5728235
4.5663276
4.5599632
4.5538821
4.54813
4.5426803
4.537466
4.5324287
4.5275669
4.5230837
4.5196176
4.5171556
4.5155587
4.5147109
4.5145216
4.5149226
4.5158339
4.5171981
4.5189643
4.5210919
4.5235457
4.5262947
4.5293136
4.5325789
4.5360727
4.5397773
4.5436811
4.5477691
4.552032
4.556459
4.5610423
4.5657673
4.5705533
4.5746202
4.5773606
4.5783525
4.5773277
4.5743327
4.5697184
4.5640101
4.5577283
4.5512967
4.5449982
4.5389795
4.533289
4.5278988
4.5227442
4.5177655
4.5129604
4.5085325
4.5051198
4.5026994
4.5011411
4.5003338
4.5001802
4.5006018
4.5015297
4.5029182
4.5047145
4.5068674
4.5093479
4.5121207
4.5151615
4.5184498
4.5219636
4.5256872
4.5296087
4.5337129
4.537992
4.5424194
4.5470009
4.5517321
4.5565319
4.5606146
4.5633774
4.564395
4.5634084
4.5604582
4.5558963
4.5502353
4.5439978
4.5376101
4.5313544
4.5253801
4.519733
4.5143843
4.5092716
4.5043468
4.4995961
4.495223
4.4918604
4.4894862
4.4879718
4.4872031
4.4870858
4.4875417
4.4885015
4.4899087
4.4917154
4.4938817
4.4963703
4.4991498
4.5021996
4.5054922
4.5090117
4.512743
4.5166683
4.5207767
4.5250583
4.5295014
4.5341015
4.5388484
4.5436659
4.5477676
4.5505524
4.5515976
4.550642
4.54772
4.5431938
4.5375791
4.5314007
4.5250711
4.5188727
4.5129547
4.5073619
4.502069
4.4970074
4.4921212
4.4874067
4.483068
4.4797382
4.4774103
4.4759383
4.4752078
4.4751253
4.4756131
4.476604
4.4780412
4.4798751
4.4820662
4.4845786
4.4873834
4.4904532
4.4937677
4.4973063
4.5010548
4.5049982
4.5091233
4.5134211
4.5178804
4.5224953
4.5272555
4.5320864
4.5362
4.5389876
4.5400414
4.5391083
4.5362258
4.531744
4.5261788
4.520052
4.5137763
4.5076284
4.5017614
4.4962187
4.4909725
4.4859591
4.4811192
4.47645
4.4721551
4.4688659
4.4665565
4.4651008
4.4643869
4.4643197
4.4648271
4.4658446
4.4673071
4.4691653
4.4713798
4.4739137
4.4767385
4.4798284
4.483161
4.4867187
4.4904838
4.4944425
4.4985838
4.5028954
4.5073652
4.5119762
4.5167336
4.5215611
4.5256767
4.5284829
4.5295601
4.528657
4.5258098
4.521369
4.5158429
4.5097432
4.5034981
4.4973831
4.4915457
4.4860325
4.4808149
4.4758296
4.471025
4.4664011
4.4621496
4.458899
4.4566307
4.4552116
4.4545288
4.4544902
4.455018
4.4560461
4.4575176
4.459384
4.4616051
4.4641433
4.4669738
4.470067
4.4734039
4.4769635
4.480731
4.4846921
4.4888339
4.4931464
4.4976206
4.5022473
4.5070205
4.5118623
4.5159945
4.5188212
4.5199175
4.5190272
4.516202
4.511786
4.5062938
4.5002413
4.4940419
4.4879727
4.482182
4.4767127
4.4715395
4.4665961
4.4618258
4.4572272
4.4529991
4.4497705
4.4475188
4.4461136
4.4454479
4.4454389
4.4459944
4.4470482
4.4485431
4.4504328
4.4526758
4.4552364
4.458086
4.4611998
4.4645538
4.4681306
4.4719148
4.4758906
4.4800477
4.4843755
4.4888639
4.4934988
4.4982691
4.5031075
4.5072374
4.510066
4.5111794
4.5103173
4.5075231
4.5031447
4.4976912
4.4916739
4.4854999
4.4794559
4.4736891
4.4682441
4.4630928
4.4581795
4.4534483
4.4488878
4.4446974
4.4415026
4.4392815
4.4379063
4.4372644
4.4372659
4.4378304
4.4388905
4.440393
4.4422874
4.4445353
4.4470992
4.4499516
4.4530678
4.4564242
4.4600039
4.463789
4.4677663
4.4719234
4.4762516
4.4807382
4.4853787
4.4901638
4.4950156
4.4991627
4.5020094
4.5031323
4.5022812
4.4995036
4.4951453
4.4897151
4.4837289
4.4775958
4.4715924
4.4658661
4.4604597
4.455349
4.4504662
4.445755
4.441215
4.4370441
4.4338679
4.4316673
4.4303083
4.4296799
4.4296947
4.4302845
4.4313693
4.4328938
4.4348097
4.437078
4.4396625
4.4425335
4.4456673
4.4490414
4.4526362
4.4564371
4.4604297
4.464601
4.4689426
4.4734359
4.4780726
4.4828544
4.4877033
4.4918466
4.4946947
4.4958363
4.4950089
4.4922609
4.4879327
4.4825225
4.4765553
4.4704432
4.4644613
4.4587545
4.4533677
4.4482746
4.4434109
4.4387188
4.4341974
4.4300594
4.4269147
4.4247403
4.4234066
4.4228039
4.4228401
4.4234366
4.4245267
4.4260564
4.4279771
4.4302483
4.4328356
4.43571
4.4388442
4.4422212
4.4458175
4.4496188
4.4536119
4.4577832
4.4621248
4.4666257
4.4712772
4.4760733
4.4809375
4.4850903
4.4879403
4.4890871
4.4882689
4.4855342
4.4812231
4.4758477
4.4699178
4.4638419
4.4578953
4.4522233
4.4468703
4.4418106
4.4369798
4.4323201
4.4278293
4.423708
4.4205761
4.4184117
4.4170866
4.4164929
4.4165359
4.4171391
4.4182353
4.4197702
4.4216948
4.4239821
4.4265876
4.4294801
4.4326329
4.4360247
4.4396372
4.4434404
4.447433
4.4516034
4.4559426
4.4604416
4.4650912
4.4698839
4.4747462
4.4789042
4.4817715
4.4829373
4.4821372
4.4794126
4.4751163
4.4697561
4.4638429
4.4577861
4.4518561
4.4462028
4.4408669
4.4358249
4.4310088
4.4263659
4.4218912
4.4177856
4.4146681
4.4125161
4.4112039
4.410635
4.4107018
4.4113278
4.4124451
4.414001
4.4159451
4.4182386
4.4208465
4.4237404
4.4268951
4.4302874
4.4339004
4.4377179
4.4417253
4.4459119
4.4502654
4.4547777
4.4594364
4.4642282
4.4690862
4.4732432
4.47611
4.4772797
4.4764924
4.4737935
4.4695263
4.4641957
4.4582992
4.4522576
4.4463439
4.4407043
4.4353843
4.4303546
4.4255543
4.4209256
4.4164791
4.4124022
4.4093113
4.4071894
4.4059038
4.4053411
4.4054132
4.406044
4.4071646
4.4087234
4.4106693
4.4129658
4.4155755
4.4184704
4.4216251
4.4250188
4.4286327
4.4324498
4.4364572
4.4406428
4.4449959
4.4495082
4.4541712
4.4589772
4.4638505
4.4680147
4.4708829
4.472055
4.4712758
4.4685864
4.4643307
4.4590154
4.4531488
4.4471383
4.441256
4.4356465
4.4303555
4.4253564
4.4205842
4.4159818
4.4115491
4.4074826
4.4044013
4.4022865
4.4010057
4.4004498
4.4005265
4.4011621
4.402287
4.4038477
4.4057975
4.4080954
4.410707
4.4136033
4.4167595
4.4201541
4.4237676
4.4275846
4.431592
4.4357781
4.4401312
4.4446416
4.4493036
4.4541092
4.458981
4.4631515
4.4660368
4.4672284
4.4664545
4.4637752
4.4595308
4.4542289
4.4483762
4.44238
4.4365115
4.4309168
4.4256396
4.4206538
4.415894
4.411305
4.4068837
4.4028306
4.3997602
4.3976521
4.396378
4.3958282
4.3959203
4.3965759
4.3977227
4.3993044
4.4012723
4.4035892
4.406219
4.4091325
4.4123058
4.4157157
4.4193449
4.4231772
4.4271984
4.4313984
4.4357634
4.4402709
4.4449296
4.4497323
4.4545994
4.4587684
4.4616518
4.4628458
4.4620929
4.459434
4.4552016
4.4499092
4.444067
4.4380813
4.4322238
4.42664
4.4213724
4.4163971
4.4116473
4.4070668
4.4026561
4.3986125
4.3955522
4.393466
4.3922133
4.391685
4.3917894
4.3924484
4.3935981
4.3951812
4.3971515
4.3994684
4.4020987
4.4050121
4.408185
4.4115953
4.4152255
4.4190574
4.423079
4.4272771
4.4316416
4.4361649
4.4408379
4.4456472
4.4505138
4.4546809
4.4575653
4.4587588
4.4580092
4.455358
4.4511476
4.4458814
4.4400663
4.4340997
4.4282508
4.422677
4.4174194
4.4124532
4.4077196
4.4031663
4.3987808
4.3947597
4.3917208
4.3896403
4.3883905
4.387867
4.3879733
4.3886361
4.3897867
4.3913713
4.3933444
4.3956623
4.398293
4.4012079
4.4043808
4.4077902
4.4114189
4.4152503
4.4192705
4.4234686
4.4278321
4.4323545
4.4370251
4.4418397
4.4467192
4.4508958
4.4537802
4.4549742
4.4542294
4.4515848
4.4473815
4.4421244
4.4363203
4.4303722
4.4245505
4.4190025
4.4137702
4.4088292
4.4041128
4.3995657
4.3951874
4.3911748
4.3881416
4.3860664
4.3848228
4.3843026
4.3844137
4.3850775
4.3862319
4.3878179
4.3897905
4.3921103
4.3947415
4.397656
4.4008288
4.4042392
4.4078684
4.4116993
4.4157186
4.4199157
4.4242797
4.4288001
4.4334698
4.438283
4.443162
4.4473438
4.4502449
4.451448
4.450706
4.4480677
4.4438729
4.4386249
4.4328299
4.4268913
4.4210806
4.4155426
4.4103198
4.4053864
4.4006801
4.396143
4.3917723
4.3877678
4.3847432
4.3826752
4.3814373
4.3809223
4.3810382
4.3817053
4.3828716
4.3844767
4.3864684
4.3888059
4.3914537
4.3943858
4.3975749
4.401
4.4046431
4.4084888
4.4125204
4.4167161
4.4210768
4.4255948
4.4302621
4.4350729
4.4399481
4.4441276
4.4470277
4.4482398
4.4475141
4.4448814
4.4406915
4.435451
4.4296632
4.4237328
4.4179292
4.4123979
4.4071832
4.4022565
4.3975568
4.3930273
4.3886638
4.384665
4.3816466
4.3795834
4.3783512
4.3778505
4.3779845
4.3786707
4.3798442
4.3814511
4.3834419
4.3857789
4.3884268
4.3913579
4.3945465
4.3979721
4.4016137
4.4054585
4.4094915
4.4137001
4.4180756
4.4226017
4.4272661
4.4320736
4.4369469
4.4411244
4.444025
4.4452381
4.4445181
4.4419036
4.4377289
4.4324942
4.426713
4.4207892
4.4149928
4.4094677
4.4042592
4.3993406
4.3946476
4.3901229
4.385766
4.3817735
4.3787637
4.3767233
4.3755112
4.3750186
4.3751535
4.3758416
4.3770161
4.378623
4.3806148
4.3829522
4.3856001
4.3885317
4.3917198
4.3951435
4.3987861
4.4026289
4.4066615
4.4108696
4.4152431
4.4197741
4.4244552
4.4292665
4.4341383
4.4383135
4.4412127
4.4424281
4.4417105
4.4390998
4.434938
4.4297252
4.4239607
4.4180436
4.4122539
4.4067345
4.4015326
4.3966193
4.391932
4.3874159
4.3830795
4.3791094
4.3761139
4.3740783
4.3728704
4.3723783
4.3725166
4.3732052
4.3743811
4.375988
4.3779802
4.3803177
4.382966
4.3858967
4.3890848
4.3925076
4.3961482
4.3999915
4.4040222
4.4082303
4.4126019
4.4171324
4.4218106
4.426631
4.4315143
4.4356885
4.4385877
4.4398031
4.4390879
4.436482
4.4323244
4.4271173
4.4213653
4.4154701
4.4097023
4.4042063
4.3990254
4.3941317
4.3894649
4.3849659
4.3806334
4.3766656
4.3736744
4.3716383
4.3704305
4.3699398
4.3700786
4.3707676
4.371943
4.3735499
4.3755417
4.3778787
4.380527
4.3834562
4.3866425
4.3900652
4.3937044
4.3975468
4.4015765
4.4057817
4.410152
4.4146805
4.4193568
4.4241757
4.42906
4.4332485
4.4361482
4.437366
4.4366512
4.4340491
4.4298954
4.4246936
4.4189477
4.4130583
4.4072967
4.4018049
4.3966303
4.3917418
4.3870792
4.3825846
4.3782582
4.3742957
4.3713083
4.3692784
4.3680758
4.3675876
4.3677268
4.3684182
4.3695965
4.3712039
4.3731971
4.3755355
4.3781819
4.3811131
4.3842993
4.387722
4.3913617
4.3952031
4.3992324
4.4034367
4.4078078
4.4123349
4.4170113
4.4218287
4.426712
4.4309006
4.433816
4.4350371
4.4343266
4.4317269
4.4275784
4.4223824
4.4166408
4.410759
4.4050026
4.3995166
4.3943458
4.3894644
4.3848071
4.3803191
4.3759966
4.3720393
4.3690572
4.3670292
4.365829
4.365344
4.3654857
4.3661795
4.3673592
4.3689723
4.3709817
4.3733368
4.3760004
4.3789463
4.3821483
4.3855858
4.3892403
4.3930845
4.3971114
4.4013138
4.4056826
4.4102073
4.4148808
4.4196963
4.4245772
4.4287643
4.4316783
4.4329143
4.4322071
4.4296093
4.4254642
4.4202724
4.4145355
4.4086561
4.4029055
4.3974237
4.3922572
4.3873796
4.3827267
4.3782425
4.3739238
4.3699703
4.3669906
4.3649659
4.3637652
4.3632827
4.3634267
4.3641357
4.3653312
4.3669562
4.3689675
4.3713207
4.3739839
4.3769288
4.3801298
4.3835654
4.387219
4.3910742
4.3951163
4.3993278
4.4036937
4.408217
4.4128881
4.4177012
4.4225793
4.4267635
4.4296765
4.4309125
4.4302187
4.4276271
4.4234843
4.4182959
4.4125628
4.4066877
4.4009395
4.395462
4.3902993
4.3854251
4.3807755
4.3762932
4.3719788
4.3680282
4.3650517
4.3630285
4.3618302
4.361362
4.3615227
4.3622341
4.36343
4.3650556
4.3670654
4.3694181
4.3720808
4.3750238
4.3782258
4.3816595
4.3853126
4.3891649
4.3932052
4.3974218
4.4018016
4.4063277
4.4109969
4.4158077
4.4206839
4.4248667
4.4277787
4.4290152
4.4283218
4.425745
4.4216094
4.4164238
4.4106936
4.4048223
4.3990769
4.3936052
4.3884449
4.3835735
4.3789263
4.3744607
4.3701649
4.3662324
4.3632736
4.361268
4.3600874
4.359621
4.3597813
4.3604908
4.3616853
4.3633099
4.3653178
4.3676691
4.3703308
4.3732843
4.3764987
4.3799472
4.3836126
4.3874784
4.3915238
4.3957362
4.4001131
4.4046469
4.4093285
4.4141512
4.4190388
4.423233
4.4261565
4.4274063
4.4267273
4.4241629
4.420054
4.4148965
4.4091816
4.4033246
4.397594
4.3921332
4.3869872
4.3821387
4.3775201
4.3730693
4.3687854
4.3648639
4.3619156
4.3599162
4.3587408
4.358283
4.3584518
4.35917
4.3603721
4.3620043
4.3640203
4.366394
4.3690777
4.3720422
4.3752623
4.3787169
4.3823876
4.3862591
4.3903165
4.3945489
4.3989415
4.4034781
4.4081635
4.4129891
4.417881
4.4220796
4.4250069
4.4262605
4.4255862
4.4230285
4.4189258
4.4137769
4.4080834
4.4022484
4.3965397
4.3911018
4.3859758
4.3811383
4.376524
4.3720784
4.3677979
4.3638797
4.3609343
4.3589392
4.3577671
4.3573127
4.3574834
4.3582039
4.3594093
4.3610449
4.3630767
4.3654537
4.3681397
4.3711047
4.3743262
4.3777823
4.3814545
4.3853269
4.3893862
4.3936195
4.3980174
4.402566
4.4072528
4.4120798
4.4169712
4.4211693
4.424099
4.4253535
4.4246812
4.4221258
4.4180255
4.4128799
4.4071908
4.4013591
4.3956532
4.3902183
4.3850965
4.3802614
4.3756499
4.3712063
4.3669305
4.3630147
4.3600726
4.3580809
4.3569112
4.3564582
4.3566322
4.3573551
4.358562
4.3602099
4.3622451
4.3646226
4.3673086
4.370275
4.3734975
4.3769541
4.3806257
4.3844986
4.3885589
4.3927927
4.3971915
4.4017463
4.4064388
4.4112654
4.4161582
4.4203572
4.4232869
4.4245415
4.4238706
4.4213171
4.4172196
4.4120765
4.4063902
4.4005623
4.3948598
4.3894272
4.3843083
4.3794761
4.374867
4.3704276
4.3661528
4.3622403
4.3593006
4.3573112
4.3561449
4.3556943
4.3558688
4.3565931
4.3578091
4.3594618
4.3614974
4.3638759
4.3665619
4.3695292
4.3727522
4.3762097
4.3798823
4.3837562
4.3878155
4.3920507
4.3964491
4.4010038
4.4057055
4.4105334
4.4154258
4.4196248
4.422555
4.4238105
4.423142
4.4205909
4.4164934
4.4113536
4.4056697
4.3998427
4.3941431
4.3887124
4.3835969
4.3787665
4.3741612
4.3697233
4.3654509
4.3615417
4.358603
4.356617
4.3554544
4.3550048
4.3551807
4.355907
4.3571315
4.3587852
4.3608208
4.3631997
4.3658881
4.368855
4.3720784
4.375535
4.3792086
4.3830824
4.3871427
4.3913774
4.3957763
4.400332
4.4050336
4.4098692
4.4147606
4.418961
4.4218903
4.4231462
4.4224792
4.4199281
4.415834
4.4106951
4.405014
4.3991899
4.3934927
4.3880653
4.3829517
4.3781242
4.3735209
4.3690844
4.3648133
4.3609056
4.3579702
4.3559866
4.3548274
4.3543797
4.354557
4.3552909
4.3565164
4.3581705
4.3602066
4.362586
4.3652735
4.3682423
4.3714666
4.3749242
4.3785982
4.382472
4.3865318
4.3907671
4.3951664
4.3997216
4.4044237
4.409266
4.4141583
4.4183569
4.4212866
4.422544
4.4218769
4.4193292
4.4152365
4.4100995
4.4044204
4.3985977
4.3929029
4.3874774
4.3823652
4.3775387
4.3729367
4.3685021
4.364234
4.3603277
4.3573937
4.355412
4.3542533
4.3538065
4.3539853
4.3547263
4.3559532
4.3576083
4.3596458
4.3620248
4.3647137
4.367682
4.3709068
4.3743644
4.3780389
4.3819122
4.385972
4.3902087
4.3946075
4.3991632
4.4038663
4.40871
4.4136066
4.4178061
4.4207377
4.4219947
4.4213276
4.4187803
4.41469
4.4095554
4.4038768
4.3980565
4.3923631
4.386939
4.3818278
4.3770041
4.3724041
4.3679724
4.3637047
4.3598003
4.3568673
4.3548861
4.3537278
4.3532825
4.353467
4.3542109
4.3554378
4.3570933
4.3591309
4.3615112
4.3641996
4.3671689
4.3703933
4.3738518
4.3775258
4.3814006
4.3854604
4.3896971
4.3940964
4.3986521
4.4033551
4.4081998
4.4131017
4.4173012
4.4202318
4.4214892
4.4208245
4.4182782
4.4141893
4.4090562
4.4033804
4.3975616
4.391871
4.3864484
4.3813386
4.3765163
4.3719177
4.367487
4.3632221
4.3593197
4.3563876
4.3544078
4.3532495
4.3528056
4.3529963
4.3537407
4.3549681
4.3566251
4.3586631
4.3610439
4.3637338
4.3667035
4.3699279
4.3733873
4.3770614
4.3809366
4.3849974
4.3892336
4.3936338
4.3981895
4.4028921
4.4077363
4.4126434
4.4168439
4.419775
4.4210329
4.4203672
4.4178224
4.4137344
4.4086027
4.4029288
4.3971124
4.3914223
4.3860011
4.3808937
4.3760734
4.3714757
4.3670464
4.362783
4.3588815
4.3559508
4.3539715
4.3528142
4.3523722
4.3525681
4.3533134
4.3545413
4.3561988
4.3582382
4.3606191
4.3633094
4.3662791
4.369504
4.372963
4.3766389
4.3805127
4.3845744
4.3888111
4.3932109
4.3977671
4.4024706
4.4073153
4.4122229
4.4164257
4.4193583
4.4206166
4.4199519
4.4174075
4.4133205
4.4081893
4.4025168
4.3967028
4.3910131
4.3855939
4.3804884
4.375669
4.3710732
4.3666458
4.3623838
4.3584833
4.3555532
4.3535762
4.3524184
4.3519797
4.3521767
4.3529234
4.3541517
4.3558097
4.3578496
4.3602304
4.3629203
4.3658915
4.3691177
4.3725772
4.3762527
4.380127
4.3841887
4.3884249
4.3928256
4.3973818
4.4020848
4.4069285
4.4118381
4.4160452
4.4189768
4.4202361
4.4195724
4.4170294
4.4129434
4.407814
4.4021425
4.3963294
4.3906417
4.3852234
4.3801184
4.3753014
4.3707061
4.3662791
4.3620181
4.3581195
4.3551912
4.3532138
4.352057
4.3516235
4.3518229
4.3525696
4.3537989
4.3554564
4.3574963
4.3598776
4.3625679
4.3655396
4.3687649
4.3722248
4.3759003
4.3797765
4.3838377
4.3880744
4.3924751
4.3970313
4.4017348
4.4065785
4.4114876
4.4156981
4.4186292
4.419889
4.4192262
4.4166837
4.4125996
4.4074717
4.4018006
4.3959889
4.3903022
4.3848863
4.3797832
4.3749661
4.3703728
4.3659463
4.3616858
4.3577881
4.3548608
4.3528829
4.3517275
4.3512988
4.3514972
4.3522439
4.3534741
4.3551326
4.3571725
4.3595548
4.3622465
4.3652177
4.3684435
4.3719039
4.3755789
4.3794556
4.3835168
4.387754
4.3921542
4.3967118
4.4014153
4.4062595
4.4111686
4.4153814
4.418314
4.4195738
4.4189119
4.4163704
4.4122868
4.4071608
4.4014916
4.39568
4.3899951
4.3845806
4.3794785
4.3746619
4.3700695
4.3656445
4.3613858
4.3574891
4.3545628
4.3525858
4.3514318
4.3510051
4.3512049
4.3519526
4.3531833
4.3548427
4.356883
4.3592658
4.361958
4.3649287
4.368156
4.3716154
4.3752918
4.379168
4.3832302
4.3874674
4.3918681
4.3964248
4.4011283
4.4059734
4.410882
4.4150972
4.4180303
4.4192905
4.4186287
4.4160891
4.4120059
4.4068799
4.4012117
4.395401
4.3897181
4.384304
4.3792019
4.3743863
4.3697958
4.3653717
4.361114
4.3572168
4.3542914
4.3523159
4.3511629
4.350739
4.3509393
4.351687
4.3529167
4.3545766
4.3566179
4.3590021
4.3616934
4.364665
4.3678918
4.3713522
4.3750286
4.3789034
4.382967
4.3872037
4.3916054
4.396162
4.4008656
4.4057107
4.4106193
4.4148359
4.4177709
4.4190302
4.4183698
4.4158301
4.4117479
4.4066224
4.4009552
4.3951459
4.3894634
4.3840499
4.3789487
4.3741345
4.369544
4.3651214
4.3608646
4.3569689
4.3540444
4.3520689
4.3509192
4.3504953
4.3506966
4.3514447
4.352675
4.3543358
4.3563771
4.3587599
4.3614526
4.3644238
4.367651
4.3711109
4.3747873
4.378664
4.3827262
4.3869629
4.3913646
4.3959208
4.4006248
4.4054699
4.4103785
4.4145961
4.4175324
4.4187922
4.4181323
4.4155931
4.4115119
4.4063878
4.4007225
4.3949137
4.3892317
4.3838186
4.3787184
4.3739047
4.3693151
4.3648925
4.3606372
4.3567429
4.3538179
4.3518424
4.3506961
4.3502727
4.3504734
4.351222
4.3524537
4.3541126
4.3561549
4.3585386
4.3612309
4.3642025
4.3674288
4.3708901
4.3745675
4.3784437
4.3825059
4.3867426
4.3911452
4.3957009
4.4004054
4.4052496
4.4101596
4.4143767
4.4173155
4.4185772
4.4179163
4.4153781
4.4112964
4.4061728
4.4005079
4.3946996
4.3890181
4.3836064
4.3785076
4.3736954
4.3691063
4.3646846
4.3604288
4.356535
4.3536115
4.3516364
4.3504925
4.3500705
4.3502717
4.3510203
4.352253
4.3539114
4.3559532
4.3583379
4.3610306
4.3640027
4.3672299
4.3706908
4.3743677
4.3782444
4.3823061
4.3865442
4.3909454
4.3955026
4.4002066
4.4050517
4.4099617
4.4141784
4.417119
4.4183803
4.4177203
4.4151821
4.4111013
4.4059787
4.4003139
4.3945069
4.3888268
4.3834147
4.3783169
4.3735061
4.3689165
4.3644962
4.36024
4.3563476
4.3534241
4.35145
4.3503084
4.3498864
4.3500876
4.3508368
4.3520689
4.3537297
4.3557706
4.3581562
4.3608479
4.3638201
4.3670483
4.3705091
4.374186
4.3780632
4.3821249
4.3863621
4.3907642
4.3953218
4.4000258
4.404871
4.4097805
4.4139967
4.4169397
4.418201
4.4175415
4.4150033
4.4109235
4.4058018
4.4001369
4.394331
4.3886504
4.3832407
4.3781428
4.3733315
4.3687439
4.3643236
4.3600678
4.3561759
4.3532538
4.3512793
4.3501401
4.3497186
4.3499207
4.3506703
4.3519025
4.3535638
4.3556051
4.3579898
4.360683
4.3636546
4.3668823
4.3703446
4.3740211
4.3778977
4.3819604
4.3861985
4.3906002
4.3951578
4.3998623
4.4047074
4.409616
4.4138327
4.4167786
4.4180388
4.4173803
4.4148426
4.4107628
4.405642
4.3999777
4.3941722
4.3884921
4.3830819
4.3779855
4.3731747
4.368588
4.3641677
4.3599138
4.3560219
4.3530989
4.3511267
4.3499875
4.3495665
4.3497682
4.3505182
4.3517513
4.3534122
4.355454
4.3578386
4.3605313
4.3635044
4.3667321
4.370193
4.3738694
4.3777475
4.3818107
4.3860478
4.3904495
4.3950067
4.3997116
4.4045563
4.4094672
4.4136839
4.4166298
4.4178915
4.4172325
4.4146943
4.4106154
4.4054952
4.3998313
4.3940263
4.3883476
4.3829379
4.3778419
4.3730307
4.3684444
4.3640251
4.3597717
4.3558793
4.3529577
4.350986
4.3498487
4.3494272
4.3496304
4.3503799
4.351613
4.3532743
4.3553166
4.3577023
4.360395
4.363368
4.3665957
4.3700571
4.373734
4.3776126
4.3816748
4.3859124
4.3903146
4.3948717
4.3995771
4.4044213
4.4093313
4.4135494
4.4164958
4.417758
4.417099
4.4145622
4.4104834
4.405364
4.3997006
4.3938956
4.388217
4.3828087
4.3777122
4.3729019
4.3683157
4.3638973
4.3596449
4.3557529
4.3528323
4.3508596
4.3497243
4.3493028
4.3495059
4.3502564
4.3514891
4.3531504
4.3551936
4.3575788
4.3602719
4.363245
4.3664727
4.3699341
4.3736115
4.3774881
4.3815517
4.3857894
4.390192
4.3947487
4.3994536
4.4042988
4.4092083
4.4134264
4.4163737
4.4176369
4.4169774
4.4144406
4.4103637
4.405242
4.39958
4.3937764
4.3880978
4.3826885
4.3775926
4.3727837
4.3681984
4.36378
4.3595271
4.3556371
4.352716
4.3507462
4.3496099
4.3491893
4.3493919
4.3501425
4.3513756
4.3530364
4.3550797
4.3574648
4.3601599
4.363133
4.3663616
4.3698225
4.3734994
4.377377
4.3814402
4.3856778
4.3900805
4.3946371
4.3993421
4.4041862
4.4090972
4.4133153
4.4162641
4.4175267
4.4168682
4.4143314
4.410254
4.4051332
4.3994713
4.3936677
4.3879905
4.3825808
4.3774853
4.3726764
4.3680916
4.3636732
4.3594208
4.3555312
4.3526111
4.3506413
4.3495069
4.3490858
4.3492889
4.350039
4.3512726
4.3529344
4.3549771
4.3573627
4.3600569
4.3630295
4.3662586
4.3697195
4.3733969
4.3772731
4.3813376
4.3855753
4.3899779
4.3945351
4.3992395
4.4040842
4.4089937
4.4132123
4.416162
4.4174242
4.4167657
4.4142294
4.4101529
4.4050326
4.3993716
4.3935676
4.3878903
4.3824825
4.3773875
4.3725786
4.3679938
4.3635769
4.3593249
4.3554354
4.3525138
4.3505478
4.349412
4.3489909
4.3491955
4.3499455
4.3511791
4.3528399
4.3548841
4.3572693
4.3599629
4.362937
4.3661652
4.369627
4.3733039
4.3771815
4.3812447
4.3854833
4.3898845
4.3944421
4.3991461
4.4039912
4.4089012
4.4131188
4.416069
4.4173326
4.4166737
4.4141378
4.4100609
4.4049425
4.3992801
4.3934774
4.3878007
4.3823929
4.3772984
4.3724904
4.3679051
4.3634892
4.3592372
4.3553472
4.3524265
4.3504601
4.3493252
4.3489051
4.3491087
4.3498597
4.3510923
4.3527551
4.3547988
4.357183
4.3598781
4.3628511
4.3660793
4.3695412
4.373219
4.3770971
4.3811603
4.3853979
4.3898005
4.3943582
4.3990622
4.4039068
4.4088173
4.4130344
4.4159851
4.4172492
4.4165912
4.4140549
4.4099784
4.4048595
4.3991976
4.3933954
4.3877196
4.3823118
4.3772173
4.3724093
4.3678246
4.363409
4.3591571
4.3552685
4.3523483
4.3503823
4.349247
4.3488274
4.3490314
4.3497825
4.351016
4.3526778
4.3547215
4.3571072
4.3598018
4.3627744
4.3660035
4.3694663
4.3731427
4.3770208
4.381084
4.3853221
4.3897243
4.3942819
4.3989863
4.403832
4.4087415
4.4129596
4.4159093
4.4171739
4.4165158
4.413981
4.4099035
4.4047856
4.3991251
4.3933225
4.3876467
4.3822384
4.3771448
4.3723359
4.367753
4.3633361
4.3590851
4.3551955
4.3522763
4.3503118
4.3491764
4.3487568
4.3489609
4.3497119
4.3509459
4.3526077
4.3546515
4.3570361
4.3597307
4.3627038
4.3659329
4.3693962
4.3730731
4.3769503
4.3810139
4.3852525
4.3896542
4.3942118
4.3989167
4.4037623
4.4086714
4.4128895
4.4158406
4.4171062
4.4164486
4.4139118
4.4098358
4.4047179
4.3990569
4.3932543
4.387579
4.3821721
4.3770771
4.3722696
4.3676863
4.3632689
4.3590183
4.3551288
4.3522096
4.350246
4.3491111
4.3486919
4.3488955
4.349647
4.3508816
4.3525424
4.3545861
4.3569722
4.3596659
4.3626394
4.3658686
4.3693304
4.3730073
4.3768854
4.3809495
4.3851871
4.3895893
4.3941469
4.3988523
4.403697
4.4086075
4.4128246
4.4157753
4.4170418
4.4163847
4.4138484
4.4097719
4.4046535
4.398994
4.3931918
4.3875165
4.3821096
4.3770146
4.3722076
4.3676238
4.3632083
4.3589568
4.3550673
4.3521481
4.3501854
4.3490505
4.3486314
4.3488355
4.349586
4.3508205
4.3524828
4.3545265
4.3569126
4.3596067
4.3625798
4.3658085
4.3692703
4.3729477
4.3768253
4.3808889
4.3851275
4.3895302
4.3940873
4.3987923
4.4036374
4.4085479
4.4127655
4.4157166
4.4169827
4.416326
4.4137893
4.4097152
4.4045963
4.3989363
4.3931351
4.3874593
4.3820524
4.3769593
4.3721504
4.3675675
4.3631516
4.358901
4.3550119
4.3520932
4.350131
4.3489966
4.348577
4.3487816
4.3495326
4.3507671
4.3524284
4.3544731
4.3568578
4.3595524
4.3625264
4.3657546
4.3692174
4.3728948
4.3767719
4.3808365
4.3850746
4.3894763
4.3940344
4.3987393
4.4035845
4.4084949
4.4127131
4.4156637
4.4169302
4.4162731
4.4137378
4.4096622
4.4045444
4.3988848
4.3930836
4.3874092
4.3820014
4.3769078
4.3721008
4.3675175
4.3631015
4.358851
4.3549619
4.3520432
4.3500819
4.3489475
4.3485274
4.3487325
4.3494835
4.350718
4.3523803
4.354423
4.3568091
4.3595037
4.3624778
4.365706
4.3691678
4.3728466
4.3767228
4.3807878
4.3850265
4.3894281
4.3939862
4.3986917
4.4035378
4.4084468
4.4126649
4.4156151
4.4168825
4.4162259
4.413691
4.4096155
4.4044971
4.3988376
4.3930373
4.3873615
4.3819551
4.3768616
4.3720555
4.3674717
4.3630562
4.3588061
4.3549175
4.3519983
4.3500376
4.3489032
4.348484
4.3486881
4.3494396
4.3506742
4.3523364
4.3543801
4.3567657
4.3594604
4.3624339
4.3656626
4.3691249
4.3728032
4.3766809
4.3807445
4.3849835
4.3893852
4.3939433
4.3986483
4.4034939
4.4084034
4.4126215
4.4155726
4.4168401
4.416182
4.4136486
4.4095736
4.4044547
4.3987951
4.3929939
4.3873191
4.3819132
4.3768201
4.3720121
4.3674302
4.3630147
4.3587646
4.354876
4.3519573
4.3499966
4.3488631
4.3484435
4.3486476
4.3493991
4.3506331
4.3522964
4.3543391
4.3567257
4.3594193
4.3623939
4.365622
4.3690848
4.3727617
4.3766398
4.3807039
4.384943
4.3893447
4.3939023
4.3986082
4.4034534
4.4083638
4.4125814
4.4155316
4.4168005
4.4161434
4.4136086
4.409533
4.4044156
4.398756
4.3929553
4.3872809
4.3818741
4.3767819
4.3719749
4.3673925
4.3629766
4.358727
4.3548379
4.3519201
4.3499594
4.3488259
4.3484058
4.3486104
4.3493619
4.350596
4.3522592
4.3543024
4.3566885
4.3593836
4.3623567
4.3655853
4.3690481
4.3727255
4.3766026
4.3806672
4.3849058
4.3893085
4.3938661
4.398571
4.4034166
4.4083261
4.4125438
4.4154949
4.4167633
4.4161062
4.4135718
4.4094977
4.4043794
4.3987203
4.3929195
4.3872457
4.3818393
4.3767467
4.3719397
4.3673577
4.3629417
4.3586917
4.3548036
4.3518848
4.349926
4.3487921
4.3483734
4.3485775
4.349329
4.3505635
4.3522267
4.3542709
4.3566561
4.3593502
4.3623242
4.3655534
4.3690147
4.3726931
4.3765712
4.3806357
4.3848739
4.3892765
4.3938332
4.3985386
4.4033837
4.4082942
4.4125118
4.415462
4.4167318
4.4160748
4.4135399
4.4094658
4.4043474
4.3986888
4.3928885
4.3872137
4.3818083
4.3767152
4.3719087
4.3673258
4.3629107
4.3586602
4.3547721
4.3518543
4.349895
4.3487611
4.3483424
4.3485465
4.3492985
4.350533
4.3521962
4.3542395
4.356626
4.3593202
4.3622942
4.3655229
4.3689857
4.372663
4.3765411
4.3806052
4.3848443
4.3892465
4.3938041
4.3985095
4.4033546
4.4082642
4.4124827
4.4154329
4.4167027
4.4160457
4.4135108
4.4094362
4.4043188
4.3986602
4.3928595
4.3871851
4.3817797
4.3766875
4.3718805
4.3672981
4.3628831
4.358633
4.3547449
4.3518267
4.3498678
4.3487334
4.3483152
4.3485198
4.3492718
4.3505063
4.3521686
4.3542123
4.3565989
4.3592935
4.362267
4.3654952
4.3689575
4.3726358
4.3765135
4.3805776
4.3848162
4.3892183
4.3937764
4.3984818
4.403327
4.408237
4.4124546
4.4154058
4.4166751
4.416018
4.4134846
4.4094105
4.4042921
4.3986335
4.3928328
4.3871589
4.381753
4.3766608
4.3718543
4.3672709
4.3628559
4.3586068
4.3547182
4.3518009
4.3498425
4.3487086
4.3482895
4.3484941
4.349247
4.3504806
4.3521438
4.354188
4.3565736
4.3592677
4.3622417
4.3654704
4.3689318
4.3726101
4.3764887
4.3805528
4.3847904
4.389194
4.3937521
4.3984561
4.4033017
4.4082117
4.4124298
4.4153805
4.4166503
4.4159932
4.4134588
4.4093852
4.4042678
4.3986092
4.3928089
4.3871346
4.3817286
4.376637
4.37183
4.3672481
4.3628325
4.3585825
4.3546953
4.3517771
4.3498197
4.3486857
4.3482666
4.3484716
4.3492231
4.3504577
4.3521204
4.3541641
4.3565507
4.3592448
4.3622184
4.3654475
4.3689094
4.3725877
4.3764658
4.3805289
4.3847675
4.3891706
4.3937287
4.3984342
4.4032784
4.4081888
4.4124064
4.4153576
4.4166274
4.4159713
4.4134364
4.4093618
4.4042454
4.3985868
4.3927865
4.3871121
4.3817072
4.376615
4.3718095
4.3672266
4.3628106
4.3585615
4.3546734
4.3517561
4.3497977
4.3486643
4.3482456
4.3484507
4.3492026
4.3504362
4.3520994
4.3541436
4.3565292
4.3592234
4.3621979
4.3654275
4.3688889
4.3725667
4.3764448
4.3805079
4.384747
4.3891501
4.3937082
4.3984132
4.4032578
4.4081678
4.4123864
4.4153371
4.4166074
4.4159513
4.4134164
4.4093418
4.4042244
4.3985662
4.3927665
4.3870921
4.3816872
4.376595
4.3717895
4.3672071
4.3627915
4.358542
4.3546543
4.3517365
4.3497791
4.3486452
4.3482256
4.3484306
4.3491831
4.3504171
4.3520799
4.3541245
4.3565102
4.3592048
4.3621793
4.3654079
4.3688707
4.3725486
4.3764267
4.3804903
4.3847289
4.389132
4.3936896
4.3983941
4.4032402
4.4081492
4.4123678
4.415319
4.4165893
4.4159327
4.4133978
4.4093242
4.4042072
4.3985486
4.3927484
4.3870749
4.3816695
4.3765764
4.3717709
4.3671889
4.3627744
4.3585248
4.3546367
4.3517194
4.3497624
4.348628
4.3482094
4.3484139
4.3491659
4.3504009
4.3520637
4.3541083
4.3564949
4.359189
4.3621621
4.3653913
4.3688545
4.3725314
4.3764091
4.3804736
4.3847122
4.3891149
4.3936725
4.3983779
4.4032235
4.408134
4.4123516
4.4153028
4.416573
4.4159174
4.4133825
4.4093084
4.4041915
4.3985324
4.3927321
4.3870592
4.3816533
4.3765616
4.3717556
4.3671737
4.3627586
4.3585086
4.3546214
4.3517041
4.3497467
4.3486128
4.3481941
4.3483987
4.3491507
4.3503852
4.3520479
4.3540936
4.3564787
4.3591743
4.3621473
4.3653765
4.3688397
4.3725166
4.3763938
4.3804588
4.3846974
4.3891006
4.3936582
4.3983636
4.4032087
4.4081187
4.4123368
4.4152884
4.4165583
4.4159021
4.4133677
4.4092937
4.4041767
4.3985181
4.3927178
4.387044
4.381639
4.3765473
4.3717418
4.3671589
4.3627439
4.3584948
4.3546071
4.3516903
4.3497324
4.348599
4.3481803
4.3483844
4.3491368
4.3503709
4.352035
4.3540788
4.3564649
4.3591595
4.362134
4.3653631
4.368825
4.3725023
4.3763809
4.380445
4.3846841
4.3890872
4.3936448
4.3983493
4.4031959
4.4081049
4.4123225
4.4152737
4.416544
4.4158878
4.413353
4.4092803
4.4041629
4.3985047
4.392705
4.3870306
4.3816252
4.3765345
4.3717279
4.3671455
4.3627305
4.3584814
4.3545938
4.3516765
4.349719
4.3485851
4.3481669
4.348371
4.3491235
4.3503585
4.3520207
4.3540654
4.356452
4.3591456
4.3621206
4.3653488
4.3688121
4.3724899
4.3763685
4.3804326
4.3846707
4.3890724
4.39363
4.3983359
4.403182
4.4080915
4.4123092
4.4152598
4.4165311
4.4158745
4.4133406
4.409266
4.40415
4.3984914
4.3926911
4.3870177
4.3816133
4.3765206
4.3717155
4.3671331
4.3627181
4.358469
4.3545814
4.3516641
4.3497076
4.3485742
4.348155
4.3483601
4.3491116
4.350347
4.3520093
4.3540545
4.356441
4.3591347
4.3621097
4.3653378
4.3688006
4.3724785
4.3763571
4.3804202
4.3846593
4.3890615
4.3936195
4.3983245
4.4031701
4.4080791
4.4122982
4.4152493
4.4165192
4.4158635
4.4133286
4.409255
4.404139
4.3984804
4.3926802
4.3870063
4.3816018
4.3765101
4.3717041
4.3671222
4.3627067
4.3584576
4.3545704
4.3516531
4.3496971
4.3485637
4.3481445
4.3483491
4.3491015
4.3503361
4.3519993
4.3540444
4.3564296
4.3591242
4.3620982
4.3653264
4.3687897
4.3724675
4.3763456
4.3804092
4.3846483
4.3890505
4.3936081
4.3983135
4.4031596
4.4080691
4.4122872
4.4152379
4.4165096
4.4158535
4.4133191
4.409245
4.4041276
4.3984699
4.3926702
4.3869967
4.3815923
4.3765001
4.3716941
4.3671122
4.3626971
4.358448
4.3545609
4.3516431
4.3496866
4.3485537
4.348134
4.3483396
4.3490915
4.3503265
4.3519893
4.3540349
4.35642
4.3591146
4.3620892
4.3653178
4.3687801
4.3724575
4.3763351
4.3803992
4.3846383
4.3890409
4.393599
4.3983035
4.4031496
4.4080606
4.4122777
4.4152284
4.4165006
4.4158444
4.4133101
4.4092355
4.4041195
4.3984613
4.3926611
4.3869867
4.3815823
4.3764906
4.3716855
4.3671031
4.3626881
4.3584394
4.3545518
4.3516345
4.3496776
4.3485451
4.3481264
4.3483305
4.3490834
4.3503184
4.3519812
4.3540258
4.3564119
4.3591061
4.3620806
4.3653092
4.368772
4.3724499
4.376328
4.3803911
4.3846297
4.3890324
4.3935909
4.3982959
4.4031415
4.4080515
4.4122691
4.4152198
4.4164925
4.4158363
4.4133015
4.4092278
4.40411
4.3984518
4.3926525
4.3869786
4.3815742
4.3764825
4.3716769
4.3670945
4.36268
4.3584309
4.3545437
4.3516269
4.3496699
4.348536
4.3481183
4.3483229
4.3490753
4.3503094
4.351974
4.3540173
4.3564038
4.3590984
4.362072
4.3653011
4.3687634
4.3724418
4.3763189
4.3803835
4.3846226
4.3890247
4.3935828
4.3982887
4.4031339
4.4080443
4.412262
4.4152126
4.4164844
4.4158282
4.4132938
4.4092197
4.4041028
4.3984447
4.3926454
4.3869705
4.381567
4.3764749
4.3716693
4.3670869
4.3626728
4.3584232
4.354537
4.3516192
4.3496637
4.3485289
4.3481112
4.3483152
4.3490691
4.3503027
4.3519659
4.3540106
4.3563962
4.3590918
4.3620648
4.3652945
4.3687563
4.3724341
4.3763123
4.3803768
4.3846154
4.3890181
4.3935761
4.3982806
4.4031262
4.4080367
4.4122548
4.4152055
4.4164777
4.4158211
4.4132867
4.4092126
4.4040961
4.398438
4.3926373
4.3869643
4.3815603
4.3764687
4.3716626
4.3670802
4.3626657
4.3584161
4.3545303
4.3516126
4.3496556
4.3485227
4.3481035
4.3483095
4.3490615
4.3502965
4.3519602
4.354003
4.3563895
4.3590841
4.3620591
4.3652873
4.3687501
4.3724279
4.3763056
4.3803697
4.3846087
4.3890109
4.3935695
4.3982739
4.4031191
4.40803
4.4122481
4.4151993
4.4164696
4.4158144
4.4132791
4.4092064
4.4040895
4.3984313
4.3926315
4.3869572
4.3815532
4.376461
4.371655
4.3670735
4.362659
4.3584104
4.3545222
4.3516068
4.3496499
4.348516
4.3480978
4.3483043
4.3490548
4.3502903
4.3519535
4.3539968
4.3563833
4.3590775
4.362052
4.3652816
4.3687439
4.3724217
4.3762999
4.3803644
4.3846025
4.3890052
4.3935628
4.3982682
4.4031129
4.4080234
4.4122419
4.4151921
4.4164653
4.4158082
4.4132743
4.4092002
4.4040842
4.3984261
4.3926263
4.3869514
4.3815479
4.3764563
4.3716502
4.3670683
4.3626533
4.3584046
4.3545175
4.3516011
4.3496447
4.3485112
4.3480921
4.3482981
4.34905
4.3502846
4.3519478
4.353992
4.3563786
4.3590727
4.3620472
4.3652759
4.3687387
4.372417
4.3762946
4.3803587
4.3845968
4.3889995
4.3935575
4.3982625
4.4031081
4.4080186
4.4122376
4.4151874
4.4164591
4.4158039
4.413269
4.4091949
4.404078
4.3984208
4.3926215
4.3869467
4.3815427
4.376451
4.3716445
4.367063
4.3626485
4.3583999
4.3545122
4.3515964
4.3496399
4.3485065
4.3480883
4.3482928
4.3490448
4.3502793
4.3519435
4.3539877
4.3563733
4.3590674
4.362042
4.3652711
4.3687334
4.3724117
4.3762894
4.3803539
4.3845925
4.3889952
4.3935528
4.3982577
4.4031029
4.4080133
4.4122324
4.4151826
4.4164553
4.4157987
4.4132638
4.4091907
4.4040742
4.3984165
4.3926163
4.3869429
4.3815389
4.3764482
4.371644
4.3670664
4.3626533
4.3584061
4.3545089
4.3515739
4.3496032
4.3484564
4.3480263
4.3482213
4.3489637
4.3501902
4.3518467
4.3538842
4.3562632
4.3589535
4.3619218
4.3651462
4.3686042
4.3722782
4.3761525
4.3802123
4.3844471
4.3888474
4.3934016
4.3981037
4.4029465
4.4078536
4.4120693
4.4150186
4.4162893
4.4156303
4.4130945
4.409018
4.4038997
4.3982406
4.3924394
4.3867636
4.3813581
4.376265
4.3714585
4.3668756
4.3624587
4.3582087
4.354321
4.3514042
4.3494477
4.3483133
4.3478937
4.3480978
4.3488488
4.3500819
4.3517437
4.3537869
4.356173
4.3588667
4.3618398
4.3650675
4.3685288
4.3722057
4.3760829
4.3801455
4.3843822
4.3887844
4.3933415
4.398046
4.4028897
4.4077992
4.4120159
4.4149666
4.4162397
4.4155836
4.4130492
4.4089737
4.4038572
4.3981986
4.3923993
4.3867249
4.38132
4.3762274
4.3714232
4.3668408
4.3624263
4.3581772
4.35429
4.3513741
4.3494186
4.3482847
4.3478665
4.3480711
4.3488231
4.3500576
4.3517208
4.3537636
4.3561502
4.3588443
4.3618178
4.3650465
4.3685088
4.3721867
4.3760638
4.3801284
4.3843656
4.3887682
4.3933263
4.3980308
4.4028764
4.4077921
4.4120331
4.4150157
4.4163275
4.4157138
4.4132171
4.4091711
4.4040728
4.3984222
4.3926244
4.3869481
4.3815389
4.3764415
4.3716311
4.367044
4.3626261
4.3583736
4.3544841
4.3515668
4.3496094
4.3484745
4.3480563
4.3482618
4.3490133
4.3502488
4.351913
4.3539581
4.3563437
4.3590398
4.3620152
4.3652444
4.3687086
4.3723874
4.376266
4.380331
4.3845706
4.3889747
4.3935332
4.3982396
4.4030862
4.4079976
4.4122171
4.4151678
4.41644
4.4157853
4.4132533
4.4091797
4.4040642
4.3984065
4.3926077
4.3869352
4.3815317
4.376441
4.3716364
4.3670549
4.3626413
4.3583937
4.354507
4.3515906
4.3496351
4.3485022
4.3480849
4.3482904
4.3490434
4.3502789
4.351943
4.3539877
4.3563752
4.3590703
4.3620448
4.3652749
4.3687387
4.372417
4.3762956
4.3803596
4.3845987
4.3890014
4.3935599
4.3982649
4.4031119
4.4080219
4.412241
4.4151917
4.4164634
4.4158077
4.4132738
4.4092002
4.4040847
4.3984265
4.3926268
4.3869543
4.3815503
4.3764606
4.3716578
4.3670778
4.3626661
4.3584194
4.3545218
4.3515882
4.3496165
4.3484702
4.3480406
4.3482356
4.3489795
4.3502054
4.3518615
4.3538995
4.3562799
4.3589692
4.3619375
4.3651624
4.3686213
4.3722949
4.3761687
4.3802299
4.3844647
4.3888645
4.3934197
4.3981218
4.4029646
4.4078722
4.4120879
4.4150367
4.416307
4.4156489
4.4131126
4.4090366
4.4039187
4.3982587
4.3924565
4.3867822
4.3813767
4.3762841
4.3714771
4.3668938
4.3624768
4.3582277
4.3543406
4.3514228
4.3494668
4.3483324
4.3479128
4.3481169
4.3488674
4.350101
4.3517623
4.3538065
4.3561916
4.3588858
4.3618593
4.365087
4.3685479
4.3722248
4.3761015
4.3801641
4.3844023
4.388804
4.3933606
4.3980646
4.4029098
4.4078178
4.4120355
4.4149861
4.4162598
4.4156036
4.4130688
4.4089937
4.4038773
4.3982196
4.3924189
4.3867455
4.38134
4.3762479
4.3714428
4.3668613
4.3624463
4.3581963
4.35431
4.3513932
4.3494377
4.3483043
4.3478851
4.3480902
4.3488421
4.3500767
4.3517389
4.3537831
4.3561687
4.3588638
4.3618369
4.3650656
4.3685279
4.3722057
4.3760834
4.3801465
4.3843851
4.3887873
4.3933454
4.3980503
4.4028955
4.4078112
4.4120526
4.4150348
4.4163461
4.4157314
4.4132357
4.4091892
4.4040909
4.3984413
4.3926435
4.3869667
4.3815575
4.3764601
4.3716488
4.3670626
4.3626442
4.3583918
4.3545027
4.351584
4.3496275
4.3484936
4.3480744
4.3482795
4.3490319
4.3502674
4.3519311
4.3539753
4.3563623
4.3590579
4.3620324
4.365263
4.3687267
4.372406
4.3762841
4.3803496
4.3845892
4.3889933
4.3935518
4.3982577
4.4031038
4.4080153
4.4122343
4.4151864
4.4164586
4.4158034
4.413271
4.4091978
4.4040813
4.3984241
4.3926258
4.3869529
4.3815489
4.3764582
4.371654
4.3670726
4.3626595
4.3584113
4.3545241
4.3516083
4.3496523
4.3485198
4.3481016
4.3483067
4.3490605
4.3502965
4.3519592
4.3540044
4.3563919
4.359087
4.362061
4.3652911
4.3687539
4.3724327
4.3763123
4.3803759
4.3846149
4.3890181
4.3935766
4.3982816
4.4031277
4.4080377
4.4122572
4.4152079
4.4164801
4.4158244
4.4132905
4.4092169
4.4041004
4.3984423
4.3926435
4.38697
4.381567
4.3764763
4.3716736
4.367094
4.3626828
4.3584347
4.3545375
4.351604
4.3496323
4.3484859
4.3480558
4.3482509
4.3489943
4.3502212
4.3518772
4.3539143
4.3562946
4.358984
4.3619533
4.3651776
4.3686361
4.3723102
4.3761835
4.3802447
4.38448
4.3888798
4.3934345
4.3981371
4.4029794
4.407887
4.4121037
4.415051
4.4163218
4.4156637
4.4131279
4.4090514
4.4039335
4.3982735
4.3924713
4.3867965
4.381391
4.376298
4.3714914
4.3669071
4.3624921
4.358243
4.3543549
4.3514366
4.3494811
4.3483462
4.3479276
4.3481307
4.3488822
4.3501148
4.3517766
4.3538213
4.3562059
4.3589001
4.3618731
4.3651018
4.3685627
4.3722391
4.3761163
4.3801789
4.3844166
4.3888187
4.3933749
4.3980789
4.4029236
4.4078321
4.4120507
4.4150004
4.4162731
4.415616
4.4130826
4.4090075
4.4038911
4.3982325
4.3924317
4.3867593
4.3813543
4.3762617
4.3714561
4.3668742
4.3624592
4.3582101
4.3543224
4.3514066
4.3494506
4.3483171
4.347899
4.348103
4.348855
4.35009
4.3517528
4.3537965
4.3561826
4.3588762
4.3618507
4.3650784
4.3685417
4.3722191
4.3760958
4.3801603
4.384398
4.3888001
4.3933597
4.3980627
4.4029088
4.4078245
4.4120665
4.4150491
4.4163599
4.4157453
4.4132485
4.4092026
4.4041047
4.3984551
4.3926563
4.3869801
4.3815703
4.3764729
4.3716621
4.367075
4.3626566
4.3584051
4.3545156
4.3515973
4.3496404
4.348505
4.3480864
4.3482914
4.3490438
4.3502793
4.351943
4.3539872
4.3563733
4.3590693
4.3620443
4.3652749
4.3687382
4.372417
4.3762965
4.3803611
4.3846011
4.3890052
4.3935633
4.3982692
4.4031157
4.4080272
4.4122472
4.4151974
4.4164701
4.4158149
4.4132829
4.4092083
4.4040933
4.3984361
4.3926368
4.3869648
4.3815603
4.3764691
4.3716655
4.3670831
4.3626704
4.3584213
4.3545351
4.3516183
4.3496633
4.3485298
4.3481121
4.3483181
4.3490705
4.350307
4.3519692
4.3540149
4.3564019
4.359097
4.3620715
4.3653016
4.3687649
4.3724427
4.3763223
4.3803859
4.3846259
4.3890285
4.3935871
4.3982921
4.4031377
4.4080486
4.4122672
4.4152184
4.4164901
4.4158349
4.4133005
4.4092269
4.4041109
4.3984518
4.3926535
4.3869801
4.381577
4.3764858
4.3716836
4.3671041
4.3626924
4.3584447
4.354547
4.351613
4.3496413
4.348495
4.3480659
4.3482604
4.3490038
4.3502302
4.3518858
4.3539243
4.3563046
4.3589935
4.3619628
4.3651876
4.3686461
4.3723197
4.3761935
4.3802547
4.38449
4.3888898
4.3934445
4.3981466
4.4029889
4.407897
4.4121137
4.415061
4.4163318
4.4156733
4.4131374
4.4090605
4.4039431
4.398283
4.3924809
4.3868065
4.3814006
4.3763075
4.3715005
4.3669176
4.3625011
4.358252
4.3543634
4.3514452
4.3494892
4.3483553
4.3479352
4.3481398
4.3488903
4.3501239
4.3517852
4.3538294
4.3562145
4.3589091
4.3618822
4.365109
4.3685713
4.3722482
4.3761244
4.380188
4.3844247
4.3888278
4.3933835
4.398088
4.4029317
4.4078412
4.4120593
4.415009
4.4162817
4.4156251
4.4130912
4.4090157
4.4038997
4.398241
4.3924413
4.3867674
4.3813624
4.3762703
4.3714652
4.3668823
4.3624673
4.3582182
4.3543315
4.3514152
4.3494601
4.3483262
4.3479075
4.3481121
4.3488636
4.3500986
4.3517609
4.3538036
4.3561907
4.3588848
4.3618584
4.365087
4.3685489
4.3722267
4.3761034
4.3801684
4.384407
4.3888092
4.3933663
4.3980718
4.4029164
4.4078326
4.4120746
4.4150572
4.416368
4.4157538
4.4132571
4.4092107
4.4041128
4.3984623
4.3926654
4.3869877
4.3815784
4.3764811
4.3716698
4.3670831
4.3626652
4.3584127
4.3545237
4.3516049
4.349648
4.3485131
4.3480945
4.3482995
4.3490515
4.3502874
4.3519506
4.3539948
4.3563819
4.359077
4.362052
4.3652821
4.3687458
4.3724256
4.3763041
4.3803687
4.3846087
4.3890128
4.3935719
4.3982773
4.4031234
4.4080348
4.4122534
4.415206
4.4164782
4.415823
4.41329
4.4092169
4.4041004
4.3984432
4.3926444
4.386971
4.381568
4.3764768
4.3716731
4.3670912
4.3626771
4.358429
4.3545418
4.3516264
4.3496704
4.3485365
4.3481188
4.3483248
4.3490777
4.3503132
4.3519764
4.3540215
4.3564081
4.3591042
4.3620796
4.3653088
4.3687716
4.3724504
4.3763289
4.3803935
4.3846321
4.3890357
4.3935938
4.3982987
4.4031453
4.4080548
4.4122739
4.4152255
4.4164982
4.4158406
4.4133072
4.4092336
4.4041176
4.3984599
4.3926606
4.3869863
4.3815837
4.3764925
4.3716898
4.3671112
4.3626986
4.3584514
4.3545542
4.3516197
4.3496485
4.3485022
4.3480721
4.3482661
4.34901
4.3502369
4.3518925
4.35393
4.3563108
4.3590002
4.3619695
4.3651934
4.3686519
4.3723254
4.3762012
4.3802614
4.3844957
4.388895
4.3934512
4.3981528
4.4029961
4.4079027
4.4121184
4.4150672
4.416337
4.415679
4.4131427
4.4090672
4.4039488
4.3982892
4.3924885
4.3868127
4.3814063
4.3763146
4.3715072
4.3669238
4.3625078
4.3582578
4.3543692
4.3514519
4.3494964
4.3483615
4.3479414
4.348146
4.348896
4.3501306
4.3517914
4.3538356
4.3562202
4.3589158
4.361887
4.3651161
4.3685765
4.3722539
4.3761301
4.3801937
4.3844309
4.3888326
4.3933887
4.3980927
4.4029374
4.4078465
4.412065
4.4150147
4.4162884
4.4156303
4.4130974
4.4090228
4.4039054
4.3982463
4.392447
4.3867731
4.3813682
4.3762755
4.37147
4.366888
4.362473
4.3582244
4.3543367
4.3514209
4.3494649
4.3483315
4.3479123
4.3481174
4.3488693
4.3501034
4.3517656
4.3538094
4.3561959
4.3588896
4.3618636
4.3650923
4.3685541
4.372232
4.3761091
4.3801732
4.3844123
4.388814
4.3933721
4.398077
4.4029217
4.4078379
4.4120798
4.4150624
4.4163737
4.4157586
4.4132619
4.4092155
4.4041171
4.3984675
4.3926692
4.3869925
4.3815832
4.3764853
4.371675
4.3670883
4.3626704
4.358417
4.3545284
4.3516102
4.3496528
4.3485179
4.3480992
4.3483043
4.3490577
4.3502917
4.3519554
4.3539996
4.3563867
4.3590822
4.3620567
4.3652868
4.3687506
4.3724298
4.3763084
4.3803735
4.384613
4.3890171
4.3935761
4.3982816
4.4031281
4.40804
4.4122586
4.4152107
4.4164824
4.4158268
4.4132943
4.4092212
4.4041057
4.3984475
4.3926482
4.3869762
4.3815722
4.3764815
4.3716764
4.367095
4.3626819
4.3584332
4.3545465
4.3516312
4.3496747
4.3485413
4.3481231
4.3483286
4.349082
4.3503175
4.3519807
4.3540258
4.3564129
4.359108
4.362083
4.3653121
4.3687749
4.3724537
4.3763328
4.3803968
4.3846364
4.3890395
4.3935971
4.3983026
4.4031487
4.4080591
4.4122777
4.4152288
4.4165006
4.4158454
4.4133115
4.4092374
4.4041209
4.3984642
4.392664
4.3869905
4.3815875
4.3764963
4.3716936
4.367115
4.3627028
4.3584552
4.3545575
4.3516235
4.3496518
4.3485055
4.3480759
4.3482709
4.3490143
4.3502407
4.3518958
4.3539338
4.3563147
4.3590035
4.3619728
4.3651981
4.3686562
4.3723302
4.3762045
4.3802648
4.3844995
4.3888993
4.393455
4.3981566
4.4029994
4.4079075
4.4121227
4.415071
4.4163418
4.4156828
4.4131474
4.4090705
4.4039526
4.398293
4.3924909
4.386816
4.3814101
4.3763175
4.3715105
4.3669276
4.3625112
4.3582611
4.354373
4.3514552
4.3494992
4.3483653
4.3479452
4.3481488
4.3488994
4.3501334
4.3517952
4.3538389
4.3562236
4.3589187
4.3618908
4.365119
4.3685803
4.3722572
4.376133
4.3801975
4.3844342
4.3888359
4.3933916
4.3980966
4.4029412
4.4078507
4.4120679
4.415019
4.4162912
4.4156342
4.4131007
4.4090257
4.4039092
4.3982506
4.3924503
4.386776
4.381371
4.3762798
4.3714743
4.3668914
4.3624768
4.3582277
4.3543406
4.3514233
4.3494682
4.3483353
4.3479161
4.3481202
4.3488727
4.3501072
4.351769
4.3538136
4.3561993
4.3588939
4.361867
4.3650956
4.3685579
4.3722363
4.3761139
4.3801775
4.3844151
4.3888183
4.3933759
4.3980808
4.402926
4.4078417
4.4120836
4.4150653
4.4163761
4.4157615
4.4132657
4.4092193
4.40412
4.3984714
4.392673
4.3869958
4.3815866
4.3764901
4.3716784
4.3670921
4.3626733
4.3584213
4.3545318
4.351613
4.3496561
4.3485217
4.348103
4.3483067
4.3490601
4.3502941
4.3519583
4.3540034
4.35639
4.359086
4.3620601
4.3652906
4.3687544
4.3724327
4.3763118
4.3803773
4.3846173
4.3890204
4.3935795
4.3982849
4.403132
4.4081125
4.4132218
4.4184546
4.4237986
4.4292507
4.4348154
4.4404893
4.4462676
4.4521489
4.4581323
4.4642015
4.4703617
4.4766154
4.4829626
4.4893994
4.4959121
4.5025086
4.5091896
4.515955
4.5227942
4.5297065
4.5367002
4.5437698
4.5509067
4.5581136
4.5653958
4.5727491
4.5801616
4.5876451
4.5951996
4.6028099
4.6104856
4.6182308
4.626029
4.6338911
4.6418166
4.6497941
4.6578317
4.6659312
4.6740789
4.6822863
4.6905513
4.6988626
4.7072334
4.7156529
4.7241225
4.7326488
4.7412181
4.7498431
4.7585125
4.76723
4.7760015
4.7848101
4.793674
4.802578
4.8115292
4.8205266
4.8295641
4.8386512
4.8477745
4.8569489
4.8661566
4.875411
4.8847055
4.8940401
4.9034171
4.9128323
4.9222894
4.9317822
4.941318
4.9508862
4.9604983
4.9701428
4.9798307
4.9895487
4.9993091
5.0091
5.0189328
5.0287952
5.0386992
5.0486321
5.0586057
5.0686083
5.0786495
5.0887208
5.0988302
5.1089668
5.1191435
5.1293459
5.1395879
5.1498556
5.1601615
5.1704941
5.1808624
5.1912599
5.2016912
5.2121506
5.2226429
5.2331662
5.2437181
5.2543035
5.2649159
5.2755618
5.2862334
5.2969384
5.3076706
5.3184338
5.3292255
5.3400469
5.3508987
5.3617749
5.372685
5.3836198
5.3945847
5.4055772
5.4165978
5.427649
5.4387255
5.4498334
5.4609642
5.4721265
5.4833145
5.4945292
5.505775
5.5170436
5.5283437
5.5396686
5.5510201
5.5624018
5.5738053
5.5852408
5.5966988
5.6081853
5.6197
5.6312375
5.6428056
5.6543965
5.6660151
5.6776624
5.6893315
5.7010307
5.7127538
5.724503
5.73628
5.7480803
5.7599082
5.7717628
5.7836399
5.7955461
5.8074775
5.8194337
5.8314176
5.8434248
5.8554583
5.8675184
5.8796015
5.8917136
5.9038491
5.9160094
5.9281974
5.9404097
5.9526463
5.9649105
5.9771976
5.989511
6.001853
6.0142145
6.0266047
6.0390205
6.0514588
6.0639234
6.0764155
6.0889311
6.1014714
6.1140375
6.1266279
6.1392446
6.1518869
6.1645527
6.1772423
6.1899619
6.2027016
6.2154684
6.2282619
6.2410784
6.2539206
6.2667894
6.2796807
6.2925968
6.3055401
6.3185077
6.3314991
6.3445168
6.3575625
6.3706284
6.3837209
6.3968406
6.4099827
6.4231505
6.4363446
6.449563
6.4628062
6.4760756
6.4893684
6.5026846
6.5160341
6.5293984
6.5427904
6.556221
6.5696583
6.583128
6.5966287
6.6101418
6.623693
6.6372671
6.6508555
6.6644802
6.6781263
6.6917958
6.7055025
6.7192178
6.7329645
6.7467432
6.7605348
6.7743621
6.7882147
6.8020835
6.815989
6.8299112
6.8438601
6.8578458
6.871841
6.8858681
6.8999248
6.9139986
6.9281101
6.942235
6.9563856
6.9705777
6.984776
6.9990106
7.0132709
7.0275497
7.0418649
7.0561953
7.0705538
7.0849471
7.0993538
7.1137948
7.1282587
7.1427422
7.1572657
7.1718006
7.1863689
7.2009668
7.2155781
7.2302299
7.2448955
7.2595921
7.2743192
7.2890611
7.3038425
7.3186417
7.3334661
7.3483262
7.3631949
7.3781056
7.3930364
7.4079938
7.4229836
7.4379859
7.4530277
7.4680882
7.4831738
7.4982967
7.513432
7.5286055
7.5437965
7.5590162
7.5742679
7.5895348
7.6048417
7.6201658
7.6355195
7.6509056
7.666306
7.6817451
7.6971984
7.7126865
7.7282023
7.7437372
7.7593131
7.7749
7.7905235
7.8061695
7.8218408
7.8375468
7.8532672
7.86903
7.8848047
7.9006166
7.9164519
7.9323096
7.9482059
7.9641151
7.9800658
7.9960303
8.0120287
8.0280552
8.0441036
8.0601892
8.0762892
8.0924311
8.1085863
8.1247759
8.1409912
8.1572294
8.1735048
8.1897955
8.2061281
8.2224741
8.2388573
8.2552643
8.271699
8.2881651
8.3046494
8.3211727
8.3377123
8.354291
8.3708858
8.387516
8.40417
8.4208536
8.4375677
8.4543018
8.471076
8.4878635
8.504693
8.5215397
8.5384207
8.5553246
8.572257
8.5892239
8.6062098
8.6232338
8.640274
8.6573553
8.6744499
8.6915865
8.7087412
8.7259302
8.7431412
8.7603874
8.7776575
8.7949562
8.8122892
8.8296404
8.8470287
8.86444
8.8818874
8.8993483
8.9168558
8.9343767
8.9519348
8.9695187
8.9871321
9.0047789
9.0224428
9.0401373
9.0578651
9.0756226
9.0934
9.1112165
9.129055
9.1469316
9.1648226
9.1827545
9.2007065
9.2186966
9.2367048
9.2547531
9.2728205
9.2909269
9.3090525
9.3272161
9.3453989
9.3636217
9.3818607
9.4001408
9.4184427
9.4367781
9.4551382
9.4735327
9.4919519
9.5104017
9.5288782
9.5473909
9.5659266
9.5844955
9.6030903
9.6217175
9.6403713
9.6590567
9.6777697
9.6965141
9.7152872
9.7340918
9.7529202
9.7717848
9.7906723
9.8095951
9.8285408
9.8475246
9.8665304
9.8855734
9.9046383
9.9237404
9.9428644
9.9620266
9.9812098
10.000432
10.019673
10.038955
10.058257
10.0776
10.096961
10.116362
10.135782
10.155245
10.174728
10.194248
10.21379
10.23337
10.252975
10.272613
10.29228
10.311975
10.331705
10.351461
10.371252
10.391066
10.410919
10.430793
10.450705
10.470641
10.490615
10.510609
10.530643
10.550701
10.570794
10.590916
10.611065
10.63125
10.65146
10.671705
10.691976
10.712282
10.732614
10.752984
10.773376
10.793803
10.814264
10.834747
10.855266
10.875815
10.896398
10.917005
10.93765
10.958317
10.979025
10.999754
11.02052
11.041318
11.06214
11.082999
11.103884
11.124807
11.145756
11.166739
11.18775
11.208789
11.229867
11.250968
11.272107
11.293271
11.314473
11.335701
11.356962
11.378257
11.399574
11.420934
11.442314
11.46373
11.485179
11.506657
11.528168
11.549706
11.571281
11.592883
11.614518
11.636187
11.657882
11.679612
11.701367
11.723164
11.744985
11.76684
11.788727
11.810643
11.832597
11.854574
11.876584
11.898629
11.920703
11.942813
11.964949
11.98712
12.009322
12.031551
12.053821
12.076115
12.098445
12.120803
12.143192
12.165611
12.188068
12.210558
12.233076
12.255626
12.278211
12.300823
12.323471
12.34615
12.368857
12.3916
12.414371
12.437177
12.460016
12.482879
12.505783
12.528713
12.551679
12.574677
12.5977
12.620761
12.643854
12.666974
12.690134
12.713321
12.73654
12.759795
12.783077
12.806392
12.829742
12.853121
12.876533
12.899981
12.923456
12.946968
12.970508
12.994079
13.017688
13.041323
13.064992
13.088697
13.112427
13.136196
13.159997
13.183825
13.20769
13.231584
13.25551
13.279474
13.303463
13.327491
13.351548
13.375635
13.399757
13.423913
13.448096
13.472319
13.49657
13.520852
13.545169
13.56952
13.593897
13.618312
13.642761
13.667234
13.691748
13.71629
13.740868
13.765478
13.790113
13.814789
13.839501
13.864235
13.889008
13.913809
13.938646
13.963518
13.98841
14.013352
14.038315
14.063311
14.088345
14.113401
14.138506
14.163633
14.188793
14.213998
14.239218
14.264473
14.289768
14.315089
14.340448
14.36584
14.391263
14.416716
14.442205
14.467723
14.493276
14.518863
14.544481
14.570136
14.595818
14.621535
14.647287
14.673069
14.698883
14.724734
14.75061
14.776525
14.802469
14.82845
14.854458
14.880504
14.906581
14.932691
14.958833
14.98501
15.011217
15.037458
15.063733
15.090039
15.116378
15.142745
15.169153
15.195592
15.222058
15.248565
15.275103
15.301665
15.328266
15.354902
15.381568
15.408266
15.435001
15.461764
15.488558
15.515393
15.542254
15.569148
15.59608
15.623044
15.650039
15.677064
15.704124
15.731218
15.758348
15.785506
15.812698
15.839924
15.867178
15.894468
15.921791
15.949148
15.976536
16.003956
16.031406
16.058893
16.086418
16.113968
16.141556
16.169155
16.196796
16.224489
16.252193
16.279947
16.307735
16.335543
16.3634
16.391275
16.419182
16.447144
16.475111
16.503122
16.531178
16.559242
16.587358
16.615499
16.643671
16.671885
16.700119
16.728397
16.756701
16.78503
16.813425
16.841818
16.870255
16.898726
16.927221
16.955765
16.984335
17.01293
17.041574
17.07023
17.098928
17.127665
17.156424
17.185228
17.214048
17.242914
17.271811
17.300728
17.3297
17.358685
17.387712
17.416773
17.445852
17.474981
17.504135
17.533325
17.56255
17.591793
17.62109
17.6504
17.67975
17.709143
17.73855
17.768003
17.79748
17.826992
17.856543
17.886114
17.915731
17.945372
17.975044
18.004759
18.034494
18.064274
18.094074
18.123911
18.153786
18.183681
18.213629
18.243586
18.273584
18.303621
18.333677
18.363781
18.393902
18.42407
18.454262
18.484482
18.514751
18.545033
18.575363
18.605713
18.636093
18.666521
18.696966
18.727457
18.757971
18.788515
18.819098
18.849701
18.880356
18.911028
18.941742
18.972473
19.003244
19.03406
19.064888
19.095758
19.126659
19.157593
19.188557
19.219549
19.250586
19.281639
19.312733
19.343859
19.37501
19.406206
19.43742
19.468678
19.499958
19.531275
19.562622
19.594002
19.625416
19.656847
19.68833
19.719828
19.751366
19.782932
19.814537
19.846174
19.877831
19.909536
19.941257
19.973019
20.00481
20.036631
20.068487
20.100365
20.132292
20.164234
20.196215
20.22822
20.260263
20.292341
20.324446
20.356588
20.388748
20.420954
20.453182
20.485451
20.517742
20.550062
20.582422
20.614801
20.647226
20.679668
20.712158
20.744671
20.777212
20.809782
20.842386
20.875027
20.907684
20.940392
20.973112
21.005882
21.038662
21.071489
21.104345
21.137226
21.170143
21.203083
21.236067
21.269068
21.302107
21.335173
21.368282
21.401409
21.434563
21.467754
21.500975
21.534231
21.567511
21.600838
21.634171
21.667551
21.700945
21.734388
21.767849
21.80135
21.834877
21.868435
21.902027
21.935637
21.969296
22.002968
22.036678
22.07041
22.104183
22.137976
22.171814
22.205669
22.239565
22.273483
22.30743
22.341413
22.37542
22.409466
22.443533
22.477638
22.511765
22.545925
22.580109
22.61433
22.648581
22.682856
22.717159
22.751503
22.785873
22.820272
22.8547
22.889147
22.923637
22.958157
22.992704
23.027275
23.061886
23.09651
23.131176
23.165863
23.200596
23.235344
23.270123
23.304934
23.339766
23.374641
23.409533
23.444464
23.479408
23.514397
23.549408
23.584452
23.619524
23.654629
23.689745
23.724916
23.760101
23.795313
23.830553
23.865831
23.901127
23.936468
23.971821
24.007217
24.042625
24.078074
24.113543
24.149046
24.18458
24.220133
24.255718
24.291332
24.326977
24.362648
24.398348
24.434078
24.469837
24.505613
24.541431
24.577276
24.613142
24.649035
24.684963
24.720913
24.756895
24.792902
24.828939
24.865004
24.901096
24.937214
24.973368
25.009537
25.045748
25.081974
25.118237
25.15452
25.190838
25.227173
25.263544
25.299938
25.336361
25.372805
25.409288
25.445793
25.482325
25.518879
25.55547
25.592073
25.628723
25.665388
25.702082
25.738802
25.775551
25.812319
25.849129
25.885952
25.922813
25.959696
25.996613
26.033539
26.070507
26.107492
26.144508
26.181543
26.218613
26.255707
26.292833
26.329979
26.367147
26.404352
26.441576
26.478827
26.516108
26.553413
26.590744
26.628098
26.66548
26.702894
26.740328
26.777786
26.815269
26.852783
26.890322
26.927885
26.965473
27.003098
27.040735
27.078398
27.116091
27.153807
27.191545
27.229317
27.267109
27.304934
27.342773
27.380644
27.418531
27.45645
27.49439
27.53236
27.570343
27.608377
27.646431
27.684515
27.722618
27.760723
27.798834
27.836988
27.875204
27.913408
27.951658
27.98992
28.02821
28.066521
28.10486
28.143225
28.181614
28.220026
28.258459
28.296917
28.335402
28.373907
28.412443
28.451006
28.489582
28.528187
28.566809
28.605471
28.644142
28.682837
28.72156
28.760315
28.799084
28.837879
28.87668
28.91552
28.954386
28.993273
29.032183
29.071123
29.110086
29.149069
29.188065
29.227087
29.26614
29.305212
29.344318
29.383423
29.422564
29.461731
29.500914
29.540131
29.579363
29.618618
29.657896
29.697193
29.736511
29.775864
29.81522
29.854609
29.89402
29.93346
29.972912
30.012394
30.051891
30.09141
30.130957
30.170525
30.210106
30.24972
30.289341
30.328985
30.368666
30.408356
30.448082
30.487814
30.527575
30.567352
30.607162
30.646986
30.686827
30.726692
30.766575
30.806486
30.846413
30.886358
30.926334
30.966322
31.006342
31.046385
31.086445
31.126509
31.166615
31.206732
31.246872
31.287024
31.32719
31.367399
31.407616
31.447863
31.488115
31.528391
31.568691
31.609015
31.649357
31.689716
31.730097
31.770491
31.810917
31.85136
31.891811
31.932295
31.972794
32.013313
32.053848
32.094406
32.134983
32.175575
32.216198
32.256832
32.297478
32.33815
32.378845
32.419563
32.460297
32.501041
32.541809
32.5826
32.623405
32.664227
32.705059
32.745918
32.7868
32.827698
32.86861
32.909546
32.9505
32.991467
33.032467
33.073475
33.114498
33.15554
33.196598
33.237679
33.278778
33.319893
33.361027
33.402184
33.443344
33.484528
33.52573
33.566956
33.608204
33.649456
33.690735
33.732014
33.773319
33.814644
33.855984
33.897346
33.938728
33.980122
34.021538
34.062965
34.104408
34.145866
34.187344
34.228836
34.270336
34.311863
34.353413
34.394981
34.436558
34.478146
34.519756
34.561382
34.603024
34.644676
34.686356
34.728039
34.769745
34.811466
34.85321
34.894958
34.936726
34.978516
35.020306
35.062119
35.103943
35.145813
35.187668
35.229534
35.271431
35.313335
35.355251
35.397179
35.439137
35.481102
35.523071
35.565083
35.607113
35.649113
35.691158
35.733231
35.775295
35.817375
35.859482
35.901604
35.943729
35.985859
36.028023
36.07019
36.11235
36.154568
36.196785
36.238987
36.281235
36.323483
36.365742
36.408024
36.450317
36.492626
36.534939
36.577267
36.619633
36.66198
36.704346
36.74675
36.789146
36.831551
36.873993
36.916416
36.958862
37.001335
37.043812
37.086304
37.128807
37.171333
37.21386
37.256382
37.298939
37.341518
37.384083
37.426666
37.46928
37.511864
37.554497
37.597149
37.63979
37.682453
37.725136
37.767818
37.810513
37.853218
37.895943
37.938667
37.981388
38.024162
38.066929
38.109688
38.152493
38.195301
38.238091
38.28093
38.323753
38.366577
38.409431
38.452305
38.495182
38.538067
38.580959
38.623878
38.66679
38.709705
38.752659
38.795605
38.838539
38.881512
38.924484
38.967457
39.010479
39.053493
39.0965
39.13953
39.182571
39.22562
39.268673
39.311729
39.354813
39.397884
39.44099
39.484108
39.527203
39.570328
39.61348
39.656605
39.699749
39.742924
39.786079
39.829254
39.872448
39.915642
39.958843
40.00206
40.045284
40.088516
40.131748
40.174992
40.218246
40.261501
40.304764
40.348053
40.391327
40.434624
40.477932
40.521225
40.564541
40.607868
40.651188
40.69453
40.737888
40.78125
40.824604
40.86797
40.911354
40.954731
40.998123
41.041538
41.084949
41.128342
41.171772
41.21521
41.258629
41.302071
41.345531
41.388966
41.432434
41.475922
41.519382
41.562862
41.606361
41.64983
41.693321
41.736843
41.780346
41.823853
41.86739
41.910923
41.954453
41.99799
42.041527
42.085064
42.128601
42.17215
42.215748
42.259335
42.30291
42.346497
42.390087
42.433659
42.477283
42.520878
42.564472
42.608109
42.651737
42.695343
42.738983
42.782616
42.826252
42.869907
42.913555
42.957199
43.00087
43.044533
43.088192
43.131874
43.175545
43.219212
43.26289
43.306576
43.350266
43.393959
43.437656
43.481365
43.525059
43.56876
43.612495
43.656223
43.699944
43.743649
43.787373
43.8311
43.874847
43.918602
43.96233
44.006065
44.04982
44.093567
44.137329
44.181091
44.224861
44.268608
44.312397
44.356167
44.399944
44.443726
44.487507
44.531288
44.575069
44.618858
44.66264
44.706417
44.75021
44.794018
44.837807
44.881611
44.925411
44.969227
45.013035
45.056835
45.100639
45.144447
45.188267
45.232079
45.275879
45.319698
45.363533
45.40736
45.451172
45.495014
45.538845
45.582668
45.626499
45.67033
45.714146
45.75798
45.801819
45.845634
45.889473
45.933319
45.977127
46.020958
46.064808
46.108624
46.152454
46.196304
46.240139
46.283962
46.327816
46.371643
46.41547
46.459312
46.503159
46.546993
46.590824
46.634678
46.678501
46.722328
46.766174
46.809994
46.853817
46.897667
46.94149
46.985313
47.029156
47.072987
47.116795
47.160633
47.204456
47.248264
47.292091
47.335926
47.379734
47.423553
47.467361
47.511173
47.554985
47.598804
47.64262
47.686432
47.730244
47.774055
47.817848
47.861656
47.905464
47.949245
47.993042
48.036835
48.080627
48.124413
48.168201
48.211975
48.255749
48.29953
48.343307
48.387074
48.430851
48.474621
48.518375
48.562145
48.605907
48.649658
48.693401
48.737156
48.780903
48.824631
48.868385
48.912121
48.955845
48.999577
49.043304
49.087025
49.130749
49.174473
49.218166
49.261879
49.305588
49.349281
49.392967
49.436657
49.480358
49.524033
49.567711
49.611389
49.655052
49.698715
49.742386
49.786041
49.829685
49.873337
49.916985
49.960602
50.004227
50.047855
50.091476
50.135078
50.178688
50.222286
50.265903
50.309483
50.353088
50.39666
50.440266
50.483829
50.527397
50.570965
50.614536
50.658085
50.70163
50.745178
50.788704
50.832207
50.875736
50.919262
50.962761
51.006275
51.049774
51.093262
51.136745
51.180233
51.22369
51.267143
51.3106
51.354053
51.397507
51.44096
51.484383
51.527813
51.571224
51.614635
51.658028
51.701435
51.744835
51.788219
51.831589
51.874958
51.918312
51.961658
52.005009
52.048351
52.091682
52.135014
52.178326
52.221638
52.264935
52.308243
52.351513
52.394791
52.438057
52.481323
52.52457
52.567833
52.611065
52.654297
52.697514
52.740719
52.783928
52.82711
52.870304
52.913475
52.956638
52.999798
53.042953
53.086098
53.129238
53.172359
53.215473
53.258572
53.301666
53.344746
53.387829
53.430908
53.473972
53.517033
53.560089
53.603115
53.646126
53.689144
53.732147
53.775143
53.81813
53.861115
53.904076
53.947029
53.990002
54.032944
54.075859
54.118774
54.16169
54.204571
54.247459
54.290329
54.333195
54.376045
54.418892
54.461735
54.504555
54.547344
54.590149
54.632954
54.675728
54.718487
54.761246
54.804001
54.846752
54.889477
54.932198
54.974911
55.017601
55.060287
55.102962
55.145664
55.188362
55.231068
55.273716
55.316315
55.358891
55.401485
55.444054
55.486599
55.529167
55.571701
55.614201
55.656696
55.699184
55.741669
55.78413
55.826603
55.869095
55.911552
55.954006
55.996426
56.03883
56.081226
56.123608
56.165985
56.208355
56.250717
56.293053
56.335384
56.377708
56.42001
56.46228
56.50457
56.54681
56.589069
56.631298
56.673519
56.715744
56.757961
56.800129
56.842312
56.884483
56.926617
56.968746
57.010845
57.05294
57.095047
57.137096
57.179153
57.221222
57.263252
57.305283
57.347282
57.389294
57.431293
57.473274
57.515221
57.557167
57.599113
57.641022
57.682941
57.724804
57.766678
57.808533
57.85038
57.8922
57.934032
57.975842
58.01762
58.059391
58.10117
58.142921
58.184631
58.226357
58.268055
58.309738
58.351414
58.393055
58.4347
58.476322
58.517925
58.559509
58.601078
58.642616
58.684155
58.725693
58.767216
58.80872
58.850212
58.891682
58.933132
58.974583
59.015987
59.057396
59.098804
59.140186
59.181564
59.222908
59.264244
59.305557
59.346848
59.388134
59.429413
59.47068
59.511925
59.553131
59.594341
59.635548
59.676716
59.717869
59.759014
59.800133
59.841228
59.882332
59.923389
59.964443
60.005482
60.046501
60.087513
60.128498
60.169476
60.210426
60.251373
60.292286
60.333183
60.374077
60.414948
60.455814
60.496658
60.537476
60.578274
60.619064
60.659832
60.700596
60.741348
60.782066
60.822758
60.863449
60.904133
60.944778
60.985416
61.026031
61.066643
61.107231
61.147808
61.18837
61.228905
61.269444
61.30994
61.350407
61.390869
61.431293
61.471706
61.512108
61.552509
61.592884
61.633236
61.673557
61.713871
61.754162
61.794449
61.834705
61.874935
61.91515
61.955376
61.995571
62.03574
62.075859
62.116005
62.156109
62.196201
62.236279
62.27634
62.316376
62.356392
62.396412
62.43639
62.47636
62.516308
62.556202
62.596134
62.636005
62.675873
62.71571
62.755531
62.795368
62.835163
62.874939
62.914722
62.954468
62.994179
63.033875
63.073555
63.113224
63.152863
63.192478
63.232094
63.27166
63.311218
63.350777
63.390312
63.429787
63.46928
63.508728
63.548195
63.58762
63.627026
63.666409
63.705784
63.745125
63.784447
63.823765
63.863045
63.902309
63.941536
63.98077
64.019966
64.059158
64.098312
64.137489
64.176643
64.215752
64.254837
64.293907
64.332962
64.372002
64.410973
64.449966
64.488914
64.527885
64.566803
64.605728
64.6446
64.683487
64.722305
64.761131
64.799889
64.838692
64.877457
64.916183
64.954842
64.993553
65.032249
65.070908
65.109528
65.148117
65.186722
65.225212
65.263741
65.302307
65.340805
65.379288
65.41774
65.456207
65.494644
65.533035
65.571434
65.609802
65.64814
65.68647
65.72477
65.763031
65.8013
65.839531
65.877701
65.915886
65.954063
65.992203
66.030327
66.06842
66.106499
66.144577
66.182602
66.220612
66.258591
66.296547
66.334488
66.372429
66.410339
66.448227
66.486053
66.52388
66.561676
66.599472
66.637245
66.675018
66.712746
66.75045
66.788132
66.825813
66.863441
66.901054
66.938637
66.976196
67.013756
67.051285
67.088791
67.126266
67.163719
67.201149
67.238571
67.27597
67.313354
67.350693
67.388016
67.425331
67.462631
67.499893
67.537132
67.574318
67.611519
67.648689
67.685837
67.722954
67.760056
67.797142
67.834198
67.871216
67.908226
67.945229
67.982185
68.019112
68.056046
68.092934
68.129791
68.166634
68.203461
68.24025
68.277031
68.313782
68.350517
68.387245
68.423943
68.460587
68.497238
68.533829
68.570427
68.607002
68.643509
68.680031
68.716515
68.752983
68.789444
68.825882
68.862282
68.898636
68.935005
68.971352
69.007652
69.043945
69.080215
69.116447
69.152679
69.188889
69.22506
69.261208
69.297325
69.333427
69.369484
69.405548
69.441582
69.477592
69.513557
69.5495
69.585426
69.621323
69.657204
69.693085
69.728928
69.764717
69.800491
69.836235
69.871971
69.907684
69.943405
69.979065
70.014709
70.050331
70.08593
70.121483
70.157043
70.192566
70.228043
70.263519
70.298973
70.334381
70.369789
70.40519
70.440575
70.475891
70.511192
70.546478
70.581696
70.61692
70.652138
70.687317
70.722481
70.757614
70.792709
70.827812
70.862854
70.897888
70.932915
70.967888
71.002861
71.037827
71.072762
71.107635
71.142509
71.17733
71.212151
71.246933
71.2817
71.316444
71.351181
71.385857
71.420517
71.455162
71.489784
71.524345
71.558884
71.593437
71.62793
71.662407
71.696854
71.73127
71.765678
71.800056
71.834435
71.868736
71.902992
71.937263
71.971519
72.005768
72.039986
72.074188
72.108345
72.142487
72.176613
72.210693
72.24472
72.278763
72.312782
72.346771
72.380722
72.414635
72.448555
72.48243
72.516289
72.550133
72.583954
72.61776
72.651543
72.68528
72.718979
72.752647
72.786285
72.819901
72.853539
72.8871
72.920662
72.954201
72.987709
73.021187
73.054642
73.088081
73.121483
73.154877
73.188248
73.221581
73.254868
73.288139
73.321365
73.354591
73.387779
73.420952
73.454124
73.487282
73.520401
73.55349
73.58654
73.619568
73.652588
73.685585
73.718536
73.751427
73.784317
73.817154
73.849983
73.88279
73.915581
73.948349
73.981102
74.013855
74.046539
74.079216
74.111862
74.144501
74.177109
74.209679
74.242218
74.274719
74.30719
74.339653
74.372086
74.404488
74.436882
74.469238
74.501564
74.53389
74.566177
74.598473
74.630714
74.662895
74.695038
74.727188
74.759308
74.791389
74.823471
74.855507
74.887535
74.919548
74.951523
74.983459
75.015388
75.047302
75.079185
75.111023
75.142838
75.174644
75.206398
75.238129
75.269836
75.301506
75.333176
75.364792
75.396416
75.427979
75.459518
75.491051
75.52256
75.554062
75.585526
75.616951
75.648354
75.67971
75.711067
75.742348
75.773628
75.804863
75.83609
75.867302
75.898483
75.929642
75.960785
75.991898
76.02298
76.054039
76.085068
76.116096
76.147072
76.178009
76.208916
76.239784
76.270653
76.301476
76.332298
76.363068
76.39386
76.424599
76.455338
76.486023
76.516701
76.547348
76.577957
76.608551
76.639122
76.669647
76.700165
76.730629
76.761063
76.791473
76.821831
76.852196
76.882568
76.912888
76.943184
76.97348
77.003723
77.033958
77.064125
77.094276
77.12442
77.154572
77.184647
77.214729
77.244781
77.274742
77.304695
77.334633
77.364555
77.394432
77.424294
77.454155
77.483978
77.513763
77.543533
77.573273
77.602989
77.632675
77.662323
77.691956
77.721573
77.751167
77.780739
77.81028
77.839775
77.869232
77.898666
77.928078
77.957474
77.986855
78.01619
78.045525
78.074814
78.104111
78.133362
78.162567
78.19175
78.220894
78.250053
78.279182
78.308273
78.337326
78.366348
78.395317
78.424278
78.453209
78.482124
78.511017
78.539909
78.568779
78.59758
78.626373
78.655159
78.683907
78.712631
78.741318
78.769981
78.798592
78.827209
78.855789
78.884346
78.91288
78.941376
78.969818
78.998253
79.026672
79.055092
79.083435
79.111786
79.140129
79.168434
79.196709
79.224945
79.253151
79.281372
79.309509
79.337692
79.365799
79.393883
79.421913
79.449936
79.477936
79.505928
79.533859
79.561752
79.58963
79.617485
79.645302
79.673126
79.700905
79.728683
79.756439
79.784142
79.811806
79.839508
79.867111
79.894737
79.92231
79.949852
79.977356
80.004913
80.032372
80.059814
80.087219
80.114601
80.141937
80.169258
80.196556
80.223846
80.251106
80.278351
80.305565
80.332779
80.359947
80.38707
80.414192
80.441277
80.468323
80.495331
80.522331
80.549324
80.576286
80.603218
80.630104
80.656944
80.6838
80.710602
80.737389
80.764145
80.790871
80.817558
80.844238
80.870895
80.897552
80.924194
80.950752
80.977325
81.003876
81.030365
81.056862
81.083328
81.109749
81.136177
81.162582
81.18895
81.215248
81.241539
81.267792
81.294022
81.320213
81.34639
81.372559
81.398689
81.424812
81.450912
81.476952
81.502991
81.528992
81.554985
81.580933
81.606857
81.632751
81.658623
81.684494
81.710335
81.73613
81.761932
81.787682
81.813385
81.839073
81.864731
81.890335
81.915947
81.941536
81.96711
81.992622
82.018112
82.043587
82.069031
82.094482
82.119896
82.145248
82.170624
82.195969
82.221291
82.246574
82.271812
82.29705
82.322258
82.347435
82.372589
82.397682
82.422768
82.447853
82.4729
82.497917
82.522896
82.547821
82.572731
82.597588
82.622467
82.647346
82.672203
82.697037
82.721809
82.746605
82.771332
82.796036
82.820732
82.84539
82.870056
82.894653
82.919212
82.943764
82.968307
82.992821
83.017273
83.041756
83.066177
83.090561
83.114906
83.139252
83.163551
83.18782
83.21209
83.236328
83.260559
83.28479
83.308968
83.333092
83.357246
83.381332
83.405396
83.429443
83.453445
83.47744
83.501419
83.525345
83.549255
83.573128
83.597023
83.62088
83.644669
83.668434
83.692207
83.715919
83.739655
83.763336
83.786987
83.810638
83.834236
83.857849
83.881401
83.904938
83.928474
83.95195
83.97541
83.998848
84.02227
84.045677
84.069038
84.092354
84.115662
84.138969
84.162231
84.185448
84.208672
84.231819
84.254967
84.278114
84.301208
84.32428
84.347336
84.370361
84.393356
84.416298
84.439255
84.462166
84.485023
84.507896
84.530724
84.553543
84.576347
84.599113
84.621895
84.64463
84.66732
84.690018
84.712654
84.735291
84.757889
84.780495
84.803032
84.825584
84.848083
84.870544
84.893013
84.915436
84.937859
84.960236
84.982582
85.004913
85.027237
85.049522
85.071762
85.093979
85.116165
85.138321
85.160454
85.182579
85.204666
85.22673
85.248779
85.270782
85.292786
85.314766
85.336754
85.358673
85.380554
85.402458
85.424278
85.446129
85.467926
85.489693
85.511475
85.533211
85.554947
85.57663
85.598297
85.619926
85.641548
85.663162
85.684708
85.70623
85.727722
85.749207
85.770676
85.792099
85.813507
85.834892
85.856239
85.877563
85.898872
85.920166
85.941444
85.962685
85.983917
86.005096
86.026283
86.047447
86.06855
86.089676
86.110741
86.131798
86.152832
86.17379
86.194763
86.215736
86.236664
86.257561
86.278442
86.299324
86.320145
86.34095
86.361702
86.382469
86.403191
86.423889
86.444534
86.465195
86.485817
86.506432
86.527
86.547562
86.568077
86.588615
86.609093
86.62957
86.650024
86.670441
86.690826
86.711182
86.731522
86.751854
86.772156
86.792435
86.812691
86.832939
86.853157
86.873337
86.893501
86.913651
86.933731
86.953819
86.973885
86.993942
87.013954
87.033928
87.053886
87.073875
87.093796
87.113686
87.133553
87.153404
87.173233
87.193024
87.212769
87.232506
87.25222
87.271927
87.29158
87.311234
87.330811
87.35041
87.370003
87.389549
87.409065
87.428581
87.448051
87.467522
87.486954
87.506386
87.525795
87.545166
87.564537
87.583885
87.60318
87.62249
87.641777
87.661003
87.680229
87.699425
87.718628
87.737762
87.756897
87.776016
87.79509
87.81414
87.83316
87.85215
87.871124
87.890068
87.908997
87.927902
87.946777
87.965622
87.984444
88.003227
88.022011
88.040756
88.059486
88.078201
88.096916
88.115585
88.134232
88.152893
88.171501
88.190117
88.208672
88.227211
88.245735
88.264252
88.282753
88.301239
88.319672
88.338097
88.356499
88.374863
88.393234
88.411552
88.429825
88.44812
88.46637
88.484573
88.502785
88.520996
88.539169
88.557297
88.575409
88.593513
88.611595
88.629662
88.647682
88.665695
88.683678
88.701607
88.719536
88.737434
88.755333
88.773193
88.791023
88.808868
88.826653
88.844391
88.862122
88.87986
88.897575
88.915237
88.932907
88.950546
88.968178
88.985802
89.003357
89.020912
89.038445
89.055954
89.073456
89.090981
89.108414
89.125832
89.14325
89.160652
89.178009
89.195381
89.21273
89.230042
89.247337
89.264603
89.281822
89.299042
89.316254
89.333412
89.350548
89.367668
89.384758
89.40184
89.418884
89.435905
89.452934
89.46991
89.486885
89.503845
89.520744
89.537636
89.554482
89.571327
89.588196
89.605003
89.621788
89.63855
89.655289
89.672005
89.688683
89.705368
89.722023
89.73867
89.755302
89.771873
89.788437
89.804993
89.821518
89.838036
89.85453
89.87101
89.887466
89.903893
89.920303
89.936684
89.953079
89.969406
89.985741
90.002052
90.018311
90.034569
90.050819
90.067047
90.083221
90.099411
90.115562
90.131699
90.147812
90.16391
90.179962
90.195999
90.212021
90.22802
90.24398
90.259926
90.275833
90.291756
90.30764
90.323509
90.339371
90.355247
90.37104
90.386833
90.402596
90.418327
90.434029
90.44973
90.465446
90.481079
90.496712
90.512329
90.527939
90.54351
90.559074
90.5746
90.590103
90.605621
90.621086
90.636536
90.651993
90.667404
90.682823
90.698219
90.71357
90.728905
90.74424
90.759552
90.774849
90.7901
90.805305
90.820549
90.835777
90.850952
90.866142
90.881294
90.896416
90.911522
90.926613
90.941666
90.956711
90.971733
90.986748
91.001709
91.01667
91.031601
91.046532
91.061417
91.076294
91.091164
91.106003
91.120811
91.135597
91.150337
91.165131
91.179855
91.19455
91.209221
91.223892
91.238541
91.253166
91.267769
91.282379
91.296928
91.311462
91.325966
91.3405
91.354973
91.369438
91.383888
91.398293
91.412682
91.427101
91.441467
91.455833
91.470177
91.484482
91.498795
91.513107
91.527405
91.541649
91.55587
91.570076
91.584297
91.598465
91.612633
91.626755
91.640877
91.654968
91.669029
91.683075
91.697098
91.711113
91.725113
91.739082
91.753052
91.766953
91.780876
91.794777
91.808678
91.82254
91.836388
91.85022
91.864037
91.877808
91.891594
91.905334
91.919052
91.93277
91.946472
91.960114
91.973778
91.987404
92.001015
92.01461
92.02816
92.041733
92.055267
92.068787
92.082291
92.095772
92.109222
92.122643
92.13604
92.149452
92.162811
92.176163
92.189476
92.202789
92.216064
92.22934
92.242584
92.255844
92.269081
92.282272
92.295464
92.308624
92.321808
92.334938
92.348061
92.361153
92.374237
92.387299
92.400375
92.413406
92.42643
92.439415
92.4524
92.465332
92.478302
92.491219
92.504143
92.517029
92.529884
92.542755
92.555603
92.56842
92.581215
92.593994
92.606743
92.619492
92.632217
92.644913
92.657631
92.670288
92.682945
92.695587
92.708199
92.720779
92.73336
92.745903
92.75843
92.77095
92.783447
92.795937
92.808388
92.820824
92.833275
92.845695
92.858093
92.870453
92.882812
92.895172
92.907478
92.919807
92.932068
92.944359
92.956604
92.968849
92.981056
92.993263
93.005447
93.017616
93.029755
93.041901
93.054008
93.066093
93.078156
93.090225
93.102257
93.114296
93.126297
93.138229
93.150215
93.16217
93.174072
93.185982
93.197861
93.209732
93.221603
93.233437
93.245255
93.25708
93.26886
93.280624
93.292419
93.304161
93.315865
93.327591
93.339317
93.351006
93.362679
93.374329
93.385941
93.39756
93.409149
93.420723
93.432304
93.443832
93.455383
93.466904
93.478386
93.489876
93.501335
93.512764
93.524193
93.535606
93.546997
93.558372
93.569725
93.58107
93.592415
93.603752
93.615051
93.626305
93.637566
93.648804
93.660004
93.671211
93.682411
93.693596
93.704765
93.715897
93.727043
93.738136
93.749245
93.76033
93.771378
93.782394
93.793419
93.804413
93.81543
93.826408
93.837387
93.848335
93.859276
93.870186
93.881104
93.891975
93.902855
93.913719
93.924545
93.935349
93.946167
93.956909
93.967659
93.978416
93.989143
93.999847
94.010506
94.021172
94.031815
94.042465
94.053062
94.06369
94.074272
94.084892
94.095497
94.106018
94.116539
94.12706
94.137558
94.148033
94.158508
94.168945
94.179352
94.189758
94.200157
94.210541
94.220909
94.231247
94.241585
94.251892
94.262222
94.272507
94.282768
94.29303
94.303276
94.313522
94.323746
94.333961
94.34417
94.35434
94.36451
94.374657
94.384796
94.394928
94.405022
94.415146
94.425224
94.435303
94.445351
94.455345
94.465355
94.475357
94.485329
94.4953
94.505241
94.51519
94.525108
94.534981
94.544899
94.554779
94.564621
94.574463
94.58429
94.594124
94.60392
94.613708
94.623466
94.633194
94.642944
94.652687
94.662422
94.672104
94.681786
94.691429
94.701073
94.710716
94.720337
94.729935
94.739517
94.7491
94.758636
94.768196
94.777733
94.787262
94.796761
94.806252
94.815758
94.825233
94.834686
94.844116
94.853546
94.862938
94.872314
94.881683
94.891037
94.900391
94.909721
94.919052
94.928337
94.937607
94.946854
94.956131
94.965363
94.974579
94.983803
94.993004
95.002182
95.011322
95.020485
95.029655
95.038757
95.047874
95.056946
95.066025
95.075089
95.084129
95.09317
95.102173
95.111206
95.120163
95.129158
95.138115
95.147064
95.156006
95.164909
95.173805
95.182678
95.191559
95.200417
95.209251
95.218063
95.226868
95.235672
95.244446
95.253212
95.261963
95.270691
95.279434
95.288155
95.296852
95.305527
95.314171
95.322845
95.331505
95.340141
95.348801
95.357437
95.36602
95.374588
95.383171
95.391731
95.400284
95.408813
95.417336
95.425842
95.434334
95.442787
95.451263
95.459709
95.468124
95.476555
95.484978
95.493362
95.501747
95.510124
95.518494
95.526833
95.535194
95.54351
95.551819
95.56012
95.56842
95.576683
95.584953
95.593201
95.601418
95.60965
95.617859
95.626045
95.634239
95.642403
95.650551
95.658669
95.666809
95.674927
95.683006
95.691078
95.699135
95.707207
95.715271
95.723289
95.731331
95.739319
95.747368
95.755325
95.763298
95.771233
95.779228
95.787155
95.795067
95.802963
95.810867
95.818741
95.826591
95.834457
95.84227
95.850105
95.857918
95.86573
95.873512
95.881264
95.889046
95.896805
95.904533
95.91227
95.919975
95.927704
95.935402
95.943085
95.950768
95.958412
95.966026
95.973701
95.981316
95.988914
95.996498
96.004074
96.011658
96.019196
96.026741
96.034248
96.041748
96.049263
96.056732
96.064224
96.071686
96.07914
96.086594
96.094009
96.101448
96.108818
96.116234
96.123611
96.130997
96.138351
96.145691
96.153053
96.160385
96.167686
96.174957
96.182259
96.189499
96.196762
96.204002
96.211212
96.218452
96.225677
96.232857
96.240067
96.247231
96.254425
96.261543
96.268684
96.275795
96.282928
96.290016
96.297134
96.304192
96.311287
96.318298
96.325371
96.33239
96.339424
96.346382
96.353386
96.360359
96.367302
96.374252
96.381187
96.3881
96.395004
96.401901
96.408791
96.41568
96.422539
96.429413
96.436234
96.443054
96.449852
96.456673
96.463463
96.470268
96.477036
96.483788
96.490562
96.497307
96.504066
96.510757
96.517479
96.524185
96.530838
96.537544
96.544205
96.550858
96.55751
96.56411
96.570763
96.577385
96.583992
96.590591
96.597191
96.603752
96.610298
96.616852
96.623413
96.629944
96.636475
96.643005
96.649521
96.655991
96.662491
96.668945
96.675392
96.681839
96.688248
96.694664
96.701073
96.707443
96.713837
96.720253
96.726662
96.733009
96.739342
96.745689
96.752014
96.758331
96.764656
96.770927
96.777229
96.783508
96.789772
96.796028
96.802269
96.808525
96.814728
96.820961
96.827179
96.833351
96.839531
96.845703
96.851875
96.858017
96.864128
96.870262
96.876396
96.882507
96.888588
96.894699
96.90078
96.906868
96.912933
96.918968
96.925003
96.931061
96.937088
96.9431
96.949081
96.955093
96.96106
96.967026
96.972969
96.978928
96.984856
96.990776
96.996674
97.002586
97.008484
97.014359
97.020248
97.026108
97.031967
97.037796
97.04364
97.049477
97.055267
97.061058
97.066856
97.072609
97.078392
97.084129
97.089912
97.095657
97.101364
97.107063
97.112747
97.118439
97.12413
97.129822
97.135513
97.141197
97.146835
97.152481
97.158073
97.163666
97.169281
97.174873
97.180466
97.186043
97.19162
97.197174
97.202728
97.20826
97.213776
97.219307
97.224838
97.230354
97.23587
97.241379
97.246849
97.252312
97.257782
97.263206
97.268646
97.274055
97.279449
97.284851
97.290215
97.295631
97.301003
97.306381
97.311752
97.317108
97.322433
97.327805
97.333107
97.338432
97.343765
97.349045
97.35434
97.359612
97.364891
97.370125
97.375381
97.380615
97.385826
97.391029
97.39624
97.401451
97.406685
97.41188
97.417068
97.422249
97.427391
97.432518
97.437653
97.442787
97.447899
97.453026
97.458115
97.463226
97.468292
97.473366
97.478424
97.483467
97.488487
97.493523
97.49855
97.503616
97.508636
97.513657
97.518639
97.523613
97.528603
97.533562
97.538521
97.543465
97.548378
97.553314
97.558205
97.563126
97.568047
97.572945
97.577812
97.582703
97.587555
97.592438
97.597275
97.602104
97.606903
97.611748
97.616562
97.621361
97.626144
97.630943
97.635704
97.640472
97.645233
97.650002
97.654724
97.659447
97.664146
97.668884
97.673599
97.678322
97.683037
97.687691
97.69236
97.697029
97.701683
97.706314
97.710945
97.715614
97.720222
97.724815
97.729408
97.734001
97.738586
97.743172
97.747749
97.752281
97.756859
97.761414
97.765961
97.770508
97.775032
97.779572
97.784096
97.788643
97.793121
97.797592
97.802055
97.806496
97.810982
97.815453
97.819908
97.824326
97.828751
97.833199
97.837677
97.84211
97.846497
97.850861
97.85524
97.85965
97.864067
97.868385
97.872711
97.87706
97.881416
97.885742
97.890053
97.894363
97.898697
97.902992
97.907303
97.911552
97.915833
97.920097
97.92437
97.928627
97.932892
97.937134
97.941368
97.945572
97.949791
97.953972
97.958138
97.962303
97.966515
97.970726
97.974869
97.979004
97.983231
97.987373
97.991478
97.99559
97.999756
98.003899
98.007957
98.01207
98.016212
98.020302
98.024353
98.028465
98.03257
98.036621
98.040634
98.044716
98.048744
98.05275
98.056786
98.060791
98.064835
98.06884
98.072838
98.076851
98.080818
98.084793
98.088776
98.092735
98.096687
98.100624
98.104568
98.108505
98.112442
98.116333
98.120255
98.124184
98.128059
98.13195
98.135857
98.139679
98.143539
98.147446
98.151237
98.155067
98.158974
98.16275
98.16655
98.170441
98.17421
98.177971
98.181824
98.185585
98.189339
98.193176
98.196922
98.200653
98.20446
98.208176
98.211876
98.21566
98.21933
98.223022
98.226814
98.230469
98.234161
98.237892
98.241524
98.245209
98.248894
98.252518
98.256203
98.25985
98.263466
98.267105
98.270721
98.274353
98.277977
98.281578
98.285187
98.288788
98.292397
98.295975
98.299538
98.303108
98.306648
98.310234
98.313766
98.317322
98.3209
98.324387
98.327957
98.331451
98.33493
98.33847
98.341911
98.345444
98.3489
98.352341
98.355888
98.359261
98.362755
98.36618
98.36956
98.373085
98.376419
98.379898
98.383316
98.386703
98.39016
98.393471
98.396889
98.40023
98.40361
98.406982
98.410316
98.413727
98.417038
98.420418
98.423729
98.427055
98.430389
98.433678
98.436981
98.440277
98.443581
98.446884
98.450165
98.453461
98.456734
98.460014
98.463303
98.466553
98.469841
98.473053
98.476334
98.479568
98.482788
98.486023
98.489189
98.492455
98.495583
98.49884
98.501976
98.505219
98.508324
98.511513
98.514648
98.517769
98.520943
98.52404
98.527252
98.530319
98.533524
98.536552
98.539734
98.54274
98.545906
98.548943
98.552109
98.555122
98.558281
98.561317
98.564438
98.567474
98.570541
98.573593
98.57666
98.579697
98.582733
98.585762
98.588806
98.591843
98.594826
98.597824
98.600822
98.603821
98.606804
98.609802
98.612778
98.615753
98.618721
98.621674
98.624634
98.627594
98.630524
98.633438
98.63636
98.639305
98.64222
98.645126
98.648048
98.65097
98.653847
98.656754
98.659607
98.662567
98.665382
98.668297
98.671074
98.674019
98.676773
98.679718
98.682487
98.68541
98.688179
98.691093
98.693855
98.696701
98.699478
98.702286
98.705101
98.707848
98.710724
98.713425
98.716316
98.718994
98.72187
98.724525
98.727356
98.730034
98.732826
98.735558
98.738251
98.741028
98.743683
98.74646
98.749084
98.751877
98.754539
98.757256
98.759933
98.762619
98.765297
98.767937
98.770676
98.773285
98.775978
98.778618
98.781265
98.783943
98.78656
98.7892
98.791847
98.794456
98.797081
98.799675
98.802307
98.804939
98.807518
98.81015
98.812698
98.815315
98.817863
98.820404
98.823036
98.825485
98.828102
98.830582
98.833168
98.835724
98.838196
98.84082
98.843208
98.84581
98.848305
98.850754
98.853363
98.855705
98.858276
98.860764
98.863213
98.865814
98.868134
98.870743
98.873138
98.87558
98.878143
98.88047
98.883011
98.885406
98.887802
98.890343
98.892647
98.895157
98.897552
98.899895
98.90242
98.904732
98.907196
98.909607
98.911949
98.914444
98.916763
98.919136
98.921532
98.923836
98.926254
98.928612
98.930923
98.93335
98.935646
98.937981
98.940353
98.942665
98.944992
98.947304
98.949608
98.95192
98.954231
98.956543
98.958832
98.961128
98.963425
98.965721
98.968002
98.970222
98.972527
98.974815
98.977005
98.979324
98.981583
98.983795
98.986092
98.988266
98.99054
98.992844
98.994957
98.997215
98.999481
99.001549
99.003838
99.006081
99.008156
99.01046
99.01268
99.014755
99.017036
99.01918
99.021294
99.023598
99.025719
99.027817
99.03009
99.032166
99.034286
99.036575
99.038589
99.040703
99.042969
99.044975
99.047081
99.049332
99.051331
99.053398
99.055672
99.057648
99.0597
99.06192
99.063911
99.065971
99.068176
99.070175
99.072166
99.074348
99.076363
99.078331
99.080513
99.08252
99.084518
99.086647
99.088646
99.090614
99.09272
99.094742
99.096703
99.09877
99.10083
99.102806
99.104782
99.106789
99.108772
99.110756
99.112762
99.114708
99.116692
99.11866
99.120636
99.122612
99.12458
99.126534
99.128517
99.130447
99.132401
99.134377
99.136314
99.138176
99.140129
99.142082
99.143951
99.145912
99.147881
99.149689
99.151581
99.153549
99.155472
99.157249
99.159225
99.161179
99.162941
99.164841
99.166817
99.16864
99.170456
99.172417
99.174339
99.176048
99.177956
99.179909
99.181694
99.183426
99.185379
99.187256
99.188972
99.190849
99.192795
99.19455
99.196259
99.198204
99.200104
99.201782
99.20359
99.205528
99.207291
99.208977
99.210861
99.21273
99.214394
99.216072
99.21801
99.219803
99.221443
99.223198
99.225121
99.22683
99.228462
99.230331
99.23217
99.23381
99.235474
99.237328
99.239082
99.240715
99.242424
99.244278
99.245972
99.24762
99.249298
99.251122
99.252769
99.254402
99.256111
99.257889
99.259537
99.261192
99.262924
99.264664
99.266319
99.267967
99.269707
99.271385
99.273026
99.274681
99.276337
99.278008
99.279633
99.281273
99.282928
99.284584
99.286217
99.287872
99.289467
99.2911
99.292732
99.294388
99.295975
99.297577
99.299202
99.300842
99.302437
99.304008
99.305649
99.307289
99.308861
99.310349
99.311974
99.313614
99.315201
99.316673
99.318298
99.319923
99.321526
99.322922
99.324509
99.326149
99.327751
99.32917
99.330673
99.332314
99.333954
99.335442
99.336838
99.33844
99.340088
99.341652
99.343002
99.344566
99.346222
99.347824
99.34919
99.350594
99.352211
99.353844
99.355263
99.356606
99.358162
99.359795
99.361328
99.362671
99.364052
99.365677
99.367287
99.368652
99.369995
99.371513
99.373138
99.374626
99.375946
99.377281
99.378868
99.380486
99.381889
99.383186
99.38459
99.386215
99.38768
99.389008
99.39032
99.391762
99.393379
99.394806
99.396118
99.397446
99.398911
99.400467
99.401794
99.403107
99.404465
99.405968
99.407463
99.408775
99.410088
99.411407
99.412941
99.414375
99.415688
99.417007
99.418343
99.419807
99.421211
99.422531
99.423851
99.425194
99.426674
99.42804
99.429337
99.430672
99.431984
99.433411
99.434761
99.436081
99.437401
99.438713
99.440079
99.441429
99.442734
99.444046
99.445358
99.446678
99.447998
99.449318
99.45063
99.451927
99.453217
99.454529
99.455826
99.457138
99.458466
99.459755
99.46096
99.462265
99.463577
99.46489
99.466202
99.467392
99.468636
99.469948
99.471268
99.472565
99.473801
99.474953
99.476234
99.477547
99.478882
99.480148
99.481262
99.482498
99.483795
99.485123
99.486412
99.487556
99.488663
99.489929
99.491241
99.492554
99.49379
99.49482
99.495934
99.497231
99.498543
99.499847
99.501015
99.502022
99.503204
99.504524
99.505821
99.507072
99.508156
99.509171
99.510345
99.51165
99.512955
99.514191
99.515244
99.516251
99.517418
99.518723
99.520027
99.521225
99.522224
99.523201
99.524384
99.525688
99.526955
99.528084
99.529076
99.530098
99.531197
99.532478
99.533768
99.534874
99.535881
99.536888
99.537941
99.5392
99.540497
99.541634
99.542633
99.543633
99.544685
99.545914
99.547173
99.54834
99.549332
99.550323
99.551308
99.552452
99.553726
99.554924
99.555939
99.556938
99.55793
99.558983
99.560181
99.561432
99.562462
99.563454
99.56443
99.56543
99.566521
99.567764
99.568878
99.56987
99.570854
99.571831
99.57283
99.573959
99.575134
99.576195
99.577187
99.578163
99.579147
99.580162
99.581345
99.582474
99.583458
99.584457
99.585442
99.586426
99.587448
99.588539
99.589607
99.590599
99.591583
99.592567
99.593559
99.594559
99.595642
99.596672
99.597664
99.59864
99.599625
99.600609
99.601593
99.6026
99.603615
99.604599
99.605576
99.606575
99.607559
99.608543
99.609505
99.610443
99.611435
99.612419
99.613411
99.614388
99.615379
99.616272
99.61718
99.618149
99.619133
99.62011
99.621101
99.622086
99.623009
99.623856
99.624771
99.625748
99.62674
99.627724
99.628708
99.629639
99.630478
99.631332
99.632263
99.633247
99.634239
99.635208
99.636185
99.637115
99.637886
99.638741
99.639679
99.640656
99.641647
99.642632
99.643578
99.644409
99.645142
99.645973
99.646904
99.647888
99.64888
99.649857
99.650818
99.651611
99.652313
99.653084
99.654045
99.655006
99.655991
99.656982
99.657875
99.65863
99.659309
99.660049
99.660957
99.661942
99.662941
99.663918
99.664856
99.665634
99.666298
99.667007
99.667847
99.668785
99.669762
99.670753
99.671669
99.672462
99.673157
99.67382
99.674576
99.675461
99.676437
99.677429
99.678398
99.679268
99.67997
99.680626
99.681282
99.682022
99.682922
99.683907
99.68486
99.685799
99.686623
99.687309
99.687973
99.688644
99.689354
99.690269
99.691246
99.692215
99.693146
99.693916
99.694572
99.695229
99.695892
99.696587
99.697395
99.698357
99.699333
99.700211
99.700981
99.701645
99.702301
99.702965
99.703629
99.704468
99.705399
99.706352
99.70726
99.708023
99.708687
99.709343
99.709999
99.710648
99.711395
99.712227
99.713188
99.714088
99.71489
99.715607
99.716263
99.716911
99.717575
99.718254
99.718925
99.719749
99.720665
99.721512
99.722237
99.7229
99.723549
99.724205
99.724861
99.725525
99.726273
99.727119
99.727997
99.728806
99.729515
99.730171
99.730835
99.731491
99.73214
99.732796
99.733513
99.734261
99.735077
99.735855
99.736549
99.737221
99.737877
99.738533
99.739189
99.739853
99.740524
99.741257
99.74202
99.742798
99.7435
99.744164
99.744827
99.745483
99.746147
99.746796
99.747459
99.748123
99.748833
99.749596
99.750336
99.750984
99.751633
99.752281
99.752937
99.753601
99.754257
99.754936
99.755585
99.756256
99.756927
99.757591
99.758247
99.758911
99.759567
99.760223
99.76088
99.761536
99.762184
99.762825
99.763458
99.764091
99.764717
99.765358
99.766006
99.766663
99.767326
99.767982
99.768639
99.769295
99.769951
99.770554
99.771103
99.771675
99.772278
99.772919
99.773567
99.774223
99.774879
99.775536
99.776192
99.776855
99.777489
99.77803
99.778511
99.779037
99.77964
99.780281
99.780937
99.781593
99.782242
99.782898
99.783562
99.784203
99.784851
99.785431
99.785889
99.786346
99.786919
99.787529
99.788177
99.788826
99.78949
99.790146
99.790802
99.791458
99.792099
99.792664
99.793083
99.793495
99.793938
99.794495
99.795135
99.795776
99.796448
99.797104
99.797752
99.798409
99.799065
99.799652
99.800156
99.800529
99.800919
99.801285
99.801788
99.802399
99.803055
99.803711
99.804359
99.805023
99.805687
99.806313
99.806908
99.807411
99.807816
99.808167
99.80854
99.809029
99.809578
99.810158
99.810814
99.811478
99.812134
99.812775
99.813431
99.814018
99.814514
99.814934
99.815292
99.815636
99.815979
99.816452
99.816971
99.817566
99.818214
99.818878
99.819519
99.820175
99.820816
99.821381
99.821854
99.822311
99.822639
99.82296
99.823288
99.823677
99.82415
99.82473
99.825378
99.826019
99.826683
99.827332
99.827972
99.828583
99.82914
99.829567
99.829926
99.830261
99.830605
99.830956
99.831367
99.831764
99.832336
99.83297
99.833618
99.83429
99.834908
99.835533
99.836105
99.836594
99.837021
99.837349
99.837677
99.838013
99.838348
99.838715
99.839142
99.839615
99.840218
99.840843
99.841492
99.84214
99.842751
99.843285
99.843788
99.844215
99.844566
99.84491
99.845238
99.845558
99.845894
99.846268
99.846634
99.847115
99.847672
99.848282
99.848923
99.849579
99.850212
99.850746
99.851265
99.851685
99.852051
99.852371
99.852699
99.853043
99.853363
99.853714
99.854065
99.854446
99.854881
99.855415
99.856033
99.856651
99.8573
99.857872
99.858376
99.858795
99.859161
99.859497
99.859818
99.860168
99.860489
99.860817
99.861145
99.861481
99.861824
99.862228
99.862762
99.863335
99.863953
99.864578
99.865158
99.865662
99.866066
99.866455
99.866776
99.867111
99.867455
99.867783
99.868111
99.868431
99.868767
99.869095
99.869438
99.869812
99.870247
99.870758
99.871323
99.871925
99.87252
99.873024
99.873421
99.873795
99.874138
99.874481
99.874802
99.87513
99.87545
99.875786
99.876129
99.87645
99.876785
99.877129
99.877533
99.878036
99.878471
99.879028
99.879631
99.880142
99.8806
99.88102
99.881401
99.881729
99.882065
99.882393
99.882713
99.883041
99.883369
99.883705
99.884026
99.884361
99.884697
99.885056
99.885422
99.885857
99.886345
99.886833
99.887329
99.887772
99.888184
99.888573
99.888908
99.889259
99.88958
99.889908
99.890228
99.890556
99.890884
99.89122
99.891548
99.891876
99.892197
99.89254
99.892891
99.89325
99.893669
99.894096
99.894539
99.894997
99.895386
99.89576
99.896111
99.896446
99.896782
99.897118
99.897446
99.897774
99.898109
99.89843
99.898766
99.899086
99.899414
99.899734
99.90007
99.900406
99.900749
99.901123
99.901451
99.901825
99.902237
99.902603
99.902962
99.90332
99.903656
99.903999
99.90432
99.904663
99.904984
99.905319
99.90564
99.905968
99.906296
99.906631
99.906967
99.907288
99.907623
99.907951
99.908279
99.908607
99.90892
99.909233
99.909546
99.909851
99.910172
99.910492
99.910812
99.91114
99.911461
99.911789
99.912117
99.912445
99.912773
99.913101
99.913437
99.913765
99.914085
99.914413
99.914749
99.915077
99.915398
99.91571
99.916023
99.916344
99.916664
99.916939
99.917198
99.917458
99.917686
99.917961
99.918236
99.918533
99.918854
99.919174
99.919495
99.91983
99.920166
99.920502
99.920822
99.92115
99.921471
99.921806
99.92215
99.922462
99.922791
99.923119
99.923447
99.92379
99.924072
99.924347
99.924614
99.924812
99.925049
99.925232
99.925423
99.925621
99.92585
99.926094
99.926414
99.926735
99.927055
99.927399
99.927711
99.92804
99.92836
99.928688
99.929016
99.929344
99.929672
99.93
99.930351
99.930687
99.931007
99.931313
99.931595
99.93187
99.932076
99.932297
99.932419
99.932556
99.932693
99.932808
99.932983
99.933167
99.933418
99.93367
99.933975
99.934265
99.934593
99.934906
99.935242
99.935562
99.935898
99.936226
99.936554
99.936882
99.937202
99.937546
99.937874
99.938194
99.938522
99.938828
99.93914
99.939377
99.939613
99.939842
99.940033
99.94017
99.940323
99.940376
99.940483
99.940598
99.940697
99.940865
99.941109
99.941383
99.941666
99.941963
99.942261
99.942589
99.942917
99.94323
99.943558
99.943878
99.944214
99.944542
99.944862
99.945206
99.945534
99.945854
99.946182
99.946495
99.946793
99.947105
99.947388
99.947556
99.947754
99.947891
99.94799
99.94809
99.948158
99.948204
99.948265
99.948334
99.948463
99.948616
99.948807
99.949051
99.949295
99.949593
99.949875
99.950188
99.950508
99.950821
99.951149
99.951492
99.95182
99.952141
99.952484
99.952805
99.95314
99.953461
99.953789
99.954109
99.954391
99.954681
99.954948
99.955231
99.955467
99.955673
99.955826
99.955917
99.955994
99.9561
99.956139
99.956177
99.956253
99.956314
99.956367
99.956467
99.956604
99.956779
99.956985
99.95723
99.957458
99.957733
99.958069
99.958389
99.958672
99.959
99.959328
99.959663
99.959984
99.96032
99.96064
99.960968
99.961296
99.961624
99.961945
99.96225
99.962563
99.962814
99.963066
99.963295
99.963509
99.963654
99.963799
99.963882
99.963974
99.964012
99.964043
99.964043
99.96405
99.964096
99.964119
99.964172
99.964256
99.964333
99.964409
99.9646
99.964767
99.96492
99.965187
99.965439
99.965752
99.966034
99.966339
99.966652
99.96698
99.967308
99.967628
99.967964
99.968292
99.968628
99.968956
99.969276
99.969582
99.969879
99.970192
99.970459
99.970695
99.97094
99.971153
99.971313
99.971458
99.97155
99.971642
99.971687
99.97171
99.971764
99.971786
99.971794
99.971794
99.971794
99.971802
99.971855
99.971863
99.971901
99.971962
99.972015
99.97213
99.972267
99.972427
99.972656
99.972885
99.973145
99.973434
99.973732
99.974037
99.974365
99.97467
99.974998
99.975319
99.975655
99.975983
99.976318
99.976646
99.976967
99.977272
99.977562
99.977875
99.97818
99.97847
99.978691
99.978912
99.979134
99.979271
99.979401
99.9795
99.979591
99.979675
99.979729
99.979729
99.979759
99.979759
99.979759
99.979767
99.979767
99.979774
99.979774
99.979774
99.979774
99.979774
99.979828
99.979904
99.979958
99.980072
99.980225
99.980385
99.980507
99.980682
99.980919
99.981171
99.981415
99.98172
99.98201
99.982285
99.98259
99.982925
99.983238
99.983566
99.983894
99.984222
99.984535
99.984856
99.985168
99.985481
99.985779
99.986023
99.986282
99.986504
99.986717
99.986908
99.987114
99.987251
99.987358
99.98748
99.987556
99.98761
99.987648
99.987671
99.987701
99.987717
99.987717
99.987717
99.987717
99.987717
99.987717
99.987717
99.987717
99.987717
99.987717
99.987717
99.987717
99.987793
99.987808
99.987839
99.987892
99.987984
99.988098
99.988228
99.988388
99.988518
99.988724
99.988899
99.989159
99.989388
99.989632
99.989899
99.990211
99.990532
99.990845
99.991165
99.991486
99.991806
99.992096
99.992409
99.992722
99.993011
99.993279
99.993576
99.993843
99.994133
99.994377
99.994614
99.994789
99.994957
99.995102
99.995262
99.995354
99.995453
99.995506
99.995552
99.995605
99.995621
99.995636
99.995659
99.995659
99.995667
99.995667
99.995667
99.995682
99.995682
99.995682
99.995682
99.995682
99.995682
99.995682
99.995682
99.995682
99.995689
99.995712
99.99575
99.99575
99.99575
99.995781
99.995811
99.99585
99.995926
99.996002
99.996124
99.996254
99.996422
99.99659
99.996758
99.996956
99.997192
99.997421
99.997719
99.998009
99.998276
99.998589
99.998886
99.999184
99.999504
99.999809
100.00011
100.0004
100.0007
100.00097
100.00124
100.00151
100.00171
100.00196
100.00221
100.00243
100.00261
100.00275
100.00286
100.00303
100.00314
100.00321
100.00327
100.00331
100.00336
100.00343
100.00346
100.00346
100.00346
100.00346
100.00347
100.00348
100.00348
100.00348
100.00348
100.00348
100.00348
100.00348
100.00348
100.00348
100.00348
100.00348
100.00348
100.00348
100.00348
100.00348
100.00348
100.00348
100.00349
100.00349
100.00349
100.00352
100.00354
100.0036
100.00361
100.00365
100.00368
100.00375
100.0038
100.00389
100.00398
100.00417
100.00433
100.00449
100.00467
100.00484
100.00505
100.00529
100.00557
100.00584
100.0061
100.00637
100.00666
100.00696
100.00725
100.00752
100.00784
100.00815
100.00846
100.0087
100.009
100.00929
100.0095
100.00971
100.00988
100.01005
100.01026
100.01042
100.01054
100.01069
100.0108
100.01092
100.01097
100.01103
100.01105
100.01112
100.01115
100.01119
100.01121
100.01121
100.01124
100.01128
100.01128
100.0113
100.01131
100.01131
100.01133
100.01133
100.01133
100.01133
100.01133
100.01133
100.01135
100.01135
100.01135
100.01135
100.01135
100.01135
100.01135
100.01135
100.01135
100.01135
100.01135
100.01135
100.01135
100.01135
100.01135
100.01135
100.01136
100.01136
100.01136
100.01136
100.01136
100.01138
100.0114
100.01145
100.01147
100.01151
100.01155
100.0116
100.01167
100.01177
100.01185
100.01196
100.01206
100.01222
100.01238
100.01254
100.01272
100.01295
100.01317
100.01339
100.01358
100.01381
100.01407
100.01434
100.01462
100.01488
100.01514
100.01543
100.01566
100.01593
100.01619
100.01643
100.01669
100.01696
100.0172
100.01745
100.01768
100.01785
100.01804
100.0182
100.01835
100.01852
100.01866
100.01875
100.01883
100.01893
100.019
100.01913
100.0192
100.01921
100.01929
100.01933
100.01937
100.01942
100.01944
100.01945
100.01946
100.0195
100.0195
100.0195
100.0195
100.0195
100.0195
100.0195
100.01952
100.01952
100.01952
100.01952
100.01952
100.01952
100.01952
100.01952
100.01952
100.01952
100.01952
100.01952
100.01952
100.01952
100.01952
100.01952
100.01952
100.01952
100.01952
100.01952
100.01952
100.01952
100.01952
100.01952
100.01952
100.01952
100.01952
100.01952
100.01952
100.01952
100.01952
100.01952
100.01952
100.01952
100.01952
100.01952
100.01952
100.01955
100.01958
100.01958
100.01961
100.01963
100.01965
100.01965
100.01968
100.01971
100.01979
100.01981
100.01987
100.01992
100.02
100.02011
100.02023
100.02033
100.02044
100.02058
100.02074
100.02094
100.0211
100.02124
100.02144
100.02162
100.02187
100.02206
100.02228
100.02252
100.02274
100.02299
100.02319
100.0234
100.02364
100.02385
100.02405
100.0243
100.02451
100.02476
100.02495
100.02518
100.02541
100.0256
100.02575
100.02595
100.02614
100.02625
100.02641
100.02651
100.02667
100.02676
100.02686
100.02699
100.02707
100.02716
100.02721
100.02729
100.02734
100.02741
100.02745
100.02749
100.02751
100.02753
100.02754
100.02755
100.02758
100.02759
100.0276
100.0276
100.02762
100.02762
100.02763
100.02763
100.02763
100.02764
100.02766
100.02766
100.02766
100.02766
100.02766
100.02766
100.02766
100.02767
100.02767
100.02767
100.02767
100.02767
100.02767
100.02767
100.02767
100.02767
100.02767
100.02767
100.02767
100.02767
100.02767
100.02767
100.02767
100.02767
100.02767
100.02767
100.02767
100.02767
100.02767
100.02767
100.02767
100.02767
100.02767
100.02767
100.02767
100.02767
100.02767
100.02767
100.02767
100.02767
100.02767
100.02767
100.02767
100.02767
100.02767
100.02767
100.02767
100.02767
100.02767
100.02767
100.02767
100.02768
100.02769
100.0277
100.0277
100.0277
100.0277
100.02773
100.02773
100.02773
100.02775
100.02776
100.02776
100.02777
100.02778
100.02779
100.02781
100.02783
100.02786
100.02789
100.02793
100.02798
100.02802
100.0281
100.02814
100.0282
100.02827
100.02833
100.02845
100.02854
100.02861
100.02871
100.02882
100.02892
100.02905
100.02913
100.02922
100.02938
100.02955
100.02971
100.02985
100.03001
100.03018
100.03036
100.03054
100.0307
100.03091
100.03111
100.03127
100.03146
100.03166
100.03183
100.03194
100.03214
100.03232
100.03248
100.03268
100.03285
100.03299
100.03314
100.03324
100.03343
100.03358
100.03369
100.03377
100.03388
100.03399
100.0341
100.03423
100.0343
100.03442
100.03454
100.03461
100.03466
100.03473
100.03483
100.03494
100.03505
100.03508
100.03513
100.03517
100.03523
100.03526
100.0353
100.03535
100.03538
100.03542
100.03544
100.03549
100.03553
100.03557
100.0356
100.03562
100.03564
100.03567
100.0357
100.03571
100.03574
100.03574
100.03574
100.03574
100.03574
100.03574
100.03574
100.03574
100.03574
100.03574
100.03574
100.03574
100.03574
100.03574
100.03575
100.03575
100.03575
100.03575
100.03575
100.03575
100.03575
100.03575
100.03575
100.03575
100.03575
100.03575
100.03575
100.03575
100.03575
100.03575
100.03575
100.03575
100.03575
100.03575
100.03575
100.03575
100.03575
100.03575
100.03575
100.03575
100.03575
100.03575
100.03575
100.03575
100.03575
100.03575
100.03575
100.03575
100.03575
100.03575
100.03575
100.03575
100.03575
100.03575
100.03575
100.03575
100.03575
100.03575
100.03575
100.03575
100.03575
100.03575
100.03575
100.03575
100.03575
100.03575
100.03575
100.03575
100.03575
100.03575
100.03575
100.03575
100.03575
100.03575
100.03575
100.03575
100.03575
100.03575
100.03575
100.03575
100.03575
100.03575
100.03575
100.03575
100.03575
100.03575
100.03575
100.03575
100.03575
100.03575
100.03575
100.03575
100.03575
100.03575
100.03575
100.03575
100.03575
100.03575
100.03575
100.03575
100.03577
100.03577
100.03577
100.0358
100.0358
100.0358
100.0358
100.0358
100.0358
100.0358
100.0358
100.03584
100.03584
100.03584
100.03584
100.03587
100.03589
100.0359
100.0359
100.03591
100.03595
100.03597
100.03599
100.036
100.03603
100.03607
100.03608
100.03613
100.03614
100.03616
100.03618
100.03622
100.03629
100.03631
100.03632
100.03637
100.03646
100.03648
100.03654
100.03658
100.03664
100.03673
100.03678
100.03682
100.03687
100.03696
100.03699
100.03709
100.03718
100.03725
100.03732
100.03741
100.03748
100.0376
100.03769
100.03776
100.03789
100.03797
100.03809
100.03821
100.03826
100.03838
100.03846
100.03857
100.03873
100.03883
100.03892
100.03903
100.03911
100.03922
100.03938
