# Supplementary material for: A Synaptic Mechanism for Temporal Filtering of Visual Signals
Source: PLoS Biol. 2014 Oct 21;12(10):e1001972. doi: 10.1371/journal.pbio.1001972 (PMC4205119; doi:10.1371/journal.pbio.1001972)
Supplement: Data S1 — All raw data files as well as averages and statistical parameters presented in the manuscript. Formats provided include raw-text (Ascii) and Excel (xls). In addition, we provide the original Igor-Pro files (Wavemetrics), which contain both the raw data and the original figure formatting. Data referring to particular panels are located in the respective folders. For any further information, please contact Tom Baden at thomas.baden@uni-tuebingen.de. (ZIP) [file pbio.1001972.s009.zip › Fig6/Fig6c.txt]

release_large	release_large_SEM	release_small	release_small_SEM	stim
0.154219	0.000944188	0.158619	0.00540052	2.5
0.15415	0.000946286	0.158532	0.00541077	2.5
0.154081	0.000948426	0.158445	0.00542124	2.5
0.154013	0.000950654	0.158359	0.00543196	2.5
0.153945	0.000952935	0.158274	0.00544286	2.5
0.153878	0.000955271	0.158189	0.00545414	2.5
0.153811	0.00095768	0.158104	0.00546564	2.5
0.153744	0.000960145	0.15802	0.00547731	2.5
0.153678	0.000962664	0.157936	0.00548926	2.5
0.153612	0.000965259	0.157854	0.00550152	2.5
0.153546	0.000967893	0.157771	0.00551381	2.5
0.153481	0.000970595	0.157689	0.00552653	2.5
0.153416	0.000973354	0.157607	0.00553943	2.5
0.157131	0.0009082	0.162312	0.00522226	2.5
0.403038	0.0217577	0.749034	0.138299	2.5
0.39806	0.0208258	0.7144	0.124213	2.5
0.393738	0.0200572	0.684006	0.112134	2.5
0.389984	0.0194152	0.657319	0.101779	2.5
0.386723	0.0188723	0.633878	0.0929032	2.5
0.383894	0.0184079	0.613281	0.0852987	2.5
0.381442	0.0180065	0.595176	0.0787866	2.5
0.379322	0.0176564	0.579257	0.0732119	2.5
0.377494	0.0173487	0.56526	0.0684417	2.5
0.375924	0.0170764	0.552951	0.0643614	2.5
0.374582	0.016834	0.542128	0.0608717	2.5
0.373446	0.0166173	0.53261	0.0578871	2.5
0.37249	0.0164228	0.524246	0.0553345	2.5
0.371697	0.0162476	0.516895	0.0531504	2.5
0.37105	0.0160894	0.510442	0.0512807	2.5
0.370534	0.0159462	0.50478	0.0496791	2.5
0.370136	0.0158163	0.499818	0.0483059	2.5
0.369845	0.0156985	0.495474	0.0471271	2.5
0.369649	0.0155913	0.491679	0.0461145	2.5
0.369541	0.0154938	0.488369	0.0452434	2.5
0.369512	0.0154051	0.485488	0.0444933	2.5
0.369555	0.0153243	0.482989	0.0438464	2.5
0.369664	0.0152508	0.48083	0.0432882	2.5
0.369832	0.0151838	0.478972	0.0428057	2.5
0.370055	0.0151229	0.477381	0.0423889	2.5
0.370327	0.0150674	0.476028	0.0420278	2.5
0.370645	0.015017	0.474887	0.0417155	2.5
0.371005	0.0149712	0.473935	0.0414449	2.5
0.371402	0.0149297	0.473151	0.041211	2.5
0.371835	0.0148921	0.472517	0.0410082	2.5
0.372299	0.0148581	0.472017	0.0408332	2.5
0.372793	0.0148274	0.471637	0.0406819	2.5
0.373313	0.0147998	0.471363	0.0405516	2.5
0.373858	0.014775	0.471184	0.0404395	2.5
0.374426	0.0147528	0.471091	0.0403437	2.5
0.375015	0.014733	0.471074	0.0402618	2.5
0.375623	0.0147155	0.471124	0.0401924	2.5
0.376247	0.0147	0.471236	0.0401339	2.5
0.376889	0.0146864	0.471402	0.0400851	2.5
0.377544	0.0146746	0.471616	0.0400448	2.5
0.378214	0.0146645	0.471875	0.0400121	2.5
0.378895	0.0146558	0.472171	0.0399861	2.5
0.379588	0.0146486	0.472504	0.0399661	2.5
0.380291	0.0146427	0.472867	0.0399514	2.5
0.381003	0.014638	0.473258	0.0399413	2.5
0.381724	0.0146344	0.473673	0.0399355	2.5
0.382453	0.0146318	0.474112	0.0399334	2.5
0.383188	0.0146302	0.474569	0.0399347	2.5
0.38393	0.0146295	0.475045	0.0399388	2.5
0.384677	0.0146297	0.475537	0.0399457	2.5
0.38543	0.0146306	0.476041	0.0399549	2.5
0.386188	0.0146322	0.476559	0.0399663	2.5
0.386949	0.0146344	0.477087	0.0399794	2.5
0.387714	0.0146373	0.477626	0.0399942	2.5
0.388483	0.0146407	0.478173	0.0400107	2.5
0.389254	0.0146447	0.478727	0.0400284	2.5
0.390028	0.0146491	0.479288	0.0400472	2.5
0.390803	0.014654	0.479855	0.0400673	2.5
0.391581	0.0146593	0.480426	0.0400879	2.5
				2.5
				2.5
				2.5
				2.5
				2.5
				2.5
				2.5
				2.5
				2.5
				2.5
				2.5
				2.5
				2.5
				2.5
				2.5
				2.5
				2.5
				2.5
				2.5
				2.5
				2.5
				2.5
				2.5
				2.5
				2.5
				2.5
				2.5
				2.5
				2.5
				2.5
				2.5
				2.5
				2.5
				2.5
				2.5
				2.5
				2.5
				2.5
				2.5
				2.5
				2.5
				2.5
				2.5
				2.5
				2.5
				2.5
				2.5
				2.5
				2.5
				2.5
				2.5
				2.5
				2.5
				2.5
				2.5
				2.5
				2.5
				2.5
				2.5
				2.5
				2.5
				2.5
				2.5
				2.5
				2.5
				2.5
				2.5
				2.5
				2.5
				2.5
				2.5
				2.5
				2.5
				2.5
				2.5
				2.5
				2.5
				2.5
				2.5
				2.5
				2.5
				2.5
				2.5
				2.5
				2.5
				2.5
				2.5
				2.5
				2.5
				2.5
				2.5
				2.5
				2.5
				2.5
				2.5
				2.5
				2.5
				2.5
				2.5
				2.5
				2.5
				2.5
				2.5
				2.5
				2.5
				2.5
				2.5
				2.5
				2.5
				2.5
				2.5
				2.5
				2.5
				2.5
				2.5
				2.5
				2.5
				2.5
				2.5
				2.5
				2.5
				2.5
				2.5
				2.5
				2.5
				2.5
				2.5
				2.5
				2.5
				2.5
				2.5
				2.5
				2.5
				2.5
				2.5
				2.5
				2.5
				2.5
				2.5
				2.5
				2.5
				2.5
				2.5
				2.5
				2.5
				2.5
				2.5
				2.5
				2.5
				2.5
				2.5
				2.5
				2.5
				2.5
				2.5
				2.5
				2.5
				2.5
				2.5
				2.5
				2.5
				2.5
				2.5
				2.5
				2.5
				2.5
				2.5
				2.5
				2.5
				2.5
				2.5
				2.5
				2.5
				2.5
				2.5
				2.5
				2.5
				2.5
				2.5
				2.5
				2.5
				2.5
				2.5
				2.5
				2.5
				2.5
				2.5
				2.5
				2.5
				2.5
				2.5
				2.5
				2.5
				2.5
				2.5
				2.5
				2.5
				2.5
				2.5
				2.5
				2.5
				2.5
				2.5
				2.5
				2.5
				2.5
				2.5
				2.5
				2.5
				2.5
				2.5
				2.5
				2.5
				2.5
				2.5
				2.5
				2.5
				2.5
				2.5
				2.5
				2.5
				2.5
				2.5
				2.5
				2.5
				2.5
				2.5
				2.5
				2.5
				2.5
				2.5
				2.5
				2.5
				2.5
				2.5
				2.5
				2.5
				2.5
				2.5
				2.5
				2.5
				2.5
				2.5
				2.5
				2.5
				2.5
				2.5
				2.5
				2.5
				2.5
				2.5
				2.5
				2.5
				2.5
				2.5
				2.5
				2.5
				2.5
				2.5
				2.5
				2.5
				2.5
				2.5
				2.5
				2.5
				2.5
				2.5
				2.5
				2.5
				2.5
				2.5
				2.5
				2.5
				2.5
				2.5
				2.5
				2.5
				2.5
				2.5
				2.5
				2.5
				2.5
				2.5
				2.5
				2.5
				2.5
				2.5
				2.5
				2.5
				2.5
				2.5
				2.5
				2.5
				2.5
				2.5
				2.5
				2.5
				2.5
				2.5
				2.5
				2.5
				2.5
				2.5
				2.5
				2.5
				2.5
				2.5
				2.5
				2.5
				2.5
				2.5
				2.5
				2.5
				2.5
				2.5
				2.5
				2.5
				2.5
				2.5
				2.5
				2.5
				2.5
				2.5
				2.5
				2.5
				2.5
				2.5
				2.5
				2.5
				2.5
				2.5
				2.5
				2.5
				2.5
				2.5
				2.5
				2.5
				2.5
				2.5
				2.5
				2.5
				2.5
				2.5
				2.5
				2.5
				2.5
				2.5
				2.5
				2.5
				2.5
				2.5
				2.5
				2.5
				2.5
				2.5
				2.5
				2.5
				2.5
				2.5
				2.5
				2.5
				2.5
				2.5
				2.5
				2.5
				2.5
				2.5
				2.5
				2.5
				2.5
				2.5
				2.5
				2.5
				2.5
				2.5
				2.5
				2.5
				2.5
				2.5
				2.5
				2.5
				2.5
				2.5
				2.5
				2.5
				2.5
				2.5
				2.5
				2.5
				2.5
				2.5
				2.5
				2.5
				2.5
				2.5
				2.5
				2.5
				2.5
				2.5
				2.5
				2.5
				2.5
				2.5
				2.5
				2.5
				2.5
				2.5
				2.5
				2.5
				2.5
				2.5
				2.5
				2.5
				2.5
				2.5
				2.5
				2.5
				2.5
				2.5
				2.5
				2.5
				2.5
				2.5
				2.5
				2.5
				2.5
				2.5
				2.5
				2.5
				2.5
				2.5
				2.5
				2.5
				2.5
				2.5
				2.5
				2.5
				2.5
				2.5
				2.5
				2.5
				2.5
				2.5
				2.5
				2.5
				2.5
				2.5
				2.5
				2.5
				2.5
				2.5
				2.5
				2.5
				2.5
				2.5
				2.5
				2.5
				2.5
				2.5
				2.5
				2.5
				2.5
				2.5
				2.5
				2.5
				2.5
				2.5
				2.5
				2.5
				2.5
				2.5
				2.5
				2.5
				2.5
				2.5
				2.5
				2.5
				2.5
				2.5
				2.5
				2.5
				2.5
				2.5
				2.5
				2.5
				2.5
				2.5
				2.5
				2.5
				2.5
				2.5
				2.5
				2.5
				2.5
				2.5
				2.5
				2.5
				2.5
				2.5
				2.5
				2.5
				2.5
				2.5
				2.5
				2.5
				2.5
				2.5
				2.5
				2.5
				2.5
				2.5
				2.5
				2.5
				2.5
				2.5
				2.5
				2.5
				2.5
				2.5
				2.5
				2.5
				2.5
				2.5
				2.5
				2.5
				2.5
				2.5
				2.5
				2.5
				2.5
				2.5
				2.5
				2.5
				2.5
				2.5
				2.5
				2.5
				2.5
				2.5
				2.5
				2.5
				2.5
				2.5
				2.5
				2.5
				2.5
				2.5
				2.5
				2.5
				2.5
				2.5
				2.5
				2.5
				2.5
				2.5
				2.5
				2.5
				2.5
				2.5
				2.5
				2.5
				2.5
				2.5
				2.5
				2.5
				2.5
				2.5
				2.5
				2.5
				2.5
				2.5
				2.5
				2.5
				2.5
				2.5
				2.5
				2.5
				2.5
				2.5
				2.5
				2.5
				2.5
				2.5
				2.5
				2.5
				2.5
				2.5
				2.5
				2.5
				2.5
				2.5
				2.5
				2.5
				2.5
				2.5
				2.5
				2.5
				2.5
				2.5
				2.5
				2.5
				2.5
				2.5
				2.5
				2.5
				2.5
				2.5
				2.5
				2.5
				2.5
				2.5
				2.5
				2.5
				2.5
				2.5
				2.5
				2.5
				2.5
				2.5
				2.5
				2.5
				2.5
				2.5
				2.5
				2.5
				2.5
				2.5
				2.5
				2.5
				2.5
				2.5
				2.5
				2.5
				2.5
				2.5
				2.5
				2.5
				2.5
				2.5
				2.5
				2.5
				2.5
				2.5
				2.5
				2.5
				2.5
				2.5
				2.5
				2.5
				2.5
				2.5
				2.5
				2.5
				2.5
				2.5
				2.5
				2.5
				2.5
				2.5
				2.5
				2.5
				2.5
				2.5
				2.5
				2.5
				2.5
				2.5
				2.5
				2.5
				2.5
				2.5
				2.5
				2.5
				2.5
				2.5
				2.5
				2.5
				2.5
				2.5
				2.5
				2.5
				2.5
				2.5
				2.5
				2.5
				2.5
				2.5
				2.5
				2.5
				2.5
				2.5
				2.5
				2.5
				2.5
				2.5
				2.5
				2.5
				2.5
				2.5
				2.5
				2.5
				2.5
				2.5
				2.5
				2.5
				2.5
				2.5
				2.5
				2.5
				2.5
				2.5
				2.5
				2.5
				2.5
				2.5
				2.5
				2.5
				2.5
				2.5
				2.5
				2.5
				2.5
				2.5
				2.5
				2.5
				2.5
				2.5
				2.5
				2.5
				2.5
				2.5
				2.5
				2.5
				2.5
				2.5
				2.5
				2.5
				2.5
				2.5
				2.5
				2.5
				2.5
				2.5
				2.5
				2.5
				2.5
				2.5
				2.5
				2.5
				2.5
				2.5
				2.5
				2.5
				2.5
				2.5
				2.5
				2.5
				2.5
				2.5
				2.5
				2.5
				2.5
				2.5
				2.5
				2.5
				2.5
				2.5
				2.5
				2.5
				2.5
				2.5
				2.5
				2.5
				2.5
				2.5
				2.5
				2.5
				2.5
				2.5
				2.5
				2.5
				2.5
				2.5
				2.5
				2.5
				2.5
				2.5
				2.5
				2.5
				2.5
				2.5
				2.5
				2.5
				2.5
				2.5
				2.5
				2.5
				2.5
				2.5
				2.5
				2.5
				2.5
				2.5
				2.5
				2.5
				2.5
				2.5
				2.5
				2.5
				2.5
				2.5
				2.5
				2.5
				2.5
				2.5
				2.5
				2.5
				2.5
				2.5
				2.5
				2.5
				2.5
				2.5
				2.5
				2.5
				2.5
				2.5
				2.5
				2.5
				2.5
				2.5
				2.5
				2.5
				2.5
				2.5
				2.5
				2.5
				2.5
				2.5
				2.5
				2.5
				2.5
				2.5
				2.5
				2.5
				2.5
				2.5
				2.5
				2.5
				2.5
				2.5
				2.5
				2.5
				2.5
				2.5
				2.5
				2.5
				2.5
				2.5
				2.5
				2.5
				2.5
				2.5
				2.5
				2.5
				2.5
				2.5
				2.5
				2.5
				2.5
				2.5
				2.5
				2.5
				2.5
				2.5
				2.5
				2.5
				2.5
				2.5
				2.5
				2.5
				2.5
				2.5
				2.5
				2.5
				2.5
				2.5
				2.5
				2.5
				2.5
				2.5
				2.5
				2.5
				2.5
				2.5
				2.5
				2.5
				2.5
				2.5
				2.5
				2.5
				2.5
				2.5
				2.5
				2.5
				2.5
				2.5
				2.5
				2.5
				2.5
				2.5
				2.5
				2.5
				2.5
				2.5
				2.5
				2.5
				2.5
				2.5
				2.5
				2.5
				2.5
				2.5
				2.5
				2.5
				2.5
				2.5
				2.5
				2.5
				2.5
				2.5
				2.5
				2.5
				2.5
				2.5
				2.5
				2.5
				2.5
				2.5
				2.5
				2.5
				2.5
				2.5
				2.5
				2.5
				2.5
				2.5
				2.5
				2.5
				2.5
				2.5
				2.5
				2.5
				2.5
				2.5
				2.5
				2.5
				2.5
				2.5
				2.5
				2.5
				2.5
				2.5
				2.5
				2.5
				2.5
				2.5
				2.5
				2.5
				2.5
				2.5
				2.5
				2.5
				2.5
				2.5
				2.5
				2.5
				2.5
				2.5
				2.5
				2.5
				2.5
				2.5
				2.5
				2.5
				2.5
				2.5
				2.5
				2.5
				2.5
				2.5
				2.5
				2.5
				2.5
				2.5
				2.5
				2.5
				2.5
				2.5
				2.5
				2.5
				2.5
				2.5
				2.5
				2.5
				2.5
				2.5
				2.5
				2.5
				2.5
				2.5
				2.5
				2.5
				2.5
				2.5
				2.5
				2.5
				2.5
				2.5
				2.5
				2.5
				2.5
				2.5
				2.5
				2.5
				2.5
				2.5
				2.5
				2.5
				2.5
				2.5
				2.5
				2.5
				2.5
				2.5
				2.5
				2.5
				2.5
				2.5
				2.5
				2.5
				2.5
				2.5
				2.5
				2.5
				2.5
				2.5
				2.5
				2.5
				2.5
				2.5
				2.5
				2.5
				2.5
				2.5
				2.5
				2.5
				2.5
				2.5
				2.5
				2.5
				2.5
				2.5
				2.5
				2.5
				2.5
				2.5
				2.5
				2.5
				2.5
				2.5
				2.5
				2.5
				2.5
				2.5
				2.5
				2.5
				2.5
				2.5
				2.5
				2.5
				2.5
				2.5
				2.5
				2.5
				2.5
				2.5
				2.5
				2.5
				2.5
				2.5
				2.5
				2.5
				2.5
				2.5
				2.5
				2.5
				2.5
				2.5
				2.5
				2.5
				2.5
				2.5
				2.5
				2.5
				2.5
				2.5
				2.5
				2.5
				2.5
				2.5
				2.5
				2.5
				2.5
				2.5
				2.5
				2.5
				2.5
				2.5
				2.5
				2.5
				2.5
				2.5
				2.5
				2.5
				2.5
				2.5
				2.5
				2.5
				2.5
				2.5
				2.5
				2.5
				2.5
				2.5
				2.5
				2.5
				2.5
				2.5
				2.5
				2.5
				2.5
				2.5
				2.5
				2.5
				2.5
				2.5
				2.5
				2.5
				2.5
				2.5
				2.5
				2.5
				2.5
				2.5
				2.5
				2.5
				2.5
				2.5
				2.5
				2.5
				2.5
				2.5
				2.5
				2.5
				2.5
				2.5
				2.5
				2.5
				2.5
				2.5
				2.5
				2.5
				2.5
				2.5
				2.5
				2.5
				2.5
				2.5
				2.5
				2.5
				2.5
				2.5
				2.5
				2.5
				2.5
				2.5
				2.5
				2.5
				2.5
				2.5
				2.5
				2.5
				2.5
				2.5
				2.5
				2.5
				2.5
				2.5
				2.5
				2.5
				2.5
				2.5
				2.5
				2.5
				2.5
				2.5
				2.5
				2.5
				2.5
				2.5
				2.5
				2.5
				2.5
				2.5
				2.5
				2.5
				2.5
				2.5
				2.5
				2.5
				2.5
				2.5
				2.5
				2.5
				2.5
				2.5
				2.5
				2.5
				2.5
				2.5
				2.5
				2.5
				2.5
				2.5
				2.5
				2.5
				2.5
				2.5
				2.5
				2.5
				2.5
				2.5
				2.5
				2.5
				2.5
				2.5
				2.5
				2.5
				2.5
				2.5
				2.5
				2.5
				2.5
				2.5
				2.5
				2.5
				2.5
				2.5
				2.5
				2.5
				2.5
				2.5
				2.5
				2.5
				2.5
				2.5
				2.5
				2.5
				2.5
				2.5
				2.5
				2.5
				2.5
				2.5
				2.5
				2.5
				2.5
				2.5
				2.5
				2.5
				2.5
				2.5
				2.5
				2.5
				2.5
				2.5
				2.5
				2.5
				2.5
				2.5
				2.5
				2.5
				2.5
				2.5
				2.5
				2.5
				2.5
				2.5
				2.5
				2.5
				2.5
				2.5
				2.5
				2.5
				2.5
				2.5
				2.5
				2.5
				2.5
				2.5
				2.5
				2.5
				2.5
				2.5
				2.5
				2.5
				2.5
				2.5
				2.5
				2.5
				2.5
				2.5
				2.5
				2.5
				2.5
				2.5
				2.5
				2.5
				2.5
				2.5
				2.5
				2.5
				2.5
				2.5
				2.5
				2.5
				2.5
				2.5
				2.5
				2.5
				2.5
				2.5
				2.5
				2.5
				2.5
				2.5
				2.5
				2.5
				2.5
				2.5
				2.5
				2.5
				2.5
				2.5
				2.5
				2.5
				2.5
				2.5
				2.5
				2.5
				2.5
				2.5
				2.5
				2.5
				2.5
				2.5
				2.5
				2.5
				2.5
				2.5
				2.5
				2.5
				2.5
				2.5
				2.5
				2.5
				2.5
				2.5
				2.5
				2.5
				2.5
				2.5
				2.5
				2.5
				2.5
				2.5
				2.5
				2.5
				2.5
				2.5
				2.5
				2.5
				2.5
				2.5
				2.5
				2.5
				2.5
				2.5
				2.5
				2.5
				2.5
				2.5
				2.5
				2.5
				2.5
				2.5
				2.5
				2.5
				2.5
				2.5
				2.5
				2.5
				2.5
				2.5
				2.5
				2.5
				2.5
				2.5
				2.5
				2.5
				2.5
				2.5
				2.5
				2.5
				2.5
				2.5
				2.5
				2.5
				2.5
				2.5
				2.5
				2.5
				2.5
				2.5
				2.5
				2.5
				2.5
				2.5
				2.5
				2.5
				2.5
				2.5
				2.5
				2.5
				2.5
				2.5
				2.5
				2.5
				2.5
				2.5
				2.5
				2.5
				2.5
				2.5
				2.5
				2.5
				2.5
				2.5
				2.5
				2.5
				2.5
				2.5
				2.5
				2.5
				2.5
				2.5
				2.5
				2.5
				2.5
				2.5
				2.5
				2.5
				2.5
				2.5
				2.5
				2.5
				2.5
				2.5
				2.5
				2.5
				2.5
				2.5
				2.5
				2.5
				2.5
				2.5
				2.5
				2.5
				2.5
				2.5
				2.5
				2.5
				2.5
				2.5
				2.5
				2.5
				2.5
				2.5
				2.5
				2.5
				2.5
				2.5
				2.5
				2.5
				2.5
				2.5
				2.5
				2.5
				2.5
				2.5
				2.5
				2.5
				2.5
				2.5
				2.5
				2.5
				2.5
				2.5
				2.5
				2.5
				2.5
				2.5
				2.5
				2.5
				2.5
				2.5
				2.5
				2.5
				2.5
				2.5
				2.5
				2.5
				2.5
				2.5
				2.5
				2.5
				2.5
				2.5
				2.5
				2.5
				2.5
				2.5
				2.5
				2.5
				2.5
				2.5
				2.5
				2.5
				2.5
				2.5
				2.5
				2.5
				2.5
				2.5
				2.5
				2.5
				2.5
				2.5
				2.5
				2.5
				2.5
				2.5
				2.5
				2.5
				2.5
				2.5
				2.5
				2.5
				2.5
				2.5
				2.5
				2.5
				2.5
				2.5
				2.5
				2.5
				2.5
				2.5
				2.5
				2.5
				2.5
				2.5
				2.5
				2.5
				2.5
				2.5
				2.5
				2.5
				2.5
				2.5
				2.5
				2.5
				2.5
				2.5
				2.5
				2.5
				2.5
				2.5
				2.5
				2.5
				2.5
				2.5
				2.5
				2.5
				2.5
				2.5
				2.5
				2.5
				2.5
				2.5
				2.5
				2.5
				2.5
				2.5
				2.5
				2.5
				2.5
				2.5
				2.5
				2.5
				2.5
				2.5
				2.5
				2.5
				2.5
				2.5
				2.5
				2.5
				2.5
				2.5
				2.5
				2.5
				2.5
				2.5
				2.5
				2.5
				2.5
				2.5
				2.5
				2.5
				2.5
				2.5
				2.5
				2.5
				2.5
				2.5
				2.5
				2.5
				2.5
				2.5
				2.5
				2.5
				2.5
				2.5
				2.5
				2.5
				2.5
				2.5
				2.5
				2.5
				2.5
				2.5
				2.5
				2.5
				2.5
				2.5
				2.5
				2.5
				2.5
				2.5
				2.5
				2.5
				2.5
				2.5
				2.5
				2.5
				2.5
				2.5
				2.5
				2.5
				2.5
				2.5
				2.5
				2.5
				2.5
				2.5
				2.5
				2.5
				2.5
				2.5
				2.5
				2.5
				2.5
				2.5
				2.5
				2.5
				2.5
				2.5
				2.5
				2.5
				2.5
				2.5
				2.5
				2.5
				2.5
				2.5
				2.5
				2.5
				2.5
				2.5
				2.5
				2.5
				2.5
				2.5
				2.5
				2.5
				2.5
				2.5
				2.5
				2.5
				2.5
				2.5
				2.5
				2.5
				2.5
				2.5
				2.5
				2.5
				2.5
				2.5
				2.5
				2.5
				2.5
				2.5
				2.5
				2.5
				2.5
				2.5
				2.5
				2.5
				2.5
				2.5
				2.5
				2.5
				2.5
				2.5
				2.5
				2.5
				2.5
				2.5
				2.5
				2.5
				2.5
				2.5
				2.5
				2.5
				2.5
				2.5
				2.5
				2.5
				2.5
				2.5
				2.5
				2.5
				2.5
				2.5
				2.5
				2.5
				2.5
				2.5
				2.5
				2.5
				2.5
				2.5
				2.5
				2.5
				2.5
				2.5
				2.5
				2.5
				2.5
				2.5
				2.5
				2.5
				2.5
				2.5
				2.5
				2.5
				2.5
				2.5
				2.5
				2.5
				2.5
				2.5
				2.5
				2.5
				2.5
				2.5
				2.5
				2.5
				2.5
				2.5
				2.5
				2.5
				2.5
				2.5
				2.5
				2.5
				2.5
				2.5
				2.5
				2.5
				2.5
				2.5
				2.5
				2.5
				2.5
				2.5
				2.5
				2.5
				2.5
				2.5
				2.5
				2.5
				2.5
				2.5
				2.5
				2.5
				2.5
				2.5
				2.5
				2.5
				2.5
				2.5
				2.5
				2.5
				2.5
				2.5
				2.5
				2.5
				2.5
				2.5
				2.5
				2.5
				2.5
				2.5
				2.5
				2.5
				2.5
				2.5
				2.5
				2.5
				2.5
				2.5
				2.5
				2.5
				2.5
				2.5
				2.5
				2.5
				2.5
				2.5
				2.5
				2.5
				2.5
				2.5
				2.5
				2.5
				2.5
				2.5
				2.5
				2.5
				2.5
				2.5
				2.5
				2.5
				2.5
				2.5
				2.5
				2.5
				2.5
				2.5
				2.5
				2.5
				2.5
				2.5
				2.5
				2.5
				2.5
				2.5
				2.5
				2.5
				2.5
				2.5
				2.5
				2.5
				2.5
				2.5
				2.5
				2.5
				2.5
				2.5
				2.5
				2.5
				2.5
				2.5
				2.5
				2.5
				2.5
				2.5
				2.5
				2.5
				2.5
				2.5
				2.5
				2.5
				2.5
				2.5
				2.5
				2.5
				2.5
				2.5
				2.5
				2.5
				2.5
[truncated: 16,637 more rows]
