# Supplementary material for: A Synaptic Mechanism for Temporal Filtering of Visual Signals
Source: PLoS Biol. 2014 Oct 21;12(10):e1001972. doi: 10.1371/journal.pbio.1001972 (PMC4205119; doi:10.1371/journal.pbio.1001972)
Supplement: Data S1 — All raw data files as well as averages and statistical parameters presented in the manuscript. Formats provided include raw-text (Ascii) and Excel (xls). In addition, we provide the original Igor-Pro files (Wavemetrics), which contain both the raw data and the original figure formatting. Data referring to particular panels are located in the respective folders. For any further information, please contact Tom Baden at thomas.baden@uni-tuebingen.de. (ZIP) [file pbio.1001972.s009.zip › Fig6/individual/Fig6c.xlsx]

## Sheet: Fig6c
Adaptation of synaptic output for small and large terminals
		<1 mm																						Average	SD	SEM		>1.2 mm
		0.12581	0.186373	0.146978	0.136582	0.168727	0.142535	0.173697	0.145965	0.139742	0.144362	0.112595	0.121341	0.132311	0.175873	0.128754	0.11944	0.219619	0.140437	0.132864	0.145861	0.162371	0.16618	0.148564	0.0252843	0.00539062		0.151373	0.158413	0.150022	0.123384	0.181593	0.153865	0.143843	0.143442	0.164441	0.145387	0.125041	0.145463	0.134251	0.175889	0.152333	0.173025	0.149753	0.162127	0.131336	0.160326	0.144589	0.161351
		0.124976	0.186373	0.146957	0.136583	0.168727	0.142535	0.173696	0.145966	0.13972	0.144257	0.112599	0.121342	0.131879	0.175677	0.128738	0.119353	0.219619	0.140301	0.132867	0.145833	0.162341	0.166155	0.148477	0.0253307	0.00540052		0.151295	0.158414	0.150016	0.123385	0.180977	0.153862	0.143523	0.143402	0.164442	0.145174	0.124871	0.145151	0.134116	0.17545	0.152334	0.173012	0.149724	0.162039	0.130814	0.160307	0.144556	0.161351
		0.124143	0.186378	0.146935	0.136579	0.168727	0.142535	0.173697	0.145966	0.139697	0.144154	0.112599	0.121343	0.13145	0.175482	0.128721	0.119266	0.219616	0.140167	0.132868	0.145804	0.162309	0.166133	0.148389	0.0253788	0.00541077		0.151217	0.158416	0.150013	0.123387	0.180361	0.153857	0.143207	0.14336	0.164443	0.144963	0.1247	0.144844	0.133981	0.175009	0.152337	0.172995	0.149692	0.16195	0.130295	0.160292	0.144524	0.161351
		0.123311	0.186378	0.146914	0.136578	0.168727	0.142535	0.173697	0.145965	0.139673	0.144052	0.112603	0.121346	0.13102	0.17529	0.128706	0.11918	0.219615	0.140035	0.132873	0.145777	0.162279	0.166111	0.148303	0.0254279	0.00542124		0.151143	0.158415	0.150008	0.123387	0.179745	0.153851	0.142893	0.14332	0.164444	0.144755	0.124533	0.144532	0.133848	0.17457	0.152338	0.172981	0.149664	0.161862	0.129782	0.160275	0.144492	0.16135
		0.122481	0.186378	0.146894	0.136578	0.168727	0.142535	0.173698	0.145966	0.139652	0.14395	0.112606	0.121347	0.130595	0.175098	0.12869	0.119094	0.219615	0.139905	0.132874	0.145749	0.16225	0.166087	0.148217	0.0254782	0.00543196		0.151068	0.158418	0.150004	0.123388	0.179131	0.15385	0.142579	0.14328	0.164442	0.144547	0.124365	0.144222	0.133718	0.17413	0.152339	0.172964	0.149632	0.161773	0.129273	0.160257	0.144461	0.161351
		0.121655	0.186379	0.146874	0.136577	0.168727	0.142535	0.173701	0.145966	0.13963	0.143848	0.112607	0.121347	0.130172	0.174908	0.128677	0.119014	0.219612	0.139776	0.132878	0.145723	0.162219	0.166067	0.148131	0.0255293	0.00544286		0.150994	0.158417	0.149999	0.123389	0.178515	0.153843	0.142269	0.143243	0.164446	0.144343	0.124202	0.143913	0.133586	0.17369	0.152338	0.17295	0.149606	0.161684	0.128765	0.160242	0.144431	0.161352
		0.120827	0.186382	0.146855	0.136577	0.168727	0.142535	0.1737	0.145967	0.139609	0.143749	0.112609	0.12135	0.129749	0.174719	0.12866	0.11893	0.21961	0.13965	0.13288	0.145694	0.162191	0.166044	0.148046	0.0255822	0.00545414		0.150923	0.15842	0.149995	0.123391	0.177897	0.153841	0.14196	0.143203	0.164445	0.144139	0.124038	0.143603	0.133458	0.17325	0.152342	0.172935	0.149576	0.161596	0.128265	0.160228	0.1444	0.161349
		0.120001	0.186384	0.146835	0.136573	0.168727	0.142535	0.1737	0.145967	0.139588	0.14365	0.112613	0.12135	0.129331	0.174533	0.128646	0.11885	0.21961	0.139525	0.132883	0.145671	0.162163	0.166024	0.147962	0.0256361	0.00546564		0.150848	0.15842	0.149992	0.123392	0.177283	0.153837	0.141652	0.143167	0.164446	0.143939	0.123877	0.143293	0.133331	0.172811	0.152342	0.172921	0.149548	0.161509	0.127769	0.16021	0.14437	0.161353
		0.119179	0.186385	0.146816	0.136574	0.168727	0.142535	0.173702	0.145968	0.139566	0.143552	0.112614	0.121353	0.128912	0.174347	0.128633	0.11877	0.219608	0.139401	0.132886	0.145645	0.162135	0.166003	0.147878	0.0256908	0.00547731		0.150779	0.158421	0.149987	0.123392	0.176669	0.153832	0.141346	0.143129	0.164447	0.14374	0.123719	0.142984	0.133204	0.17237	0.152344	0.172907	0.14952	0.161419	0.127273	0.160196	0.144341	0.16135
		0.118357	0.186386	0.146797	0.136571	0.168727	0.142535	0.173701	0.145968	0.139546	0.143455	0.112616	0.121353	0.128498	0.174165	0.128618	0.118693	0.219606	0.139279	0.132886	0.14562	0.162107	0.165981	0.147794	0.0257469	0.00548926		0.150708	0.158422	0.149985	0.123393	0.176051	0.153829	0.141044	0.143094	0.164446	0.143544	0.12356	0.142674	0.13308	0.17193	0.152344	0.172891	0.149494	0.161332	0.126784	0.160182	0.144313	0.161352
		0.117536	0.186388	0.146779	0.136571	0.168727	0.142535	0.173704	0.145967	0.139527	0.143359	0.112618	0.121354	0.128084	0.17398	0.128606	0.118616	0.219606	0.13916	0.132889	0.145596	0.162081	0.165963	0.147711	0.0258044	0.00550152		0.150641	0.158422	0.14998	0.123395	0.175435	0.153825	0.140743	0.143057	0.164447	0.143347	0.123403	0.142364	0.132958	0.171491	0.152344	0.172879	0.149468	0.161242	0.126298	0.160167	0.144283	0.16135
		0.116719	0.186388	0.146762	0.136571	0.168727	0.142535	0.173704	0.145969	0.139506	0.143264	0.112619	0.121357	0.127673	0.173797	0.128593	0.118539	0.219603	0.139042	0.132892	0.145571	0.162054	0.16594	0.147628	0.025862	0.00551381		0.150571	0.158424	0.149977	0.123394	0.17482	0.153822	0.140441	0.143022	0.164448	0.143155	0.123252	0.142054	0.132835	0.171051	0.152347	0.172867	0.149441	0.161155	0.125817	0.160153	0.144257	0.16135
		0.115901	0.186389	0.146745	0.136568	0.168727	0.142535	0.173704	0.145968	0.139486	0.143169	0.112622	0.121357	0.127265	0.173619	0.128579	0.118466	0.219603	0.138925	0.132894	0.14555	0.162027	0.165922	0.147546	0.0259217	0.00552653		0.150503	0.158425	0.149973	0.123397	0.174205	0.153817	0.140145	0.142986	0.164447	0.142963	0.123096	0.141743	0.132716	0.170611	0.152346	0.172853	0.149417	0.161067	0.125339	0.160139	0.144228	0.161351
		0.115084	0.186392	0.146728	0.136569	0.168727	0.142535	0.173704	0.145968	0.139467	0.143076	0.112624	0.121357	0.126857	0.173443	0.128566	0.118393	0.219601	0.138811	0.132895	0.145524	0.162001	0.165903	0.147465	0.0259822	0.00553943		0.150438	0.158423	0.149968	0.123397	0.173589	0.153816	0.139848	0.142954	0.164449	0.142773	0.122947	0.141435	0.132594	0.170171	0.152348	0.172838	0.14939	0.160978	0.124866	0.160126	0.144203	0.161352
		0.148559	0.186565	0.149593	0.13761	0.168727	0.142535	0.174209	0.145986	0.141176	0.148567	0.113244	0.121571	0.146062	0.183082	0.130665	0.125318	0.221105	0.148216	0.13318	0.149407	0.164719	0.167629	0.152169	0.0244946	0.00522226		0.155309	0.158487	0.151007	0.123669	0.197034	0.154609	0.154547	0.146179	0.164482	0.154246	0.132933	0.153238	0.140401	0.186926	0.152515	0.174583	0.152983	0.164348	0.150994	0.162692	0.147233	0.161662
		0.566159	0.208274	0.229177	0.167167	0.192029	0.336566	0.42036	0.277519	0.352367	0.728816	0.675134	0.475864	1.87821	2.11968	2.24564	0.35658	0.549063	1.44319	1.39069	0.896314	0.561204	0.185608	0.738892	0.648682	0.138299		0.600096	1.28397	0.593711	0.394915	0.583746	0.437358	1.18503	0.782359	0.716681	1.14501	0.882496	0.430759	1.27196	0.328744	0.325909	0.289352	0.224252	0.230394	0.425952	0.509671	0.236715	0.896954
		0.573693	0.210605	0.231304	0.168691	0.194169	0.334229	0.420062	0.277463	0.354295	0.688875	0.669695	0.479613	1.74425	1.86475	2.04769	0.356624	0.549552	1.35611	1.33095	0.897395	0.557086	0.186575	0.704258	0.582612	0.124213		0.605765	1.24727	0.601496	0.399894	0.59082	0.442697	1.17208	0.788185	0.723947	1.1542	0.890719	0.4364	1.22007	0.333631	0.33052	0.29346	0.225266	0.231801	0.425884	0.509738	0.238176	0.87832
		0.581127	0.212929	0.233433	0.170214	0.196305	0.331983	0.419775	0.27741	0.356195	0.652881	0.664457	0.483324	1.62384	1.64851	1.87384	0.356666	0.550026	1.2772	1.27578	0.898453	0.553111	0.18754	0.673863	0.525957	0.112134		0.61135	1.21268	0.609183	0.404831	0.597806	0.447975	1.15964	0.793903	0.731106	1.16323	0.898811	0.441975	1.17183	0.338481	0.33511	0.297537	0.22628	0.233201	0.425817	0.509801	0.23964	0.860645
		0.588465	0.21525	0.235562	0.171738	0.198443	0.329826	0.419495	0.277356	0.358071	0.620443	0.659415	0.486997	1.51561	1.46509	1.72114	0.356708	0.550491	1.20568	1.22485	0.899483	0.549278	0.188497	0.647177	0.477384	0.101779		0.616858	1.18008	0.61678	0.409724	0.604701	0.453194	1.14769	0.799518	0.738158	1.1721	0.90677	0.447483	1.12697	0.343295	0.339682	0.301586	0.227294	0.234585	0.425752	0.509862	0.241101	0.843887
		0.595707	0.217566	0.23769	0.173262	0.200579	0.327749	0.41922	0.277304	0.359917	0.591206	0.654557	0.490628	1.41835	1.30951	1.58704	0.356752	0.550942	1.14085	1.17783	0.900494	0.54558	0.189455	0.623736	0.435755	0.0929032		0.622281	1.14937	0.624282	0.414572	0.611508	0.458352	1.1362	0.805028	0.745105	1.18082	0.914599	0.452928	1.08527	0.348076	0.344232	0.305605	0.228305	0.235962	0.425688	0.509923	0.242563	0.827986
		0.602857	0.219878	0.239817	0.174785	0.202718	0.325757	0.418955	0.277254	0.36174	0.564862	0.649881	0.494222	1.33092	1.17754	1.46926	0.356794	0.551386	1.08211	1.13441	0.901476	0.54201	0.190408	0.603138	0.400086	0.0852987		0.627628	1.12043	0.631693	0.419381	0.618229	0.463452	1.12517	0.810439	0.751947	1.18938	0.9223	0.458305	1.04649	0.352823	0.348763	0.309596	0.229321	0.237328	0.425628	0.509981	0.244025	0.812907
		0.609915	0.222183	0.241947	0.176307	0.204856	0.323838	0.418697	0.277204	0.363537	0.541118	0.645377	0.497779	1.25235	1.0656	1.36582	0.356837	0.551815	1.02886	1.09433	0.902435	0.538567	0.191355	0.585033	0.369542	0.0787866		0.632898	1.09317	0.639013	0.424144	0.624863	0.468493	1.11456	0.815749	0.758692	1.19779	0.929878	0.463621	1.01043	0.357535	0.353274	0.313558	0.230333	0.238685	0.425567	0.51004	0.245487	0.798606
		0.616879	0.224485	0.244073	0.177831	0.206994	0.321996	0.418443	0.277158	0.365307	0.519717	0.641044	0.5013	1.18172	0.970656	1.27497	0.356878	0.552236	0.980605	1.05732	0.903374	0.535244	0.192299	0.569115	0.343394	0.0732119		0.63809	1.06747	0.646244	0.428867	0.631414	0.473475	1.10437	0.820964	0.76533	1.20605	0.93733	0.468872	0.976905	0.362213	0.357765	0.317492	0.231347	0.240029	0.42551	0.510097	0.246948	0.785042
		0.623755	0.226783	0.246203	0.179356	0.20913	0.320225	0.4182	0.277109	0.367055	0.500434	0.636866	0.504782	1.11825	0.890113	1.19518	0.356923	0.552645	0.936872	1.02315	0.904291	0.532038	0.19324	0.555118	0.32102	0.0684417		0.643207	1.04326	0.653389	0.433548	0.637881	0.478399	1.09457	0.826079	0.771875	1.21417	0.94466	0.474061	0.945733	0.366857	0.362238	0.321396	0.232363	0.241366	0.425452	0.510149	0.248411	0.772177
		0.63054	0.229073	0.24833	0.180878	0.211268	0.318522	0.417961	0.277067	0.368776	0.483056	0.632849	0.508226	1.0612	0.8218	1.1251	0.356964	0.553047	0.897233	0.991596	0.905184	0.528946	0.194177	0.542809	0.301882	0.0643614		0.64825	1.02044	0.660442	0.438188	0.644265	0.483269	1.08516	0.831106	0.77832	1.22214	0.951873	0.47919	0.916752	0.371469	0.366691	0.325273	0.233375	0.242693	0.425396	0.510205	0.249872	0.759974
		0.637239	0.231362	0.250459	0.182402	0.213408	0.316885	0.417729	0.27702	0.370473	0.467391	0.628976	0.511637	1.00993	0.763851	1.06356	0.357009	0.553436	0.861312	0.962471	0.906056	0.525964	0.195111	0.531985	0.285513	0.0608717		0.65322	0.998944	0.667411	0.442786	0.650569	0.488082	1.07612	0.836035	0.784669	1.22998	0.958967	0.484258	0.889803	0.376047	0.371122	0.329124	0.234389	0.244006	0.425343	0.510254	0.251334	0.748403
		0.643851	0.233646	0.252588	0.183925	0.215544	0.315313	0.417503	0.276978	0.372147	0.453274	0.62525	0.515009	0.963841	0.714702	1.0095	0.35705	0.553819	0.828751	0.935577	0.906908	0.523083	0.19604	0.522468	0.271515	0.0578871		0.658117	0.978689	0.674297	0.447347	0.656791	0.49284	1.06742	0.840878	0.790924	1.23767	0.965946	0.489264	0.864748	0.380592	0.375538	0.332944	0.235403	0.245315	0.425289	0.510307	0.252795	0.737424
		0.650376	0.235923	0.254715	0.185449	0.217682	0.313801	0.417283	0.276938	0.373798	0.440557	0.621659	0.518351	0.922423	0.673005	0.962024	0.357093	0.554189	0.799244	0.910747	0.90774	0.520305	0.196967	0.514103	0.259542	0.0553345		0.662943	0.959595	0.681098	0.451864	0.662935	0.497542	1.05907	0.845632	0.797087	1.24523	0.972811	0.494214	0.841451	0.385103	0.379932	0.336736	0.236417	0.246609	0.425239	0.510356	0.254259	0.727016
		0.656816	0.238195	0.256843	0.186971	0.21982	0.312345	0.417069	0.276895	0.375423	0.429089	0.618204	0.521654	0.885188	0.637643	0.920327	0.357134	0.554552	0.772501	0.887821	0.908554	0.517627	0.197888	0.506753	0.249298	0.0531505		0.667699	0.941614	0.687813	0.456341	0.669001	0.502192	1.05105	0.850295	0.803156	1.25267	0.979562	0.499101	0.819789	0.389584	0.384308	0.340504	0.237431	0.247897	0.425188	0.510405	0.255719	0.71714
		0.663175	0.240467	0.258972	0.188496	0.221958	0.310949	0.416862	0.276856	0.377029	0.418758	0.614878	0.524919	0.851732	0.607646	0.883704	0.357178	0.554906	0.748265	0.866656	0.909345	0.51504	0.198809	0.5003	0.240528	0.0512807		0.672388	0.924664	0.69445	0.460783	0.674989	0.506787	1.04333	0.854876	0.809137	1.25996	0.986208	0.503934	0.79965	0.394032	0.388664	0.344246	0.238442	0.249175	0.42514	0.51045	0.257183	0.707776
		0.669451	0.242729	0.261099	0.190018	0.224095	0.309606	0.416659	0.276817	0.378611	0.409448	0.611671	0.528156	0.821655	0.582201	0.851543	0.357221	0.555252	0.726296	0.847114	0.910122	0.512546	0.199723	0.494638	0.233016	0.0496791		0.677006	0.908691	0.701004	0.465182	0.680898	0.511329	1.03592	0.859372	0.815026	1.26713	0.992742	0.508707	0.780924	0.398448	0.393002	0.347956	0.239458	0.250442	0.425091	0.510498	0.258644	0.698894
		0.675644	0.24499	0.263228	0.191541	0.226233	0.308316	0.416462	0.276781	0.380169	0.401054	0.608586	0.531357	0.794628	0.560618	0.8233	0.357263	0.555589	0.706391	0.829071	0.910876	0.51014	0.200635	0.489676	0.226575	0.0483059		0.681557	0.893646	0.707478	0.469543	0.686737	0.51582	1.0288	0.863785	0.820832	1.27418	0.99917	0.513424	0.763513	0.402831	0.397321	0.351641	0.240472	0.2517	0.425046	0.510541	0.260106	0.690466
		0.681757	0.247244	0.265356	0.193065	0.228371	0.307074	0.416271	0.276742	0.381707	0.393491	0.605615	0.534521	0.77033	0.542311	0.798485	0.357307	0.555917	0.688343	0.812413	0.911617	0.507817	0.201543	0.485332	0.221046	0.0471271		0.686044	0.879464	0.713874	0.473867	0.692497	0.52026	1.02195	0.868118	0.826548	1.2811	1.00549	0.518086	0.747324	0.407184	0.40162	0.355302	0.241484	0.252949	0.425002	0.510585	0.261566	0.682478
		0.687792	0.249496	0.267485	0.194589	0.230507	0.305882	0.416084	0.276709	0.383225	0.386677	0.602755	0.537657	0.748498	0.526784	0.776698	0.357348	0.556237	0.671992	0.797034	0.912336	0.505576	0.202446	0.481537	0.216296	0.0461145		0.690463	0.8661	0.72019	0.478152	0.698186	0.524647	1.01538	0.872372	0.832181	1.2879	1.01171	0.522692	0.732271	0.411505	0.405903	0.358934	0.2425	0.254188	0.424958	0.510627	0.26303	0.674901
		0.69375	0.251742	0.269612	0.196112	0.232647	0.304735	0.415902	0.276672	0.384718	0.380535	0.600001	0.540756	0.728871	0.513611	0.757565	0.357391	0.556551	0.65717	0.78283	0.913038	0.503416	0.203348	0.478226	0.21221	0.0452434		0.694821	0.853512	0.726432	0.482399	0.703801	0.528986	1.00905	0.876546	0.837728	1.29458	1.01783	0.527244	0.718273	0.415795	0.410163	0.362542	0.243512	0.25542	0.424914	0.510667	0.264491	0.66771
		0.699628	0.253984	0.27174	0.197636	0.234783	0.303632	0.415726	0.276639	0.38619	0.374998	0.597348	0.543824	0.711232	0.502436	0.740754	0.357434	0.556858	0.643739	0.769721	0.91373	0.501328	0.204245	0.475346	0.208692	0.0444933		0.699114	0.841648	0.732594	0.486608	0.709346	0.533273	1.00298	0.880645	0.843194	1.30114	1.02385	0.531741	0.705266	0.420054	0.414408	0.366122	0.244526	0.256641	0.424873	0.510708	0.265953	0.660893
		0.70543	0.256218	0.273869	0.199159	0.236923	0.302574	0.415553	0.276604	0.387646	0.370011	0.594793	0.546859	0.695376	0.492963	0.725991	0.357475	0.557154	0.631567	0.757616	0.914398	0.499317	0.205139	0.472847	0.205658	0.0438463		0.703346	0.830466	0.738682	0.490782	0.714821	0.537512	0.997142	0.884669	0.848578	1.30758	1.02977	0.536185	0.693163	0.424282	0.418635	0.369678	0.245539	0.257854	0.424833	0.510748	0.267415	0.654428
		0.71116	0.258451	0.275996	0.200681	0.239058	0.301554	0.415387	0.276573	0.389079	0.365513	0.592335	0.549862	0.681132	0.484922	0.713032	0.35752	0.557445	0.620529	0.746439	0.915055	0.497376	0.206029	0.470688	0.20304	0.0432882		0.707515	0.819937	0.744698	0.494918	0.720222	0.541701	0.991534	0.888616	0.853882	1.31391	1.0356	0.540578	0.681913	0.428482	0.422841	0.373206	0.246554	0.259056	0.424794	0.510786	0.268877	0.648297
		0.716812	0.26068	0.278124	0.202207	0.241196	0.300577	0.415223	0.276543	0.390492	0.361463	0.589966	0.552837	0.668323	0.478102	0.701641	0.357563	0.557732	0.610535	0.736121	0.915692	0.495504	0.206916	0.46883	0.200777	0.0428057		0.711624	0.810005	0.750639	0.499018	0.72556	0.545843	0.986146	0.892495	0.85911	1.32014	1.04133	0.544918	0.671456	0.432648	0.427029	0.376712	0.247567	0.26025	0.424755	0.510823	0.270338	0.642478
		0.722395	0.262902	0.280253	0.203728	0.243334	0.299634	0.415066	0.276512	0.391881	0.357809	0.587684	0.555776	0.656812	0.472323	0.691643	0.357603	0.558007	0.601468	0.726597	0.91632	0.493697	0.207798	0.467238	0.198821	0.0423889		0.715672	0.800654	0.756508	0.503081	0.730825	0.549938	0.980965	0.896302	0.864254	1.32625	1.04697	0.549204	0.661729	0.436787	0.431202	0.38019	0.248581	0.261436	0.424716	0.510859	0.271801	0.63696
		0.727903	0.265121	0.282381	0.205252	0.245474	0.298732	0.41491	0.276483	0.393259	0.354519	0.585491	0.558686	0.646466	0.467413	0.682858	0.357646	0.558275	0.593258	0.717798	0.916927	0.491952	0.208679	0.465886	0.197128	0.0420278		0.719663	0.79184	0.762302	0.50711	0.736026	0.553984	0.97599	0.900035	0.869327	1.33225	1.05251	0.553443	0.652683	0.440895	0.435353	0.383646	0.249595	0.262613	0.424681	0.510895	0.273262	0.63173
		0.733337	0.267335	0.284508	0.206775	0.247608	0.29786	0.41476	0.276453	0.394608	0.351555	0.583377	0.561565	0.637169	0.463253	0.675149	0.357689	0.55854	0.58581	0.709675	0.917523	0.490268	0.209555	0.464744	0.195663	0.0417155		0.723597	0.783537	0.768031	0.511101	0.741158	0.557986	0.971205	0.903707	0.874323	1.33815	1.05797	0.557629	0.644281	0.444974	0.439489	0.387072	0.250609	0.263779	0.424644	0.510928	0.274724	0.626765
		0.738704	0.269544	0.286637	0.208299	0.249748	0.297028	0.414615	0.276426	0.395946	0.348881	0.581341	0.564414	0.628809	0.459724	0.668368	0.357732	0.5588	0.579067	0.702176	0.918103	0.488647	0.210426	0.463793	0.194394	0.0414449		0.727471	0.775712	0.773684	0.515058	0.746229	0.561939	0.966611	0.907304	0.879246	1.34395	1.06333	0.561765	0.63646	0.449024	0.443604	0.390477	0.251623	0.264941	0.42461	0.510964	0.276186	0.62206
		0.744002	0.271748	0.288765	0.209822	0.251885	0.296221	0.414472	0.276397	0.397262	0.346471	0.579379	0.567233	0.621302	0.45673	0.66242	0.357774	0.559048	0.572948	0.695257	0.918676	0.48708	0.211297	0.463009	0.193297	0.041211		0.731292	0.768334	0.779274	0.518981	0.75123	0.56585	0.962191	0.91084	0.884092	1.34964	1.06861	0.565857	0.629192	0.45304	0.447703	0.393857	0.252634	0.266088	0.424577	0.510995	0.277646	0.617595
		0.749231	0.27395	0.290892	0.211344	0.254023	0.295452	0.414335	0.276371	0.39856	0.344303	0.577493	0.570025	0.614545	0.454189	0.657197	0.357817	0.559293	0.567409	0.688864	0.919223	0.485571	0.212163	0.462375	0.192346	0.0410082		0.735055	0.76139	0.784792	0.522869	0.756171	0.569714	0.95795	0.91431	0.888868	1.35524	1.0738	0.569894	0.622435	0.457036	0.451783	0.397215	0.25365	0.267232	0.424545	0.511027	0.27911	0.613359
		0.75439	0.276147	0.29302	0.212869	0.256159	0.294707	0.4142	0.276344	0.399839	0.342344	0.575675	0.572782	0.608483	0.452035	0.652606	0.357858	0.559534	0.562388	0.682961	0.919769	0.484113	0.213025	0.461875	0.191525	0.0408332		0.738764	0.754839	0.790242	0.526724	0.761046	0.573533	0.953869	0.917716	0.893573	1.36073	1.07891	0.573888	0.616149	0.460998	0.455845	0.400543	0.254662	0.268367	0.424511	0.511059	0.28057	0.609344
		0.759485	0.278336	0.295149	0.214391	0.258299	0.293996	0.414068	0.276321	0.401098	0.340581	0.573927	0.575514	0.603028	0.450206	0.648575	0.357903	0.559764	0.557834	0.677513	0.920293	0.482706	0.213885	0.461494	0.190815	0.0406819		0.742418	0.748672	0.79563	0.530543	0.765863	0.57731	0.949951	0.921061	0.898208	1.36613	1.08393	0.57783	0.610309	0.46493	0.459892	0.403852	0.255678	0.269489	0.424481	0.511088	0.282032	0.605537
		0.764509	0.280525	0.297277	0.215914	0.260435	0.293309	0.413943	0.276294	0.402345	0.338994	0.572238	0.57822	0.598123	0.44866	0.645032	0.357944	0.559992	0.55371	0.672484	0.920816	0.481348	0.214741	0.461221	0.190204	0.0405516		0.74602	0.74286	0.800947	0.534328	0.770615	0.581044	0.946184	0.92434	0.902775	1.37144	1.08888	0.581728	0.604872	0.468837	0.46392	0.407136	0.25669	0.270608	0.424449	0.511119	0.283495	0.601922
		0.769474	0.282705	0.299404	0.217438	0.262574	0.292651	0.413816	0.276272	0.403571	0.337562	0.570619	0.58089	0.59372	0.447342	0.641929	0.357987	0.560215	0.549969	0.667837	0.921312	0.480038	0.215591	0.461042	0.189678	0.0404395		0.749573	0.73738	0.8062	0.538083	0.775308	0.584733	0.942564	0.927567	0.907273	1.37665	1.09374	0.585583	0.599826	0.472713	0.46793	0.410396	0.257704	0.271714	0.424422	0.511146	0.284955	0.598498
		0.774375	0.284885	0.301532	0.218961	0.26471	0.292015	0.413697	0.276247	0.404779	0.336269	0.569055	0.583538	0.589759	0.446229	0.639195	0.35803	0.560433	0.546581	0.66355	0.921807	0.478776	0.216442	0.460948	0.189229	0.0403437		0.753069	0.732215	0.811392	0.541801	0.779941	0.588379	0.939087	0.930726	0.911705	1.38176	1.09852	0.589387	0.595127	0.476566	0.471923	0.413633	0.258717	0.272817	0.424391	0.511176	0.286419	0.595246
		0.779207	0.28706	0.303659	0.220485	0.266848	0.291409	0.413579	0.276224	0.405972	0.335108	0.56755	0.586155	0.586201	0.445283	0.636796	0.358072	0.560644	0.543512	0.659592	0.922288	0.47756	0.217287	0.460931	0.188845	0.0402618		0.756515	0.727355	0.816518	0.545489	0.784513	0.591987	0.935746	0.933832	0.916069	1.38679	1.10323	0.593147	0.590761	0.480387	0.475897	0.416844	0.259731	0.273908	0.424363	0.511202	0.287879	0.592164
		0.783979	0.289227	0.305789	0.222008	0.268986	0.290822	0.413466	0.276202	0.407146	0.334059	0.566101	0.588746	0.583003	0.44448	0.634688	0.358114	0.560847	0.540726	0.655936	0.922759	0.476381	0.218129	0.460981	0.188519	0.0401924		0.759915	0.722773	0.821581	0.549143	0.789032	0.595549	0.932532	0.93688	0.920369	1.39174	1.10786	0.596864	0.586701	0.484179	0.479857	0.420036	0.260745	0.274992	0.424338	0.511229	0.289341	0.589241
		0.788689	0.291392	0.307916	0.223532	0.271124	0.290259	0.413353	0.276182	0.408304	0.333115	0.564707	0.591313	0.580126	0.443799	0.632841	0.358158	0.561051	0.538205	0.652561	0.923212	0.475249	0.218967	0.461093	0.188245	0.0401339		0.763262	0.718451	0.826585	0.552765	0.793486	0.599073	0.929447	0.939872	0.924606	1.39659	1.11241	0.600535	0.582926	0.487948	0.483796	0.423202	0.261759	0.276066	0.424308	0.511255	0.290803	0.586467
		0.793339	0.293553	0.310044	0.225053	0.273261	0.289719	0.413247	0.276161	0.40945	0.332264	0.563364	0.593845	0.577543	0.443222	0.631215	0.358198	0.561249	0.535919	0.649443	0.923664	0.474151	0.219804	0.461259	0.188016	0.0400851		0.76656	0.714384	0.831528	0.556356	0.797889	0.602558	0.926477	0.942811	0.92878	1.40136	1.11689	0.604167	0.579417	0.49169	0.48772	0.426348	0.262772	0.277134	0.424285	0.51128	0.292266	0.583839
		0.797929	0.295708	0.312171	0.226577	0.275399	0.289199	0.41314	0.27614	0.410574	0.331494	0.56207	0.596356	0.575222	0.442732	0.629785	0.358242	0.561436	0.533845	0.646567	0.924097	0.473096	0.220637	0.461473	0.187827	0.0400448		0.769813	0.71055	0.836404	0.559917	0.802235	0.605999	0.923635	0.945691	0.932891	1.40604	1.12129	0.60775	0.576153	0.495399	0.491627	0.42947	0.263786	0.278195	0.424257	0.511304	0.293726	0.581345
		0.802457	0.297861	0.314299	0.228102	0.277537	0.288698	0.413037	0.276118	0.411687	0.330806	0.560827	0.598841	0.573132	0.442317	0.628535	0.358286	0.561627	0.531968	0.643912	0.924523	0.472079	0.221464	0.461732	0.187673	0.0400121		0.77302	0.706935	0.841231	0.563442	0.806524	0.609402	0.920886	0.948523	0.936939	1.41065	1.12563	0.611293	0.573118	0.499089	0.495516	0.432568	0.264798	0.279247	0.424235	0.51133	0.295188	0.578977
		0.806927	0.300007	0.316427	0.229624	0.279673	0.288219	0.412939	0.276101	0.41278	0.330181	0.559625	0.601299	0.571256	0.441967	0.627434	0.358326	0.561806	0.530265	0.641458	0.924939	0.471095	0.22229	0.462029	0.187551	0.0399861		0.776173	0.70353	0.845988	0.566939	0.81076	0.612767	0.918261	0.951305	0.940932	1.41517	1.12989	0.614797	0.570296	0.502749	0.49939	0.435645	0.265814	0.280291	0.42421	0.511351	0.29665	0.576733
		0.811343	0.302151	0.318556	0.231147	0.281812	0.287757	0.412841	0.276082	0.41386	0.329618	0.558471	0.603729	0.569572	0.441665	0.626468	0.358369	0.561986	0.528725	0.639193	0.925346	0.470145	0.223113	0.462361	0.187458	0.0399661		0.779289	0.70032	0.850697	0.570406	0.814938	0.616091	0.915732	0.954031	0.94486	1.41962	1.13408	0.618254	0.567673	0.506384	0.503246	0.438701	0.266826	0.281327	0.424185	0.511375	0.298111	0.574607
		0.815696	0.304289	0.320684	0.232671	0.283948	0.287312	0.412746	0.276062	0.414924	0.329114	0.55736	0.606137	0.568054	0.441414	0.625618	0.358413	0.56216	0.527326	0.637102	0.925745	0.469232	0.223932	0.462725	0.187389	0.0399514		0.782355	0.697302	0.85534	0.57384	0.819068	0.61938	0.913299	0.956707	0.948735	1.42397	1.13821	0.621672	0.565234	0.50999	0.507085	0.441735	0.267841	0.282355	0.424164	0.511399	0.299574	0.572587
		0.819996	0.306421	0.32281	0.234192	0.286088	0.286887	0.412656	0.276046	0.415977	0.328659	0.55629	0.608516	0.566697	0.441196	0.624874	0.358453	0.562329	0.526055	0.635174	0.926127	0.46835	0.224748	0.463115	0.187341	0.0399413		0.785375	0.69445	0.859934	0.577244	0.823142	0.622629	0.910966	0.959334	0.952547	1.42826	1.14227	0.625053	0.562965	0.513571	0.510907	0.444743	0.268853	0.283376	0.424142	0.511419	0.301035	0.570674
		0.824242	0.308552	0.324938	0.235717	0.288224	0.286475	0.412566	0.276028	0.417008	0.328245	0.555256	0.610871	0.56547	0.441018	0.624216	0.358497	0.562494	0.524913	0.633391	0.926505	0.467494	0.22556	0.463531	0.187314	0.0399355		0.788355	0.691765	0.864467	0.580623	0.827164	0.62584	0.908721	0.96192	0.956305	1.43248	1.14626	0.628388	0.56086	0.517127	0.514712	0.447735	0.269867	0.28439	0.424119	0.51144	0.302497	0.568857
		0.828429	0.310679	0.327069	0.237239	0.290362	0.286083	0.412478	0.27601	0.418032	0.327875	0.554267	0.613202	0.564368	0.44086	0.623642	0.358538	0.562653	0.523868	0.631746	0.926877	0.466677	0.226371	0.463969	0.187304	0.0399334		0.791287	0.689238	0.868943	0.583963	0.831138	0.629017	0.906563	0.964449	0.960009	1.43661	1.15019	0.631689	0.558898	0.520659	0.518501	0.450703	0.27088	0.285396	0.424098	0.51146	0.303956	0.567136
		0.832564	0.312797	0.329194	0.238764	0.292499	0.285702	0.412394	0.275993	0.419036	0.327542	0.553309	0.61551	0.563379	0.440729	0.623138	0.358583	0.562814	0.522926	0.630225	0.927238	0.46588	0.227177	0.464427	0.18731	0.0399347		0.794182	0.686853	0.873372	0.587284	0.83506	0.632155	0.904491	0.966936	0.963653	1.44068	1.15405	0.634945	0.557074	0.524163	0.522274	0.453648	0.271894	0.286395	0.424079	0.511483	0.305421	0.565503
		0.836644	0.314917	0.331322	0.240286	0.294637	0.285338	0.412311	0.275978	0.420029	0.327244	0.552387	0.617792	0.562489	0.440617	0.62269	0.358624	0.562966	0.522071	0.628826	0.927589	0.465118	0.227979	0.464902	0.18733	0.0399388		0.797035	0.684608	0.87774	0.59057	0.838928	0.635258	0.902499	0.969379	0.967246	1.44467	1.15785	0.638169	0.555379	0.527643	0.526031	0.456573	0.272908	0.287384	0.424058	0.5115	0.30688	0.563952
		0.840673	0.317027	0.333451	0.241809	0.296775	0.284989	0.412232	0.275962	0.421007	0.326968	0.551505	0.62005	0.561695	0.440525	0.622307	0.358666	0.563117	0.521297	0.627528	0.927932	0.464378	0.228781	0.465394	0.187362	0.0399458		0.799843	0.68249	0.882055	0.593825	0.842753	0.638327	0.900585	0.971774	0.970786	1.44859	1.16159	0.641351	0.553804	0.531097	0.529772	0.45948	0.273922	0.288371	0.424039	0.511519	0.308345	0.562484
		0.844646	0.319135	0.335576	0.243333	0.298912	0.284653	0.412153	0.275948	0.421968	0.326727	0.550649	0.622285	0.560973	0.440444	0.621959	0.358709	0.563261	0.520593	0.626333	0.928271	0.463666	0.229577	0.465899	0.187405	0.0399549		0.802606	0.6805	0.886321	0.597055	0.846524	0.641356	0.898746	0.974124	0.974271	1.45245	1.16527	0.644496	0.552339	0.534528	0.533495	0.462362	0.274935	0.289344	0.42402	0.511539	0.309804	0.561088
		0.848573	0.321241	0.337707	0.244856	0.30105	0.284327	0.412078	0.275931	0.422923	0.326505	0.549827	0.624494	0.560331	0.440374	0.621662	0.358749	0.563404	0.519958	0.62523	0.928597	0.462982	0.23037	0.466417	0.187459	0.0399663		0.805341	0.67862	0.890532	0.600256	0.85025	0.644356	0.896978	0.976438	0.97771	1.45624	1.16889	0.647603	0.550977	0.537933	0.537201	0.465224	0.275949	0.290314	0.424001	0.511557	0.311266	0.559769
		0.852448	0.323339	0.339832	0.246379	0.303186	0.284018	0.412002	0.275918	0.42386	0.326306	0.549037	0.626684	0.559746	0.440318	0.621397	0.358794	0.563546	0.519381	0.624211	0.928914	0.462313	0.231162	0.466945	0.18752	0.0399794		0.808025	0.676847	0.894692	0.60343	0.853931	0.647317	0.89528	0.978702	0.981092	1.45996	1.17244	0.650674	0.549709	0.541313	0.540894	0.468067	0.276961	0.291276	0.423983	0.511574	0.312728	0.558515
		0.856268	0.325433	0.34196	0.247901	0.305326	0.283718	0.411933	0.275904	0.424782	0.326129	0.548274	0.628849	0.559229	0.44027	0.621165	0.358837	0.563682	0.518858	0.623267	0.929225	0.461678	0.231947	0.467483	0.18759	0.0399942		0.810676	0.675181	0.898804	0.606572	0.857555	0.650245	0.893647	0.980927	0.98442	1.46362	1.17594	0.653707	0.548531	0.544668	0.544568	0.470887	0.277977	0.29223	0.423966	0.51159	0.31419	0.557323
		0.860043	0.327525	0.344089	0.249426	0.307461	0.283431	0.411861	0.275889	0.425693	0.325966	0.547541	0.630988	0.558757	0.440227	0.620962	0.358877	0.563812	0.518383	0.622402	0.929534	0.461061	0.232734	0.46803	0.187667	0.0400107		0.813286	0.673607	0.902865	0.609694	0.861144	0.653142	0.892083	0.983112	0.987709	1.4672	1.17939	0.656705	0.547438	0.548003	0.548228	0.473689	0.278988	0.293177	0.423949	0.511608	0.315651	0.556199
		0.863768	0.329612	0.346217	0.250948	0.309601	0.283154	0.411793	0.275875	0.426594	0.325822	0.546837	0.633112	0.558338	0.440193	0.620779	0.358921	0.563943	0.517957	0.6216	0.92983	0.460462	0.233515	0.468585	0.18775	0.0400284		0.815862	0.672126	0.906869	0.612779	0.864682	0.656004	0.890573	0.985255	0.990939	1.47073	1.18277	0.659671	0.546416	0.55131	0.551872	0.476472	0.280004	0.294119	0.423932	0.511624	0.317113	0.555128
		0.867444	0.331692	0.348345	0.252471	0.311737	0.28289	0.411727	0.275863	0.427479	0.325692	0.546154	0.635206	0.557959	0.440162	0.620628	0.358962	0.564066	0.517564	0.620854	0.930121	0.45989	0.234291	0.469145	0.187838	0.0400472		0.818394	0.670732	0.910837	0.615842	0.868176	0.658831	0.889123	0.987365	0.994134	1.4742	1.18611	0.662597	0.545472	0.554595	0.555498	0.47923	0.281016	0.295052	0.423916	0.51164	0.318572	0.554112
[truncated: 175 more columns]
