# Supplementary material for: A Synaptic Mechanism for Temporal Filtering of Visual Signals
Source: PLoS Biol. 2014 Oct 21;12(10):e1001972. doi: 10.1371/journal.pbio.1001972 (PMC4205119; doi:10.1371/journal.pbio.1001972)
Supplement: Data S1 — All raw data files as well as averages and statistical parameters presented in the manuscript. Formats provided include raw-text (Ascii) and Excel (xls). In addition, we provide the original Igor-Pro files (Wavemetrics), which contain both the raw data and the original figure formatting. Data referring to particular panels are located in the respective folders. For any further information, please contact Tom Baden at thomas.baden@uni-tuebingen.de. (ZIP) [file pbio.1001972.s009.zip › fig7/Fig7a.txt]

DifContr	w_popavgsmthlarge	w_popavgsmthsmall	w_popsemsmthlarge_red	w_popsemsmthsmall_red
0	-0.297215	-0.396238	0.152632	0.21521
0	-0.341428	-0.457308	0.174123	0.246118
0	-0.381894	-0.513578	0.194201	0.275103
0	-0.417079	-0.562905	0.212164	0.301118
0	-0.445958	-0.603825	0.227533	0.323431
0	-0.468086	-0.635653
0	-0.483574	-0.658462
0	-0.492989	-0.67297
0	-0.497221	-0.68036
0	-0.49732	-0.682077
0	-0.494355	-0.679636
0	-0.489307	-0.674463
0	-0.482996	-0.667791
0	-0.476053	-0.66059
0	-0.468925	-0.653556
0	-0.4619	-0.647113
0	-0.455135	-0.641451
0	-0.448706	-0.636577
0	-0.44263	-0.632363
0	-0.436899	-0.628617
0	-0.431496	-0.62512
0	-0.426405	-0.621683
0	-0.421615	-0.618168
0	-0.417117	-0.614506
0	-0.412904	-0.610693
0	-0.408967	-0.606778
0	-0.405293	-0.60284
0	-0.401869	-0.598966
0	-0.39868	-0.595225
0	-0.395718	-0.591656
0	-0.392974	-0.588264
0	-0.390443	-0.58502
0	-0.388123	-0.581873
0	-0.386005	-0.578775
0	-0.384074	-0.575691
0	-0.382303	-0.572614
0	-0.380655	-0.56957
0	-0.379086	-0.566615
0	-0.377546	-0.563817
0	-0.375988	-0.561242
0	-0.374373	-0.558934
0	-0.372673	-0.556903
0	-0.370874	-0.555125
0	-0.368973	-0.553546
0	-0.366973	-0.552095
0	-0.364882	-0.550702
0	-0.362709	-0.549305
0	-0.360456	-0.547865
0	-0.358127	-0.546361
0	-0.355723	-0.544785
0	-0.35325	-0.543135
0	-0.350721	-0.5414
0	-0.34816	-0.539556
0	-0.345598	-0.537556
0	-0.343076	-0.535335
0	-0.340634	-0.532815
0	-0.338316	-0.529918
0	-0.336159	-0.526585
0	-0.334193	-0.52279
0	-0.332441	-0.518557
0	-0.330916	-0.513962
0	-0.329628	-0.509135
0	-0.328578	-0.504243
0	-0.327759	-0.499474
0	-0.327158	-0.495014
0	-0.326748	-0.491024
0	-0.326492	-0.487622
0	-0.32634	-0.484872
0	-0.326238	-0.482785
0	-0.326127	-0.481315
0	-0.325955	-0.480377
0	-0.325677	-0.479855
0	-0.325259	-0.479617
0	-0.324683	-0.47953
0	-0.323936	-0.479472
0	-0.323016	-0.479338
0	-0.321925	-0.47905
0	-0.320667	-0.478555
0	-0.319251	-0.477826
0	-0.31769	-0.476852
0	-0.315998	-0.475636
0	-0.314194	-0.474186
0	-0.312299	-0.472505
0	-0.310336	-0.47059
0	-0.308324	-0.468429
0	-0.30628	-0.465998
0	-0.304216	-0.463274
0	-0.30214	-0.460234
0	-0.300054	-0.456866
0	-0.297957	-0.453176
0	-0.295843	-0.449187
0	-0.293706	-0.444941
0	-0.291535	-0.440492
0	-0.289319	-0.4359
0	-0.287043	-0.431222
0	-0.284687	-0.426509
0	-0.282229	-0.421804
0	-0.279647	-0.417145
0	-0.276918	-0.412566
0	-0.274028	-0.408107
0	-0.270976	-0.403815	0.170547	0.233117
0	-0.267776	-0.399745
0	-0.264464	-0.395954
0	-0.261094	-0.392497
0	-0.257735	-0.389409
0	-0.254461	-0.3867
0	-0.251344	-0.384345
0	-0.248445	-0.382286
0	-0.245806	-0.380432
0	-0.243449	-0.378673
0	-0.241371	-0.376897
0	-0.239554	-0.374996
0	-0.237964	-0.37289
0	-0.236556	-0.370529
0	-0.235279	-0.367902
0	-0.234079	-0.365042
0	-0.232907	-0.362022
0	-0.231718	-0.358955
0	-0.230482	-0.355983
0	-0.229182	-0.353261
0	-0.227825	-0.350939
0	-0.226433	-0.349134
0	-0.225046	-0.347905
0	-0.223709	-0.347236
0	-0.222466	-0.347027
0	-0.221353	-0.347105
0	-0.220387	-0.347251
0	-0.219569	-0.347232
0	-0.218888	-0.346846
0	-0.218321	-0.345959
0	-0.217845	-0.344521
0	-0.217443	-0.342581
0	-0.217108	-0.340265
0	-0.216844	-0.337755
0	-0.216668	-0.335248
0	-0.2166	-0.332922
0	-0.216663	-0.330908
0	-0.216872	-0.329271
0	-0.217232	-0.328009
0	-0.217732	-0.327061
0	-0.218346	-0.326323
0	-0.219033	-0.325672
0	-0.219743	-0.324983
0	-0.220422	-0.324141
0	-0.221021	-0.323054
0	-0.221501	-0.321656
0	-0.221836	-0.31991
0	-0.22202	-0.317807
0	-0.222058	-0.315368
0	-0.221967	-0.312644
0	-0.221771	-0.309715
0	-0.22149	-0.306679
0	-0.221142	-0.303646
0	-0.220731	-0.300721
0	-0.220248	-0.297992
0	-0.219674	-0.295515
0	-0.218974	-0.293303
0	-0.218108	-0.291327
0	-0.217028	-0.289515
0	-0.215697	-0.287763
0	-0.214083	-0.28594
0	-0.212176	-0.283911
0	-0.209989	-0.281556
0	-0.20756	-0.278786
0	-0.204954	-0.275569
0	-0.202254	-0.27194
0	-0.199554	-0.268008
0	-0.19695	-0.263942
0	-0.194527	-0.259954
0	-0.192355	-0.256264
0	-0.190481	-0.253061
0	-0.188926	-0.250474
0	-0.187685	-0.248551
0	-0.186733	-0.247252
0	-0.186023	-0.246466
0	-0.185491	-0.246035
0	-0.185063	-0.245787
0	-0.184654	-0.245558
0	-0.184179	-0.245219
0	-0.183554	-0.244673
0	-0.182707	-0.243857
0	-0.181583	-0.242729
0	-0.180149	-0.241263
0	-0.178399	-0.239444
0	-0.176359	-0.237279
0	-0.17408	-0.234802
0	-0.171638	-0.232096
0	-0.169119	-0.22929
0	-0.166616	-0.226558
0	-0.16421	-0.2241
0	-0.16197	-0.222111
0	-0.159939	-0.220753
0	-0.158137	-0.220115
0	-0.156565	-0.220202
0	-0.155208	-0.220926
0	-0.154047	-0.222117
0	-0.153061	-0.22355
0	-0.152232	-0.224977
0	-0.15155	-0.226162
0	-0.151009	-0.22691
0	-0.150602	-0.227092	0.0980211	0.126732
0	-0.150318	-0.22665
0	-0.150141	-0.225594
0	-0.150046	-0.223996
0	-0.150005	-0.221968
0	-0.149986	-0.219641
0	-0.149964	-0.217151
0	-0.149925	-0.214619
0	-0.149867	-0.21214
0	-0.149802	-0.20978
0	-0.149751	-0.207577
0	-0.149738	-0.205543
0	-0.149783	-0.203681
0	-0.149888	-0.201983
0	-0.150039	-0.200446
0	-0.150203	-0.199068
0	-0.150333	-0.197846
0	-0.150379	-0.196769
0	-0.150301	-0.195812
0	-0.150074	-0.194928
0	-0.149701	-0.194053
0	-0.14921	-0.193111
0	-0.148646	-0.192027
0	-0.148066	-0.190733
0	-0.147522	-0.189182
0	-0.147047	-0.187347
0	-0.14665	-0.185223
0	-0.146305	-0.182825
0	-0.14596	-0.180188
0	-0.145537	-0.177372
0	-0.144953	-0.174466
0	-0.144131	-0.171592
0	-0.143018	-0.168899
0	-0.141597	-0.166552
0	-0.139895	-0.164709
0	-0.13798	-0.163489
0	-0.135954	-0.162948
0	-0.133937	-0.163058
0	-0.132045	-0.163703
0	-0.130377	-0.164697
0	-0.128993	-0.165806
0	-0.127912	-0.166796
0	-0.127114	-0.167465
0	-0.126543	-0.16768
0	-0.126127	-0.167389
0	-0.125791	-0.166624
0	-0.125469	-0.165481
0	-0.125118	-0.164092
0	-0.12472	-0.162597
0	-0.124279	-0.161119
0	-0.12382	-0.159746
0	-0.123379	-0.15853
0	-0.122994	-0.157489
0	-0.1227	-0.156619
0	-0.122526	-0.155904
0	-0.122486	-0.15532
0	-0.122583	-0.154834
0	-0.122803	-0.154401
0	-0.123124	-0.153956
0	-0.123511	-0.153418
0	-0.123924	-0.15269
0	-0.124323	-0.151677
0	-0.124664	-0.150301
0	-0.124912	-0.148518
0	-0.125032	-0.146334
0	-0.125001	-0.143801
0	-0.124799	-0.141016
0	-0.124418	-0.138106
0	-0.123857	-0.135211
0	-0.12313	-0.132466
0	-0.122259	-0.129988
0	-0.121281	-0.127868
0	-0.120239	-0.126166
0	-0.11918	-0.124913
0	-0.11815	-0.124108
0	-0.117184	-0.123727
0	-0.116306	-0.123724
0	-0.115528	-0.124043
0	-0.114851	-0.124624
0	-0.114268	-0.125407
0	-0.113772	-0.126339
0	-0.11336	-0.12737
0	-0.113038	-0.128449
0	-0.112816	-0.129514
0	-0.112714	-0.130485
0	-0.112752	-0.131261
0	-0.112946	-0.131723
0	-0.113303	-0.131753
0	-0.11381	-0.131246
0	-0.11444	-0.130141
0	-0.115141	-0.128437
0	-0.115848	-0.126203
0	-0.116484	-0.123583
0	-0.116971	-0.120776
0	-0.117243	-0.118013
0	-0.117248	-0.115518
0	-0.116962	-0.113478
0	-0.116389	-0.112011
0	-0.115557	-0.111152
0	-0.11452	-0.110847
0	-0.113342	-0.110965	0.0536896	0.0669427
0	-0.112092	-0.111324
0	-0.110837	-0.111718
0	-0.109631	-0.111951
0	-0.108521	-0.111861
0	-0.107537	-0.111341
0	-0.106703	-0.110345
0	-0.106036	-0.108889
0	-0.105547	-0.107034
0	-0.105244	-0.104868
0	-0.10513	-0.102483
0	-0.105199	-0.0999506
0	-0.105435	-0.0973119
0	-0.105813	-0.0945679
0	-0.106296	-0.0916873
0	-0.106843	-0.0886226
0	-0.107411	-0.0853328
0	-0.107962	-0.0818062
0	-0.108464	-0.0780786
0	-0.108893	-0.0742398
0	-0.10923	-0.0704275
0	-0.109459	-0.0668099
0	-0.109555	-0.0635606
0	-0.109489	-0.0608332
0	-0.109225	-0.0587397
0	-0.108726	-0.0573378
0	-0.107959	-0.0566287
0	-0.106909	-0.0565621
0	-0.105581	-0.0570463
0	-0.104008	-0.0579593
0	-0.102248	-0.0591583
0	-0.10038	-0.060487
0	-0.0984927	-0.0617814
0	-0.0966766	-0.0628768
0	-0.0950129	-0.0636182
0	-0.0935652	-0.063875
0	-0.0923738	-0.0635586
0	-0.0914521	-0.0626407
0	-0.0907861	-0.0611653
0	-0.0903353	-0.0592516
0	-0.0900367	-0.0570826
0	-0.0898121	-0.05488
0	-0.0895761	-0.0528686
0	-0.0892471	-0.0512364
0	-0.0887576	-0.0500998
0	-0.0880631	-0.0494813
0	-0.0871477	-0.0493057
0	-0.0860246	-0.0494174
0	-0.0847317	-0.0496155
0	-0.083323	-0.0497004
0	-0.0818575	-0.0495221
0	-0.0803886	-0.0490193
0	-0.0789551	-0.0482405
0	-0.0775765	-0.0473413
0	-0.0762535	-0.0465563
0	-0.0749717	-0.0461518
0	-0.0737103	-0.0463666
0	-0.0724507	-0.0473555
0	-0.0711854	-0.0491459
0	-0.0699244	-0.0516193
0	-0.068697	-0.0545197
0	-0.0675492	-0.0574906
0	-0.0665371	-0.0601312
0	-0.0657164	-0.0620611
0	-0.0651314	-0.0629807
0	-0.064805	-0.0627166
0	-0.0647326	-0.0612433
0	-0.0648804	-0.0586791
0	-0.0651899	-0.0552601
0	-0.0655869	-0.0512977
0	-0.0659936	-0.0471297
0	-0.066342	-0.0430754
0	-0.0665844	-0.0394009
0	-0.0667013	-0.0362994
0	-0.0667017	-0.0338887
0	-0.0666196	-0.0322197
0	-0.0665044	-0.0312938
0	-0.0664099	-0.0310811
0	-0.0663825	-0.0315331
0	-0.0664529	-0.0325895
0	-0.0666323	-0.034176
0	-0.0669129	-0.0361977
0	-0.0672727	-0.038532
0	-0.0676832	-0.0410251
0	-0.0681159	-0.0434962
0	-0.0685471	-0.0457487
0	-0.0689605	-0.0475873
0	-0.069345	-0.0488374
0	-0.0696919	-0.0493625
0	-0.0699907	-0.0490776
0	-0.0702264	-0.047957
0	-0.0703795	-0.0460372
0	-0.0704281	-0.0434146
0	-0.0703527	-0.0402396
0	-0.0701417	-0.036706
0	-0.0697959	-0.0330362
0	-0.0693311	-0.029461
0	-0.0687769	-0.026197
0	-0.0681731	-0.0234235
0	-0.0675629	-0.0212622
0	-0.0669855	-0.0197657	0.0352257	0.047579
0	-0.0664692	-0.0189157
0	-0.0660272	-0.0186318
0	-0.0656568	-0.0187901
0	-0.0653416	-0.0192453
0	-0.065058	-0.0198534
0	-0.0647826	-0.0204905
0	-0.0645005	-0.0210668
0	-0.0642111	-0.0215342
0	-0.0639319	-0.0218907
0	-0.0636967	-0.0221807
0	-0.0635513	-0.0224916
0	-0.0635457	-0.0229444
0	-0.0637246	-0.0236774
0	-0.064119	-0.0248228
0	-0.0647403	-0.0264778
0	-0.065577	-0.0286769
0	-0.0665962	-0.0313722
0	-0.0677479	-0.0344274
0	-0.0689728	-0.0376309
0	-0.07021	-0.0407247
0	-0.0714059	-0.043444
0	-0.0725206	-0.045559
0	-0.0735333	-0.0469079
0	-0.0744432	-0.0474158
0	-0.0752689	-0.0470965
0	-0.0760436	-0.0460396
0	-0.0768091	-0.0443883
0	-0.0776076	-0.0423154
0	-0.0784749	-0.0400008
0	-0.0794339	-0.0376151
0	-0.0804923	-0.0353076
0	-0.0816423	-0.0331992
0	-0.0828637	-0.0313774
0	-0.0841284	-0.0298937
0	-0.0854051	-0.028764
0	-0.0866622	-0.027973
0	-0.0878684	-0.0274822
0	-0.0889908	-0.0272399
0	-0.0899916	-0.0271921
0	-0.0908253	-0.0272891
0	-0.0914373	-0.0274869
0	-0.091767	-0.0277437
0	-0.091753	-0.0280132
0	-0.0913423	-0.0282375
0	-0.0904991	-0.0283456
0	-0.0892119	-0.0282585
0	-0.087498	-0.0279004
0	-0.0854015	-0.0272151
0	-0.0829876	-0.0261817
0	-0.0803337	-0.0248249
0	-0.0775182	-0.0232173
0	-0.0746119	-0.0214726
0	-0.0716709	-0.019729
0	-0.0687351	-0.01813
0	-0.0658303	-0.0168028
0	-0.0629728	-0.0158415
0	-0.0601763	-0.0152959
0	-0.0574558	-0.0151678
0	-0.0548293	-0.0154119
0	-0.0523144	-0.0159424
0	-0.0499211	-0.0166402
0	-0.0476423	-0.0173609
0	-0.0454447	-0.0179435
0	-0.043264	-0.0182182
0	-0.0410063	-0.0180167
0	-0.038558	-0.0171828
0	-0.0358027	-0.0155843
0	-0.0326418	-0.0131261
0	-0.0290161	-0.00976029
0	-0.0249221	-0.00549462
0	-0.0204195	-0.000395521
0	-0.0156274	0.0054133
0	-0.0107098	0.011758
0	-0.00585258	0.0184261
0	-0.00123714	0.0251824
0	0.00298359	0.0317856
0	0.00670221	0.0380069
0	0.00986355	0.0436448
0	0.0124611	0.0485381
0	0.0145246	0.0525731
0	0.0161037	0.0556874
0	0.0172517	0.0578686
0	0.0180134	0.0591504
0	0.0184196	0.0596049
0	0.0184882	0.0593316
0	0.0182304	0.0584443
0	0.0176593	0.0570559
0	0.0167985	0.0552627
0	0.0156875	0.0531329
0	0.0143839	0.0506993
0	0.0129615	0.0479614
0	0.011505	0.0448934
0	0.0101025	0.0414596
0	0.00883661	0.0376314
0	0.00777548	0.0334031
0	0.00696471	0.0288046
0	0.00642124	0.0239073
0	0.0061304	0.0188251
0	0.00604705	0.0137088
0	0.00610115	0.00873617	0.011221	0.01896
0	0.00620743	0.00409772
0	0.0062778	-2.12676e-05
0	0.00623446	-0.00345975
0	0.00602154	-0.00609917
0	0.00561302	-0.00787738
0	0.00501589	-0.00879558
0	0.00426808	-0.00891639
0	0.00343209	-0.00835348
0	0.00258557	-0.00725521
0	0.00181055	-0.00578644
0	0.00118303	-0.00411257
0	0.000763945	-0.00238912
0	0.000592267	-0.000757771
0	0.000680761	0.000652894
0	0.0010146	0.00172531
0	0.00155309	0.00235348
0	0.00223475	0.00244923
0	0.00298547	0.00195484
0	0.00372904	0.000859818
0	0.00439852	-0.000782838
0	0.0049465	-0.00284654
0	0.00535184	-0.00513231
0	0.00562148	-0.00738414
0	0.00578654	-0.00931749
0	0.00589368	-0.0106566
0	0.00599375	-0.0111738
0	0.00613061	-0.0107221
0	0.00633278	-0.00925556
0	0.0066098	-0.0068327
0	0.0069538	-0.0036039
0	0.00734499	0.000213776
0	0.00775934	0.00436793
0	0.00817566	0.00860201
0	0.00858008	0.0126809
0	0.00896682	0.016408
0	0.00933532	0.0196341
0	0.00968519	0.0222582
0	0.0100109	0.0242247
0	0.0102981	0.0255173
0	0.0105241	0.026152
0	0.0106608	0.0261694
0	0.0106815	0.0256274
0	0.0105688	0.024595
0	0.0103211	0.0231462
0	0.00995656	0.0213576
0	0.0095123	0.019307
0	0.00903988	0.0170744
0	0.00859676	0.0147428
0	0.00823645	0.0123986
0	0.00799887	0.0101287
0	0.00790327	0.00801557
0	0.00794485	0.00613046
0	0.00809568	0.00452567
0	0.00830942	0.00322802
0	0.0085284	0.00223495
0	0.00869142	0.00151397
0	0.00874059	0.00100617
0	0.00862603	0.00063394
0	0.0083082	0.000312202
0	0.00775856	-3.7603e-05
0	0.00695977	-0.000472771
0	0.00590646	-0.00101622
0	0.00460745	-0.00164816
0	0.00308884	-0.00230528
0	0.00139668	-0.00288927
0	-0.000402304	-0.00328427
0	-0.00222353	-0.00338087
0	-0.00397131	-0.00310166
0	-0.00554866	-0.00242285
0	-0.00686838	-0.00138666
0	-0.00786295	-0.000101164
0	-0.00849118	0.00127282
0	-0.00874072	0.00254487
0	-0.00862653	0.00352319
0	-0.00818632	0.00404166
0	-0.00747483	0.00398032
0	-0.00655814	0.00327586
0	-0.0055087	0.00192169
0	-0.00440112	-4.06242e-05
0	-0.00330802	-0.00253445
0	-0.0022956	-0.00546129
0	-0.00141864	-0.00871053
0	-0.000715784	-0.0121637
0	-0.000206167	-0.0156938
0	0.000111087	-0.0191612
0	0.000253777	-0.0224108
0	0.000250022	-0.0252729
0	0.000129489	-0.0275704
0	-8.53088e-05	-0.0291334
0	-0.000385164	-0.0298191
0	-0.000775717	-0.0295333
0	-0.00127384	-0.0282481
0	-0.0018994	-0.0260124
0	-0.00266488	-0.0229512
0	-0.00356555	-0.019253
0	-0.00457317	-0.0151483
0	-0.00563519	-0.0108821
0	-0.00667972	-0.00668664
0	-0.00762539	-0.00275713
0	-0.00839347	0.000763899	0.0122381	0.0198027
0	-0.0089196	0.00379438
0	-0.00916235	0.00631201
0	-0.00910731	0.0083465
0	-0.00876618	0.00996703
0	-0.00817219	0.0112666
0	-0.00737355	0.0123453
0	-0.00642674	0.0132946
0	-0.00539096	0.0141841
0	-0.00432435	0.0150543
0	-0.00328142	0.0159142
0	-0.00231085	0.0167471
0	-0.00145295	0.0175202
0	-0.000736425	0.0181978
0	-0.000174952	0.0187522
0	0.00023566	0.0191719
0	0.000518486	0.0194623
0	0.000713868	0.0196418
0	0.000875094	0.0197326
0	0.00106187	0.0197505
0	0.00133266	0.0196947
0	0.00173736	0.0195415
0	0.00231133	0.0192426
0	0.00307175	0.0187283
0	0.00401617	0.0179157
0	0.0051234	0.0167223
0	0.00635603	0.0150815
0	0.00766426	0.0129599
0	0.00899046	0.0103714
0	0.0102746	0.00738698
0	0.0114598	0.00413671
0	0.0124982	0.000803225
0	0.013356	-0.00239221
0	0.0140174	-0.00520952
0	0.014487	-0.00741237
0	0.0147887	-0.00879108
0	0.0149628	-0.00918356
0	0.0150598	-0.0084927
0	0.0151327	-0.00669935
0	0.0152287	-0.00386915
0	0.0153825	-0.000152033
0	0.0156119	0.00422708
0	0.0159166	0.00898714
0	0.0162811	0.0138177
0	0.0166802	0.0184112
0	0.0170858	0.0224946
0	0.0174732	0.0258564
0	0.0178264	0.0283636
0	0.0181396	0.0299664
0	0.0184164	0.0306916
0	0.018667	0.0306277
0	0.018904	0.0299061
0	0.0191391	0.0286828
0	0.0193809	0.0271233
0	0.0196345	0.0253914
0	0.019903	0.0236408
0	0.0201892	0.0220074
0	0.0204983	0.0206019
0	0.0208388	0.0195022
0	0.0212221	0.0187471
0	0.0216613	0.0183333
0	0.0221672	0.0182181
0	0.0227445	0.0183274
0	0.0233878	0.0185683
0	0.0240782	0.0188449
0	0.0247829	0.0190737
0	0.0254574	0.0191959
0	0.0260506	0.0191854
0	0.0265125	0.019052
0	0.0268025	0.0188383
0	0.0268964	0.0186128
0	0.026791	0.0184592
0	0.0265041	0.0184652
0	0.0260696	0.0187101
0	0.0255303	0.0192558
0	0.0249277	0.0201389
0	0.024294	0.0213681
0	0.0236458	0.0229238
0	0.0229823	0.0247623
0	0.0222885	0.0268202
0	0.0215407	0.0290212
0	0.0207144	0.0312826
0	0.0197915	0.0335201
0	0.0187659	0.0356533
0	0.0176453	0.0376083
0	0.016451	0.0393215
0	0.0152142	0.040741
0	0.0139726	0.0418295
0	0.012766	0.0425651
0	0.0116345	0.0429427
0	0.0106172	0.0429723
0	0.00975258	0.042677
0	0.00907922	0.0420875
0	0.00863553	0.0412369
0	0.00845807	0.0401547
0	0.00857763	0.0388625
0	0.0090138	0.037374
0	0.00976903	0.0356978
0	0.0108236	0.0338441
0	0.0121329	0.0318326
0	0.0136293	0.0297005	0.0120809	0.022232
0	0.0152264	0.0275066
0	0.0168286	0.0253305
0	0.0183404	0.0232664
0	0.0196767	0.0214119
0	0.0207698	0.0198532
0	0.0215741	0.0186516
0	0.0220656	0.0178324
0	0.0222404	0.0173812
0	0.0221101	0.0172469
0	0.0216983	0.0173518
0	0.0210374	0.0176066
0	0.0201678	0.017926
0	0.0191369	0.018241
0	0.0179991	0.0185068
0	0.0168149	0.0187052
0	0.0156491	0.0188413
0	0.0145672	0.0189387
0	0.0136309	0.0190334
0	0.0128936	0.0191681
0	0.0123957	0.0193874
0	0.0121609	0.0197319
0	0.0121941	0.0202315
0	0.0124813	0.0208956
0	0.0129901	0.0217035
0	0.0136728	0.0225953
0	0.0144699	0.023468
0	0.0153137	0.024179
0	0.0161335	0.0245606
0	0.0168594	0.0244442
0	0.0174264	0.0236907
0	0.0177785	0.0222222
0	0.0178713	0.0200462
0	0.0176748	0.0172655
0	0.0171746	0.0140702
0	0.0163732	0.0107116
0	0.015289	0.00746144
0	0.0139561	0.00456831
0	0.0124226	0.00221758
0	0.0107487	0.000506006
0	0.00900334	-0.000565141
0	0.00726034	-0.00107787
0	0.00559263	-0.00117078
0	0.00406623	-0.00100491
0	0.00273424	-0.000730602
0	0.00163251	-0.00046185
0	0.000778103	-0.000262523
0	0.000171031	-0.000145065
0	-0.000201116	-8.02595e-05
0	-0.000356964	-1.37779e-05
0	-0.000315335	0.000114406
0	-9.11801e-05	0.000352681
0	0.000305637	0.000725895
0	0.000868531	0.00123167
0	0.00159043	0.0018453
0	0.00245939	0.00253216
0	0.00345514	0.00326409
0	0.00454766	0.00403444
0	0.00569829	0.00486688
0	0.00686291	0.00581347
0	0.00799682	0.00694103
0	0.00905993	0.0083084
0	0.0100218	0.00994021
0	0.0108652	0.011805
0	0.011589	0.0138049
0	0.012208	0.0157802
0	0.0127525	0.0175301
0	0.0132643	0.0188442
0	0.0137924	0.019538
0	0.0143864	0.0194844
0	0.0150891	0.0186355
0	0.0159289	0.0170291
0	0.0169134	0.0147825
0	0.0180253	0.012073
0	0.0192205	0.00911174
0	0.0204308	0.00611485
0	0.0215693	0.00327714
0	0.0225388	0.000751833
0	0.0232429	-0.00136081
0	0.0235972	-0.00301592
0	0.0235406	-0.00421819
0	0.0230454	-0.00501054
0	0.0221236	-0.00546009
0	0.0208296	-0.00564459
0	0.0192564	-0.00564144
0	0.0175262	-0.00552013
0	0.0157757	-0.00533863
0	0.014137	-0.00514283
0	0.0127189	-0.00496821
0	0.0115911	-0.00484269
0	0.0107756	-0.00478977
0	0.0102467	-0.00483049
0	0.00994052	-0.00498398
0	0.00977091	-0.00526565
0	0.00964819	-0.00568334
0	0.00949598	-0.00623247
0	0.00926246	-0.00689115
0	0.00892369	-0.00761675
0	0.00847973	-0.00834516
0	0.00794594	-0.00899285
0	0.00734293	-0.00946211	0.0119988	0.0199166
0	0.00668895	-0.00964905
0	0.00599679	-0.00945372
0	0.0052757	-0.00879231
0	0.00453678	-0.0076103
0	0.00379913	-0.00589522
0	0.00309368	-0.00368699
0	0.00246261	-0.00108271
0	0.00195356	0.0017667
0	0.00161015	0.00466949
0	0.00146121	0.00741518
0	0.00151213	0.0098022
0	0.00174104	0.0116657
0	0.00210111	0.0128985
0	0.00252861	0.0134612
0	0.00295453	0.0133781
0	0.00331677	0.0127216
0	0.00357004	0.0115904
0	0.00369169	0.0100895
0	0.00368276	0.00831689
0	0.00356522	0.00636219
0	0.0033768	0.00431479
0	0.00316492	0.00227692
0	0.00298088	0.000375023
0	0.00287446	-0.00123763
0	0.00288901	-0.00238981
0	0.00305676	-0.00291263
0	0.00339429	-0.00266641
0	0.00389888	-0.00156744
0	0.00454644	0.000392003
0	0.00529177	0.00313549
0	0.00607186	0.0065078
0	0.00681201	0.0102925
0	0.00743405	0.0142379
0	0.00786567	0.0180861
0	0.00804943	0.0216006
0	0.00795028	0.0245881
0	0.0075606	0.0269122
0	0.00690197	0.0284988
0	0.00602319	0.0293328
0	0.00499445	0.0294509
0	0.00389795	0.0289299
0	0.00281612	0.0278762
0	0.00181921	0.0264166
0	0.000954527	0.024691
0	0.000239959	0.0228472
0	-0.000336859	0.021035
0	-0.000812921	0.0193982
0	-0.00123936	0.0180634
0	-0.00166825	0.0171258
0	-0.00214042	0.0166358
0	-0.002677	0.0165885
0	-0.00327656	0.0169205
0	-0.00391817	0.0175168
0	-0.00456873	0.0182273
0	-0.00519205	0.0188895
0	-0.00575692	0.019354
0	-0.00624224	0.0195059
0	-0.00663826	0.0192784
0	-0.00694462	0.0186569
0	-0.00716657	0.0176744
0	-0.00731143	0.0164008
0	-0.0073862	0.0149319
0	-0.00739715	0.0133786
0	-0.0073506	0.0118598
0	-0.00725392	0.010496
0	-0.00711561	0.00940303
0	-0.00694396	0.00868273
0	-0.00674436	0.0084123
0	-0.00651659	0.00863326
0	-0.00625296	0.00934415
0	-0.00593874	0.0105002
0	-0.0055551	0.0120213
0	-0.00508431	0.0138079
0	-0.00451578	0.0157597
0	-0.00385183	0.0177942
0	-0.00311142	0.0198582
0	-0.00233102	0.02193
0	-0.00156221	0.0240119
0	-0.000866488	0.0261157
0	-0.00030795	0.0282441
0	5.48771e-05	0.0303758
0	0.000177023	0.0324558
0	3.38225e-05	0.0343969
0	-0.000374509	0.0360895
0	-0.00102098	0.0374204
0	-0.00185317	0.0382936
0	-0.00279777	0.0386508
0	-0.00376792	0.0384841
0	-0.00467266	0.0378411
0	-0.00542676	0.0368195
0	-0.00595999	0.0355552
0	-0.00622403	0.0342046
0	-0.00619639	0.0329282
0	-0.00588111	0.0318752
0	-0.00530665	0.0311719
0	-0.00452169	0.0309145
0	-0.00358993	0.0311626
0	-0.00258438	0.0319346
0	-0.0015818	0.0332014
0	-0.000657474	0.0348816	0.0120166	0.0179602
0	0.000119572	0.0368383
0	0.000690614	0.0388819
0	0.00101051	0.0407802
0	0.00105001	0.0422795
0	0.00079707	0.0431341
0	0.000257132	0.0431408
0	-0.000547447	0.0421737
0	-0.00157896	0.040211
0	-0.00278685	0.037346
0	-0.00411125	0.0337814
0	-0.00548709	0.0298023
0	-0.00684849	0.0257362
0	-0.00813278	0.0219043
0	-0.00928362	0.018577
0	-0.0102534	0.01594
0	-0.0110047	0.0140778
0	-0.0115131	0.012976
0	-0.0117695	0.0125393
0	-0.0117843	0.0126192
0	-0.0115905	0.0130446
0	-0.0112449	0.0136482
0	-0.0108256	0.0142859
0	-0.0104238	0.0148473
0	-0.0101318	0.0152586
0	-0.0100283	0.0154825
0	-0.0101649	0.0155149
0	-0.0105557	0.015383
0	-0.0111753	0.015144
0	-0.0119621	0.0148807
0	-0.0128289	0.0146949
0	-0.0136754	0.014694
0	-0.0144026	0.0149724
0	-0.0149237	0.0155906
0	-0.0151721	0.0165568
0	-0.0151062	0.0178174
0	-0.0147102	0.0192602
0	-0.0139939	0.020731
0	-0.0129907	0.0220613
0	-0.0117552	0.023099
0	-0.0103587	0.0237349
0	-0.00888326	0.0239191
0	-0.00741473	0.0236628
0	-0.00603287	0.0230278
0	-0.00480199	0.0221081
0	-0.00376269	0.0210087
0	-0.00292663	0.0198284
0	-0.00227606	0.0186476
0	-0.0017683	0.0175239
0	-0.00134481	0.0164908
0	-0.000942818	0.0155588
0	-0.000507049	0.0147174
0	8.87934e-07	0.0139357
0	0.000597379	0.0131657
0	0.00127681	0.0123483
0	0.00201595	0.0114236
0	0.0027818	0.0103461
0	0.0035403	0.00909909
0	0.00426441	0.00770682
0	0.00493926	0.00623821
0	0.00556384	0.00480025
0	0.00614844	0.00352142
0	0.00670892	0.00252816
0	0.00725874	0.00192014
0	0.00780126	0.00175052
0	0.00832424	0.00201603
0	0.00879843	0.00265972
0	0.00918127	0.00358527
0	0.00942504	0.0046794
0	0.00948781	0.00583672
0	0.0093441	0.00698057
0	0.00899292	0.00807506
0	0.00846024	0.00912526
0	0.00779593	0.0101662
0	0.00706543	0.0112443
0	0.0063385	0.0123966
0	0.00567771	0.0136348
0	0.00512901	0.0149386
0	0.004716	0.0162615
0	0.00443864	0.0175458
0	0.00427576	0.0187435
0	0.00419052	0.0198353
0	0.00413767	0.0208396
0	0.00407147	0.0218092
0	0.00395328	0.0228149
0	0.00375807	0.0239195
0	0.00347924	0.0251523
0	0.0031311	0.0264908
0	0.00274872	0.0278571
0	0.00238478	0.0291308
0	0.00210378	0.030175
0	0.0019739	0.0308697
0	0.00205744	0.0311411
0	0.00240104	0.030981
0	0.00302709	0.0304506
0	0.00392778	0.0296693
0	0.00506298	0.0287909
0	0.00636278	0.0279757
0	0.00773444	0.0273621
0	0.00907281	0.0270454
0	0.0102726	0.0270653	0.0123594	0.018506
0	0.0112398	0.0274026
0	0.0119015	0.0279858
0	0.0122105	0.0287038
0	0.0121468	0.0294253
0	0.0117151	0.0300197
0	0.0109399	0.0303787
0	0.00986004	0.0304343
0	0.00852339	0.0301715
0	0.00698309	0.029631
0	0.00529467	0.0289032
0	0.00351412	0.0281121
0	0.00169645	0.0273921
0	-0.00010549	0.0268621
0	-0.00184188	0.026601
0	-0.00346645	0.0266299
0	-0.00493663	0.0269059
0	-0.00621377	0.0273272
0	-0.00726367	0.0277525
0	-0.00805791	0.0280287
0	-0.00857585	0.0280228
0	-0.00880695	0.0276519
0	-0.00875237	0.0269029
0	-0.00842514	0.0258379
0	-0.00784829	0.0245846
0	-0.00705094	0.0233108
0	-0.00606315	0.0221919
0	-0.00491046	0.0213757
0	-0.00360962	0.0209543
0	-0.00216649	0.0209491
0	-0.000576767	0.0213104
0	0.00117013	0.0219319
0	0.00308465	0.022675
0	0.00516933	0.0233964
0	0.00741096	0.0239733
0	0.00977481	0.02432
0	0.0122023	0.0243956
0	0.0146132	0.0242018
0	0.0169131	0.0237746
0	0.0190037	0.0231731
0	0.0207959	0.0224692
0	0.0222214	0.0217398
0	0.0232406	0.0210608
0	0.0238459	0.0205039
0	0.0240585	0.020132
0	0.0239203	0.0199942
0	0.0234846	0.0201193
0	0.0228056	0.0205082
0	0.0219324	0.0211289
0	0.0209067	0.0219134
0	0.0197644	0.0227593
0	0.0185412	0.0235359
0	0.017277	0.024095
0	0.0160197	0.0242852
0	0.0148254	0.0239692
0	0.013754	0.0230422
0	0.0128631	0.02145
0	0.0121995	0.0192039
0	0.0117923	0.0163881
0	0.0116481	0.0131587
0	0.0117495	0.00972998
0	0.0120578	0.0063501
0	0.0125191	0.00326965
0	0.0130718	0.000707775
0	0.0136561	-0.00117687
0	0.0142223	-0.00230437
0	0.0147369	-0.0026778
0	0.015187	-0.00237281
0	0.0155805	-0.00151593
0	0.0159433	-0.000256482
0	0.0163145	0.00126122
0	0.0167386	0.00291977
0	0.0172584	0.00464058
0	0.017908	0.00638414
0	0.0187078	0.0081399
0	0.0196614	0.0099094
0	0.020755	0.0116877
0	0.0219596	0.0134489
0	0.0232338	0.0151393
0	0.0245284	0.0166811
0	0.0257911	0.0179836
0	0.0269713	0.0189591
0	0.0280237	0.0195387
0	0.0289113	0.0196813
0	0.0296069	0.0193761
0	0.0300939	0.0186371
0	0.0303658	0.017494
0	0.0304259	0.0159825
0	0.0302874	0.0141382
0	0.0299736	0.0119946
0	0.0295175	0.0095858
0	0.0289617	0.00694907
0	0.0283561	0.00412763
0	0.0277533	0.00117045
0	0.0272036	-0.00186987
0	0.0267472	-0.00493949
0	0.0264081	-0.00798421
0	0.026189	-0.0109475
0	0.0260701	-0.0137664
0	0.0260113	-0.0163657
0	0.025957	-0.0186554	0.0144405	0.0189623
0	0.0258448	-0.020531
0	0.0256143	-0.0218802
0	0.0252149	-0.0225953
0	0.0246137	-0.0225883
0	0.0237992	-0.0218081
0	0.0227836	-0.0202531
0	0.0216022	-0.0179775
0	0.0203087	-0.0150894
0	0.0189699	-0.0117395
0	0.017657	-0.00810348
0	0.0164369	-0.00436221
0	0.0153641	-0.000683349
0	0.0144741	0.00279076
0	0.0137801	0.00594763
0	0.0132725	0.00870185
0	0.0129215	0.010988
0	0.0126816	0.0127531
0	0.0124976	0.0139536
0	0.0123113	0.0145578
0	0.012068	0.0145554
0	0.0117236	0.0139704
0	0.0112496	0.0128717
0	0.0106378	0.0113782
0	0.00990148	0.0096515
0	0.00907284	0.00787773
0	0.00819752	0.00623943
0	0.00732558	0.00488448
0	0.00650151	0.00389916
0	0.00575544	0.0032927
0	0.00509768	0.00299715
0	0.00451833	0.00288326
0	0.00399198	0.00278827
0	0.0034865	0.00254952
0	0.00297354	0.00203654
0	0.00243787	0.00117561
0	0.0018831	-3.70237e-05
0	0.00133208	-0.00153393
0	0.000821678	-0.00318644
0	0.000393314	-0.00482239
0	8.15099e-05	-0.00624926
0	-9.67611e-05	-0.00727934
0	-0.000149123	-0.0077545
0	-0.000109616	-0.00756785
0	-3.45831e-05	-0.00667999
0	6.30682e-06	-0.00512727
0	-5.78418e-05	-0.00302037
0	-0.000286619	-0.000532633
0	-0.000717821	0.00212117
0	-0.0013611	0.0047124
0	-0.00219672	0.00702903
0	-0.00317927	0.00890334
0	-0.00424516	0.0102332
0	-0.00532189	0.0109926
0	-0.00633695	0.0112306
0	-0.00722476	0.0110583
0	-0.00793051	0.0106262
0	-0.00841135	0.0100978
0	-0.00863565	0.00962234
0	-0.00858192	0.0093124
0	-0.0082386	0.00923046
0	-0.00760538	0.00938489
0	-0.00669577	0.00973543
0	-0.00554013	0.0102054
0	-0.00418753	0.0106975
0	-0.00270542	0.0111097
0	-0.00117615	0.0113492
0	0.000309555	0.0113428
0	0.00166146	0.0110435
0	0.00279971	0.010435
0	0.00366424	0.00953323
0	0.00422228	0.00838598
0	0.00447282	0.00707051
0	0.00444725	0.0056883
0	0.0042061	0.0043568
0	0.00383187	0.0031989
0	0.00341863	0.00233078
0	0.00305968	0.00185054
0	0.00283465	0.0018293
0	0.00279828	0.00230606
0	0.00297283	0.00328649
0	0.00334547	0.00474472
0	0.00387183	0.00662613
0	0.00448465	0.00885005
0	0.00510601	0.0113115
0	0.00566038	0.0138833
0	0.00608565	0.0164193
0	0.00634015	0.0187626
0	0.00640454	0.0207579
0	0.0062795	0.022267
0	0.00598062	0.0231872
0	0.00553291	0.0234644
0	0.00496615	0.0231021
0	0.00431235	0.0221594
0	0.00360464	0.0207412
0	0.00287672	0.0189808
0	0.00216201	0.0170203
0	0.00149177	0.014991
0	0.000892917	0.0129995
0	0.000386208	0.0111193
0	-1.38526e-05	0.0093889	0.0132708	0.0219706
0	-0.000296929	0.00781508
0	-0.000453051	0.00637876
0	-0.000468562	0.00504271
0	-0.000323558	0.00376026
0	7.32711e-06	0.00248455
0	0.000550297	0.00117863
0	0.00132477	-0.000174537
0	0.00233477	-0.00156352
0	0.00356224	-0.00294368
0	0.0049646	-0.00423774
0	0.006478	-0.00534294
0	0.00802571	-0.00614388
0	0.00952959	-0.0065287
0	0.0109218	-0.00640573
0	0.0121534	-0.00571741
0	0.0131985	-0.00444948
0	0.0140522	-0.00263488
0	0.0147244	-0.000352569
0	0.0152323	0.00227763
0	0.0155918	0.00510342
0	0.0158126	0.00795112
0	0.0158953	0.0106391
0	0.0158323	0.0129932
0	0.0156103	0.0148622
0	0.0152135	0.0161328
0	0.0146273	0.0167402
0	0.013842	0.0166741
0	0.0128568	0.0159776
0	0.0116838	0.0147403
0	0.0103521	0.0130856
0	0.00891067	0.0111557
0	0.00742822	0.00909623
0	0.00598862	0.0070425
0	0.00468229	0.00511058
0	0.00359424	0.00339378
0	0.0027915	0.00196468
0	0.00231344	0.00088145
0	0.0021675	0.000195669
0	0.00233166	-4.14922e-05
0	0.0027629	0.000221904
0	0.00340869	0.00103328
0	0.00421815	0.00242383
0	0.0051495	0.00439323
0	0.0061723	0.00689558
0	0.00726493	0.00983102
0	0.0084092	0.0130474
0	0.009585	0.0163538
0	0.0107672	0.0195427
0	0.0119259	0.0224189
0	0.0130294	0.0248261
0	0.0140488	0.0266681
0	0.0149611	0.0279176
0	0.0157513	0.028614
0	0.0164106	0.0288495
0	0.0169337	0.0287485
0	0.017314	0.028445
0	0.017541	0.0280632
0	0.0175989	0.0277028
0	0.0174683	0.0274324
0	0.0171298	0.0272883
0	0.0165702	0.0272784
0	0.0157876	0.0273879
0	0.0147966	0.0275853
0	0.0136303	0.0278282
0	0.01234	0.0280678
0	0.0109922	0.0282519
0	0.00966214	0.0283271
0	0.0084269	0.0282394
0	0.00735712	0.0279343
0	0.00650976	0.0273562
0	0.00592248	0.0264497
0	0.0056108	0.0251641
0	0.00556816	0.0234614
0	0.00576886	0.0213289
0	0.00617361	0.0187922
0	0.00673635	0.0159259
0	0.00741132	0.0128573
0	0.00815917	0.00975887
0	0.00895095	0.00683057
0	0.00976994	0.00427208
0	0.0106107	0.00225154
0	0.0114768	0.000877049
0	0.0123767	0.000177268
0	0.0133193	9.64236e-05
0	0.0143099	0.000504777
0	0.0153463	0.001223
0	0.0164157	0.00205522
0	0.017493	0.00282365
0	0.0185417	0.00339779
0	0.0195161	0.00371246
0	0.0203667	0.00377167
0	0.0210474	0.00363866
0	0.0215237	0.00341592
0	0.0217793	0.00321996
0	0.0218212	0.00315758
0	0.0216795	0.0033084
0	0.0214033	0.00371682
0	0.0210517	0.00439393
0	0.0206825	0.00532689
0	0.0203415	0.00649232	0.0126076	0.01592
0	0.020053	0.0078688
0	0.0198165	0.00944519
0	0.0196076	0.0112226
0	0.0193854	0.0132105
0	0.019102	0.0154174
0	0.0187133	0.0178419
0	0.0181884	0.020463
0	0.017514	0.023235
0	0.0166945	0.0260865
0	0.0157481	0.0289227
0	0.0147001	0.0316305
0	0.0135759	0.0340853
0	0.0123961	0.0361571
0	0.0111737	0.0377173
0	0.00991555	0.0386455
0	0.00862391	0.0388373
0	0.00729992	0.0382139
0	0.00594562	0.0367329
0	0.00456483	0.034398
0	0.00316312	0.0312676
0	0.00174753	0.0274577
0	0.000327262	0.0231393
0	-0.001084	0.0185294
0	-0.00246424	0.0138762
0	-0.00377866	0.00944004
0	-0.00497593	0.00547313
0	-0.00598695	0.00219839
0	-0.00672716	-0.000209516
0	-0.00710316	-0.00164018
0	-0.00702305	-0.00205872
0	-0.00640923	-0.00151031
0	-0.00521166	-0.000116752
0	-0.00341899	0.00193625
0	-0.00106534	0.00442033
0	0.00176898	0.00709223
0	0.00496351	0.00972397
0	0.00836964	0.0121303
0	0.0118268	0.014188
0	0.0151798	0.0158431
0	0.0182941	0.0171042
0	0.0210665	0.0180232
0	0.0234296	0.0186683
0	0.0253496	0.0190964
0	0.0268194	0.0193313
0	0.0278482	0.0193542
0	0.0284512	0.0191082
0	0.0286418	0.0185166
0	0.0284271	0.0175081
0	0.0278077	0.0160423
0	0.0267813	0.0141296
0	0.0253478	0.0118384
0	0.0235162	0.00928977
0	0.0213094	0.00664044
0	0.0187688	0.00405924
0	0.0159554	0.00170274
0	0.0129501	-0.000304805
0	0.00985083	-0.00188343
0	0.00676857	-0.00300111
0	0.00382106	-0.00367001
0	0.00112488	-0.00393849
0	-0.00121376	-0.00388182
0	-0.0031087	-0.003593
0	-0.00450275	-0.00317416
0	-0.00537447	-0.00272766
0	-0.00574166	-0.0023458
0	-0.00566056	-0.00209966
0	-0.00522065	-0.00202821
0	-0.00453553	-0.00213091
0	-0.00373101	-0.00236652
0	-0.00293187	-0.00265976
0	-0.00224917	-0.00291511
0	-0.00176957	-0.00303505
0	-0.00154775	-0.00293832
0	-0.00160282	-0.00257389
0	-0.00191843	-0.00192754
0	-0.00244633	-0.0010202
0	-0.00311271	0.000100587
0	-0.00382622	0.00137344
0	-0.00448724	0.0027367
0	-0.00499726	0.00413994
0	-0.00526794	0.0055517
0	-0.00522865	0.00696257
0	-0.00483196	0.00838436
0	-0.00405646	0.00984577
0	-0.00290644	0.0113859
0	-0.00140918	0.0130471
0	0.000389731	0.0148666
0	0.00243163	0.0168707
0	0.00464988	0.0190688
0	0.00697399	0.0214505
0	0.00933267	0.0239847
0	0.0116561	0.0266194
0	0.0138779	0.0292831
0	0.0159366	0.0318865
0	0.0177779	0.034324
0	0.0193565	0.0364768
0	0.0206388	0.0382196
0	0.0216046	0.0394298
0	0.0222492	0.040003
0	0.0225844	0.0398695	0.0146076	0.0204428
0	0.0226386	0.0390132
0	0.0224541	0.0374841
0	0.0220837	0.0354039
0	0.0215845	0.0329603
0	0.0210108	0.0303891
0	0.0204075	0.0279478
0	0.0198048	0.0258837
0	0.0192157	0.0244034
0	0.0186369	0.0236481
0	0.018053	0.0236787
0	0.0174419	0.024472
0	0.0167817	0.0259283
0	0.0160552	0.0278869
0	0.0152536	0.0301468
0	0.0143767	0.0324907
0	0.0134317	0.0347093
0	0.0124308	0.0366243
0	0.0113896	0.0381093
0	0.0103262	0.0391057
0	0.00926244	0.0396303
0	0.00822636	0.0397748
0	0.00725425	0.0396916
0	0.00639141	0.0395698
0	0.00569014	0.0396034
0	0.00520453	0.0399554
0	0.00498286	0.0407283
0	0.00505949	0.0419429
0	0.00544849	0.0435324
0	0.00614136	0.0453513
0	0.00710966	0.0471978
0	0.0083121	0.0488437
0	0.00970396	0.0500677
0	0.011246	0.0506866
0	0.0129094	0.0505793
0	0.014676	0.0497024
0	0.0165327	0.048094
0	0.0184628	0.0458689
0	0.0204371	0.0432022
0	0.022408	0.0403061
0	0.0243092	0.0374019
0	0.0260608	0.0346908
0	0.0275805	0.0323282
0	0.0287955	0.0304065
0	0.0296547	0.0289486
0	0.0301369	0.0279139
0	0.0302536	0.0272153
0	0.0300473	0.0267433
0	0.0295839	0.0263916
0	0.0289428	0.0260791
0	0.0282055	0.0257624
0	0.0274437	0.0254383
0	0.0267102	0.0251365
0	0.0260323	0.0249048
0	0.0254102	0.0247934
0	0.0248198	0.0248411
0	0.0242211	0.0250685
0	0.0235694	0.0254784
0	0.0228287	0.0260635
0	0.0219834	0.0268175
0	0.0210453	0.0277463
0	0.0200549	0.0288756
0	0.0190758	0.0302501
0	0.018183	0.0319269
0	0.0174493	0.0339603
0	0.0169316	0.036385
0	0.0166607	0.0391993
0	0.0166376	0.0423547
0	0.0168361	0.045753
0	0.0172099	0.0492529
0	0.0177039	0.0526835
0	0.0182648	0.0558609
0	0.0188502	0.0586056
0	0.0194328	0.0607566
0	0.0200013	0.0621822
0	0.0205568	0.0627868
0	0.0211072	0.0625158
0	0.0216621	0.0613582
0	0.0222276	0.0593482
0	0.022803	0.0565637
0	0.0233794	0.0531217
0	0.0239383	0.0491696
0	0.0244515	0.0448741
0	0.0248809	0.0404088
0	0.0251802	0.0359433
0	0.0252975	0.0316348
0	0.025182	0.0276233
0	0.024792	0.0240295
0	0.0241055	0.0209535
0	0.0231291	0.0184736
0	0.021904	0.0166431
0	0.0205064	0.0154884
0	0.019041	0.0150071
0	0.0176277	0.0151683
0	0.0163849	0.0159166
0	0.015411	0.0171771
0	0.0147683	0.0188609
0	0.0144734	0.0208688
0	0.0144944	0.0230931
0	0.0147568	0.0254168
0	0.0151561	0.0277138	0.0152782	0.0262133
0	0.0155757	0.0298508
0	0.0159051	0.031695
0	0.0160578	0.0331264
0	0.0159827	0.0340542
0	0.0156705	0.0344347
0	0.0151515	0.0342859
0	0.0144877	0.0336956
0	0.0137603	0.0328197
0	0.0130555	0.0318687
0	0.0124498	0.0310839
0	0.0119993	0.0307042
0	0.011732	0.0309293
0	0.0116453	0.0318839
0	0.0117068	0.0335914
0	0.0118602	0.0359615
0	0.012033	0.0387977
0	0.0121468	0.0418215
0	0.0121279	0.0447138
0	0.0119179	0.0471619
0	0.0114826	0.0489049
0	0.0108178	0.0497689
0	0.0099504	0.049684
0	0.00893529	0.0486839
0	0.00784734	0.0468885
0	0.00676999	0.0444754
0	0.00578261	0.0416484
0	0.00494869	0.0386063
0	0.00430719	0.0355196
0	0.00386844	0.0325149
0	0.00361506	0.0296677
0	0.00350744	0.0270019
0	0.00349213	0.0244958
0	0.00351156	0.0220915
0	0.00351302	0.0197093
0	0.00345568	0.0172645
0	0.0033149	0.0146865
0	0.00308367	0.0119384
0	0.00277198	0.00903222
0	0.00240452	0.00603811
0	0.00201762	0.00308327
0	0.00165558	0.000340318
0	0.00136646	-0.00199391
0	0.00119698	-0.00372501
0	0.00118649	-0.00468849
0	0.00136025	-0.00477301
0	0.00172293	-0.00393555
0	0.00225378	-0.00220701
0	0.00290519	0.000311675
0	0.00360561	0.00346064
0	0.00426749	0.00703692
0	0.00479897	0.0108121
0	0.00511752	0.0145497
0	0.00516267	0.0180216
0	0.00490526	0.0210225
0	0.00435112	0.0233836
0	0.00353878	0.0249844
0	0.00253188	0.0257633
0	0.00140842	0.0257248
0	0.00024938	0.0249408
0	-0.000870809	0.023544
0	-0.00189051	0.0217127
0	-0.00276318	0.0196479
0	-0.00345654	0.017546
0	-0.00394971	0.0155725
0	-0.00422993	0.013842
0	-0.00428983	0.0124097
0	-0.00412608	0.0112737
0	-0.00373923	0.0103895
0	-0.00313452	0.00968883
0	-0.00232324	0.00909936
0	-0.00132399	0.00856008
0	-0.000163581	0.00802904
0	0.00112277	0.00748448
0	0.00249201	0.00692122
0	0.00389476	0.00634628
0	0.00527763	0.0057767
0	0.0065862	0.00524079
0	0.00776846	0.00478238
0	0.0087786	0.00446525
0	0.00958074	0.00437483
0	0.0101528	0.00461428
0	0.0104895	0.00529402
0	0.0106052	0.00651555
0	0.010534	0.00835194
0	0.010329	0.0108293
0	0.0100585	0.0139133
0	0.00979911	0.0175036
0	0.00962836	0.021439
0	0.00961557	0.025512
0	0.00981357	0.0294917
0	0.0102524	0.033149
0	0.0109354	0.0362819
0	0.0118389	0.038734
0	0.0129149	0.0404061
0	0.0140974	0.0412595
0	0.0153101	0.041313
0	0.0164758	0.0406376
0	0.0175248	0.0393501
0	0.0184023	0.0376089
0	0.0190722	0.0356077	0.0145511	0.0252687
0	0.0195195	0.0335666
0	0.0197488	0.0317151
0	0.0197818	0.0302678
0	0.0196542	0.029393
0	0.0194117	0.0291824
0	0.0191061	0.0296288
0	0.0187908	0.0306209
0	0.0185159	0.0319584
0	0.0183226	0.0333869
0	0.0182388	0.0346451
0	0.0182749	0.0355117
0	0.0184235	0.0358427
0	0.0186611	0.035588
0	0.0189534	0.0347866
0	0.019261	0.0335437
0	0.0195467	0.0319967
0	0.0197803	0.0302816
0	0.0199417	0.0285073
0	0.0200213	0.0267424
0	0.0200191	0.0250155
0	0.0199421	0.0233256
0	0.0198029	0.0216572
0	0.0196185	0.0199957
0	0.0194101	0.0183384
0	0.0192028	0.0167004
0	0.0190256	0.0151133
0	0.0189097	0.0136208
0	0.0188858	0.0122711
0	0.0189799	0.0111093
0	0.0192097	0.0101708
0	0.0195808	0.00947753
0	0.020085	0.00903667
0	0.0206998	0.00884079
0	0.0213898	0.00887043
0	0.0221091	0.00909688
0	0.0228048	0.00948614
0	0.0234209	0.0100034
0	0.0239024	0.0106181
0	0.0241995	0.0113089
0	0.0242716	0.0120683
0	0.0240904	0.0129039
0	0.0236432	0.0138376
0	0.0229332	0.0148984
0	0.0219797	0.0161139
0	0.0208154	0.0174987
0	0.0194836	0.0190449
0	0.0180336	0.0207164
0	0.0165165	0.0224504
0	0.0149818	0.0241651
0	0.0134733	0.0257726
0	0.012028	0.0271944
0	0.0106754	0.0283749
0	0.00943706	0.0292893
0	0.00832897	0.0299439
0	0.00736242	0.0303704
0	0.00654591	0.030614
0	0.00588625	0.0307213
0	0.0053893	0.0307307
0	0.00506009	0.0306695
0	0.00490266	0.0305565
0	0.00491957	0.0304109
0	0.00511093	0.030261
0	0.00547289	0.03015
0	0.0059954	0.0301356
0	0.00665935	0.030282
0	0.00743376	0.0306452
0	0.00827408	0.0312585
0	0.00912268	0.032119
0	0.00991231	0.0331834
0	0.0105728	0.0343713
0	0.0110399	0.0355791
0	0.0112649	0.0366982
0	0.0112228	0.0376356
0	0.0109171	0.0383316
0	0.0103805	0.0387698
0	0.00967166	0.038978
0	0.00886763	0.0390198
0	0.00805546	0.038978
0	0.00732259	0.0389335
0	0.00674834	0.0389448
0	0.00639691	0.0390319
0	0.00631228	0.0391693
0	0.00651484	0.0392901
0	0.0070002	0.0393001
0	0.00773996	0.0391001
0	0.00868483	0.0386101
0	0.00977003	0.0377912
0	0.0109226	0.0366579
0	0.0120695	0.0352793
0	0.0131461	0.0337671
0	0.0141024	0.0322546
0	0.0149069	0.0308703
0	0.0155476	0.0297139
0	0.0160291	0.0288387
0	0.0163682	0.0282463
0	0.0165875	0.0278918
0	0.0167095	0.0277003
0	0.0167519	0.0275869
0	0.0167244	0.027478
0	0.0166284	0.0273274	0.0158961	0.0258569
0	0.0164583	0.0271244
0	0.0162039	0.0268938
0	0.0158537	0.0266888
0	0.0153974	0.0265792
0	0.0148292	0.0266376
0	0.0141492	0.0269267
0	0.013366	0.027488
0	0.0124984	0.0283333
0	0.0115775	0.0294389
0	0.010647	0.0307436
0	0.00976148	0.0321514
0	0.00898248	0.0335393
0	0.00837122	0.0347707
0	0.00797989	0.0357126
0	0.00784269	0.0362531
0	0.00796908	0.0363167
0	0.00834061	0.0358731
0	0.00891259	0.0349392
0	0.00961996	0.0335742
0	0.0103866	0.031871
0	0.0111356	0.0299469
0	0.0117997	0.0279357
0	0.0123292	0.0259828
0	0.0126976	0.0242392
0	0.0129038	0.0228545
0	0.0129718	0.0219658
0	0.0129471	0.0216822
0	0.0128913	0.0220697
0	0.0128745	0.0231387
0	0.0129663	0.0248404
0	0.0132266	0.0270734
0	0.013697	0.0296993
0	0.0143939	0.0325643
0	0.0153051	0.035519
0	0.0163888	0.038432
0	0.017578	0.0411943
0	0.0187861	0.043715
0	0.019917	0.0459108
0	0.0208749	0.0476977
0	0.0215756	0.0489864
0	0.0219553	0.049687
0	0.021978	0.0497219
0	0.021638	0.0490432
0	0.0209599	0.0476504
0	0.0199942	0.045603
0	0.0188103	0.0430228
0	0.0174887	0.0400851
0	0.0161135	0.0369992
0	0.0147655	0.0339818
0	0.0135188	0.0312291
0	0.0124381	0.0288923
0	0.0115765	0.0270629
0	0.010974	0.0257692
0	0.0106548	0.0249837
0	0.0106231	0.0246402
0	0.0108599	0.0246525
0	0.0113207	0.0249338
0	0.0119361	0.0254094
0	0.0126168	0.0260233
0	0.0132625	0.0267376
0	0.0137739	0.0275277
0	0.0140658	0.0283756
0	0.0140789	0.0292637
0	0.0137876	0.0301704
0	0.0132027	0.0310686
0	0.0123676	0.0319257
0	0.0113496	0.0327055
0	0.0102268	0.0333695
0	0.0090747	0.0338794
0	0.00795329	0.0341987
0	0.00689839	0.0342938
0	0.00591771	0.0341358
0	0.00499268	0.0337018
0	0.00408556	0.0329773
0	0.00314993	0.0319598
0	0.00214278	0.0306621
0	0.00103563	0.0291166
0	-0.000177731	0.0273779
0	-0.00147823	0.0255234
0	-0.00282394	0.0236503
0	-0.00415723	0.0218685
0	-0.00541508	0.0202899
0	-0.00654022	0.0190131
0	-0.00749055	0.0181087
0	-0.00824489	0.017605
0	-0.00880385	0.0174787
0	-0.00918595	0.0176536
0	-0.00942023	0.0180091
0	-0.00953743	0.0183983
0	-0.00956237	0.0186738
0	-0.00950944	0.018716
0	-0.00938239	0.018459
0	-0.00917812	0.0179075
0	-0.00889311	0.0171414
0	-0.00853001	0.016306
0	-0.00810244	0.0155896
0	-0.00763622	0.0151933
0	-0.00716664	0.0152984
0	-0.00673264	0.0160383
0	-0.00636924	0.0174789	0.013606	0.0252586
0	-0.00610011	0.0196111
0	-0.00593189	0.0223564
0	-0.00585128	0.0255817
0	-0.00582542	0.029122
0	-0.00580529	0.0328044
0	-0.00573197	0.0364703
0	-0.00554476	0.0399905
0	-0.00519002	0.0432729
0	-0.00462964	0.0462611
0	-0.00384749	0.0489262
0	-0.00285287	0.0512566
0	-0.00168027	0.0532462
0	-0.000385435	0.054888
0	0.000961578	0.0561717
0	0.00228464	0.0570872
0	0.00351016	0.0576307
0	0.00457424	0.0578115
0	0.00542771	0.0576559
0	0.00603881	0.0572063
0	0.00639347	0.0565156
0	0.0064941	0.0556391
0	0.0063573	0.0546258
0	0.00601138	0.0535128
0	0.00549377	0.0523245
0	0.00484854	0.0510761
0	0.00412382	0.0497804
0	0.00336867	0.0484545
0	0.00262944	0.0471232
0	0.00194548	0.045819
0	0.0013449	0.0445768
0	0.000840747	0.0434261
0	0.000428733	0.0423841
0	8.70554e-05	0.0414499
0	-0.000221318	0.0406048
0	-0.000543568	0.039815
0	-0.000929839	0.0390393
0	-0.00142466	0.0382382
0	-0.00205824	0.0373821
0	-0.00283913	0.0364593
0	-0.00374976	0.0354797
0	-0.00474589	0.0344758
0	-0.00576066	0.0334992
0	-0.00671282	0.032613
0	-0.00751801	0.0318796
0	-0.00810143	0.0313467
0	-0.0084095	0.0310316
0	-0.00841874	0.0309086
0	-0.00814014	0.030902
0	-0.00761852	0.0308877
0	-0.00692678	0.0307039
0	-0.00615631	0.030171
0	-0.00540471	0.0291186
0	-0.00476308	0.0274128
0	-0.00430436	0.0249819
0	-0.00407468	0.0218334
0	-0.00408861	0.0180615
0	-0.00432908	0.0138426
0	-0.00475145	0.00941996
0	-0.00529107	0.0050804
0	-0.00587274	0.00112432
0	-0.00642053	-0.00216679
0	-0.00686632	-0.00456263
0	-0.00715601	-0.00591211
0	-0.00725286	-0.00616343
0	-0.00713792	-0.00537175
0	-0.0068082	-0.00369196
0	-0.00627321	-0.00135596
0	-0.00555101	0.0013624
0	-0.00466409	0.0041885
0	-0.00363609	0.00688565
0	-0.00248934	0.00928288
0	-0.00124372	0.0112863
0	8.32181e-05	0.0128725
0	0.00147496	0.0140674
0	0.00291367	0.014919
0	0.0043774	0.0154711
0	0.00583745	0.0157464
0	0.00725664	0.0157429
0	0.00858911	0.0154418
0	0.0097821	0.0148245
0	0.0107797	0.0138909
0	0.0115284	0.0126742
0	0.011983	0.0112477
0	0.0121134	0.00972193
0	0.0119093	0.0082343
0	0.0113837	0.00693311
0	0.0105728	0.0059595
0	0.00953321	0.0054302
0	0.00833479	0.00542276
0	0.0070521	0.00596478
0	0.00575378	0.00702772
0	0.00449293	0.00852667
0	0.00330023	0.0103267
0	0.00218154	0.012256
0	0.00112064	0.0141256
0	8.69006e-05	0.0157518
0	-0.000953935	0.0169801
0	-0.00202804	0.0177044
0	-0.00314389	0.0178791
0	-0.00428677	0.0175227	0.0129494	0.0220032
0	-0.00541879	0.0167128
0	-0.00648434	0.015575
0	-0.00741978	0.0142682
0	-0.00816526	0.0129684
0	-0.00867622	0.0118529
0	-0.00893224	0.0110852
0	-0.00894164	0.0108003
0	-0.00874134	0.0110911
0	-0.00839209	0.0119969
0	-0.00797032	0.0134963
0	-0.00755844	0.0155067
0	-0.00723506	0.0178925
0	-0.0070669	0.0204819
0	-0.00710304	0.0230911
0	-0.00737191	0.0255512
0	-0.00788065	0.0277341
0	-0.00861597	0.029572
0	-0.00954599	0.0310646
0	-0.0106222	0.0322755
0	-0.0117817	0.0333147
0	-0.0129497	0.0343124
0	-0.0140431	0.035388
0	-0.0149763	0.0366218
0	-0.0156686	0.0380324
0	-0.0160543	0.0395676
0	-0.0160922	0.0411084
0	-0.015775	0.0424872
0	-0.0151338	0.0435157
0	-0.0142373	0.0440186
0	-0.0131837	0.0438669
0	-0.0120869	0.0430033
0	-0.0110591	0.0414571
0	-0.0101924	0.0393444
0	-0.00954495	0.0368531
0	-0.00913344	0.0342161
0	-0.00893365	0.0316756
0	-0.00888897	0.0294459
0	-0.00892417	0.027681
0	-0.00896147	0.0264535
0	-0.00893536	0.0257484
0	-0.00880335	0.025474
0	-0.00855102	0.0254858
0	-0.00819118	0.0256197
0	-0.00775769	0.025725
0	-0.00729565	0.0256925
0	-0.00684983	0.0254701
0	-0.00645322	0.0250661
0	-0.00611764	0.0245396
0	-0.00582809	0.0239819
0	-0.00554204	0.0234936
0	-0.00519409	0.0231621
0	-0.00470589	0.0230425
0	-0.00399963	0.0231462
0	-0.00301311	0.0234369
0	-0.00171358	0.0238367
0	-0.000107463	0.0242403
0	0.00175557	0.0245347
0	0.00378553	0.0246222
0	0.00586136	0.0244391
0	0.00784521	0.0239673
0	0.00959964	0.0232343
0	0.0110052	0.0223016
0	0.0119758	0.0212451
0	0.0124703	0.0201329
0	0.0124975	0.019008
0	0.0121146	0.0178811
0	0.0114184	0.016736
0	0.0105312	0.0155461
0	0.00958173	0.0142968
0	0.00868656	0.0130058
0	0.00793344	0.0117351
0	0.00737084	0.0105889
0	0.00700527	0.00969743
0	0.00680692	0.00918979
0	0.00672192	0.00916169
0	0.00668833	0.00964761
0	0.00665161	0.0106038
0	0.00657623	0.0119076
0	0.00645061	0.013374
0	0.00628506	0.0147848
0	0.0061042	0.0159252
0	0.00593673	0.0166184
0	0.00580623	0.0167505
0	0.00572568	0.0162815
0	0.00569719	0.01524
0	0.00571627	0.0137063
0	0.00577866	0.0117879
0	0.00588667	0.00959657
0	0.00605255	0.00723138
0	0.00629749	0.0047721
0	0.00664619	0.00228186
0	0.00711879	-0.000184083
0	0.00772225	-0.00256867
0	0.00844375	-0.00480737
0	0.0092474	-0.00682892
0	0.0100753	-0.0085628
0	0.010852	-0.00995065
0	0.0114926	-0.010958
[truncated: 418,001 more rows]
