# Supplementary material for: A Synaptic Mechanism for Temporal Filtering of Visual Signals
Source: PLoS Biol. 2014 Oct 21;12(10):e1001972. doi: 10.1371/journal.pbio.1001972 (PMC4205119; doi:10.1371/journal.pbio.1001972)
Supplement: Data S1 — All raw data files as well as averages and statistical parameters presented in the manuscript. Formats provided include raw-text (Ascii) and Excel (xls). In addition, we provide the original Igor-Pro files (Wavemetrics), which contain both the raw data and the original figure formatting. Data referring to particular panels are located in the respective folders. For any further information, please contact Tom Baden at thomas.baden@uni-tuebingen.de. (ZIP) [file pbio.1001972.s009.zip › fig7/Fig7b.txt]

contrasts	poweratxhz005semsmall	powersAtXHz005large	powersAtXHz005semslarge	powersAtXHz005small
0	30.7688	0	0	0
10	7.32495	1609.09	40.1134	2430.87
30	13.2437	2824.94	53.1502	2954.17
50	18.2438	5935.85	77.0444	7599.14
70	27.5316	9104.17	95.4158	14204.6
100	38.3149	19361.7	139.146	29842.9
