# Supplementary material for: A Synaptic Mechanism for Temporal Filtering of Visual Signals
Source: PLoS Biol. 2014 Oct 21;12(10):e1001972. doi: 10.1371/journal.pbio.1001972 (PMC4205119; doi:10.1371/journal.pbio.1001972)
Supplement: Data S1 — All raw data files as well as averages and statistical parameters presented in the manuscript. Formats provided include raw-text (Ascii) and Excel (xls). In addition, we provide the original Igor-Pro files (Wavemetrics), which contain both the raw data and the original figure formatting. Data referring to particular panels are located in the respective folders. For any further information, please contact Tom Baden at thomas.baden@uni-tuebingen.de. (ZIP) [file pbio.1001972.s009.zip › fig7/Fig7c.txt]

avg_fftlarge	avg_fftsmall	sem_fftlarge	sem_FFTsmall
13.3116	54.1401
13.9353	55.7642
15.062	50.3706
18.485	48.4528
17.9355	50.7134
13.5606	67.006
13.0799	75.664
10.9061	104.562
10.9414	89.4785
14.802	66.4932
15.3498	58.944
12.4748	77.7249
14.3208	62.7375
13.4277	74.3841
12.1073	63.9473
18.3362	99.0811
37.6583	159.387
53.2237	220.486	15.0878	47.5436
47.4373	168.593
27.7417	99.453
16.4855	83.0924
14.4037	97.9336
13.9921	77.2266
14.7068	65.9939
14.886	60.1004
19.2341	68.797
21.1715	69.9471
14.1461	74.6238
15.9951	70.6115
17.9001	79.521
15.3081	66.7687
15.6123	59.3706
14.9217	76.2628
12.3629	77.6866
12.9596	83.0233
