# Supplementary material for: A Synaptic Mechanism for Temporal Filtering of Visual Signals
Source: PLoS Biol. 2014 Oct 21;12(10):e1001972. doi: 10.1371/journal.pbio.1001972 (PMC4205119; doi:10.1371/journal.pbio.1001972)
Supplement: Data S1 — All raw data files as well as averages and statistical parameters presented in the manuscript. Formats provided include raw-text (Ascii) and Excel (xls). In addition, we provide the original Igor-Pro files (Wavemetrics), which contain both the raw data and the original figure formatting. Data referring to particular panels are located in the respective folders. For any further information, please contact Tom Baden at thomas.baden@uni-tuebingen.de. (ZIP) [file pbio.1001972.s009.zip › fig7/Fig7d.txt]

contrasts	powersAtXHz3large	powersAtXHz3semssmall	powersAtXHz3small	powersatxhzsems3large
0	0	0	0	1.85543
10	2.14703	1.37053	1.87836	0.0363761
30	1.69791	2.78929	7.78016	0.934473
50	13.63	5.57311	31.0595	1.72318
70	27.3729	8.5202	72.5938	2.75883
100	39.5328	12.1776	148.295	3.43847
