# Supplementary material for: A Synaptic Mechanism for Temporal Filtering of Visual Signals
Source: PLoS Biol. 2014 Oct 21;12(10):e1001972. doi: 10.1371/journal.pbio.1001972 (PMC4205119; doi:10.1371/journal.pbio.1001972)
Supplement: Data S1 — All raw data files as well as averages and statistical parameters presented in the manuscript. Formats provided include raw-text (Ascii) and Excel (xls). In addition, we provide the original Igor-Pro files (Wavemetrics), which contain both the raw data and the original figure formatting. Data referring to particular panels are located in the respective folders. For any further information, please contact Tom Baden at thomas.baden@uni-tuebingen.de. (ZIP) [file pbio.1001972.s009.zip › fig7/Fig7e/Fig7e.xlsx]

## Sheet: Sheet1
fit_powersAtXHz3large	fit_powersAtXHz3small	powersAtXHz3large	powersAtXHz3semslarge	powersAtXHz3semssmall	powersAtXHz3small	powersAtXHz005large	powersAtXHz005semslarge	powersAtXHz005semssmall	powersAtXHz005small
0	0	0	0	0	0	0	0	0	0
41.1992	147.313	2.14703	1.46528	1.37053	1.87836	1609.09	40.1134	49.3039	2430.87
		1.69791	1.30304	2.78929	7.78016	2824.94	53.1502	54.3522	2954.17
		13.63	3.69188	5.57311	31.0595	5935.85	77.0444	87.1731	7599.14
		27.3729	5.23191	8.5202	72.5938	9104.17	95.4158	119.183	14204.6
		39.5328	6.28751	12.1776	148.295	19361.7	139.146	172.751	29842.9
		39.5328	6.28751	12.1776	148.295	19361.7	139.146	172.751	29842.9
